# Supplementary material for: Late‐Stage Skeletal Muscle Transcriptome in Duchenne Muscular Dystrophy Shows a BMP4‐Induced Molecular Signature
Source: J Cachexia Sarcopenia Muscle. 2025 Jul 10;16(4):e70005. doi: 10.1002/jcsm.70005 (PMC12245985; doi:10.1002/jcsm.70005)
Supplement: Supplementary file 6 — Table S0a All expressed genes DMD vs. non‐DMD skeletal muscles with normalized counts. [file JCSM-16-e70005-s027.xlsx]

## Sheet: Table S0A
Table S0A	Differential gene expression analysis of Duchenne muscular dystrophy skeletal muscles using DESeq method (All Genes)
Ensembl_ID	baseMean	log2FoldChange	lfcSE	stat	pvalue	padj	DMD_2	DMD_3	DMD_4	Normal_1	Normal_2	Normal_3	hgnc_symbol	Description
ENSG00000000003	156.457	1.01449	0.395823	2.56299	0.0103776	0.0642553	221.692	279.01	126.89	95.0576	105.321	110.773	TSPAN6	tetraspanin 6
ENSG00000000005	867.002	2.90091	2.36324	1.22751	NA	NA	3615.47	541.096	431.236	8.03304	606.178	0	TNMD	tenomodulin
ENSG00000000419	723.406	-0.824569	0.33072	-2.49325	0.0126579	0.0736131	594.323	492.257	479.894	1270.56	774.691	728.714	DPM1	dolichyl-phosphate mannosyltransferase subunit 1, catalytic
ENSG00000000457	295.874	-0.491033	0.290022	-1.69309	0.090438	0.26621	234.663	291.583	210.848	326.677	379.154	332.32	SCYL3	SCY1 like pseudokinase 3
ENSG00000000460	90.7863	0.277614	0.334969	0.828776	0.407231	0.652449	99.0539	104.931	94.4522	73.6362	90.1076	82.537	C1orf112	chromosome 1 open reading frame 112
ENSG00000000938	82.893	1.79966	0.49087	3.66627	0.000246118	0.00470002	73.1112	128.142	185.088	37.4875	25.745	47.7846	FGR	FGR proto-oncogene, Src family tyrosine kinase
ENSG00000000971	584.676	0.717395	0.432541	1.65856	0.0972045	0.278516	824.27	424.076	934.027	337.388	332.345	655.952	CFH	complement factor H
ENSG00000001036	161.247	0.248829	0.34387	0.723613	0.469303	0.703546	134.43	180.849	209.894	136.562	128.725	177.02	FUCA2	alpha-L-fucosidase 2
ENSG00000001084	477.731	0.136091	0.323095	0.421211	0.673601	0.84398	457.535	586.066	456.042	601.139	376.814	388.793	GCLC	glutamate-cysteine ligase catalytic subunit
ENSG00000001167	440.679	0.517607	0.331726	1.56035	0.118678	0.317255	617.908	469.047	470.353	364.164	262.131	460.469	NFYA	nuclear transcription factor Y subunit alpha
ENSG00000001460	46.7351	0.841055	0.560313	1.50104	0.133344	0.339473	28.3011	75.9178	75.371	26.7768	47.9794	26.0643	STPG1	sperm tail PG-rich repeat containing 1
ENSG00000001461	268.76	0.425516	0.416106	1.02261	0.30649	0.554329	300.699	167.309	456.996	238.314	236.386	212.858	NIPAL3	NIPA like domain containing 3
ENSG00000001497	477.439	-0.0873644	0.26755	-0.326535	0.74402	0.882432	417.441	530.941	439.823	447.173	524.262	504.996	LAS1L	LAS1 like ribosome biogenesis factor
ENSG00000001561	811.091	-1.33125	0.371303	-3.58536	0.000336618	0.00588086	555.409	395.063	434.099	1601.25	1158.53	722.198	ENPP4	ectonucleotide pyrophosphatase/phosphodiesterase 4
ENSG00000001617	176.789	0.5405	0.377835	1.43052	0.152569	0.369328	293.624	193.421	142.155	132.545	140.427	158.558	SEMA3F	semaphorin 3F
ENSG00000001626	9.70201	2.24372	1.12586	1.9929	0.0462722	0.175145	7.07528	12.5724	28.6219	0	2.34046	7.60209	CFTR	CF transmembrane conductance regulator
ENSG00000001629	1051.52	0.131477	0.318253	0.413119	0.679519	0.847766	1233.46	1187.61	876.784	1093.83	1185.44	731.973	ANKIB1	ankyrin repeat and IBR domain containing 1
ENSG00000001630	26.673	-0.153408	0.556229	-0.2758	0.782702	0.902167	30.6595	26.1119	19.0813	30.7933	17.5534	35.8384	CYP51A1	cytochrome P450 family 51 subfamily A member 1
ENSG00000001631	708.208	-0.269789	0.307064	-0.878607	0.379614	0.626396	615.549	768.849	540.954	955.932	733.733	634.231	KRIT1	KRIT1 ankyrin repeat containing
ENSG00000002016	424.962	0.0468565	0.336347	0.13931	0.889205	0.955124	360.839	415.372	519.01	524.825	300.749	428.975	RAD52	RAD52 homolog, DNA repair protein
ENSG00000002079	10.823	0.399638	0.82956	0.481746	0.629986	0.816611	8.25449	10.6382	18.1272	8.03304	4.68091	15.2042	NA	NA
ENSG00000002330	107.518	0.368209	0.384009	0.958854	0.337632	0.586338	119.101	95.26	149.788	69.6197	114.682	96.6551	BAD	BCL2 associated agonist of cell death
ENSG00000002549	935.864	-0.273858	0.246219	-1.11225	0.266031	0.50872	865.542	811.402	865.335	1044.3	904.586	1124.02	LAP3	leucine aminopeptidase 3
ENSG00000002587	22.6557	0.0961444	0.72643	0.132352	0.894706	0.957816	14.1506	39.1678	16.2191	30.7933	26.9153	8.6881	HS3ST1	heparan sulfate-glucosamine 3-sulfotransferase 1
ENSG00000002746	83.4502	0.826965	0.493369	1.67616	0.0937071	0.272335	165.09	70.1152	85.8656	37.4875	73.7244	68.4188	HECW1	HECT, C2 and WW domain containing E3 ubiquitin protein ligase 1
ENSG00000002822	33.9088	0.618416	0.553511	1.11726	0.263883	0.506561	22.405	39.6514	61.06	22.7603	30.4259	27.1503	MAD1L1	mitotic arrest deficient 1 like 1
ENSG00000002834	1027.94	1.10249	0.347128	3.17604	0.001493	0.0168029	1027.09	1649.4	1531.27	471.272	840.224	648.35	LASP1	LIM and SH3 protein 1
ENSG00000002919	151.846	0.444562	0.361295	1.23047	0.218521	0.454931	173.344	167.309	185.088	85.6858	134.576	165.074	SNX11	sorting nexin 11
ENSG00000002933	69.2598	1.73036	0.61022	2.83563	0.0045735	0.0370925	54.2438	66.7303	198.445	25.438	46.8091	23.8923	TMEM176A	transmembrane protein 176A
ENSG00000003056	489.329	-0.0950075	0.26889	-0.353332	0.723839	0.871512	438.667	539.162	440.777	567.668	475.113	474.588	M6PR	mannose-6-phosphate receptor, cation dependent
ENSG00000003096	141.454	-0.338249	0.445865	-0.758636	0.44807	0.686153	116.742	69.1481	189.858	128.529	168.513	175.934	KLHL13	kelch like family member 13
ENSG00000003137	181.217	1.66186	0.543699	3.05658	0.00223875	0.0223574	307.775	427.461	90.636	99.0742	67.8732	94.4831	CYP26B1	cytochrome P450 family 26 subfamily B member 1
ENSG00000003147	112.934	0.626317	0.426232	1.46943	0.141717	0.352744	120.28	197.773	92.5441	72.2974	110.001	84.709	ICA1	islet cell autoantigen 1
ENSG00000003249	380.706	-1.49962	0.548338	-2.73485	0.00624084	0.0460391	150.939	75.4343	371.13	694.858	593.306	398.567	DBNDD1	dysbindin domain containing 1
ENSG00000003393	1691.84	-0.534075	0.276908	-1.92871	0.0537672	0.193269	1554.2	1230.64	1362.4	2186.33	2219.92	1597.52	ALS2	alsin Rho guanine nucleotide exchange factor ALS2
ENSG00000003400	352.967	0.064465	0.393648	0.163763	0.869918	0.945884	377.348	480.168	224.205	432.445	253.94	349.696	CASP10	caspase 10
ENSG00000003402	7588.26	-0.28857	0.276105	-1.04514	0.295956	0.543124	5861.87	8120.79	6511.48	9777.55	7371.27	7886.62	CFLAR	CASP8 and FADD like apoptosis regulator
ENSG00000003436	1227.46	0.878363	0.358111	2.45277	0.0141762	0.0793991	1819.53	1379.58	1571.34	684.147	1266.19	644.006	TFPI	tissue factor pathway inhibitor
ENSG00000003509	433.793	-0.881118	0.265873	-3.31406	0.000919511	0.0120335	341.972	266.921	308.162	526.164	599.157	560.383	NDUFAF7	NADH:ubiquinone oxidoreductase complex assembly factor 7
ENSG00000003756	1999.93	-0.0487402	0.284985	-0.171028	0.864202	0.943222	1781.79	2246.59	1869.01	2455.43	1628.96	2017.81	RBM5	RNA binding motif protein 5
ENSG00000003987	92.0237	-0.397145	0.465599	-0.852976	0.393672	0.639133	87.2618	91.3915	59.1519	152.628	104.15	57.5587	MTMR7	myotubularin related protein 7
ENSG00000003989	5623.17	-2.55616	0.399357	-6.40069	1.54675e-10	6.66371e-08	2110.79	1502.88	1289.89	13385.7	10021.8	5427.89	SLC7A2	solute carrier family 7 member 2
ENSG00000004059	444.29	-0.0308065	0.31348	-0.0982725	0.921716	0.968805	386.782	356.862	575.3	495.371	422.452	428.975	ARF5	ADP ribosylation factor 5
ENSG00000004139	95.678	0.70603	0.468085	1.50834	0.131469	0.336551	88.441	137.813	129.753	36.1487	83.0862	98.8272	SARM1	sterile alpha and TIR motif containing 1
ENSG00000004142	2157.39	-1.17639	0.399516	-2.94455	0.00323429	0.0291264	1669.77	666.336	1636.22	2677.68	3438.13	2856.21	POLDIP2	DNA polymerase delta interacting protein 2
ENSG00000004399	1534.55	0.728451	0.371807	1.95922	0.0500871	0.184711	1497.6	1570.58	2674.24	820.709	1158.53	1485.67	PLXND1	plexin D1
ENSG00000004455	1827.01	-0.465907	0.250123	-1.86271	0.0625024	0.212327	1502.32	1647.47	1453.04	2438.03	1910.98	2010.21	AK2	adenylate kinase 2
ENSG00000004468	549.34	-2.95545	0.449183	-6.5796	4.71711e-11	2.30935e-08	101.412	64.3126	211.802	1081.78	924.48	912.251	CD38	CD38 molecule
ENSG00000004478	935.868	-0.817947	0.375156	-2.18029	0.0292362	0.130161	820.732	414.405	798.55	1290.64	1410.13	880.756	FKBP4	FKBP prolyl isomerase 4
ENSG00000004487	1483.52	-0.580082	0.243605	-2.38124	0.0172545	0.0909197	1155.63	1298.82	1112.44	1787.35	1930.88	1615.99	KDM1A	lysine demethylase 1A
ENSG00000004534	1964.31	0.101521	0.266668	0.380703	0.703424	0.860678	1823.06	2194.36	2081.76	2272.01	1708.53	1706.13	RBM6	RNA binding motif protein 6
ENSG00000004660	105.25	0.341519	0.496486	0.687873	0.491533	0.720236	186.316	82.6876	84.9116	53.5536	110.001	114.031	CAMKK1	calcium/calmodulin dependent protein kinase kinase 1
ENSG00000004700	410.726	0.53541	0.285682	1.87415	0.0609102	0.209225	589.607	409.569	459.858	349.437	315.962	339.922	RECQL	RecQ like helicase
ENSG00000004766	671.838	-0.312096	0.278957	-1.1188	0.263227	0.505769	701.632	480.652	617.279	796.61	697.456	737.403	VPS50	VPS50 subunit of EARP/GARPII complex
ENSG00000004776	2930.89	0.471758	0.756186	0.623864	0.532717	0.750529	4472.76	253.865	5491.58	1938.64	1955.45	3473.07	HSPB6	heat shock protein family B (small) member 6
ENSG00000004777	57.7823	0.472769	0.502993	0.939913	0.347262	0.596189	74.2904	44.9704	83.0035	28.1156	46.8091	69.5048	ARHGAP33	Rho GTPase activating protein 33
ENSG00000004779	1018.89	-1.17776	0.429455	-2.74245	0.0060982	0.0453909	878.514	299.803	697.42	1249.14	1762.36	1226.11	NDUFAB1	NADH:ubiquinone oxidoreductase subunit AB1
ENSG00000004799	22082.6	0.0648201	0.647674	0.100081	0.92028	0.968382	37067.4	7514.9	23154.1	21983.8	36439.7	6335.8	PDK4	pyruvate dehydrogenase kinase 4
ENSG00000004838	18.8149	-0.295901	0.648967	-0.455957	0.648421	0.828954	9.4337	21.7599	19.0813	21.4214	14.0427	27.1503	ZMYND10	zinc finger MYND-type containing 10
ENSG00000004846	16.0846	1.10129	0.816914	1.3481	0.177625	0.403705	10.6129	36.75	18.1272	13.3884	3.51068	14.1182	ABCB5	ATP binding cassette subfamily B member 5
ENSG00000004848	99.0262	-0.539806	0.527243	-1.02383	0.305916	0.553853	140.326	49.3224	53.4275	129.867	146.279	74.9349	ARX	aristaless related homeobox
ENSG00000004864	259.661	-0.260655	0.320495	-0.813288	0.416053	0.659242	231.126	287.714	188.904	334.71	266.812	248.697	SLC25A13	solute carrier family 25 member 13
ENSG00000004866	229.17	0.116328	0.447578	0.259906	0.794936	0.908517	155.656	397.964	160.283	207.52	251.599	201.998	ST7	suppression of tumorigenicity 7
ENSG00000004897	1593.1	-0.221062	0.354836	-0.622998	0.533286	0.750921	1957.49	1247.08	1209.75	2261.3	1624.28	1258.69	CDC27	cell division cycle 27
ENSG00000004939	51.4433	-0.0753927	0.87224	-0.0864357	0.93112	0.972615	42.4517	71.0823	36.2544	135.223	11.7023	11.9461	SLC4A1	solute carrier family 4 member 1 (Diego blood group)
ENSG00000004948	42.1471	-0.074062	0.701341	-0.105601	0.915899	0.966946	61.3191	14.9901	47.7031	21.4214	29.2557	78.1929	CALCR	calcitonin receptor
ENSG00000004961	376.886	-1.20109	0.474335	-2.53215	0.0113365	0.0683843	346.689	112.184	228.021	536.875	699.797	337.75	HCCS	holocytochrome c synthase
ENSG00000004975	303.221	0.354899	0.329858	1.07591	0.281966	0.52706	244.097	379.589	396.89	223.586	280.855	294.309	DVL2	dishevelled segment polarity protein 2
ENSG00000005007	1096.75	0.263891	0.307279	0.8588	0.390451	0.636883	1140.3	984.514	1466.39	781.883	1049.69	1157.69	UPF1	UPF1 RNA helicase and ATPase
ENSG00000005020	392.602	1.45812	0.440733	3.30839	0.000938346	0.0122059	404.47	718.56	602.968	338.727	148.619	142.268	SKAP2	src kinase associated phosphoprotein 2
ENSG00000005022	225.056	0.755484	0.350354	2.15634	0.0310568	0.13515	213.438	314.31	319.611	200.826	124.044	178.106	SLC25A5	solute carrier family 25 member 5
ENSG00000005059	125.03	1.70712	0.353394	4.83065	1.36089e-06	9.90368e-05	239.38	161.507	173.639	64.2643	53.8305	57.5587	MCUB	mitochondrial calcium uniporter dominant negative subunit beta
ENSG00000005073	7.6252	-2.46595	1.25397	-1.96652	0.0492388	NA	2.35843	4.35198	0	16.0661	2.34046	20.6342	HOXA11	homeobox A11
ENSG00000005075	250.019	-1.25524	0.374535	-3.35146	0.000803852	0.0108984	124.997	119.921	198.445	277.14	465.751	313.858	POLR2J	RNA polymerase II subunit J
ENSG00000005100	258.964	-0.0414576	0.316166	-0.131126	0.895676	0.958149	278.294	209.862	278.586	231.619	232.875	322.546	DHX33	DEAH-box helicase 33
ENSG00000005102	257.225	0.953411	0.510499	1.86761	0.0618171	0.210964	570.739	318.662	128.798	155.305	174.364	195.482	MEOX1	mesenchyme homeobox 1
ENSG00000005108	304.618	1.7681	0.487146	3.62951	0.00028396	0.00520069	450.459	554.635	408.339	68.2808	99.4694	246.525	THSD7A	thrombospondin type 1 domain containing 7A
ENSG00000005156	709.105	-0.446945	0.266797	-1.67523	0.09389	0.272572	719.32	522.237	560.035	822.048	812.138	818.854	LIG3	DNA ligase 3
ENSG00000005175	620.061	-1.10124	0.366816	-3.00215	0.00268084	0.0254284	524.75	284.329	374.947	1064.38	865.969	605.995	RPAP3	RNA polymerase II associated protein 3
ENSG00000005187	14.2162	0.204228	0.80829	0.252667	0.800525	0.911278	9.4337	22.727	13.3569	5.35536	10.5321	23.8923	ACSM3	acyl-CoA synthetase medium chain family member 3
ENSG00000005189	38.751	0.597143	0.633248	0.942984	0.345689	0.594293	14.1506	66.2468	59.1519	26.7768	29.2557	36.9244	REXO5	RNA exonuclease 5
ENSG00000005194	283.062	-0.680639	0.286062	-2.37934	0.0173438	0.0912559	227.588	191.971	233.745	309.272	400.218	335.578	CIAPIN1	cytokine induced apoptosis inhibitor 1
ENSG00000005206	299.906	-0.0542834	0.401288	-0.135273	0.892396	0.956547	240.559	280.944	361.59	170.033	380.324	365.986	SPPL2B	signal peptide peptidase like 2B
ENSG00000005238	252.977	0.335206	0.370169	0.905548	0.365175	0.613266	320.746	232.105	294.805	139.239	270.323	260.643	FAM214B	family with sequence similarity 214 member B
ENSG00000005243	566.486	0.308133	0.3498	0.880885	0.37838	0.62534	840.779	499.994	539.999	619.883	514.9	383.362	COPZ2	COPI coat complex subunit zeta 2
ENSG00000005249	1154.7	4.00694	1.33354	3.00473	0.0026582	0.0252719	246.456	5769.27	506.607	263.751	73.7244	68.4188	PRKAR2B	protein kinase cAMP-dependent type II regulatory subunit beta
ENSG00000005302	504.724	-0.449426	0.377257	-1.1913	0.233535	0.4724	512.958	342.356	425.512	613.189	777.032	357.298	MSL3	MSL complex subunit 3
ENSG00000005339	2873.93	-0.564773	0.248127	-2.27614	0.0228376	0.110302	2226.35	2193.4	2535.9	3254.72	3910.9	3122.29	CREBBP	CREB binding protein
ENSG00000005379	211.442	-1.17987	0.406473	-2.9027	0.00369957	0.0320407	112.025	116.536	160.283	203.504	237.556	438.749	TSPOAP1	TSPO associated protein 1
ENSG00000005381	13.8635	-0.262674	0.870702	-0.301681	0.762895	0.892157	11.7921	8.2204	18.1272	5.35536	8.1916	31.4944	MPO	myeloperoxidase
ENSG00000005421	14.4379	-0.440549	0.835755	-0.527127	0.598105	0.796483	8.25449	7.73685	20.9894	5.35536	26.9153	17.3762	PON1	paraoxonase 1
ENSG00000005436	936.363	-0.923728	0.362686	-2.54691	0.0108681	0.0663388	729.933	768.849	439.823	1641.42	1082.46	955.691	GCFC2	GC-rich sequence DNA-binding factor 2
ENSG00000005448	38.5434	0.73008	0.585159	1.24766	0.212155	0.447619	41.2725	32.8816	70.6006	13.3884	35.1068	38.0104	WDR54	WD repeat domain 54
ENSG00000005469	260.213	-0.569135	0.310595	-1.8324	0.0668918	0.220492	258.248	168.276	203.215	338.727	314.791	278.019	CROT	carnitine O-octanoyltransferase
ENSG00000005471	266.884	-1.69025	0.566858	-2.98179	0.00286573	0.0267464	257.068	57.5428	65.8303	346.76	480.964	393.137	ABCB4	ATP binding cassette subfamily B member 4
ENSG00000005483	2550.98	-0.0447385	0.298837	-0.149708	0.880995	0.951918	2867.85	2702.58	1963.46	3165.02	2370.88	2236.1	KMT2E	lysine methyltransferase 2E (inactive)
ENSG00000005486	169.017	0.368143	0.342499	1.07487	0.282431	0.527689	188.674	174.079	208.94	123.173	195.428	123.805	RHBDD2	rhomboid domain containing 2
ENSG00000005513	96.5161	0.446447	0.724246	0.61643	0.537611	0.754549	185.136	27.5625	122.12	37.4875	51.49	155.3	SOX8	SRY-box transcription factor 8
ENSG00000005700	3011.4	-0.927777	0.367447	-2.52493	0.0115723	0.0693964	2917.37	1314.78	1994.95	4446.29	4260.8	3134.23	IBTK	inhibitor of Bruton tyrosine kinase
ENSG00000005801	605.197	-0.138542	0.2889	-0.479549	0.631548	0.817853	601.399	591.385	535.229	796.61	572.242	534.318	ZNF195	zinc finger protein 195
ENSG00000005810	4662.3	0.195805	0.283269	0.691234	0.489419	0.719335	4989.25	5955.44	3988.94	4734.14	4606.02	3700.05	MYCBP2	MYC binding protein 2
ENSG00000005812	881.196	-0.216012	0.330745	-0.653106	0.513688	0.736622	910.352	862.659	672.614	1196.92	986.502	658.124	FBXL3	F-box and leucine rich repeat protein 3
ENSG00000005844	116.122	1.27527	0.610183	2.08998	0.0366192	0.151114	70.7528	176.98	245.194	74.975	24.5748	104.257	ITGAL	integrin subunit alpha L
ENSG00000005882	1218.06	-1.49059	0.345859	-4.30983	1.63383e-05	0.000651943	543.617	548.833	826.218	1238.43	2029.18	2122.07	PDK2	pyruvate dehydrogenase kinase 2
ENSG00000005884	522.83	0.926581	0.417458	2.21958	0.0264473	0.121696	466.968	968.073	620.141	290.528	265.642	525.63	ITGA3	integrin subunit alpha 3
ENSG00000005889	1976.25	-0.835203	0.345622	-2.41652	0.0156697	0.0854315	1643.82	1323.48	1291.8	3622.9	2077.16	1898.35	ZFX	zinc finger protein X-linked
ENSG00000005893	2867.86	-1.12998	0.302013	-3.74148	0.000182939	0.00379643	1917.4	1712.26	1766.92	5107.67	3757.6	2945.27	LAMP2	lysosomal associated membrane protein 2
ENSG00000005961	27.9157	1.76097	0.685455	2.56905	0.0101977	0.0634906	45.9893	24.6612	59.1519	6.6942	8.1916	22.8063	ITGA2B	integrin subunit alpha 2b
ENSG00000005981	540.901	-2.20508	0.495851	-4.44706	8.70552e-06	0.000412144	290.086	76.4014	213.71	958.609	1108.21	598.393	ASB4	ankyrin repeat and SOCS box containing 4
ENSG00000006007	961.662	-1.02759	0.324744	-3.16431	0.00155453	0.0172608	686.302	546.415	666.89	1154.08	1737.79	978.497	GDE1	glycerophosphodiester phosphodiesterase 1
ENSG00000006015	462.057	-0.251987	0.429569	-0.586604	0.55747	0.769071	466.968	226.303	573.392	338.727	566.39	600.565	REX1BD	required for excision 1-B domain containing
ENSG00000006016	160.218	0.140798	0.668779	0.21053	0.833254	0.929227	321.925	78.8192	103.993	120.496	278.514	57.5587	CRLF1	cytokine receptor like factor 1
ENSG00000006025	525.646	-0.995266	0.503724	-1.97581	0.0481758	0.180004	155.656	519.82	376.855	550.263	1077.78	473.502	OSBPL7	oxysterol binding protein like 7
ENSG00000006042	139.837	1.96893	0.463654	4.24655	2.17092e-05	0.000793953	251.172	145.066	272.862	29.4545	65.5328	74.9349	TMEM98	transmembrane protein 98
ENSG00000006047	209.979	-1.77377	0.3329	-5.32824	9.91673e-08	1.29464e-05	100.233	82.6876	103.039	246.347	331.175	396.395	YBX2	Y-box binding protein 2
ENSG00000006062	290.862	-0.782569	0.524175	-1.49295	0.135449	0.343078	205.183	198.257	238.516	166.016	241.067	696.134	MAP3K14	mitogen-activated protein kinase kinase kinase 14
ENSG00000006071	83.1525	0.918305	0.491185	1.86957	0.0615433	0.210362	104.95	159.089	62.0141	37.4875	70.2137	65.1608	ABCC8	ATP binding cassette subfamily C member 8
ENSG00000006118	116.002	-0.0716393	0.65951	-0.108625	0.9135	0.965966	88.441	47.3882	204.169	42.8429	111.172	201.998	TMEM132A	transmembrane protein 132A
ENSG00000006125	2298.08	-0.0888848	0.273841	-0.324586	0.745495	0.883031	2650.87	1744.66	2287.84	2285.4	2414.18	2405.52	AP2B1	adaptor related protein complex 2 subunit beta 1
ENSG00000006194	363.348	0.138032	0.261578	0.527692	0.597713	0.796396	344.33	422.142	374.947	352.115	334.685	351.868	ZNF263	zinc finger protein 263
ENSG00000006210	195.196	0.417827	0.343984	1.21467	0.224491	0.461869	275.936	197.29	197.491	124.512	183.726	192.224	CX3CL1	C-X3-C motif chemokine ligand 1
ENSG00000006282	526.149	0.330486	0.406983	0.812039	0.416769	0.659668	587.248	486.938	685.017	239.652	608.519	549.522	SPATA20	spermatogenesis associated 20
ENSG00000006283	21.3741	0.884329	0.865229	1.02208	0.306745	0.554329	40.0932	31.9145	11.4488	2.67768	11.7023	30.4084	CACNA1G	calcium voltage-gated channel subunit alpha1 G
ENSG00000006327	204.993	1.19399	0.618425	1.9307	0.0535205	0.192533	594.323	139.747	122.12	176.727	97.1289	99.9132	TNFRSF12A	TNF receptor superfamily member 12A
ENSG00000006432	70.204	-0.782193	0.485652	-1.6106	0.107266	0.296196	67.2151	29.4967	59.1519	83.0081	119.363	62.9887	MAP3K9	mitogen-activated protein kinase kinase kinase 9
ENSG00000006451	374.355	-0.244831	0.319262	-0.766866	0.443161	0.682257	352.585	342.356	332.968	404.33	519.581	294.309	RALA	RAS like proto-oncogene A
ENSG00000006453	99.5349	-0.369264	0.404638	-0.912581	0.361463	0.609567	74.2904	89.9409	96.3603	95.0576	81.916	159.644	BAIAP2L1	BAR/IMD domain containing adaptor protein 2 like 1
ENSG00000006459	1532.97	-0.670176	0.309182	-2.16758	0.030191	0.132664	1316	1313.33	919.716	2160.89	2046.73	1441.14	KDM7A	lysine demethylase 7A
ENSG00000006468	135.937	0.413854	0.542065	0.763478	0.445178	0.68377	251.172	79.3027	136.431	58.909	163.832	125.977	ETV1	ETS variant transcription factor 1
ENSG00000006530	184.865	-0.16344	0.284736	-0.574008	0.565963	0.774107	183.957	176.013	163.145	212.876	190.747	182.45	AGK	acylglycerol kinase
ENSG00000006534	67.8823	1.27725	0.470075	2.71712	0.00658535	0.0476781	71.932	84.1382	132.615	28.1156	35.1068	55.3866	ALDH3B1	aldehyde dehydrogenase 3 family member B1
ENSG00000006555	3.9919	0.116551	1.22901	0.0948334	0.924447	NA	1.17921	7.2533	3.81625	2.67768	4.68091	4.34405	TTC22	tetratricopeptide repeat domain 22
ENSG00000006576	4801.65	-2.78797	0.551049	-5.05939	4.2061e-07	4.15613e-05	2166.21	563.339	915.9	9223.27	11976.1	3965.03	PHTF2	putative homeodomain transcription factor 2
ENSG00000006607	685.899	-0.297316	0.267702	-1.11062	0.266732	0.509594	722.858	608.793	515.194	779.205	730.222	759.123	FARP2	FERM, ARH/RhoGEF and pleckstrin domain protein 2
ENSG00000006625	99.3095	-0.201782	0.425782	-0.473909	0.635565	0.820591	112.025	60.9277	104.947	108.446	134.576	74.9349	GGCT	gamma-glutamylcyclotransferase
ENSG00000006634	68.3088	-0.511522	0.431102	-1.18654	0.235408	0.474716	67.2151	62.3784	39.1166	104.43	73.7244	62.9887	DBF4	DBF4 zinc finger
ENSG00000006638	44.6981	0.00705145	0.533716	0.013212	0.989459	0.995816	42.4517	32.3981	60.106	32.1322	31.5962	69.5048	TBXA2R	thromboxane A2 receptor
ENSG00000006652	685.231	-1.33099	0.616124	-2.16026	0.0307528	0.13432	555.409	376.688	237.562	1424.53	211.811	1305.39	IFRD1	interferon related developmental regulator 1
ENSG00000006695	714.494	-1.54453	0.465268	-3.31966	0.000901281	0.0118453	516.495	150.385	429.328	927.816	1338.74	924.197	COX10	cytochrome c oxidase assembly factor heme A:farnesyltransferase COX10
ENSG00000006704	953.646	-1.54416	0.355653	-4.34176	1.41343e-05	0.00058891	627.341	346.708	488.48	1603.93	1646.51	1008.91	GTF2IRD1	GTF2I repeat domain containing 1
ENSG00000006712	479.512	-0.429384	0.315024	-1.36302	0.172877	0.397347	400.932	440.033	384.487	605.156	657.668	388.793	PAF1	PAF1 homolog, Paf1/RNA polymerase II complex component
ENSG00000006715	615.946	0.533251	0.259972	2.05118	0.0402491	0.160527	694.556	758.695	731.766	523.486	558.199	428.975	VPS41	VPS41 subunit of HOPS complex
ENSG00000006740	113.059	0.262085	0.394769	0.663895	0.506757	0.730683	97.8747	103.48	168.869	91.0411	88.9373	128.149	ARHGAP44	Rho GTPase activating protein 44
ENSG00000006744	925.519	-0.631634	0.258908	-2.43961	0.0147032	0.0813778	737.008	618.948	823.356	1046.97	1170.23	1156.6	ELAC2	elaC ribonuclease Z 2
ENSG00000006747	111.133	3.95213	0.849588	4.65181	3.2903e-06	0.000200783	69.5736	474.366	82.0494	25.438	2.34046	13.0322	SCIN	scinderin
ENSG00000006756	157.194	1.3314	0.37692	3.53231	0.000411941	0.00682062	179.24	279.977	215.618	76.3139	72.5542	119.461	ARSD	arylsulfatase D
ENSG00000006757	282.564	-1.69931	0.405533	-4.19032	2.78562e-05	0.000967825	176.882	81.7205	142.155	420.396	558.199	316.03	PNPLA4	patatin like phospholipase domain containing 4
ENSG00000006788	19.721	-0.647442	0.801403	-0.807887	0.419156	0.661259	16.509	15.4737	14.3109	9.37188	10.5321	52.1286	MYH13	myosin heavy chain 13
ENSG00000006831	1423.76	-0.697375	0.306511	-2.2752	0.0228937	0.110375	928.041	1166.33	1163.96	1312.06	1774.07	2198.09	ADIPOR2	adiponectin receptor 2
ENSG00000006837	26.061	-0.737367	0.608053	-1.21267	0.225256	0.462824	22.405	18.375	18.1272	14.7272	47.9794	34.7524	CDKL3	cyclin dependent kinase like 3
ENSG00000007047	581.725	-1.23484	0.446862	-2.76336	0.005721	0.0434083	343.151	245.161	453.18	585.073	1330.55	533.232	MARK4	microtubule affinity regulating kinase 4
ENSG00000007062	78.2141	0.200007	0.56439	0.354378	0.723056	0.871007	135.61	73.0165	42.9328	41.504	64.3626	111.859	PROM1	prominin 1
ENSG00000007080	245.441	-0.81374	0.388056	-2.09696	0.035997	0.149549	195.749	138.78	200.353	216.892	449.368	271.503	CCDC124	coiled-coil domain containing 124
ENSG00000007168	4436.6	-0.622482	0.344533	-1.80674	0.0708029	0.228421	4973.92	2705.48	2803.99	6078.33	5603.05	4454.82	PAFAH1B1	platelet activating factor acetylhydrolase 1b regulatory subunit 1
ENSG00000007171	15.8337	-0.257265	0.662754	-0.388175	0.697886	0.857421	14.1506	13.0559	16.2191	16.0661	10.5321	24.9783	NOS2	nitric oxide synthase 2
ENSG00000007174	24.1292	2.38055	0.787281	3.02376	0.00249652	0.0241885	22.405	80.7534	18.1272	6.6942	7.02137	9.77411	DNAH9	dynein axonemal heavy chain 9
ENSG00000007202	2930.35	-0.453755	0.323007	-1.40479	0.160085	0.379825	2802.99	1959.84	2658.02	2994.99	4477.29	2688.97	KIAA0100	KIAA0100
ENSG00000007237	1225.48	0.330741	0.429199	0.7706	0.440944	0.679903	1255.86	733.55	2107.52	801.965	1186.61	1267.38	GAS7	growth arrest specific 7
ENSG00000007255	85.8438	-0.279665	0.437823	-0.638762	0.522978	0.743006	56.6022	76.8849	99.2225	64.2643	87.7671	130.322	TRAPPC6A	trafficking protein particle complex 6A
ENSG00000007264	11.1134	1.4734	1.22731	1.2005	0.229943	0.467858	3.53764	20.7928	24.8056	0	2.34046	15.2042	MATK	megakaryocyte-associated tyrosine kinase
ENSG00000007312	23.841	0.564293	0.538187	1.04851	0.294404	0.541753	31.8388	26.1119	27.6678	14.7272	19.8939	22.8063	CD79B	CD79b molecule
ENSG00000007314	6582.67	-1.98781	0.425528	-4.67139	2.99171e-06	0.000187582	2931.52	1222.91	3800.03	9165.7	11977.3	10398.6	SCN4A	sodium voltage-gated channel alpha subunit 4
ENSG00000007341	315.657	-0.462676	0.373804	-1.23775	0.215808	0.451815	306.595	283.362	206.078	518.131	314.791	264.987	ST7L	suppression of tumorigenicity 7 like
ENSG00000007350	6.86084	-0.301323	1.01318	-0.297404	0.766158	NA	7.07528	5.80264	5.72438	2.67768	4.68091	15.2042	TKTL1	transketolase like 1
ENSG00000007372	3.54307	1.10451	1.43204	0.77128	0.440541	NA	5.89607	6.76974	1.90813	0	2.34046	4.34405	PAX6	paired box 6
ENSG00000007376	90.6358	-0.240476	0.427028	-0.56314	0.57334	0.77915	73.1112	75.4343	101.131	57.5701	118.193	118.375	RPUSD1	RNA pseudouridine synthase domain containing 1
ENSG00000007384	451.613	0.118826	0.36249	0.327806	0.743058	0.881885	586.069	380.073	445.547	285.173	552.348	460.469	RHBDF1	rhomboid 5 homolog 1
ENSG00000007392	973.861	0.143363	0.252966	0.566727	0.570899	0.777256	1023.56	974.36	1068.55	1065.72	882.352	828.628	LUC7L	LUC7 like
ENSG00000007402	48.622	0.437165	0.433574	1.00828	0.313319	0.561826	67.2151	41.102	60.106	38.8264	42.1282	42.3545	CACNA2D2	calcium voltage-gated channel auxiliary subunit alpha2delta 2
ENSG00000007516	65.1519	-0.0732189	0.507156	-0.144372	0.885207	0.95368	84.9033	44.4869	62.0141	40.1652	56.171	103.171	BAIAP3	BAI1 associated protein 3
ENSG00000007520	318.01	-0.445127	0.345918	-1.2868	0.198164	0.430568	290.086	208.895	310.07	270.446	466.921	361.642	TSR3	TSR3 ribosome maturation factor
ENSG00000007541	165.972	0.178633	0.373341	0.478471	0.632315	0.818298	186.316	131.526	211.802	109.785	183.726	172.676	PIGQ	phosphatidylinositol glycan anchor biosynthesis class Q
ENSG00000007545	226.752	0.00554014	0.349591	0.0158475	0.987356	0.995272	225.23	183.267	273.816	204.843	179.045	294.309	CRAMP1	cramped chromatin regulator homolog 1
ENSG00000007866	299.322	-0.585375	0.393548	-1.48743	0.136901	0.345396	321.925	143.132	254.735	291.867	440.006	344.266	TEAD3	TEA domain transcription factor 3
ENSG00000007908	61.7785	1.61637	1.09776	1.47243	NA	NA	255.889	13.5395	10.4947	10.7107	10.5321	69.5048	SELE	selectin E
ENSG00000007923	863.012	-0.680976	0.309906	-2.19736	0.0279947	0.126152	759.413	468.079	763.25	988.064	1027.46	1171.81	DNAJC11	DnaJ heat shock protein family (Hsp40) member C11
ENSG00000007933	52.9611	-0.251393	0.535654	-0.469319	0.638842	0.822566	29.4803	65.2797	49.6113	50.8759	87.7671	34.7524	FMO3	flavin containing dimethylaniline monoxygenase 3
ENSG00000007944	1057.65	-0.540468	0.308601	-1.75135	0.0798852	0.24661	1090.77	666.82	829.08	1468.71	1178.42	1112.08	MYLIP	myosin regulatory light chain interacting protein
ENSG00000007968	19.1348	0.276613	0.944585	0.29284	0.769644	0.895652	12.9713	15.4737	34.3463	33.471	1.17023	17.3762	E2F2	E2F transcription factor 2
ENSG00000008018	1409.62	-0.508167	0.302069	-1.68229	0.0925129	0.270283	1462.22	1083.64	946.43	1946.67	1413.64	1605.13	PSMB1	proteasome 20S subunit beta 1
ENSG00000008056	22.8393	-0.849811	0.887179	-0.957881	0.338123	0.586824	18.8674	4.83553	25.7597	8.03304	18.7237	60.8167	SYN1	synapsin I
ENSG00000008083	813.662	-0.653623	0.363691	-1.79719	0.0723052	0.231522	610.832	432.78	854.84	753.767	1013.42	1216.33	JARID2	jumonji and AT-rich interaction domain containing 2
ENSG00000008086	379.199	0.37687	0.304133	1.23916	0.215286	0.451545	402.112	511.116	371.13	365.503	359.26	266.073	CDKL5	cyclin dependent kinase like 5
ENSG00000008128	41.6135	-0.628446	0.455615	-1.37934	0.167791	0.390333	23.5843	31.431	42.9328	48.1982	50.3198	53.2146	CDK11A	cyclin dependent kinase 11A
ENSG00000008130	507.953	0.644841	0.307594	2.0964	0.0360463	0.149642	496.449	706.471	655.441	396.297	320.643	472.416	NADK	NAD kinase
ENSG00000008226	50.8917	0.960412	0.571918	1.67928	0.0930971	0.271257	42.4517	96.7106	62.0141	45.5206	15.213	43.4405	DLEC1	DLEC1 cilia and flagella associated protein
ENSG00000008256	746.467	0.118923	0.289945	0.410159	0.681689	0.848998	890.306	610.728	831.943	615.866	751.287	778.671	CYTH3	cytohesin 3
ENSG00000008277	437.661	1.51138	0.307488	4.91524	8.86733e-07	7.1877e-05	490.553	671.655	781.377	238.314	239.897	204.17	ADAM22	ADAM metallopeptidase domain 22
ENSG00000008282	1357.17	-0.86675	0.354249	-2.44672	0.0144161	0.0803251	1395.01	717.593	772.791	2037.71	1673.43	1546.48	SYPL1	synaptophysin like 1
ENSG00000008283	163.68	0.783533	0.550476	1.42337	0.154628	0.372203	147.402	210.829	263.321	40.1652	120.534	199.826	CYB561	cytochrome b561
ENSG00000008294	5386.15	-0.496048	0.312542	-1.58714	0.112481	0.305813	5943.23	3911.46	3553.88	6492.04	7045.94	5370.33	SPAG9	sperm associated antigen 9
ENSG00000008300	24.5974	0.140938	0.565751	0.249116	0.803271	0.91286	21.2258	34.8158	20.9894	21.4214	18.7237	30.4084	CELSR3	cadherin EGF LAG seven-pass G-type receptor 3
ENSG00000008311	1086.03	0.205642	0.321077	0.640475	0.521864	0.742158	887.947	1473.39	1127.7	808.659	1188.95	1029.54	AASS	aminoadipate-semialdehyde synthase
ENSG00000008323	68.2581	2.29937	0.72361	3.17763	0.00148483	0.0167284	34.1972	248.546	57.2438	28.1156	17.5534	23.8923	PLEKHG6	pleckstrin homology and RhoGEF domain containing G6
ENSG00000008324	53.62	0.374471	0.396912	0.94346	0.345445	0.594016	57.7814	65.2797	58.1978	54.8924	42.1282	43.4405	SS18L2	SS18 like 2
ENSG00000008382	69.4458	-0.373286	0.463932	-0.804613	0.421043	0.662795	60.1399	34.3323	87.7738	84.3469	78.4053	71.6768	MPND	MPN domain containing
ENSG00000008394	368.151	3.52225	1.39811	2.51929	0.0117592	0.0701481	81.3657	1688.08	262.367	129.867	37.4473	9.77411	MGST1	microsomal glutathione S-transferase 1
ENSG00000008405	308.663	-0.644566	0.318638	-2.02288	0.0430858	0.167227	279.473	207.928	235.653	453.867	386.175	288.879	CRY1	cryptochrome circadian regulator 1
ENSG00000008441	5666.69	-0.747087	0.453031	-1.64909	0.0991296	0.281709	5591.83	1797.37	5306.5	5844.04	9144.16	6316.25	NFIX	nuclear factor I X
ENSG00000008513	2134.5	-1.42991	0.334364	-4.27651	1.89842e-05	0.000721233	989.36	960.82	1516.96	2749.98	4013.88	2576.02	ST3GAL1	ST3 beta-galactoside alpha-2,3-sialyltransferase 1
ENSG00000008516	32.1783	0.226992	0.609574	0.372379	0.709611	0.864431	20.0466	39.1678	44.8409	13.3884	39.7878	35.8384	MMP25	matrix metallopeptidase 25
ENSG00000008517	4332.06	-1.74046	1.12774	-1.54332	0.122753	0.323587	1461.04	1624.74	2901.3	388.264	10855	8761.95	IL32	interleukin 32
ENSG00000008710	3587.85	-0.259092	0.343585	-0.754086	0.450798	0.687966	4115.45	2222.41	3463.25	3193.13	4905.6	3627.28	PKD1	polycystin 1, transient receptor potential channel interacting
ENSG00000008735	17.4634	0.625588	0.675483	0.926133	0.354377	0.602435	23.5843	11.6053	28.6219	17.4049	10.5321	13.0322	MAPK8IP2	mitogen-activated protein kinase 8 interacting protein 2
ENSG00000008838	1115.98	-0.668537	0.364393	-1.83466	0.0665565	0.219993	926.861	510.632	1149.65	1336.16	1538.85	1233.71	MED24	mediator complex subunit 24
ENSG00000008853	381.46	-0.45683	0.423815	-1.0779	0.281078	0.525765	441.026	217.599	307.208	325.338	657.668	339.922	RHOBTB2	Rho related BTB domain containing 2
ENSG00000008869	770.934	0.305357	0.281443	1.08497	0.277936	0.521973	773.564	1037.71	744.169	773.85	643.626	652.694	HEATR5B	HEAT repeat containing 5B
ENSG00000008952	1706.45	-0.193927	0.354067	-0.547713	0.583889	0.786491	1549.49	1923.09	1302.3	2146.16	2171.94	1145.74	SEC62	SEC62 homolog, preprotein translocation factor
ENSG00000008988	5262.21	-0.634809	0.244892	-2.5922	0.00953645	0.0606509	4343.04	4372.77	3652.15	7057.03	6340.3	5808	RPS20	ribosomal protein S20
ENSG00000009307	43379.7	-1.05473	0.495241	-2.12974	0.0331932	0.141671	47313.6	13769.2	23497.6	66318.1	75752.4	33627.3	CSDE1	cold shock domain containing E1
ENSG00000009335	2844.56	-1.15208	0.306348	-3.76071	0.000169432	0.00362437	2166.21	1418.26	1713.5	3800.97	4773.36	3195.05	UBE3C	ubiquitin protein ligase E3C
ENSG00000009413	2967.36	-0.0642176	0.297459	-0.215887	0.829076	0.926934	2649.69	3534.29	2518.73	3695.2	2491.42	2914.86	REV3L	REV3 like, DNA directed polymerase zeta catalytic subunit
ENSG00000009694	353.939	1.22754	0.302476	4.05831	4.9429e-05	0.00147067	432.771	528.04	526.643	236.975	235.216	163.988	TENM1	teneurin transmembrane protein 1
ENSG00000009709	398.101	-0.267782	0.499398	-0.53621	0.591813	0.792379	527.108	130.559	427.42	352.115	528.943	422.459	PAX7	paired box 7
ENSG00000009724	196.272	-0.677601	0.352346	-1.92311	0.0544658	0.194859	136.789	190.036	124.982	306.594	196.598	222.633	MASP2	mannan binding lectin serine peptidase 2
ENSG00000009765	3.49975	1.49442	1.73919	0.859261	0.390197	NA	1.17921	5.80264	8.58656	0	0	5.43006	IYD	iodotyrosine deiodinase
ENSG00000009780	450.148	-0.500279	0.293423	-1.70498	0.0881988	0.262498	380.886	361.698	375.901	610.511	572.242	399.653	FAM76A	family with sequence similarity 76 member A
ENSG00000009790	65.7597	0.429369	0.552778	0.776748	0.437307	0.677058	45.9893	100.095	80.1413	38.8264	33.9366	95.5691	TRAF3IP3	TRAF3 interacting protein 3
ENSG00000009830	387.033	-0.36461	0.324721	-1.12284	0.261505	0.503897	431.592	256.767	328.198	382.908	507.879	414.857	POMT2	protein O-mannosyltransferase 2
ENSG00000009844	841.794	-1.13752	0.386575	-2.94255	0.00325519	0.0292201	726.395	350.576	502.791	1304.03	1378.53	788.445	VTA1	vesicle trafficking 1
ENSG00000009950	681.103	-0.215029	0.722229	-0.297729	0.76591	0.893806	153.298	1270.78	466.537	249.024	600.327	1346.66	MLXIPL	MLX interacting protein like
ENSG00000009954	2171.45	-0.33124	0.28545	-1.16041	0.245881	0.486543	1966.93	2006.75	1795.55	2893.23	2541.74	1824.5	BAZ1B	bromodomain adjacent to zinc finger domain 1B
ENSG00000010017	929.309	-0.626004	0.315351	-1.9851	0.0471331	0.177468	915.069	690.997	586.749	1328.13	1164.38	890.53	RANBP9	RAN binding protein 9
ENSG00000010030	7.77774	2.81083	1.20636	2.33001	0.0198054	NA	22.405	4.35198	14.3109	0	2.34046	3.25804	ETV7	ETS variant transcription factor 7
ENSG00000010072	282.207	-0.668444	0.379033	-1.76355	0.0778073	0.242624	283.011	158.122	213.71	428.429	372.133	237.837	SPRTN	SprT-like N-terminal domain
ENSG00000010165	321.981	-0.163638	0.309777	-0.528244	0.59733	0.796083	334.897	237.908	339.646	287.851	341.707	389.879	EEF1AKNMT	eEF1A lysine and N-terminal methyltransferase
ENSG00000010219	102.669	-0.568843	0.382153	-1.48852	0.136613	0.344983	87.2618	58.5099	103.039	143.256	108.831	115.117	DYRK4	dual specificity tyrosine phosphorylation regulated kinase 4
ENSG00000010244	3221.91	-0.314911	0.31379	-1.00358	0.315583	0.564476	3012.89	3283.81	2317.42	4632.39	3229.83	2855.13	ZNF207	zinc finger protein 207
ENSG00000010256	4148.84	-1.50443	0.455602	-3.30207	0.000959749	0.0123664	2522.34	898.442	3068.27	4754.22	6982.75	6667.03	UQCRC1	ubiquinol-cytochrome c reductase core protein 1
ENSG00000010270	239.908	-0.154285	0.315713	-0.488688	0.625063	0.813079	246.456	207.928	227.067	281.156	287.876	188.966	STARD3NL	STARD3 N-terminal like
ENSG00000010278	455.838	0.542511	0.31689	1.71199	0.0868994	0.260348	665.076	399.415	558.127	358.809	421.282	332.32	CD9	CD9 molecule
ENSG00000010282	1390.67	-1.75765	0.499117	-3.52152	0.000429073	0.00705009	864.363	204.059	837.667	2262.64	2167.26	2008.04	HHATL	hedgehog acyltransferase like
ENSG00000010292	408.178	-0.396044	0.291112	-1.36045	0.173687	0.398589	325.463	340.905	391.166	417.718	568.731	405.083	NCAPD2	non-SMC condensin I complex subunit D2
ENSG00000010295	434.884	0.515787	0.289501	1.78165	0.074807	0.236278	521.212	471.948	542.862	286.512	429.474	357.298	IFFO1	intermediate filament family orphan 1
ENSG00000010310	18.5162	1.02827	0.834145	1.23273	0.217678	0.454053	9.4337	52.2237	12.4028	14.7272	8.1916	14.1182	GIPR	gastric inhibitory polypeptide receptor
ENSG00000010318	115.527	-0.668988	0.34464	-1.94112	0.0522437	0.189522	81.3657	90.908	95.4063	111.124	142.768	171.59	PHF7	PHD finger protein 7
ENSG00000010319	741.322	0.332137	0.464553	0.714962	0.474633	0.7076	578.994	1260.14	639.222	352.115	669.371	948.089	SEMA3G	semaphorin 3G
ENSG00000010322	1228.81	0.621845	0.319375	1.94707	0.0515265	0.187997	1417.41	1254.82	1797.45	741.717	924.48	1236.97	NISCH	nischarin
ENSG00000010327	1460.6	1.26948	0.519565	2.44336	0.0145513	0.0808902	1035.35	1377.16	3781.9	605.156	1229.91	734.145	STAB1	stabilin 1
ENSG00000010361	145.745	-1.24491	0.368303	-3.38013	0.000724527	0.0101224	64.8567	87.5231	106.855	153.967	222.343	238.923	FUZ	fuzzy planar cell polarity protein
ENSG00000010379	19.9323	-0.0992933	0.715839	-0.138709	0.88968	0.955297	15.3298	15.9573	26.7138	6.6942	23.4046	31.4944	SLC6A13	solute carrier family 6 member 13
ENSG00000010404	178.957	0.130036	0.309191	0.420568	0.674071	0.844195	214.617	151.836	195.583	159.322	173.194	179.192	IDS	iduronate 2-sulfatase
ENSG00000010539	111.146	0.0811554	0.412474	0.196753	0.844021	0.934133	88.441	129.109	124.982	103.091	71.3839	149.87	ZNF200	zinc finger protein 200
ENSG00000010610	190.246	1.63548	0.515646	3.17172	0.00151541	0.0169841	218.154	161.99	483.71	65.6032	139.257	72.7628	CD4	CD4 molecule
ENSG00000010626	91.2831	-0.818401	0.440578	-1.85756	0.063231	0.213723	60.1399	57.0593	81.0953	121.834	159.151	68.4188	LRRC23	leucine rich repeat containing 23
ENSG00000010671	60.0344	1.34114	0.491012	2.73137	0.00630716	0.0464012	68.3944	57.5428	132.615	32.1322	30.4259	39.0965	BTK	Bruton tyrosine kinase
ENSG00000010704	154.267	1.02375	0.381686	2.68217	0.00731454	0.0512398	179.24	188.102	252.827	115.14	124.044	66.2468	HFE	homeostatic iron regulator
ENSG00000010803	678.899	-0.389213	0.261056	-1.49091	0.135984	0.343775	650.926	566.241	546.678	878.279	707.988	723.284	SCMH1	Scm polycomb group protein homolog 1
ENSG00000010810	613.019	1.09547	0.319891	3.42451	0.000615915	0.00906864	569.56	987.899	947.384	400.313	373.303	399.653	FYN	FYN proto-oncogene, Src family tyrosine kinase
ENSG00000010818	3839.42	-0.826545	0.314267	-2.63007	0.00853675	0.056417	3604.85	2201.13	2501.55	4892.12	5776.25	4060.6	HIVEP2	HIVEP zinc finger 2
ENSG00000010932	78.1805	4.70967	0.790673	5.95653	2.57648e-09	6.60713e-07	47.1685	137.813	267.138	2.67768	2.34046	11.9461	FMO1	flavin containing dimethylaniline monoxygenase 1
ENSG00000011007	1229.51	-0.860942	0.28619	-3.00829	0.00262721	0.0250633	895.023	876.198	848.162	1638.74	1915.66	1203.3	ELOA	elongin A
ENSG00000011009	160.459	-0.393009	0.327083	-1.20156	0.229535	0.467468	124.997	135.878	155.512	140.578	205.96	199.826	LYPLA2	lysophospholipase 2
ENSG00000011021	472.001	0.0808244	0.260651	0.310087	0.756495	0.888531	422.158	504.346	528.551	487.338	440.006	449.609	CLCN6	chloride voltage-gated channel 6
ENSG00000011028	2375.91	1.46432	0.470132	3.11469	0.00184137	0.0194641	2886.71	1746.11	5831.23	862.213	1557.57	1371.63	MRC2	mannose receptor C type 2
ENSG00000011083	9.51417	3.40938	1.27896	2.66574	0.00768184	0.0528583	4.71685	9.18751	38.1625	2.67768	2.34046	0	SLC6A7	solute carrier family 6 member 7
ENSG00000011105	585.909	0.705498	0.332787	2.11997	0.0340085	0.14401	803.044	558.504	818.586	328.016	551.178	456.125	TSPAN9	tetraspanin 9
ENSG00000011132	176.887	-0.550156	0.384753	-1.42989	0.152747	0.369379	122.638	144.099	164.099	144.595	187.237	298.653	APBA3	amyloid beta precursor protein binding family A member 3
ENSG00000011143	169.802	-0.149218	0.364554	-0.409317	0.682307	0.849129	150.939	202.609	128.798	191.454	131.066	213.944	MKS1	MKS transition zone complex subunit 1
ENSG00000011198	592.616	-0.176	0.347339	-0.506709	0.612359	0.806054	508.241	759.178	400.706	751.089	595.646	540.834	ABHD5	abhydrolase domain containing 5, lysophosphatidic acid acyltransferase
ENSG00000011201	716.943	-0.695395	0.585658	-1.18737	0.23508	0.474322	1004.69	294	344.417	1241.1	1074.27	343.18	ANOS1	anosmin 1
ENSG00000011243	660.576	-0.536622	0.252897	-2.1219	0.0338463	0.143464	515.316	605.892	495.159	832.759	745.435	768.897	AKAP8L	A-kinase anchoring protein 8 like
ENSG00000011258	615.757	-0.239275	0.285349	-0.838533	0.401731	0.647247	590.786	605.409	498.021	712.263	528.943	759.123	MBTD1	mbt domain containing 1
ENSG00000011260	263.229	-0.398651	0.265799	-1.49982	0.133662	0.339889	225.23	231.622	224.205	305.256	318.302	274.761	UTP18	UTP18 small subunit processome component
ENSG00000011275	1147.53	-0.386488	0.260784	-1.48202	0.138335	0.347811	1108.46	829.294	1047.56	1329.47	1370.34	1200.04	RNF216	ring finger protein 216
ENSG00000011295	707.467	-0.316374	0.257053	-1.23077	0.218407	0.454825	580.173	730.165	579.116	805.982	794.585	754.779	TTC19	tetratricopeptide repeat domain 19
ENSG00000011304	658.684	0.570004	0.263787	2.16085	0.0307067	0.134251	688.66	852.021	820.494	483.321	511.39	596.221	PTBP1	polypyrimidine tract binding protein 1
ENSG00000011347	122.761	0.745745	0.460298	1.62014	0.105203	0.292599	183.957	73.0165	205.123	95.0576	93.6183	85.795	SYT7	synaptotagmin 7
ENSG00000011376	446.267	-0.699537	0.295695	-2.36574	0.017994	0.0936002	325.463	271.273	424.558	558.296	528.943	569.071	LARS2	leucyl-tRNA synthetase 2, mitochondrial
ENSG00000011405	1583.92	0.219107	0.26121	0.838815	0.401573	0.647089	1817.17	1860.23	1433.96	1611.96	1463.96	1316.25	PIK3C2A	phosphatidylinositol-4-phosphate 3-kinase catalytic subunit type 2 alpha
ENSG00000011422	44.8104	0.937936	0.516535	1.81582	0.0693974	0.225746	63.6775	55.1251	58.1978	25.438	17.5534	48.8706	PLAUR	plasminogen activator, urokinase receptor
ENSG00000011426	48.5661	1.19971	0.800485	1.49873	0.133944	0.340371	33.018	27.079	143.109	13.3884	58.5114	16.2902	ANLN	anillin actin binding protein
ENSG00000011451	442.27	-0.227304	0.339039	-0.670435	0.502581	0.728441	425.696	298.836	498.975	397.635	599.157	433.319	WIZ	WIZ zinc finger
ENSG00000011454	1826.29	-0.493537	0.314555	-1.569	0.116648	0.31362	1969.29	1142.15	1440.63	2495.6	1937.9	1972.2	RABGAP1	RAB GTPase activating protein 1
ENSG00000011465	17349.7	1.47014	0.351646	4.18073	2.90579e-05	0.00100471	29414.3	18463.5	28612.3	7462.69	12690	7455.48	DCN	decorin
ENSG00000011478	35.7771	0.701362	0.550299	1.27451	0.202482	0.435426	38.914	50.2895	43.8869	14.7272	23.4046	43.4405	QPCTL	glutaminyl-peptide cyclotransferase like
ENSG00000011485	606.757	-0.37881	0.279291	-1.35633	0.174996	0.400168	475.223	523.688	583.886	578.379	667.03	812.337	PPP5C	protein phosphatase 5 catalytic subunit
ENSG00000011523	1842.24	-0.336351	0.291681	-1.15315	0.24885	0.490302	2038.86	1381.99	1465.44	2317.53	2093.54	1756.08	CEP68	centrosomal protein 68
ENSG00000011566	1732.64	-0.632719	0.364723	-1.73479	0.0827778	0.252566	1792.4	1237.41	1046.61	2914.65	1600.87	1803.87	MAP4K3	mitogen-activated protein kinase kinase kinase kinase 3
ENSG00000011590	25.0807	0.563623	0.664708	0.847925	0.39648	0.641978	22.405	39.6514	27.6678	6.6942	26.9153	27.1503	ZBTB32	zinc finger and BTB domain containing 32
ENSG00000011600	109.979	2.22537	0.505669	4.40084	1.07835e-05	0.000481923	122.638	133.944	287.173	29.4545	57.3412	29.3223	TYROBP	transmembrane immune signaling adaptor TYROBP
ENSG00000011638	1504.17	-1.35014	0.597594	-2.2593	0.0238649	0.113693	1068.37	319.145	1156.32	1365.62	1062.57	4053	TMEM159	transmembrane protein 159
ENSG00000012048	246.026	0.014828	0.286238	0.0518029	0.958686	0.983149	244.097	217.599	280.494	258.396	255.11	220.461	BRCA1	BRCA1 DNA repair associated
ENSG00000012061	451.958	-0.381064	0.286526	-1.32995	0.183536	0.411742	435.13	340.905	402.614	485.999	606.178	440.921	ERCC1	ERCC excision repair 1, endonuclease non-catalytic subunit
ENSG00000012124	28.9968	2.78746	0.7416	3.75872	0.000170788	0.00364502	69.5736	23.6941	59.1519	2.67768	5.85114	13.0322	CD22	CD22 molecule
ENSG00000012171	479.315	1.39774	0.496465	2.81538	0.0048719	0.0388687	630.879	830.261	623.957	89.7023	340.536	360.556	SEMA3B	semaphorin 3B
ENSG00000012174	534.515	-0.666077	0.32424	-2.05427	0.0399495	0.159924	548.334	308.507	384.487	705.569	579.263	680.93	MBTPS2	membrane bound transcription factor peptidase, site 2
ENSG00000012211	95.0862	-0.738182	0.443334	-1.66507	0.0958991	0.276281	66.0359	62.3784	85.8656	64.2643	148.619	143.354	PRICKLE3	prickle planar cell polarity protein 3
ENSG00000012223	42.4717	0.451307	0.476255	0.947618	0.343324	0.591833	58.9607	52.7073	35.3003	46.8594	32.7664	28.2363	LTF	lactotransferrin
ENSG00000012232	973.942	-0.992588	0.334927	-2.96359	0.00304073	0.027932	729.933	470.497	755.618	977.353	1565.77	1344.48	EXTL3	exostosin like glycosyltransferase 3
ENSG00000012660	633.749	1.35035	0.545447	2.47568	0.0132983	0.0761048	385.603	1778.02	566.713	445.834	327.664	298.653	ELOVL5	ELOVL fatty acid elongase 5
ENSG00000012817	1500.52	0.457203	2.0379	0.22435	0.822485	0.924054	1616.7	1749.01	1843.25	0	2002.26	1791.92	KDM5D	lysine demethylase 5D
ENSG00000012822	3140.04	-0.602578	0.283221	-2.12759	0.0333709	0.142176	2193.34	2704.51	2582.65	2976.24	4549.85	3833.62	CALCOCO1	calcium binding and coiled-coil domain 1
ENSG00000012983	906.669	-0.00353295	0.330173	-0.0107003	0.991463	0.996653	1175.68	822.04	719.363	1057.68	971.289	693.962	MAP4K5	mitogen-activated protein kinase kinase kinase kinase 5
ENSG00000013016	117.845	0.2784	0.479187	0.580983	0.561252	0.771681	145.043	94.2929	148.834	58.909	172.024	87.967	EHD3	EH domain containing 3
ENSG00000013275	812.064	-0.741762	0.314394	-2.35934	0.0183076	0.0946397	775.922	439.55	609.646	926.477	1114.06	1006.73	PSMC4	proteasome 26S subunit, ATPase 4
ENSG00000013288	445.186	0.976239	0.306624	3.18383	0.00145339	0.0164486	521.212	571.56	678.339	293.206	237.556	369.244	MAN2B2	mannosidase alpha class 2B member 2
ENSG00000013293	19.3037	-0.742514	0.693552	-1.0706	0.284351	0.529679	14.1506	13.0559	16.2191	16.0661	43.2984	13.0322	SLC7A14	solute carrier family 7 member 14
ENSG00000013297	33.2147	-0.686809	0.581914	-1.18026	0.237898	0.477635	40.0932	17.8915	19.0813	32.1322	59.6816	30.4084	CLDN11	claudin 11
ENSG00000013306	387.338	-0.0109405	0.310684	-0.0352142	0.971909	0.98855	298.341	432.78	425.512	415.04	434.155	318.202	SLC25A39	solute carrier family 25 member 39
ENSG00000013364	877.102	0.583395	0.360949	1.61628	0.106034	0.294112	840.779	882.001	1433.96	547.586	631.923	926.369	MVP	major vault protein
ENSG00000013374	794.671	-0.231702	0.278686	-0.83141	0.405742	0.65108	742.904	762.563	686.925	1049.65	816.819	709.166	NUB1	negative regulator of ubiquitin like proteins 1
ENSG00000013375	625.171	0.440192	0.310407	1.41811	0.156157	0.374461	903.277	730.649	525.689	558.296	547.667	485.448	PGM3	phosphoglucomutase 3
ENSG00000013392	100.273	-0.0977813	0.369539	-0.264604	0.791315	0.90637	116.742	73.5001	101.131	109.785	114.682	85.795	RWDD2A	RWD domain containing 2A
ENSG00000013441	2638.95	-0.224115	0.401414	-0.558313	0.576631	0.781594	2202.77	2669.7	2430	4382.02	1578.64	2570.59	CLK1	CDC like kinase 1
ENSG00000013503	285.895	-0.575296	0.264538	-2.17472	0.029651	0.131422	242.918	238.875	207.032	341.404	345.217	339.922	POLR3B	RNA polymerase III subunit B
ENSG00000013523	367.293	-0.336913	0.307772	-1.09468	0.273656	0.517044	321.925	266.438	386.395	333.371	432.984	462.641	ANGEL1	angel homolog 1
ENSG00000013561	1110.85	-0.312276	0.31927	-0.978093	0.328028	0.576589	1167.42	757.244	1049.47	1440.59	1315.34	935.057	RNF14	ring finger protein 14
ENSG00000013563	386.593	-1.64037	0.458276	-3.57944	0.000344329	0.00596703	116.742	152.803	293.851	453.867	862.458	439.835	DNASE1L1	deoxyribonuclease 1 like 1
ENSG00000013573	258.349	-0.307533	0.499191	-0.616063	0.537853	0.754683	373.811	88.4902	231.837	251.702	307.77	296.481	DDX11	DEAD/H-box helicase 11
ENSG00000013583	144.807	0.234529	0.390786	0.600148	0.548408	0.762603	192.212	94.2929	184.134	135.223	138.087	124.891	HEBP1	heme binding protein 1
ENSG00000013588	42.0669	1.78574	0.65999	2.70571	0.00681582	0.0487611	106.129	50.2895	39.1166	28.1156	22.2343	6.51608	GPRC5A	G protein-coupled receptor class C group 5 member A
ENSG00000013619	156.622	-0.519117	0.396094	-1.31059	0.189997	0.419422	166.269	93.3258	127.844	162	141.598	248.697	MAMLD1	mastermind like domain containing 1
ENSG00000013725	20.5663	1.4261	0.857404	1.66327	0.0962576	0.277019	4.71685	47.8718	37.2084	6.6942	11.7023	15.2042	CD6	CD6 molecule
ENSG00000013810	105.267	0.687752	0.422861	1.62643	0.103859	0.289904	104.95	97.1942	187.95	62.9255	97.1289	81.4509	TACC3	transforming acidic coiled-coil containing protein 3
ENSG00000014123	1065.97	-0.694992	0.292223	-2.3783	0.0173929	0.0914027	943.37	816.721	682.155	1602.59	1234.59	1116.42	UFL1	UFM1 specific ligase 1
ENSG00000014138	72.2745	0.0363491	0.563693	0.0644838	0.948585	0.980152	36.5556	83.6547	99.2225	32.1322	85.4267	96.6551	POLA2	DNA polymerase alpha 2, accessory subunit
ENSG00000014164	91.931	-0.159154	0.443888	-0.358546	0.719935	0.869283	115.563	53.6744	92.5441	68.2808	105.321	116.203	ZC3H3	zinc finger CCCH-type containing 3
ENSG00000014216	1045.73	-0.351013	0.355529	-0.987297	0.323497	0.571982	808.94	762.08	1186.85	909.072	1613.74	993.702	CAPN1	calpain 1
ENSG00000014257	13.1929	1.57656	0.76563	2.05916	0.0394786	0.158554	17.6882	17.8915	23.8516	5.35536	3.51068	10.8601	ACP3	acid phosphatase 3
ENSG00000014641	5161.45	-1.06167	0.408384	-2.59968	0.00933111	0.0598408	4436.2	1589.44	4007.06	6696.88	6645.73	7593.4	MDH1	malate dehydrogenase 1
ENSG00000014824	1640.39	-0.856481	0.331442	-2.58411	0.00976317	0.0616172	1561.28	911.498	1030.39	2249.25	2429.39	1660.51	SLC30A9	solute carrier family 30 member 9
ENSG00000014914	140.117	0.88417	0.453873	1.94806	0.0514083	0.187756	200.466	122.339	223.251	53.5536	135.746	105.343	MTMR11	myotubularin related protein 11
ENSG00000014919	767.367	-0.410362	0.357259	-1.14864	0.250705	0.492079	944.55	464.211	569.575	843.469	1014.59	767.811	COX15	cytochrome c oxidase assembly homolog COX15
ENSG00000015133	246.273	1.06022	0.392075	2.70411	0.00684868	0.048914	229.947	288.198	480.848	125.851	163.832	188.966	CCDC88C	coiled-coil domain containing 88C
ENSG00000015153	837.292	-0.318099	0.453208	-0.701884	0.482751	0.714182	1186.29	445.836	604.876	1282.61	890.544	613.597	YAF2	YY1 associated factor 2
ENSG00000015171	2087.85	-0.545467	0.297995	-1.83046	0.0671819	0.221211	1979.9	1631.02	1482.61	2981.6	2555.78	1896.18	ZMYND11	zinc finger MYND-type containing 11
ENSG00000015285	46.1791	2.02338	0.556483	3.63602	0.000276883	0.0051152	47.1685	66.7303	108.763	10.7107	18.7237	24.9783	WAS	WASP actin nucleation promoting factor
ENSG00000015475	266.079	0.223805	0.345676	0.64744	0.517347	0.738825	362.018	191.971	307.208	239.652	262.131	233.493	BID	BH3 interacting domain death agonist
ENSG00000015479	654.453	-0.141117	0.39153	-0.360424	0.71853	0.868873	622.625	707.922	536.183	1017.52	406.069	636.403	MATR3	matrin 3
ENSG00000015520	5.73832	2.22792	1.23797	1.79965	0.0719153	NA	4.71685	11.1217	12.4028	4.01652	0	2.17203	NPC1L1	NPC1 like intracellular cholesterol transporter 1
ENSG00000015532	330.669	-0.0599886	0.323226	-0.185593	0.852764	0.938079	284.19	298.352	389.258	251.702	381.494	379.018	XYLT2	xylosyltransferase 2
ENSG00000015592	3.44121	1.88111	1.6671	1.12837	0.259162	NA	2.35843	8.2204	5.72438	0	0	4.34405	STMN4	stathmin 4
ENSG00000015676	1881.09	-0.62836	0.307223	-2.04529	0.0408267	0.161874	1883.2	1052.21	1499.79	2178.29	2322.9	2350.13	NUDCD3	NudC domain containing 3
ENSG00000016391	166.64	-0.612477	0.426742	-1.43524	0.151219	0.367281	115.563	83.1711	197.491	151.289	218.833	233.493	CHDH	choline dehydrogenase
ENSG00000016402	23.417	-0.232024	0.949933	-0.244253	0.807035	0.915143	7.07528	28.5296	28.6219	52.2148	2.34046	21.7203	IL20RA	interleukin 20 receptor subunit alpha
ENSG00000016864	338.968	0.276932	0.26151	1.05898	0.289611	0.535724	365.556	390.711	357.774	285.173	337.026	297.567	GLT8D1	glycosyltransferase 8 domain containing 1
ENSG00000017260	1458.71	-0.774024	0.277018	-2.79413	0.00520392	0.0405416	1266.47	925.521	1038.97	1689.62	1678.11	2153.56	ATP2C1	ATPase secretory pathway Ca2+ transporting 1
ENSG00000017427	262.524	1.64182	0.60048	2.73418	0.00625359	0.0461021	124.997	281.911	786.148	93.7188	128.725	159.644	IGF1	insulin like growth factor 1
ENSG00000017483	11.6353	1.83932	0.866687	2.12224	0.0338179	0.1434	10.6129	13.5395	30.53	2.67768	7.02137	5.43006	SLC38A5	solute carrier family 38 member 5
ENSG00000017797	1451.78	-0.320591	0.32691	-0.980673	0.326754	0.575417	1516.47	1166.81	1190.67	1508.87	2147.37	1180.5	RALBP1	ralA binding protein 1
ENSG00000018189	1569.92	0.229523	0.294124	0.78036	0.435179	0.675228	1922.12	1493.21	1668.66	1546.36	1694.49	1094.7	RUFY3	RUN and FYVE domain containing 3
ENSG00000018236	128.729	-0.0103769	0.552135	-0.0187941	0.985005	0.994143	124.997	69.6316	190.813	116.479	60.8519	209.6	CNTN1	contactin 1
ENSG00000018280	72.9731	2.41464	0.534205	4.52006	6.18229e-06	0.000313347	96.6955	84.1382	187.95	18.7438	35.1068	15.2042	SLC11A1	solute carrier family 11 member 1
ENSG00000018408	1075.22	1.14814	0.27909	4.11385	3.89106e-05	0.0012399	1652.08	1228.71	1565.62	614.528	607.348	783.015	WWTR1	WW domain containing transcription regulator 1
ENSG00000018510	1282.15	0.141807	0.282442	0.502074	0.615616	0.80768	1590.76	1278.03	1166.82	1325.45	1330.55	1001.3	AGPS	alkylglycerone phosphate synthase
ENSG00000018610	290.137	-0.278763	0.2786	-1.00059	0.317026	0.565976	293.624	223.885	270	328.016	298.408	326.89	CXorf56	chromosome X open reading frame 56
ENSG00000018625	23526	-1.6848	0.277225	-6.07739	1.22155e-09	3.65465e-07	12275.6	8558.89	12656.6	35385.5	39159.3	33120.1	ATP1A2	ATPase Na+/K+ transporting subunit alpha 2
ENSG00000018699	324.166	-0.346566	0.262716	-1.31917	0.187112	0.416211	304.237	261.602	290.989	377.553	337.026	373.588	TTC27	tetratricopeptide repeat domain 27
ENSG00000018869	44.9542	0.558556	0.61276	0.911542	0.36201	0.609938	51.8854	54.6415	54.3816	24.0991	15.213	69.5048	ZNF582	zinc finger protein 582
ENSG00000019102	27.8259	-0.220667	0.493259	-0.447365	0.654611	0.832053	23.5843	28.5296	24.8056	26.7768	33.9366	29.3223	VSIG2	V-set and immunoglobulin domain containing 2
ENSG00000019144	2849.33	0.923653	0.315419	2.92834	0.00340778	0.0302709	3035.29	4689.01	3469.93	1494.15	2166.09	2241.53	PHLDB1	pleckstrin homology like domain family B member 1
ENSG00000019169	30.1617	-0.278025	0.695664	-0.399654	0.689411	0.852461	30.6595	10.6382	41.0247	24.0991	55.0007	19.5482	MARCO	macrophage receptor with collagenous structure
ENSG00000019485	226.602	0.286522	0.340892	0.840508	0.400623	0.646381	255.889	220.017	271.908	167.355	169.683	274.761	PRDM11	PR/SET domain 11
ENSG00000019549	233.312	2.29159	0.552017	4.15131	3.30576e-05	0.00110318	453.997	206.961	501.837	44.1817	145.108	47.7846	SNAI2	snail family transcriptional repressor 2
ENSG00000019582	4097.24	1.30767	0.45876	2.85044	0.00436584	0.0358402	3308.87	4613.1	9588.33	1577.15	2319.39	3176.59	CD74	CD74 molecule
ENSG00000019991	187.475	2.44402	0.407744	5.99401	2.04731e-09	5.72741e-07	224.05	459.375	266.183	69.6197	49.1496	56.4727	HGF	hepatocyte growth factor
ENSG00000019995	1144.35	-0.827513	0.316685	-2.61305	0.00897381	0.0581712	1055.4	740.803	679.293	1466.03	1749.49	1175.07	ZRANB1	zinc finger RANBP2-type containing 1
ENSG00000020129	207.91	0.324095	0.378103	0.857161	0.391356	0.637587	211.079	162.474	320.565	159.322	223.514	170.504	NCDN	neurochondrin
ENSG00000020181	711.437	1.29257	0.435832	2.96575	0.00301948	0.0278317	764.13	910.047	1357.63	220.909	399.048	616.855	ADGRA2	adhesion G protein-coupled receptor A2
ENSG00000020256	157.622	-0.0972003	0.297253	-0.326995	0.743672	0.88237	146.222	143.132	167.915	148.611	165.002	174.848	ZFP64	ZFP64 zinc finger protein
ENSG00000020426	822.058	-0.853776	0.334089	-2.55553	0.0106025	0.065148	816.015	449.221	493.25	1191.57	985.332	996.96	MNAT1	MNAT1 component of CDK activating kinase
ENSG00000020577	5851.41	-0.649165	0.485001	-1.33848	0.18074	0.407777	7898.37	2651.32	3121.69	6723.65	10037	4676.37	SAMD4A	sterile alpha motif domain containing 4A
ENSG00000020633	26.6146	1.61582	0.61321	2.63502	0.0084132	0.0559348	31.8388	42.0691	46.7491	5.35536	15.213	18.4622	RUNX3	RUNX family transcription factor 3
ENSG00000020922	588.722	-0.0200123	0.32354	-0.0618543	0.950679	0.980289	429.234	751.925	571.484	610.511	506.709	662.468	MRE11	MRE11 homolog, double strand break repair nuclease
ENSG00000021300	86.6647	-2.09464	0.743751	-2.81632	0.00485772	0.0388131	42.4517	12.0888	44.8409	92.38	290.217	38.0104	PLEKHB1	pleckstrin homology domain containing B1
ENSG00000021355	519.473	0.315319	0.323814	0.973767	0.330172	0.578513	633.237	393.612	702.19	463.239	487.985	436.577	SERPINB1	serpin family B member 1
ENSG00000021461	12.5502	-0.251798	0.705798	-0.356757	0.721274	0.8702	10.6129	13.0559	10.4947	16.0661	16.3832	8.6881	CYP3A43	cytochrome P450 family 3 subfamily A member 43
ENSG00000021574	662.43	-0.465125	0.292792	-1.58858	0.112155	0.305272	634.417	480.652	555.264	855.519	844.905	603.823	SPAST	spastin
ENSG00000021645	40.7346	0.612791	0.579291	1.05783	0.290134	0.536323	34.1972	61.8948	51.5194	29.4545	15.213	52.1286	NRXN3	neurexin 3
ENSG00000021762	342.987	0.498334	0.325434	1.53129	0.125697	0.328558	399.753	367.017	438.869	196.809	325.323	330.148	OSBPL5	oxysterol binding protein like 5
ENSG00000021776	1017.5	0.0546213	0.342062	0.159682	0.873131	0.94801	1152.09	1184.71	772.791	1314.74	929.161	751.521	AQR	aquarius intron-binding spliceosomal factor
ENSG00000021826	47.8125	0.978606	0.551491	1.77447	0.0759852	0.238633	69.5736	91.8751	28.6219	26.7768	37.4473	32.5804	CPS1	carbamoyl-phosphate synthase 1
ENSG00000022267	116374	-1.3156	0.557843	-2.35837	0.0183554	0.0947734	106106	17250.3	76769.6	206159	165357	126604	FHL1	four and a half LIM domains 1
ENSG00000022277	910.534	-0.697305	0.307251	-2.2695	0.0232382	0.111561	722.858	609.76	751.801	1219.68	1344.59	814.509	RTF2	replication termination factor 2
ENSG00000022567	142.296	0.353806	0.408125	0.866906	0.385994	0.632873	141.506	150.385	186.996	116.479	180.215	78.1929	SLC45A4	solute carrier family 45 member 4
ENSG00000022840	3723.86	-1.06847	0.40855	-2.61527	0.00891575	0.0579349	3052.98	1245.15	2917.52	4070.07	6453.81	4603.61	RNF10	ring finger protein 10
ENSG00000022976	227.516	-0.804951	0.300762	-2.67637	0.00744247	0.0517829	175.703	169.727	151.696	235.636	335.856	296.481	ZNF839	zinc finger protein 839
ENSG00000023041	483.379	-0.0438877	0.299048	-0.146758	0.883323	0.952839	472.864	546.899	407.385	603.817	429.474	439.835	ZDHHC6	zinc finger DHHC-type palmitoyltransferase 6
ENSG00000023171	263.841	-1.23124	0.653064	-1.88533	0.0593849	0.205463	162.731	66.7303	244.24	107.107	314.791	687.446	GRAMD1B	GRAM domain containing 1B
ENSG00000023191	15.1009	-0.276192	0.692078	-0.399077	0.689836	0.852585	12.9713	17.4079	10.4947	10.7107	14.0427	24.9783	RNH1	ribonuclease/angiogenin inhibitor 1
ENSG00000023228	9349.03	-1.34734	0.434304	-3.10229	0.0019203	0.0200802	7305.22	2266.9	6255.79	13150.1	14751.9	12364.3	NDUFS1	NADH:ubiquinone oxidoreductase core subunit S1
ENSG00000023287	3405.28	-0.929684	0.346439	-2.68354	0.00728468	0.0510639	3259.34	2021.74	1753.57	4842.58	5084.64	3469.81	RB1CC1	RB1 inducible coiled-coil 1
ENSG00000023318	799.843	-0.156651	0.258237	-0.606616	0.544106	0.759402	851.392	715.175	703.144	937.188	830.862	761.295	ERP44	endoplasmic reticulum protein 44
ENSG00000023330	1157.11	-1.05397	0.393632	-2.67755	0.00741631	0.0516631	798.327	408.602	1051.38	1356.24	1818.53	1509.56	ALAS1	5'-aminolevulinate synthase 1
ENSG00000023445	271.481	1.1704	0.419558	2.78961	0.00527716	0.0409641	253.531	318.662	555.264	204.843	182.556	114.031	BIRC3	baculoviral IAP repeat containing 3
ENSG00000023516	1598.41	0.493314	0.263046	1.87539	0.0607389	0.208872	2143.81	1861.68	1601.87	1332.15	1463.96	1187.01	AKAP11	A-kinase anchoring protein 11
ENSG00000023572	527.598	-0.806373	0.354352	-2.27563	0.0228682	0.110375	531.825	328.816	291.943	713.602	777.032	522.372	GLRX2	glutaredoxin 2
ENSG00000023608	141.19	-0.94443	0.325628	-2.90033	0.0037277	0.0321579	106.129	81.2369	103.039	212.876	160.321	183.536	SNAPC1	small nuclear RNA activating complex polypeptide 1
ENSG00000023697	249.85	-0.0741213	0.328537	-0.22561	0.821504	0.923496	237.022	254.832	238.516	188.776	332.345	247.611	DERA	deoxyribose-phosphate aldolase
ENSG00000023734	1318.06	-0.718942	0.431972	-1.66432	0.0960477	0.276562	1581.32	554.152	854.84	1755.22	1951.94	1210.9	STRAP	serine/threonine kinase receptor associated protein
ENSG00000023839	89.8724	-0.374675	0.590811	-0.634171	0.525969	0.74534	38.914	138.296	56.2897	164.677	73.7244	67.3328	ABCC2	ATP binding cassette subfamily C member 2
ENSG00000023892	70.6989	1.96522	0.466665	4.2112	2.54012e-05	0.00089678	71.932	108.316	157.42	29.4545	23.4046	33.6664	DEF6	DEF6 guanine nucleotide exchange factor
ENSG00000023902	502.155	0.273955	0.481333	0.56916	0.569247	0.776086	591.965	335.586	722.225	263.751	759.478	339.922	PLEKHO1	pleckstrin homology domain containing O1
ENSG00000023909	519.445	-0.642114	0.42158	-1.52311	0.127731	0.331659	632.058	253.382	332.968	781.883	648.306	468.071	GCLM	glutamate-cysteine ligase modifier subunit
ENSG00000024048	3586.32	-0.859117	0.29867	-2.87647	0.00402147	0.0339845	3133.17	2107.81	2407.1	5039.39	5161.88	3668.55	UBR2	ubiquitin protein ligase E3 component n-recognin 2
ENSG00000024422	1002.82	0.963244	0.314652	3.0613	0.00220379	0.0221004	1022.38	1387.31	1567.53	527.503	716.18	796.047	EHD2	EH domain containing 2
ENSG00000024526	11.0355	-1.14847	0.958965	-1.19761	0.231068	0.469525	8.25449	4.83553	7.6325	18.7438	24.5748	2.17203	DEPDC1	DEP domain containing 1
ENSG00000024862	149.221	0.128121	0.344895	0.371478	0.710281	0.864713	133.251	148.451	186.042	123.173	125.214	179.192	CCDC28A	coiled-coil domain containing 28A
ENSG00000025039	3846.58	-1.47103	0.447253	-3.28904	0.0010053	0.0127575	3272.32	1019.81	1827.98	6256.4	6568.49	4134.45	RRAGD	Ras related GTP binding D
ENSG00000025156	890.473	-1.55773	0.380958	-4.08897	4.33285e-05	0.00134681	534.184	438.099	382.579	1823.5	1389.06	775.413	HSF2	heat shock transcription factor 2
ENSG00000025293	1470.78	-0.94757	0.32077	-2.95405	0.00313635	0.0285064	1205.16	932.774	875.83	2115.37	2321.73	1373.81	PHF20	PHD finger protein 20
ENSG00000025434	157.106	1.55233	0.453047	3.42643	0.000611574	0.00901705	129.713	370.402	202.261	74.975	78.4053	86.881	NR1H3	nuclear receptor subfamily 1 group H member 3
ENSG00000025708	241.931	1.26722	0.327187	3.87309	0.000107462	0.00257491	301.879	364.116	359.682	105.768	177.875	142.268	TYMP	thymidine phosphorylase
ENSG00000025770	345.751	-0.0968565	0.378878	-0.25564	0.798228	0.910524	311.312	337.52	353.957	245.008	290.217	536.49	NCAPH2	non-SMC condensin II complex subunit H2
ENSG00000025772	142.921	-0.347247	0.338858	-1.02476	0.305478	0.553339	143.864	93.3258	141.201	170.033	160.321	148.784	TOMM34	translocase of outer mitochondrial membrane 34
ENSG00000025796	891.323	0.104026	0.305575	0.340427	0.733535	0.876961	1077.8	940.511	751.801	1064.38	808.628	704.822	SEC63	SEC63 homolog, protein translocation regulator
ENSG00000025800	2757.88	-1.01599	0.293545	-3.46111	0.000537958	0.00824894	2251.12	1360.72	1865.19	3373.88	3891.01	3805.39	KPNA6	karyopherin subunit alpha 6
ENSG00000026025	5056.02	1.89434	0.263411	7.19158	6.4047e-13	6.27107e-10	8329.96	9214.59	6360.74	2159.55	2127.48	2143.79	VIM	vimentin
ENSG00000026036	96.4875	0.130787	0.478319	0.27343	0.784522	0.90289	96.6955	72.0494	134.523	46.8594	115.853	112.945	RTEL1-TNFRSF6B	RTEL1-TNFRSF6B readthrough (NMD candidate)
ENSG00000026103	334.857	0.861612	0.338363	2.54641	0.0108837	0.0663964	402.112	579.297	313.887	220.909	239.897	253.041	FAS	Fas cell surface death receptor
ENSG00000026297	214.411	0.985723	0.429111	2.29713	0.0216115	0.106286	183.957	240.809	430.282	123.173	118.193	190.052	RNASET2	ribonuclease T2
ENSG00000026508	1880.16	1.50386	0.443761	3.3889	0.00070174	0.00990891	4483.37	1481.61	2375.62	1109.9	1124.59	705.908	CD44	CD44 molecule (Indian blood group)
ENSG00000026652	320.532	0.567765	0.347591	1.63343	0.102379	0.287153	360.839	320.596	467.491	196.809	342.877	234.579	AGPAT4	1-acylglycerol-3-phosphate O-acyltransferase 4
ENSG00000026751	25.3792	0.634621	0.850552	0.746128	0.45559	0.691799	3.53764	40.1349	48.6572	18.7438	29.2557	11.9461	SLAMF7	SLAM family member 7
ENSG00000026950	495.834	0.762379	0.350678	2.17402	0.0297038	0.131575	547.155	556.086	768.975	287.851	307.77	507.168	BTN3A1	butyrophilin subfamily 3 member A1
ENSG00000027001	197.46	-0.815829	0.35908	-2.272	0.0230867	0.111056	170.986	131.043	127.844	198.148	341.707	215.031	MIPEP	mitochondrial intermediate peptidase
ENSG00000027075	545.521	0.151071	0.277872	0.543671	0.586668	0.788655	492.911	533.843	695.512	507.42	495.007	548.436	PRKCH	protein kinase C eta
ENSG00000027644	18.506	2.27736	1.09826	2.0736	0.0381164	0.154918	43.6309	8.70396	40.0706	0	2.34046	16.2902	INSRR	insulin receptor related receptor
ENSG00000027697	1138.25	0.466631	0.28593	1.63198	0.102684	0.287598	1350.2	1161.98	1450.18	1033.58	1091.82	741.747	IFNGR1	interferon gamma receptor 1
ENSG00000027847	195.24	0.0616734	0.400322	0.154059	0.877563	0.950215	187.495	161.507	249.964	113.801	216.492	242.181	B4GALT7	beta-1,4-galactosyltransferase 7
ENSG00000027869	6.85762	0.834214	1.10644	0.753964	0.450871	NA	2.35843	10.6382	13.3569	2.67768	2.34046	9.77411	SH2D2A	SH2 domain containing 2A
ENSG00000028116	313.146	-0.579551	0.301928	-1.9195	0.0549206	0.195901	285.37	245.645	222.297	459.222	340.536	325.804	VRK2	VRK serine/threonine kinase 2
ENSG00000028137	363.127	0.814386	0.37134	2.1931	0.0282999	0.127193	278.294	514.984	595.335	228.942	267.982	293.223	TNFRSF1B	TNF receptor superfamily member 1B
ENSG00000028203	2001.19	-0.854703	0.339043	-2.52093	0.0117046	0.0698997	1965.75	1113.62	1197.35	3091.38	2514.82	2124.24	VEZT	vezatin, adherens junctions transmembrane protein
ENSG00000028277	34.943	1.21842	0.676369	1.80141	0.0716375	0.230217	16.509	56.5757	73.4628	18.7438	12.8725	31.4944	POU2F2	POU class 2 homeobox 2
ENSG00000028310	534.361	-0.201653	0.250312	-0.805607	0.420469	0.662261	457.535	491.774	541.908	542.23	571.071	601.651	BRD9	bromodomain containing 9
ENSG00000028528	1881.7	0.305057	0.264842	1.15184	0.249385	0.490791	1906.79	2516.41	1815.58	1634.72	1631.3	1785.4	SNX1	sorting nexin 1
ENSG00000028839	87.5276	0.296215	0.397049	0.74604	0.455644	0.691832	109.667	106.865	72.5088	101.752	71.3839	62.9887	TBPL1	TATA-box binding protein like 1
ENSG00000029153	63.3541	1.2361	0.448622	2.75534	0.00586312	0.0441992	74.2904	113.635	78.2331	46.8594	42.1282	24.9783	ARNTL2	aryl hydrocarbon receptor nuclear translocator like 2
ENSG00000029363	3012.82	-0.607621	0.322935	-1.88156	0.0598961	0.20679	2964.54	2303.65	1894.77	4680.58	3284.83	2948.52	BCLAF1	BCL2 associated transcription factor 1
ENSG00000029364	690.191	0.501564	0.247822	2.02388	0.0429821	0.167005	843.137	853.955	729.858	532.858	585.114	596.221	SLC39A9	solute carrier family 39 member 9
ENSG00000029534	4966.48	-1.85478	0.550089	-3.37177	0.000746857	0.0103195	1688.63	782.389	3984.17	4955.05	10205.6	8183.11	ANK1	ankyrin 1
ENSG00000029639	169.779	-0.489907	0.323502	-1.51439	0.129928	0.33453	169.807	124.757	129.753	211.537	218.833	163.988	TFB1M	transcription factor B1, mitochondrial
ENSG00000029725	1614.53	-1.18649	0.408861	-2.90195	0.00370851	0.0320662	1312.46	703.086	942.614	2170.26	3209.94	1348.83	RABEP1	rabaptin, RAB GTPase binding effector protein 1
ENSG00000029993	108.558	0.204996	0.35918	0.570734	0.56818	0.775367	128.534	89.4573	131.661	89.7023	93.6183	118.375	HMGB3	high mobility group box 3
ENSG00000030066	875.408	-0.0636046	0.308496	-0.206177	0.836653	0.930954	996.435	749.024	823.356	1091.15	669.371	923.111	NUP160	nucleoporin 160
ENSG00000030110	113.042	-0.762144	0.483372	-1.57672	0.11486	0.310204	97.8747	46.9047	107.809	97.7353	210.641	117.289	BAK1	BCL2 antagonist/killer 1
ENSG00000030304	340.074	1.67237	0.467189	3.57964	0.000344066	0.00596703	590.786	510.632	452.226	132.545	78.4053	275.847	MUSK	muscle associated receptor tyrosine kinase
ENSG00000030419	572.983	-1.60877	0.318467	-5.05161	4.38103e-07	4.28963e-05	255.889	240.326	353.003	1077.77	758.308	752.607	IKZF2	IKAROS family zinc finger 2
ENSG00000030582	949.017	0.663802	0.416848	1.59243	0.111288	0.303526	774.743	999.021	1717.31	460.561	867.139	875.326	GRN	granulin precursor
ENSG00000031003	714.939	0.372474	0.278273	1.33852	0.180727	0.407777	841.958	797.379	780.423	763.139	589.795	516.942	FAM13B	family with sequence similarity 13 member B
ENSG00000031081	1015.03	0.812288	0.26266	3.09255	0.00198447	0.0206012	1119.07	1306.08	1454.95	776.527	649.477	784.101	ARHGAP31	Rho GTPase activating protein 31
ENSG00000031691	54.9076	-0.19093	0.473409	-0.403309	0.686721	0.851304	49.5269	58.5099	45.795	32.1322	77.2351	66.2468	CENPQ	centromere protein Q
ENSG00000031698	1276.96	-0.221247	0.276065	-0.801433	0.422881	0.664329	1349.02	1077.84	1111.48	1333.48	1628.96	1160.95	SARS1	seryl-tRNA synthetase 1
ENSG00000031823	525.055	-0.293785	0.287914	-1.02039	0.307543	0.555188	452.818	404.25	559.081	494.032	587.455	652.694	RANBP3	RAN binding protein 3
ENSG00000032219	634.633	-0.121012	0.30273	-0.399736	0.689351	0.852461	628.521	720.494	474.169	760.461	667.03	557.124	ARID4A	AT-rich interaction domain 4A
ENSG00000032389	169.778	-0.307545	0.374492	-0.821234	0.411513	0.655283	156.835	98.1613	201.307	171.372	196.598	194.396	EIPR1	EARP complex and GARP complex interacting protein 1
ENSG00000032444	570.958	-0.799131	0.337731	-2.36618	0.0179728	0.0935604	384.423	313.342	553.356	611.85	875.331	687.446	PNPLA6	patatin like phospholipase domain containing 6
ENSG00000032742	280.031	0.0429947	0.424121	0.101374	0.919254	0.968012	423.337	269.339	160.283	340.065	220.003	267.159	IFT88	intraflagellar transport 88
ENSG00000033011	120.007	0.292672	0.386186	0.757853	0.448539	0.686317	101.412	131.043	164.099	78.9916	107.661	136.838	ALG1	ALG1 chitobiosyldiphosphodolichol beta-mannosyltransferase
ENSG00000033030	566.583	-0.509895	0.29374	-1.73587	0.0825872	0.252306	515.316	472.915	414.063	830.081	568.731	598.393	ZCCHC8	zinc finger CCHC-type containing 8
ENSG00000033050	190.494	-0.241807	0.365129	-0.662251	0.50781	0.73155	212.258	142.165	169.823	232.958	244.578	141.182	ABCF2	ATP binding cassette subfamily F member 2
ENSG00000033100	405.372	0.368451	0.289268	1.27374	0.202757	0.435728	389.14	464.211	517.102	306.594	413.091	342.094	CHPF2	chondroitin polymerizing factor 2
ENSG00000033122	316.142	-2.13721	0.586065	-3.64671	0.000265622	0.00498411	103.771	56.5757	191.767	437.801	215.322	891.616	LRRC7	leucine rich repeat containing 7
ENSG00000033170	301.735	0.617595	0.364982	1.69212	0.0906225	0.266521	364.377	349.609	382.579	195.471	170.853	347.524	FUT8	fucosyltransferase 8
ENSG00000033178	904.526	-0.186628	0.258648	-0.721553	0.47057	0.704513	981.105	822.04	735.582	1008.15	971.289	908.993	UBA6	ubiquitin like modifier activating enzyme 6
ENSG00000033327	643.387	1.48662	0.337896	4.39964	1.08432e-05	0.00048359	735.829	1263.04	845.3	354.793	392.026	269.331	GAB2	GRB2 associated binding protein 2
ENSG00000033627	1689.03	-0.500088	0.271677	-1.84074	0.0656594	0.218301	1709.86	1250.47	1238.37	1890.44	2168.43	1876.63	ATP6V0A1	ATPase H+ transporting V0 subunit a1
ENSG00000033800	935.777	-0.0519683	0.268269	-0.193717	0.846397	0.935236	994.077	890.705	872.013	1044.3	1040.33	773.241	PIAS1	protein inhibitor of activated STAT 1
ENSG00000033867	1454.19	-0.733812	0.556649	-1.31827	0.187414	0.416436	834.883	611.211	1830.85	1735.14	739.584	2973.5	SLC4A7	solute carrier family 4 member 7
ENSG00000034152	1334.69	-0.16375	0.645006	-0.253874	0.799593	0.911093	2514.08	250.964	1013.21	1000.11	1433.53	1796.26	MAP2K3	mitogen-activated protein kinase kinase 3
ENSG00000034510	2136.63	1.25936	0.316411	3.98014	6.88752e-05	0.00188279	2682.71	2370.86	3988.94	1452.64	1078.95	1245.66	TMSB10	thymosin beta 10
ENSG00000034533	112.3	0.015432	0.329664	0.0468112	0.962664	0.984792	123.817	117.503	97.3144	121.834	97.1289	116.203	ASTE1	asteroid homolog 1
ENSG00000034677	1412.64	0.154648	0.33701	0.458882	0.646319	0.827434	1712.22	1570.1	1182.08	1753.88	1309.49	948.089	RNF19A	ring finger protein 19A, RBR E3 ubiquitin protein ligase
ENSG00000034693	205.261	-0.192457	0.303313	-0.634515	0.525745	0.74525	214.617	169.727	190.813	255.718	210.641	190.052	PEX3	peroxisomal biogenesis factor 3
ENSG00000034713	1088.85	-0.202907	0.394464	-0.514386	0.606982	0.802925	1516.47	648.928	872.967	1362.94	1252.14	879.67	GABARAPL2	GABA type A receptor associated protein like 2
ENSG00000034971	1133.28	0.0437124	0.76335	0.0572639	0.954335	0.981538	2104.9	789.642	557.173	737.701	2437.59	172.676	MYOC	myocilin
ENSG00000035115	492.296	0.25917	0.305283	0.848951	0.395909	0.641561	477.581	575.428	555.264	574.362	408.41	362.728	SH3YL1	SH3 and SYLF domain containing 1
ENSG00000035141	286.955	-0.706709	0.397477	-1.77799	0.0754058	0.237438	278.294	136.846	240.424	263.751	465.751	336.664	FAM136A	family with sequence similarity 136 member A
ENSG00000035403	4875.7	-0.320292	0.390702	-0.819784	0.412339	0.656094	4844.21	4087.96	4077.66	8102.66	5098.68	3043.01	VCL	vinculin
ENSG00000035499	4.53307	0.263284	1.5728	0.167398	0.867057	NA	3.53764	0.967106	10.4947	1.33884	0	10.8601	DEPDC1B	DEP domain containing 1B
ENSG00000035664	2767.12	-1.00792	0.305088	-3.30371	0.000954154	0.012337	1833.68	1997.56	1682.01	4699.33	3697.92	2692.23	DAPK2	death associated protein kinase 2
ENSG00000035681	696.441	-0.444415	0.270286	-1.64424	0.100127	0.283186	613.191	621.366	535.229	787.238	938.523	683.102	NSMAF	neutral sphingomyelinase activation associated factor
ENSG00000035687	278.514	-0.359133	0.314483	-1.14198	0.253463	0.495044	251.172	270.306	209.894	392.28	287.876	259.557	ADSS2	adenylosuccinate synthase 2
ENSG00000035720	5.43655	0.806328	1.56025	0.516793	0.605301	NA	4.71685	8.2204	7.6325	12.0496	0	0	STAP1	signal transducing adaptor family member 1
ENSG00000035862	1859.38	1.54493	0.291203	5.30533	1.12468e-07	1.45945e-05	3216.89	2091.37	3001.48	838.114	971.289	1037.14	TIMP2	TIMP metallopeptidase inhibitor 2
ENSG00000035928	1048.14	-0.0772437	0.297559	-0.259591	0.795179	0.908601	1023.56	1140.22	895.865	1096.51	1309.49	823.198	RFC1	replication factor C subunit 1
ENSG00000036054	928.103	-0.226184	0.316248	-0.71521	0.474479	0.707566	1007.05	908.596	650.671	1223.7	810.968	967.637	TBC1D23	TBC1 domain family member 23
ENSG00000036257	2180.51	-0.77577	0.307483	-2.52297	0.0116369	0.0695921	2047.11	1409.56	1368.13	3359.15	2460.99	2438.1	CUL3	cullin 3
ENSG00000036448	1112.56	-0.727366	0.635149	-1.14519	0.252131	0.493307	1041.25	132.977	1340.46	1233.07	1399.59	1528.02	MYOM2	myomesin 2
ENSG00000036473	2.12583	0.692419	2.35563	0.293943	0.768802	NA	0	7.73685	0	2.67768	2.34046	0	OTC	ornithine carbamoyltransferase
ENSG00000036530	64.8052	0.684725	0.373841	1.8316	0.0670117	0.220752	70.7528	85.5889	83.0035	54.8924	46.8091	47.7846	CYP46A1	cytochrome P450 family 46 subfamily A member 1
ENSG00000036549	1187.48	-0.493657	0.280714	-1.75858	0.0786496	0.244274	1042.42	1009.66	906.36	1728.44	1266.19	1171.81	ZZZ3	zinc finger ZZ-type containing 3
ENSG00000036672	1472.98	-1.79426	0.549987	-3.26237	0.00110484	0.0135918	1195.72	195.355	588.657	1931.95	2384.93	2541.27	USP2	ubiquitin specific peptidase 2
ENSG00000037042	170.861	0.918491	0.367202	2.50132	0.0123731	0.072387	188.674	217.599	264.275	91.0411	161.492	102.085	TUBG2	tubulin gamma 2
ENSG00000037241	93.1259	-0.0967268	0.41081	-0.235454	0.813857	0.919289	129.713	71.5659	69.6466	84.3469	111.172	92.3111	RPL26L1	ribosomal protein L26 like 1
ENSG00000037280	238.745	-0.0377153	0.4002	-0.094241	0.924918	0.96971	158.015	275.625	272.862	153.967	297.238	274.761	FLT4	fms related receptor tyrosine kinase 4
ENSG00000037474	838.489	-0.610229	0.276584	-2.2063	0.0273628	0.124246	816.015	617.014	559.081	1056.34	1018.1	964.379	NSUN2	NOP2/Sun RNA methyltransferase 2
ENSG00000037637	862.41	-0.397118	0.263635	-1.50632	0.131986	0.337221	762.951	637.323	833.851	993.419	1067.25	879.67	FBXO42	F-box protein 42
ENSG00000037749	860.917	-0.213023	0.28164	-0.756368	0.449428	0.686898	987.001	685.195	721.271	935.849	992.354	843.832	MFAP3	microfibril associated protein 3
ENSG00000037757	172.361	0.342389	0.423466	0.80854	0.41878	0.661074	136.789	219.05	222.297	96.3965	138.087	221.547	MRI1	methylthioribose-1-phosphate isomerase 1
ENSG00000037897	46.1302	0.138956	0.453448	0.306442	0.759268	0.890032	62.4983	36.2665	46.7491	52.2148	42.1282	36.9244	METTL1	methyltransferase like 1
ENSG00000037965	113.7	1.16196	0.673712	1.72471	0.0845805	0.256143	180.42	78.8192	212.756	16.0661	132.236	61.9027	HOXC8	homeobox C8
ENSG00000038002	91.7511	-0.615538	0.492054	-1.25096	0.210951	0.445718	95.5163	84.6218	37.2084	100.413	155.64	77.1069	AGA	aspartylglucosaminidase
ENSG00000038210	146.796	0.884339	0.334457	2.64411	0.00819068	0.0549643	208.721	214.698	147.88	93.7188	100.64	115.117	PI4K2B	phosphatidylinositol 4-kinase type 2 beta
ENSG00000038219	2464.6	-0.0895765	0.262785	-0.340874	0.733198	0.876764	2323.05	2775.59	2064.59	2782.11	2592.06	2250.22	BOD1L1	biorientation of chromosomes in cell division 1 like 1
ENSG00000038274	704.631	-0.404879	0.240972	-1.68019	0.0929206	0.271099	656.822	585.583	577.208	816.692	821.5	769.983	MAT2B	methionine adenosyltransferase 2B
ENSG00000038295	205.989	1.92316	0.354616	5.42322	5.85359e-08	8.51974e-06	254.71	394.096	329.152	80.3304	69.0435	108.601	TLL1	tolloid like 1
ENSG00000038358	501.126	-0.400683	0.264284	-1.51611	0.129491	0.334337	433.95	373.303	489.434	581.057	537.135	591.877	EDC4	enhancer of mRNA decapping 4
ENSG00000038382	3731.17	0.108174	0.231768	0.466732	0.640692	0.823457	3946.83	3497.54	4169.25	3600.14	3473.24	3700.05	TRIO	trio Rho guanine nucleotide exchange factor
ENSG00000038427	3856.79	1.40336	0.387819	3.61859	0.000296218	0.00536144	7230.93	3385.36	6176.6	2104.66	2733.65	1509.56	VCAN	versican
ENSG00000038532	758.541	-0.301791	0.306188	-0.985637	0.324311	0.57293	772.385	502.412	765.158	710.924	887.033	913.337	CLEC16A	C-type lectin domain containing 16A
ENSG00000038945	183.823	2.34205	0.452141	5.17993	2.21973e-07	2.4647e-05	205.183	245.645	470.353	57.5701	80.7458	43.4405	MSR1	macrophage scavenger receptor 1
ENSG00000039068	63.8906	3.21757	1.0106	3.18381	0.00145351	0.0164486	16.509	290.615	39.1166	5.35536	3.51068	28.2363	CDH1	cadherin 1
ENSG00000039123	1446.05	-0.415744	0.295662	-1.40615	0.15968	0.379381	1478.73	1270.29	968.374	1894.46	1671.09	1393.35	MTREX	Mtr4 exosome RNA helicase
ENSG00000039139	26.7706	1.08252	0.628343	1.72282	0.0849208	0.256885	53.0646	23.6941	32.4381	26.7768	10.5321	14.1182	DNAH5	dynein axonemal heavy chain 5
ENSG00000039319	1475.81	0.015097	0.314168	0.0480539	0.961673	0.984385	1840.75	1425.03	1184.95	1838.23	1277.89	1288.01	ZFYVE16	zinc finger FYVE-type containing 16
ENSG00000039523	509.54	-0.252048	0.359173	-0.701745	0.482838	0.714182	517.675	341.872	537.137	385.586	558.199	716.768	RIPOR1	RHO family interacting cell polarization regulator 1
ENSG00000039537	56.0015	-0.0262884	0.690133	-0.0380918	0.969614	0.987773	9.4337	91.3915	64.8763	64.2643	55.0007	51.0426	C6	complement C6
ENSG00000039560	353.917	1.86074	0.507994	3.66292	0.00024936	0.0047535	958.7	262.569	444.593	109.785	140.427	207.428	RAI14	retinoic acid induced 14
ENSG00000039650	230.939	0.278223	0.331428	0.839468	0.401207	0.646741	239.38	228.721	291.943	153.967	215.322	256.299	PNKP	polynucleotide kinase 3'-phosphatase
ENSG00000039987	10.9288	0.71847	0.997316	0.720403	0.471277	0.70518	10.6129	12.0888	18.1272	2.67768	19.8939	2.17203	BEST2	bestrophin 2
ENSG00000040199	324.364	0.583463	0.322859	1.80718	0.0707347	0.22835	428.054	439.066	299.576	294.545	279.685	205.256	PHLPP2	PH domain and leucine rich repeat protein phosphatase 2
ENSG00000040275	87.0377	-0.393508	0.394254	-0.998107	0.318227	0.566986	50.7062	85.5889	88.7278	104.43	83.0862	109.687	SPDL1	spindle apparatus coiled-coil protein 1
ENSG00000040341	1647.8	-1.07504	0.395873	-2.71562	0.00661522	0.0477401	1446.89	667.303	1069.5	2586.64	2647.06	1469.38	STAU2	staufen double-stranded RNA binding protein 2
ENSG00000040487	113.156	-0.0867601	0.377824	-0.229631	0.818378	0.921821	102.592	130.076	96.3603	80.3304	139.257	130.322	SLC66A1	solute carrier family 66 member 1
ENSG00000040531	320.901	0.0383963	0.378167	0.101533	0.919128	0.96796	406.829	239.842	330.106	210.198	331.175	407.255	CTNS	cystinosin, lysosomal cystine transporter
ENSG00000040608	7.24204	0.0951488	1.0756	0.0884612	0.92951	NA	2.35843	5.80264	14.3109	2.67768	12.8725	5.43006	RTN4R	reticulon 4 receptor
ENSG00000040633	187.315	-0.345052	0.418599	-0.824302	0.409768	0.654323	129.713	212.763	151.696	194.132	303.089	132.494	PHF23	PHD finger protein 23
ENSG00000040933	870.424	0.114229	0.279811	0.408238	0.683099	0.849575	883.231	730.165	1101.94	819.37	877.671	810.165	INPP4A	inositol polyphosphate-4-phosphatase type I A
ENSG00000041353	20.226	1.18207	0.717465	1.64756	0.0994428	0.282226	33.018	35.7829	15.265	17.4049	4.68091	15.2042	RAB27B	RAB27B, member RAS oncogene family
ENSG00000041357	1212.61	-0.921923	0.327505	-2.81499	0.00487789	0.0388995	1099.03	685.678	729.858	1942.66	1542.36	1276.06	PSMA4	proteasome 20S subunit alpha 4
ENSG00000041515	22.2955	0.6306	1.0294	0.612591	0.540147	0.755834	11.7921	38.6842	30.53	32.1322	0	20.6342	MYO16	myosin XVI
ENSG00000041802	653.739	-0.3997	0.303611	-1.31649	0.188011	0.417155	676.868	444.869	570.529	839.453	778.202	612.511	LSG1	large 60S subunit nuclear export GTPase 1
ENSG00000041880	240.811	-0.00971939	0.430417	-0.0225813	0.981984	0.992916	211.079	266.438	242.332	152.628	393.197	179.192	PARP3	poly(ADP-ribose) polymerase family member 3
ENSG00000041982	1691.14	1.36669	1.20423	1.13491	0.256413	0.498111	5597.72	451.639	1262.22	1665.52	997.035	172.676	TNC	tenascin C
ENSG00000041988	179.908	-0.082462	0.336293	-0.245209	0.806295	0.914849	139.147	176.98	207.986	179.405	153.3	222.633	THAP3	THAP domain containing 3
ENSG00000042062	291.877	0.793391	0.426179	1.86164	0.062654	0.212708	491.732	213.247	406.431	164.677	294.898	180.278	RIPOR3	RIPOR family member 3
ENSG00000042088	95.6449	0.575771	0.355812	1.61819	0.105622	0.293271	122.638	118.471	102.085	93.7188	62.0221	74.9349	TDP1	tyrosyl-DNA phosphodiesterase 1
ENSG00000042286	295.664	1.48442	0.606047	2.44934	0.0143117	0.0799294	160.373	921.652	224.205	149.95	175.534	142.268	AIFM2	apoptosis inducing factor mitochondria associated 2
ENSG00000042304	4.27229	0.754548	1.13059	0.667393	0.504521	NA	3.53764	5.80264	6.67844	4.01652	2.34046	3.25804	C2orf83	chromosome 2 open reading frame 83
ENSG00000042317	172.507	0.122952	0.40665	0.302353	0.762383	0.891806	207.542	179.398	152.65	157.983	237.556	99.9132	SPATA7	spermatogenesis associated 7
ENSG00000042429	184.386	0.323744	0.361528	0.89549	0.370525	0.618528	175.703	193.905	245.194	196.809	111.172	183.536	MED17	mediator complex subunit 17
ENSG00000042445	1867.91	0.968042	0.548795	1.76394	0.077742	0.242491	1024.74	4527.51	1863.28	1310.72	719.69	1761.51	RETSAT	retinol saturase
ENSG00000042493	137.3	2.6244	0.532923	4.92453	8.4562e-07	6.97912e-05	135.61	350.092	223.251	30.7933	21.0641	62.9887	CAPG	capping actin protein, gelsolin like
ENSG00000042753	243.185	0.0394538	0.322176	0.12246	0.902534	0.960852	285.37	183.267	271.908	235.636	266.812	216.117	AP2S1	adaptor related protein complex 2 subunit sigma 1
ENSG00000042781	86.2074	0.904754	0.547925	1.65124	0.0986903	0.281091	104.95	52.2237	180.318	57.5701	83.0862	39.0965	USH2A	usherin
ENSG00000042832	22.2447	1.54491	0.67833	2.27752	0.0227549	0.110026	16.509	30.4638	52.4734	8.03304	14.0427	11.9461	TG	thyroglobulin
ENSG00000042980	70.6918	1.48104	0.479511	3.08865	0.00201067	0.020803	120.28	85.5889	106.855	21.4214	58.5114	31.4944	ADAM28	ADAM metallopeptidase domain 28
ENSG00000043093	1348.14	-0.762416	0.360107	-2.11719	0.0342435	0.144692	1051.86	1002.41	945.476	2057.8	2056.09	975.239	DCUN1D1	defective in cullin neddylation 1 domain containing 1
ENSG00000043143	495.89	0.255965	0.255897	1.00027	0.317181	0.566158	492.911	537.711	588.657	417.718	483.304	455.039	JADE2	jade family PHD finger 2
ENSG00000043462	143.547	1.49527	0.398685	3.7505	0.000176482	0.00371803	141.506	200.191	293.851	84.3469	63.1923	78.1929	LCP2	lymphocyte cytosolic protein 2
ENSG00000043514	265.038	-0.276904	0.269622	-1.02701	0.304417	0.55202	253.531	228.237	237.562	294.545	312.451	263.901	TRIT1	tRNA isopentenyltransferase 1
ENSG00000043591	25.9413	1.84665	1.02155	1.80769	0.0706547	0.22825	4.71685	102.513	14.3109	12.0496	4.68091	17.3762	ADRB1	adrenoceptor beta 1
ENSG00000044090	533.031	-0.136243	0.338446	-0.402556	0.687275	0.851573	476.402	466.629	581.024	394.958	752.457	526.716	CUL7	cullin 7
ENSG00000044115	2983.19	0.227073	0.23577	0.963111	0.335492	0.584013	3141.42	3276.56	3234.27	2857.08	2428.22	2961.56	CTNNA1	catenin alpha 1
ENSG00000044446	575.619	-0.112051	0.464861	-0.241043	0.809522	0.916336	462.252	702.119	495.159	510.098	292.557	991.53	PHKA2	phosphorylase kinase regulatory subunit alpha 2
ENSG00000044459	389.64	0.395021	0.349907	1.12893	0.258927	0.501083	423.337	485.004	418.834	475.288	241.067	294.309	CNTLN	centlein
ENSG00000044524	443.997	2.82444	0.346932	8.1412	3.91369e-16	7.66407e-13	659.18	695.833	978.868	132.545	119.363	78.1929	EPHA3	EPH receptor A3
ENSG00000044574	1804.57	0.595538	0.394875	1.50817	0.131511	0.336551	3311.23	1247.57	1957.74	1575.81	1289.59	1445.48	HSPA5	heat shock protein family A (Hsp70) member 5
ENSG00000046604	156.602	0.898412	0.704439	1.27536	0.202183	0.435043	162.731	381.523	66.7844	147.272	29.2557	152.042	DSG2	desmoglein 2
ENSG00000046647	203.262	0.188503	0.27326	0.689832	0.4903	0.719683	212.258	209.379	228.021	191.454	188.407	190.052	GEMIN8	gem nuclear organelle associated protein 8
ENSG00000046651	615.064	0.42743	0.297403	1.43721	0.15066	0.366614	873.797	661.984	581.024	601.139	504.368	468.071	OFD1	OFD1 centriole and centriolar satellite protein
ENSG00000046653	170.118	0.732758	0.544658	1.34536	0.178511	0.40464	224.05	135.395	278.586	58.909	92.448	231.321	GPM6B	glycoprotein M6B
ENSG00000046774	3.78348	5.12849	2.34425	2.18768	0.0286926	NA	0	20.7928	1.90813	0	0	0	MAGEC2	MAGE family member C2
ENSG00000046889	1533.41	0.667456	0.24428	2.73234	0.00628871	0.0463089	1834.86	1816.71	1993.99	1277.25	1241.61	1036.06	PREX2	phosphatidylinositol-3,4,5-trisphosphate dependent Rac exchange factor 2
ENSG00000047056	682.918	-0.617649	0.291117	-2.12165	0.0338668	0.143522	586.069	437.616	594.381	743.056	752.457	983.927	WDR37	WD repeat domain 37
ENSG00000047188	1146.05	-0.573337	0.319817	-1.7927	0.0730206	0.233028	1149.73	920.685	693.604	1685.6	1199.48	1227.19	YTHDC2	YTH domain containing 2
ENSG00000047230	297.397	-0.0157605	0.284101	-0.0554752	0.95576	0.982246	252.352	330.75	303.392	317.305	265.642	314.944	CTPS2	CTP synthase 2
ENSG00000047249	516.65	-0.55969	0.27396	-2.04296	0.0410562	0.162453	443.384	342.356	468.445	602.478	585.114	658.124	ATP6V1H	ATPase H+ transporting V1 subunit H
ENSG00000047315	2088.73	-0.744397	0.267365	-2.7842	0.00536605	0.0414887	1897.35	1333.64	1454.95	2553.17	2792.16	2501.09	POLR2B	RNA polymerase II subunit B
ENSG00000047346	2407.8	-0.820932	0.248063	-3.30937	0.000935058	0.0121704	2007.02	1531.41	1684.87	3048.54	2971.21	3203.74	FAM214A	family with sequence similarity 214 member A
ENSG00000047365	181.137	2.15283	0.323229	6.66038	2.73122e-11	1.47083e-08	306.595	272.24	308.162	76.3139	71.3839	52.1286	ARAP2	ArfGAP with RhoGAP domain, ankyrin repeat and PH domain 2
ENSG00000047410	4131	-0.269127	0.295097	-0.911994	0.361772	0.609823	4194.46	3881	3164.63	5682.04	4196.44	3667.46	TPR	translocated promoter region, nuclear basket protein
ENSG00000047457	142.437	2.54896	0.431283	5.91018	3.41732e-09	8.46121e-07	178.061	207.928	343.463	56.2313	37.4473	31.4944	CP	ceruloplasmin
ENSG00000047578	260.171	0.3566	0.384556	0.927303	0.353769	0.602087	357.302	233.073	287.173	139.239	258.62	285.621	KATNIP	katanin interacting protein
ENSG00000047579	148.444	-0.369233	0.446489	-0.82697	0.408254	0.653261	181.599	66.2468	142.155	159.322	140.427	200.912	DTNBP1	dystrobrevin binding protein 1
ENSG00000047597	248.05	-1.40444	0.616167	-2.27931	0.0226486	0.109816	159.194	29.4967	220.388	487.338	301.919	289.965	XK	X-linked Kx blood group
ENSG00000047617	277.519	-0.278819	0.423987	-0.657612	0.510788	0.734327	220.513	354.444	176.502	240.991	443.517	229.149	ANO2	anoctamin 2
ENSG00000047621	444.374	-0.323226	0.293487	-1.10133	0.270753	0.514085	466.968	323.497	394.982	499.387	553.518	427.889	C12orf4	chromosome 12 open reading frame 4
ENSG00000047634	402.739	-0.968814	0.390481	-2.48108	0.0130986	0.0753825	364.377	189.553	264.275	739.04	409.58	449.609	SCML1	Scm polycomb group protein like 1
ENSG00000047644	692.093	0.528541	0.260931	2.0256	0.0428061	0.166689	948.087	711.307	793.78	583.734	547.667	567.985	WWC3	WWC family member 3
ENSG00000047648	475.184	-0.28779	0.377631	-0.762092	0.446005	0.684627	481.119	330.267	473.215	425.751	760.648	380.104	ARHGAP6	Rho GTPase activating protein 6
ENSG00000047662	227.763	0.592396	0.741994	0.798383	0.424648	0.665745	101.412	626.685	92.5441	325.338	92.448	128.149	FAM184B	family with sequence similarity 184 member B
ENSG00000047849	44618	-0.56727	0.544433	-1.04195	0.297437	0.544903	62498.3	12606.7	32768.2	56713.3	71187.3	31934.2	MAP4	microtubule associated protein 4
ENSG00000047932	757.673	-0.152147	0.251184	-0.605717	0.544702	0.759938	781.818	686.645	685.017	888.99	761.819	741.747	GOPC	golgi associated PDZ and coiled-coil motif containing
ENSG00000047936	155.965	-3.78488	0.914896	-4.13695	3.51957e-05	0.00114871	41.2725	2.90132	20.0353	657.37	169.683	44.5265	ROS1	ROS proto-oncogene 1, receptor tyrosine kinase
ENSG00000048028	2070.16	-0.900414	0.498564	-1.80601	0.0709162	0.228643	2565.97	615.08	1153.46	3107.45	2952.49	2026.5	USP28	ubiquitin specific peptidase 28
ENSG00000048052	1218.03	-0.48015	0.318847	-1.50589	0.132094	0.337458	1282.98	935.192	833.851	1765.93	1343.42	1146.83	HDAC9	histone deacetylase 9
ENSG00000048140	382.451	-0.514483	0.416641	-1.23483	0.216892	0.45316	384.423	188.586	373.039	384.247	634.264	330.148	TSPAN17	tetraspanin 17
ENSG00000048162	197.293	-0.260518	0.463987	-0.561477	0.574472	0.780428	286.549	97.6777	155.512	220.909	265.642	157.472	NOP16	NOP16 nucleolar protein
ENSG00000048342	620.876	0.811781	0.272384	2.98028	0.00287984	0.0268548	812.478	901.827	658.303	488.677	445.857	418.115	CC2D2A	coiled-coil and C2 domain containing 2A
ENSG00000048392	1263.16	-1.31124	0.378471	-3.46457	0.000531082	0.0082016	870.259	719.043	587.703	2265.32	2100.56	1036.06	RRM2B	ribonucleotide reductase regulatory TP53 inducible subunit M2B
ENSG00000048405	581.893	-0.224817	0.279956	-0.803045	0.421949	0.663445	560.126	610.244	438.869	698.875	566.39	616.855	ZNF800	zinc finger protein 800
ENSG00000048462	7.43585	3.08401	1.30345	2.36603	0.0179801	NA	8.25449	14.5066	17.1731	0	4.68091	0	TNFRSF17	TNF receptor superfamily member 17
ENSG00000048471	821.574	0.484461	0.26735	1.81209	0.069973	0.226933	972.851	837.998	1064.73	597.123	684.584	772.155	SNX29	sorting nexin 29
ENSG00000048540	114.23	3.42184	1.4368	2.38157	0.0172389	0.0909022	149.76	449.221	27.6678	49.5371	7.02137	2.17203	LMO3	LIM domain only 3
ENSG00000048544	994.319	-1.02607	0.340277	-3.01538	0.00256657	0.0246265	751.159	530.458	684.063	1266.54	1783.43	950.261	MRPS10	mitochondrial ribosomal protein S10
ENSG00000048649	1561.33	-0.170439	0.281824	-0.604771	0.545331	0.760519	1577.79	1471.94	1357.63	1982.82	1689.81	1288.01	RSF1	remodeling and spacing factor 1
ENSG00000048707	6566.42	-0.689129	0.243594	-2.829	0.00466935	0.037615	5684.99	4453.04	4944.91	8644.89	8037.13	7633.58	VPS13D	vacuolar protein sorting 13 homolog D
ENSG00000048740	1464.43	0.736376	0.328767	2.23981	0.0251032	0.117528	1356.1	2280.92	1852.79	1083.12	1348.1	865.552	CELF2	CUGBP Elav-like family member 2
ENSG00000048828	2942.38	-0.473204	0.352326	-1.34309	0.179244	0.405706	2988.13	1729.19	2676.15	3384.59	4401.23	2475.02	FAM120A	family with sequence similarity 120A
ENSG00000048991	803.397	-0.743118	0.372743	-1.99365	0.0461907	0.17499	747.621	421.658	634.452	1373.65	918.629	724.37	R3HDM1	R3H domain containing 1
ENSG00000049089	30.1754	1.20655	1.02125	1.18144	0.237428	0.477216	9.4337	19.8257	97.3144	4.01652	7.02137	43.4405	COL9A2	collagen type IX alpha 2 chain
ENSG00000049130	473.846	-0.169002	0.317525	-0.532247	0.594555	0.794371	501.166	387.326	450.318	614.528	366.281	523.458	KITLG	KIT ligand
ENSG00000049167	474.631	-0.127975	0.275817	-0.463987	0.642657	0.825031	459.893	495.642	404.523	574.362	483.304	430.061	ERCC8	ERCC excision repair 8, CSA ubiquitin ligase complex subunit
ENSG00000049192	64.7305	1.47476	0.518686	2.84325	0.00446554	0.0364918	155.656	54.1579	76.325	32.1322	38.6175	31.4944	ADAMTS6	ADAM metallopeptidase with thrombospondin type 1 motif 6
ENSG00000049239	3443.73	-0.648322	0.356607	-1.81803	0.0690593	0.225054	2745.21	2376.66	2927.06	2478.19	4761.66	5373.59	H6PD	hexose-6-phosphate dehydrogenase/glucose 1-dehydrogenase
ENSG00000049245	1277.97	-0.0601751	0.287306	-0.209446	0.8341	0.929891	1476.37	1195.83	1081.91	1541	1294.27	1078.41	VAMP3	vesicle associated membrane protein 3
ENSG00000049246	1770.75	-0.289169	0.326373	-0.886007	0.375614	0.622823	1509.39	2132.95	1138.2	1847.6	1778.75	2217.64	PER3	period circadian regulator 3
ENSG00000049247	6.02027	-0.33426	1.19631	-0.27941	0.77993	NA	1.17921	11.6053	2.86219	2.67768	5.85114	11.9461	UTS2	urotensin 2
ENSG00000049249	11.8925	0.297678	0.793541	0.375126	0.707567	0.863297	10.6129	14.5066	14.3109	4.01652	10.5321	17.3762	TNFRSF9	TNF receptor superfamily member 9
ENSG00000049283	14.118	0.536151	0.7894	0.679188	0.497019	0.723982	24.7635	5.80264	20.0353	9.37188	11.7023	13.0322	EPN3	epsin 3
ENSG00000049323	1325.43	0.869434	0.259351	3.35235	0.000801297	0.0108832	1850.19	1549.79	1740.21	894.345	832.032	1086.01	LTBP1	latent transforming growth factor beta binding protein 1
ENSG00000049449	240.301	0.252789	0.308349	0.819817	0.412321	0.656094	308.954	230.171	245.194	239.652	237.556	180.278	RCN1	reticulocalbin 1
ENSG00000049540	766.829	2.13522	0.503335	4.24214	2.21403e-05	0.00080698	759.413	1537.7	1451.13	108.446	352.239	392.051	ELN	elastin
ENSG00000049541	177.629	-0.510679	0.310496	-1.64472	0.100027	0.28314	153.298	139.747	146.926	199.487	174.364	251.955	RFC2	replication factor C subunit 2
ENSG00000049618	4114.18	-0.483941	0.24115	-2.00681	0.0447701	0.171387	3505.8	3617.94	3167.49	4817.15	5299.96	4276.72	ARID1B	AT-rich interaction domain 1B
ENSG00000049656	73.7555	0.345622	0.383797	0.900533	0.367837	0.615949	68.3944	88.9738	89.6819	80.3304	60.8519	54.3006	CLPTM1L	CLPTM1 like
ENSG00000049759	1702.59	-0.385831	0.337408	-1.14351	0.252825	0.494273	1495.24	1651.82	1281.31	1812.79	2635.35	1339.05	NEDD4L	NEDD4 like E3 ubiquitin protein ligase
ENSG00000049768	6.78661	0.105097	1.04091	0.100966	0.919578	NA	3.53764	4.35198	13.3569	2.67768	7.02137	9.77411	FOXP3	forkhead box P3
ENSG00000049769	272.321	-0.89586	0.476424	-1.88038	0.0600557	0.207067	283.011	104.447	185.088	227.603	524.262	309.514	PPP1R3F	protein phosphatase 1 regulatory subunit 3F
ENSG00000049860	513.784	0.544625	0.316721	1.71957	0.0855101	0.257907	662.718	574.461	591.519	491.354	471.602	291.051	HEXB	hexosaminidase subunit beta
ENSG00000049883	524.446	-0.494005	0.26738	-1.84758	0.0646638	0.216259	482.298	413.438	411.201	649.337	665.86	524.544	PTCD2	pentatricopeptide repeat domain 2
ENSG00000050030	31.8713	1.44207	0.549105	2.62622	0.00863401	0.0568067	31.8388	64.7961	42.9328	13.3884	18.7237	19.5482	NEXMIF	neurite extension and migration factor
ENSG00000050130	336.772	-0.123331	0.307414	-0.401191	0.68828	0.851941	373.811	335.586	257.597	409.685	346.388	297.567	JKAMP	JNK1/MAPK8 associated membrane protein
ENSG00000050165	317.131	1.1803	0.40372	2.92356	0.00346051	0.0305629	313.671	685.195	320.565	176.727	217.662	188.966	DKK3	dickkopf WNT signaling pathway inhibitor 3
ENSG00000050327	24.7189	1.71605	0.721152	2.37959	0.0173319	0.0912382	14.1506	63.829	35.3003	13.3884	14.0427	7.60209	ARHGEF5	Rho guanine nucleotide exchange factor 5
ENSG00000050344	266.382	0.0988782	0.33711	0.293311	0.769284	0.895447	247.635	301.737	276.678	295.884	175.534	300.826	NFE2L3	nuclear factor, erythroid 2 like 3
ENSG00000050393	361.078	-0.429637	0.258008	-1.66521	0.0958719	0.276281	306.595	312.859	303.392	440.478	430.644	372.502	MCUR1	mitochondrial calcium uniporter regulator 1
ENSG00000050405	2089.57	1.25798	0.446767	2.81573	0.0048666	0.038866	2053.01	5023.63	1763.11	1443.27	1295.44	958.949	LIMA1	LIM domain and actin binding 1
ENSG00000050426	516.754	0.150996	0.373517	0.404254	0.686026	0.851102	352.585	755.794	521.872	392.28	582.774	495.222	LETMD1	LETM1 domain containing 1
ENSG00000050438	67.9889	0.707879	0.459042	1.54208	0.123054	0.324087	71.932	60.4441	121.166	38.8264	51.49	64.0747	SLC4A8	solute carrier family 4 member 8
ENSG00000050628	200.998	2.17269	0.792835	2.74041	0.00613628	0.0455641	115.563	649.412	221.343	168.694	29.2557	21.7203	PTGER3	prostaglandin E receptor 3
ENSG00000050748	926.599	-0.85935	0.331545	-2.59196	0.00954315	0.0606662	856.109	531.908	588.657	1278.59	1400.76	903.563	MAPK9	mitogen-activated protein kinase 9
ENSG00000050767	31.3046	1.92408	0.656221	2.93206	0.00336723	0.0299973	58.9607	23.2105	66.7844	13.3884	7.02137	18.4622	COL23A1	collagen type XXIII alpha 1 chain
ENSG00000050820	757.554	-0.576016	0.375661	-1.53334	0.125193	0.327517	738.187	415.372	672.614	688.164	1254.48	776.499	BCAR1	BCAR1 scaffold protein, Cas family member
ENSG00000051009	385.503	0.377589	0.307953	1.22613	0.220152	0.456692	436.309	435.198	436.007	257.057	319.472	428.975	FAM160A2	family with sequence similarity 160 member A2
ENSG00000051108	1481.76	-0.359969	0.336314	-1.07033	0.284469	0.529761	1369.07	935.192	1590.42	1353.57	2125.13	1517.16	HERPUD1	homocysteine inducible ER protein with ubiquitin like domain 1
ENSG00000051128	222.265	-0.253975	0.440449	-0.576627	0.564192	0.773157	259.427	150.385	199.399	133.884	358.09	232.407	HOMER3	homer scaffold protein 3
ENSG00000051180	22.111	-0.426204	0.555451	-0.767313	0.442895	0.682091	21.2258	16.4408	19.0813	32.1322	19.8939	23.8923	RAD51	RAD51 recombinase
ENSG00000051341	48.2028	0.104188	0.634407	0.164229	0.869551	0.945735	86.0826	23.2105	41.0247	74.975	28.0855	35.8384	POLQ	DNA polymerase theta
ENSG00000051382	778.618	-0.976206	0.366263	-2.66531	0.00769166	0.0528643	615.549	527.556	431.236	1377.67	1078.95	640.747	PIK3CB	phosphatidylinositol-4,5-bisphosphate 3-kinase catalytic subunit beta
ENSG00000051523	237.661	1.42754	0.437155	3.26553	0.00109258	0.0135105	231.126	259.184	549.54	109.785	112.342	163.988	CYBA	cytochrome b-245 alpha chain
ENSG00000051596	44.3546	-0.146518	0.532693	-0.275052	0.783277	0.902167	50.7062	39.6514	36.2544	45.5206	23.4046	70.5908	THOC3	THO complex 3
ENSG00000051620	1430.05	-0.0435729	0.317206	-0.137365	0.890743	0.955838	1570.71	1618.94	1035.16	1599.91	1619.6	1135.97	HEBP2	heme binding protein 2
ENSG00000051825	602.377	-0.560259	0.269678	-2.07751	0.0377545	0.154058	477.581	434.714	548.586	823.387	658.839	671.156	MPHOSPH9	M-phase phosphoprotein 9
ENSG00000052126	729.705	1.71443	0.293522	5.8409	5.19187e-09	1.12968e-06	1339.59	1150.86	865.335	332.032	373.303	317.116	PLEKHA5	pleckstrin homology domain containing A5
ENSG00000052344	12.5249	0.228336	0.910565	0.250763	0.801997	0.912129	4.71685	10.1546	25.7597	8.03304	5.85114	20.6342	PRSS8	serine protease 8
ENSG00000052723	663.998	-0.119293	0.276913	-0.430794	0.666618	0.839694	753.517	630.07	526.643	670.759	647.136	755.865	SIKE1	suppressor of IKBKE 1
ENSG00000052749	671.029	-1.308	0.47521	-2.75247	0.00591472	0.0444356	616.728	213.73	329.152	1429.88	677.562	759.123	RRP12	ribosomal RNA processing 12 homolog
ENSG00000052795	1721.04	-0.077062	0.379446	-0.203091	0.839064	0.93241	2323.05	1309.95	1392.93	2349.66	1206.51	1744.14	FNIP2	folliculin interacting protein 2
ENSG00000052802	108.2	0.349031	0.365048	0.956123	0.33901	0.587972	117.921	147.967	97.3144	84.3469	115.853	85.795	MSMO1	methylsterol monooxygenase 1
ENSG00000052841	1414.03	-0.0335666	0.281637	-0.119184	0.90513	0.961633	1300.67	1693.4	1197.35	1628.03	1413.64	1251.09	TTC17	tetratricopeptide repeat domain 17
ENSG00000052850	45.2954	0.524466	0.63708	0.823234	0.410375	0.654564	93.1578	38.6842	28.6219	61.5866	26.9153	22.8063	ALX4	ALX homeobox 4
ENSG00000053254	5009.35	-0.837602	0.262949	-3.18542	0.00144544	0.0163961	3999.89	2999	3786.67	5699.44	7172.33	6398.79	FOXN3	forkhead box N3
ENSG00000053328	33.3384	1.86284	0.708235	2.63026	0.00853206	0.056417	97.8747	28.0461	31.4841	6.6942	16.3832	19.5482	METTL24	methyltransferase like 24
ENSG00000053371	397.158	-0.400667	0.290504	-1.37921	0.167829	0.390333	372.631	311.892	343.463	356.131	493.836	504.996	AKR7A2	aldo-keto reductase family 7 member A2
ENSG00000053372	257.323	-0.265277	0.296199	-0.895603	0.370465	0.618475	265.323	194.388	242.332	309.272	248.088	284.535	MRTO4	MRT4 homolog, ribosome maturation factor
ENSG00000053438	159.1	0.222577	0.508093	0.438064	0.66134	0.836322	90.7994	310.441	111.625	141.917	136.917	162.902	NNAT	neuronatin
ENSG00000053501	146.003	-0.655813	0.407041	-1.61117	0.107143	0.296006	80.1865	113.635	145.972	157.983	245.748	132.494	USE1	unconventional SNARE in the ER 1
ENSG00000053524	159.055	-0.235774	0.52215	-0.451544	0.651597	0.830585	196.929	58.0264	184.134	218.231	188.407	108.601	MCF2L2	MCF.2 cell line derived transforming sequence-like 2
ENSG00000053702	109.013	-0.0728955	0.373478	-0.19518	0.845252	0.934728	94.337	128.625	95.4063	81.6692	134.576	119.461	NRIP2	nuclear receptor interacting protein 2
ENSG00000053747	493.998	1.28354	0.376559	3.40859	0.000653	0.0094278	444.563	983.064	672.614	290.528	238.727	334.492	LAMA3	laminin subunit alpha 3
ENSG00000053770	1354.51	-0.995428	0.447512	-2.22436	0.0261243	0.120838	1420.95	644.093	650.671	2581.28	1688.64	1141.4	AP5M1	adaptor related protein complex 5 subunit mu 1
ENSG00000053900	494.272	0.210772	0.251446	0.838242	0.401895	0.647429	582.531	496.609	512.332	451.189	480.964	442.007	ANAPC4	anaphase promoting complex subunit 4
ENSG00000053918	16.6746	1.12395	0.777203	1.44615	0.148136	0.362613	24.7635	16.4408	27.6678	2.67768	18.7237	9.77411	KCNQ1	potassium voltage-gated channel subfamily Q member 1
ENSG00000054116	355.547	-0.0162775	0.26583	-0.0612326	0.951174	0.980448	351.405	359.28	350.141	307.933	376.814	387.707	TRAPPC3	trafficking protein particle complex 3
ENSG00000054118	4332.66	-0.721809	0.246749	-2.92527	0.00344157	0.0304831	3465.71	3187.1	3159.86	6044.86	5515.29	4623.16	THRAP3	thyroid hormone receptor associated protein 3
ENSG00000054148	452.753	-0.905654	0.381873	-2.37161	0.0177109	0.0925994	264.144	207.928	474.169	530.181	647.136	592.963	PHPT1	phosphohistidine phosphatase 1
ENSG00000054179	18.6724	0.365109	0.8025	0.454964	0.649135	0.829312	16.509	9.67106	37.2084	13.3884	7.02137	28.2363	ENTPD2	ectonucleoside triphosphate diphosphohydrolase 2
ENSG00000054219	21.0529	1.50442	0.68085	2.20962	0.0271313	0.123664	25.9427	25.6283	41.9788	10.7107	4.68091	17.3762	LY75	lymphocyte antigen 75
ENSG00000054267	1069.19	0.0164389	0.348632	0.0471526	0.962392	0.984792	1041.25	1326.87	856.748	1235.75	1248.63	705.908	ARID4B	AT-rich interaction domain 4B
ENSG00000054277	11.3733	-0.391847	0.916535	-0.42753	0.668993	0.841162	11.7921	2.90132	15.265	5.35536	19.8939	13.0322	OPN3	opsin 3
ENSG00000054282	71.2465	-0.258988	0.401439	-0.645149	0.51883	0.739847	48.3477	73.0165	72.5088	96.3965	65.5328	71.6768	SDCCAG8	SHH signaling and ciliogenesis regulator SDCCAG8
ENSG00000054392	59.1269	1.62336	0.421395	3.85234	0.000116996	0.00273638	102.592	73.0165	92.5441	25.438	35.1068	26.0643	HHAT	hedgehog acyltransferase
ENSG00000054523	21967.9	-1.35328	0.441057	-3.06827	0.00215301	0.0217942	19158.7	6003.31	11917.2	36283.9	35081.1	23363.4	KIF1B	kinesin family member 1B
ENSG00000054598	132.327	1.29358	0.348364	3.71328	0.000204587	0.00410335	231.126	187.135	145.972	69.6197	81.916	78.1929	FOXC1	forkhead box C1
ENSG00000054611	373.603	0.288498	0.284838	1.01285	0.311132	0.559207	399.753	382.974	450.318	273.123	380.324	355.126	TBC1D22A	TBC1 domain family member 22A
ENSG00000054654	10396.8	-0.22125	0.223491	-0.989975	0.322186	0.570828	9977.32	9784.21	9041.65	11769.7	10752.1	11055.6	SYNE2	spectrin repeat containing nuclear envelope protein 2
ENSG00000054690	185.16	-0.186132	0.541275	-0.343877	0.730939	0.87546	109.667	195.355	214.664	93.7188	138.087	359.47	PLEKHH1	pleckstrin homology, MyTH4 and FERM domain containing H1
ENSG00000054793	2283.8	1.01896	0.341997	2.97943	0.00288782	0.0268937	3835.98	3341.35	1997.81	1441.93	1800.98	1284.75	ATP9A	ATPase phospholipid transporting 9A (putative)
ENSG00000054803	20.3901	-1.07581	1.09674	-0.98092	0.326632	0.5754	2.35843	14.023	22.8975	13.3884	2.34046	67.3328	CBLN4	cerebellin 4 precursor
ENSG00000054938	43.5827	-0.213699	1.08784	-0.196442	0.844264	0.934233	4.71685	11.6053	104.947	26.7768	7.02137	106.429	CHRDL2	chordin like 2
ENSG00000054965	1366.05	-0.43294	0.334602	-1.29389	0.195702	0.427244	1099.03	945.83	1443.5	1411.14	2078.33	1218.51	FAM168A	family with sequence similarity 168 member A
ENSG00000054967	251.017	-1.94595	0.558726	-3.48284	0.00049613	0.00783515	97.8747	78.3356	134.523	238.314	773.521	183.536	RELT	RELT TNF receptor
ENSG00000054983	401.079	0.0571874	0.270059	0.211759	0.832295	0.92867	376.169	434.231	415.971	451.189	349.898	379.018	GALC	galactosylceramidase
ENSG00000055044	499.36	-0.303266	0.302768	-1.00164	0.316516	0.565624	483.477	443.418	414.063	708.246	497.347	449.609	NOP58	NOP58 ribonucleoprotein
ENSG00000055070	1117.58	-0.727757	0.335358	-2.17009	0.0300001	0.132208	988.181	632.971	904.451	1522.26	1661.72	995.874	SZRD1	SUZ RNA binding domain containing 1
ENSG00000055118	20.5567	-1.43265	1.41166	-1.01487	0.310167	0.558226	0	3.86842	29.5759	2.67768	4.68091	82.537	KCNH2	potassium voltage-gated channel subfamily H member 2
ENSG00000055130	1882.98	-0.982319	0.32886	-2.98704	0.00281693	0.0263993	1688.63	936.159	1173.5	2977.58	2367.37	2154.65	CUL1	cullin 1
ENSG00000055147	593.476	-0.404883	0.304146	-1.33121	0.183119	0.411021	604.936	411.987	516.148	793.932	681.073	552.78	FAM114A2	family with sequence similarity 114 member A2
ENSG00000055163	141.525	0.0807803	0.484831	0.166615	0.867673	0.94473	75.4696	183.75	176.502	129.867	197.769	85.795	CYFIP2	cytoplasmic FMR1 interacting protein 2
ENSG00000055208	2043.48	-0.97882	0.351648	-2.78352	0.0053772	0.041546	1784.15	1113.14	1230.74	3126.19	3186.53	1820.16	TAB2	TGF-beta activated kinase 1 (MAP3K7) binding protein 2
ENSG00000055211	606.945	-0.0959177	0.267773	-0.358205	0.72019	0.869402	679.227	555.119	526.643	589.09	698.626	592.963	GINM1	glycoprotein integral membrane 1
ENSG00000055332	1721.05	0.48112	0.282372	1.70385	0.0884084	0.262793	2363.14	1947.27	1705.86	1553.05	1578.64	1178.32	EIF2AK2	eukaryotic translation initiation factor 2 alpha kinase 2
ENSG00000055483	668.112	-0.118591	0.255719	-0.463755	0.642823	0.825077	606.116	576.879	739.399	696.197	693.945	696.134	USP36	ubiquitin specific peptidase 36
ENSG00000055609	8757.79	-0.549617	0.280771	-1.95753	0.0502855	0.185162	7926.67	6798.76	6603.07	12661.4	10323.8	8233.06	KMT2C	lysine methyltransferase 2C
ENSG00000055732	68.6913	0.419334	0.626073	0.669785	0.502995	0.728649	45.9893	61.8948	127.844	57.5701	97.1289	21.7203	MCOLN3	mucolipin 3
ENSG00000055813	139.42	0.351164	0.381441	0.920623	0.357247	0.605608	113.204	171.178	184.134	104.43	161.492	102.085	CCDC85A	coiled-coil domain containing 85A
ENSG00000055917	1790.09	-0.041216	0.229879	-0.179294	0.857707	0.93992	1781.79	1838.95	1672.47	1911.86	1712.04	1823.42	PUM2	pumilio RNA binding family member 2
ENSG00000055950	357.818	-0.91183	0.335604	-2.71698	0.00658806	0.0476781	314.85	200.675	230.883	378.892	583.944	437.663	MRPL43	mitochondrial ribosomal protein L43
ENSG00000055955	179.426	0.149228	0.643101	0.232044	0.816504	0.920704	390.32	78.3356	98.2685	133.884	271.493	104.257	ITIH4	inter-alpha-trypsin inhibitor heavy chain 4
ENSG00000055957	10.847	0.861464	1.04604	0.823544	0.410199	0.654461	27.1219	6.28619	8.58656	17.4049	3.51068	2.17203	ITIH1	inter-alpha-trypsin inhibitor heavy chain 1
ENSG00000056050	155.336	-0.595783	0.344185	-1.731	0.0834524	0.254121	121.459	106.865	143.109	223.586	140.427	196.568	HPF1	histone PARylation factor 1
ENSG00000056097	2193.3	-0.402232	0.309513	-1.29957	0.19375	0.424587	2274.7	1680.83	1713.5	2905.28	2751.21	1834.28	ZFR	zinc finger RNA binding protein
ENSG00000056277	159.92	0.0402135	0.423005	0.0950664	0.924262	0.969363	212.258	143.615	130.707	206.181	175.534	91.2251	ZNF280C	zinc finger protein 280C
ENSG00000056291	17.751	1.88767	0.782907	2.41111	0.0159042	0.0864477	47.1685	14.9901	21.9434	8.03304	3.51068	10.8601	NPFFR2	neuropeptide FF receptor 2
ENSG00000056487	9.53095	2.76276	1.04876	2.6343	0.00843098	0.0559666	18.8674	19.3421	11.4488	5.35536	0	2.17203	PHF21B	PHD finger protein 21B
ENSG00000056558	92.7831	0.721805	0.445033	1.62191	0.104822	0.291916	102.592	94.7764	149.788	41.504	71.3839	96.6551	TRAF1	TNF receptor associated factor 1
ENSG00000056586	1740.1	-0.325097	0.25855	-1.25739	0.208614	0.443238	1711.04	1378.61	1545.58	2095.28	2056.09	1654	RC3H2	ring finger and CCCH-type domains 2
ENSG00000056736	75.7997	-0.527669	0.473528	-1.11433	0.265136	0.507986	81.3657	53.6744	51.5194	129.867	51.49	86.881	IL17RB	interleukin 17 receptor B
ENSG00000056972	513.882	0.754577	0.249174	3.02831	0.00245926	0.0239597	595.503	675.04	664.982	390.941	360.43	396.395	TRAF3IP2	TRAF3 interacting protein 2
ENSG00000056998	292.574	4.29254	2.24248	1.91419	0.0555954	0.197393	41.2725	1467.58	161.237	83.0081	2.34046	0	GYG2	glycogenin 2
ENSG00000057019	733.971	0.225613	0.259735	0.868627	0.385051	0.632027	854.929	823.975	694.558	732.346	697.456	600.565	DCBLD2	discoidin, CUB and LCCL domain containing 2
ENSG00000057252	289.294	0.808522	0.347393	2.3274	0.0199441	0.10066	318.388	345.74	440.777	184.76	283.195	162.902	SOAT1	sterol O-acyltransferase 1
ENSG00000057294	173.849	-1.19535	0.451281	-2.6488	0.00807783	0.0545298	148.581	53.6744	116.396	188.776	305.43	230.235	PKP2	plakophilin 2
ENSG00000057468	58.2852	-1.32013	0.827574	-1.59518	0.110672	0.302497	53.0646	26.1119	20.9894	198.148	35.1068	16.2902	MSH4	mutS homolog 4
ENSG00000057593	5.81478	-1.10048	1.26836	-0.867643	0.38559	NA	4.71685	0.967106	5.72438	2.67768	2.34046	18.4622	F7	coagulation factor VII
ENSG00000057608	2108.36	-0.0975221	0.295729	-0.329768	0.741575	0.881185	2455.12	1976.28	1680.1	2641.53	2044.39	1852.74	GDI2	GDP dissociation inhibitor 2
ENSG00000057657	99.6218	1.13973	0.480683	2.37106	0.0177373	0.0926927	126.176	79.3027	206.078	50.8759	84.2564	51.0426	PRDM1	PR/SET domain 1
ENSG00000057663	496.728	-0.575232	0.278533	-2.06522	0.0389019	0.157059	475.223	380.073	342.509	536.875	634.264	611.425	ATG5	autophagy related 5
ENSG00000057704	609.825	-0.609357	0.3372	-1.80711	0.0707452	0.22835	555.409	328.816	565.759	860.874	608.519	739.575	TMCC3	transmembrane and coiled-coil domain family 3
ENSG00000057757	650.9	-0.596358	0.308464	-1.93332	0.0531972	0.191754	668.614	470.014	416.925	895.684	709.158	745.005	PITHD1	PITH domain containing 1
ENSG00000057935	398.388	0.154256	0.258022	0.59784	0.549947	0.763792	404.47	457.925	395.936	394.958	387.346	349.696	MTA3	metastasis associated 1 family member 3
ENSG00000058056	9566.33	-0.935283	0.565935	-1.65263	0.0984056	0.280725	11943.1	1696.79	6070.7	11800.5	13636.7	12250.2	USP13	ubiquitin specific peptidase 13
ENSG00000058063	1463.29	0.43783	0.363985	1.20288	0.229024	0.46678	2060.09	1873.28	1117.21	1471.39	1387.89	869.896	ATP11B	ATPase phospholipid transporting 11B (putative)
ENSG00000058085	38.9778	-0.762368	0.628888	-1.21225	0.225418	0.462979	11.7921	26.1119	48.6572	56.2313	28.0855	62.9887	LAMC2	laminin subunit gamma 2
ENSG00000058091	470.48	0.201039	0.297455	0.675863	0.499128	0.725535	531.825	391.678	586.749	488.677	432.984	390.965	CDK14	cyclin dependent kinase 14
ENSG00000058262	1662.19	-0.122532	0.275767	-0.444332	0.656802	0.833182	1928.01	1314.78	1533.18	1905.17	1694.49	1597.52	SEC61A1	SEC61 translocon subunit alpha 1
ENSG00000058272	2055.28	-0.200004	0.272291	-0.734521	0.462631	0.698163	2246.4	1881.51	1611.41	2518.36	2057.26	2016.73	PPP1R12A	protein phosphatase 1 regulatory subunit 12A
ENSG00000058335	4.88245	1.03931	1.099	0.945688	0.344308	NA	7.07528	8.70396	3.81625	4.01652	3.51068	2.17203	RASGRF1	Ras protein specific guanine nucleotide releasing factor 1
ENSG00000058404	1938.74	-1.34391	0.459067	-2.92748	0.00341718	0.0303419	1646.18	446.803	1196.39	2460.79	3220.47	2661.82	CAMK2B	calcium/calmodulin dependent protein kinase II beta
ENSG00000058453	484.352	1.1267	0.471342	2.39041	0.0168295	0.0896452	409.187	1141.67	441.731	228.942	397.878	286.707	CROCC	ciliary rootlet coiled-coil, rootletin
ENSG00000058600	876.917	-0.856363	0.278022	-3.0802	0.00206859	0.0211996	633.237	589.451	649.717	1076.43	1380.87	931.799	POLR3E	RNA polymerase III subunit E
ENSG00000058668	4251.31	0.763628	0.244633	3.12152	0.00179918	0.0191482	5297.03	6111.63	4643.42	3131.55	3174.83	3149.44	ATP2B4	ATPase plasma membrane Ca2+ transporting 4
ENSG00000058673	48.6219	-0.908975	0.421728	-2.15536	0.0311337	0.13543	31.8388	35.7829	33.3922	78.9916	58.5114	53.2146	ZC3H11A	zinc finger CCCH-type containing 11A
ENSG00000058729	375.856	-0.448337	0.329055	-1.3625	0.17304	0.397553	395.036	308.023	250.918	528.842	424.793	347.524	RIOK2	RIO kinase 2
ENSG00000058799	193.563	-0.38408	0.326093	-1.17782	0.238868	0.478647	192.212	146.517	166.007	172.71	265.642	218.289	YIPF1	Yip1 domain family member 1
ENSG00000058804	216.212	-0.409832	0.353248	-1.16018	0.245974	0.48664	183.957	209.379	163.145	278.479	297.238	165.074	NDC1	NDC1 transmembrane nucleoporin
ENSG00000058866	208.945	-0.109696	0.35484	-0.309142	0.757214	0.888891	279.473	158.605	166.007	226.264	193.088	230.235	DGKG	diacylglycerol kinase gamma
ENSG00000059122	554.914	-0.398671	0.372706	-1.06966	0.284771	0.530199	583.71	401.349	452.226	384.247	686.924	821.026	FLYWCH1	FLYWCH-type zinc finger 1
ENSG00000059145	280.605	-0.0904909	0.350842	-0.257925	0.796465	0.909588	245.276	295.451	274.77	188.776	310.11	369.244	UNKL	unk like zinc finger
ENSG00000059377	116.635	1.61793	0.583141	2.77451	0.00552847	0.0423351	90.7994	103.964	332.968	68.2808	69.0435	34.7524	TBXAS1	thromboxane A synthase 1
ENSG00000059378	331.772	0.846464	0.282322	2.99822	0.00271558	0.0256901	446.922	433.264	398.798	271.785	196.598	243.267	PARP12	poly(ADP-ribose) polymerase family member 12
ENSG00000059573	279.469	1.12809	0.34777	3.24376	0.00117962	0.0141877	464.61	304.155	382.579	128.529	218.833	178.106	ALDH18A1	aldehyde dehydrogenase 18 family member A1
ENSG00000059588	1028.96	-0.546727	0.29893	-1.82895	0.0674072	0.221659	984.643	691.481	833.851	1317.42	958.417	1387.92	TARBP1	TAR (HIV-1) RNA binding protein 1
ENSG00000059691	444.83	-0.823842	0.320589	-2.56977	0.0101765	0.0634769	334.897	229.204	400.706	523.486	621.391	559.297	GATB	glutamyl-tRNA amidotransferase subunit B
ENSG00000059728	296.349	-0.153015	0.304323	-0.502806	0.615101	0.807329	261.785	346.224	232.791	345.421	286.706	305.17	MXD1	MAX dimerization protein 1
ENSG00000059758	673.367	-0.0131115	0.281451	-0.0465854	0.962844	0.984792	755.876	664.402	590.565	812.676	608.519	608.167	CDK17	cyclin dependent kinase 17
ENSG00000059769	110.745	-0.509549	0.389966	-1.30665	0.191332	0.421262	90.7994	96.2271	86.8197	141.917	166.172	82.537	DNAJC25	DnaJ heat shock protein family (Hsp40) member C25
ENSG00000059804	399.652	0.355097	0.759798	0.467357	0.640245	0.82336	866.722	207.928	271.908	111.124	132.236	807.993	SLC2A3	solute carrier family 2 member 3
ENSG00000059915	15.0594	1.4437	0.784143	1.84112	0.0656042	0.218185	12.9713	20.7928	32.4381	5.35536	4.68091	14.1182	PSD	pleckstrin and Sec7 domain containing
ENSG00000060069	94.719	-0.0629037	0.339552	-0.185255	0.853029	0.938079	100.233	88.4902	89.6819	85.6858	91.2778	112.945	CTDP1	CTD phosphatase subunit 1
ENSG00000060138	18329.8	-1.58186	0.390557	-4.05025	5.11623e-05	0.00150764	13517.3	5000.42	9023.53	27964.4	29500.3	24972.9	YBX3	Y-box binding protein 3
ENSG00000060140	6.01656	-0.621248	1.34526	-0.461806	0.64422	NA	3.53764	4.83553	5.72438	18.7438	0	3.25804	STYK1	serine/threonine/tyrosine kinase 1
ENSG00000060237	11598.9	-0.314039	0.418758	-0.74993	0.453297	0.690166	15422.9	6037.16	9565.43	15774.2	14177.3	8616.42	WNK1	WNK lysine deficient protein kinase 1
ENSG00000060339	1199.19	-0.314477	0.295369	-1.06469	0.287015	0.532983	1068.37	1133.45	1004.63	1500.84	1521.3	966.551	CCAR1	cell division cycle and apoptosis regulator 1
ENSG00000060491	380.192	0.449496	0.389495	1.15405	0.24848	0.489887	305.416	443.902	567.667	216.892	318.302	428.975	OGFR	opioid growth factor receptor
ENSG00000060558	16.7909	1.96259	0.893186	2.1973	0.0279993	0.126152	20.0466	21.2763	39.1166	0	10.5321	9.77411	GNA15	G protein subunit alpha 15
ENSG00000060642	153.085	0.0921282	0.331646	0.277791	0.781173	0.901953	117.921	171.178	184.134	155.305	150.959	139.01	PIGV	phosphatidylinositol glycan anchor biosynthesis class V
ENSG00000060656	485.684	-0.115274	0.270656	-0.425904	0.670178	0.84211	515.316	396.997	487.526	479.305	558.199	476.76	PTPRU	protein tyrosine phosphatase receptor type U
ENSG00000060688	345.787	-0.157423	0.266923	-0.589771	0.555344	0.767393	330.18	351.543	298.622	396.297	328.834	369.244	SNRNP40	small nuclear ribonucleoprotein U5 subunit 40
ENSG00000060709	20.058	0.335059	0.845824	0.396133	0.692007	0.853851	4.71685	38.2007	23.8516	8.03304	29.2557	16.2902	RIMBP2	RIMS binding protein 2
ENSG00000060718	465.75	2.38655	1.64615	1.44978	0.147121	0.361184	1834.86	192.454	318.657	10.7107	424.793	13.0322	COL11A1	collagen type XI alpha 1 chain
ENSG00000060749	1559.63	-0.508606	0.311806	-1.63116	0.102856	0.28782	1568.35	1263.04	1031.34	2254.61	1777.58	1462.86	QSER1	glutamine and serine rich 1
ENSG00000060762	1071.16	-1.52632	0.307872	-4.95764	7.13564e-07	6.19793e-05	600.219	424.076	633.498	1258.51	1714.38	1796.26	MPC1	mitochondrial pyruvate carrier 1
ENSG00000060971	299.04	0.119167	0.317266	0.375606	0.70721	0.86297	281.832	271.273	381.625	227.603	314.791	317.116	ACAA1	acetyl-CoA acyltransferase 1
ENSG00000060982	225.045	0.881325	0.364571	2.41743	0.0156306	0.0852616	211.079	265.954	397.844	175.388	169.683	130.322	BCAT1	branched chain amino acid transaminase 1
ENSG00000061273	734.648	0.460429	0.353529	1.30238	0.192787	0.423127	803.044	845.734	904.451	381.569	640.115	832.972	HDAC7	histone deacetylase 7
ENSG00000061337	95.5723	1.41985	0.512219	2.77196	0.0055719	0.0426374	148.581	73.0165	196.537	34.8098	44.4687	76.0209	LZTS1	leucine zipper tumor suppressor 1
ENSG00000061455	33.5766	0.614073	0.547734	1.12112	0.262238	0.504544	51.8854	29.9803	40.0706	40.1652	18.7237	20.6342	PRDM6	PR/SET domain 6
ENSG00000061656	21.2416	0.172241	0.656575	0.262333	0.793065	0.907243	16.509	15.9573	35.3003	12.0496	28.0855	19.5482	SPAG4	sperm associated antigen 4
ENSG00000061676	4477.27	-0.402773	0.45071	-0.893642	0.371513	0.619316	6309.97	2835.56	2424.27	5952.48	6134.34	3207	NCKAP1	NCK associated protein 1
ENSG00000061794	812.587	-0.997475	0.360398	-2.76771	0.00564521	0.043015	764.13	344.773	519.964	1162.11	1123.42	961.121	MRPS35	mitochondrial ribosomal protein S35
ENSG00000061918	265.023	0.528329	0.303769	1.73925	0.0819914	0.251164	305.416	275.142	358.728	239.652	175.534	235.665	GUCY1B1	guanylate cyclase 1 soluble subunit beta 1
ENSG00000061936	1067.87	-0.0083884	0.236248	-0.0355068	0.971676	0.988493	994.077	1155.69	1043.74	1097.85	1075.44	1040.4	SFSWAP	splicing factor SWAP
ENSG00000061938	1121.95	-0.546333	0.421232	-1.29699	0.194635	0.425735	979.926	462.76	1294.66	1010.82	1557.57	1425.93	TNK2	tyrosine kinase non receptor 2
ENSG00000061987	1864.06	0.0772162	0.256301	0.301271	0.763208	0.892217	2093.1	2058.97	1589.47	1919.9	1703.85	1819.07	MON2	MON2 homolog, regulator of endosome-to-Golgi trafficking
ENSG00000062038	2.3881	4.44701	2.4722	1.79881	0.0720491	NA	7.07528	7.2533	0	0	0	0	CDH3	cadherin 3
ENSG00000062194	1918.01	-0.333721	0.290191	-1.15	0.250142	0.491696	1959.85	1629.09	1502.65	2604.04	2105.24	1707.21	GPBP1	GC-rich promoter binding protein 1
ENSG00000062282	290.769	2.41936	1.29333	1.87064	0.0613945	0.210054	24.7635	1097.67	347.279	127.19	30.4259	117.289	DGAT2	diacylglycerol O-acyltransferase 2
ENSG00000062370	138.098	-0.440359	0.336868	-1.30722	0.191139	0.420908	97.8747	133.461	119.258	186.099	162.662	129.236	ZNF112	zinc finger protein 112
ENSG00000062485	5595.12	-1.41477	0.304866	-4.64061	3.47382e-06	0.000206711	3427.97	2171.15	3559.61	7306.05	9222.57	7883.37	CS	citrate synthase
ENSG00000062524	50.4449	4.54355	0.988859	4.59474	4.33291e-06	0.000242429	14.1506	185.684	90.636	0	3.51068	8.6881	LTK	leukocyte receptor tyrosine kinase
ENSG00000062582	12.8582	-1.11578	0.69636	-1.60231	0.109087	0.299764	5.89607	8.70396	9.54063	21.4214	16.3832	15.2042	MRPS24	mitochondrial ribosomal protein S24
ENSG00000062598	561.276	-0.616923	0.268083	-2.30124	0.0213778	0.10545	503.524	372.819	454.134	647.999	726.712	662.468	ELMO2	engulfment and cell motility 2
ENSG00000062650	1759.11	-0.547045	0.294019	-1.86058	0.0628033	0.213047	1665.05	1354.92	1268.9	2460.79	2197.69	1607.3	WAPL	WAPL cohesin release factor
ENSG00000062716	1027.5	1.07187	0.357972	2.99428	0.00275093	0.0259506	1857.26	1253.85	1066.64	749.75	777.032	460.469	VMP1	vacuole membrane protein 1
ENSG00000062725	961.276	0.111691	0.298257	0.374478	0.708049	0.863456	902.098	1286.73	805.229	989.403	933.842	850.348	APPBP2	amyloid beta precursor protein binding protein 2
ENSG00000062822	100.774	0.51474	0.468357	1.09903	0.271754	0.514932	93.1578	87.5231	175.548	50.8759	88.9373	108.601	POLD1	DNA polymerase delta 1, catalytic subunit
ENSG00000063015	42.7529	-0.302337	0.621797	-0.486231	0.626803	0.814255	47.1685	43.0362	24.8056	17.4049	79.5755	44.5265	SEZ6	seizure related 6 homolog
ENSG00000063046	9973.79	-1.15276	0.301968	-3.81747	0.000134827	0.00301973	6633.07	6188.51	5743.46	17408.9	13918.7	9950.05	EIF4B	eukaryotic translation initiation factor 4B
ENSG00000063127	43.831	0.602382	0.615334	0.978951	0.327604	0.576207	50.7062	86.556	20.9894	24.0991	33.9366	46.6985	SLC6A16	solute carrier family 6 member 16
ENSG00000063169	129.136	-0.0752374	0.448932	-0.167592	0.866904	0.944465	148.581	62.8619	166.961	120.496	121.704	154.214	BICRA	BRD4 interacting chromatin remodeling complex associated protein
ENSG00000063176	124.39	0.0783145	0.361508	0.216633	0.828495	0.926661	113.204	143.132	126.89	88.3634	120.534	154.214	SPHK2	sphingosine kinase 2
ENSG00000063177	2348.28	-0.255081	0.281925	-0.904786	0.365579	0.613743	1850.19	2171.15	2402.33	2010.94	2809.72	2845.35	RPL18	ribosomal protein L18
ENSG00000063180	46.8093	-0.50365	0.804637	-0.625935	0.531358	0.749671	7.07528	41.102	67.7385	33.471	106.491	24.9783	CA11	carbonic anhydrase 11
ENSG00000063241	398.758	-0.820502	0.489074	-1.67766	0.0934127	0.271919	325.463	126.691	414.063	314.627	660.009	551.694	ISOC2	isochorismatase domain containing 2
ENSG00000063244	578.177	-0.0960658	0.296092	-0.324446	0.7456	0.883031	524.75	505.797	646.855	464.577	678.732	648.35	U2AF2	U2 small nuclear RNA auxiliary factor 2
ENSG00000063245	1207.63	-0.722002	0.43162	-1.67277	0.0943722	0.273434	1122.61	509.665	1103.85	1018.86	2177.79	1312.99	EPN1	epsin 1
ENSG00000063322	358.102	0.0160691	0.302493	0.0531224	0.957634	0.982813	363.198	371.852	345.371	281.156	448.197	338.836	MED29	mediator complex subunit 29
ENSG00000063587	307.217	-0.294572	0.354393	-0.8312	0.405861	0.651173	244.097	387.81	194.629	338.727	352.239	325.804	ZNF275	zinc finger protein 275
ENSG00000063601	567.952	-0.406737	0.265191	-1.53375	0.125091	0.327371	530.646	475.816	458.904	745.734	571.071	625.543	MTMR1	myotubularin related protein 1
ENSG00000063660	2003.7	-0.240814	0.507462	-0.474546	0.635111	0.820248	1847.83	722.428	2941.38	1361.6	2356.84	2792.14	GPC1	glypican 1
ENSG00000063761	146.377	-1.16949	0.381951	-3.06188	0.0021995	0.0220677	88.441	70.1152	112.579	141.917	246.918	218.289	ADCK1	aarF domain containing kinase 1
ENSG00000063854	857.351	-0.920329	0.367709	-2.50287	0.012319	0.0722111	808.94	382.491	588.657	1012.16	1397.25	954.605	HAGH	hydroxyacylglutathione hydrolase
ENSG00000063978	533.598	-0.0227667	0.257044	-0.0885713	0.929423	0.971737	534.184	476.3	578.162	532.858	581.603	498.48	RNF4	ring finger protein 4
ENSG00000064012	139.804	1.10648	0.353513	3.12995	0.00174835	0.0188024	150.939	238.875	182.226	92.38	99.4694	74.9349	CASP8	caspase 8
ENSG00000064042	11794.9	-0.638922	0.303357	-2.10617	0.0351895	0.147188	10340.5	6870.32	10465.1	17213.5	13538.4	12341.4	LIMCH1	LIM and calponin homology domains 1
ENSG00000064102	397.666	-0.504842	0.385864	-1.30834	0.190757	0.420282	419.8	233.556	333.922	512.776	585.114	300.826	INTS13	integrator complex subunit 13
ENSG00000064115	442.542	0.453981	0.270213	1.68009	0.0929403	0.271099	521.212	503.379	510.424	334.71	442.346	343.18	TM7SF3	transmembrane 7 superfamily member 3
ENSG00000064199	11.8415	0.570012	0.783697	0.727337	0.467019	0.701734	18.8674	15.9573	7.6325	8.03304	14.0427	6.51608	SPA17	sperm autoantigenic protein 17
ENSG00000064201	18.0712	1.79953	0.744048	2.41856	0.015582	0.0850829	16.509	37.2336	30.53	5.35536	4.68091	14.1182	TSPAN32	tetraspanin 32
ENSG00000064205	484.306	2.20933	1.26203	1.75061	0.0800132	0.246805	471.685	1359.27	558.127	176.727	333.515	6.51608	CCN5	cellular communication network factor 5
ENSG00000064218	16.9457	1.2177	0.922565	1.31991	0.186865	0.41594	4.71685	49.806	16.2191	8.03304	16.3832	6.51608	DMRT3	doublesex and mab-3 related transcription factor 3
ENSG00000064225	335.067	0.0396667	0.402509	0.0985488	0.921497	0.968798	499.986	264.02	255.689	378.892	382.665	229.149	ST3GAL6	ST3 beta-galactoside alpha-2,3-sialyltransferase 6
ENSG00000064270	8.98446	0.334268	0.849783	0.393357	0.694056	NA	12.9713	7.73685	9.54063	5.35536	12.8725	5.43006	ATP2C2	ATPase secretory pathway Ca2+ transporting 2
ENSG00000064300	169.267	2.81831	0.705105	3.99701	6.41479e-05	0.00178068	183.957	250.964	455.088	5.35536	40.958	79.2789	NGFR	nerve growth factor receptor
ENSG00000064309	722.954	1.51046	0.377825	3.99777	6.39427e-05	0.00178068	1034.17	1058.01	1119.12	210.198	523.092	393.137	CDON	cell adhesion associated, oncogene regulated
ENSG00000064313	726.181	0.0229978	0.265588	0.0865921	0.930996	0.972615	775.922	798.346	621.095	797.949	705.648	658.124	TAF2	TATA-box binding protein associated factor 2
ENSG00000064393	4434.91	-1.02317	0.266725	-3.83607	0.00012502	0.00286496	2958.65	3319.59	2495.83	6729.01	6002.1	5104.26	HIPK2	homeodomain interacting protein kinase 2
ENSG00000064419	1051.71	-0.634229	0.306834	-2.06701	0.0387335	0.156746	909.173	808.984	754.664	1186.21	1664.06	987.186	TNPO3	transportin 3
ENSG00000064490	160.261	-0.436725	0.346619	-1.25996	0.207685	0.442025	100.233	136.362	171.731	160.661	188.407	204.17	RFXANK	regulatory factor X associated ankyrin containing protein
ENSG00000064545	277.597	-0.779648	0.359668	-2.16768	0.0301827	0.132664	231.126	150.385	232.791	259.735	450.538	341.008	TMEM161A	transmembrane protein 161A
ENSG00000064547	19.1552	1.52621	0.681814	2.23845	0.0251914	0.117813	14.1506	30.9474	40.0706	10.7107	8.1916	10.8601	LPAR2	lysophosphatidic acid receptor 2
ENSG00000064601	520.368	0.379267	0.332036	1.14225	0.253351	0.49496	461.072	591.385	712.685	341.404	561.71	453.953	CTSA	cathepsin A
ENSG00000064607	2074.41	-0.391086	0.289289	-1.35189	0.176411	0.401869	2058.91	1321.07	2006.39	2359.04	2214.07	2486.97	SUGP2	SURP and G-patch domain containing 2
ENSG00000064651	1571.97	-1.51258	0.351091	-4.30823	1.64563e-05	0.000652111	588.427	960.337	897.773	2210.42	3074.19	1700.7	SLC12A2	solute carrier family 12 member 2
ENSG00000064652	194.289	-0.566911	0.380279	-1.49078	0.13602	0.343775	194.57	121.372	154.558	271.785	270.323	153.128	SNX24	sorting nexin 24
ENSG00000064655	81.2791	2.30806	0.59022	3.9105	9.21035e-05	0.00232047	183.957	145.549	76.325	17.4049	50.3198	14.1182	EYA2	EYA transcriptional coactivator and phosphatase 2
ENSG00000064666	225.493	1.94851	0.454489	4.28726	1.80894e-05	0.000693521	383.244	461.793	229.929	52.2148	88.9373	136.838	CNN2	calponin 2
ENSG00000064687	220.561	0.248022	0.354516	0.699606	0.484173	0.715187	161.552	235.974	320.565	202.165	198.939	204.17	ABCA7	ATP binding cassette subfamily A member 7
ENSG00000064692	183.44	1.59049	0.435343	3.65343	0.000258759	0.00488942	410.366	186.652	229.929	68.2808	122.874	82.537	SNCAIP	synuclein alpha interacting protein
ENSG00000064703	312.423	-0.569379	0.351831	-1.61833	0.105591	0.293224	308.954	237.908	207.986	494.032	348.728	276.933	DDX20	DEAD-box helicase 20
ENSG00000064726	5118.27	-1.4707	0.459428	-3.20115	0.0013688	0.0157929	3898.48	1076.39	3169.4	6980.71	8832.88	6751.74	BTBD1	BTB domain containing 1
ENSG00000064763	387.347	-0.0244942	0.373728	-0.0655403	0.947744	0.980038	455.176	306.089	391.166	527.503	394.367	249.783	FAR2	fatty acyl-CoA reductase 2
ENSG00000064787	50.9844	0.0484439	1.0298	0.0470419	0.96248	0.984792	35.3764	19.3421	101.131	10.7107	4.68091	134.666	BCAS1	brain enriched myelin associated protein 1
ENSG00000064835	8.05516	-0.56707	1.06789	-0.531018	0.595406	NA	2.35843	2.90132	14.3109	8.03304	16.3832	4.34405	POU1F1	POU class 1 homeobox 1
ENSG00000064886	14.5318	4.52177	1.08537	4.16611	3.09844e-05	0.00104485	28.3011	19.8257	35.3003	2.67768	0	1.08601	CHI3L2	chitinase 3 like 2
ENSG00000064932	12.3069	0.14066	0.796285	0.176645	0.859787	0.941108	8.25449	8.70396	21.9434	6.6942	15.213	13.0322	SBNO2	strawberry notch homolog 2
ENSG00000064933	352.073	0.0316373	0.26414	0.119775	0.904661	0.961519	393.857	335.586	338.692	377.553	331.175	335.578	PMS1	PMS1 homolog 1, mismatch repair system component
ENSG00000064961	237.186	0.100619	0.324269	0.310294	0.756337	0.888491	195.749	228.721	311.979	199.487	250.429	236.751	HMG20B	high mobility group 20B
ENSG00000064989	1076.39	0.970866	0.319012	3.04335	0.0023396	0.023118	1272.37	1402.79	1600.92	902.378	505.539	774.327	CALCRL	calcitonin receptor like receptor
ENSG00000064995	646.092	-0.0807875	0.235099	-0.343631	0.731124	0.875633	624.983	640.708	618.233	658.709	652.987	680.93	TAF11	TATA-box binding protein associated factor 11
ENSG00000064999	1057.16	0.187288	0.399794	0.46846	0.639455	0.822948	889.127	786.257	1702.05	883.634	1297.78	784.101	ANKS1A	ankyrin repeat and sterile alpha motif domain containing 1A
ENSG00000065000	1452.84	-0.48239	0.312926	-1.54155	0.123183	0.324269	1232.28	1093.8	1310.88	1531.63	2255.03	1293.44	AP3D1	adaptor related protein complex 3 subunit delta 1
ENSG00000065029	688.341	-1.16149	0.37744	-3.0773	0.00208886	0.0213454	340.793	382.974	552.402	593.106	1202.99	1057.78	ZNF76	zinc finger protein 76
ENSG00000065054	546.379	-0.268611	0.401987	-0.668207	0.504001	0.728875	533.004	261.602	693.604	523.486	637.774	628.801	SLC9A3R2	SLC9A3 regulator 2
ENSG00000065057	99.4223	-0.387086	0.493414	-0.784505	0.432744	0.672825	96.6955	47.3882	115.442	68.2808	112.342	156.386	NTHL1	nth like DNA glycosylase 1
ENSG00000065060	1506.86	-0.740555	0.328007	-2.25774	0.0239617	0.113942	1464.58	980.646	940.706	2391.17	1547.04	1716.99	UHRF1BP1	UHRF1 binding protein 1
ENSG00000065135	666.345	0.438303	0.25922	1.69086	0.0908642	0.267063	748.8	816.238	734.628	654.693	528.943	514.77	GNAI3	G protein subunit alpha i3
ENSG00000065150	4530.33	-1.03336	0.317494	-3.25475	0.00113492	0.0138669	3977.49	2124.73	2821.16	6394.3	6257.21	5607.08	IPO5	importin 5
ENSG00000065154	767.634	-0.518204	0.325382	-1.5926	0.111249	0.303497	626.162	678.425	588.657	929.155	1164.38	619.027	OAT	ornithine aminotransferase
ENSG00000065183	572.183	-0.376322	0.258398	-1.45637	0.145291	0.358133	469.327	480.652	543.816	720.296	580.433	638.575	WDR3	WD repeat domain 3
ENSG00000065243	1247.5	-0.00609731	0.318662	-0.0191341	0.984734	0.99411	1287.7	1469.03	976.96	1491.47	1325.87	933.971	PKN2	protein kinase N2
ENSG00000065268	149.028	-1.04374	0.45579	-2.28996	0.0220234	0.107722	69.5736	102.03	120.212	116.479	307.77	178.106	WDR18	WD repeat domain 18
ENSG00000065308	507.706	1.12107	0.359339	3.1198	0.00180973	0.0192226	885.589	572.527	629.681	211.537	388.516	358.384	TRAM2	translocation associated membrane protein 2
ENSG00000065320	162.884	-0.00466727	0.481005	-0.00970317	0.992258	0.996831	117.921	212.28	157.42	74.975	179.045	235.665	NTN1	netrin 1
ENSG00000065325	8.36773	2.0966	1.37011	1.53025	0.125956	NA	2.35843	34.3323	3.81625	5.35536	0	4.34405	GLP2R	glucagon like peptide 2 receptor
ENSG00000065328	17.644	-0.670637	0.757368	-0.885483	0.375896	0.623196	22.405	9.18751	9.54063	37.4875	16.3832	10.8601	MCM10	minichromosome maintenance 10 replication initiation factor
ENSG00000065357	133.841	1.4415	0.359649	4.00808	6.12153e-05	0.00172597	188.674	205.994	192.721	49.5371	74.8946	91.2251	DGKA	diacylglycerol kinase alpha
ENSG00000065361	287.903	0.915002	1.25127	0.731256	0.464623	0.700087	134.43	547.866	446.501	80.3304	18.7237	499.566	ERBB3	erb-b2 receptor tyrosine kinase 3
ENSG00000065371	9.00467	-1.61629	0.828745	-1.95028	0.0511424	NA	3.53764	4.83553	4.77031	14.7272	16.3832	9.77411	ROPN1	rhophilin associated tail protein 1
ENSG00000065413	422.03	0.825313	0.291552	2.83075	0.00464384	0.0374796	464.61	551.251	602.968	246.347	334.685	332.32	ANKRD44	ankyrin repeat domain 44
ENSG00000065427	1858.77	-1.1988	0.265762	-4.51079	6.45858e-06	0.000325057	1271.19	940.027	1174.45	2503.63	2904.51	2358.82	KARS1	lysyl-tRNA synthetase 1
ENSG00000065457	282.261	0.13288	0.388654	0.341899	0.732427	0.876268	379.707	175.046	332.014	313.289	217.662	275.847	ADAT1	adenosine deaminase tRNA specific 1
ENSG00000065485	121.332	1.52543	0.391741	3.89398	9.86145e-05	0.00242772	180.42	137.329	223.251	44.1817	67.8732	74.9349	PDIA5	protein disulfide isomerase family A member 5
ENSG00000065491	211.372	-0.413888	0.360623	-1.1477	0.251091	0.492467	200.466	183.75	159.328	303.917	263.301	157.472	TBC1D22B	TBC1 domain family member 22B
ENSG00000065518	1150.33	-1.41118	0.376493	-3.74823	0.000178089	0.00373536	811.299	426.494	649.717	1602.59	2228.11	1183.75	NDUFB4	NADH:ubiquinone oxidoreductase subunit B4
ENSG00000065526	3297.1	-0.116077	0.294164	-0.3946	0.693138	0.854463	3631.98	3241.74	2619.86	3590.77	4025.59	2672.68	SPEN	spen family transcriptional repressor
ENSG00000065534	1131.61	1.31582	0.332058	3.96263	7.41275e-05	0.00198658	1827.78	1904.72	1111.48	528.842	764.159	652.694	MYLK	myosin light chain kinase
ENSG00000065548	864.949	-0.406314	0.351051	-1.15742	0.247101	0.488061	915.069	666.336	650.671	1334.82	939.693	683.102	ZC3H15	zinc finger CCCH-type containing 15
ENSG00000065559	988.697	-0.788689	0.354736	-2.22331	0.0261946	0.120963	965.776	562.372	647.809	1530.29	1337.57	888.358	MAP2K4	mitogen-activated protein kinase kinase 4
ENSG00000065600	75.5146	-0.013854	0.425071	-0.0325921	0.974	0.989408	51.8854	83.6547	89.6819	57.5701	72.5542	97.7411	PACC1	proton activated chloride channel 1
ENSG00000065613	2877.36	-0.17891	0.35167	-0.508743	0.610932	0.805441	3364.29	2660.03	2073.18	3924.14	3173.66	2068.85	SLK	STE20 like kinase
ENSG00000065615	348.712	-0.338963	0.348061	-0.973862	0.330125	0.578477	366.735	282.879	274.77	321.322	535.965	310.6	CYB5R4	cytochrome b5 reductase 4
ENSG00000065618	29.5874	0.684392	0.519526	1.31734	0.187725	0.416654	37.7348	32.8816	39.1166	18.7438	17.5534	31.4944	COL17A1	collagen type XVII alpha 1 chain
ENSG00000065621	52.2086	-0.34901	0.601017	-0.5807	0.561443	0.771697	62.4983	21.7599	54.3816	28.1156	88.9373	57.5587	GSTO2	glutathione S-transferase omega 2
ENSG00000065665	145.148	-0.220525	0.325034	-0.678468	0.497475	0.724257	162.731	131.043	108.763	168.694	149.789	149.87	SEC61A2	SEC61 translocon subunit alpha 2
ENSG00000065675	2007.22	-1.54261	0.338306	-4.55981	5.11993e-06	0.000275721	1142.66	641.191	1295.62	2792.82	3128.02	3043.01	PRKCQ	protein kinase C theta
ENSG00000065717	542.14	-0.633255	0.537995	-1.17707	0.23917	0.479028	406.829	147.967	721.271	445.834	855.437	675.5	TLE2	TLE family member 2, transcriptional corepressor
ENSG00000065802	934.109	-0.394458	0.337102	-1.17014	0.241944	0.481853	996.435	588.968	837.667	804.643	1293.1	1083.84	ASB1	ankyrin repeat and SOCS box containing 1
ENSG00000065809	349.079	1.82184	0.397765	4.58019	4.64547e-06	0.000257244	517.675	772.718	341.554	176.727	168.513	117.289	FAM107B	family with sequence similarity 107 member B
ENSG00000065833	991.706	-0.742618	0.368152	-2.01715	0.0436796	0.168717	1069.55	452.122	706.006	1285.29	1180.76	1256.52	ME1	malic enzyme 1
ENSG00000065882	1347.34	-0.842034	0.658851	-1.27803	0.201237	0.433963	1600.19	508.214	787.102	1835.55	2994.61	358.384	TBC1D1	TBC1 domain family member 1
ENSG00000065883	1936.08	-0.0940696	0.246587	-0.381486	0.702843	0.86037	1912.68	1985.47	1720.18	2259.96	1918	1820.16	CDK13	cyclin dependent kinase 13
ENSG00000065911	590.116	0.0575335	0.470107	0.122384	0.902595	0.960852	476.402	709.372	619.187	701.552	803.947	230.235	MTHFD2	methylenetetrahydrofolate dehydrogenase (NADP+ dependent) 2, methenyltetrahydrofolate cyclohydrolase
ENSG00000065923	684.567	-0.47982	0.362394	-1.32403	0.185494	0.414065	510.599	452.122	752.755	973.337	878.841	539.748	SLC9A7	solute carrier family 9 member A7
ENSG00000065970	962.227	-0.62315	0.28238	-2.20678	0.0273294	0.124199	911.532	621.366	741.307	1168.81	1037.99	1292.36	FOXJ2	forkhead box J2
ENSG00000065978	6720.77	-1.12881	0.369662	-3.05362	0.00226097	0.0225226	4556.48	3373.27	4724.52	11103	11230.7	5336.67	YBX1	Y-box binding protein 1
ENSG00000065989	552.265	-0.967176	0.537313	-1.80002	0.0718571	0.230682	420.979	131.043	570.529	421.735	908.097	861.208	PDE4A	phosphodiesterase 4A
ENSG00000066027	1358.05	-0.070769	0.385491	-0.183582	0.854342	0.938646	1168.6	1967.58	836.713	1490.13	1578.64	1106.65	PPP2R5A	protein phosphatase 2 regulatory subunit B'alpha
ENSG00000066044	575.696	-0.155953	0.30244	-0.51565	0.606099	0.802382	663.897	400.866	570.529	586.412	601.497	630.973	ELAVL1	ELAV like RNA binding protein 1
ENSG00000066056	711.975	0.339809	0.467424	0.726982	0.467237	0.702012	603.757	665.853	1117.21	378.892	450.538	1055.6	TIE1	tyrosine kinase with immunoglobulin like and EGF like domains 1
ENSG00000066084	1077.39	0.274799	0.280012	0.981382	0.326404	0.575139	1398.55	951.149	1190.67	897.023	942.034	1084.93	DIP2B	disco interacting protein 2 homolog B
ENSG00000066117	385.118	0.0813462	0.257217	0.316255	0.751809	0.886265	379.707	419.724	388.304	340.065	390.856	392.051	SMARCD1	SWI/SNF related, matrix associated, actin dependent regulator of chromatin, subfamily d, member 1
ENSG00000066135	289.312	-0.0573477	0.307126	-0.186724	0.851877	0.937675	234.663	293.033	322.473	332.032	238.727	314.944	KDM4A	lysine demethylase 4A
ENSG00000066136	637.418	-0.630404	0.313612	-2.01014	0.0444161	0.170638	586.069	390.711	525.689	643.982	726.712	951.347	NFYC	nuclear transcription factor Y subunit gamma
ENSG00000066185	19.2902	-0.0669355	0.646994	-0.103456	0.917601	0.967464	12.9713	23.2105	20.0353	16.0661	30.4259	13.0322	ZMYND12	zinc finger MYND-type containing 12
ENSG00000066230	19.7179	-0.0595544	0.861307	-0.0691442	0.944875	0.978808	9.4337	9.67106	39.1166	6.6942	17.5534	35.8384	SLC9A3	solute carrier family 9 member A3
ENSG00000066248	20.9062	1.84217	0.601499	3.06262	0.00219406	0.0220568	31.8388	31.9145	34.3463	8.03304	11.7023	7.60209	NGEF	neuronal guanine nucleotide exchange factor
ENSG00000066279	32.5665	-0.222744	0.585186	-0.380637	0.703473	0.860678	35.3764	14.5066	41.0247	30.7933	28.0855	45.6125	ASPM	assembly factor for spindle microtubules
ENSG00000066294	227.67	2.10028	0.516679	4.06496	4.80409e-05	0.00144331	238.201	221.951	647.809	60.2478	122.874	74.9349	CD84	CD84 molecule
ENSG00000066322	166.609	1.14261	0.34491	3.31279	0.000923716	0.0120666	188.674	277.559	221.343	91.0411	128.725	92.3111	ELOVL1	ELOVL fatty acid elongase 1
ENSG00000066336	83.3739	1.81668	0.572406	3.17376	0.00150476	0.0169087	75.4696	82.6876	231.837	25.438	31.5962	53.2146	SPI1	Spi-1 proto-oncogene
ENSG00000066382	122.416	0.0373593	0.458918	0.0814075	0.935118	0.974465	156.835	106.382	108.763	194.132	91.2778	77.1069	MPPED2	metallophosphoesterase domain containing 2
ENSG00000066405	32.2543	1.6045	0.550302	2.91567	0.00354925	0.0310916	41.2725	65.7632	38.1625	18.7438	18.7237	10.8601	CLDN18	claudin 18
ENSG00000066422	730.6	-0.539373	0.278594	-1.93605	0.0528616	0.190895	580.173	609.76	596.289	1071.07	791.074	735.231	ZBTB11	zinc finger and BTB domain containing 11
ENSG00000066427	749.842	0.647601	0.271746	2.38311	0.0171671	0.0906942	857.288	1023.68	864.381	664.065	487.985	601.651	ATXN3	ataxin 3
ENSG00000066455	575.613	-0.352283	0.303103	-1.16225	0.245132	0.485642	569.56	505.797	441.731	681.47	765.329	489.792	GOLGA5	golgin A5
ENSG00000066468	62.8593	3.11702	0.650391	4.79253	1.64694e-06	0.000114907	87.2618	201.158	49.6113	14.7272	7.02137	17.3762	FGFR2	fibroblast growth factor receptor 2
ENSG00000066557	328.949	-0.398573	0.292839	-1.36107	0.173492	0.398294	321.925	281.428	248.056	440.478	359.26	322.546	LRRC40	leucine rich repeat containing 40
ENSG00000066583	230.735	-0.26003	0.342327	-0.759594	0.447498	0.685601	193.391	269.823	166.007	200.826	278.514	275.847	ISOC1	isochorismatase domain containing 1
ENSG00000066629	1104.2	-0.97452	0.377218	-2.58344	0.00978207	0.0616849	837.241	474.849	923.533	1609.29	1767.04	1013.25	EML1	EMAP like 1
ENSG00000066651	400.515	-0.17375	0.355057	-0.489359	0.624588	0.812847	449.28	387.81	291.943	570.346	392.026	311.686	TRMT11	tRNA methyltransferase 11 homolog
ENSG00000066654	967.287	-0.440602	0.293328	-1.50208	0.133077	0.338963	798.327	889.254	773.745	1431.22	947.885	963.293	THUMPD1	THUMP domain containing 1
ENSG00000066697	268.752	-0.243911	0.37948	-0.642749	0.520387	0.740892	336.076	147.967	255.689	285.173	272.663	314.944	MSANTD3	Myb/SANT DNA binding domain containing 3
ENSG00000066735	185.199	0.102528	0.525114	0.195248	0.845199	0.934724	141.506	181.332	252.827	74.975	152.13	308.428	KIF26A	kinesin family member 26A
ENSG00000066739	2012.38	-0.387961	0.264745	-1.46541	0.142808	0.354339	1972.82	1664.39	1593.28	2683.04	2100.56	2060.17	ATG2B	autophagy related 2B
ENSG00000066777	2089.32	-0.233981	0.282893	-0.827101	0.40818	0.653191	2343.1	1726.77	1691.55	2574.59	2267.9	1932.02	ARFGEF1	ADP ribosylation factor guanine nucleotide exchange factor 1
ENSG00000066827	395.462	-0.699247	0.492541	-1.41967	0.155703	0.373882	386.782	229.204	289.081	301.239	876.501	289.965	ZFAT	zinc finger and AT-hook domain containing
ENSG00000066855	488.28	-0.492252	0.396556	-1.24132	0.214489	0.450706	554.23	278.527	385.441	796.61	489.155	425.717	MTFR1	mitochondrial fission regulator 1
ENSG00000066923	629.324	-1.51222	0.498066	-3.03619	0.00239587	0.0235373	438.667	240.809	301.484	694.858	1641.83	458.297	STAG3	stromal antigen 3
ENSG00000066926	969.952	-0.615609	0.333126	-1.84798	0.0646059	0.216166	966.955	501.928	830.989	1231.73	1235.76	1052.35	FECH	ferrochelatase
ENSG00000066933	3126.59	-0.275705	0.265649	-1.03785	0.299338	0.547046	3157.93	2846.68	2481.52	4035.26	3185.36	3052.78	MYO9A	myosin IXA
ENSG00000067048	1129.03	0.100164	1.52204	0.0658091	0.94753	0.980035	1395.01	1115.56	994.133	5.35536	1744.81	1519.33	DDX3Y	DEAD-box helicase 3 Y-linked
ENSG00000067057	383.225	0.209949	0.41555	0.505232	0.613396	0.80632	426.875	399.415	406.431	577.04	223.514	266.073	PFKP	phosphofructokinase, platelet
ENSG00000067064	1338.26	-0.878449	0.556514	-1.57848	0.114455	0.309499	1682.74	270.79	876.784	2091.27	1702.68	1405.3	IDI1	isopentenyl-diphosphate delta isomerase 1
ENSG00000067066	1095.5	1.05357	0.242198	4.35002	1.36125e-05	0.000573765	1497.6	1543.99	1393.89	781.883	652.987	702.65	SP100	SP100 nuclear antigen
ENSG00000067082	1672.17	0.5599	0.437229	1.28056	0.200347	0.4332	3215.71	1055.6	1707.77	1096.51	1662.89	1294.53	KLF6	Kruppel like factor 6
ENSG00000067113	637.45	0.367083	0.295561	1.24199	0.214241	0.450461	850.213	705.02	599.151	615.866	602.668	451.781	PLPP1	phospholipid phosphatase 1
ENSG00000067141	1697.58	-0.985208	0.33782	-2.91637	0.00354131	0.0310367	1191.01	820.106	1408.2	2905.28	1963.64	1897.26	NEO1	neogenin 1
ENSG00000067167	1162.63	0.312645	0.277338	1.12731	0.259613	0.501635	1511.75	1206.95	1145.83	1174.16	1066.08	870.982	TRAM1	translocation associated membrane protein 1
ENSG00000067177	3988.74	-2.86122	0.549868	-5.20346	1.95612e-07	2.2328e-05	1379.68	425.527	1091.45	4177.18	12561.2	4297.35	PHKA1	phosphorylase kinase regulatory subunit alpha 1
ENSG00000067182	807.662	0.283201	0.344512	0.822034	0.411058	0.655071	739.367	1030.94	889.186	609.172	1016.93	560.383	TNFRSF1A	TNF receptor superfamily member 1A
ENSG00000067191	2620	-1.23279	0.337024	-3.65785	0.000254337	0.00482456	1800.66	1050.76	1842.3	4174.5	3970.58	2881.19	CACNB1	calcium voltage-gated channel auxiliary subunit beta 1
ENSG00000067208	786.952	0.0253551	0.314021	0.0807431	0.935646	0.974648	971.672	694.866	715.547	864.891	889.373	585.361	EVI5	ecotropic viral integration site 5
ENSG00000067221	185.946	0.0765027	0.336121	0.227605	0.819953	0.922469	166.269	169.244	237.562	147.272	181.385	213.944	STOML1	stomatin like 1
ENSG00000067225	19343.9	-2.32074	0.503433	-4.60983	4.02993e-06	0.000228444	5782.86	3797.83	9777.23	23934.4	55013.6	17757.4	PKM	pyruvate kinase M1/2
ENSG00000067248	1146.09	-0.759583	0.310647	-2.44517	0.0144786	0.0805691	1043.6	789.159	721.271	1617.32	1613.74	1091.44	DHX29	DExH-box helicase 29
ENSG00000067334	835.356	-0.825773	0.289993	-2.84756	0.0044056	0.0361115	709.886	512.083	586.749	1267.88	1029.8	905.735	DNTTIP2	deoxynucleotidyltransferase terminal interacting protein 2
ENSG00000067365	511.086	-0.536018	0.352082	-1.52243	0.127903	0.331933	504.703	278.043	470.353	512.776	748.946	551.694	METTL22	methyltransferase like 22
ENSG00000067369	1375.53	0.184273	0.303542	0.607076	0.543801	0.759171	1700.43	1135.87	1554.17	1466.03	1371.51	1025.2	TP53BP1	tumor protein p53 binding protein 1
ENSG00000067445	554.334	-0.658994	0.412467	-1.59769	0.110112	0.30158	249.993	596.705	441.731	481.982	881.182	674.414	TRO	trophinin
ENSG00000067533	957.558	-1.14095	0.379845	-3.00373	0.00266693	0.0253299	864.363	436.165	493.25	1661.5	1308.32	981.755	RRP15	ribosomal RNA processing 15 homolog
ENSG00000067560	3900.1	0.120779	0.270962	0.445741	0.655784	0.832839	4602.47	3582.65	4005.16	4027.23	4137.93	3045.18	RHOA	ras homolog family member A
ENSG00000067596	738.277	-0.040034	0.23209	-0.172493	0.86305	0.942559	733.471	735.968	714.593	753.767	750.116	741.747	DHX8	DEAH-box helicase 8
ENSG00000067601	192.164	0.14936	0.302045	0.494496	0.620956	0.811008	169.807	220.5	215.618	160.661	193.088	193.31	PMS2P4	PMS1 homolog 2, mismatch repair system component pseudogene 4
ENSG00000067606	12.8975	1.17055	0.979517	1.19503	0.232077	0.470555	4.71685	37.2336	11.4488	2.67768	9.36183	11.9461	PRKCZ	protein kinase C zeta
ENSG00000067646	412.292	0.507018	1.85712	0.273014	0.784843	0.902901	550.693	443.418	457.95	0	585.114	436.577	ZFY	zinc finger protein Y-linked
ENSG00000067704	2256.51	-0.804475	0.310852	-2.58797	0.00965445	0.0610903	2060.09	1190.99	1680.1	2902.61	3220.47	2484.8	IARS2	isoleucyl-tRNA synthetase 2, mitochondrial
ENSG00000067715	29.0882	1.27235	0.574023	2.21655	0.026654	0.122238	48.3477	41.102	34.3463	8.03304	19.8939	22.8063	SYT1	synaptotagmin 1
ENSG00000067798	527.401	1.79629	0.413093	4.34839	1.3714e-05	0.000575853	474.044	1091.86	891.095	168.694	227.024	311.686	NAV3	neuron navigator 3
ENSG00000067829	544.856	-0.602411	0.336729	-1.78901	0.0736134	0.234156	419.8	390.227	488.48	554.28	908.097	508.254	IDH3G	isocitrate dehydrogenase (NAD(+)) 3 non-catalytic subunit gamma
ENSG00000067836	142.578	-1.29553	0.483321	-2.68048	0.00735163	0.0513827	64.8567	52.7073	130.707	125.851	275.004	206.342	ROGDI	rogdi atypical leucine zipper
ENSG00000067840	201.993	0.580873	1.33921	0.433745	0.664474	0.838219	484.657	73.9836	167.915	26.7768	427.133	31.4944	PDZD4	PDZ domain containing 4
ENSG00000067842	11.837	1.64817	1.10351	1.49358	0.135287	0.342848	2.35843	39.6514	11.4488	10.7107	4.68091	2.17203	ATP2B3	ATPase plasma membrane Ca2+ transporting 3
ENSG00000067900	1602.1	0.323504	0.275919	1.17246	0.241012	0.480929	1649.72	1983.53	1708.73	1598.58	1545.87	1126.2	ROCK1	Rho associated coiled-coil containing protein kinase 1
ENSG00000067955	523.671	0.0740083	0.397012	0.186413	0.852121	0.937846	782.997	442.451	386.395	601.139	580.433	348.61	CBFB	core-binding factor subunit beta
ENSG00000067992	506.686	0.653612	0.340747	1.91817	0.0550893	0.196282	770.026	561.889	526.643	510.098	381.494	289.965	PDK3	pyruvate dehydrogenase kinase 3
ENSG00000068001	314.639	0.497217	0.438443	1.13405	0.256773	0.498553	286.549	235.007	583.886	210.198	345.217	226.977	HYAL2	hyaluronidase 2
ENSG00000068024	2166.36	-1.25781	0.32103	-3.91805	8.92698e-05	0.002273	1080.16	1017.88	1735.44	2606.72	3268.45	3289.53	HDAC4	histone deacetylase 4
ENSG00000068028	204.76	0.262365	0.333376	0.786995	0.431285	0.671578	212.258	222.434	235.653	129.867	217.662	210.686	RASSF1	Ras association domain family member 1
ENSG00000068078	20.5534	0.731872	0.808199	0.905559	0.36517	0.613266	50.7062	6.76974	20.0353	13.3884	12.8725	19.5482	FGFR3	fibroblast growth factor receptor 3
ENSG00000068079	107.728	1.19451	0.373667	3.19672	0.00138999	0.0159687	112.025	169.727	167.915	58.909	58.5114	79.2789	IFI35	interferon induced protein 35
ENSG00000068097	411.146	-0.344064	0.293586	-1.17194	0.241223	0.481172	362.018	292.55	433.144	499.387	469.262	410.513	HEATR6	HEAT repeat containing 6
ENSG00000068120	312.192	-0.364326	0.29099	-1.25202	0.210562	0.445113	288.907	274.658	255.689	286.512	416.601	350.782	COASY	Coenzyme A synthase
ENSG00000068137	464.6	-0.378324	0.371449	-1.01851	0.308436	0.556172	241.739	556.57	412.155	573.024	521.922	482.19	PLEKHH3	pleckstrin homology, MyTH4 and FERM domain containing H3
ENSG00000068305	3180.54	-0.528449	0.356422	-1.48265	0.138168	0.347574	3575.37	2121.83	2117.07	4344.54	4271.33	2653.13	MEF2A	myocyte enhancer factor 2A
ENSG00000068308	478.666	-0.104098	0.285436	-0.3647	0.715335	0.867479	458.714	496.126	429.328	397.635	586.284	503.91	OTUD5	OTU deubiquitinase 5
ENSG00000068323	410.351	0.297885	0.379746	0.784432	0.432787	0.672825	308.954	625.718	421.696	415.04	422.452	268.245	TFE3	transcription factor binding to IGHM enhancer 3
ENSG00000068354	116.29	-0.10715	0.447417	-0.239485	0.810729	0.917126	71.932	160.056	103.039	87.0246	163.832	111.859	TBC1D25	TBC1 domain family member 25
ENSG00000068366	816.361	0.244162	0.35557	0.686676	0.492287	0.720845	882.051	879.1	894.911	522.148	1097.67	622.285	ACSL4	acyl-CoA synthetase long chain family member 4
ENSG00000068383	943.54	-1.03674	0.41218	-2.51526	0.0118945	0.0706812	970.492	337.037	549.54	1210.31	1379.7	1214.16	INPP5A	inositol polyphosphate-5-phosphatase A
ENSG00000068394	373.193	-0.519791	0.28526	-1.82217	0.0684295	0.22378	352.585	256.767	311.979	386.925	470.432	460.469	GPKOW	G-patch domain and KOW motifs
ENSG00000068400	396.136	0.00222166	0.309305	0.00718275	0.994269	0.997696	318.388	428.912	441.731	311.95	444.687	431.147	GRIPAP1	GRIP1 associated protein 1
ENSG00000068438	241.834	-0.0997486	0.344119	-0.289867	0.771918	0.896887	273.577	218.566	208.94	183.421	326.494	240.009	FTSJ1	FtsJ RNA 2'-O-methyltransferase 1
ENSG00000068489	87.0357	0.207634	0.427281	0.485943	0.627008	0.814471	82.5449	67.2139	130.707	60.2478	92.448	89.053	PRR11	proline rich 11
ENSG00000068615	792.609	-0.205869	0.341826	-0.602262	0.547	0.761417	886.768	496.609	826.218	886.312	985.332	674.414	REEP1	receptor accessory protein 1
ENSG00000068650	1012.22	-0.678787	0.31581	-2.14935	0.0316067	0.136797	823.091	587.033	926.395	977.353	1417.15	1342.31	ATP11A	ATPase phospholipid transporting 11A
ENSG00000068654	1152.11	-0.546506	0.324337	-1.68499	0.0919898	0.269379	847.854	733.55	1228.83	1095.17	1570.45	1436.79	POLR1A	RNA polymerase I subunit A
ENSG00000068697	1161.37	0.544859	0.297955	1.82866	0.0674499	0.221714	1409.16	1578.8	1145.83	923.8	1151.5	759.123	LAPTM4A	lysosomal protein transmembrane 4 alpha
ENSG00000068724	408.226	0.980719	0.341542	2.87145	0.00408597	0.0343544	529.467	674.073	421.696	231.619	355.749	236.751	TTC7A	tetratricopeptide repeat domain 7A
ENSG00000068745	563.791	0.248988	0.288971	0.861635	0.388888	0.635573	556.589	538.195	742.261	583.734	449.368	512.598	IP6K2	inositol hexakisphosphate kinase 2
ENSG00000068784	355.471	0.281266	0.291393	0.965249	0.33442	0.582945	396.216	437.616	335.83	334.71	266.812	361.642	SRBD1	S1 RNA binding domain 1
ENSG00000068796	648.448	0.709134	0.320345	2.21366	0.0268525	0.12284	907.994	787.224	718.409	654.693	441.176	381.19	KIF2A	kinesin family member 2A
ENSG00000068831	178.06	-0.25492	0.428721	-0.594604	0.552108	0.76523	124.997	158.122	204.169	132.545	150.959	297.567	RASGRP2	RAS guanyl releasing protein 2
ENSG00000068878	5312	-0.790112	0.427377	-1.84875	0.0644943	0.216111	5964.46	1812.36	3903.07	6841.47	6583.7	6766.94	PSME4	proteasome activator subunit 4
ENSG00000068885	150.7	0.443269	0.298812	1.48344	0.137958	0.34729	186.316	155.704	179.364	131.206	131.066	120.547	IFT80	intraflagellar transport 80
ENSG00000068903	3128.24	-1.20083	0.475015	-2.52798	0.0114722	0.0689709	1752.31	809.468	3129.33	3393.96	4426.97	5257.39	SIRT2	sirtuin 2
ENSG00000068912	862.623	-0.12053	0.313979	-0.38388	0.701067	0.858929	952.804	815.271	711.731	1026.89	1023.95	645.092	ERLEC1	endoplasmic reticulum lectin 1
ENSG00000068971	265.85	-0.524155	0.298857	-1.75387	0.0794535	0.245836	234.663	170.694	249.964	317.305	319.472	302.998	PPP2R5B	protein phosphatase 2 regulatory subunit B'beta
ENSG00000068976	79094.3	-3.27236	0.596356	-5.48727	4.08204e-08	6.23626e-06	18608	3529.45	22372.8	92568.7	215192	122295	PYGM	glycogen phosphorylase, muscle associated
ENSG00000069011	308.587	-1.15473	0.591982	-1.95062	0.0511022	0.187067	278.294	43.0362	253.781	435.123	507.879	333.406	PITX1	paired like homeodomain 1
ENSG00000069020	1459.48	1.03562	0.393355	2.63279	0.00846865	0.0561648	1731.08	2738.84	1414.87	1080.44	1187.78	603.823	MAST4	microtubule associated serine/threonine kinase family member 4
ENSG00000069122	2212.31	-0.0629777	0.312695	-0.201403	0.840383	0.932926	2476.35	2020.77	1994.95	2889.22	2252.69	1639.88	ADGRF5	adhesion G protein-coupled receptor F5
ENSG00000069188	79.694	0.344132	0.623072	0.552315	0.580733	0.784298	104.95	45.9375	117.35	26.7768	55.0007	128.149	SDK2	sidekick cell adhesion molecule 2
ENSG00000069248	1018.22	-0.375762	0.257802	-1.45756	0.144962	0.357648	945.729	830.744	883.462	994.758	1135.12	1319.51	NUP133	nucleoporin 133
ENSG00000069275	8069.09	-0.508357	0.310881	-1.63522	0.102004	0.286438	8434.91	5322.95	6229.08	11581	8969.8	7876.85	NUCKS1	nuclear casein kinase and cyclin dependent kinase substrate 1
ENSG00000069329	1447.54	-0.220679	0.279145	-0.790552	0.429205	0.670013	1606.09	1203.56	1202.12	1803.42	1369.17	1500.87	VPS35	VPS35 retromer complex component
ENSG00000069345	1619.98	-0.926247	0.2786	-3.32465	0.0008853	0.0116638	1267.65	1054.63	1029.43	2401.88	2280.77	1685.49	DNAJA2	DnaJ heat shock protein family (Hsp40) member A2
ENSG00000069399	74.9857	-0.434954	0.623992	-0.69705	0.485771	0.716614	49.5269	107.832	33.3922	41.504	66.703	150.956	BCL3	BCL3 transcription coactivator
ENSG00000069424	153.504	1.46868	0.466625	3.14746	0.00164697	0.0179577	231.126	159.573	286.219	57.5701	132.236	54.3006	KCNAB2	potassium voltage-gated channel subfamily A regulatory beta subunit 2
ENSG00000069431	5218.05	-0.618886	0.267074	-2.31728	0.0204883	0.102518	3710.98	3931.29	4704.48	7494.83	5682.63	5784.1	ABCC9	ATP binding cassette subfamily C member 9
ENSG00000069493	196.411	1.18705	0.409002	2.90231	0.00370424	0.0320454	279.473	328.816	210.848	68.2808	135.746	155.3	CLEC2D	C-type lectin domain family 2 member D
ENSG00000069509	97.7728	-0.624002	0.348264	-1.79175	0.0731728	0.233375	63.6775	82.6876	83.9575	115.14	136.917	104.257	FUNDC1	FUN14 domain containing 1
ENSG00000069535	1076.34	-2.21936	0.37311	-5.94828	2.70982e-09	6.78748e-07	370.273	395.063	375.901	2708.47	1279.06	1329.28	MAOB	monoamine oxidase B
ENSG00000069667	3260.86	-1.30143	0.357588	-3.63946	0.000273212	0.00506913	2088.39	1708.88	1849.93	6288.53	4831.87	2797.57	RORA	RAR related orphan receptor A
ENSG00000069702	1736.76	0.854524	0.307554	2.77845	0.00546187	0.0420043	2731.06	2375.7	1602.83	1395.07	1169.06	1146.83	TGFBR3	transforming growth factor beta receptor 3
ENSG00000069812	18.9326	-0.388762	0.722002	-0.538449	0.590267	0.791616	12.9713	13.5395	22.8975	13.3884	11.7023	39.0965	HES2	hes family bHLH transcription factor 2
ENSG00000069849	314.234	0.567656	0.376521	1.50764	0.131648	0.336692	436.309	276.592	413.109	323.999	270.323	165.074	ATP1B3	ATPase Na+/K+ transporting subunit beta 3
ENSG00000069869	3555.26	-2.00423	0.624192	-3.21092	0.00132311	0.0154561	2584.84	719.527	953.109	5114.37	10088.5	1871.2	NEDD4	NEDD4 E3 ubiquitin protein ligase
ENSG00000069943	206.46	-0.333448	0.402796	-0.827834	0.407765	0.652769	172.165	223.402	151.696	285.173	273.833	132.494	PIGB	phosphatidylinositol glycan anchor biosynthesis class B
ENSG00000069956	1620.13	-1.61005	0.50142	-3.21098	0.00132282	0.0154561	1116.71	513.05	769.929	2016.29	4160.16	1144.66	MAPK6	mitogen-activated protein kinase 6
ENSG00000069966	97.3116	1.07972	0.402828	2.68035	0.00735446	0.0513832	167.448	117.02	112.579	48.1982	55.0007	83.623	GNB5	G protein subunit beta 5
ENSG00000069974	182.863	0.865612	0.303068	2.85617	0.00428787	0.0354841	259.427	219.05	229.929	151.289	115.853	121.633	RAB27A	RAB27A, member RAS oncogene family
ENSG00000069998	380.377	-0.855982	0.438472	-1.95219	0.0509154	0.186684	275.936	161.507	375.901	294.545	533.624	640.747	HDHD5	haloacid dehalogenase like hydrolase domain containing 5
ENSG00000070010	468.922	-0.508013	0.299226	-1.69775	0.0895544	0.264719	448.101	325.915	388.304	669.42	498.517	483.276	UFD1	ubiquitin recognition factor in ER associated degradation 1
ENSG00000070018	2469.16	-0.364371	0.247067	-1.47479	0.140269	0.350527	2384.37	2024.64	2068.41	3031.13	2854.19	2452.22	LRP6	LDL receptor related protein 6
ENSG00000070019	45.582	-0.664696	0.447492	-1.48538	0.137443	0.346357	34.1972	43.5198	27.6678	48.1982	51.49	68.4188	GUCY2C	guanylate cyclase 2C
ENSG00000070047	13.6625	-1.46706	0.734052	-1.99858	0.0456537	0.173474	7.07528	5.31908	9.54063	29.4545	17.5534	13.0322	PHRF1	PHD and ring finger domains 1
ENSG00000070061	1230.97	-0.161972	0.256117	-0.632414	0.527117	0.745984	1282.98	1032.87	1170.63	1443.27	1155.02	1301.04	ELP1	elongator complex protein 1
ENSG00000070081	553.076	-0.162359	0.393621	-0.412476	0.67999	0.847862	509.42	559.955	496.113	680.131	767.67	305.17	NUCB2	nucleobindin 2
ENSG00000070087	2812.96	-0.414047	0.57912	-0.714959	0.474635	0.7076	4745.15	753.859	1738.3	4297.68	2786.31	2556.47	PFN2	profilin 2
ENSG00000070159	2020.84	-0.604134	0.479599	-1.25967	0.20779	0.442152	2774.69	666.336	1371.94	2571.91	2425.88	2314.29	PTPN3	protein tyrosine phosphatase non-receptor type 3
ENSG00000070182	10816.9	-1.43236	0.383123	-3.73863	0.000185027	0.00382502	7873.61	3359.73	6314.94	14314.9	13243.5	19794.8	SPTB	spectrin beta, erythrocytic
ENSG00000070190	87.8234	0.625383	0.390141	1.60297	0.108942	0.299518	102.592	84.1382	133.569	57.5701	64.3626	84.709	DAPP1	dual adaptor of phosphotyrosine and 3-phosphoinositides 1
ENSG00000070193	86.7448	0.952847	0.642176	1.48378	0.137868	0.347108	33.018	192.938	116.396	93.7188	40.958	43.4405	FGF10	fibroblast growth factor 10
ENSG00000070214	1258.77	0.739023	0.304357	2.42815	0.0151762	0.0832681	2016.45	1341.86	1365.26	929.155	1092.99	806.907	SLC44A1	solute carrier family 44 member 1
ENSG00000070269	273.407	0.408841	0.297629	1.37366	0.169547	0.392923	340.793	335.102	259.505	263.751	201.279	240.009	TMEM260	transmembrane protein 260
ENSG00000070366	699.34	-0.0999986	0.259921	-0.384728	0.700439	0.858452	600.219	711.79	712.685	784.56	633.094	753.693	SMG6	SMG6 nonsense mediated mRNA decay factor
ENSG00000070367	1417.24	-0.340869	0.355282	-0.959434	0.33734	0.586093	1581.32	1176.48	994.133	2017.63	1680.45	1053.43	EXOC5	exocyst complex component 5
ENSG00000070371	3005.99	-1.38518	0.325163	-4.25996	2.04462e-05	0.00075948	2001.12	1222.91	1770.74	5205.41	3322.28	4513.47	CLTCL1	clathrin heavy chain like 1
ENSG00000070388	6.54855	-0.0429838	1.50402	-0.0285793	0.9772	NA	0	11.6053	7.6325	0	7.02137	13.0322	FGF22	fibroblast growth factor 22
ENSG00000070404	281.272	1.57195	0.426152	3.6887	0.000225401	0.0043832	304.237	584.616	373.993	81.6692	180.215	162.902	FSTL3	follistatin like 3
ENSG00000070413	770.382	0.041373	0.350325	0.118099	0.905989	0.961793	641.492	722.428	980.776	523.486	772.351	981.755	DGCR2	DiGeorge syndrome critical region gene 2
ENSG00000070423	264.25	-0.846782	0.376686	-2.24798	0.0245776	0.11595	193.391	164.892	208.94	206.181	449.368	362.728	RNF126	ring finger protein 126
ENSG00000070444	231.195	0.221023	0.326998	0.675915	0.499094	0.725535	253.531	260.635	232.791	153.967	222.343	263.901	MNT	MAX network transcriptional repressor
ENSG00000070476	1011.46	-0.50893	0.244462	-2.08183	0.0373576	0.152959	826.628	849.603	828.126	1304.03	1046.18	1214.16	ZXDC	ZXD family zinc finger C
ENSG00000070495	573.618	-1.1318	0.351037	-3.22417	0.00126338	0.0149124	448.101	271.757	359.682	981.37	821.5	559.297	JMJD6	jumonji domain containing 6, arginine demethylase and lysine hydroxylase
ENSG00000070501	519.902	-1.1113	0.375233	-2.96163	0.00306012	0.0280741	409.187	242.26	336.784	618.544	993.524	519.114	POLB	DNA polymerase beta
ENSG00000070526	42.6241	0.337896	0.633433	0.533436	0.593732	0.793891	54.2438	42.5527	45.795	70.9585	12.8725	29.3223	ST6GALNAC1	ST6 N-acetylgalactosaminide alpha-2,6-sialyltransferase 1
ENSG00000070540	936.48	-0.8753	0.455507	-1.9216	0.0546566	0.195282	1037.71	308.023	638.268	1194.25	1499.06	941.573	WIPI1	WD repeat domain, phosphoinositide interacting 1
ENSG00000070601	131.683	-1.3514	0.662562	-2.03967	0.0413836	0.163304	89.6202	21.2763	112.579	80.3304	162.662	323.632	FRMPD1	FERM and PDZ domain containing 1
ENSG00000070610	1115.85	-0.604041	0.253155	-2.38605	0.0170302	0.0903564	941.012	755.31	961.695	1300.01	1302.46	1434.62	GBA2	glucosylceramidase beta 2
ENSG00000070614	1599.18	-0.0508727	0.251517	-0.202264	0.839711	0.932574	1475.2	1492.24	1745.93	1431.22	1662.89	1787.58	NDST1	N-deacetylase and N-sulfotransferase 1
ENSG00000070669	8.42264	0.490598	0.955232	0.51359	0.607539	NA	4.71685	12.0888	12.4028	13.3884	4.68091	3.25804	ASNS	asparagine synthetase (glutamine-hydrolyzing)
ENSG00000070718	297.639	-0.409212	0.282249	-1.44983	0.147106	0.361184	235.843	231.138	300.53	314.627	361.601	342.094	AP3M2	adaptor related protein complex 3 subunit mu 2
ENSG00000070731	65.8486	-0.372642	0.479485	-0.777173	0.437057	0.676843	43.6309	87.5231	40.0706	57.5701	92.448	73.8489	ST6GALNAC2	ST6 N-acetylgalactosaminide alpha-2,6-sialyltransferase 2
ENSG00000070756	2357.63	0.894541	0.300311	2.97871	0.00289463	0.0269345	3396.13	2649.87	3152.22	1952.03	1211.19	1784.32	PABPC1	poly(A) binding protein cytoplasmic 1
ENSG00000070759	95.977	-0.0523801	0.414138	-0.12648	0.899352	0.959437	102.592	104.931	75.371	60.2478	110.001	122.719	TESK2	testis associated actin remodelling kinase 2
ENSG00000070761	150.979	0.461027	0.341891	1.34846	0.17751	0.403562	224.05	137.329	164.099	135.223	117.023	128.149	CFAP20	cilia and flagella associated protein 20
ENSG00000070770	440.398	-0.0600889	0.329564	-0.182328	0.855325	0.938747	504.703	371.852	417.879	471.272	320.643	556.038	CSNK2A2	casein kinase 2 alpha 2
ENSG00000070778	1042.5	0.324634	0.306852	1.05795	0.290078	0.536266	1361.99	1295.44	820.494	840.792	979.481	956.777	PTPN21	protein tyrosine phosphatase non-receptor type 21
ENSG00000070785	816.441	-0.827154	0.31757	-2.60463	0.00919727	0.0592991	768.847	416.823	581.978	1017.52	1042.67	1070.81	EIF2B3	eukaryotic translation initiation factor 2B subunit gamma
ENSG00000070808	3047.74	-0.848682	0.53031	-1.60035	0.109521	0.30055	3811.22	713.724	2005.44	4037.94	4661.02	3057.13	CAMK2A	calcium/calmodulin dependent protein kinase II alpha
ENSG00000070814	597.29	-0.123322	0.245032	-0.503288	0.614762	0.807123	555.409	583.649	576.254	593.106	593.306	682.016	TCOF1	treacle ribosome biogenesis factor 1
ENSG00000070831	812.683	0.131526	0.370179	0.355303	0.722363	0.870843	747.621	942.445	858.656	888.99	444.687	993.702	CDC42	cell division cycle 42
ENSG00000070882	354.208	-0.648378	0.447396	-1.44923	0.147274	0.361285	272.398	151.836	404.523	319.983	606.178	370.33	OSBPL3	oxysterol binding protein like 3
ENSG00000070950	112.708	0.0022942	0.414019	0.00554129	0.995579	0.998127	93.1578	156.671	87.7738	87.0246	146.279	105.343	RAD18	RAD18 E3 ubiquitin protein ligase
ENSG00000070961	1748.15	-0.608764	0.37027	-1.64411	0.100154	0.283186	1775.89	851.053	1528.41	2581.28	2128.65	1623.59	ATP2B1	ATPase plasma membrane Ca2+ transporting 1
ENSG00000071051	468.613	-0.630882	0.30346	-2.07896	0.0376212	0.153747	385.603	297.869	420.742	520.809	689.264	497.394	NCK2	NCK adaptor protein 2
ENSG00000071054	2952.11	0.190439	0.355173	0.536188	0.591829	0.792379	3898.48	2415.83	3126.46	2583.96	3749.41	1938.53	MAP4K4	mitogen-activated protein kinase kinase kinase kinase 4
ENSG00000071073	530.692	0.137791	0.326362	0.422203	0.672877	0.843756	634.417	481.619	552.402	520.809	635.434	359.47	MGAT4A	alpha-1,3-mannosyl-glycoprotein 4-beta-N-acetylglucosaminyltransferase A
ENSG00000071082	3146.3	-0.25066	0.222908	-1.1245	0.260801	0.502946	3038.83	2784.3	2798.27	3393.96	3484.94	3377.5	RPL31	ribosomal protein L31
ENSG00000071127	1888.18	-0.291588	0.269042	-1.0838	0.278454	0.522534	1996.41	1452.11	1646.71	1925.25	2359.18	1949.39	WDR1	WD repeat domain 1
ENSG00000071189	2256.1	-0.723738	0.300459	-2.40877	0.0160063	0.0868929	2015.28	1577.35	1513.14	3306.93	3003.98	2119.9	SNX13	sorting nexin 13
ENSG00000071205	1625.36	-0.330663	0.31085	-1.06374	0.287447	0.533307	1142.66	1675.03	1500.74	2276.03	1458.1	1699.61	ARHGAP10	Rho GTPase activating protein 10
ENSG00000071242	973.24	-0.616095	0.312286	-1.97285	0.0485122	0.180646	793.61	576.395	936.89	958.609	1298.95	1274.98	RPS6KA2	ribosomal protein S6 kinase A2
ENSG00000071243	234.74	-0.149279	0.342699	-0.435597	0.663129	0.837602	205.183	215.181	247.102	329.355	181.385	230.235	ING3	inhibitor of growth family member 3
ENSG00000071246	268.047	0.391379	0.321901	1.21584	0.224047	0.461626	247.635	287.231	377.809	194.132	267.982	233.493	VASH1	vasohibin 1
ENSG00000071282	4604.65	-1.4451	0.544774	-2.65266	0.00798602	0.0542329	4175.59	814.303	2432.86	9238	4339.21	6627.94	LMCD1	LIM and cysteine rich domains 1
ENSG00000071462	469.107	-0.723748	0.291211	-2.4853	0.0129441	0.0747716	377.348	292.066	393.074	571.685	678.732	501.738	BUD23	BUD23 rRNA methyltransferase and ribosome maturation factor
ENSG00000071537	2161.9	-0.207238	0.287553	-0.720694	0.471098	0.705141	2394.98	1974.35	1651.48	2709.81	2277.26	1963.51	SEL1L	SEL1L adaptor subunit of ERAD E3 ubiquitin ligase
ENSG00000071539	13.3667	0.413289	0.827278	0.499578	0.617373	0.808587	21.2258	11.6053	13.3569	2.67768	12.8725	18.4622	TRIP13	thyroid hormone receptor interactor 13
ENSG00000071553	455.829	0.0225593	0.305062	0.0739498	0.94105	0.977162	438.667	386.842	553.356	374.875	535.965	445.265	ATP6AP1	ATPase H+ transporting accessory protein 1
ENSG00000071564	272.658	0.245542	0.3409	0.720275	0.471355	0.705249	303.058	208.411	376.855	223.586	279.685	244.353	TCF3	transcription factor 3
ENSG00000071575	453.935	0.31101	0.402768	0.772181	0.440007	0.6791	752.338	377.171	379.717	294.545	407.239	512.598	TRIB2	tribbles pseudokinase 2
ENSG00000071626	770.926	0.179892	0.245692	0.732188	0.464054	0.699572	826.628	756.761	873.921	712.263	674.051	781.929	DAZAP1	DAZ associated protein 1
ENSG00000071655	535.424	-0.592105	0.417142	-1.41943	0.155772	0.373913	479.94	306.089	496.113	398.974	982.992	548.436	MBD3	methyl-CpG binding domain protein 3
ENSG00000071794	634.615	-0.445688	0.305851	-1.45721	0.145059	0.357848	632.058	431.329	549.54	897.023	648.306	649.436	HLTF	helicase like transcription factor
ENSG00000071859	317.736	0.324972	0.35216	0.922796	0.356113	0.6044	284.19	411.02	364.452	219.57	385.005	242.181	FAM50A	family with sequence similarity 50 member A
ENSG00000071889	317.013	-0.342626	0.353945	-0.96802	0.333034	0.581844	211.079	248.063	379.717	279.818	382.665	400.739	FAM3A	FAM3 metabolism regulating signaling molecule A
ENSG00000071894	539.29	-0.149845	0.387564	-0.386633	0.699028	0.858121	523.571	471.948	539.045	301.239	695.116	704.822	CPSF1	cleavage and polyadenylation specific factor 1
ENSG00000071967	3604.35	1.80929	0.353966	5.11149	3.19635e-07	3.32621e-05	5598.9	6638.7	4587.13	1700.33	2088.86	1012.16	CYBRD1	cytochrome b reductase 1
ENSG00000071991	54.1704	1.25345	1.04197	1.20296	0.228994	0.466763	80.1865	25.1448	124.028	5.35536	2.34046	87.967	CDH19	cadherin 19
ENSG00000071994	521.764	-0.244224	0.289344	-0.844062	0.398635	0.644234	540.08	490.323	402.614	625.238	609.689	462.641	PDCD2	programmed cell death 2
ENSG00000072042	226.326	0.52162	0.275242	1.89513	0.0580752	0.202427	260.606	286.747	252.827	175.388	197.769	184.622	RDH11	retinol dehydrogenase 11
ENSG00000072062	2028.5	-0.564659	0.460106	-1.22724	0.219733	0.456306	1823.06	740.803	2346.99	1601.25	2726.63	2932.23	PRKACA	protein kinase cAMP-activated catalytic subunit alpha
ENSG00000072071	296.097	1.3268	0.514266	2.57998	0.00988059	0.0620806	345.509	405.218	519.964	54.8924	230.535	220.461	ADGRL1	adhesion G protein-coupled receptor L1
ENSG00000072110	800.76	1.43053	0.352023	4.06374	4.82928e-05	0.00144885	1113.18	1398.44	993.179	298.561	406.069	595.135	ACTN1	actinin alpha 1
ENSG00000072121	1404.15	-0.363989	0.247692	-1.46952	0.141691	0.352729	1155.63	1127.16	1401.52	1491.47	1580.98	1668.12	ZFYVE26	zinc finger FYVE-type containing 26
ENSG00000072133	113.465	-0.158728	0.57207	-0.277462	0.781425	0.901982	149.76	76.4014	96.3603	56.2313	77.2351	224.805	RPS6KA6	ribosomal protein S6 kinase A6
ENSG00000072134	444.827	-0.302335	0.272975	-1.10756	0.268054	0.511167	455.176	380.073	360.636	433.784	542.986	496.308	EPN2	epsin 2
ENSG00000072135	359.169	0.720627	0.284277	2.53495	0.0112463	0.0679732	408.008	406.668	526.643	259.735	303.089	250.869	PTPN18	protein tyrosine phosphatase non-receptor type 18
ENSG00000072163	647.732	-0.477532	0.39463	-1.21008	0.22625	0.463804	468.148	468.079	688.833	456.544	722.031	1082.75	LIMS2	LIM zinc finger domain containing 2
ENSG00000072195	9862.28	-1.78828	0.65827	-2.71663	0.00659507	0.0476822	6135.45	779.971	6371.23	9373.22	24868.5	11645.3	SPEG	striated muscle enriched protein kinase
ENSG00000072201	207.722	0.412721	0.417626	0.988256	0.323027	0.571354	174.524	196.323	340.6	246.347	131.066	157.472	LNX1	ligand of numb-protein X 1
ENSG00000072210	2346.56	0.466572	0.280841	1.66134	0.0966456	0.27769	2979.87	3132.94	2055.05	1898.48	2070.13	1942.88	ALDH3A2	aldehyde dehydrogenase 3 family member A2
ENSG00000072274	4400.96	-1.00256	0.528912	-1.89552	0.0580241	0.202314	3155.57	851.537	4785.58	5332.6	6215.08	6065.38	TFRC	transferrin receptor
ENSG00000072310	783.804	-0.492769	0.327317	-1.50548	0.132201	0.337562	474.044	774.169	704.098	1064.38	974.8	711.338	SREBF1	sterol regulatory element binding transcription factor 1
ENSG00000072315	51.2254	-0.226628	0.448301	-0.505526	0.613189	0.806224	33.018	63.829	43.8869	53.5536	62.0221	51.0426	TRPC5	transient receptor potential cation channel subfamily C member 5
ENSG00000072364	3404.75	0.0484665	0.305233	0.158785	0.873838	0.948279	4232.2	3357.31	2796.36	4133	3117.49	2792.14	AFF4	AF4/FMR2 family member 4
ENSG00000072401	2046.6	-2.21858	0.51329	-4.32227	1.5443e-05	0.000632431	1188.65	243.711	741.307	3482.32	3969.41	2654.21	UBE2D1	ubiquitin conjugating enzyme E2 D1
ENSG00000072415	1093.16	-0.862803	0.270789	-3.18626	0.00144125	0.0163658	865.542	729.198	732.72	1605.27	1467.47	1158.78	MPP5	membrane palmitoylated protein 5
ENSG00000072422	4001.65	-2.58668	0.338633	-7.6386	2.19595e-14	2.89914e-11	1103.74	1239.35	1082.86	6608.51	9425.02	4550.39	RHOBTB1	Rho related BTB domain containing 1
ENSG00000072501	1476.62	-0.414475	0.358709	-1.15546	0.247901	0.489117	1090.77	1562.84	1142.97	2282.72	1678.11	1102.3	SMC1A	structural maintenance of chromosomes 1A
ENSG00000072506	304.535	-0.195028	0.299887	-0.650337	0.515475	0.737951	247.635	262.086	342.509	277.14	355.749	342.094	HSD17B10	hydroxysteroid 17-beta dehydrogenase 10
ENSG00000072518	525.218	-0.438138	0.2924	-1.49842	0.134024	0.34049	444.563	369.918	524.734	504.743	645.966	661.382	MARK2	microtubule affinity regulating kinase 2
ENSG00000072571	24.5639	-1.50566	0.58912	-2.55577	0.0105953	0.065148	14.1506	12.0888	12.4028	21.4214	36.2771	51.0426	HMMR	hyaluronan mediated motility receptor
ENSG00000072609	396.461	0.118073	0.425271	0.277642	0.781287	0.901953	416.262	358.796	463.674	180.743	442.346	516.942	CHFR	checkpoint with forkhead and ring finger domains
ENSG00000072657	83.127	0.983376	0.982242	1.00115	0.316752	0.56572	30.6595	269.339	30.53	137.901	14.0427	16.2902	TRHDE	thyrotropin releasing hormone degrading enzyme
ENSG00000072682	462.482	0.347245	0.451502	0.769088	0.441841	0.680954	408.008	294	851.978	421.735	496.177	302.998	P4HA2	prolyl 4-hydroxylase subunit alpha 2
ENSG00000072694	133.434	1.82749	0.675535	2.70525	0.00682535	0.0487968	81.3657	114.119	429.328	30.7933	98.2992	46.6985	FCGR2B	Fc fragment of IgG receptor IIb
ENSG00000072736	1248.19	-0.643368	0.30934	-2.07981	0.0375433	0.153545	1018.84	1002.41	901.589	1823.5	1683.96	1058.86	NFATC3	nuclear factor of activated T cells 3
ENSG00000072756	2679.21	0.00119223	0.265573	0.00448926	0.996418	0.998442	2955.11	2627.14	2458.62	3203.84	2338.12	2492.4	TRNT1	tRNA nucleotidyl transferase 1
ENSG00000072778	12068.6	-0.947223	0.428352	-2.21132	0.0270138	0.123389	8142.47	4584.08	12004	12495.4	12719.2	22466.3	ACADVL	acyl-CoA dehydrogenase very long chain
ENSG00000072786	361.014	0.789417	0.339242	2.327	0.019965	0.100713	344.33	486.938	540.954	208.859	251.599	333.406	STK10	serine/threonine kinase 10
ENSG00000072803	1509.34	-0.475026	0.312466	-1.52025	0.128448	0.332724	1576.61	1156.18	1057.1	1799.4	2100.56	1366.2	FBXW11	F-box and WD repeat domain containing 11
ENSG00000072818	343.258	-0.215087	0.380795	-0.564836	0.572185	0.778121	246.456	420.691	285.265	240.991	445.857	420.287	ACAP1	ArfGAP with coiled-coil, ankyrin repeat and PH domains 1
ENSG00000072832	159.697	1.1537	0.358316	3.21979	0.00128285	0.0150758	211.079	198.74	251.873	66.942	111.172	118.375	CRMP1	collapsin response mediator protein 1
ENSG00000072840	635.073	1.14986	0.348124	3.30302	0.000956483	0.0123449	800.686	689.547	1137.24	283.834	421.282	477.846	EVC	EvC ciliary complex subunit 1
ENSG00000072849	365.822	0.100912	0.339743	0.297025	0.766448	0.893836	482.298	392.162	261.413	407.007	338.196	313.858	DERL2	derlin 2
ENSG00000072858	61.0241	0.310026	0.450434	0.688283	0.491275	0.720236	68.3944	78.8192	55.3356	53.5536	35.1068	74.9349	SIDT1	SID1 transmembrane family member 1
ENSG00000072864	25.703	0.0112245	0.658951	0.0170339	0.98641	0.995	18.8674	24.1777	34.3463	29.4545	9.36183	38.0104	NDE1	nudE neurodevelopment protein 1
ENSG00000072952	501.217	0.561581	0.297461	1.88791	0.0590376	0.204524	755.876	529.974	507.561	386.925	444.687	382.276	IRAG1	inositol 1,4,5-triphosphate receptor associated 1
ENSG00000072954	5020.69	-1.97293	0.483829	-4.07775	4.54742e-05	0.00138903	2426.82	764.497	2926.11	5829.31	8628.09	9549.31	TMEM38A	transmembrane protein 38A
ENSG00000072958	595.101	0.10814	0.28091	0.384963	0.700265	0.858337	629.7	598.155	624.911	444.495	641.285	632.059	AP1M1	adaptor related protein complex 1 subunit mu 1
ENSG00000073008	534.783	-1.04845	0.33984	-3.08513	0.00203463	0.0209794	339.613	303.671	402.614	939.866	725.542	497.394	PVR	PVR cell adhesion molecule
ENSG00000073050	156.797	-0.0636978	0.298111	-0.213671	0.830804	0.927819	140.326	163.925	155.512	145.934	159.151	175.934	XRCC1	X-ray repair cross complementing 1
ENSG00000073060	283.213	0.891454	0.3554	2.50831	0.0121309	0.0715726	287.728	424.076	392.12	143.256	260.961	191.138	SCARB1	scavenger receptor class B member 1
ENSG00000073067	6.61907	-0.713579	1.09214	-0.653374	0.513515	NA	9.4337	4.83553	0.954063	4.01652	12.8725	7.60209	CYP2W1	cytochrome P450 family 2 subfamily W member 1
ENSG00000073111	146.832	-0.830932	0.484359	-1.71553	0.0862481	0.259382	79.0073	90.4244	147.88	131.206	124.044	308.428	MCM2	minichromosome maintenance complex component 2
ENSG00000073146	8.08619	1.64801	1.52529	1.08046	0.279939	NA	0	29.0132	7.6325	5.35536	0	6.51608	MOV10L1	Mov10 like RISC complex RNA helicase 1
ENSG00000073150	5.74804	1.61973	1.13466	1.4275	0.153436	NA	16.509	5.80264	3.81625	2.67768	3.51068	2.17203	PANX2	pannexin 2
ENSG00000073169	236.545	-0.176795	0.336881	-0.5248	0.599722	0.797891	175.703	200.675	290.035	210.198	266.812	275.847	SELENOO	selenoprotein O
ENSG00000073282	810.147	-0.68807	0.521757	-1.31876	0.187251	0.416332	620.266	954.05	286.219	1649.45	692.775	658.124	TP63	tumor protein p63
ENSG00000073331	307.529	1.10382	0.323335	3.41384	0.000640534	0.0093291	338.434	508.698	411.201	234.297	160.321	192.224	ALPK1	alpha kinase 1
ENSG00000073350	46.5758	0.502189	0.565734	0.887677	0.374715	0.621963	40.0932	74.9507	48.6572	18.7438	35.1068	61.9027	LLGL2	LLGL scribble cell polarity complex component 2
ENSG00000073417	750.103	0.257845	0.266958	0.965863	0.334113	0.582853	830.166	926.488	693.604	681.47	746.606	622.285	PDE8A	phosphodiesterase 8A
ENSG00000073464	1961.17	-1.72855	0.367748	-4.70036	2.597e-06	0.000167491	1134.4	556.086	1038.97	3314.97	3446.32	2276.28	CLCN4	chloride voltage-gated channel 4
ENSG00000073536	114.967	0.152827	0.390034	0.39183	0.695184	0.855614	90.7994	132.01	140.247	76.3139	114.682	135.752	NLE1	notchless homolog 1
ENSG00000073578	771.765	-0.983763	0.329917	-2.98184	0.00286518	0.0267464	573.098	352.027	631.59	969.32	918.629	1185.93	SDHA	succinate dehydrogenase complex flavoprotein subunit A
ENSG00000073584	409.519	-0.0918787	0.388349	-0.236588	0.812976	0.91878	349.047	426.494	413.109	619.883	395.537	253.041	SMARCE1	SWI/SNF related, matrix associated, actin dependent regulator of chromatin, subfamily e, member 1
ENSG00000073605	209.342	1.04347	0.526713	1.9811	0.0475799	0.178744	170.986	509.181	165.053	100.413	118.193	192.224	GSDMB	gasdermin B
ENSG00000073614	2405.76	-0.0538861	0.229195	-0.23511	0.814123	0.919424	2470.45	2436.62	2175.26	2514.34	2485.56	2352.3	KDM5A	lysine demethylase 5A
ENSG00000073670	13.61	-0.0304527	1.03569	-0.0294032	0.976543	0.990518	2.35843	18.8586	19.0813	2.67768	9.36183	29.3223	ADAM11	ADAM metallopeptidase domain 11
ENSG00000073711	6139.5	-1.2736	0.396947	-3.20848	0.00133438	0.0155288	5245.14	1872.8	3662.65	8117.39	8711.18	9227.85	PPP2R3A	protein phosphatase 2 regulatory subunit B''alpha
ENSG00000073712	2063.57	0.132268	0.343172	0.385428	0.69992	0.858256	1734.62	2921.63	1816.54	2364.39	2060.77	1483.49	FERMT2	fermitin family member 2
ENSG00000073734	4.42729	4.31269	2.00233	2.15384	0.0312526	NA	0	8.2204	17.1731	0	1.17023	0	ABCB11	ATP binding cassette subfamily B member 11
ENSG00000073737	15.5587	5.28238	1.32619	3.98313	6.80136e-05	0.00187111	29.4803	12.0888	49.6113	0	0	2.17203	DHRS9	dehydrogenase/reductase 9
ENSG00000073756	32.9406	1.77253	0.84241	2.10412	0.0353682	0.147735	116.742	19.3421	17.1731	13.3884	8.1916	22.8063	PTGS2	prostaglandin-endoperoxide synthase 2
ENSG00000073792	142.333	-1.63854	0.566033	-2.89477	0.00379432	0.0325502	87.2618	57.0593	63.9222	107.107	120.534	418.115	IGF2BP2	insulin like growth factor 2 mRNA binding protein 2
ENSG00000073803	280.14	-0.0812331	0.261382	-0.310784	0.755965	0.888248	288.907	261.119	267.138	278.479	299.578	285.621	MAP3K13	mitogen-activated protein kinase kinase kinase 13
ENSG00000073849	733.296	0.601019	0.323948	1.85529	0.0635545	0.214301	919.786	603.958	1128.66	603.817	558.199	585.361	ST6GAL1	ST6 beta-galactoside alpha-2,6-sialyltransferase 1
ENSG00000073861	10.055	1.44759	1.21265	1.19375	0.232577	0.471257	2.35843	18.8586	22.8975	5.35536	0	10.8601	TBX21	T-box transcription factor 21
ENSG00000073905	10.6257	-1.75126	0.939758	-1.86353	0.0623882	0.212184	9.4337	1.93421	3.81625	10.7107	28.0855	9.77411	NA	NA
ENSG00000073910	2708.03	-0.921005	0.323005	-2.85136	0.0043532	0.0357773	1956.31	1304.14	2356.53	3235.98	3221.64	4173.55	FRY	FRY microtubule binding protein
ENSG00000073921	3020.28	0.253369	0.3144	0.805881	0.420312	0.662213	3656.74	3572.49	2624.63	3432.79	2778.12	2056.91	PICALM	phosphatidylinositol binding clathrin assembly protein
ENSG00000074047	134.887	1.07195	0.541064	1.98118	0.0475709	0.178741	208.721	99.1284	241.378	34.8098	112.342	112.945	GLI2	GLI family zinc finger 2
ENSG00000074054	4275.26	-0.52948	0.291619	-1.81566	0.0694232	0.225762	4438.56	2637.3	3424.13	4989.86	5008.58	5153.13	CLASP1	cytoplasmic linker associated protein 1
ENSG00000074071	357.537	-0.811817	0.347779	-2.33429	0.0195807	0.0993845	255.889	212.28	311.024	385.586	615.54	364.9	MRPS34	mitochondrial ribosomal protein S34
ENSG00000074181	2592.83	0.428922	0.464079	0.924244	0.355359	0.603595	2503.47	1976.77	4446.89	1247.8	1928.54	3453.52	NOTCH3	notch receptor 3
ENSG00000074201	880.926	-0.404419	0.274197	-1.47492	0.140234	0.350479	923.324	675.04	677.385	1021.53	1068.42	919.853	CLNS1A	chloride nucleotide-sensitive channel 1A
ENSG00000074211	33.6236	-0.578445	1.17218	-0.493479	0.621674	0.811323	47.1685	11.1217	22.8975	18.7438	101.81	0	PPP2R2C	protein phosphatase 2 regulatory subunit Bgamma
ENSG00000074219	242.759	-0.00783411	0.402928	-0.0194429	0.984488	0.993993	225.23	202.125	299.576	137.901	314.791	276.933	TEAD2	TEA domain transcription factor 2
ENSG00000074266	260.499	-0.0847701	0.312718	-0.271075	0.786333	0.90379	229.947	280.944	247.102	291.867	203.62	309.514	EED	embryonic ectoderm development
ENSG00000074319	633.414	-0.487268	0.345725	-1.40941	0.158715	0.378114	719.32	369.435	495.159	669.42	869.48	677.672	TSG101	tumor susceptibility 101
ENSG00000074356	977.836	0.0345518	0.255492	0.135236	0.892425	0.956547	992.897	1081.22	893.957	1042.96	844.905	1011.08	NCBP3	nuclear cap binding subunit 3
ENSG00000074370	150.22	0.908758	0.418948	2.16914	0.0300718	0.132335	128.534	166.826	292.897	91.0411	97.1289	124.891	ATP2A3	ATPase sarcoplasmic/endoplasmic reticulum Ca2+ transporting 3
ENSG00000074410	36.5141	5.49101	0.878063	6.25355	4.01231e-10	1.5163e-07	74.2904	83.6547	56.2897	2.67768	0	2.17203	CA12	carbonic anhydrase 12
ENSG00000074416	2417.93	0.157043	0.27386	0.573445	0.566344	0.774209	2114.33	2907.6	2625.58	2156.87	2047.9	2655.3	MGLL	monoglyceride lipase
ENSG00000074527	677.218	0.625682	0.364972	1.71433	0.0864678	0.259777	738.187	531.425	1196.39	539.553	527.773	529.974	NTN4	netrin 4
ENSG00000074582	240.911	-0.252448	0.373214	-0.676417	0.498776	0.725171	213.438	157.155	290.035	191.454	292.557	300.826	BCS1L	BCS1 homolog, ubiquinol-cytochrome c reductase complex chaperone
ENSG00000074590	1118.67	-0.469293	0.311665	-1.50576	0.132129	0.337505	1137.94	658.599	1019.89	1400.43	1170.23	1324.94	NUAK1	NUAK family kinase 1
ENSG00000074603	2388.19	-1.03854	0.343065	-3.02725	0.00246792	0.0240007	2137.91	1241.28	1313.74	3683.15	3524.73	2428.32	DPP8	dipeptidyl peptidase 8
ENSG00000074621	194.249	1.17004	0.359533	3.25433	0.00113661	0.0138696	201.645	341.872	262.367	148.611	110.001	100.999	SLC24A1	solute carrier family 24 member 1
ENSG00000074657	3452.25	-0.450564	0.393285	-1.14564	0.251943	0.493307	4372.52	1724.35	2657.06	4614.98	4118.03	3226.54	ZNF532	zinc finger protein 532
ENSG00000074695	1990.42	-0.661054	0.236634	-2.79357	0.00521302	0.0405978	1616.7	1543.5	1466.39	2666.97	2425.88	2223.07	LMAN1	lectin, mannose binding 1
ENSG00000074696	417.32	0.464104	0.271273	1.71084	0.0871104	0.26069	501.166	491.774	458.904	336.049	306.6	409.427	HACD3	3-hydroxyacyl-CoA dehydratase 3
ENSG00000074706	16.7754	0.968833	0.805869	1.20222	0.229278	0.467121	17.6882	28.0461	20.9894	5.35536	4.68091	23.8923	IPCEF1	interaction protein for cytohesin exchange factors 1
ENSG00000074755	2600.76	-0.568473	0.255031	-2.22904	0.0258115	0.119842	2258.19	2038.66	1988.27	2847.71	3654.62	2817.12	ZZEF1	zinc finger ZZ-type and EF-hand domain containing 1
ENSG00000074800	1721.19	0.293776	0.2446	1.20104	0.229734	0.467609	1673.3	1981.6	2032.15	1550.38	1433.53	1656.17	ENO1	enolase 1
ENSG00000074803	12.7412	1.45969	0.905577	1.61188	0.106987	0.295728	23.5843	21.2763	11.4488	1.33884	4.68091	14.1182	SLC12A1	solute carrier family 12 member 1
ENSG00000074842	114.389	0.816231	0.318677	2.56131	0.0104278	0.0644066	159.194	141.198	137.385	89.7023	79.5755	79.2789	MYDGF	myeloid derived growth factor
ENSG00000074855	245.263	-0.645223	0.417102	-1.54692	0.121883	0.322264	218.154	120.405	236.608	190.115	382.665	323.632	ANO8	anoctamin 8
ENSG00000074935	332.618	-0.119422	0.353839	-0.337504	0.735737	0.877804	314.85	391.678	249.01	456.544	322.983	260.643	TUBE1	tubulin epsilon 1
ENSG00000074964	1499.4	-0.955569	0.389895	-2.45084	0.0142525	0.0797021	1109.64	620.399	1331.87	1769.95	2651.74	1512.82	ARHGEF10L	Rho guanine nucleotide exchange factor 10 like
ENSG00000074966	26.2222	1.05304	0.572991	1.83779	0.0660937	0.219169	43.6309	31.9145	30.53	22.7603	18.7237	9.77411	TXK	TXK tyrosine kinase
ENSG00000075035	37.5727	0.649271	0.547202	1.18653	0.235414	0.474716	68.3944	30.4638	39.1166	37.4875	30.4259	19.5482	WSCD2	WSC domain containing 2
ENSG00000075073	62.1417	-1.39544	0.748856	-1.86343	0.062402	0.212184	42.4517	12.0888	48.6572	166.016	81.916	21.7203	TACR2	tachykinin receptor 2
ENSG00000075089	232.313	-0.388591	0.376434	-1.03229	0.301934	0.549356	266.502	153.77	184.134	348.098	202.449	238.923	ACTR6	actin related protein 6
ENSG00000075131	58.1249	0.56193	0.426307	1.31813	0.187459	0.416436	51.8854	92.3586	62.9681	46.8594	47.9794	46.6985	TIPIN	TIMELESS interacting protein
ENSG00000075142	318.657	0.218405	0.296122	0.73755	0.460788	0.696598	357.302	366.05	304.346	356.131	245.748	282.363	SRI	sorcin
ENSG00000075151	2789.36	-0.309945	0.495449	-0.625585	0.531587	0.749786	2932.7	1828.8	2711.45	3593.45	4568.57	1101.22	EIF4G3	eukaryotic translation initiation factor 4 gamma 3
ENSG00000075188	135.909	-0.33631	0.380503	-0.883856	0.376774	0.623896	154.477	86.0725	121.166	119.157	152.13	182.45	NUP37	nucleoporin 37
ENSG00000075213	71.0046	2.0201	1.02915	1.96289	0.049659	0.183577	73.1112	227.754	41.0247	8.03304	1.17023	74.9349	SEMA3A	semaphorin 3A
ENSG00000075218	10.2437	1.72415	0.971419	1.77488	0.0759182	0.238529	7.07528	7.73685	32.4381	4.01652	5.85114	4.34405	GTSE1	G2 and S-phase expressed 1
ENSG00000075223	3267.56	-0.462909	0.488189	-0.948215	0.34302	0.591665	4969.2	1359.75	1915.76	4043.3	4449.21	2868.16	SEMA3C	semaphorin 3C
ENSG00000075234	290.685	-0.318776	0.346433	-0.920165	0.357486	0.605871	182.778	348.642	243.286	307.933	303.089	358.384	TTC38	tetratricopeptide repeat domain 38
ENSG00000075239	3438.13	-1.18317	0.459878	-2.57278	0.0100885	0.0630453	3028.22	820.106	2460.53	4431.56	4560.38	5327.98	ACAT1	acetyl-CoA acetyltransferase 1
ENSG00000075240	412.857	0.427046	0.30753	1.38863	0.164944	0.386642	448.101	476.3	496.113	307.933	458.729	289.965	GRAMD4	GRAM domain containing 4
ENSG00000075275	67.6015	2.30036	0.88539	2.59813	0.00937336	0.0600174	12.9713	161.99	162.191	21.4214	4.68091	42.3545	CELSR1	cadherin EGF LAG seven-pass G-type receptor 1
ENSG00000075290	12.642	-0.746174	0.778518	-0.958455	0.337834	0.58664	12.9713	6.28619	9.54063	8.03304	14.0427	24.9783	WNT8B	Wnt family member 8B
ENSG00000075292	5044.09	-0.502639	0.275102	-1.8271	0.0676844	0.222221	4814.73	3754.79	3953.64	7082.46	5021.45	5637.49	ZNF638	zinc finger protein 638
ENSG00000075303	202.56	-0.413014	0.341609	-1.20903	0.226653	0.464232	204.004	152.803	165.053	224.925	293.727	174.848	SLC25A40	solute carrier family 25 member 40
ENSG00000075336	522.196	-1.20112	0.373817	-3.21313	0.00131295	0.0153708	393.857	194.872	362.544	713.602	890.544	577.759	TIMM21	translocase of inner mitochondrial membrane 21
ENSG00000075340	124.682	0.923583	0.599989	1.53933	0.123723	0.325149	147.402	104.931	237.562	87.0246	145.108	26.0643	ADD2	adducin 2
ENSG00000075391	1536.16	0.390632	0.370651	1.05391	0.291924	0.53877	2535.31	1285.77	1408.2	1672.21	1224.06	1091.44	RASAL2	RAS protein activator like 2
ENSG00000075399	98.5259	-0.215797	0.471572	-0.457611	0.647232	0.828107	82.5449	61.8948	129.753	61.5866	138.087	117.289	VPS9D1	VPS9 domain containing 1
ENSG00000075407	827.895	0.139456	0.283766	0.491448	0.62311	0.811818	944.55	947.764	710.777	911.75	777.032	675.5	ZNF37A	zinc finger protein 37A
ENSG00000075413	2427.19	-0.275025	0.247273	-1.11223	0.266038	0.50872	2304.18	2382.47	1902.4	2857.08	2651.74	2465.25	MARK3	microtubule affinity regulating kinase 3
ENSG00000075415	7322.84	-1.20594	0.351255	-3.43322	0.000596455	0.00883647	5581.22	2720.47	4986.89	8579.29	11669.5	10399.7	SLC25A3	solute carrier family 25 member 3
ENSG00000075420	2403.96	0.355748	0.287316	1.23818	0.21565	0.451756	2978.69	2819.11	2298.34	2487.56	2187.16	1652.91	FNDC3B	fibronectin type III domain containing 3B
ENSG00000075426	1676.34	0.154698	0.367942	0.420442	0.674163	0.844195	1448.07	1240.31	2610.32	1867.68	1352.78	1538.88	FOSL2	FOS like 2, AP-1 transcription factor subunit
ENSG00000075461	9.44472	1.28289	0.87726	1.46238	0.143636	0.35568	17.6882	13.0559	9.54063	2.67768	9.36183	4.34405	CACNG4	calcium voltage-gated channel auxiliary subunit gamma 4
ENSG00000075539	2082.92	0.120044	0.244171	0.49164	0.622974	0.811818	2279.42	2198.72	2030.25	2245.23	1786.94	1956.99	FRYL	FRY like transcription coactivator
ENSG00000075568	2406.24	-0.480531	0.265049	-1.81299	0.0698329	0.226688	2325.41	1711.29	1992.08	2839.68	2473.86	3095.14	TMEM131	transmembrane protein 131
ENSG00000075618	263.614	0.918691	0.519868	1.76716	0.0772012	0.241118	307.775	273.208	454.134	64.2643	197.769	284.535	FSCN1	fascin actin-bundling protein 1
ENSG00000075624	10545.4	0.643912	0.296594	2.17103	0.0299293	0.132003	13969	10276	14337.7	6463.92	8488.84	9737.19	ACTB	actin beta
ENSG00000075643	40.5885	1.0834	0.793493	1.36535	0.172142	0.396122	18.8674	45.454	101.131	13.3884	53.8305	10.8601	MOCOS	molybdenum cofactor sulfurase
ENSG00000075651	506.407	1.31669	0.378538	3.47836	0.000504488	0.00793212	402.112	911.498	853.886	279.818	291.387	299.739	PLD1	phospholipase D1
ENSG00000075702	496.906	-1.18777	1.57144	-0.755852	0.449738	0.687224	176.882	74.4672	658.303	8.03304	1287.25	776.499	WDR62	WD repeat domain 62
ENSG00000075711	1647.24	-0.248121	0.288543	-0.859907	0.38984	0.636401	1680.38	1571.06	1266.04	2170.26	1729.6	1466.12	DLG1	discs large MAGUK scaffold protein 1
ENSG00000075785	2263.55	-0.805933	0.357912	-2.25176	0.0243373	0.115093	2093.1	1023.2	1827.03	2903.94	3408.88	2325.15	RAB7A	RAB7A, member RAS oncogene family
ENSG00000075790	55.9025	0.19278	0.444957	0.433256	0.664829	0.83839	62.4983	68.181	47.7031	72.2974	45.6389	39.0965	BCAP29	B cell receptor associated protein 29
ENSG00000075826	436.064	-0.945997	0.408533	-2.31559	0.0205805	0.102788	271.219	245.645	377.809	358.809	497.347	865.552	SEC31B	SEC31 homolog B, COPII coat complex component
ENSG00000075856	715.705	-0.298643	0.260559	-1.14616	0.251727	0.49313	578.994	703.57	642.084	898.362	734.903	736.317	SART3	spliceosome associated factor 3, U4/U6 recycling protein
ENSG00000075884	91.6787	1.10977	0.446984	2.48281	0.0130352	0.0751781	73.1112	122.339	180.318	52.2148	66.703	55.3866	ARHGAP15	Rho GTPase activating protein 15
ENSG00000075886	7.01662	-0.031539	0.916018	-0.0344306	0.972534	NA	5.89607	7.2533	7.6325	8.03304	3.51068	9.77411	TUBA3D	tubulin alpha 3d
ENSG00000075914	553.841	-0.00997282	0.552944	-0.0180359	0.98561	0.994474	636.775	209.862	809.999	540.891	277.344	848.176	EXOSC7	exosome component 7
ENSG00000075945	649.613	-0.258595	0.303054	-0.853296	0.393495	0.638996	669.793	512.566	593.427	531.52	775.861	814.509	KIFAP3	kinesin associated protein 3
ENSG00000075975	502.698	-0.657293	0.283904	-2.31519	0.0206024	0.10285	453.997	336.553	380.671	692.18	626.072	526.716	MKRN2	makorin ring finger protein 2
ENSG00000076003	298.579	-0.00548752	0.342375	-0.0160278	0.987212	0.995272	374.99	235.49	284.311	360.148	227.024	309.514	MCM6	minichromosome maintenance complex component 6
ENSG00000076043	403.448	-0.226395	0.321836	-0.703448	0.481777	0.713673	472.864	279.494	364.452	431.106	492.666	380.104	REXO2	RNA exonuclease 2
ENSG00000076053	276.617	-0.213963	0.330405	-0.647577	0.517259	0.738795	295.982	220.984	251.873	376.214	224.684	289.965	RBM7	RNA binding motif protein 7
ENSG00000076067	1148.51	0.394858	0.254324	1.55258	0.120524	0.320163	1361.99	1422.13	1129.61	997.436	1073.1	906.821	RBMS2	RNA binding motif single stranded interacting protein 2
ENSG00000076108	1564.13	-0.0530481	0.263823	-0.201075	0.84064	0.932981	1392.65	1819.61	1392.93	1437.91	1720.24	1621.42	BAZ2A	bromodomain adjacent to zinc finger domain 2A
ENSG00000076201	572.23	-0.0606922	0.395874	-0.153312	0.878152	0.950511	669.793	311.892	700.282	460.561	582.774	708.08	PTPN23	protein tyrosine phosphatase non-receptor type 23
ENSG00000076242	1037.44	-0.682807	0.305925	-2.23194	0.0256187	0.119294	989.36	596.221	805.229	1370.97	1098.84	1364.03	MLH1	mutL homolog 1
ENSG00000076248	472.469	-0.598171	0.402529	-1.48603	0.13727	0.346084	356.122	244.678	527.597	578.379	734.903	393.137	UNG	uracil DNA glycosylase
ENSG00000076258	65.8132	1.30952	0.469225	2.79081	0.0052577	0.0408425	88.441	123.79	68.6925	37.4875	51.49	24.9783	FMO4	flavin containing dimethylaniline monoxygenase 4
ENSG00000076321	456.799	-0.456358	0.268036	-1.7026	0.0886436	0.263085	382.065	441.484	331.06	528.842	552.348	504.996	KLHL20	kelch like family member 20
ENSG00000076344	110.731	1.60824	0.503288	3.19547	0.00139604	0.0160214	161.552	82.6876	256.643	41.504	50.3198	71.6768	RGS11	regulator of G protein signaling 11
ENSG00000076351	56.0607	1.10607	0.550546	2.00905	0.044532	0.170961	51.8854	123.79	53.4275	30.7933	51.49	24.9783	SLC46A1	solute carrier family 46 member 1
ENSG00000076356	1295.2	-0.308639	0.245478	-1.2573	0.208646	0.443238	1234.64	1033.84	1204.03	1392.39	1344.59	1561.69	PLXNA2	plexin A2
ENSG00000076382	35.3289	0.899445	0.506319	1.77644	0.0756604	0.237996	48.3477	34.8158	55.3356	17.4049	24.5748	31.4944	SPAG5	sperm associated antigen 5
ENSG00000076513	595.017	0.107929	0.310844	0.347213	0.728431	0.874158	757.055	581.231	514.24	547.586	472.772	697.22	ANKRD13A	ankyrin repeat domain 13A
ENSG00000076554	171.932	-1.07133	0.461056	-2.32364	0.0201447	0.101316	88.441	102.997	141.201	156.644	382.665	159.644	TPD52	tumor protein D52
ENSG00000076555	8301.22	0.0777605	0.540822	0.143782	0.885673	0.953906	2708.65	15425.8	7438.83	8761.37	9178.1	6294.53	ACACB	acetyl-CoA carboxylase beta
ENSG00000076604	60.5081	1.17919	0.515084	2.28931	0.0220614	0.107858	37.7348	105.898	107.809	36.1487	37.4473	38.0104	TRAF4	TNF receptor associated factor 4
ENSG00000076641	346.376	0.599583	0.394342	1.52047	0.128394	0.332724	386.782	308.507	557.173	220.909	392.026	212.858	PAG1	phosphoprotein membrane anchor with glycosphingolipid microdomains 1
ENSG00000076650	188.739	-0.456942	0.3114	-1.46738	0.142272	0.353563	178.061	143.615	156.466	175.388	241.067	237.837	GPATCH1	G-patch domain containing 1
ENSG00000076662	5.58402	1.08564	1.11372	0.974781	0.329669	NA	2.35843	11.6053	8.58656	5.35536	2.34046	3.25804	ICAM3	intercellular adhesion molecule 3
ENSG00000076685	1902.52	-0.734012	0.464969	-1.57863	0.114421	0.309473	2010.56	1027.55	1248.87	3044.52	1059.06	3024.55	NT5C2	5'-nucleotidase, cytosolic II
ENSG00000076706	1784.86	1.5682	0.551712	2.84242	0.00447724	0.0365457	1285.34	5379.04	1343.32	1033.58	690.435	977.411	MCAM	melanoma cell adhesion molecule
ENSG00000076716	1001.57	-0.908527	0.478711	-1.89786	0.0577142	0.201854	740.546	268.372	1080.95	1423.19	1081.29	1415.07	GPC4	glypican 4
ENSG00000076770	439.348	1.18731	0.435232	2.72799	0.00637211	0.0467353	508.241	967.59	354.911	342.743	225.854	236.751	MBNL3	muscleblind like splicing regulator 3
ENSG00000076826	5.57357	-0.201987	1.47488	-0.136951	0.891069	NA	2.35843	0.967106	12.4028	0	4.68091	13.0322	CAMSAP3	calmodulin regulated spectrin associated protein family member 3
ENSG00000076864	8.4103	-0.349991	0.944812	-0.370435	0.711059	NA	5.89607	6.76974	9.54063	10.7107	2.34046	15.2042	RAP1GAP	RAP1 GTPase activating protein
ENSG00000076924	424.933	-0.171815	0.301187	-0.57046	0.568366	0.775572	334.897	402.316	461.766	358.809	486.815	504.996	XAB2	XPA binding protein 2
ENSG00000076928	403.306	0.787572	0.408819	1.92645	0.0540478	0.194008	430.413	454.54	647.809	157.983	367.452	361.642	ARHGEF1	Rho guanine nucleotide exchange factor 1
ENSG00000076944	9.13996	1.36281	0.909023	1.49921	0.13382	NA	5.89607	12.5724	20.9894	4.01652	7.02137	4.34405	STXBP2	syntaxin binding protein 2
ENSG00000076984	431.151	-0.945672	0.411251	-2.2995	0.0214764	0.105818	338.434	171.178	375.901	382.908	695.116	623.371	MAP2K7	mitogen-activated protein kinase kinase 7
ENSG00000077009	1173.01	-0.958374	0.654484	-1.46432	0.143107	0.3549	1249.97	111.217	1031.34	1366.96	1537.68	1740.88	NMRK2	nicotinamide riboside kinase 2
ENSG00000077044	2771.31	-0.517559	0.417831	-1.23868	0.215464	0.451578	3718.06	1298.82	1823.21	3102.09	3035.57	3650.09	DGKD	diacylglycerol kinase delta
ENSG00000077063	133.055	2.15909	0.491865	4.38961	1.13557e-05	0.000502095	104.95	256.767	290.035	66.942	35.1068	44.5265	CTTNBP2	cortactin binding protein 2
ENSG00000077092	257.269	0.424857	0.363469	1.16889	0.242446	0.482478	225.23	409.569	249.01	179.405	231.705	248.697	RARB	retinoic acid receptor beta
ENSG00000077097	3956.36	-0.44223	0.292447	-1.51217	0.130491	0.33535	4162.62	3123.75	2778.23	5359.38	4356.76	3957.43	TOP2B	DNA topoisomerase II beta
ENSG00000077147	2135.16	0.164681	0.288532	0.570754	0.568167	0.775367	2350.17	2445.81	1973.96	2504.97	1916.83	1619.24	TM9SF3	transmembrane 9 superfamily member 3
ENSG00000077150	256.75	0.492715	0.293815	1.67696	0.0935503	0.272161	262.965	343.806	292.897	239.652	187.237	213.944	NFKB2	nuclear factor kappa B subunit 2
ENSG00000077152	81.1101	-1.58119	0.609679	-2.59348	0.00950112	0.0605155	51.8854	10.1546	61.06	104.43	129.895	129.236	UBE2T	ubiquitin conjugating enzyme E2 T
ENSG00000077157	14667.1	-0.922472	0.326241	-2.82758	0.00469016	0.0377544	12204.9	6510.56	11680.6	20499	19307.6	17799.7	PPP1R12B	protein phosphatase 1 regulatory subunit 12B
ENSG00000077232	1362.27	0.120498	0.300989	0.400339	0.688907	0.852234	1713.4	1423.1	1121.02	1380.34	1478	1057.78	DNAJC10	DnaJ heat shock protein family (Hsp40) member C10
ENSG00000077235	2610.58	-0.826688	0.351189	-2.35397	0.0185743	0.0957001	2211.02	1205.5	2232.51	2731.23	3174.83	4108.39	GTF3C1	general transcription factor IIIC subunit 1
ENSG00000077238	229.091	1.28922	0.424003	3.04059	0.00236118	0.0232886	268.861	333.652	373.039	83.0081	210.641	105.343	IL4R	interleukin 4 receptor
ENSG00000077254	1446.84	0.188145	0.31752	0.592544	0.553487	0.76619	1409.16	2038.18	1174.45	1528.96	1356.29	1173.98	USP33	ubiquitin specific peptidase 33
ENSG00000077264	95.1828	0.890629	0.453417	1.96426	0.0494999	0.183146	145.043	77.8521	148.834	60.2478	46.8091	92.3111	PAK3	p21 (RAC1) activated kinase 3
ENSG00000077274	606.003	1.16666	0.805246	1.44882	0.147387	0.361354	312.491	247.579	1955.83	157.983	165.002	797.133	CAPN6	calpain 6
ENSG00000077279	61.9097	1.17113	1.03812	1.12812	0.259269	0.501338	38.914	13.5395	205.123	5.35536	14.0427	94.4831	DCX	doublecortin
ENSG00000077312	209.43	0.221722	0.328552	0.674845	0.499774	0.726034	161.552	248.063	266.183	191.454	203.62	185.708	SNRPA	small nuclear ribonucleoprotein polypeptide A
ENSG00000077327	2.9133	-0.71851	1.60803	-0.446825	0.655002	NA	0	5.31908	0.954063	6.6942	2.34046	2.17203	SPAG6	sperm associated antigen 6
ENSG00000077348	105.088	-0.386348	0.435543	-0.887049	0.375053	0.62242	66.0359	73.9836	133.569	85.6858	147.449	123.805	EXOSC5	exosome component 5
ENSG00000077380	1257.55	0.0528173	0.290108	0.182061	0.855535	0.938822	1495.24	1247.57	1099.08	1306.71	1417.15	979.583	DYNC1I2	dynein cytoplasmic 1 intermediate chain 2
ENSG00000077420	140.047	2.90147	0.632847	4.58479	4.54451e-06	0.000252954	89.6202	363.632	287.173	61.5866	18.7237	19.5482	APBB1IP	amyloid beta precursor protein binding family B member 1 interacting protein
ENSG00000077454	104.078	-0.089251	0.450896	-0.197941	0.843091	0.933537	66.0359	83.1711	153.604	81.6692	105.321	134.666	LRCH4	leucine rich repeats and calponin homology domain containing 4
ENSG00000077458	235.993	0.0296359	0.404155	0.073328	0.941545	0.977371	222.871	288.198	203.215	349.437	201.279	150.956	FAM76B	family with sequence similarity 76 member B
ENSG00000077463	58.7567	0.133818	0.471664	0.283714	0.77663	0.899747	61.3191	47.3882	76.325	42.8429	42.1282	82.537	SIRT6	sirtuin 6
ENSG00000077514	184.115	0.443532	0.315837	1.40431	0.160227	0.380072	201.645	254.832	179.364	170.033	138.087	160.73	POLD3	DNA polymerase delta 3, accessory subunit
ENSG00000077522	82582.3	-1.00631	0.711172	-1.415	0.157069	0.37581	100541	6101.96	58041.4	125594	69422.6	135793	ACTN2	actinin alpha 2
ENSG00000077549	1825.27	-0.279434	0.361282	-0.773451	0.439255	0.678338	1951.6	983.064	2014.03	1692.29	1980.03	2330.58	CAPZB	capping actin protein of muscle Z-line subunit beta
ENSG00000077585	74.5717	1.35413	0.408637	3.31376	0.000920499	0.0120391	81.3657	122.822	117.35	32.1322	50.3198	43.4405	GPR137B	G protein-coupled receptor 137B
ENSG00000077616	199.66	0.964137	0.340406	2.83231	0.0046213	0.0373536	320.746	269.823	201.307	151.289	145.108	109.687	NAALAD2	N-acetylated alpha-linked acidic dipeptidase 2
ENSG00000077684	832.084	0.54202	0.308294	1.75813	0.0787261	0.244428	898.56	1121.36	938.798	824.725	713.839	495.222	JADE1	jade family PHD finger 1
ENSG00000077713	143.297	0.935191	0.314073	2.97762	0.00290492	0.0270185	186.316	207.928	169.823	105.768	104.15	85.795	SLC25A43	solute carrier family 25 member 43
ENSG00000077721	839.587	-0.320416	0.37939	-0.844554	0.39836	0.64404	1063.65	493.708	684.063	1008.15	1091.82	696.134	UBE2A	ubiquitin conjugating enzyme E2 A
ENSG00000077782	1877.01	0.752729	0.288042	2.61326	0.00896825	0.0581655	2453.94	2041.56	2573.11	1091.15	1427.68	1674.63	FGFR1	fibroblast growth factor receptor 1
ENSG00000077935	21.1276	0.139413	0.602548	0.231372	0.817026	0.921105	16.509	21.2763	28.6219	21.4214	12.8725	26.0643	SMC1B	structural maintenance of chromosomes 1B
ENSG00000077942	2585.85	2.5773	0.374229	6.88697	5.69924e-12	3.96023e-09	4295.87	2927.43	6065.93	532.858	904.586	788.445	FBLN1	fibulin 1
ENSG00000077943	457.66	0.452342	0.414678	1.09083	0.275349	0.519059	672.151	280.944	634.452	315.966	493.836	348.61	ITGA8	integrin subunit alpha 8
ENSG00000077984	14.3353	1.08746	0.785901	1.38371	0.166446	0.38858	14.1506	22.2434	21.9434	8.03304	16.3832	3.25804	CST7	cystatin F
ENSG00000078018	334.252	1.04433	0.531613	1.96445	0.0494782	0.183097	864.363	230.171	256.643	267.768	195.428	191.138	MAP2	microtubule associated protein 2
ENSG00000078043	1645.04	-0.574331	0.299562	-1.91724	0.055208	0.19647	1659.15	1073	1234.56	2172.94	2099.39	1631.19	PIAS2	protein inhibitor of activated STAT 2
ENSG00000078053	195.966	1.4065	0.491837	2.85969	0.00424049	0.0352002	213.438	185.201	455.088	113.801	147.449	60.8167	AMPH	amphiphysin
ENSG00000078061	1069.87	-1.08349	0.370826	-2.92182	0.00347993	0.030684	884.41	450.188	725.088	1093.83	1887.58	1378.15	ARAF	A-Raf proto-oncogene, serine/threonine kinase
ENSG00000078070	472.778	-0.259426	0.311129	-0.833821	0.404382	0.649235	346.689	564.306	378.763	481.982	521.922	543.006	MCCC1	methylcrotonoyl-CoA carboxylase 1
ENSG00000078081	13.7491	1.33258	0.795091	1.67601	0.0937359	0.272351	7.07528	24.1777	27.6678	6.6942	8.1916	8.6881	LAMP3	lysosomal associated membrane protein 3
ENSG00000078098	420.475	1.0259	0.394507	2.60045	0.00931013	0.0597816	702.811	310.441	679.293	303.917	297.238	229.149	FAP	fibroblast activation protein alpha
ENSG00000078114	159.333	0.43243	0.32478	1.33145	0.18304	0.410929	166.269	158.122	225.159	120.496	140.427	145.526	NEBL	nebulette
ENSG00000078124	496.022	1.12753	0.360804	3.12505	0.00177773	0.0190174	561.305	978.712	500.883	283.834	359.26	292.137	ACER3	alkaline ceramidase 3
ENSG00000078140	1132.37	-0.690792	0.362854	-1.90377	0.05694	0.200252	1221.66	714.208	664.028	1696.31	1451.08	1046.92	UBE2K	ubiquitin conjugating enzyme E2 K
ENSG00000078142	1196.51	-0.474619	0.306245	-1.5498	0.121189	0.321217	1018.84	1002.41	982.685	1838.23	1280.23	1056.69	PIK3C3	phosphatidylinositol 3-kinase catalytic subunit type 3
ENSG00000078177	527.622	-0.0150281	0.382784	-0.0392599	0.968683	0.987184	533.004	640.708	400.706	460.561	365.111	765.639	N4BP2	NEDD4 binding protein 2
ENSG00000078237	124.675	-0.835616	0.443894	-1.88247	0.0597724	0.206472	137.968	59.477	72.5088	129.867	205.96	142.268	TIGAR	TP53 induced glycolysis regulatory phosphatase
ENSG00000078246	301.652	0.650106	0.325389	1.99794	0.0457236	0.173587	374.99	447.287	282.403	263.751	249.259	192.224	TULP3	TUB like protein 3
ENSG00000078269	466.375	-0.372618	0.446251	-0.834997	0.403719	0.648863	570.739	237.425	412.155	673.437	601.497	302.998	SYNJ2	synaptojanin 2
ENSG00000078295	2738.49	-1.56002	0.302296	-5.16058	2.46186e-07	2.69193e-05	1502.32	1076.39	1583.74	4754.22	4272.5	3241.75	ADCY2	adenylate cyclase 2
ENSG00000078304	1848.05	-0.649898	0.254459	-2.55404	0.0106482	0.0652925	1580.15	1350.08	1386.25	2545.13	2277.26	1949.39	PPP2R5C	protein phosphatase 2 regulatory subunit B'gamma
ENSG00000078319	130.857	0.125956	0.309678	0.406733	0.684204	0.850083	121.459	146.517	141.201	135.223	115.853	124.891	PMS2P1	PMS1 homolog 2, mismatch repair system component pseudogene 1
ENSG00000078328	2256.68	-1.15163	0.332438	-3.46418	0.000531842	0.00820659	1705.14	1583.64	913.992	2861.1	3596.11	2880.11	RBFOX1	RNA binding fox-1 homolog 1
ENSG00000078369	1552.34	0.584992	0.244513	2.39248	0.0167349	0.0892956	1936.27	1616.03	2036.92	1203.62	1260.34	1260.86	GNB1	G protein subunit beta 1
ENSG00000078399	182.906	-1.593	0.519133	-3.06858	0.00215078	0.0217818	97.8747	130.559	43.8869	440.478	183.726	200.912	HOXA9	homeobox A9
ENSG00000078401	109.587	1.08269	0.524286	2.06507	0.0389163	0.157059	185.136	60.9277	201.307	49.5371	88.9373	71.6768	EDN1	endothelin 1
ENSG00000078403	950.53	-0.144148	0.239712	-0.601337	0.547616	0.761831	928.041	958.402	822.402	1048.31	964.268	981.755	MLLT10	MLLT10 histone lysine methyltransferase DOT1L cofactor
ENSG00000078487	57.0921	0.322939	0.422726	0.763945	0.4449	0.68362	61.3191	73.5001	55.3356	50.8759	37.4473	64.0747	ZCWPW1	zinc finger CW-type and PWWP domain containing 1
ENSG00000078549	214.055	1.63705	0.413666	3.95742	7.5765e-05	0.00202293	228.767	249.03	494.204	93.7188	125.214	93.3971	ADCYAP1R1	ADCYAP receptor type I
ENSG00000078589	17.1428	0.809949	0.798032	1.01493	0.310138	0.558226	14.1506	31.9145	19.0813	13.3884	21.0641	3.25804	P2RY10	P2Y receptor family member 10
ENSG00000078596	908.542	1.11438	0.3902	2.85591	0.00429136	0.0354856	1643.82	676.007	1410.1	516.792	530.113	674.414	ITM2A	integral membrane protein 2A
ENSG00000078618	5163.71	-1.22657	0.41269	-2.97214	0.00295736	0.0273998	4912.6	1817.68	2547.35	7749.21	8196.28	5759.13	NRDC	nardilysin convertase
ENSG00000078668	4489.91	-1.53415	0.460081	-3.33452	0.000854465	0.011349	3295.9	894.573	2725.76	5912.32	7067.01	7043.88	VDAC3	voltage dependent anion channel 3
ENSG00000078674	9068.48	-0.841176	0.335339	-2.50844	0.0121267	0.0715726	8756.84	5418.7	5316.99	14542.5	10987.3	9388.58	PCM1	pericentriolar material 1
ENSG00000078687	1285.24	-0.174648	0.250371	-0.697555	0.485455	0.716344	1319.54	1205.5	1098.13	1208.97	1392.57	1486.75	TNRC6C	trinucleotide repeat containing adaptor 6C
ENSG00000078699	638.278	-0.15786	0.275509	-0.572973	0.566663	0.77431	616.728	486.454	707.915	673.437	688.094	657.038	CBFA2T2	CBFA2/RUNX1 partner transcriptional co-repressor 2
ENSG00000078725	13.939	0.128268	0.839501	0.152791	0.878563	0.950773	15.3298	3.86842	24.8056	16.0661	10.5321	13.0322	BRINP1	BMP/retinoic acid inducible neural specific 1
ENSG00000078747	649.771	-0.179821	0.312068	-0.576225	0.564463	0.773337	719.32	631.52	477.031	793.932	734.903	541.92	ITCH	itchy E3 ubiquitin protein ligase
ENSG00000078795	181.042	-1.69496	0.380315	-4.45672	8.32239e-06	0.000399271	95.5163	74.4672	86.8197	381.569	187.237	260.643	PKD2L2	polycystin 2 like 2, transient receptor potential cation channel
ENSG00000078804	1288.04	-0.766524	0.622128	-1.2321	0.217912	0.454364	1551.84	182.783	1127.7	1093.83	2057.26	1714.81	TP53INP2	tumor protein p53 inducible nuclear protein 2
ENSG00000078808	893.451	-0.217306	0.309841	-0.701348	0.483086	0.714218	699.273	766.432	1013.21	850.163	1202.99	828.628	SDF4	stromal cell derived factor 4
ENSG00000078814	3883.67	-1.05006	1.15021	-0.912928	0.36128	0.609376	3459.81	220.5	3908.79	3302.92	2265.56	10144.4	MYH7B	myosin heavy chain 7B
ENSG00000078900	44.9462	1.18535	0.836011	1.41787	0.156229	0.374467	15.3298	138.296	33.3922	18.7438	12.8725	51.0426	TP73	tumor protein p73
ENSG00000078902	416.091	-0.442831	0.348005	-1.27249	0.2032	0.436187	363.198	319.629	375.901	337.388	668.2	432.233	TOLLIP	toll interacting protein
ENSG00000078967	1015.88	-1.04551	0.395579	-2.64298	0.00821788	0.0550934	916.249	357.346	717.455	1314.74	1607.89	1181.58	UBE2D4	ubiquitin conjugating enzyme E2 D4 (putative)
ENSG00000079102	906.751	0.671887	0.288512	2.3288	0.0198695	0.100354	1175.68	1017.88	1149.65	637.288	579.263	880.756	RUNX1T1	RUNX1 partner transcriptional co-repressor 1
ENSG00000079112	8.01263	0.304686	1.14549	0.265987	0.790249	NA	10.6129	11.1217	4.77031	10.7107	0	10.8601	CDH17	cadherin 17
ENSG00000079134	582.016	-0.12746	0.294508	-0.432791	0.665167	0.838642	549.513	631.037	487.526	747.073	507.879	569.071	THOC1	THO complex 1
ENSG00000079150	142.039	0.493041	0.338192	1.45787	0.144876	0.35752	195.749	158.122	145.018	93.7188	121.704	137.924	FKBP7	FKBP prolyl isomerase 7
ENSG00000079156	1542.88	-1.3355	0.558397	-2.39167	0.016772	0.0894272	699.273	1380.06	546.678	3254.72	2657.59	718.94	OSBPL6	oxysterol binding protein like 6
ENSG00000079215	1201.7	0.0589199	0.417306	0.141191	0.887719	0.9544	1148.55	991.767	1538.9	1107.22	645.966	1777.8	SLC1A3	solute carrier family 1 member 3
ENSG00000079246	3375.36	-0.338757	0.288408	-1.17458	0.240164	0.480351	3734.57	2567.18	2641.8	4368.64	3475.58	3464.38	XRCC5	X-ray repair cross complementing 5
ENSG00000079257	79.4191	0.678529	0.414268	1.6379	0.101443	0.285384	83.7241	136.362	72.5088	60.2478	58.5114	65.1608	LXN	latexin
ENSG00000079263	26.4229	1.46058	0.57342	2.54713	0.0108613	0.0663161	27.1219	51.7402	37.2084	13.3884	11.7023	17.3762	SP140	SP140 nuclear body protein
ENSG00000079277	511.385	0.149372	0.261131	0.57202	0.567308	0.774619	505.882	499.994	607.738	488.677	520.752	445.265	MKNK1	MAPK interacting serine/threonine kinase 1
ENSG00000079308	15890.8	0.491166	0.369497	1.32928	0.183755	0.412104	14157.6	26493.9	15057	16303.1	13812.2	9521.07	TNS1	tensin 1
ENSG00000079313	313.438	-0.0670285	0.377348	-0.17763	0.859013	0.940708	374.99	212.763	332.014	216.892	377.984	365.986	REXO1	RNA exonuclease 1 homolog
ENSG00000079332	1688.63	-0.0400934	0.248762	-0.161172	0.871958	0.947432	1777.07	1804.14	1413.92	1768.61	1724.92	1643.14	SAR1A	secretion associated Ras related GTPase 1A
ENSG00000079335	178.99	0.39865	0.479567	0.831271	0.40582	0.651156	202.825	205.994	201.307	261.074	131.066	71.6768	CDC14A	cell division cycle 14A
ENSG00000079337	859.499	0.43176	0.353592	1.22107	0.22206	0.459508	660.359	1106.37	1194.49	542.23	808.628	844.918	RAPGEF3	Rap guanine nucleotide exchange factor 3
ENSG00000079385	112.538	0.211334	0.547547	0.385964	0.699523	0.858256	67.2151	224.369	69.6466	108.446	79.5755	125.977	CEACAM1	CEA cell adhesion molecule 1
ENSG00000079387	312.416	-0.186495	0.322882	-0.577597	0.563536	0.772971	345.509	305.122	226.113	385.586	266.812	345.352	SENP1	SUMO specific peptidase 1
ENSG00000079393	2073	-1.45532	0.642905	-2.26367	0.0235947	0.112795	1805.38	202.125	1317.56	2021.65	4552.19	2539.1	DUSP13	dual specificity phosphatase 13
ENSG00000079432	924.31	-0.216663	0.33444	-0.647837	0.517091	0.738735	879.693	685.678	1000.81	697.536	1032.14	1250	CIC	capicua transcriptional repressor
ENSG00000079435	944.006	2.94009	1.16249	2.52913	0.0114344	0.0687823	238.201	4114.55	658.303	182.082	114.682	356.212	LIPE	lipase E, hormone sensitive type
ENSG00000079459	1418.15	-1.07855	0.284609	-3.78959	0.000150899	0.00328335	1073.08	830.261	831.943	1723.09	2334.61	1715.9	FDFT1	farnesyl-diphosphate farnesyltransferase 1
ENSG00000079462	37.4464	-1.10488	0.692097	-1.59642	0.110395	0.301971	24.7635	17.4079	29.5759	24.0991	24.5748	104.257	PAFAH1B3	platelet activating factor acetylhydrolase 1b catalytic subunit 3
ENSG00000079482	1786.28	-0.0711506	0.23832	-0.298551	0.765283	0.893639	1689.81	1811.39	1724.95	2039.05	1675.77	1776.72	OPHN1	oligophrenin 1
ENSG00000079616	211.977	-0.241098	0.462624	-0.521153	0.60226	0.799736	175.703	191.003	216.572	120.496	182.556	385.534	KIF22	kinesin family member 22
ENSG00000079689	0.967106	3.16598	3.94567	0.802392	0.422326	NA	0	5.80264	0	0	0	0	SCGN	secretagogin, EF-hand calcium binding protein
ENSG00000079691	203.676	1.67017	0.360971	4.62686	3.71243e-06	0.00021358	393.857	214.214	322.473	87.0246	110.001	94.4831	CARMIL1	capping protein regulator and myosin 1 linker 1
ENSG00000079739	9289.05	-2.44636	0.408675	-5.98607	2.14968e-09	5.86155e-07	3205.1	2619.41	2816.39	14584	24200.3	8309.08	PGM1	phosphoglucomutase 1
ENSG00000079785	2319.09	-1.1466	0.309005	-3.71064	0.000206738	0.00413495	1885.56	1061.4	1384.34	3450.19	3188.87	2944.18	DDX1	DEAD-box helicase 1
ENSG00000079805	1834.28	-0.580923	0.293578	-1.97877	0.0478421	0.179288	1510.57	1163.91	1736.39	1820.82	2518.33	2255.65	DNM2	dynamin 2
ENSG00000079819	2976.71	0.74634	0.264259	2.82427	0.00473884	0.0380325	3749.9	3651.79	3787.63	2641.53	2222.26	1807.13	EPB41L2	erythrocyte membrane protein band 4.1 like 2
ENSG00000079841	60.7594	1.44481	0.896437	1.61173	0.107021	0.295784	81.3657	57.5428	127.844	8.03304	85.4267	4.34405	RIMS1	regulating synaptic membrane exocytosis 1
ENSG00000079931	26.3601	2.00344	0.942795	2.125	0.0335869	0.14287	51.8854	15.9573	59.1519	0	10.5321	20.6342	MOXD1	monooxygenase DBH like 1
ENSG00000079950	1372.95	0.0936007	0.327906	0.28545	0.775299	0.898905	1496.42	1692.44	1062.83	1443.27	1559.91	982.841	STX7	syntaxin 7
ENSG00000079974	107.586	0.403704	0.352113	1.14652	0.25158	0.493065	124.997	103.48	139.293	112.463	78.4053	86.881	RABL2B	RAB, member of RAS oncogene family like 2B
ENSG00000079999	1466.54	-1.38226	0.391769	-3.52825	0.000418323	0.00691035	1002.33	452.606	986.501	1669.53	2640.04	2048.22	KEAP1	kelch like ECH associated protein 1
ENSG00000080007	24.5794	1.75449	0.712527	2.46234	0.0138032	0.0779898	49.5269	34.3323	29.5759	22.7603	5.85114	5.43006	DDX43	DEAD-box helicase 43
ENSG00000080031	17.259	1.13706	0.624705	1.82016	0.0687344	0.224403	27.1219	20.3092	23.8516	10.7107	12.8725	8.6881	PTPRH	protein tyrosine phosphatase receptor type H
ENSG00000080166	20.7381	-0.411975	0.630517	-0.653393	0.513503	0.73654	11.7921	25.6283	15.265	33.471	18.7237	19.5482	DCT	dopachrome tautomerase
ENSG00000080189	332.391	0.18446	0.344723	0.535096	0.592583	0.793044	312.491	364.116	384.487	203.504	346.388	383.362	SLC35C2	solute carrier family 35 member C2
ENSG00000080200	2523.13	-0.294904	0.291455	-1.01183	0.311617	0.559721	2641.44	2478.69	1678.2	2739.27	3056.64	2544.53	CRYBG3	crystallin beta-gamma domain containing 3
ENSG00000080224	38.4567	0.461599	0.575455	0.802146	0.422468	0.664078	75.4696	30.9474	27.6678	41.504	26.9153	28.2363	EPHA6	EPH receptor A6
ENSG00000080293	22.2491	2.83288	1.10482	2.5641	0.0103442	0.0641038	10.6129	102.513	3.81625	4.01652	8.1916	4.34405	SCTR	secretin receptor
ENSG00000080298	365.236	0.16281	0.386673	0.421052	0.673717	0.843997	441.026	418.273	297.668	473.949	348.728	211.772	RFX3	regulatory factor X3
ENSG00000080345	7563.99	-0.597184	0.39053	-1.52916	0.126225	0.329321	9392.43	4396.95	4273.25	10365.3	9599.38	7356.65	RIF1	replication timing regulatory factor 1
ENSG00000080371	2484.28	-0.74473	0.422586	-1.76232	0.0780156	0.242927	2964.54	1272.71	1334.73	4150.4	2697.38	2485.88	RAB21	RAB21, member RAS oncogene family
ENSG00000080493	269.351	-0.517835	0.442541	-1.17014	0.241944	0.481853	166.269	362.181	134.523	356.131	342.877	254.127	SLC4A4	solute carrier family 4 member 4
ENSG00000080503	4651.82	-0.528796	0.288134	-1.83524	0.0664694	0.219821	3680.32	3818.62	3926.92	5674	6727.64	4083.41	SMARCA2	SWI/SNF related, matrix associated, actin dependent regulator of chromatin, subfamily a, member 2
ENSG00000080546	2833.9	-1.55039	0.347795	-4.45775	8.28232e-06	0.000398235	1661.51	990.317	1677.24	5529.41	3682.71	3462.21	SESN1	sestrin 1
ENSG00000080561	731.561	-0.473751	0.37766	-1.25444	0.209682	0.444347	779.46	616.53	441.731	884.973	1111.72	554.952	MID2	midline 2
ENSG00000080573	1031.63	0.909632	0.347178	2.62007	0.00879108	0.057489	1119.07	1143.6	1777.42	542.23	681.073	926.369	COL5A3	collagen type V alpha 3 chain
ENSG00000080603	141.548	-0.395051	0.452859	-0.872349	0.383018	0.630104	119.101	97.6777	150.742	109.785	113.512	258.471	SRCAP	Snf2 related CREBBP activator protein
ENSG00000080608	435.642	-0.0695692	0.298302	-0.233217	0.815593	0.920101	428.054	481.135	365.406	546.247	380.324	412.685	PUM3	pumilio RNA binding family member 3
ENSG00000080618	12.9525	0.52144	0.745671	0.69929	0.484371	0.71543	16.509	12.0888	17.1731	17.4049	5.85114	8.6881	CPB2	carboxypeptidase B2
ENSG00000080644	5.10793	-1.55527	1.1473	-1.35559	0.175229	NA	4.71685	1.45066	1.90813	5.35536	12.8725	4.34405	CHRNA3	cholinergic receptor nicotinic alpha 3 subunit
ENSG00000080709	49.7718	-1.95031	0.484645	-4.02421	5.71658e-05	0.00164265	20.0466	23.6941	17.1731	111.124	53.8305	72.7628	KCNN2	potassium calcium-activated channel subfamily N member 2
ENSG00000080802	1197.71	-0.880686	0.297905	-2.95626	0.00311392	0.0284104	950.446	737.902	841.483	1895.8	1569.28	1191.36	CNOT4	CCR4-NOT transcription complex subunit 4
ENSG00000080815	1093.81	0.0737696	0.232956	0.316667	0.751496	0.886106	1103.74	1181.32	1080	1033.58	1037.99	1126.2	PSEN1	presenilin 1
ENSG00000080819	178.943	-0.591695	0.358967	-1.64833	0.0992854	0.281928	169.807	140.23	118.304	254.38	241.067	149.87	CPOX	coproporphyrinogen oxidase
ENSG00000080822	567.308	-0.53939	0.308225	-1.74999	0.0801207	0.246986	514.137	491.29	381.625	819.37	672.881	524.544	CLDND1	claudin domain containing 1
ENSG00000080823	136.807	0.333218	0.324328	1.02741	0.304228	0.551816	148.581	137.813	171.731	99.0742	132.236	131.408	MOK	MOK protein kinase
ENSG00000080824	10492.4	0.118563	0.514088	0.230628	0.817603	0.921515	17382.8	3632.93	11755	12207.5	10475.9	7500	HSP90AA1	heat shock protein 90 alpha family class A member 1
ENSG00000080839	524.714	-0.635014	0.386903	-1.64127	0.10074	0.284401	465.789	236.457	532.367	586.412	545.326	781.929	RBL1	RB transcriptional corepressor like 1
ENSG00000080845	1282.45	-0.504262	0.452512	-1.11436	0.265124	0.507986	1707.5	486.454	989.363	1341.52	1777.58	1392.27	DLGAP4	DLG associated protein 4
ENSG00000080854	353.552	0.022971	0.438003	0.0524448	0.958174	0.982859	251.172	301.737	516.148	322.66	510.22	219.375	IGSF9B	immunoglobulin superfamily member 9B
ENSG00000080947	216.312	0.709772	0.327632	2.16637	0.0302829	0.132964	202.825	330.75	270.954	175.388	147.449	170.504	CROCCP3	CROCC pseudogene 3
ENSG00000080986	15.0844	0.911489	1.01108	0.901503	0.367321	0.615564	21.2258	1.93421	36.2544	6.6942	7.02137	17.3762	NDC80	NDC80 kinetochore complex component
ENSG00000081014	711.03	-0.798874	0.3014	-2.65054	0.00803631	0.0544029	619.087	415.372	523.78	1059.02	895.225	753.693	AP4E1	adaptor related protein complex 4 subunit epsilon 1
ENSG00000081019	599.273	-0.336121	0.289025	-1.16295	0.244852	0.485534	550.693	566.724	471.307	830.081	597.987	578.845	RSBN1	round spermatid basic protein 1
ENSG00000081026	440.405	0.518458	0.301755	1.71814	0.0857705	0.258475	484.657	477.75	593.427	417.718	390.856	278.019	MAGI3	membrane associated guanylate kinase, WW and PDZ domain containing 3
ENSG00000081041	68.8833	-0.134241	0.914777	-0.146748	0.883331	0.952839	162.731	13.0559	21.9434	22.7603	143.938	48.8706	CXCL2	C-X-C motif chemokine ligand 2
ENSG00000081052	1041.18	-1.71123	0.396357	-4.31741	1.57873e-05	0.000639478	349.047	565.757	545.724	1443.27	2331.09	1012.16	COL4A4	collagen type IV alpha 4 chain
ENSG00000081059	300.051	-0.337941	0.327322	-1.03244	0.301866	0.549336	198.108	294	302.438	325.338	279.685	400.739	TCF7	transcription factor 7
ENSG00000081087	400.301	0.000629335	0.291797	0.00215676	0.998279	0.999132	364.377	481.619	353.957	459.222	374.473	368.158	OSTM1	osteoclastogenesis associated transmembrane protein 1
ENSG00000081138	23.6846	0.385387	1.06963	0.360301	0.718622	0.868873	25.9427	4.35198	50.5653	6.6942	3.51068	51.0426	CDH7	cadherin 7
ENSG00000081148	49.1428	-0.0529689	0.634641	-0.0834628	0.933484	0.973713	41.2725	44.4869	59.1519	40.1652	16.3832	93.3971	IMPG2	interphotoreceptor matrix proteoglycan 2
ENSG00000081154	1298.08	-0.589412	0.37195	-1.58465	0.113045	0.306843	1512.93	764.014	833.851	1842.24	1643	1192.44	PCNP	PEST proteolytic signal containing nuclear protein
ENSG00000081177	412.233	-0.574671	0.280262	-2.05048	0.0403175	0.16071	321.925	298.836	373.039	547.586	516.071	415.943	EXD2	exonuclease 3'-5' domain containing 2
ENSG00000081181	112.2	-1.61427	0.550316	-2.93335	0.00335322	0.0299181	55.423	83.6547	25.7597	238.314	85.4267	184.622	ARG2	arginase 2
ENSG00000081189	15452.2	-0.628761	0.459494	-1.36838	0.171194	0.394701	17841.5	9137.22	9433.77	22097.6	25279.3	8923.77	MEF2C	myocyte enhancer factor 2C
ENSG00000081237	310.835	1.68834	0.341237	4.94771	7.50909e-07	6.41878e-05	319.567	535.777	567.667	140.578	159.151	142.268	PTPRC	protein tyrosine phosphatase receptor type C
ENSG00000081248	12794.1	-1.44299	0.352452	-4.09415	4.23722e-05	0.00132666	9042.21	4256.72	7345.33	16254.9	21827.1	18038.7	CACNA1S	calcium voltage-gated channel subunit alpha1 S
ENSG00000081277	63.1766	-0.310887	0.731907	-0.424763	0.671009	0.842566	23.5843	78.3356	66.7844	54.8924	138.087	17.3762	PKP1	plakophilin 1
ENSG00000081307	805.865	-0.420401	0.276247	-1.52183	0.128051	0.332066	792.431	624.267	651.625	1083.12	881.182	802.563	UBA5	ubiquitin like modifier activating enzyme 5
ENSG00000081320	502.756	1.46964	0.384372	3.82348	0.000131581	0.00296795	662.718	560.438	993.179	266.429	354.579	179.192	STK17B	serine/threonine kinase 17b
ENSG00000081377	340.712	1.52653	0.380003	4.01714	5.89086e-05	0.00168322	403.291	610.728	503.745	105.768	202.449	218.289	CDC14B	cell division cycle 14B
ENSG00000081386	620.073	-0.214766	0.294449	-0.729381	0.465769	0.700831	636.775	621.366	463.674	652.015	784.053	562.555	ZNF510	zinc finger protein 510
ENSG00000081665	678.832	0.0852318	0.3134	0.271958	0.785654	0.903372	650.926	851.053	593.427	818.031	629.583	529.974	ZNF506	zinc finger protein 506
ENSG00000081692	82.4159	0.00490665	0.401318	0.0122263	0.990245	0.996164	68.3944	102.513	76.325	58.909	97.1289	91.2251	JMJD4	jumonji domain containing 4
ENSG00000081721	94.7313	0.11274	0.354082	0.318401	0.750181	0.885686	107.308	98.1613	89.6819	112.463	76.0648	84.709	DUSP12	dual specificity phosphatase 12
ENSG00000081760	293.925	0.830479	0.484841	1.71289	0.0867331	0.260061	240.559	239.842	648.763	148.611	276.174	209.6	AACS	acetoacetyl-CoA synthetase
ENSG00000081791	936.662	-0.435978	0.254453	-1.71339	0.0866403	0.259884	687.481	789.642	911.13	1077.77	1107.04	1046.92	DELE1	DAP3 binding cell death enhancer 1
ENSG00000081800	6.32233	0.542074	1.09408	0.495459	0.620276	NA	1.17921	9.67106	11.4488	6.6942	3.51068	5.43006	SLC13A1	solute carrier family 13 member 1
ENSG00000081803	318.025	1.35779	0.467577	2.90389	0.00368561	0.0319355	324.284	760.146	287.173	242.33	134.576	159.644	CADPS2	calcium dependent secretion activator 2
ENSG00000081818	84.5409	0.47481	0.392337	1.21021	0.226199	0.463804	75.4696	109.283	109.717	83.0081	52.6603	77.1069	PCDHB4	protocadherin beta 4
ENSG00000081842	3.00967	0.686049	1.53939	0.445662	0.655841	NA	2.35843	6.76974	1.90813	2.67768	0	4.34405	PCDHA6	protocadherin alpha 6
ENSG00000081853	120.475	1.46961	0.390472	3.76367	0.000167435	0.00358877	225.23	187.619	118.304	61.5866	72.5542	57.5587	PCDHGA2	protocadherin gamma subfamily A, 2
ENSG00000081870	112.13	0.316302	0.366713	0.862532	0.388395	0.635022	113.204	144.582	114.488	129.867	92.448	78.1929	HSPB11	heat shock protein family B (small) member 11
ENSG00000081913	389.578	-0.209368	0.284067	-0.737037	0.4611	0.696777	319.567	406.185	357.774	381.569	381.494	490.878	PHLPP1	PH domain and leucine rich repeat protein phosphatase 1
ENSG00000081923	344.786	0.448766	0.355664	1.26177	0.207032	0.441252	417.441	403.767	373.039	271.785	195.428	407.255	ATP8B1	ATPase phospholipid transporting 8B1
ENSG00000081985	247.298	-0.333043	0.531883	-0.626158	0.531211	0.749612	389.14	160.54	107.809	216.892	409.58	199.826	IL12RB2	interleukin 12 receptor subunit beta 2
ENSG00000082014	730.205	-0.57413	0.352409	-1.62916	0.103279	0.288626	687.481	365.566	708.869	769.833	1011.08	838.402	SMARCD3	SWI/SNF related, matrix associated, actin dependent regulator of chromatin, subfamily d, member 3
ENSG00000082068	598.497	-0.395695	0.301779	-1.31121	0.189787	0.419173	450.459	600.089	498.975	832.759	663.519	545.178	WDR70	WD repeat domain 70
ENSG00000082074	193.557	2.32236	0.388886	5.97183	2.34607e-09	6.19845e-07	218.154	300.286	449.364	65.6032	57.3412	70.5908	FYB1	FYN binding protein 1
ENSG00000082126	6.15621	0.344192	1.23702	0.278243	0.780825	NA	4.71685	6.28619	9.54063	12.0496	0	4.34405	MPP4	membrane palmitoylated protein 4
ENSG00000082146	1097.67	-1.40698	0.37494	-3.75256	0.00017504	0.00370751	757.055	482.586	564.805	1700.33	2100.56	980.669	STRADB	STE20 related adaptor beta
ENSG00000082153	928.011	0.333933	0.304931	1.09511	0.273469	0.516746	1156.81	963.238	984.593	1073.75	718.52	671.156	BZW1	basic leucine zipper and W2 domains 1
ENSG00000082175	183.072	1.54916	0.621221	2.49374	0.0126406	0.0735328	211.079	420.691	186.042	184.76	64.3626	31.4944	PGR	progesterone receptor
ENSG00000082196	180.324	0.944628	0.574471	1.64435	0.100105	0.283186	437.488	150.385	124.982	61.5866	138.087	169.418	C1QTNF3	C1q and TNF related 3
ENSG00000082212	1032.17	-0.466225	0.4267	-1.09263	0.274556	0.518226	1084.88	471.948	1044.7	1332.15	1500.23	759.123	ME2	malic enzyme 2
ENSG00000082213	508.745	-0.913308	0.358925	-2.54456	0.0109414	0.0667108	481.119	300.77	277.632	772.511	736.074	484.362	C5orf22	chromosome 5 open reading frame 22
ENSG00000082258	1046.85	-0.287323	0.322093	-0.892051	0.372366	0.619894	1101.39	1011.59	715.547	1466.03	1014.59	971.981	CCNT2	cyclin T2
ENSG00000082269	489.604	-0.287869	0.270047	-1.066	0.286426	0.532163	520.033	425.527	377.809	528.842	550.007	535.404	FAM135A	family with sequence similarity 135 member A
ENSG00000082293	1134.5	5.46115	1.28999	4.23348	2.30107e-05	0.000826022	199.287	5933.68	522.826	70.9585	43.2984	36.9244	COL19A1	collagen type XIX alpha 1 chain
ENSG00000082397	788.046	1.76167	0.333295	5.28562	1.25281e-07	1.56899e-05	867.901	1649.4	1133.43	377.553	325.323	374.674	EPB41L3	erythrocyte membrane protein band 4.1 like 3
ENSG00000082438	1096.7	1.23481	0.607316	2.03322	0.04203	0.164792	630.879	3336.52	649.717	795.271	578.093	589.705	COBLL1	cordon-bleu WH2 repeat protein like 1
ENSG00000082458	98.3252	0.703376	0.445733	1.57802	0.114561	0.309637	127.355	102.997	135.477	78.9916	39.7878	105.343	DLG3	discs large MAGUK scaffold protein 3
ENSG00000082482	74.1996	0.978271	0.871401	1.12264	0.26159	0.503926	215.796	10.1546	69.6466	83.0081	19.8939	46.6985	KCNK2	potassium two pore domain channel subfamily K member 2
ENSG00000082497	166.031	2.30603	0.701962	3.28512	0.00101938	0.0128864	492.911	282.395	53.4275	40.1652	93.6183	33.6664	SERTAD4	SERTA domain containing 4
ENSG00000082512	302.669	0.937665	0.272546	3.44039	0.000580885	0.0086714	377.348	391.194	424.558	215.553	182.556	224.805	TRAF5	TNF receptor associated factor 5
ENSG00000082515	184.639	-0.647342	0.33673	-1.92244	0.0545505	0.195065	168.627	153.286	109.717	232.958	258.62	184.622	MRPL22	mitochondrial ribosomal protein L22
ENSG00000082516	886.216	-0.686532	0.285414	-2.40539	0.0161551	0.0873707	834.883	566.724	637.314	1227.72	1045.01	1005.65	GEMIN5	gem nuclear organelle associated protein 5
ENSG00000082641	23988.2	-0.956298	0.476936	-2.00509	0.0449537	0.171815	22787.1	7780.37	18383.8	26420.7	48218.1	20338.8	NFE2L1	nuclear factor, erythroid 2 like 1
ENSG00000082684	33.8629	0.815277	0.626922	1.30044	0.193449	0.42426	30.6595	35.2994	63.9222	13.3884	17.5534	42.3545	SEMA5B	semaphorin 5B
ENSG00000082701	2247.97	-0.448762	0.282738	-1.5872	0.112468	0.305813	2397.34	1571.06	1736.39	2563.88	2788.65	2430.5	GSK3B	glycogen synthase kinase 3 beta
ENSG00000082781	1005.72	0.953666	0.349815	2.7262	0.00640681	0.0468463	1356.1	1521.26	1101.94	614.528	957.247	483.276	ITGB5	integrin subunit beta 5
ENSG00000082805	1565.98	-0.00214773	0.292391	-0.0073454	0.994139	0.997659	1813.63	1177.94	1703.96	1666.86	1664.06	1369.46	ERC1	ELKS/RAB6-interacting/CAST family member 1
ENSG00000082898	3436.13	-0.00189558	0.32362	-0.00585744	0.995326	0.998114	4616.62	2898.9	2786.82	4143.71	3063.66	3107.08	XPO1	exportin 1
ENSG00000082929	7.25957	1.01207	0.954303	1.06053	0.288902	NA	15.3298	7.2533	6.67844	4.01652	7.02137	3.25804	LINC01587	long intergenic non-protein coding RNA 1587
ENSG00000082996	874.976	-0.402544	0.327622	-1.22868	0.21919	0.45575	874.976	783.84	602.014	1259.85	999.375	729.801	RNF13	ring finger protein 13
ENSG00000083067	106.725	-0.972094	0.527746	-1.84197	0.065479	0.217902	29.4803	96.2271	89.6819	109.785	108.831	206.342	TRPM3	transient receptor potential cation channel subfamily M member 3
ENSG00000083093	220.431	-0.393061	0.292772	-1.34255	0.179418	0.405882	170.986	188.586	211.802	283.834	246.918	220.461	PALB2	partner and localizer of BRCA2
ENSG00000083097	1178.63	0.0104247	0.316105	0.0329786	0.973692	0.989408	1568.35	1080.26	900.635	1313.4	1164.38	1044.74	DOP1A	DOP1 leucine zipper like protein A
ENSG00000083099	668.898	-1.00549	0.353163	-2.84711	0.00441178	0.0361484	594.323	327.365	414.063	966.643	1048.52	662.468	LYRM2	LYR motif containing 2
ENSG00000083123	257.636	-0.261922	0.360377	-0.7268	0.467348	0.702131	167.448	267.888	267.138	203.504	304.259	335.578	BCKDHB	branched chain keto acid dehydrogenase E1 subunit beta
ENSG00000083168	2579.3	-0.337094	0.263959	-1.27707	0.201579	0.434433	2303	2381.98	2152.37	3482.32	2682.16	2473.94	KAT6A	lysine acetyltransferase 6A
ENSG00000083223	1015.06	-0.216733	0.27198	-0.79687	0.425526	0.666444	1068.37	908.113	840.529	1263.87	1076.61	932.885	TUT7	terminal uridylyl transferase 7
ENSG00000083290	707.502	-0.337969	0.286767	-1.17855	0.238579	0.47846	712.245	611.695	551.448	745.734	954.906	668.984	ULK2	unc-51 like autophagy activating kinase 2
ENSG00000083307	12.3446	-0.809387	0.863224	-0.937632	0.348434	0.59739	7.07528	3.86842	16.2191	21.4214	7.02137	18.4622	GRHL2	grainyhead like transcription factor 2
ENSG00000083312	3290.73	-0.216811	0.332518	-0.652028	0.514383	0.737067	3768.76	3233.52	2129.47	3802.31	4073.56	2736.75	TNPO1	transportin 1
ENSG00000083444	922.64	-0.271518	0.399783	-0.679165	0.497033	0.723982	814.836	456.958	1237.42	963.965	1136.29	926.369	PLOD1	procollagen-lysine,2-oxoglutarate 5-dioxygenase 1
ENSG00000083454	107.1	0.514383	0.660618	0.778638	0.436193	0.676265	260.606	42.5527	75.371	121.834	90.1076	52.1286	P2RX5	purinergic receptor P2X 5
ENSG00000083457	186.604	-0.105967	0.461173	-0.229776	0.818266	0.921821	300.699	95.7435	144.063	200.826	186.066	192.224	ITGAE	integrin subunit alpha E
ENSG00000083520	874.936	-0.018269	0.271166	-0.0673719	0.946286	0.979667	916.249	939.544	751.801	1009.49	878.841	753.693	DIS3	DIS3 homolog, exosome endoribonuclease and 3'-5' exoribonuclease
ENSG00000083535	507.501	-0.196142	0.328345	-0.597364	0.550264	0.764035	624.983	382.007	413.109	638.627	455.219	531.06	PIBF1	progesterone immunomodulatory binding factor 1
ENSG00000083544	1223.61	-0.944562	0.27995	-3.37403	0.000740753	0.0102549	899.74	773.201	837.667	1919.9	1638.32	1272.81	TDRD3	tudor domain containing 3
ENSG00000083635	147.136	-0.614927	0.470975	-1.30565	0.191673	0.421825	135.61	78.3356	135.477	220.909	86.5969	225.891	NUFIP1	nuclear FMR1 interacting protein 1
ENSG00000083642	1270.71	-0.113525	0.258069	-0.439902	0.660008	0.835366	1282.98	1180.84	1198.3	1563.77	1183.1	1215.25	PDS5B	PDS5 cohesin associated factor B
ENSG00000083720	838.639	1.05024	0.329416	3.18819	0.00143165	0.016326	1180.39	882.001	1330.92	633.271	613.2	392.051	OXCT1	3-oxoacid CoA-transferase 1
ENSG00000083750	257.867	-0.270872	0.305151	-0.887667	0.37472	0.621963	225.23	261.602	213.71	321.322	222.343	302.998	RRAGB	Ras related GTP binding B
ENSG00000083799	1978.45	0.208965	0.443265	0.471422	0.63734	0.821508	3497.55	1664.39	1203.07	2320.21	1798.64	1386.84	CYLD	CYLD lysine 63 deubiquitinase
ENSG00000083807	54.7479	0.409513	0.467106	0.876703	0.380648	0.627596	71.932	51.2566	64.8763	26.7768	55.0007	58.6447	SLC27A5	solute carrier family 27 member 5
ENSG00000083812	152.474	0.0888923	0.31622	0.281109	0.778627	0.900659	130.893	160.056	180.318	147.272	133.406	162.902	ZNF324	zinc finger protein 324
ENSG00000083814	236.972	-0.412034	0.335728	-1.22729	0.219715	0.456306	160.373	236.941	211.802	309.272	204.79	298.653	ZNF671	zinc finger protein 671
ENSG00000083817	81.1543	-0.00673897	0.390923	-0.0172386	0.986246	0.994883	75.4696	86.0725	81.0953	93.7188	55.0007	95.5691	ZNF416	zinc finger protein 416
ENSG00000083828	416.696	-0.142644	0.267809	-0.532634	0.594287	0.794189	409.187	407.635	371.13	506.082	411.92	394.223	ZNF586	zinc finger protein 586
ENSG00000083838	64.2931	0.5076	0.497056	1.02121	0.307154	0.554961	50.7062	68.181	107.809	30.7933	62.0221	66.2468	ZNF446	zinc finger protein 446
ENSG00000083844	1133.01	0.156436	0.256532	0.60981	0.541988	0.757432	1148.55	1375.71	1058.06	1103.2	984.162	1128.37	ZNF264	zinc finger protein 264
ENSG00000083845	2355.15	-0.696818	0.275136	-2.53263	0.0113211	0.0683101	1847.83	1527.06	2017.84	2460.79	2870.57	3406.82	RPS5	ribosomal protein S5
ENSG00000083857	3229.68	1.76351	0.377848	4.66724	3.05271e-06	0.000188826	4972.74	5933.68	4063.35	866.23	1502.57	2039.53	FAT1	FAT atypical cadherin 1
ENSG00000083896	79.8371	-0.193992	0.412977	-0.469741	0.63854	0.82243	96.6955	70.5988	56.2897	108.446	80.7458	66.2468	YTHDC1	YTH domain containing 1
ENSG00000083937	700.158	-0.680773	0.332469	-2.04763	0.0405964	0.161374	665.076	516.918	432.19	1009.49	956.077	621.199	CHMP2B	charged multivesicular body protein 2B
ENSG00000084070	377.406	1.40907	0.541088	2.60414	0.00921044	0.0593663	330.18	260.635	1054.24	234.297	235.216	149.87	SMAP2	small ArfGAP2
ENSG00000084072	377.755	-0.236674	0.266322	-0.888678	0.374176	0.621396	345.509	323.013	372.084	461.9	385.005	379.018	PPIE	peptidylprolyl isomerase E
ENSG00000084073	541.84	-0.131034	0.29793	-0.439816	0.66007	0.835366	653.284	416.823	482.756	598.462	582.774	516.942	ZMPSTE24	zinc metallopeptidase STE24
ENSG00000084090	4957.34	-1.13514	0.290724	-3.90451	9.44152e-05	0.00235393	3332.46	2923.08	3050.14	8576.61	6659.77	5202	STARD7	StAR related lipid transfer domain containing 7
ENSG00000084092	274.406	-0.823847	0.344742	-2.38975	0.01686	0.08975	193.391	158.605	243.286	255.718	383.835	411.599	NOA1	nitric oxide associated 1
ENSG00000084093	1389.77	-0.25249	0.309478	-0.815858	0.414582	0.658281	1142.66	1628.12	1033.25	1557.07	1730.77	1246.74	REST	RE1 silencing transcription factor
ENSG00000084110	10.1939	-0.108888	0.934881	-0.116473	0.907278	0.962505	2.35843	11.6053	15.265	12.0496	4.68091	15.2042	HAL	histidine ammonia-lyase
ENSG00000084112	1126.6	-0.24123	0.407047	-0.592634	0.553426	0.76619	1532.98	768.366	797.596	1045.63	1703.85	911.165	SSH1	slingshot protein phosphatase 1
ENSG00000084207	1163.51	-0.15109	0.275793	-0.547838	0.583803	0.786424	1155.63	1066.23	1086.68	955.932	1425.34	1291.27	GSTP1	glutathione S-transferase pi 1
ENSG00000084234	2433.61	0.501326	0.271628	1.84563	0.0649454	0.216752	2563.61	3469.49	2522.54	2002.9	2216.41	1826.67	APLP2	amyloid beta precursor like protein 2
ENSG00000084444	97.3174	0.297279	0.348981	0.851848	0.394298	0.63994	94.337	109.767	117.35	105.768	79.5755	77.1069	FAM234B	family with sequence similarity 234 member B
ENSG00000084453	12.1389	0.421113	0.713727	0.590019	0.555178	0.767393	11.7921	14.5066	15.265	13.3884	7.02137	10.8601	SLCO1A2	solute carrier organic anion transporter family member 1A2
ENSG00000084463	1081.69	-0.623565	0.244679	-2.54851	0.0108185	0.0661676	949.267	754.343	851.978	1328.13	1313	1293.44	WBP11	WW domain binding protein 11
ENSG00000084623	1475.44	-0.671445	0.244923	-2.74146	0.00611673	0.045466	1240.53	1035.77	1139.15	1693.63	1992.9	1750.65	EIF3I	eukaryotic translation initiation factor 3 subunit I
ENSG00000084628	97.948	-3.3273	0.478793	-6.94935	3.66986e-12	2.63508e-09	14.1506	14.5066	24.8056	227.603	201.279	105.343	NKAIN1	sodium/potassium transporting ATPase interacting 1
ENSG00000084636	1132.55	1.82954	0.326886	5.5969	2.18224e-08	3.70138e-06	2071.88	1455.49	1776.46	388.264	661.179	442.007	COL16A1	collagen type XVI alpha 1 chain
ENSG00000084652	914.86	0.181166	0.264316	0.685417	0.493081	0.721174	851.392	943.412	1121.98	793.932	823.841	954.605	TXLNA	taxilin alpha
ENSG00000084674	65.4749	-0.922094	0.656732	-1.40407	0.160299	0.380162	28.3011	57.5428	49.6113	42.8429	38.6175	175.934	APOB	apolipoprotein B
ENSG00000084676	2975.63	-0.376156	0.320812	-1.17251	0.240991	0.480929	2649.69	2108.29	3011.98	4465.03	2878.76	2740.01	NCOA1	nuclear receptor coactivator 1
ENSG00000084693	262.422	0.435926	0.300299	1.45164	0.146601	0.360208	303.058	283.846	318.657	199.487	276.174	193.31	AGBL5	ATP/GTP binding protein like 5
ENSG00000084710	437.142	-0.852257	0.607742	-1.40233	0.160816	0.380925	491.732	62.8619	381.625	527.503	472.772	686.36	EFR3B	EFR3 homolog B
ENSG00000084731	96.9426	0.0486243	0.444181	0.10947	0.91283	0.965353	109.667	74.9507	111.625	76.3139	143.938	65.1608	KIF3C	kinesin family member 3C
ENSG00000084733	3460.02	-1.12175	0.36384	-3.08309	0.00204864	0.0210691	2791.2	1734.02	2012.12	5141.15	6057.1	3024.55	RAB10	RAB10, member RAS oncogene family
ENSG00000084754	6663	-0.822821	0.370093	-2.22328	0.0261966	0.120963	5397.26	3037.68	6004.87	8525.73	6233.81	10778.7	HADHA	hydroxyacyl-CoA dehydrogenase trifunctional multienzyme complex subunit alpha
ENSG00000084764	699.519	-0.516879	0.458652	-1.12695	0.259762	0.501707	788.894	319.629	619.187	716.279	1241.61	511.512	MAPRE3	microtubule associated protein RP/EB family member 3
ENSG00000084774	396.136	0.541522	0.366374	1.47806	0.139392	0.349469	383.244	480.168	545.724	236.975	269.153	461.555	CAD	carbamoyl-phosphate synthetase 2, aspartate transcarbamylase, and dihydroorotase
ENSG00000085063	6602.86	-0.79452	0.34152	-2.32642	0.0199961	0.100799	5997.48	3013.99	5478.23	7576.5	9536.19	8014.77	CD59	CD59 molecule (CD59 blood group)
ENSG00000085117	153.427	0.960802	0.329454	2.91635	0.00354153	0.0310367	181.599	189.069	237.562	93.7188	125.214	93.3971	CD82	CD82 molecule
ENSG00000085185	160.308	-0.10436	0.408022	-0.25577	0.798128	0.910524	166.269	145.066	152.65	99.0742	244.578	154.214	BCORL1	BCL6 corepressor like 1
ENSG00000085224	4268.6	-0.370137	0.305962	-1.20975	0.226375	0.463924	4364.27	3483.03	3324.91	5900.27	4992.19	3546.92	ATRX	ATRX chromatin remodeler
ENSG00000085265	95.721	3.40755	0.522915	6.51646	7.19866e-11	3.23055e-08	120.28	160.056	244.24	18.7438	23.4046	7.60209	FCN1	ficolin 1
ENSG00000085274	346.207	-0.624206	0.323918	-1.92705	0.0539738	0.193833	305.416	276.109	235.653	547.586	377.984	334.492	MYNN	myoneurin
ENSG00000085276	422.308	0.0845867	0.322758	0.262075	0.793264	0.907342	441.026	504.346	357.774	520.809	387.346	322.546	MECOM	MDS1 and EVI1 complex locus
ENSG00000085365	877.79	-0.547439	0.315537	-1.73494	0.0827508	0.252555	902.098	651.346	586.749	1266.54	1006.4	853.606	SCAMP1	secretory carrier membrane protein 1
ENSG00000085377	1028.49	-1.19788	0.397445	-3.01394	0.00257877	0.0247192	742.904	323.981	808.091	1504.86	1585.66	1205.47	PREP	prolyl endopeptidase
ENSG00000085382	367.598	0.328361	0.311997	1.05245	0.292593	0.539607	408.008	455.507	363.498	413.702	258.62	306.256	HACE1	HECT domain and ankyrin repeat containing E3 ubiquitin protein ligase 1
ENSG00000085415	323.171	-0.0758792	0.348342	-0.21783	0.827562	0.926485	371.452	313.826	258.551	445.834	299.578	249.783	SEH1L	SEH1 like nucleoporin
ENSG00000085433	566.254	-1.04854	0.346478	-3.02627	0.00247589	0.0240564	437.488	264.504	406.431	891.667	841.394	556.038	WDR47	WD repeat domain 47
ENSG00000085449	543.632	-0.192743	0.278555	-0.691938	0.488977	0.719	566.022	524.655	431.236	668.081	557.029	514.77	WDFY1	WD repeat and FYVE domain containing 1
ENSG00000085465	39.0534	0.246112	0.607263	0.40528	0.685272	0.850754	37.7348	53.1908	36.2544	17.4049	24.5748	65.1608	OVGP1	oviductal glycoprotein 1
ENSG00000085491	425.823	0.173696	0.279426	0.621618	0.534193	0.751653	425.696	469.047	458.904	455.206	422.452	323.632	SLC25A24	solute carrier family 25 member 24
ENSG00000085511	1034.94	-0.179769	0.283607	-0.633867	0.526168	0.745461	1090.77	1077.36	743.215	1111.24	1174.91	1012.16	MAP3K4	mitogen-activated protein kinase kinase kinase 4
ENSG00000085514	41.7185	1.45948	0.614287	2.37589	0.0175068	0.0918815	28.3011	48.3553	106.855	25.438	16.3832	24.9783	PILRA	paired immunoglobin like type 2 receptor alpha
ENSG00000085563	49.6567	2.34425	0.686445	3.41506	0.000637682	0.00930317	142.685	26.1119	80.1413	24.0991	14.0427	10.8601	ABCB1	ATP binding cassette subfamily B member 1
ENSG00000085644	385.811	-0.977656	0.509704	-1.91809	0.0551001	0.196282	275.936	115.569	389.258	275.801	628.413	629.887	ZNF213	zinc finger protein 213
ENSG00000085662	1310.12	-0.933767	0.501283	-1.86275	0.0624972	0.212327	1350.2	317.211	1035.16	1520.92	2221.09	1416.16	AKR1B1	aldo-keto reductase family 1 member B
ENSG00000085719	1226.47	0.0845168	0.303998	0.278018	0.780999	0.901953	1299.49	1450.66	1036.11	1440.59	1208.85	923.111	CPNE3	copine 3
ENSG00000085733	1733.41	0.305083	0.25028	1.21897	0.222856	0.460434	2106.07	1776.09	1866.15	1672.21	1628.96	1351	CTTN	cortactin
ENSG00000085741	175.138	0.455845	0.545828	0.835144	0.403637	0.648863	127.355	367.017	112.579	95.0576	214.152	134.666	WNT11	Wnt family member 11
ENSG00000085760	809.964	-0.937699	0.377892	-2.4814	0.0130869	0.0753352	653.284	421.175	593.427	887.651	1550.55	753.693	MTIF2	mitochondrial translational initiation factor 2
ENSG00000085788	1060.36	-0.154698	0.333175	-0.464314	0.642423	0.824894	849.033	1383.45	776.607	1285.29	1087.14	980.669	DDHD2	DDHD domain containing 2
ENSG00000085831	65.2053	-0.270559	0.660618	-0.409555	0.682133	0.849098	119.101	22.727	36.2544	104.43	62.0221	46.6985	TTC39A	tetratricopeptide repeat domain 39A
ENSG00000085832	3404.71	-0.785145	0.308871	-2.54198	0.0110225	0.0670534	2889.07	2224.83	2388.02	4904.17	4961.77	3060.38	EPS15	epidermal growth factor receptor pathway substrate 15
ENSG00000085840	8.80082	-0.290807	0.867727	-0.335137	0.737522	NA	7.07528	12.5724	3.81625	8.03304	9.36183	11.9461	ORC1	origin recognition complex subunit 1
ENSG00000085871	350.045	-0.479414	0.267797	-1.79022	0.0734193	0.233781	292.445	289.165	295.759	373.536	469.262	380.104	MGST2	microsomal glutathione S-transferase 2
ENSG00000085872	187.188	-0.119409	0.418513	-0.285316	0.775402	0.898929	231.126	94.7764	213.71	171.372	218.833	193.31	CHERP	calcium homeostasis endoplasmic reticulum protein
ENSG00000085978	490.905	-0.496677	0.244141	-2.03438	0.0419129	0.164453	425.696	382.491	414.063	563.652	583.944	575.587	ATG16L1	autophagy related 16 like 1
ENSG00000085982	1139.63	-0.161932	0.233621	-0.693139	0.488223	0.718493	1056.57	1088.48	1081.91	1287.96	1115.23	1207.65	USP40	ubiquitin specific peptidase 40
ENSG00000085998	1027.72	-0.386139	0.325047	-1.18795	0.234854	0.473999	1044.78	669.721	959.787	962.626	1480.34	1049.09	POMGNT1	protein O-linked mannose N-acetylglucosaminyltransferase 1 (beta 1,2-)
ENSG00000085999	46.4841	-1.34748	0.553973	-2.43239	0.0149995	0.0826776	33.018	14.023	32.4381	96.3965	43.2984	59.7307	RAD54L	RAD54 like
ENSG00000086015	3765.43	-1.5456	0.444164	-3.4798	0.000501786	0.00791286	2498.75	834.613	2432.86	5367.41	6932.43	4526.5	MAST2	microtubule associated serine/threonine kinase 2
ENSG00000086061	933.095	0.297225	0.325314	0.913655	0.360898	0.60897	1297.13	884.419	905.406	1009.49	877.671	624.457	DNAJA1	DnaJ heat shock protein family (Hsp40) member A1
ENSG00000086062	622.853	0.36279	0.405775	0.894067	0.371286	0.619175	931.578	416.823	754.664	583.734	681.073	369.244	B4GALT1	beta-1,4-galactosyltransferase 1
ENSG00000086065	577.632	0.0114045	0.274806	0.0415002	0.966897	0.986171	687.481	517.885	535.229	595.784	512.56	616.855	CHMP5	charged multivesicular body protein 5
ENSG00000086102	1397.07	-0.425636	0.301885	-1.40993	0.158561	0.377911	1406.8	1090.9	1080	2009.6	1520.13	1274.98	NFX1	nuclear transcription factor, X-box binding 1
ENSG00000086159	18.5421	0.662581	0.712887	0.929433	0.352665	0.601253	22.405	29.4967	16.2191	13.3884	5.85114	23.8923	AQP6	aquaporin 6
ENSG00000086189	200.718	0.0233428	0.344266	0.0678046	0.945941	0.979358	204.004	206.961	195.583	271.785	153.3	172.676	DIMT1	DIMT1 rRNA methyltransferase and ribosome maturation factor
ENSG00000086200	601.043	-0.371343	0.302969	-1.22568	0.220319	0.456952	639.133	429.395	504.699	811.337	602.668	619.027	IPO11	importin 11
ENSG00000086205	9.75384	1.50596	1.07563	1.40008	0.161489	0.381803	11.7921	8.70396	22.8975	5.35536	0	9.77411	FOLH1	folate hydrolase 1
ENSG00000086232	828.746	-0.576406	0.348548	-1.65373	0.0981816	0.280235	655.642	634.422	706.006	981.37	1358.64	636.403	EIF2AK1	eukaryotic translation initiation factor 2 alpha kinase 1
ENSG00000086289	1031.99	-1.43285	0.31892	-4.49282	7.02872e-06	0.000347261	570.739	407.635	696.466	1534.31	1728.43	1254.34	EPDR1	ependymin related 1
ENSG00000086300	55.6492	2.16854	0.588086	3.68746	0.000226506	0.00439565	45.9893	136.846	89.6819	29.4545	21.0641	10.8601	SNX10	sorting nexin 10
ENSG00000086475	461.402	-0.393309	0.286403	-1.37327	0.169668	0.3931	464.61	362.665	370.176	492.693	616.71	461.555	SEPHS1	selenophosphate synthetase 1
ENSG00000086504	319.376	-0.554562	0.360987	-1.53624	0.12448	0.326308	231.126	190.036	355.865	302.578	443.517	393.137	MRPL28	mitochondrial ribosomal protein L28
ENSG00000086544	345.854	1.37641	0.401408	3.42897	0.000605886	0.00895747	597.861	277.076	623.957	157.983	228.195	190.052	ITPKC	inositol-trisphosphate 3-kinase C
ENSG00000086570	166.662	0.729828	0.459331	1.58889	0.112084	0.30512	218.154	266.921	138.339	157.983	64.3626	154.214	FAT2	FAT atypical cadherin 2
ENSG00000086589	604.455	-0.19807	0.271503	-0.729529	0.465678	0.700795	587.248	568.175	533.321	775.188	599.157	563.641	RBM22	RNA binding motif protein 22
ENSG00000086598	1763.93	-0.453101	0.295285	-1.53446	0.124918	0.327115	1740.52	1424.06	1303.25	2296.11	2265.56	1554.08	TMED2	transmembrane p24 trafficking protein 2
ENSG00000086619	310.069	0.195226	0.279404	0.698724	0.484724	0.715756	338.434	357.346	296.714	332.032	263.301	272.589	ERO1B	endoplasmic reticulum oxidoreductase 1 beta
ENSG00000086666	1248.72	-0.573407	0.306331	-1.87186	0.0612262	0.20964	1181.57	1074.94	754.664	1705.68	1549.38	1226.11	ZFAND6	zinc finger AN1-type containing 6
ENSG00000086712	340.915	0.197257	0.418318	0.471548	0.63725	0.821508	306.595	470.981	313.887	488.677	203.62	261.729	TXLNG	taxilin gamma
ENSG00000086717	7.26726	0.900239	1.02885	0.874996	0.381576	NA	16.509	9.18751	2.86219	2.67768	5.85114	6.51608	PPEF1	protein phosphatase with EF-hand domain 1
ENSG00000086730	62.5456	1.0523	0.427718	2.46027	0.0138832	0.0782054	69.5736	69.1481	114.488	45.5206	37.4473	39.0965	LAT2	linker for activation of T cells family member 2
ENSG00000086758	10834	-0.443415	0.292502	-1.51594	0.129534	0.334343	10925.4	7294.88	9326.92	13455.3	13889.4	10111.9	HUWE1	HECT, UBA and WWE domain containing E3 ubiquitin protein ligase 1
ENSG00000086827	382.626	-0.781568	0.282741	-2.76425	0.00570533	0.0433046	331.359	285.296	228.021	485.999	492.666	472.416	ZW10	zw10 kinetochore protein
ENSG00000086848	178.933	-0.392079	0.378484	-1.03592	0.30024	0.547991	192.212	174.563	97.3144	240.991	186.066	182.45	ALG9	ALG9 alpha-1,2-mannosyltransferase
ENSG00000086967	30878	-3.3927	0.645697	-5.25432	1.48576e-07	1.76822e-05	2619.03	5365.02	8121.94	37322.8	115752	16087.1	MYBPC2	myosin binding protein C2
ENSG00000086991	182.349	2.36303	0.689585	3.42674	0.000610876	0.00901293	549.513	249.03	117.35	76.3139	87.7671	14.1182	NOX4	NADPH oxidase 4
ENSG00000087008	297.434	-0.219351	0.303358	-0.723076	0.469633	0.703802	265.323	241.293	318.657	282.495	290.217	386.621	ACOX3	acyl-CoA oxidase 3, pristanoyl
ENSG00000087053	579.849	0.209617	0.286599	0.731395	0.464538	0.700057	766.488	554.152	545.724	590.428	487.985	534.318	MTMR2	myotubularin related protein 2
ENSG00000087074	1309.23	0.0853493	0.455573	0.187345	0.85139	0.937453	1399.73	732.099	1912.9	1192.91	775.861	1841.88	PPP1R15A	protein phosphatase 1 regulatory subunit 15A
ENSG00000087076	18.0748	0.908984	0.986884	0.921065	0.357016	0.605503	2.35843	19.8257	48.6572	5.35536	10.5321	21.7203	HSD17B14	hydroxysteroid 17-beta dehydrogenase 14
ENSG00000087077	204.934	1.29996	0.450531	2.8854	0.00390916	0.0332572	259.427	354.928	260.459	60.2478	108.831	185.708	TRIP6	thyroid hormone receptor interactor 6
ENSG00000087085	1646.55	-1.42973	0.466389	-3.06553	0.00217286	0.021923	869.08	431.813	1374.8	1542.34	2518.33	3142.92	ACHE	acetylcholinesterase (Cartwright blood group)
ENSG00000087086	6903.41	1.33438	0.347259	3.84259	0.000121743	0.00281381	6727.41	14182.6	8747.8	4005.81	4202.29	3554.52	FTL	ferritin light chain
ENSG00000087087	608.933	-0.260194	0.255001	-1.02036	0.307556	0.555188	549.513	556.57	556.219	684.147	733.733	573.415	SRRT	serrate, RNA effector molecule
ENSG00000087088	73.7452	0.961118	0.495981	1.93781	0.0526459	0.190372	73.1112	97.1942	122.12	28.1156	79.5755	42.3545	BAX	BCL2 associated X, apoptosis regulator
ENSG00000087095	297.889	-0.301495	0.366139	-0.823443	0.410256	0.654461	297.162	279.01	224.205	380.231	402.559	204.17	NLK	nemo like kinase
ENSG00000087111	501.764	-0.352172	0.275987	-1.27604	0.20194	0.434696	436.309	396.514	490.388	496.71	533.624	657.038	PIGS	phosphatidylinositol glycan anchor biosynthesis class S
ENSG00000087116	672.79	2.45436	0.316554	7.75337	8.94862e-15	1.37687e-11	1341.94	1040.12	1032.3	163.338	266.812	192.224	ADAMTS2	ADAM metallopeptidase with thrombospondin type 1 motif 2
ENSG00000087152	416.975	0.189345	0.304892	0.621025	0.534583	0.751907	438.667	394.096	500.883	294.545	444.687	428.975	ATXN7L3	ataxin 7 like 3
ENSG00000087157	325.735	-0.0843998	0.311	-0.271382	0.786097	0.90364	293.624	367.5	287.173	270.446	322.983	412.685	PGS1	phosphatidylglycerophosphate synthase 1
ENSG00000087191	618.926	-0.43648	0.357498	-1.22093	0.222113	0.459541	518.854	341.872	718.409	617.205	815.649	701.564	PSMC5	proteasome 26S subunit, ATPase 5
ENSG00000087206	529.923	-0.219564	0.316614	-0.693475	0.488012	0.718394	523.571	499.51	445.547	761.8	466.921	482.19	UIMC1	ubiquitin interaction motif containing 1
ENSG00000087237	11.5984	0.690228	0.766248	0.900789	0.367701	0.615817	15.3298	13.5395	14.3109	4.01652	9.36183	13.0322	CETP	cholesteryl ester transfer protein
ENSG00000087245	3284.06	1.3498	0.395206	3.41544	0.000636793	0.00929977	3484.57	3613.59	7054.34	1286.63	1983.54	2281.71	MMP2	matrix metallopeptidase 2
ENSG00000087253	233.092	0.715168	0.385594	1.85472	0.0636368	0.214523	416.262	200.191	253.781	152.628	165.002	210.686	LPCAT2	lysophosphatidylcholine acyltransferase 2
ENSG00000087258	90.7118	0.0741791	0.632993	0.117188	0.906711	0.962186	56.6022	50.2895	172.685	34.8098	115.853	114.031	GNAO1	G protein subunit alpha o1
ENSG00000087263	957.861	-0.773292	0.416006	-1.85885	0.0630489	0.213443	1022.38	382.007	718.409	1541	1122.25	961.121	OGFOD1	2-oxoglutarate and iron dependent oxygenase domain containing 1
ENSG00000087266	874.134	0.0836211	0.404084	0.20694	0.836057	0.930627	719.32	800.28	1179.22	465.916	1046.18	1033.88	SH3BP2	SH3 domain binding protein 2
ENSG00000087269	534.056	-0.853453	0.259547	-3.28825	0.00100814	0.0127818	419.8	343.806	378.763	751.089	679.903	630.973	NOP14	NOP14 nucleolar protein
ENSG00000087274	4805.76	-0.535071	0.244972	-2.18422	0.0289464	0.129284	3988.1	3588.45	4197.88	5761.03	6295.83	5003.26	ADD1	adducin 1
ENSG00000087299	751.609	-0.778713	0.25707	-3.02919	0.00245211	0.0239307	504.703	535.777	620.141	899.701	1055.55	893.788	L2HGDH	L-2-hydroxyglutarate dehydrogenase
ENSG00000087301	249.453	-0.150532	0.346041	-0.435012	0.663554	0.837825	233.484	275.142	200.353	263.751	188.407	335.578	TXNDC16	thioredoxin domain containing 16
ENSG00000087302	1209.83	-0.639418	0.283822	-2.25288	0.0242667	0.114885	1068.37	979.679	789.964	1607.95	1618.43	1194.61	RTRAF	RNA transcription, translation and transport factor
ENSG00000087303	736.462	1.25437	0.499343	2.51205	0.0120033	0.0711121	510.599	1200.66	1402.47	293.206	297.238	714.596	NID2	nidogen 2
ENSG00000087338	227.747	-0.359642	0.328704	-1.09412	0.273902	0.517328	170.986	262.086	164.099	267.768	238.727	262.815	GMCL1	germ cell-less 1, spermatogenesis associated
ENSG00000087365	1341.04	0.0823768	0.234161	0.351796	0.724991	0.87207	1284.16	1385.38	1468.3	1263.87	1268.53	1375.98	SF3B2	splicing factor 3b subunit 2
ENSG00000087448	274.619	0.882957	0.290774	3.03658	0.00239279	0.0235373	386.782	358.796	322.473	226.264	187.237	166.16	KLHL42	kelch like family member 42
ENSG00000087460	12571.3	-0.37225	0.32997	-1.12813	0.259263	0.501338	13201.3	6945.27	12730.1	14771.4	13075	14704.6	GNAS	GNAS complex locus
ENSG00000087470	1968.78	-0.815389	0.335175	-2.43272	0.0149857	0.0826226	1890.28	1098.63	1292.75	2475.52	3080.04	1975.46	DNM1L	dynamin 1 like
ENSG00000087494	20.3031	0.65743	0.636319	1.03318	0.301521	0.549046	36.5556	14.5066	23.8516	18.7438	14.0427	14.1182	PTHLH	parathyroid hormone like hormone
ENSG00000087495	30.9145	2.239	0.971402	2.30491	0.0211715	0.104792	9.4337	102.513	41.0247	10.7107	1.17023	20.6342	PHACTR3	phosphatase and actin regulator 3
ENSG00000087502	761.434	-0.625194	0.317612	-1.96842	0.0490198	0.181932	745.263	531.425	520.918	1060.36	1013.42	697.22	ERGIC2	ERGIC and golgi 2
ENSG00000087586	82.6303	-1.15479	0.528106	-2.18667	0.028767	0.128615	38.914	34.8158	80.1413	170.033	64.3626	107.515	AURKA	aurora kinase A
ENSG00000087589	31.1854	1.65298	0.737928	2.24002	0.0250894	0.117489	14.1506	33.3652	94.4522	14.7272	15.213	15.2042	CASS4	Cas scaffold protein family member 4
ENSG00000087842	187.274	-0.835639	0.300315	-2.78254	0.00539346	0.0416567	134.43	132.494	136.431	286.512	217.662	216.117	PIR	pirin
ENSG00000087884	314.526	-1.5988	0.344721	-4.63797	3.51854e-06	0.000208045	172.165	108.799	188.904	498.049	383.835	535.404	AAMDC	adipogenesis associated Mth938 domain containing
ENSG00000087903	120.406	-0.0778831	0.391356	-0.199008	0.842256	0.933292	128.534	130.559	92.5441	80.3304	142.768	147.698	RFX2	regulatory factor X2
ENSG00000087995	310.503	-0.473623	0.296724	-1.59618	0.11045	0.302082	249.993	215.665	314.841	397.635	341.707	343.18	METTL2A	methyltransferase like 2A
ENSG00000088035	177.251	0.519924	0.307223	1.69233	0.0905823	0.266453	202.825	237.425	186.042	136.562	133.406	167.246	ALG6	ALG6 alpha-1,3-glucosyltransferase
ENSG00000088038	29.3833	0.361504	0.698771	0.517342	0.604917	0.801484	9.4337	31.431	58.1978	18.7438	28.0855	30.4084	CNOT3	CCR4-NOT transcription complex subunit 3
ENSG00000088179	2016.47	-1.3322	0.280458	-4.75008	2.0334e-06	0.00013519	1200.44	1061.88	1177.31	3181.08	3277.81	2200.26	PTPN4	protein tyrosine phosphatase non-receptor type 4
ENSG00000088205	742.915	0.0725404	0.258083	0.281074	0.778654	0.900659	836.062	802.698	645.9	755.106	685.754	731.973	DDX18	DEAD-box helicase 18
ENSG00000088247	891.013	-0.406888	0.262727	-1.54871	0.12145	0.321602	810.119	651.83	837.667	939.866	1128.1	978.497	KHSRP	KH-type splicing regulatory protein
ENSG00000088256	956.35	-0.774279	0.411583	-1.88122	0.0599416	0.206825	818.374	403.283	896.819	858.196	1640.66	1120.77	GNA11	G protein subunit alpha 11
ENSG00000088280	1139.9	-0.295495	0.287401	-1.02816	0.303873	0.551485	1075.44	854.922	1141.06	1239.77	1493.21	1034.97	ASAP3	ArfGAP with SH3 domain, ankyrin repeat and PH domain 3
ENSG00000088298	108.501	0.568884	0.509138	1.11735	0.263846	0.506561	80.1865	146.517	162.191	38.8264	114.682	108.601	EDEM2	ER degradation enhancing alpha-mannosidase like protein 2
ENSG00000088305	50.5424	0.718557	0.623717	1.15206	0.249298	0.490737	25.9427	91.8751	70.6006	20.0826	33.9366	60.8167	DNMT3B	DNA methyltransferase 3 beta
ENSG00000088320	44.9881	0.17686	0.49165	0.359728	0.71905	0.869059	38.914	71.0823	32.4381	44.1817	40.958	42.3545	REM1	RRAD and GEM like GTPase 1
ENSG00000088325	74.9869	-1.0175	0.492431	-2.06628	0.0388023	0.156965	37.7348	30.4638	81.0953	89.7023	124.044	86.881	TPX2	TPX2 microtubule nucleation factor
ENSG00000088340	33.2078	0.073608	0.528077	0.139389	0.889143	0.955124	27.1219	24.6612	50.5653	33.471	36.2771	27.1503	FER1L4	fer-1 like family member 4 (pseudogene)
ENSG00000088356	91.1652	-0.27896	0.413316	-0.674932	0.499719	0.726003	102.592	51.2566	94.4522	91.0411	93.6183	114.031	PDRG1	p53 and DNA damage regulated 1
ENSG00000088367	419.872	1.01355	0.315235	3.21521	0.0013035	0.0152768	429.234	625.718	629.681	227.603	285.536	321.46	EPB41L1	erythrocyte membrane protein band 4.1 like 1
ENSG00000088386	8.07237	0.462098	0.832381	0.555151	0.578791	NA	8.25449	10.1546	9.54063	8.03304	7.02137	5.43006	SLC15A1	solute carrier family 15 member 1
ENSG00000088387	2600.84	0.605482	0.309706	1.95502	0.0505808	0.1859	2936.24	2346.68	4133.95	2080.56	1875.88	2231.76	DOCK9	dedicator of cytokinesis 9
ENSG00000088448	2874.78	-0.403352	0.283271	-1.42391	0.154472	0.372093	2633.18	2770.28	2022.61	3551.94	2656.42	3614.25	ANKRD10	ankyrin repeat domain 10
ENSG00000088451	116.859	0.0668235	0.39219	0.170386	0.864707	0.943222	89.6202	137.813	130.707	124.512	78.4053	140.096	TGDS	TDP-glucose 4,6-dehydratase
ENSG00000088538	75.1608	-0.842378	0.420459	-2.00347	0.0451265	0.1722	47.1685	56.5757	57.2438	135.223	67.8732	86.881	DOCK3	dedicator of cytokinesis 3
ENSG00000088543	379.121	-1.16689	0.453349	-2.57394	0.0100548	0.0628827	261.785	137.813	302.438	358.809	810.968	402.911	C3orf18	chromosome 3 open reading frame 18
ENSG00000088682	1527.41	-1.68098	0.452647	-3.71367	0.000204274	0.0041009	824.27	300.77	1055.19	2233.19	2682.16	2068.85	COQ9	coenzyme Q9
ENSG00000088726	16.256	0.00700574	1.06714	0.00656497	0.994762	0.997819	9.4337	36.2665	2.86219	10.7107	3.51068	34.7524	TMEM40	transmembrane protein 40
ENSG00000088727	64.6516	0.021391	0.429116	0.0498489	0.960243	0.983856	69.5736	57.5428	68.6925	45.5206	90.1076	56.4727	KIF9	kinesin family member 9
ENSG00000088756	554.634	1.28105	0.53691	2.38597	0.0170344	0.0903564	308.954	1465.17	582.932	271.785	280.855	418.115	ARHGAP28	Rho GTPase activating protein 28
ENSG00000088766	147.491	0.00594561	0.415874	0.0142967	0.988593	0.995712	121.459	145.549	176.502	127.19	95.9587	218.289	CRLS1	cardiolipin synthase 1
ENSG00000088808	356.398	-0.38149	0.298102	-1.27973	0.200641	0.433372	392.678	272.724	264.275	398.974	416.601	393.137	PPP1R13B	protein phosphatase 1 regulatory subunit 13B
ENSG00000088812	1233.15	-0.111726	0.246057	-0.454064	0.649783	0.829893	1202.8	1072.04	1282.26	1164.79	1297.78	1379.24	ATRN	attractin
ENSG00000088826	47.985	-0.545733	0.489981	-1.11378	0.265372	0.508168	38.914	29.0132	49.6113	42.8429	81.916	45.6125	SMOX	spermine oxidase
ENSG00000088827	298.772	1.76997	0.429781	4.11831	3.81657e-05	0.00122195	397.395	286.263	703.144	96.3965	149.789	159.644	SIGLEC1	sialic acid binding Ig like lectin 1
ENSG00000088832	917.922	0.331322	0.286232	1.15753	0.247055	0.488016	1206.33	782.389	1080.95	816.692	856.607	764.553	FKBP1A	FKBP prolyl isomerase 1A
ENSG00000088833	1208.23	-0.583771	0.316597	-1.84389	0.065199	0.21734	1252.32	675.524	975.052	1488.79	1378.53	1479.15	NSFL1C	NSFL1 cofactor
ENSG00000088836	33.0039	-0.31919	0.707556	-0.451116	0.651906	0.830586	41.2725	13.0559	34.3463	24.0991	67.8732	17.3762	SLC4A11	solute carrier family 4 member 11
ENSG00000088854	1755.25	-0.698026	0.397142	-1.75762	0.0788117	0.244575	1983.44	827.359	1206.89	2060.47	2755.89	1697.44	C20orf194	chromosome 20 open reading frame 194
ENSG00000088876	237.546	-0.348532	0.313036	-1.11339	0.26554	0.508308	224.05	197.773	205.123	338.727	229.365	230.235	ZNF343	zinc finger protein 343
ENSG00000088881	33.5316	-0.0312824	0.617881	-0.0506285	0.959622	0.983547	21.2258	36.2665	41.9788	13.3884	50.3198	38.0104	EBF4	EBF family member 4
ENSG00000088882	77.3351	2.15853	1.58921	1.35824	0.174388	0.399585	11.7921	113.635	253.781	5.35536	2.34046	77.1069	CPXM1	carboxypeptidase X, M14 family member 1
ENSG00000088888	4117.62	-0.624233	0.329842	-1.89252	0.0584214	0.20317	3723.95	2410.51	3588.23	3867.91	6440.94	4674.2	MAVS	mitochondrial antiviral signaling protein
ENSG00000088899	148.693	-1.0097	0.378117	-2.67035	0.00757723	0.0523984	71.932	105.415	118.304	141.917	235.216	219.375	LZTS3	leucine zipper tumor suppressor family member 3
ENSG00000088930	1023.12	-0.213456	0.266176	-0.801937	0.422589	0.664146	1051.86	982.58	808.091	1210.31	1126.93	958.949	XRN2	5'-3' exoribonuclease 2
ENSG00000088970	476.819	-0.0629991	0.317652	-0.198327	0.842789	0.933459	558.947	513.05	327.244	490.015	448.197	523.458	KIZ	kizuna centrosomal protein
ENSG00000088986	449.746	1.28289	0.301627	4.25322	2.10714e-05	0.000776483	715.782	518.369	679.293	211.537	287.876	285.621	DYNLL1	dynein light chain LC8-type 1
ENSG00000088992	47.8962	-0.0748792	0.478406	-0.156518	0.875625	0.949357	34.1972	52.2237	53.4275	32.1322	49.1496	66.2468	TESC	tescalcin
ENSG00000089006	1120.94	-0.462121	0.303877	-1.52075	0.128322	0.332593	876.155	1178.42	772.791	1495.48	1335.23	1067.55	SNX5	sorting nexin 5
ENSG00000089009	4411.02	-0.641692	0.263295	-2.43716	0.0148031	0.0818251	3462.17	3318.63	3556.75	6453.21	5222.73	4452.65	RPL6	ribosomal protein L6
ENSG00000089012	5.58326	1.34356	1.35946	0.988299	0.323006	NA	0	8.70396	15.265	2.67768	4.68091	2.17203	SIRPG	signal regulatory protein gamma
ENSG00000089022	829.342	-0.333653	0.257032	-1.2981	0.194254	0.425202	807.761	764.981	628.727	984.047	931.502	859.036	MAPKAPK5	MAPK activated protein kinase 5
ENSG00000089041	57.9421	1.90208	0.523061	3.63643	0.00027644	0.00511142	77.8281	65.2797	131.661	13.3884	26.9153	32.5804	P2RX7	purinergic receptor P2X 7
ENSG00000089048	572.898	-0.635777	0.34409	-1.8477	0.0646452	0.21623	492.911	456.958	395.936	834.097	813.309	444.179	ESF1	ESF1 nucleolar pre-rRNA processing protein homolog
ENSG00000089050	235.924	0.158746	0.31268	0.507696	0.611667	0.805817	286.549	254.832	205.123	265.09	210.641	193.31	RBBP9	RB binding protein 9, serine hydrolase
ENSG00000089053	2457.15	-0.205573	0.252596	-0.813842	0.415736	0.659113	2586.01	1957.42	2305.02	2419.28	2754.72	2720.46	ANAPC5	anaphase promoting complex subunit 5
ENSG00000089057	502.163	0.763196	0.353653	2.15804	0.030925	0.134713	574.277	681.81	640.176	226.264	436.495	453.953	SLC23A2	solute carrier family 23 member 2
ENSG00000089060	344.793	0.0934076	0.31772	0.293993	0.768763	0.895179	268.861	369.435	429.328	282.495	342.877	375.76	SLC8B1	solute carrier family 8 member B1
ENSG00000089063	922.926	-0.184994	0.341231	-0.542138	0.587723	0.78959	865.542	870.879	854.84	1030.91	1293.1	622.285	TMEM230	transmembrane protein 230
ENSG00000089091	53.1373	0.469613	0.452588	1.03762	0.299448	0.547155	48.3477	83.6547	52.4734	48.1982	35.1068	51.0426	DZANK1	double zinc ribbon and ankyrin repeat domains 1
ENSG00000089094	476.552	-0.80162	0.390402	-2.05332	0.0400419	0.160135	352.585	249.03	441.731	404.33	842.564	569.071	KDM2B	lysine demethylase 2B
ENSG00000089101	377.437	-1.05284	0.794072	-1.32587	0.184882	0.413556	379.707	189.069	167.915	1238.43	69.0435	220.461	CFAP61	cilia and flagella associated protein 61
ENSG00000089123	119.736	0.0340831	0.353437	0.0964333	0.923176	0.969199	88.441	137.813	136.431	120.496	129.895	105.343	TASP1	taspase 1
ENSG00000089127	196.479	1.98982	0.338639	5.87591	4.20523e-09	9.84617e-07	400.932	280.461	260.459	85.6858	80.7458	70.5908	OAS1	2'-5'-oligoadenylate synthetase 1
ENSG00000089154	3118.85	-0.713114	0.249309	-2.86036	0.00423155	0.0351844	2442.15	2045.43	2603.64	3507.76	4036.12	4077.98	GCN1	GCN1 activator of EIF2AK4
ENSG00000089157	6277.64	-0.585384	0.27318	-2.14285	0.0321253	0.138508	4525.82	5250.9	5286.46	7098.53	9223.74	6280.41	RPLP0	ribosomal protein lateral stalk subunit P0
ENSG00000089159	1438.46	0.115921	0.406589	0.285107	0.775562	0.899044	1734.62	737.419	2017.84	1212.99	1448.74	1479.15	PXN	paxillin
ENSG00000089163	55.5837	-1.01674	0.481827	-2.11017	0.0348438	0.146424	41.2725	24.1777	45.795	50.8759	72.5542	98.8272	SIRT4	sirtuin 4
ENSG00000089177	631.597	-0.358495	0.332947	-1.07674	0.281599	0.52651	567.201	520.787	572.438	883.634	782.883	462.641	KIF16B	kinesin family member 16B
ENSG00000089195	168	-0.847331	0.298257	-2.84094	0.00449806	0.0366601	132.072	103.964	124.982	204.843	228.195	213.944	TRMT6	tRNA methyltransferase 6
ENSG00000089199	20.8341	-3.41705	1.04042	-3.28431	0.00102234	0.0129163	0	6.28619	3.81625	17.4049	11.7023	85.795	CHGB	chromogranin B
ENSG00000089220	3350.86	-1.02949	0.250504	-4.10966	3.96237e-05	0.00125705	2371.4	1888.76	2351.76	4498.5	4879.85	4114.9	PEBP1	phosphatidylethanolamine binding protein 1
ENSG00000089225	5.67856	-0.70426	1.36147	-0.517278	0.604962	NA	0	2.41777	10.4947	13.3884	2.34046	5.43006	TBX5	T-box transcription factor 5
ENSG00000089234	505.893	-0.663345	0.291344	-2.27684	0.0227957	0.110173	425.696	411.02	337.738	728.329	631.923	500.652	BRAP	BRCA1 associated protein
ENSG00000089248	326.818	0.254751	0.328698	0.77503	0.438322	0.677478	281.832	352.51	432.19	275.801	370.962	247.611	ERP29	endoplasmic reticulum protein 29
ENSG00000089250	2769.42	-2.77997	1.23907	-2.2436	0.0248584	0.116789	1354.92	58.9935	698.374	6086.37	7442.65	975.239	NOS1	nitric oxide synthase 1
ENSG00000089280	1507.91	-0.0822523	0.45224	-0.181877	0.855679	0.938919	1762.92	1193.89	1438.73	1334.82	760.648	2556.47	FUS	FUS RNA binding protein
ENSG00000089289	681.126	-0.870556	0.255611	-3.40579	0.000659739	0.00951234	501.166	424.56	519.964	957.271	821.5	862.294	IGBP1	immunoglobulin binding protein 1
ENSG00000089327	132.988	1.21805	0.379601	3.20877	0.00133306	0.0155288	142.685	194.388	220.388	95.0576	88.9373	56.4727	FXYD5	FXYD domain containing ion transport regulator 5
ENSG00000089335	1087.78	-0.467678	0.289821	-1.61368	0.106598	0.294954	1119.07	875.231	745.123	1453.98	1184.27	1149	ZNF302	zinc finger protein 302
ENSG00000089351	399.635	-0.557605	0.383479	-1.45407	0.145927	0.359	283.011	291.583	395.936	282.495	514.9	629.887	GRAMD1A	GRAM domain containing 1A
ENSG00000089356	4.41273	0.422387	1.39116	0.303623	0.761415	NA	1.17921	7.2533	6.67844	0	7.02137	4.34405	FXYD3	FXYD domain containing ion transport regulator 3
ENSG00000089472	66.6561	1.3717	0.433812	3.16197	0.00156707	0.0173376	86.0826	78.8192	124.028	26.7768	38.6175	45.6125	HEPH	hephaestin
ENSG00000089486	21.5871	0.326271	0.578972	0.563535	0.573071	0.778981	18.8674	19.8257	33.3922	21.4214	17.5534	18.4622	CDIP1	cell death inducing p53 target 1
ENSG00000089505	8.6236	2.27572	1.2872	1.76796	0.0770672	NA	11.7921	18.8586	12.4028	0	0	8.6881	CMTM1	CKLF like MARVEL transmembrane domain containing 1
ENSG00000089597	1469.62	0.457165	0.290822	1.57197	0.115957	0.31219	1597.83	1501.92	2002.58	969.32	1397.25	1348.83	GANAB	glucosidase II alpha subunit
ENSG00000089639	58.9532	2.54936	0.535686	4.75907	1.9449e-06	0.000130515	60.1399	97.6777	144.063	18.7438	22.2343	10.8601	GMIP	GEM interacting protein
ENSG00000089682	653.018	-0.740019	0.284935	-2.59715	0.00940013	0.0601113	466.968	542.547	456.996	862.213	943.204	646.178	RBM41	RNA binding motif protein 41
ENSG00000089692	9.15205	-0.26432	1.15616	-0.228618	0.819166	NA	2.35843	10.1546	12.4028	2.67768	2.34046	24.9783	LAG3	lymphocyte activating 3
ENSG00000089693	890.847	-0.547816	0.265382	-2.06425	0.0389936	0.157267	700.453	650.863	820.494	918.444	1180.76	1074.07	MLF2	myeloid leukemia factor 2
ENSG00000089775	607.859	-0.0458653	0.308697	-0.148577	0.881887	0.952203	654.463	571.56	568.621	664.065	744.265	444.179	ZBTB25	zinc finger and BTB domain containing 25
ENSG00000089818	336.631	0.178117	0.322389	0.55249	0.580612	0.784298	314.85	411.02	345.371	394.958	237.556	316.03	NECAP1	NECAP endocytosis associated 1
ENSG00000089820	142.297	1.02486	0.491046	2.08709	0.0368797	0.151695	116.742	168.76	287.173	52.2148	132.236	96.6551	ARHGAP4	Rho GTPase activating protein 4
ENSG00000089847	29.2189	-0.0522348	0.579635	-0.0901166	0.928195	0.971054	24.7635	17.8915	43.8869	21.4214	30.4259	36.9244	ANKRD24	ankyrin repeat domain 24
ENSG00000089876	470.008	-0.460078	0.366272	-1.25611	0.209076	0.443728	581.352	274.175	332.968	583.734	555.858	491.964	DHX32	DEAH-box helicase 32 (putative)
ENSG00000089902	545.048	-0.281733	0.280027	-1.00609	0.314372	0.563103	563.664	443.418	469.399	704.23	532.454	557.124	RCOR1	REST corepressor 1
ENSG00000089916	2667.65	-0.682118	0.241489	-2.82464	0.00473345	0.0380325	2157.96	1828.31	2160	3442.16	3428.77	2988.71	GPATCH2L	G-patch domain containing 2 like
ENSG00000090006	2761.76	0.835689	0.517631	1.61445	0.10643	0.294682	3630.8	1945.82	5044.13	822.048	3103.45	2024.33	LTBP4	latent transforming growth factor beta binding protein 4
ENSG00000090013	626.71	-0.876484	0.301088	-2.91106	0.00360206	0.0314273	360.839	443.902	520.918	680.131	973.63	780.843	BLVRB	biliverdin reductase B
ENSG00000090020	313.493	0.276311	0.47872	0.577188	0.563813	0.773039	443.384	161.507	426.466	235.636	201.279	412.685	SLC9A1	solute carrier family 9 member A1
ENSG00000090054	571.57	0.375075	0.280676	1.33633	0.181441	0.408831	616.728	708.405	610.6	569.007	399.048	525.63	SPTLC1	serine palmitoyltransferase long chain base subunit 1
ENSG00000090060	2310.84	-0.216289	0.306314	-0.706102	0.480125	0.71248	2437.43	1976.77	1999.72	3155.65	2449.29	1846.22	PAPOLA	poly(A) polymerase alpha
ENSG00000090061	178.648	-0.19492	0.397223	-0.490708	0.623633	0.812194	244.097	113.635	143.109	218.231	194.258	158.558	CCNK	cyclin K
ENSG00000090097	835.855	-0.504994	0.495462	-1.01924	0.30809	0.555798	851.392	278.527	944.522	654.693	904.586	1381.41	PCBP4	poly(rC) binding protein 4
ENSG00000090104	125.441	2.24401	0.843271	2.66108	0.00778916	0.0532993	405.649	42.5527	173.639	8.03304	91.2778	31.4944	RGS1	regulator of G protein signaling 1
ENSG00000090238	564.157	-0.492525	0.463169	-1.06338	0.28761	0.533442	405.649	579.78	420.742	274.462	759.478	944.831	YPEL3	yippee like 3
ENSG00000090263	524.182	-1.07772	0.376838	-2.85991	0.00423764	0.0352002	418.621	213.247	380.671	668.081	912.778	551.694	MRPS33	mitochondrial ribosomal protein S33
ENSG00000090266	1017.78	-1.05138	0.465733	-2.25746	0.0239791	0.113975	950.446	267.888	770.883	1124.63	1672.26	1320.59	NDUFB2	NADH:ubiquinone oxidoreductase subunit B2
ENSG00000090273	603.53	-0.592968	0.327741	-1.80926	0.0704113	0.227648	502.345	474.849	466.537	665.404	985.332	526.716	NUDC	nuclear distribution C, dynein complex regulator
ENSG00000090316	480.566	-0.194679	0.269762	-0.721668	0.470499	0.704505	437.488	383.941	523.78	520.809	495.007	522.372	MAEA	macrophage erythroblast attacher, E3 ubiquitin ligase
ENSG00000090339	146.845	0.56477	0.457019	1.23577	0.216544	0.452695	141.506	179.398	205.123	61.5866	108.831	184.622	ICAM1	intercellular adhesion molecule 1
ENSG00000090372	574.661	-0.131043	0.277178	-0.472774	0.636375	0.821187	531.825	532.392	581.978	477.966	648.306	675.5	STRN4	striatin 4
ENSG00000090376	619.726	0.937806	0.302019	3.10512	0.00190203	0.019936	784.177	801.731	856.748	460.561	506.709	308.428	IRAK3	interleukin 1 receptor associated kinase 3
ENSG00000090382	261.096	2.2451	0.429841	5.22309	1.75963e-07	2.03786e-05	413.904	306.573	573.392	74.975	136.917	60.8167	LYZ	lysozyme
ENSG00000090432	386.555	-0.87012	0.337836	-2.57557	0.0100076	0.0626243	307.775	186.652	327.244	483.321	437.665	576.673	MUL1	mitochondrial E3 ubiquitin protein ligase 1
ENSG00000090447	100.78	-0.15404	0.452867	-0.340143	0.733749	0.877103	64.8567	144.099	76.325	76.3139	118.193	124.891	TFAP4	transcription factor AP-4
ENSG00000090470	305.394	0.0482549	0.267392	0.180465	0.856788	0.939479	286.549	345.74	298.622	290.528	294.898	316.03	PDCD7	programmed cell death 7
ENSG00000090487	532.071	-0.0890307	0.311026	-0.286248	0.774688	0.898471	538.9	440.033	568.621	500.726	702.137	442.007	SPG21	SPG21 abhydrolase domain containing, maspardin
ENSG00000090520	224.59	0.271586	0.276951	0.980629	0.326776	0.575417	260.606	249.513	227.067	187.438	217.662	205.256	DNAJB11	DnaJ heat shock protein family (Hsp40) member B11
ENSG00000090530	101.574	1.26912	0.477212	2.65945	0.00782681	0.053489	212.258	97.1942	122.12	34.8098	71.3839	71.6768	P3H2	prolyl 3-hydroxylase 2
ENSG00000090534	18.0258	-0.332249	0.780058	-0.425929	0.670159	0.84211	11.7921	16.9244	19.0813	10.7107	40.958	8.6881	THPO	thrombopoietin
ENSG00000090539	202.384	0.5338	0.518386	1.02973	0.303135	0.550576	238.201	189.553	290.989	60.2478	269.153	166.16	CHRD	chordin
ENSG00000090554	4.74213	1.58116	1.14801	1.3773	0.168418	NA	9.4337	5.31908	6.67844	1.33884	3.51068	2.17203	FLT3LG	fms related receptor tyrosine kinase 3 ligand
ENSG00000090565	80.7277	-0.544149	0.364498	-1.49287	0.13547	0.343078	81.3657	58.9935	57.2438	100.413	99.4694	86.881	RAB11FIP3	RAB11 family interacting protein 3
ENSG00000090581	361.22	-0.267035	0.290668	-0.918693	0.358256	0.606412	290.086	343.323	350.141	317.305	420.112	446.351	GNPTG	N-acetylglucosamine-1-phosphate transferase subunit gamma
ENSG00000090612	397.845	0.38464	0.293104	1.3123	0.18942	0.418654	455.176	489.356	406.431	421.735	327.664	286.707	ZNF268	zinc finger protein 268
ENSG00000090615	2219.86	0.0748987	0.246464	0.303893	0.761209	0.891104	2295.93	2152.78	2384.2	1921.24	2466.84	2098.18	GOLGA3	golgin A3
ENSG00000090621	4391.05	-1.36562	0.472593	-2.88964	0.00385684	0.0329031	3351.32	1079.29	2936.61	6085.03	8765.01	4129.02	PABPC4	poly(A) binding protein cytoplasmic 4
ENSG00000090659	25.6993	2.33437	0.671592	3.47587	0.000509195	0.00797714	29.4803	47.8718	51.5194	2.67768	12.8725	9.77411	CD209	CD209 molecule
ENSG00000090661	115.159	0.47756	0.743695	0.642145	0.520779	0.7413	56.6022	132.977	212.756	21.4214	60.8519	206.342	CERS4	ceramide synthase 4
ENSG00000090674	106.323	-0.206867	0.533613	-0.387673	0.698258	0.857536	57.7814	97.1942	141.201	49.5371	152.13	140.096	MCOLN1	mucolipin 1
ENSG00000090686	1085.08	-0.134215	0.236989	-0.566337	0.571165	0.77739	1069.55	1013.53	1020.85	1227.72	1136.29	1042.57	USP48	ubiquitin specific peptidase 48
ENSG00000090776	303.57	1.21426	0.431921	2.8113	0.00493412	0.0390878	255.889	546.415	470.353	153.967	128.725	266.073	EFNB1	ephrin B1
ENSG00000090857	1077.73	0.00322727	0.310519	0.0103931	0.991708	0.996653	916.249	933.258	1387.21	1254.49	1082.46	892.702	PDPR	pyruvate dehydrogenase phosphatase regulatory subunit
ENSG00000090861	1470.71	-0.260284	0.262355	-0.992105	0.321146	0.569789	1478.73	1139.73	1397.7	1570.46	1798.64	1438.97	AARS1	alanyl-tRNA synthetase 1
ENSG00000090863	4641.1	0.188705	0.241759	0.780551	0.435066	0.675199	4846.57	5395.49	4590	4207.97	4830.7	3975.89	GLG1	golgi glycoprotein 1
ENSG00000090889	8.64852	0.448076	0.964841	0.464404	0.642358	NA	7.07528	7.73685	15.265	5.35536	2.34046	14.1182	KIF4A	kinesin family member 4A
ENSG00000090905	2625.71	-0.285642	0.269587	-1.05955	0.289347	0.535421	2363.14	2784.78	1951.06	2791.48	3205.26	2658.56	TNRC6A	trinucleotide repeat containing adaptor 6A
ENSG00000090924	446.095	0.273075	0.547361	0.498894	0.617854	0.808848	535.363	399.415	530.459	178.066	232.875	800.391	PLEKHG2	pleckstrin homology and RhoGEF domain containing G2
ENSG00000090971	33.6188	1.24957	0.619034	2.01859	0.04353	0.168314	75.4696	27.079	40.0706	10.7107	23.4046	24.9783	NAT14	N-acetyltransferase 14 (putative)
ENSG00000090975	345.596	0.179524	0.504413	0.355908	0.72191	0.870649	357.302	154.253	590.565	236.975	291.387	443.093	PITPNM2	phosphatidylinositol transfer protein membrane associated 2
ENSG00000090989	586.152	0.15625	0.278582	0.560875	0.574883	0.780804	706.349	651.346	496.113	510.098	568.731	584.275	EXOC1	exocyst complex component 1
ENSG00000091009	339.54	-0.397464	0.347789	-1.14283	0.253108	0.494665	340.793	321.563	216.572	421.735	456.389	280.191	RBM27	RNA binding motif protein 27
ENSG00000091039	1704.28	0.848373	0.372647	2.27662	0.0228092	0.110189	2861.95	2356.35	1355.72	1467.37	1272.04	912.251	OSBPL8	oxysterol binding protein like 8
ENSG00000091073	87.3597	-0.0352883	0.383027	-0.0921301	0.926595	0.970476	73.1112	89.4573	96.3603	65.6032	87.7671	111.859	DTX2	deltex E3 ubiquitin ligase 2
ENSG00000091106	28.6484	0.207618	0.485183	0.427917	0.668712	0.841004	34.1972	28.5296	29.5759	26.7768	24.5748	28.2363	NLRC4	NLR family CARD domain containing 4
ENSG00000091127	286.787	-0.691027	0.415423	-1.66343	0.0962262	0.276965	300.699	230.655	126.89	444.495	362.771	255.213	PUS7	pseudouridine synthase 7
ENSG00000091128	34.1072	0.310206	0.642572	0.482756	0.629269	0.816276	29.4803	19.3421	64.8763	25.438	19.8939	45.6125	LAMB4	laminin subunit beta 4
ENSG00000091129	82.8235	1.48602	0.479033	3.10212	0.00192137	0.0200816	180.42	72.0494	114.488	34.8098	39.7878	55.3866	NRCAM	neuronal cell adhesion molecule
ENSG00000091136	4288.11	1.12589	0.392018	2.87204	0.00407835	0.0343305	5973.89	3490.77	8180.13	2246.57	2293.65	3543.66	LAMB1	laminin subunit beta 1
ENSG00000091137	35.8527	0.0897072	0.460583	0.194769	0.845574	0.934767	30.6595	44.4869	35.3003	36.1487	31.5962	36.9244	SLC26A4	solute carrier family 26 member 4
ENSG00000091138	8.64431	-0.962983	0.917417	-1.04967	0.293871	NA	2.35843	7.2533	7.6325	18.7438	9.36183	6.51608	SLC26A3	solute carrier family 26 member 3
ENSG00000091140	2992.66	-1.29405	0.386659	-3.34673	0.000817701	0.0110088	2268.81	931.807	2002.58	4762.25	4446.87	3543.66	DLD	dihydrolipoamide dehydrogenase
ENSG00000091157	983.288	-0.392481	0.237515	-1.65245	0.0984435	0.280759	918.607	813.336	819.54	1163.45	1128.1	1056.69	WDR7	WD repeat domain 7
ENSG00000091164	1994.47	-1.32454	0.392003	-3.3789	0.000727752	0.0101466	1588.4	813.336	1014.17	3695.2	3020.36	1835.36	TXNL1	thioredoxin like 1
ENSG00000091181	4.23758	2.61939	1.52005	1.72322	0.0848485	NA	9.4337	5.80264	6.67844	0	3.51068	0	IL5RA	interleukin 5 receptor subunit alpha
ENSG00000091262	14.8462	-0.246542	0.760171	-0.324324	0.745693	0.883031	5.89607	23.6941	10.4947	16.0661	19.8939	13.0322	ABCC6	ATP binding cassette subfamily C member 6
ENSG00000091317	296.774	1.03188	0.318805	3.23673	0.0012091	0.0144375	479.94	377.171	338.692	235.636	159.151	190.052	CMTM6	CKLF like MARVEL transmembrane domain containing 6
ENSG00000091409	2147.55	0.262129	0.339728	0.771586	0.44036	0.67938	2694.5	1598.14	2734.34	2470.16	1702.68	1685.49	ITGA6	integrin subunit alpha 6
ENSG00000091428	122.772	0.844574	0.326942	2.58326	0.00978726	0.0616996	162.731	150.869	159.328	104.43	85.4267	73.8489	RAPGEF4	Rap guanine nucleotide exchange factor 4
ENSG00000091436	19445.3	-0.636938	0.524764	-1.21376	0.224839	0.462099	28358.9	7057.46	10248.5	31595.3	23894.9	15516.9	MAP3K20	mitogen-activated protein kinase kinase kinase 20
ENSG00000091482	4950.4	-1.20436	0.474376	-2.53883	0.0111225	0.067452	4709.78	1132.48	3148.41	7435.92	6313.38	6962.43	SMPX	small muscle protein X-linked
ENSG00000091483	1668.3	-1.27302	0.344897	-3.69102	0.000223354	0.00436198	1206.33	596.705	1128.66	2168.92	2389.61	2519.55	FH	fumarate hydratase
ENSG00000091490	168.963	0.820887	0.331532	2.47604	0.0132847	0.0760626	254.71	196.806	196.537	95.0576	139.257	131.408	SEL1L3	SEL1L family member 3
ENSG00000091513	96.46	1.29832	0.680222	1.90866	0.0563054	0.198845	34.1972	196.323	180.318	96.3965	28.0855	43.4405	TF	transferrin
ENSG00000091527	4795.92	-0.916159	0.418557	-2.18885	0.0286077	0.128063	4952.69	2664.38	2350.81	7102.55	7908.4	3796.7	CDV3	CDV3 homolog
ENSG00000091536	45.6671	0.910968	0.654642	1.39155	0.164058	0.385269	36.5556	61.4112	81.0953	8.03304	45.6389	41.2685	MYO15A	myosin XVA
ENSG00000091542	3487.39	-1.29322	0.410589	-3.14968	0.00163452	0.0178727	2562.43	1195.83	2306.92	4240.11	7077.54	3541.49	ALKBH5	alkB homolog 5, RNA demethylase
ENSG00000091592	743.72	0.991415	0.302882	3.27327	0.0010631	0.0132524	724.037	1134.9	1109.57	465.916	475.113	552.78	NLRP1	NLR family pyrin domain containing 1
ENSG00000091622	75.6618	0.890673	0.545223	1.6336	0.102344	0.28713	81.3657	90.908	123.074	26.7768	36.2771	95.5691	PITPNM3	PITPNM family member 3
ENSG00000091640	1254.43	-1.23397	0.331385	-3.72368	0.000196343	0.0039825	903.277	493.708	850.07	2001.57	1559.91	1718.07	SPAG7	sperm associated antigen 7
ENSG00000091651	54.94	-0.416748	0.491386	-0.848107	0.396378	0.641887	51.8854	30.9474	59.1519	49.5371	47.9794	90.1391	ORC6	origin recognition complex subunit 6
ENSG00000091656	2438.86	0.181007	0.289902	0.624371	0.532384	0.75048	3308.87	2290.59	2176.22	2543.8	2113.43	2200.26	ZFHX4	zinc finger homeobox 4
ENSG00000091704	11.1063	0.612371	0.849864	0.720552	0.471185	0.705141	5.89607	21.7599	12.4028	5.35536	8.1916	13.0322	CPA1	carboxypeptidase A1
ENSG00000091732	332.921	-0.716078	0.382045	-1.87433	0.060885	0.209208	306.595	141.681	309.116	416.379	385.005	438.749	ZC3HC1	zinc finger C3HC-type containing 1
ENSG00000091831	665.78	-0.92258	0.375988	-2.45375	0.0141377	0.079204	384.423	585.099	409.293	670.759	679.903	1265.2	ESR1	estrogen receptor 1
ENSG00000091844	79.3524	1.66722	0.517128	3.22401	0.0012641	0.0149124	87.2618	200.675	73.4628	46.8594	37.4473	30.4084	RGS17	regulator of G protein signaling 17
ENSG00000091879	336.11	0.903404	0.445535	2.02769	0.0425924	0.16615	283.011	703.57	326.289	314.627	201.279	187.88	ANGPT2	angiopoietin 2
ENSG00000091947	242.038	-0.7293	0.327598	-2.2262	0.0260006	0.120473	156.835	159.089	230.883	247.685	341.707	316.03	TMEM101	transmembrane protein 101
ENSG00000091972	106.374	1.08855	0.38711	2.81201	0.00492337	0.0390535	166.269	163.925	103.993	64.2643	56.171	83.623	CD200	CD200 molecule
ENSG00000091986	8558.55	2.67427	0.4656	5.74371	9.26242e-09	1.86469e-06	6694.39	14764.8	22936.6	2388.49	2961.85	1605.13	CCDC80	coiled-coil domain containing 80
ENSG00000092009	11.7656	0.143164	0.820578	0.174468	0.861498	0.94176	10.6129	9.18751	17.1731	18.7438	10.5321	4.34405	CMA1	chymase 1
ENSG00000092010	593.672	0.105367	0.260242	0.404879	0.685566	0.850824	543.617	608.793	693.604	527.503	579.263	609.253	PSME1	proteasome activator subunit 1
ENSG00000092020	239.991	-0.102502	0.331397	-0.309305	0.75709	0.888842	291.266	211.796	191.767	277.14	270.323	197.654	PPP2R3C	protein phosphatase 2 regulatory subunit B''gamma
ENSG00000092036	79.9804	0.543201	0.441337	1.23081	0.218395	0.454825	82.5449	98.1613	103.993	57.5701	40.958	96.6551	HAUS4	HAUS augmin like complex subunit 4
ENSG00000092051	10.9317	1.76892	1.07734	1.64193	0.100604	0.284243	14.1506	6.28619	30.53	0	7.02137	7.60209	JPH4	junctophilin 4
ENSG00000092054	468677	-1.07472	0.786089	-1.36717	0.171572	0.395234	482608	18103.3	404561	696724	378150	831915	MYH7	myosin heavy chain 7
ENSG00000092068	257.299	-0.825887	0.514583	-1.60496	0.108502	0.29846	148.581	101.546	307.208	295.884	496.177	194.396	SLC7A8	solute carrier family 7 member 8
ENSG00000092094	505.276	0.117295	0.267834	0.437939	0.661431	0.836388	518.854	558.987	498.975	562.313	420.112	472.416	OSGEP	O-sialoglycoprotein endopeptidase
ENSG00000092096	99.9003	1.48459	0.429043	3.46023	0.000539705	0.00826281	155.656	105.415	181.272	33.471	57.3412	66.2468	SLC22A17	solute carrier family 22 member 17
ENSG00000092098	40.507	0.0644272	0.424462	0.151786	0.879356	0.951057	37.7348	41.5856	44.8409	38.8264	40.958	39.0965	RNF31	ring finger protein 31
ENSG00000092108	1403.62	-0.136635	0.297707	-0.458957	0.646265	0.827434	1584.86	1380.06	1046.61	1755.22	1293.1	1361.86	SCFD1	sec1 family domain containing 1
ENSG00000092140	333.759	0.135282	0.30034	0.45043	0.652401	0.830773	389.14	360.247	298.622	377.553	260.961	316.03	G2E3	G2/M-phase specific E3 ubiquitin protein ligase
ENSG00000092148	11263.8	-1.12176	0.309291	-3.6269	0.000286848	0.00523644	8952.59	5726.72	6600.21	18288.6	15734.9	12279.5	HECTD1	HECT domain E3 ubiquitin protein ligase 1
ENSG00000092199	3470.08	-0.224658	0.262751	-0.85502	0.39254	0.638221	3242.84	3294.45	3063.5	4548.04	3414.73	3256.95	HNRNPC	heterogeneous nuclear ribonucleoprotein C
ENSG00000092200	8.96683	0.702796	0.950712	0.739232	0.459766	NA	4.71685	14.9901	13.3569	8.03304	10.5321	2.17203	RPGRIP1	RPGR interacting protein 1
ENSG00000092201	1274.54	0.147107	0.255368	0.57606	0.564574	0.773337	1255.86	1548.82	1212.61	1309.39	1188.95	1131.63	SUPT16H	SPT16 homolog, facilitates chromatin remodeling subunit
ENSG00000092203	1294.96	-0.616656	0.288418	-2.13806	0.0325116	0.139592	1218.13	906.179	943.568	1594.56	1829.07	1278.24	TOX4	TOX high mobility group box family member 4
ENSG00000092208	139.266	-0.104491	0.321212	-0.325303	0.744952	0.882917	134.43	133.461	134.523	176.727	122.874	133.58	GEMIN2	gem nuclear organelle associated protein 2
ENSG00000092295	14.7288	0.289205	1.21117	0.238782	0.811274	0.917454	2.35843	27.079	19.0813	0	10.5321	29.3223	TGM1	transglutaminase 1
ENSG00000092330	435.635	0.217736	0.275509	0.790305	0.429349	0.67018	461.072	496.126	447.455	480.644	374.473	354.04	TINF2	TERF1 interacting nuclear factor 2
ENSG00000092377	29.5101	1.76367	1.1259	1.56645	0.117242	0.314703	16.509	103.964	16.2191	0	32.7664	7.60209	TBL1Y	transducin beta like 1 Y-linked
ENSG00000092421	680.604	0.344388	0.269348	1.2786	0.201039	0.433796	634.417	750.958	898.727	603.817	588.625	607.081	SEMA6A	semaphorin 6A
ENSG00000092439	1594.87	0.191955	0.348248	0.551204	0.581494	0.784652	2012.92	1892.63	1196.39	1972.11	1290.76	1204.39	TRPM7	transient receptor potential cation channel subfamily M member 7
ENSG00000092445	281.99	1.95154	0.586549	3.32715	0.000877379	0.0115807	186.316	892.156	265.229	152.628	77.2351	118.375	TYRO3	TYRO3 protein tyrosine kinase
ENSG00000092470	66.5486	0.783757	0.455709	1.71986	0.0854578	0.257907	116.742	53.6744	83.0035	38.8264	53.8305	53.2146	WDR76	WD repeat domain 76
ENSG00000092529	3913.13	-1.75348	0.360496	-4.86406	1.15001e-06	8.71026e-05	2209.85	1163.91	1998.76	5395.53	4844.75	7865.99	CAPN3	calpain 3
ENSG00000092531	379.175	-0.100264	0.278813	-0.359609	0.719139	0.869059	392.678	359.28	346.325	360.148	466.921	349.696	SNAP23	synaptosome associated protein 23
ENSG00000092607	3239.17	-1.44258	0.306096	-4.71283	2.44297e-06	0.000159466	1866.69	1260.14	2101.8	5427.66	4594.32	4184.41	TBX15	T-box transcription factor 15
ENSG00000092621	130.404	1.84583	0.749638	2.4623	0.0138051	0.0779898	41.2725	432.296	138.339	46.8594	28.0855	95.5691	PHGDH	phosphoglycerate dehydrogenase
ENSG00000092758	35.6871	0.339892	0.948044	0.358519	0.719955	0.869283	16.509	24.1777	79.1872	6.6942	9.36183	78.1929	COL9A3	collagen type IX alpha 3 chain
ENSG00000092820	737.005	0.389922	0.538178	0.724523	0.468745	0.702999	935.116	838.481	734.628	270.446	1255.65	387.707	EZR	ezrin
ENSG00000092841	2230.8	0.46635	0.30208	1.54379	0.122638	0.323549	1923.3	3186.13	2654.2	1828.86	2127.48	1664.86	MYL6	myosin light chain 6
ENSG00000092847	1163.49	-0.266329	0.27231	-0.978036	0.328057	0.576589	1011.76	996.603	1161.09	1135.34	1542.36	1133.8	AGO1	argonaute RISC component 1
ENSG00000092853	46.3775	0.329337	0.442007	0.745094	0.456215	0.692358	56.6022	44.4869	54.3816	32.1322	37.4473	53.2146	CLSPN	claspin
ENSG00000092871	248.952	0.166012	0.288404	0.575624	0.56487	0.773446	291.266	261.119	237.562	251.702	200.109	251.955	RFFL	ring finger and FYVE like domain containing E3 ubiquitin protein ligase
ENSG00000092929	173.5	0.452082	0.431763	1.04706	0.295072	0.542287	172.165	175.046	254.735	77.6527	162.662	198.74	UNC13D	unc-13 homolog D
ENSG00000092931	551.177	-0.523056	0.287141	-1.8216	0.0685157	0.223994	397.395	406.668	553.356	570.346	679.903	699.392	MFSD11	major facilitator superfamily domain containing 11
ENSG00000092964	2672.21	0.781697	0.267087	2.92675	0.00342523	0.0303928	3628.44	2826.37	3682.68	1895.8	2251.52	1748.48	DPYSL2	dihydropyrimidinase like 2
ENSG00000092969	577.87	0.547472	0.507366	1.07905	0.280566	0.525035	1198.08	388.777	472.261	704.23	379.154	324.718	TGFB2	transforming growth factor beta 2
ENSG00000092978	303.585	-0.194375	0.281261	-0.691083	0.489514	0.71937	298.341	300.77	249.964	372.198	297.238	302.998	GPATCH2	G-patch domain containing 2
ENSG00000093000	575.568	0.0362125	0.285325	0.126917	0.899006	0.959222	516.495	687.129	543.816	599.8	476.283	629.887	NUP50	nucleoporin 50
ENSG00000093009	9.11003	0.777024	1.19757	0.648831	0.516448	NA	9.4337	4.35198	20.9894	0	4.68091	15.2042	CDC45	cell division cycle 45
ENSG00000093010	532.381	0.108917	0.334493	0.325619	0.744713	0.88273	496.449	546.899	614.416	337.388	590.965	608.167	COMT	catechol-O-methyltransferase
ENSG00000093072	231.381	1.13924	0.46988	2.42453	0.0153284	0.0839107	292.445	180.365	482.756	96.3965	131.066	205.256	ADA2	adenosine deaminase 2
ENSG00000093100	14.9853	1.32573	0.801917	1.6532	0.098291	0.28051	33.018	12.5724	19.0813	5.35536	4.68091	15.2042	NA	NA
ENSG00000093134	5.1097	1.08654	1.29871	0.836628	0.402802	NA	4.71685	12.0888	3.81625	5.35536	4.68091	0	VNN3	vanin 3
ENSG00000093144	731.915	-0.176001	0.253985	-0.692957	0.488337	0.718529	757.055	666.82	638.268	862.213	753.627	713.51	ECHDC1	ethylmalonyl-CoA decarboxylase 1
ENSG00000093167	2944.04	-1.1272	0.34111	-3.30451	0.000951414	0.0123163	2298.29	1417.29	1832.75	4819.82	4500.7	2795.4	LRRFIP2	LRR binding FLII interacting protein 2
ENSG00000093183	516.294	0.0828397	0.29021	0.285448	0.775301	0.898905	520.033	564.306	508.515	518.131	597.987	388.793	SEC22C	SEC22 homolog C, vesicle trafficking protein
ENSG00000093217	83.4277	0.452417	0.374348	1.20855	0.226838	0.464302	77.8281	118.954	91.59	78.9916	70.2137	62.9887	XYLB	xylulokinase
ENSG00000094631	852.41	-0.454277	0.261638	-1.73628	0.0825147	0.252156	616.728	788.675	751.801	876.94	1034.48	1045.83	HDAC6	histone deacetylase 6
ENSG00000094755	7.25553	0.739733	0.928061	0.797074	0.425408	NA	9.4337	11.1217	6.67844	2.67768	8.1916	5.43006	GABRP	gamma-aminobutyric acid type A receptor subunit pi
ENSG00000094804	18.3089	1.20327	0.689382	1.74543	0.0809105	0.248842	34.1972	29.9803	12.4028	12.0496	8.1916	13.0322	CDC6	cell division cycle 6
ENSG00000094841	233.684	-0.59558	0.316254	-1.88323	0.0596689	0.206279	188.674	187.135	182.226	348.098	282.025	213.944	UPRT	uracil phosphoribosyltransferase homolog
ENSG00000094880	359.294	-0.111105	0.269242	-0.412659	0.679857	0.847794	358.481	352.51	325.335	400.313	319.472	399.653	CDC23	cell division cycle 23
ENSG00000094914	417.502	-0.186006	0.349061	-0.532874	0.594121	0.794066	245.276	423.109	502.791	432.445	437.665	463.727	AAAS	aladin WD repeat nucleoporin
ENSG00000094916	2016.98	0.535469	0.288535	1.85582	0.0634792	0.214193	2690.96	2546.87	1923.39	1684.26	1350.44	1905.95	CBX5	chromobox 5
ENSG00000094963	1035.67	0.24289	0.372256	0.652479	0.514092	0.736846	712.245	1642.15	1012.26	839.453	1069.59	938.315	FMO2	flavin containing dimethylaniline monoxygenase 2
ENSG00000094975	488.45	0.518807	0.289432	1.7925	0.0730531	0.233097	633.237	644.093	448.409	421.735	365.111	418.115	SUCO	SUN domain containing ossification factor
ENSG00000095002	316.481	-0.089409	0.351818	-0.254134	0.799392	0.911093	326.642	264.987	329.152	286.512	238.727	452.867	MSH2	mutS homolog 2
ENSG00000095015	611.354	0.347001	0.3263	1.06344	0.287581	0.533436	600.219	866.527	585.795	625.238	406.069	584.275	MAP3K1	mitogen-activated protein kinase kinase kinase 1
ENSG00000095059	47.4046	0.260831	0.49231	0.529811	0.596243	0.79547	29.4803	68.6645	56.2897	36.1487	51.49	42.3545	DHPS	deoxyhypusine synthase
ENSG00000095066	785.247	0.0195755	0.359396	0.0544679	0.956562	0.982656	748.8	957.435	664.982	614.528	1117.57	608.167	HOOK2	hook microtubule tethering protein 2
ENSG00000095110	30.729	0.676042	0.614309	1.10049	0.271117	0.514459	50.7062	16.4408	46.7491	22.7603	29.2557	18.4622	NXPE1	neurexophilin and PC-esterase domain family member 1
ENSG00000095139	1525.4	0.0472281	0.291181	0.162195	0.871152	0.946891	1676.84	1629.57	1344.27	1692.29	1673.43	1135.97	ARCN1	archain 1
ENSG00000095203	257.846	2.00443	0.823933	2.43275	0.0149845	0.0826226	99.0539	996.603	142.155	192.793	33.9366	82.537	EPB41L4B	erythrocyte membrane protein band 4.1 like 4B
ENSG00000095209	1456.39	-0.962893	0.50265	-1.91563	0.0554118	0.196903	1663.87	397.964	902.543	2534.42	1840.77	1398.78	TMEM38B	transmembrane protein 38B
ENSG00000095261	368.236	0.2109	0.379186	0.556193	0.578079	0.782587	406.829	437.132	340.6	511.437	267.982	245.439	PSMD5	proteasome 26S subunit, non-ATPase 5
ENSG00000095303	146.85	0.64776	0.47894	1.35249	0.176219	0.401687	226.409	99.1284	212.756	123.173	154.47	65.1608	PTGS1	prostaglandin-endoperoxide synthase 1
ENSG00000095319	699.32	-0.271984	0.252243	-1.07826	0.280917	0.5256	650.926	555.119	695.512	779.205	726.712	788.445	NUP188	nucleoporin 188
ENSG00000095321	2718.95	-1.03048	0.495869	-2.07813	0.0376969	0.15391	2077.77	626.201	2658.97	3281.5	3076.53	4592.75	CRAT	carnitine O-acetyltransferase
ENSG00000095370	209.441	-0.0641484	0.309318	-0.207387	0.835708	0.930527	176.882	211.313	226.113	172.71	232.875	236.751	SH2D3C	SH2 domain containing 3C
ENSG00000095380	115.078	0.357671	0.340998	1.0489	0.294226	0.541613	115.563	117.02	155.512	93.7188	92.448	116.203	NANS	N-acetylneuraminate synthase
ENSG00000095383	72.9771	0.688231	0.434655	1.5834	0.113331	0.307155	70.7528	77.3685	122.12	61.5866	39.7878	66.2468	TBC1D2	TBC1 domain family member 2
ENSG00000095397	26.8675	2.44595	0.722407	3.38584	0.000709609	0.00999064	16.509	55.6086	63.9222	8.03304	11.7023	5.43006	WHRN	whirlin
ENSG00000095464	35.7383	-0.715942	0.55532	-1.28924	0.197314	0.429684	21.2258	36.2665	22.8975	66.942	26.9153	40.1825	PDE6C	phosphodiesterase 6C
ENSG00000095485	280.541	-0.147944	0.313119	-0.472485	0.63658	0.821276	319.567	243.227	236.608	261.074	263.301	359.47	CWF19L1	CWF19 like cell cycle control factor 1
ENSG00000095539	52.8534	0.531244	0.438907	1.21038	0.226133	0.463804	48.3477	74.9507	63.9222	32.1322	45.6389	52.1286	SEMA4G	semaphorin 4G
ENSG00000095564	1463.82	0.00191935	0.291736	0.00657907	0.994751	0.997819	1406.8	1813.81	1172.54	1638.74	1466.3	1284.75	BTAF1	B-TFIID TATA-box binding protein associated factor 1
ENSG00000095574	451.883	-0.407942	0.335276	-1.21673	0.223705	0.461275	442.205	395.546	327.244	692.18	459.9	394.223	IKZF5	IKAROS family zinc finger 5
ENSG00000095585	48.0689	1.00225	0.551486	1.81736	0.0691626	0.225307	35.3764	74.9507	82.0494	21.4214	25.745	48.8706	BLNK	B cell linker
ENSG00000095587	83.6513	-0.57895	0.891197	-0.649632	0.51593	0.738077	158.015	6.76974	37.2084	99.0742	165.002	35.8384	TLL2	tolloid like 2
ENSG00000095627	51.3572	1.15466	0.655949	1.76029	0.078358	0.243686	67.2151	29.4967	116.396	25.438	16.3832	53.2146	TDRD1	tudor domain containing 1
ENSG00000095637	12696.2	0.041268	0.346554	0.119081	0.905211	0.961639	16542	12840.8	9250.59	15878.6	12350.6	9314.73	SORBS1	sorbin and SH3 domain containing 1
ENSG00000095713	12.9425	-0.783885	0.704331	-1.11295	0.26573	0.508467	10.6129	6.76974	11.4488	14.7272	21.0641	13.0322	CRTAC1	cartilage acidic protein 1
ENSG00000095739	24.2931	0.0490798	0.708889	0.0692349	0.944803	0.978808	30.6595	32.8816	10.4947	13.3884	40.958	17.3762	BAMBI	BMP and activin membrane bound inhibitor
ENSG00000095752	6.9975	-0.0127778	0.973014	-0.0131322	0.989522	NA	10.6129	4.83553	5.72438	5.35536	3.51068	11.9461	IL11	interleukin 11
ENSG00000095777	13.8549	0.570949	0.768129	0.743298	0.457301	0.693469	18.8674	22.2434	8.58656	5.35536	12.8725	15.2042	MYO3A	myosin IIIA
ENSG00000095787	1881.97	-0.130142	0.30777	-0.422854	0.672401	0.84348	1733.44	2124.73	1532.22	2238.54	2215.24	1447.65	WAC	WW domain containing adaptor with coiled-coil
ENSG00000095794	240.009	-0.632604	0.355499	-1.77948	0.0751611	0.23698	261.785	137.329	166.961	283.834	322.983	267.159	CREM	cAMP responsive element modulator
ENSG00000095906	292	-0.170028	0.368236	-0.461735	0.644271	0.826093	261.785	220.017	343.463	203.504	346.388	376.846	NUBP2	nucleotide binding protein 2
ENSG00000095951	807.348	0.411997	0.247953	1.66159	0.0965941	0.27769	1004.69	853.955	907.314	704.23	740.755	633.145	HIVEP1	HIVEP zinc finger 1
ENSG00000095970	10.3834	4.68879	1.35513	3.46003	0.000540122	0.00826333	14.1506	13.5395	32.4381	0	0	2.17203	TREM2	triggering receptor expressed on myeloid cells 2
ENSG00000096060	5438.78	-0.387706	0.729336	-0.531588	0.595011	0.794641	6396.05	1627.64	6113.63	11777.8	5757.52	960.035	FKBP5	FKBP prolyl isomerase 5
ENSG00000096063	349.431	-0.550314	0.328587	-1.67479	0.093976	0.272748	333.717	263.536	253.781	483.321	465.751	296.481	SRPK1	SRSF protein kinase 1
ENSG00000096070	536.39	-0.689479	0.274648	-2.51041	0.012059	0.071344	396.216	350.576	485.618	690.841	686.924	608.167	BRPF3	bromodomain and PHD finger containing 3
ENSG00000096080	226.485	-1.26329	0.334271	-3.77924	0.000157311	0.00339542	179.24	107.349	114.488	318.644	340.536	298.653	MRPS18A	mitochondrial ribosomal protein S18A
ENSG00000096092	40.5975	1.38921	0.454639	3.05564	0.00224583	0.0223965	63.6775	56.5757	56.2897	17.4049	25.745	23.8923	TMEM14A	transmembrane protein 14A
ENSG00000096093	312.778	0.851662	0.380735	2.23689	0.0252936	0.118141	341.972	456.474	409.293	128.529	265.642	274.761	EFHC1	EF-hand domain containing 1
ENSG00000096384	16631.8	-0.736764	0.427799	-1.72222	0.0850301	0.257107	18448.8	7578.24	11399.1	19607.3	29095.4	13662	HSP90AB1	heat shock protein 90 alpha family class B member 1
ENSG00000096401	1817.69	-0.547686	0.402095	-1.36208	0.173173	0.397688	2188.62	910.047	1332.83	2835.66	1913.32	1725.67	CDC5L	cell division cycle 5 like
ENSG00000096433	463.64	0.4875	0.3383	1.44103	0.149577	0.36502	685.123	398.931	540.954	301.239	404.899	450.695	ITPR3	inositol 1,4,5-trisphosphate receptor type 3
ENSG00000096654	170.393	-0.368305	0.289184	-1.2736	0.202804	0.435728	139.147	149.418	157.42	210.198	183.726	182.45	ZNF184	zinc finger protein 184
ENSG00000096696	94.5942	1.44094	0.560769	2.56958	0.0101821	0.0634769	103.771	233.556	77.2791	37.4875	35.1068	80.3649	DSP	desmoplakin
ENSG00000096717	614.794	-0.393291	0.324989	-1.21016	0.226216	0.463804	578.994	565.757	449.364	919.783	525.433	649.436	SIRT1	sirtuin 1
ENSG00000096746	805.132	-0.148726	0.328589	-0.45262	0.650822	0.830329	925.682	717.593	647.809	1103.2	795.755	640.747	HNRNPH3	heterogeneous nuclear ribonucleoprotein H3
ENSG00000096872	273.092	-0.295161	0.296003	-0.997154	0.31869	0.567347	267.681	251.448	216.572	306.594	347.558	248.697	IFT74	intraflagellar transport 74
ENSG00000096968	1927.65	-0.205762	0.463089	-0.444326	0.656807	0.833182	3006.99	1104.92	1260.32	2799.51	1393.74	2000.44	JAK2	Janus kinase 2
ENSG00000096996	15.9399	0.894395	0.791253	1.13035	0.258327	0.500281	9.4337	22.2434	30.53	8.03304	5.85114	19.5482	IL12RB1	interleukin 12 receptor subunit beta 1
ENSG00000097007	1185.34	0.0314766	0.250191	0.12581	0.899882	0.959511	1103.74	1118.46	1372.9	1125.96	1140.97	1250	ABL1	ABL proto-oncogene 1, non-receptor tyrosine kinase
ENSG00000097021	42.4681	0.675549	0.505325	1.33686	0.181268	0.408612	54.2438	33.3652	69.6466	24.0991	39.7878	33.6664	ACOT7	acyl-CoA thioesterase 7
ENSG00000097033	5255.1	-1.01796	0.307929	-3.30581	0.000947007	0.0122888	4199.18	3231.59	2992.89	8876.51	6712.43	5518.03	SH3GLB1	SH3 domain containing GRB2 like, endophilin B1
ENSG00000097046	15.2113	-0.228435	0.970642	-0.235344	0.813942	0.919312	9.4337	20.7928	11.4488	32.1322	1.17023	16.2902	CDC7	cell division cycle 7
ENSG00000097096	297.224	0.443193	0.440969	1.00504	0.314875	0.56349	360.839	429.395	236.608	334.71	292.557	129.236	SYDE2	synapse defective Rho GTPase homolog 2
ENSG00000099139	362.346	0.81221	0.340213	2.38736	0.0169699	0.0901697	354.943	507.247	522.826	202.165	338.196	248.697	PCSK5	proprotein convertase subtilisin/kexin type 5
ENSG00000099194	2192.76	1.25221	1.79831	0.696327	NA	NA	410.366	380.073	8475.89	3606.84	149.789	133.58	SCD	stearoyl-CoA desaturase
ENSG00000099203	101.746	-0.869985	0.492652	-1.76592	0.0774088	0.241626	90.7994	33.8487	92.5441	93.7188	133.406	166.16	TMED1	transmembrane p24 trafficking protein 1
ENSG00000099204	6717.84	0.985456	0.475144	2.07402	0.0380779	0.15482	14667.1	4417.26	7697.38	4016.52	6334.45	3174.42	ABLIM1	actin binding LIM protein 1
ENSG00000099219	956.479	-0.545977	0.242308	-2.25323	0.0242445	0.114881	768.847	739.836	824.31	1241.1	1046.18	1118.59	ERMP1	endoplasmic reticulum metallopeptidase 1
ENSG00000099246	1395.82	-0.604909	0.283759	-2.13177	0.0330259	0.141267	1261.76	1109.27	951.201	1972.11	1714.38	1366.2	RAB18	RAB18, member RAS oncogene family
ENSG00000099250	3500.51	0.350434	0.323983	1.08164	0.279411	0.523591	3012.89	5235.43	3521.45	2704.46	2833.12	3695.7	NRP1	neuropilin 1
ENSG00000099251	15.8906	1.03168	0.702118	1.46938	0.14173	0.352744	12.9713	28.0461	22.8975	8.03304	8.1916	15.2042	HSD17B7P2	hydroxysteroid 17-beta dehydrogenase 7 pseudogene 2
ENSG00000099256	45.5805	0.64353	0.50569	1.27258	0.203168	0.436185	66.0359	47.8718	53.4275	21.4214	30.4259	54.3006	PRTFDC1	phosphoribosyl transferase domain containing 1
ENSG00000099260	3565.56	-0.0384521	0.370582	-0.103761	0.917359	0.967386	3622.54	4303.14	2627.49	5232.19	2759.4	2848.61	PALMD	palmdelphin
ENSG00000099282	267.879	0.803355	0.594663	1.35094	0.176715	0.402257	120.28	695.349	205.123	226.264	207.13	153.128	TSPAN15	tetraspanin 15
ENSG00000099284	367.571	0.722726	0.545463	1.32498	0.185179	0.413677	237.022	910.047	225.159	293.206	275.004	264.987	MACROH2A2	macroH2A.2 histone
ENSG00000099290	467.989	0.0262109	0.260229	0.100722	0.919771	0.968217	416.262	519.82	479.894	471.272	434.155	486.534	WASHC2A	WASH complex subunit 2A
ENSG00000099308	219.99	-0.231835	0.430072	-0.53906	0.589846	0.791217	143.864	215.665	247.102	207.52	358.09	147.698	MAST3	microtubule associated serine/threonine kinase 3
ENSG00000099326	293.57	0.0728087	0.288976	0.251954	0.801077	0.911487	248.814	314.793	338.692	298.561	304.259	256.299	MZF1	myeloid zinc finger 1
ENSG00000099330	58.8527	0.361353	0.546785	0.660869	0.508696	0.732377	48.3477	74.9507	75.371	21.4214	52.6603	80.3649	OCEL1	occludin/ELL domain containing 1
ENSG00000099331	670.775	0.684284	0.332439	2.05837	0.0395543	0.158755	674.51	726.78	1080	394.958	550.007	598.393	MYO9B	myosin IXB
ENSG00000099337	53.4836	1.4652	0.445936	3.28568	0.00101735	0.0128759	75.4696	81.2369	79.1872	17.4049	33.9366	33.6664	KCNK6	potassium two pore domain channel subfamily K member 6
ENSG00000099338	57.1538	0.210562	0.448683	0.469289	0.638863	0.822566	71.932	48.8389	63.9222	37.4875	47.9794	72.7628	CATSPERG	cation channel sperm associated auxiliary subunit gamma
ENSG00000099341	1616.01	-0.761937	0.352997	-2.15848	0.0308905	0.134644	1538.87	875.231	1183.99	1863.67	2685.67	1548.65	PSMD8	proteasome 26S subunit, non-ATPase 8
ENSG00000099364	118.041	0.477733	0.484583	0.985864	0.3242	0.572801	129.713	121.855	161.237	45.5206	92.448	157.472	FBXL19	F-box and leucine rich repeat protein 19
ENSG00000099365	35.3757	2.1589	0.647659	3.33339	0.000857937	0.0113588	99.0539	30.9474	43.8869	8.03304	14.0427	16.2902	STX1B	syntaxin 1B
ENSG00000099377	61.7579	0.295963	0.38635	0.766048	0.443648	0.682664	75.4696	70.5988	58.1978	50.8759	64.3626	51.0426	HSD3B7	hydroxy-delta-5-steroid dehydrogenase, 3 beta- and steroid delta-isomerase 7
ENSG00000099381	356.685	-0.403536	0.341239	-1.18256	0.236984	0.47669	327.821	236.941	357.774	293.206	440.006	484.362	SETD1A	SET domain containing 1A, histone lysine methyltransferase
ENSG00000099385	208.585	0.0805198	0.466502	0.172603	0.862963	0.942559	229.947	199.224	214.664	93.7188	184.896	329.062	BCL7C	BAF chromatin remodeling complex subunit BCL7C
ENSG00000099622	3192.46	0.0142608	0.272275	0.0523764	0.958229	0.982868	2982.23	3915.81	2725.76	2948.13	3085.89	3496.96	CIRBP	cold inducible RNA binding protein
ENSG00000099624	1254.18	-1.38237	0.53584	-2.57982	0.00988517	0.0620806	746.442	219.05	1121.98	1498.16	2451.63	1487.84	ATP5F1D	ATP synthase F1 subunit delta
ENSG00000099625	10.67	1.73156	1.01347	1.70855	0.0875344	0.261466	33.018	4.83553	11.4488	8.03304	2.34046	4.34405	CBARP	CACN subunit beta associated regulatory protein
ENSG00000099715	117.044	0.385651	0.419822	0.918606	0.358302	0.606441	110.846	117.503	169.823	80.3304	76.0648	147.698	PCDH11Y	protocadherin 11 Y-linked
ENSG00000099725	264.785	1.51701	1.70459	0.889955	0.37349	0.620639	430.413	421.658	325.335	0	207.13	204.17	PRKY	protein kinase Y-linked (pseudogene)
ENSG00000099769	8.97511	0.254981	0.936062	0.272397	0.785316	NA	3.53764	14.9901	10.4947	5.35536	14.0427	5.43006	IGFALS	insulin like growth factor binding protein acid labile subunit
ENSG00000099783	1289.96	-0.365193	0.245996	-1.48455	0.137663	0.346815	1200.44	1001.92	1181.13	1531.63	1327.04	1497.61	HNRNPM	heterogeneous nuclear ribonucleoprotein M
ENSG00000099785	578.133	-0.0910699	0.374348	-0.243276	0.807791	0.91527	538.9	455.507	685.971	377.553	816.819	594.049	MARCHF2	membrane associated ring-CH-type finger 2
ENSG00000099795	968.822	-1.06203	0.413848	-2.56623	0.0102811	0.0637678	641.492	332.201	910.176	1014.84	1500.23	1413.99	NDUFB7	NADH:ubiquinone oxidoreductase subunit B7
ENSG00000099797	1186.88	-1.29168	0.427115	-3.0242	0.00249291	0.0241885	608.474	577.362	879.646	1495.48	2630.67	929.627	TECR	trans-2,3-enoyl-CoA reductase
ENSG00000099800	347.107	-1.02482	0.384414	-2.66592	0.00767787	0.0528568	226.409	153.77	307.208	338.727	586.284	470.243	TIMM13	translocase of inner mitochondrial membrane 13
ENSG00000099804	666.901	-1.15423	0.341022	-3.38461	0.00071279	0.0100223	450.459	267.888	523.78	814.015	953.736	991.53	CDC34	cell division cycle 34, ubiqiutin conjugating enzyme
ENSG00000099810	518.911	0.149676	0.277519	0.539335	0.589656	0.791092	617.908	580.747	438.869	461.9	509.049	504.996	MTAP	methylthioadenosine phosphorylase
ENSG00000099814	263.943	0.915364	0.4106	2.22933	0.0257919	0.119829	398.574	348.158	288.127	175.388	269.153	104.257	CEP170B	centrosomal protein 170B
ENSG00000099817	662.352	-0.451052	0.334679	-1.34772	0.17775	0.403734	403.291	670.688	603.922	652.015	965.438	678.758	POLR2E	RNA polymerase II, I and III subunit E
ENSG00000099821	486.735	-0.509294	0.394358	-1.29145	0.196548	0.428708	354.943	331.717	519.01	341.404	778.202	595.135	POLRMT	RNA polymerase mitochondrial
ENSG00000099840	25.1654	0.728702	0.669951	1.08769	0.27673	0.520705	21.2258	20.7928	52.4734	10.7107	17.5534	28.2363	IZUMO4	IZUMO family member 4
ENSG00000099860	495.43	0.405107	0.809334	0.500544	0.616692	0.808178	1061.29	215.181	417.879	88.3634	160.321	1029.54	GADD45B	growth arrest and DNA damage inducible beta
ENSG00000099864	354.341	1.5774	0.410243	3.84504	0.000120532	0.00279783	329	718.56	544.77	117.818	210.641	205.256	PALM	paralemmin
ENSG00000099866	8.69099	0.223417	0.903119	0.247383	0.804612	NA	4.71685	15.4737	7.6325	5.35536	7.02137	11.9461	MADCAM1	mucosal vascular addressin cell adhesion molecule 1
ENSG00000099869	11.0462	1.46643	1.18292	1.23967	0.215098	0.451288	11.7921	21.7599	15.265	0	1.17023	16.2902	IGF2-AS	IGF2 antisense RNA
ENSG00000099875	8012.08	-1.48647	0.494737	-3.00456	0.00265964	0.0252719	4333.61	1882.96	6428.47	9449.53	18009.8	7968.07	MKNK2	MAPK interacting serine/threonine kinase 2
ENSG00000099889	405.92	-0.0212929	0.33642	-0.0632925	0.949534	0.980204	497.628	330.75	381.625	314.627	388.516	522.372	ARVCF	ARVCF delta catenin family member
ENSG00000099899	273.033	-0.0332647	0.349511	-0.0951749	0.924176	0.969363	220.513	284.813	304.346	187.438	306.6	334.492	TRMT2A	tRNA methyltransferase 2 homolog A
ENSG00000099901	306.352	-0.0198148	0.287923	-0.0688197	0.945133	0.97881	301.879	251.931	359.682	301.239	301.919	321.46	RANBP1	RAN binding protein 1
ENSG00000099904	269.778	0.294523	0.355728	0.827945	0.407702	0.652716	271.219	299.319	321.519	155.305	257.45	313.858	ZDHHC8	zinc finger DHHC-type palmitoyltransferase 8
ENSG00000099910	281.093	-0.313947	0.31122	-1.00876	0.313088	0.561552	213.438	280.461	257.597	246.347	319.472	369.244	KLHL22	kelch like family member 22
ENSG00000099917	585.669	-0.174849	0.315691	-0.553861	0.579674	0.783901	458.714	508.214	684.063	490.015	637.774	735.231	MED15	mediator complex subunit 15
ENSG00000099937	23.5735	0.229183	0.63347	0.361789	0.717509	0.86821	22.405	32.3981	20.9894	36.1487	17.5534	11.9461	SERPIND1	serpin family D member 1
ENSG00000099940	443.661	-0.182706	0.2588	-0.705974	0.480204	0.71255	391.499	441.484	413.109	522.148	466.921	426.803	SNAP29	synaptosome associated protein 29
ENSG00000099942	2177.37	-0.959451	0.299939	-3.19882	0.00137992	0.0158713	1794.76	1089.45	1554.17	3025.78	3087.06	2513.03	CRKL	CRK like proto-oncogene, adaptor protein
ENSG00000099949	205.447	0.442245	0.378741	1.16767	0.24294	0.483184	167.448	236.457	306.254	127.19	181.385	213.944	LZTR1	leucine zipper like transcription regulator 1
ENSG00000099954	2074.58	-1.48423	0.343794	-4.3172	1.58022e-05	0.000639478	1199.26	695.833	1384.34	2625.47	3039.08	3503.48	CECR2	CECR2 histone acetyl-lysine reader
ENSG00000099956	3.45151	-1.87334	2.12715	-0.880683	0.37849	NA	0	2.41777	1.90813	0	16.3832	0	SMARCB1	SWI/SNF related, matrix associated, actin dependent regulator of chromatin, subfamily b, member 1
ENSG00000099957	604.993	-1.17648	0.441235	-2.66633	0.00766836	0.0528471	386.782	177.464	550.494	665.404	1015.76	834.058	P2RX6	purinergic receptor P2X 6
ENSG00000099958	1.6752	1.75051	2.44566	0.715763	0.474138	NA	0	5.80264	1.90813	0	2.34046	0	DERL3	derlin 3
ENSG00000099960	35.4272	-1.47036	0.649194	-2.2649	0.0235191	0.112608	14.1506	12.0888	30.53	21.4214	71.3839	62.9887	SLC7A4	solute carrier family 7 member 4
ENSG00000099968	2662.49	-0.596551	0.395127	-1.50977	0.131102	0.336017	2840.72	1294.96	2224.87	2915.99	4343.89	2354.48	BCL2L13	BCL2 like 13
ENSG00000099991	838.555	0.339422	0.337701	1.0051	0.31485	0.56349	1011.76	724.363	1075.23	511.437	848.416	860.122	CABIN1	calcineurin binding protein 1
ENSG00000099992	119.693	1.32161	0.419208	3.15264	0.00161802	0.0177373	139.147	158.605	215.618	40.1652	84.2564	80.3649	TBC1D10A	TBC1 domain family member 10A
ENSG00000099994	114.932	2.13434	0.545591	3.91198	9.15408e-05	0.00230899	199.287	85.1053	277.632	29.4545	65.5328	32.5804	SUSD2	sushi domain containing 2
ENSG00000099995	1090.58	-0.119674	0.284936	-0.420003	0.674483	0.844283	1116.71	809.951	1210.71	1061.7	1082.46	1261.95	SF3A1	splicing factor 3a subunit 1
ENSG00000099998	343.939	2.40014	0.484302	4.95587	7.20084e-07	6.20453e-05	426.875	361.214	947.384	62.9255	139.257	125.977	GGT5	gamma-glutamyltransferase 5
ENSG00000099999	118.391	0.532341	0.374451	1.42166	0.155126	0.373026	108.488	129.109	182.226	97.7353	113.512	79.2789	RNF215	ring finger protein 215
ENSG00000100003	135.743	0.444012	0.377086	1.17748	0.239003	0.478785	141.506	150.869	177.456	73.6362	128.725	142.268	SEC14L2	SEC14 like lipid binding 2
ENSG00000100014	312.175	0.19033	0.283847	0.670538	0.502515	0.728441	295.982	382.974	318.657	258.396	319.472	297.567	SPECC1L	sperm antigen with calponin homology and coiled-coil domains 1 like
ENSG00000100023	638.223	-0.293638	0.279511	-1.05054	0.293468	0.540631	523.571	572.043	624.911	582.395	837.883	688.532	PPIL2	peptidylprolyl isomerase like 2
ENSG00000100024	46.1756	-0.724807	0.557921	-1.29912	0.193902	0.424649	22.405	24.1777	58.1978	40.1652	55.0007	77.1069	UPB1	beta-ureidopropionase 1
ENSG00000100027	204.107	0.347259	0.528812	0.656679	0.511387	0.734827	110.846	396.514	177.456	112.463	249.259	178.106	YPEL1	yippee like 1
ENSG00000100028	1132.78	-1.05733	0.313883	-3.36854	0.000755662	0.0104277	828.987	538.678	839.575	1737.81	1611.4	1240.23	SNRPD3	small nuclear ribonucleoprotein D3 polypeptide
ENSG00000100029	354.684	-0.151623	0.284491	-0.532963	0.594059	0.794066	304.237	325.915	377.809	389.602	417.771	312.772	PES1	pescadillo ribosomal biogenesis factor 1
ENSG00000100030	2195.49	0.139843	0.296343	0.471896	0.637001	0.821373	2723.98	2167.77	2014.03	2116.71	2515.99	1634.45	MAPK1	mitogen-activated protein kinase 1
ENSG00000100033	6.97669	-0.418129	1.90631	-0.219339	0.826386	NA	0	8.2204	9.54063	24.0991	0	0	PRODH	proline dehydrogenase 1
ENSG00000100034	602.206	0.241903	0.304687	0.793939	0.427231	0.668142	553.051	636.839	768.02	428.429	644.796	582.103	PPM1F	protein phosphatase, Mg2+/Mn2+ dependent 1F
ENSG00000100036	150.244	-1.87864	0.456307	-4.11706	3.83742e-05	0.00122644	80.1865	35.7829	78.2331	153.967	308.94	244.353	SLC35E4	solute carrier family 35 member E4
ENSG00000100038	12.2823	-0.413142	0.92931	-0.444568	0.656632	0.833108	1.17921	12.0888	18.1272	13.3884	9.36183	19.5482	TOP3B	DNA topoisomerase III beta
ENSG00000100053	12.1894	1.94382	0.846647	2.29591	0.0216812	0.106556	27.1219	15.9573	15.265	1.33884	5.85114	7.60209	CRYBB3	crystallin beta B3
ENSG00000100055	160.818	1.43458	0.413703	3.46765	0.000525031	0.00815407	142.685	248.546	312.933	73.6362	110.001	77.1069	CYTH4	cytohesin 4
ENSG00000100056	155.872	0.104404	0.325553	0.320699	0.748439	0.884373	149.76	155.704	179.364	116.479	173.194	160.73	ESS2	ess-2 splicing factor homolog
[truncated: 26,830 more rows]
