# Supplementary material for: Late‐Stage Skeletal Muscle Transcriptome in Duchenne Muscular Dystrophy Shows a BMP4‐Induced Molecular Signature
Source: J Cachexia Sarcopenia Muscle. 2025 Jul 10;16(4):e70005. doi: 10.1002/jcsm.70005 (PMC12245985; doi:10.1002/jcsm.70005)
Supplement: Supplementary file 7 — Table S0b All expressed genes BMP4‐stimulated C2C12 muscle cells vs. vehicle with normalized counts. [file JCSM-16-e70005-s013.xlsx]

## Sheet: Table S0B
Table S0B	All expressed genes BMP4-stimulated vs. vehicle treated C2C12 muscle cells with normalized counts
EnsemblID	baseMean	log2FoldChange	lfcSE	stat	pvalue	padj	BMP4-1	BMP4-2	BMP4-3	VEH-1	VEH-2	VEH-3	Gene Symbol	Description
ENSMUSG00000000001	6246.58	0.217685	0.0565636	3.84851	0.00011884	0.000629882	6640.63	6564.61	6945.49	5629.3	5896.84	5802.63	Gnai3	guanine nucleotide binding protein (G protein), alpha inhibiting 3
ENSMUSG00000000028	934.801	-0.936875	0.109665	-8.54308	1.30691e-17	2.52958e-16	620.035	694.5	609.959	1360.66	1199.7	1123.95	Cdc45	cell division cycle 45
ENSMUSG00000000031	61788.6	-1.55939	0.0849687	-18.3525	3.15333e-75	4.29307e-73	31902.5	28612.2	33406.6	93495.4	84181.5	99133.7	H19	H19, imprinted maternally expressed transcript
ENSMUSG00000000049	6.05515	0.511136	0.920715	0.55515	0.578792	0.747812	2.88389	8.1586	10.3034	6.87698	5.35104	2.75703	Apoh	apolipoprotein H
ENSMUSG00000000056	1588.98	0.01207	0.078821	0.153132	0.878294	0.940269	1636.12	1557.27	1592.9	1480.51	1665.24	1601.84	Narf	nuclear prelamin A recognition factor
ENSMUSG00000000058	421.574	-1.23484	0.133314	-9.26262	1.99481e-20	4.67833e-19	235.517	256.996	261.705	641.524	608.948	524.755	Cav2	caveolin 2
ENSMUSG00000000078	3677.87	0.600986	0.0719636	8.35125	6.75434e-17	1.23727e-15	4404.65	4396.46	4498.44	2703.63	2962.34	3101.66	Klf6	Kruppel-like factor 6
ENSMUSG00000000085	1702.99	0.209811	0.0697457	3.00822	0.00262781	0.0102193	1807.23	1890.75	1781.45	1567.95	1612.8	1557.72	Scmh1	sex comb on midleg homolog 1
ENSMUSG00000000088	910.689	-0.29129	0.154179	-1.8893	0.0588517	0.141917	765.191	811.78	879.906	1198.56	1034.89	773.807	Cox5a	cytochrome c oxidase subunit 5A
ENSMUSG00000000093	76.2829	0.973605	0.28217	3.45042	0.000559715	0.00258311	104.781	99.9428	98.9122	59.9279	35.3169	58.8167	Tbx2	T-box 2
ENSMUSG00000000094	6.55814	0.600055	0.895745	0.669896	0.502924	0.686838	13.4581	6.11895	4.12134	2.94728	5.35104	7.35209	Tbx4	T-box 4
ENSMUSG00000000126	166.071	-0.86653	0.17522	-4.94539	7.59926e-07	5.77494e-06	117.278	110.141	125.701	212.204	202.269	228.834	Wnt9a	wingless-type MMTV integration site family, member 9A
ENSMUSG00000000127	1874.33	0.0087096	0.0724408	0.120231	0.904301	0.954757	1909.13	1791.83	1939.09	1804.72	1881.43	1919.81	Fer	fer (fms/fps related) protein kinase
ENSMUSG00000000131	2026.9	0.0610598	0.0692676	0.881505	0.378044	0.570851	2124.46	2041.69	2042.12	1949.13	2074.06	1929.92	Xpo6	exportin 6
ENSMUSG00000000134	2319.19	0.0938494	0.0635537	1.47669	0.139758	0.279272	2426.31	2409.85	2348.13	2232.07	2193.93	2304.88	Tfe3	transcription factor E3
ENSMUSG00000000142	145.563	1.73853	0.206893	8.40301	4.35187e-17	8.13886e-16	219.175	209.064	244.189	60.9104	61.0018	79.0349	Axin2	axin 2
ENSMUSG00000000148	747.558	0.175498	0.0986287	1.77938	0.0751768	0.171794	829.598	819.939	729.477	697.522	682.793	726.018	Brat1	BRCA1-associated ATM activator 1
ENSMUSG00000000149	2713.45	0.221915	0.0703367	3.15504	0.00160479	0.00660371	2995.4	3041.12	2728.33	2483.57	2522.48	2509.82	Gna12	guanine nucleotide binding protein, alpha 12
ENSMUSG00000000154	12.7606	0.393901	0.6251	0.630141	0.528602	0.708789	10.5742	14.2775	18.546	8.84183	16.0531	8.2711	Slc22a18	solute carrier family 22 (organic cation transporter), member 18
ENSMUSG00000000157	1.9815	-2.30633	1.65336	-1.39494	0.163034	NA	0.961295	0	1.03034	3.9297	3.21062	2.75703	Itgb2l	integrin beta 2-like
ENSMUSG00000000159	48.4172	-4.80205	0.567211	-8.46608	2.53795e-17	4.83083e-16	1.92259	5.09912	3.09101	117.891	89.8975	72.6018	Igsf5	immunoglobulin superfamily, member 5
ENSMUSG00000000167	82.6969	-0.19349	0.233157	-0.82987	0.406612	0.599177	78.8262	74.4472	78.3055	91.3655	81.3358	91.9011	Pih1d2	PIH1 domain containing 2
ENSMUSG00000000168	3274.77	0.243112	0.0623395	3.89981	9.62689e-05	0.000518806	3598.13	3410.29	3642.24	3006.22	2932.37	3059.39	Dlat	dihydrolipoamide S-acetyltransferase (E2 component of pyruvate dehydrogenase complex)
ENSMUSG00000000171	2643.38	-0.341652	0.081922	-4.17046	3.03988e-05	0.000179443	2377.28	2298.68	2319.28	3245.93	2857.45	2761.63	Sdhd	succinate dehydrogenase complex, subunit D, integral membrane protein
ENSMUSG00000000184	1792.83	-0.133013	0.0772686	-1.72144	0.0851709	0.189869	1676.5	1735.74	1717.57	1856.78	2001.29	1769.1	Ccnd2	cyclin D2
ENSMUSG00000000194	1966.9	0.335848	0.073339	4.57939	4.66331e-06	3.15835e-05	2235.97	2195.68	2152.37	1631.81	1805.44	1780.12	Gpr107	G protein-coupled receptor 107
ENSMUSG00000000202	36.8912	-1.16491	0.361814	-3.21965	0.00128347	0.00540472	21.1485	24.4758	22.6674	58.9455	48.1593	45.9505	Btbd17	BTB (POZ) domain containing 17
ENSMUSG00000000204	24.0195	2.74211	0.510887	5.36735	7.99012e-08	6.84959e-07	41.3357	41.8128	42.2437	7.8594	5.35104	5.51406	Slfn4	schlafen 4
ENSMUSG00000000215	35.2883	-1.8096	0.678055	-2.6688	0.00761218	0.0259143	18.2646	13.2577	15.455	120.838	24.6148	19.2992	Ins2	insulin II
ENSMUSG00000000223	654.351	-0.619768	0.152177	-4.07268	4.64743e-05	0.000264849	522.945	511.952	513.107	625.805	804.796	947.5	Drp2	dystrophin related protein 2
ENSMUSG00000000244	23.5632	-0.12843	0.460659	-0.278795	0.780402	0.881409	15.3807	27.5353	24.728	20.6309	24.6148	28.4893	Tspan32	tetraspanin 32
ENSMUSG00000000247	25.5643	-1.04424	0.448914	-2.32615	0.0200108	0.0588995	18.2646	20.3965	11.3337	34.3849	39.5977	29.4083	Lhx2	LIM homeobox protein 2
ENSMUSG00000000253	243.401	-0.394419	0.159462	-2.47343	0.0133823	0.0420553	217.253	208.044	206.067	297.675	235.446	295.921	Gmpr	guanosine monophosphate reductase
ENSMUSG00000000266	1337.96	0.802114	0.104523	7.67406	1.66638e-14	2.63488e-13	1678.42	1690.87	1733.02	843.903	995.293	1086.27	Mid2	midline 2
ENSMUSG00000000275	553.703	-0.161438	0.141329	-1.14229	0.253336	0.431492	510.448	515.011	542.987	475.494	617.51	660.769	Trim25	tripartite motif-containing 25
ENSMUSG00000000276	528.072	-0.0303036	0.121424	-0.249568	0.802921	0.896132	488.338	548.666	530.623	472.547	570.421	557.839	Dgke	diacylglycerol kinase, epsilon
ENSMUSG00000000278	6496.97	0.190036	0.0570555	3.33072	0.000866208	0.00381564	6925.17	7039.85	6807.43	6314.05	6014.57	5880.75	Scpep1	serine carboxypeptidase 1
ENSMUSG00000000282	1299.34	0.268675	0.0903491	2.97374	0.00294196	0.0113014	1543.84	1364.53	1350.77	1125.86	1232.88	1178.17	Mnt	max binding protein
ENSMUSG00000000290	2.33201	-1.30498	1.38881	-0.93964	0.347402	NA	0.961295	2.03965	1.03034	4.91213	3.21062	1.83802	Itgb2	integrin beta 2
ENSMUSG00000000295	269.668	-0.358703	0.141444	-2.536	0.0112127	0.0360769	236.479	222.322	250.371	320.271	282.535	306.031	Hddc2	HD domain containing 2
ENSMUSG00000000296	49.2144	-0.744569	0.31175	-2.38835	0.0169242	0.0511931	36.5292	36.7137	37.0921	71.717	59.9316	53.3026	Tpd52l1	tumor protein D52-like 1
ENSMUSG00000000301	96.6753	-0.250693	0.23252	-1.07815	0.280965	0.465522	88.4391	91.7842	84.4875	118.873	109.161	87.306	Pemt	phosphatidylethanolamine N-methyltransferase
ENSMUSG00000000303	3.14331	0.547959	1.51705	0.361201	0.717949	NA	0.961295	1.01982	9.27302	3.9297	0	3.67604	Cdh1	cadherin 1
ENSMUSG00000000308	12.5357	7.1069	3.91031	1.81748	NA	NA	0	0	75.2145	0	0	0	Ckmt1	creatine kinase, mitochondrial 1, ubiquitous
ENSMUSG00000000317	35.7399	0.659796	0.405685	1.62638	0.10387	0.221691	43.2583	59.1498	28.8494	29.4728	28.8956	24.8133	Bcl6b	B cell CLL/lymphoma 6, member B
ENSMUSG00000000318	5.71405	0.503403	0.967692	0.520209	0.602918	0.765984	6.72907	10.1982	3.09101	2.94728	8.56166	2.75703	Clec10a	C-type lectin domain family 10, member A
ENSMUSG00000000320	2.33741	-0.385074	1.32544	-0.290525	0.771415	NA	0.961295	2.03965	3.09101	1.96485	3.21062	2.75703	Alox12	arachidonate 12-lipoxygenase
ENSMUSG00000000326	2373.83	0.297776	0.0885682	3.36211	0.000773485	0.00345072	2821.4	2640.33	2391.41	2264.49	2113.66	2011.71	Comt	catechol-O-methyltransferase
ENSMUSG00000000339	1298.87	-0.102232	0.103682	-0.986015	0.324126	0.514483	1265.06	1243.17	1249.8	1502.13	1354.88	1178.17	Rtca	RNA 3'-terminal phosphate cyclase
ENSMUSG00000000340	424.566	-0.36181	0.111477	-3.2456	0.00117203	0.00498244	377.789	358.978	378.133	491.213	463.4	477.886	Dbt	dihydrolipoamide branched chain transacylase E2
ENSMUSG00000000346	5473.21	0.193457	0.0532928	3.63007	0.000283344	0.00139715	5785.07	5836.46	5896.61	5080.12	5233.32	5007.69	Dazap2	DAZ associated protein 2
ENSMUSG00000000355	667.796	0.25023	0.112132	2.23157	0.0256435	0.0724267	673.868	718.976	784.085	666.084	587.544	576.22	Mcts1	malignant T cell amplified sequence 1
ENSMUSG00000000359	1077.92	-0.487151	0.101164	-4.81545	1.46867e-06	1.071e-05	960.334	893.366	838.693	1375.4	1230.74	1168.98	Rem1	rad and gem related GTP binding protein 1
ENSMUSG00000000374	2135.96	0.252141	0.0833102	3.02653	0.00247379	0.00967652	2366.71	2322.14	2277.04	1764.44	2078.34	2007.12	Trappc10	trafficking protein particle complex 10
ENSMUSG00000000378	1369.54	-0.291304	0.104278	-2.79354	0.00521349	0.0187539	1253.53	1259.48	1181.79	1700.58	1480.1	1341.76	Ccm2	cerebral cavernous malformation 2
ENSMUSG00000000384	1123.69	-0.267559	0.0960171	-2.78657	0.00532685	0.0191018	1068	1021.86	968.515	1279.12	1291.74	1112.92	Tbrg4	transforming growth factor beta regulated gene 4
ENSMUSG00000000392	6.73187	-1.24239	0.906594	-1.3704	0.170563	0.323172	4.80648	1.01982	6.18201	12.7715	6.42125	9.19011	Fap	fibroblast activation protein
ENSMUSG00000000394	10.3768	-1.1907	1.03704	-1.14817	0.250898	0.428939	7.69036	6.11895	5.15168	37.3322	3.21062	2.75703	Gcg	glucagon
ENSMUSG00000000399	1864.86	-0.227205	0.104952	-2.16483	0.0304003	0.08337	1736.1	1692.91	1725.81	2326.38	1897.48	1810.45	Ndufa9	NADH:ubiquinone oxidoreductase subunit A9
ENSMUSG00000000409	17.8385	-0.448779	0.50875	-0.882122	0.377711	0.570522	11.5355	17.337	16.4854	18.6661	18.1935	24.8133	Lck	lymphocyte protein tyrosine kinase
ENSMUSG00000000420	4492.99	0.262355	0.0656345	3.99721	6.40923e-05	0.000356401	4923.75	4975.72	4801.36	3831.46	4235.88	4189.77	Galnt1	polypeptide N-acetylgalactosaminyltransferase 1
ENSMUSG00000000435	1852.46	-0.437203	0.0995781	-4.39056	1.13061e-05	7.12564e-05	1588.06	1576.65	1557.87	1987.45	1970.25	2434.46	Myf5	myogenic factor 5
ENSMUSG00000000439	558.906	0.130567	0.11374	1.14794	0.250993	0.428957	601.771	521.13	629.535	543.281	532.963	524.755	Mkrn2	makorin, ring finger protein, 2
ENSMUSG00000000440	307.219	1.45536	0.145252	10.0196	1.25052e-23	3.51832e-22	450.847	432.406	466.742	166.03	183.006	144.285	Pparg	peroxisome proliferator activated receptor gamma
ENSMUSG00000000441	1688.38	0.32711	0.0810714	4.03483	5.4641e-05	0.000307356	1881.25	1864.24	1891.7	1377.36	1523.98	1591.73	Raf1	v-raf-leukemia viral oncogene 1
ENSMUSG00000000486	15.9353	0.0400232	0.560541	0.0714011	0.943079	0.974201	12.4968	17.337	18.546	15.7188	21.4042	10.1091	Septin1	septin 1
ENSMUSG00000000489	16.7186	-2.51863	0.631647	-3.98741	6.67982e-05	0.000370422	8.65166	3.05947	3.09101	27.5079	26.7552	31.2464	Pdgfb	platelet derived growth factor, B polypeptide
ENSMUSG00000000530	3.49226	3.31402	1.58055	2.09675	0.0360157	0.0954459	4.80648	11.2181	3.09101	0	0	1.83802	Acvrl1	activin A receptor, type II-like 1
ENSMUSG00000000531	205.717	-0.140676	0.158722	-0.886303	0.375455	0.568013	183.607	215.183	188.551	219.081	205.48	222.401	Grasp	GRP1 (general receptor for phosphoinositides 1)-associated scaffold protein
ENSMUSG00000000532	368.023	0.0868807	0.115945	0.749326	0.453661	0.642926	376.828	376.315	384.315	354.655	352.098	363.928	Acvr1b	activin A receptor, type 1B
ENSMUSG00000000538	1875.99	0.333115	0.0833789	3.9952	6.46394e-05	0.000359195	2162.91	2061.07	2050.37	1512.93	1751.93	1716.71	Tom1l2	target of myb1-like 2 (chicken)
ENSMUSG00000000544	18.7352	-0.167356	0.494447	-0.338472	0.735008	0.853172	22.1098	16.3172	14.4247	21.6134	21.4042	16.5422	Gpa33	glycoprotein A33 (transmembrane)
ENSMUSG00000000552	1071.64	-0.0194395	0.0789125	-0.246343	0.805417	0.897608	1052.62	1039.2	1101.43	1061.02	1094.82	1080.76	Zfp385a	zinc finger protein 385A
ENSMUSG00000000555	12548.5	0.297696	0.076852	3.87363	0.000107228	0.000573634	14214.7	13513.7	13787.9	10200.5	11396.6	12177.8	Itga5	integrin alpha 5 (fibronectin receptor alpha)
ENSMUSG00000000561	731.024	-0.388395	0.124554	-3.11829	0.00181906	0.00740203	620.997	623.113	655.293	951.97	819.779	714.99	Wdr77	WD repeat domain 77
ENSMUSG00000000563	4724.8	-0.406004	0.0975323	-4.16276	3.14419e-05	0.000184888	3927.85	3992.61	4272.8	6181.42	5009.64	4964.5	Atp5pb	ATP synthase peripheral stalk-membrane subunit b
ENSMUSG00000000567	4807.74	1.91897	0.0690456	27.7929	5.29256e-170	2.83417e-167	7453.88	8064.77	7294.77	2088.64	1990.59	1953.82	Sox9	SRY (sex determining region Y)-box 9
ENSMUSG00000000568	5341.3	-0.561281	0.102748	-5.46271	4.6893e-08	4.11434e-07	4332.56	4378.11	4234.68	7416.33	6081.99	5604.13	Hnrnpd	heterogeneous nuclear ribonucleoprotein D
ENSMUSG00000000579	4.80416	-0.496068	1.08891	-0.455562	0.648705	0.799021	5.76777	2.03965	4.12134	0.982425	8.56166	7.35209	Dynlt1c	dynein light chain Tctex-type 1C
ENSMUSG00000000581	1219.08	-0.0474391	0.100396	-0.47252	0.636555	0.79035	1192.01	1151.38	1253.92	1389.15	1159.04	1168.98	C1d	C1D nuclear receptor co-repressor
ENSMUSG00000000594	493.482	0.266738	0.120761	2.20881	0.0271881	0.0758877	573.893	530.309	513.107	422.443	424.872	496.266	Gm2a	GM2 ganglioside activator protein
ENSMUSG00000000600	1371.45	0.196839	0.0858503	2.29281	0.0218588	0.0634208	1445.79	1470.59	1478.53	1169.09	1304.58	1360.14	Krit1	KRIT1, ankyrin repeat containing
ENSMUSG00000000605	2187.4	0.275746	0.0776402	3.55159	0.000382915	0.00183299	2375.36	2308.88	2503.71	1856.78	1985.24	2094.43	Clcn4	chloride channel, voltage-sensitive 4
ENSMUSG00000000627	81.4474	2.25729	0.285466	7.90739	2.6285e-15	4.38493e-14	146.117	137.676	120.549	35.3673	21.4042	27.5703	Sema4f	sema domain, immunoglobulin domain (Ig), TM domain, and short cytoplasmic domain
ENSMUSG00000000628	1617.83	0.618808	0.0758352	8.15991	3.35283e-16	5.91904e-15	2018.72	1955	1904.06	1320.38	1300.3	1208.5	Hk2	hexokinase 2
ENSMUSG00000000631	4744.22	-0.203126	0.0854396	-2.37742	0.0174341	0.0524394	4591.15	4397.48	4243.95	4573.19	5099.54	5560.01	Myo18a	myosin XVIIIA
ENSMUSG00000000686	7.41878	-0.172682	0.806024	-0.21424	0.83036	0.911869	9.61295	3.05947	8.24268	9.82425	6.42125	7.35209	Abhd15	abhydrolase domain containing 15
ENSMUSG00000000690	12.1618	0.289476	0.620178	0.466763	0.64067	0.79349	13.4581	17.337	9.27302	11.7891	12.8425	8.2711	Hoxb6	homeobox B6
ENSMUSG00000000693	3355.3	0.275694	0.063679	4.32944	1.49492e-05	9.28331e-05	3821.15	3641.79	3560.84	3096.6	3071.5	2939.92	Loxl3	lysyl oxidase-like 3
ENSMUSG00000000706	6.00164	2.34232	0.952306	2.45963	0.0139081	0.0434526	10.5742	8.1586	11.3337	1.96485	2.14042	1.83802	Btn1a1	butyrophilin, subfamily 1, member A1
ENSMUSG00000000708	1519.46	-0.300014	0.108291	-2.77044	0.00559801	0.0199593	1379.46	1386.96	1319.86	1432.38	1731.6	1866.51	Kat2b	K(lysine) acetyltransferase 2B
ENSMUSG00000000711	1831.1	0.270695	0.0807909	3.35056	0.000806482	0.00357509	1991.8	2021.29	1993.7	1518.83	1756.21	1704.76	Rab5b	RAB5B, member RAS oncogene family
ENSMUSG00000000738	2817.14	-0.0416665	0.0634855	-0.656316	0.511621	0.694905	2820.44	2788.2	2721.12	2953.17	2752.57	2867.31	Spg7	SPG7, paraplegin matrix AAA peptidase subunit
ENSMUSG00000000740	6892.98	-0.205245	0.0800572	-2.56373	0.0103553	0.0336929	6409.92	6443.25	6357.17	8201.29	7092.27	6853.98	Rpl13	ribosomal protein L13
ENSMUSG00000000743	2171.42	-0.0589368	0.0807413	-0.729946	0.465423	0.654204	2115.81	2161.01	2104.98	2407.92	2058.01	2180.81	Chmp1a	charged multivesicular body protein 1A
ENSMUSG00000000751	5650.43	-0.512601	0.0694945	-7.37614	1.62941e-13	2.39055e-12	4667.09	4759.52	4543.78	7027.29	6727.33	6177.59	Rpa1	replication protein A1
ENSMUSG00000000753	19650.3	0.674278	0.0541865	12.4437	1.51415e-35	7.43878e-34	24529.4	23844.5	24106.8	15738.5	15133.8	14548.9	Serpinf1	serine (or cysteine) peptidase inhibitor, clade F, member 1
ENSMUSG00000000759	1557.24	-0.0429755	0.0705049	-0.609539	0.542167	0.71965	1492.89	1579.71	1530.05	1566.97	1564.64	1609.19	Tubgcp3	tubulin, gamma complex associated protein 3
ENSMUSG00000000776	913.513	0.401646	0.114919	3.49503	0.000474002	0.00222075	1076.65	1055.52	987.061	901.866	758.777	701.205	Polr3d	polymerase (RNA) III (DNA directed) polypeptide D
ENSMUSG00000000782	737.588	1.66139	0.109831	15.1268	1.07752e-51	8.40311e-50	1113.18	1099.37	1149.85	309.464	377.783	375.875	Tcf7	transcription factor 7, T cell specific
ENSMUSG00000000787	13782.6	0.0398674	0.0762833	0.522623	0.601237	0.764938	14040.7	13404.6	14473.1	12441.4	14696.1	13640	Ddx3x	DEAD box helicase 3, X-linked
ENSMUSG00000000791	114.106	-0.990654	0.210515	-4.70586	2.52801e-06	1.77891e-05	66.3294	79.5463	83.4572	155.223	153.04	147.042	Il12rb1	interleukin 12 receptor, beta 1
ENSMUSG00000000792	16.146	-1.22015	0.59984	-2.03412	0.0419396	0.108141	9.61295	14.2775	5.15168	26.5255	25.685	15.6232	Slc5a5	solute carrier family 5 (sodium iodide symporter), member 5
ENSMUSG00000000794	50.7757	-0.730452	0.335354	-2.17815	0.0293946	0.0809852	34.6066	40.793	39.1527	45.1916	75.9848	68.9258	Kcnn3	potassium intermediate/small conductance calcium-activated channel, subfamily N, member 3
ENSMUSG00000000804	1618.58	0.323862	0.113493	2.85359	0.00432283	0.0158952	1717.83	1833.64	1847.39	1205.44	1496.15	1611.03	Usp32	ubiquitin specific peptidase 32
ENSMUSG00000000811	297.179	0.380713	0.148329	2.56668	0.0102676	0.0334312	319.15	343.681	345.162	272.132	281.465	221.482	Txnrd3	thioredoxin reductase 3
ENSMUSG00000000823	946.54	0.117956	0.11704	1.00782	0.313542	0.503001	954.566	991.269	1009.73	764.327	988.872	970.475	Zfp512b	zinc finger protein 512B
ENSMUSG00000000826	3272.95	0.0754004	0.0671706	1.12252	0.261641	0.442076	3392.41	3433.75	3248.65	3021.94	3313.36	3227.57	Dnajc5	DnaJ heat shock protein family (Hsp40) member C5
ENSMUSG00000000827	2134.17	-0.0153013	0.0930554	-0.164432	0.869391	0.93442	2099.47	2070.24	2198.74	2404.98	2067.64	1963.93	Tpd52l2	tumor protein D52-like 2
ENSMUSG00000000838	4098.53	-0.291109	0.0638734	-4.55759	5.17438e-06	3.47373e-05	3558.71	3690.74	3810.18	4314.81	4605.1	4611.6	Fmr1	FMRP translational regulator 1
ENSMUSG00000000869	54.513	0.2681	0.293101	0.914702	0.360348	0.551911	56.7164	67.3084	54.6078	54.0334	50.2998	44.1125	Il4	interleukin 4
ENSMUSG00000000876	498.221	0.313498	0.103513	3.02857	0.00245711	0.00962066	543.132	557.844	555.351	430.302	456.979	445.72	Pxmp4	peroxisomal membrane protein 4
ENSMUSG00000000881	1018.94	0.342951	0.0911153	3.76393	0.000167266	0.000861814	1165.09	1055.52	1198.28	885.165	872.219	937.391	Dlg3	discs large MAGUK scaffold protein 3
ENSMUSG00000000884	118.523	-0.382898	0.28341	-1.35104	0.176683	0.331707	108.626	105.042	94.7909	181.749	132.706	88.225	Gnb1l	guanine nucleotide binding protein (G protein), beta polypeptide 1-like
ENSMUSG00000000889	17.6656	-1.3262	0.671954	-1.97365	0.0484218	0.12147	7.69036	4.0793	18.546	31.4376	13.9127	30.3274	Dbh	dopamine beta hydroxylase
ENSMUSG00000000901	3973.05	1.39492	0.0583783	23.8946	3.48915e-126	1.01915e-123	5843.71	5764.05	5663.75	2147.58	2163.96	2255.25	Mmp11	matrix metallopeptidase 11
ENSMUSG00000000902	3869.74	0.13834	0.061947	2.23321	0.0255354	0.072134	4084.54	4100.71	3980.19	3861.91	3589.48	3601.6	Smarcb1	SWI/SNF related, matrix associated, actin dependent regulator of chromatin, subfamily b, member 1
ENSMUSG00000000915	1724.49	0.831348	0.0900334	9.23377	2.61263e-20	6.10945e-19	2282.11	2226.28	2115.28	1366.55	1212.55	1144.17	Hip1r	huntingtin interacting protein 1 related
ENSMUSG00000000916	275.435	-0.519272	0.152012	-3.41599	0.000635499	0.00289707	223.982	249.857	205.037	337.954	343.537	292.245	Nsun5	NOL1/NOP2/Sun domain family, member 5
ENSMUSG00000000934	260.191	-0.440574	0.169145	-2.60471	0.00919527	0.0304456	221.098	212.123	228.734	337.954	316.781	244.457	Top1mt	DNA topoisomerase 1, mitochondrial
ENSMUSG00000000938	1593.41	0.0208994	0.0888592	0.235197	0.814056	0.902167	1573.64	1647.02	1594.96	1726.12	1442.64	1576.1	Hoxa10	homeobox A10
ENSMUSG00000000942	6.49694	-0.664282	0.807613	-0.822525	0.410778	0.60286	4.80648	5.09912	5.15168	7.8594	9.63187	6.43307	Hoxa4	homeobox A4
ENSMUSG00000000948	22.0911	0.00594457	0.518652	0.0114616	0.990855	0.995378	19.2259	18.3568	28.8494	11.7891	26.7552	27.5703	NA	NA
ENSMUSG00000000957	31162.9	1.25324	0.0866146	14.4692	1.89649e-47	1.33044e-45	44327.2	43837.2	43556.4	16131.4	18773.6	20351.5	Mmp14	matrix metallopeptidase 14 (membrane-inserted)
ENSMUSG00000000958	51.2232	0.94726	0.330579	2.86546	0.00416408	0.0153925	70.1745	52.011	80.3662	34.3849	29.9658	40.4365	Slc7a7	solute carrier family 7 (cationic amino acid transporter, y+ system), member 7
ENSMUSG00000000959	1959.72	0.0436963	0.0685893	0.637073	0.524078	0.705134	2005.26	2011.09	1952.49	1977.62	1846.11	1965.76	Oxa1l	oxidase assembly 1-like
ENSMUSG00000000976	1194.48	-0.0143766	0.0919506	-0.156351	0.875756	0.938946	1238.15	1201.35	1126.16	1108.18	1208.26	1284.78	Heatr6	HEAT repeat containing 6
ENSMUSG00000001016	2617.87	-0.290607	0.096035	-3.02606	0.00247765	0.00968926	2244.62	2426.16	2394.5	3247.9	2793.24	2600.8	Ilf2	interleukin enhancer binding factor 2
ENSMUSG00000001017	4558.69	-0.0439287	0.0716455	-0.613139	0.539784	0.718038	4524.82	4404.62	4538.63	5009.39	4415.68	4459.04	Chtop	chromatin target of PRMT1
ENSMUSG00000001018	2426.6	0.207684	0.076245	2.72391	0.0064515	0.0225852	2501.29	2609.73	2693.3	2212.42	2135.06	2407.81	Snapin	SNAP-associated protein
ENSMUSG00000001020	6210.25	-0.00262955	0.119197	-0.0220605	0.9824	0.991846	6256.11	5890.51	6467.42	7544.04	5437.73	5665.7	S100a4	S100 calcium binding protein A4
ENSMUSG00000001021	108.392	0.537282	0.268097	2.00406	0.045064	0.114459	133.62	95.8635	155.581	109.049	78.1252	78.1159	S100a3	S100 calcium binding protein A3
ENSMUSG00000001023	1.84649	-0.848035	1.67477	-0.506359	0.612605	NA	2.88389	0	1.03034	1.96485	4.28083	0.919011	S100a5	S100 calcium binding protein A5
ENSMUSG00000001025	13284.9	-0.0420936	0.0996958	-0.42222	0.672864	0.81646	12643	13171	13459.3	15628.4	12938.8	11869	S100a6	S100 calcium binding protein A6 (calcyclin)
ENSMUSG00000001027	19.3942	-1.0333	0.493474	-2.09393	0.0362658	0.0959503	11.5355	12.2379	14.4247	20.6309	29.9658	27.5703	Scn4a	sodium channel, voltage-gated, type IV, alpha
ENSMUSG00000001034	1043	0.167236	0.0822178	2.03406	0.0419458	0.108141	1141.06	1120.79	1047.85	977.513	998.504	972.313	Mapk7	mitogen-activated protein kinase 7
ENSMUSG00000001036	986.583	-0.383926	0.0845506	-4.54078	5.60459e-06	3.74222e-05	850.746	816.879	900.513	1103.26	1139.77	1108.33	Epn2	epsin 2
ENSMUSG00000001039	372.185	-0.113005	0.152464	-0.741194	0.458576	0.647025	349.911	348.78	374.012	456.828	374.573	329.006	B9d1	B9 protein domain 1
ENSMUSG00000001052	2718.39	0.140318	0.0755164	1.85811	0.063153	0.149816	2836.78	2812.68	2901.42	2389.26	2754.71	2615.5	Sec24b	Sec24 related gene family, member B (S. cerevisiae)
ENSMUSG00000001053	46.322	-1.53358	0.45801	-3.34836	0.000812907	0.00359861	39.4131	20.3965	11.3337	87.4358	64.2125	55.1406	N4bp3	NEDD4 binding protein 3
ENSMUSG00000001054	897.064	0.0397468	0.0945925	0.42019	0.674346	0.81749	925.727	905.604	896.392	950.005	890.413	814.243	Rmnd5b	required for meiotic nuclear division 5 homolog B
ENSMUSG00000001056	988.969	-0.624837	0.166126	-3.76123	0.000169079	0.000870315	774.804	854.613	704.749	1538.48	1091.61	969.556	Nhp2	NHP2 ribonucleoprotein
ENSMUSG00000001062	650.2	0.130641	0.0970471	1.34617	0.178249	0.333867	686.365	686.342	665.597	596.332	658.178	608.385	Vps9d1	VPS9 domain containing 1
ENSMUSG00000001065	416.919	0.168789	0.118374	1.4259	0.153898	0.299156	465.267	426.287	431.711	376.269	420.592	381.389	Zfp276	zinc finger protein (C2H2 type) 276
ENSMUSG00000001076	4.70518	0.648541	1.07866	0.601247	0.547675	0.723813	2.88389	8.1586	6.18201	6.87698	3.21062	0.919011	C1ql4	complement component 1, q subcomponent-like 4
ENSMUSG00000001082	555.333	-0.0939133	0.103851	-0.904308	0.365832	0.557441	570.048	510.932	530.623	590.438	562.929	567.03	Mfsd10	major facilitator superfamily domain containing 10
ENSMUSG00000001089	4665.51	0.358002	0.112594	3.17959	0.00147486	0.00611921	5113.13	5317.36	5293.86	3327.47	4404.98	4536.24	Luzp1	leucine zipper protein 1
ENSMUSG00000001098	2682.57	0.458808	0.0813239	5.64174	1.68339e-08	1.55067e-07	3122.29	3170.63	3023	2057.2	2435.79	2286.5	Kctd10	potassium channel tetramerisation domain containing 10
ENSMUSG00000001100	2335.53	0.0190794	0.0699206	0.272872	0.784951	0.884805	2273.46	2371.09	2408.92	2437.4	2243.16	2279.15	Poldip2	polymerase (DNA-directed), delta interacting protein 2
ENSMUSG00000001105	1358.34	0.179714	0.0963405	1.8654	0.0621256	0.147749	1452.52	1456.31	1419.8	1431.39	1187.93	1202.07	Ift20	intraflagellar transport 20
ENSMUSG00000001119	11409.1	0.975232	0.115725	8.42716	3.54148e-17	6.63872e-16	15565.3	14059.3	15750.7	6506.6	7434.73	9137.72	Col6a1	collagen, type VI, alpha 1
ENSMUSG00000001120	610.699	0.79073	0.0991212	7.9774	1.49447e-15	2.52989e-14	747.888	773.027	801.601	443.074	434.504	464.1	Pcbp3	poly(rC) binding protein 3
ENSMUSG00000001123	1232.75	0.332653	0.0776171	4.28582	1.8207e-05	0.000111469	1426.56	1357.39	1338.41	1122.91	1085.19	1066.05	Lgals9	lectin, galactose binding, soluble 9
ENSMUSG00000001127	1630.83	0.170624	0.0761314	2.24118	0.0250145	0.0709369	1798.58	1732.68	1650.6	1529.64	1479.03	1594.48	Araf	Araf proto-oncogene, serine/threonine kinase
ENSMUSG00000001128	69.8458	0.103673	0.270552	0.38319	0.701579	0.834129	82.6714	60.1696	74.1841	75.6467	62.0721	64.3307	Cfp	complement factor properdin
ENSMUSG00000001131	6758.84	0.388831	0.114146	3.40645	0.000658146	0.00298423	7613.46	7843.47	7534.84	6803.29	5958.92	4799.07	Timp1	tissue inhibitor of metalloproteinase 1
ENSMUSG00000001134	204.205	0.0381489	0.189043	0.2018	0.840073	0.916769	228.788	178.469	213.279	237.747	190.497	176.45	Uxt	ubiquitously expressed prefoldin like chaperone
ENSMUSG00000001138	523.08	-0.429357	0.116643	-3.68094	0.000232373	0.00116658	483.531	454.842	398.74	576.684	608.948	615.737	Cnnm3	cyclin M3
ENSMUSG00000001143	792.879	-0.0640134	0.092458	-0.692351	0.488717	0.675433	765.191	825.038	735.659	827.202	803.726	800.458	Lman2l	lectin, mannose-binding 2-like
ENSMUSG00000001150	2425.8	0.168509	0.077259	2.18109	0.0291767	0.0804814	2672.4	2577.1	2452.2	2126.95	2339.47	2386.67	Mcm3ap	minichromosome maintenance complex component 3 associated protein
ENSMUSG00000001151	1470.39	-0.566744	0.0961489	-5.89444	3.75948e-09	3.75831e-08	1260.26	1166.68	1128.22	1576.79	1864.3	1826.07	Pcnt	pericentrin (kendrin)
ENSMUSG00000001156	218.458	-0.220272	0.163414	-1.34793	0.17768	0.333073	186.491	225.381	193.703	213.186	242.937	249.052	Mxd1	MAX dimerization protein 1
ENSMUSG00000001157	1177.05	-0.0822958	0.0797775	-1.03157	0.302276	0.489818	1191.04	1135.06	1104.52	1223.12	1169.74	1238.83	Gmcl1	germ cell-less, spermatogenesis associated 1
ENSMUSG00000001158	1044.12	-0.0462344	0.105495	-0.438263	0.661195	0.808839	1020.9	1036.14	1025.18	1207.4	996.363	978.746	Snrnp27	small nuclear ribonucleoprotein 27 (U4/U6.U5)
ENSMUSG00000001173	1510.51	0.264514	0.0973924	2.71596	0.00660838	0.023024	1679.38	1597.05	1669.14	1202.49	1462.97	1452.04	Ocrl	OCRL, inositol polyphosphate-5-phosphatase
ENSMUSG00000001175	20345.2	-0.446355	0.0534123	-8.35677	6.44585e-17	1.18346e-15	17467.7	16984.2	17216.9	24282.6	22546.1	23573.5	Calm1	calmodulin 1
ENSMUSG00000001211	2763.6	-0.25692	0.0654402	-3.92602	8.63626e-05	0.000469514	2581.08	2542.42	2430.56	2896.19	3074.71	3056.63	Agpat3	1-acylglycerol-3-phosphate O-acyltransferase 3
ENSMUSG00000001227	31.7872	-0.657421	0.399893	-1.64399	0.100178	0.215356	28.8389	26.5154	18.546	31.4376	44.9487	40.4365	Sema6b	sema domain, transmembrane domain (TM), and cytoplasmic domain, (semaphorin) 6B
ENSMUSG00000001228	2323.8	-1.09218	0.085356	-12.7955	1.73682e-37	9.36307e-36	1513.08	1549.11	1388.89	3332.39	3253.43	2905.91	Uhrf1	ubiquitin-like, containing PHD and RING finger domains, 1
ENSMUSG00000001229	2941.74	0.0386744	0.0730014	0.529776	0.596267	0.761159	3048.27	3087.01	2807.66	3039.62	2890.63	2777.25	Dpp9	dipeptidylpeptidase 9
ENSMUSG00000001240	1.83456	-1.40444	1.52369	-0.921735	0.356667	NA	0.961295	1.01982	1.03034	2.94728	3.21062	1.83802	Ramp2	receptor (calcitonin) activity modifying protein 2
ENSMUSG00000001247	4.05556	2.40102	1.50188	1.59867	0.109893	0.23198	0.961295	3.05947	16.4854	0	1.07021	2.75703	Lsr	lipolysis stimulated lipoprotein receptor
ENSMUSG00000001248	1245.7	0.224869	0.0750409	2.99661	0.00272998	0.0105756	1374.65	1346.17	1306.47	1129.79	1172.95	1144.17	Gramd1a	GRAM domain containing 1A
ENSMUSG00000001270	345.104	0.0444161	0.141473	0.313954	0.753556	0.865028	341.26	328.383	382.254	340.902	302.869	374.956	Ckb	creatine kinase, brain
ENSMUSG00000001280	3122.36	0.0294739	0.0835291	0.352858	0.724195	0.846945	3107.87	3136.98	3217.74	2763.56	3288.75	3219.29	Sp1	trans-acting transcription factor 1
ENSMUSG00000001281	151.526	-1.72848	0.221743	-7.79499	6.44157e-15	1.05166e-13	65.3681	86.6851	58.7291	266.237	222.603	209.534	Itgb7	integrin beta 7
ENSMUSG00000001285	1251.66	0.000520127	0.11622	0.00447538	0.996429	0.998413	1204.5	1304.36	1246.71	1458.9	1195.42	1100.06	Myg1	melanocyte proliferating gene 1
ENSMUSG00000001288	5980.71	0.724979	0.0600835	12.0662	1.59334e-33	7.25129e-32	7690.36	7307.04	7359.69	4314.81	4632.93	4579.43	Rarg	retinoic acid receptor, gamma
ENSMUSG00000001289	2847.95	0.219299	0.0806643	2.71866	0.00655463	0.0228615	3011.74	3090.07	3089.98	2884.4	2570.64	2440.89	Pfdn5	prefoldin 5
ENSMUSG00000001300	1545.69	-0.900997	0.0787723	-11.438	2.7007e-30	1.05821e-28	1092.99	1083.05	1058.15	1884.29	2074.06	2081.56	Efnb2	ephrin B2
ENSMUSG00000001305	497.768	-0.629056	0.15601	-4.03214	5.52704e-05	0.000310461	372.021	380.395	420.377	732.889	573.631	507.294	Rrp15	ribosomal RNA processing 15 homolog
ENSMUSG00000001313	338.971	-0.0468319	0.125747	-0.37243	0.709572	0.839526	338.376	325.324	336.92	366.445	322.133	344.629	Rnd2	Rho family GTPase 2
ENSMUSG00000001323	436.514	0.448751	0.127421	3.5218	0.000428629	0.00203065	510.448	503.793	497.652	325.183	370.292	411.717	Srr	serine racemase
ENSMUSG00000001333	752.637	-1.1326	0.106508	-10.634	2.07142e-26	6.68219e-25	494.106	481.357	438.923	953.935	1039.17	1108.33	Sync	syncoilin
ENSMUSG00000001334	43.8506	-1.13674	0.335098	-3.39228	0.000693146	0.00312616	25.955	28.5551	27.8191	52.0685	58.8614	69.8448	Fndc5	fibronectin type III domain containing 5
ENSMUSG00000001349	2043.24	1.5654	0.0922486	16.9693	1.38548e-64	1.5039e-62	3233.8	2968.71	2961.18	1145.51	950.344	999.884	Cnn1	calponin 1
ENSMUSG00000001366	666.656	-0.0291914	0.0994943	-0.293398	0.769218	0.874371	684.442	612.914	682.082	691.627	676.371	652.498	Fbxo9	f-box protein 9
ENSMUSG00000001376	1348.4	0.0375852	0.074794	0.502516	0.615305	0.774997	1334.28	1346.17	1417.74	1298.77	1338.83	1354.62	Vps50	VPS50 EARP/GARPII complex subunit
ENSMUSG00000001380	2867.2	-0.0648213	0.0911107	-0.711457	0.476801	0.664799	2834.86	2763.72	2809.72	3310.77	2780.4	2703.73	Hars	histidyl-tRNA synthetase
ENSMUSG00000001383	2119.82	0.070024	0.0915389	0.764964	0.444293	0.633989	2133.11	2104.92	2276.01	2307.72	1942.43	1954.74	Zmat2	zinc finger, matrin type 2
ENSMUSG00000001403	2249.53	-0.903874	0.100172	-9.0232	1.82665e-19	4.06443e-18	1564.03	1665.37	1471.32	3265.58	2916.32	2614.59	Ube2c	ubiquitin-conjugating enzyme E2C
ENSMUSG00000001415	3136.3	-0.12233	0.0711123	-1.72024	0.0853894	0.190081	3073.26	3009.5	2926.15	3334.35	3422.52	3052.03	Smg5	Smg-5 homolog, nonsense mediated mRNA decay factor (C. elegans)
ENSMUSG00000001416	9371.61	-0.196998	0.0881435	-2.23497	0.0254196	0.0718954	8633.39	8556.33	9008.22	11218.3	9864.1	8949.33	Cct3	chaperonin containing Tcp1, subunit 3 (gamma)
ENSMUSG00000001418	2712.49	0.274306	0.0617628	4.44129	8.94216e-06	5.74853e-05	3060.76	2905.48	2942.64	2454.1	2418.67	2493.28	Glmp	glycosylated lysosomal membrane protein
ENSMUSG00000001419	2663.37	0.091362	0.0736145	1.24109	0.214573	0.384063	2833.9	2784.12	2624.26	2426.59	2702.27	2609.07	Mef2d	myocyte enhancer factor 2D
ENSMUSG00000001420	24.7785	-0.190264	0.435068	-0.43732	0.661879	0.809338	20.1872	19.3767	29.8797	27.5079	27.8254	23.8943	Tmem79	transmembrane protein 79
ENSMUSG00000001424	9497.93	0.0601602	0.0514594	1.16908	0.242371	0.418092	9921.53	9665.9	9500.72	9314.37	9119.24	9465.81	Snd1	staphylococcal nuclease and tudor domain containing 1
ENSMUSG00000001435	5374.23	1.31122	0.0808171	16.2245	3.38218e-59	3.27317e-57	8240.22	7504.89	7238.11	2849.03	3182.8	3230.32	Col18a1	collagen, type XVIII, alpha 1
ENSMUSG00000001436	434.728	0.742952	0.12923	5.74906	8.97397e-09	8.62758e-08	607.539	538.467	486.318	321.253	334.975	319.816	Slc19a1	solute carrier family 19 (folate transporter), member 1
ENSMUSG00000001440	15412.3	-0.259816	0.0657749	-3.95009	7.81232e-05	0.00042876	14073.4	13985.9	14023.9	16388.8	18098.3	15903.5	Kpnb1	karyopherin (importin) beta 1
ENSMUSG00000001441	5687.06	-0.138746	0.0539103	-2.57365	0.0100632	0.0328587	5267.9	5454.02	5519.51	5981.99	6027.41	5871.56	Npepps	aminopeptidase puromycin sensitive
ENSMUSG00000001445	1348.95	-0.0722849	0.0895384	-0.807306	0.41949	0.611313	1396.76	1298.24	1249.8	1477.57	1377.36	1293.97	Mrpl10	mitochondrial ribosomal protein L10
ENSMUSG00000001467	5163.78	0.876602	0.057195	15.3266	5.08257e-53	4.10309e-51	6739.64	6456.51	6862.03	3708.66	3602.32	3613.55	Cyp51	cytochrome P450, family 51
ENSMUSG00000001472	8220.88	0.194273	0.050674	3.83379	0.000126185	0.000664644	8961.19	8773.55	8585.78	7595.13	7660.55	7749.1	Tcf25	transcription factor 25 (basic helix-loop-helix)
ENSMUSG00000001473	6986.02	-0.325569	0.0761156	-4.27729	1.8918e-05	0.00011547	6287.83	6183.2	6131.53	8436.09	7777.2	7100.28	Tubb6	tubulin, beta 6 class V
ENSMUSG00000001482	1550.48	0.285836	0.0705049	4.05413	5.03208e-05	0.000285252	1712.07	1710.25	1687.69	1378.34	1447.99	1366.57	Def8	differentially expressed in FDCP 8
ENSMUSG00000001493	11.6523	0.77183	0.617865	1.24919	0.211596	0.380106	16.342	13.2577	14.4247	9.82425	9.63187	6.43307	Meox1	mesenchyme homeobox 1
ENSMUSG00000001504	169.764	-0.0125217	0.170936	-0.0732539	0.941604	0.973478	172.072	162.152	173.096	179.784	154.11	177.369	Irx2	Iroquois homeobox 2
ENSMUSG00000001506	58436.3	0.761345	0.094738	8.03632	9.25752e-16	1.59061e-14	76848.8	69090	74583.9	38475.7	42331	49288.4	Col1a1	collagen, type I, alpha 1
ENSMUSG00000001507	5013.63	-0.946186	0.0753902	-12.5505	3.94943e-36	2.0015e-34	3589.48	3471.48	3216.71	6153.91	6753.01	6897.18	Itga3	integrin alpha 3
ENSMUSG00000001508	272.438	-0.236339	0.147633	-1.60085	0.109409	0.231416	257.627	236.599	256.554	270.167	284.675	329.006	Sgca	sarcoglycan, alpha (dystrophin-associated glycoprotein)
ENSMUSG00000001510	722.73	0.492709	0.111342	4.42518	9.63603e-06	6.15667e-05	858.437	889.287	786.146	586.508	664.599	551.406	Dlx3	distal-less homeobox 3
ENSMUSG00000001517	2878.84	-0.900673	0.091379	-9.85645	6.42825e-23	1.74442e-21	1994.69	2203.84	1825.75	3689.01	4013.28	3546.46	Foxm1	forkhead box M1
ENSMUSG00000001518	549.768	0.0838425	0.10622	0.789327	0.429921	0.62091	571.009	546.626	579.048	551.141	555.438	495.347	Itfg2	integrin alpha FG-GAP repeat containing 2
ENSMUSG00000001520	23.6316	-0.464647	0.464868	-0.999524	0.317541	0.507743	12.4968	25.4956	21.637	25.5431	29.9658	26.6513	Nrip2	nuclear receptor interacting protein 2
ENSMUSG00000001521	2379.11	0.278237	0.0648976	4.28733	1.80835e-05	0.000110797	2662.79	2621.97	2537.72	2131.86	2218.54	2101.78	Tulp3	tubby-like protein 3
ENSMUSG00000001524	544.575	-0.291961	0.118967	-2.45413	0.0141225	0.0440113	507.564	490.536	470.863	672.961	557.578	567.949	Gtf2h4	general transcription factor II H, polypeptide 4
ENSMUSG00000001525	45628.1	-0.175688	0.0767401	-2.28939	0.0220565	0.0639138	43803.3	43451.7	41304.1	52796.5	48313.5	44099.6	Tubb5	tubulin, beta 5 class I
ENSMUSG00000001542	896.317	0.241718	0.0861395	2.80613	0.00501411	0.01813	993.979	948.437	971.606	796.747	806.937	860.194	Ell2	elongation factor for RNA polymerase II 2
ENSMUSG00000001552	3838.38	-0.768262	0.0772023	-9.95128	2.48952e-23	6.87184e-22	2973.29	2942.19	2603.66	4612.49	4904.76	4993.9	Jup	junction plakoglobin
ENSMUSG00000001555	11840.1	0.790357	0.0488462	16.1805	6.91819e-59	6.65513e-57	15332.7	14774.2	14906.9	8760.29	8574.5	8692	Fkbp10	FK506 binding protein 10
ENSMUSG00000001558	20.1734	-0.0169641	0.486171	-0.0348933	0.972165	0.987959	20.1872	14.2775	25.7584	19.6485	18.1935	22.9753	Klhl10	kelch-like 10
ENSMUSG00000001569	1006.65	-0.0768656	0.0846581	-0.907953	0.363903	0.555396	949.76	1000.45	989.122	1075.76	1042.38	982.422	Nom1	nucleolar protein with MIF4G domain 1
ENSMUSG00000001576	4208.99	0.0454668	0.0636825	0.713961	0.475252	0.663216	4218.16	4335.27	4271.77	4305.97	4205.92	3916.82	Ergic1	endoplasmic reticulum-golgi intermediate compartment (ERGIC) 1
ENSMUSG00000001583	1.67476	1.26244	1.92422	0.656078	0.511774	NA	0.961295	4.0793	2.06067	2.94728	0	0	Tnk1	tyrosine kinase, non-receptor, 1
ENSMUSG00000001588	11.9091	0.716261	0.67398	1.06273	0.287903	0.473598	10.5742	22.4361	11.3337	9.82425	11.7723	5.51406	Acap1	ArfGAP with coiled-coil, ankyrin repeat and PH domains 1
ENSMUSG00000001604	237.683	-0.334087	0.147905	-2.2588	0.0238958	0.0683557	223.02	209.064	198.855	257.395	254.709	283.055	Tcea3	transcription elongation factor A (SII), 3
ENSMUSG00000001627	1130.6	-0.405596	0.106408	-3.81169	0.00013802	0.000721072	986.289	934.159	997.365	1450.06	1266.06	1149.68	Ifrd1	interferon-related developmental regulator 1
ENSMUSG00000001630	649.652	0.387881	0.103527	3.74668	0.00017919	0.00091649	744.042	718.976	746.993	532.474	541.525	613.899	Stk38l	serine/threonine kinase 38 like
ENSMUSG00000001632	1242.77	0.0665345	0.0826671	0.804848	0.420908	0.612826	1257.37	1343.11	1213.74	1163.19	1240.37	1238.83	Brpf1	bromodomain and PHD finger containing, 1
ENSMUSG00000001642	2001.43	-0.798483	0.0868709	-9.1916	3.87027e-20	8.94617e-19	1477.51	1510.36	1396.1	2783.21	2381.21	2460.19	Akr1b3	aldo-keto reductase family 1, member B3 (aldose reductase)
ENSMUSG00000001655	1442.86	2.06657	0.0790967	26.1272	1.78984e-150	7.56677e-148	2282.11	2274.21	2432.62	558.018	553.297	556.92	Hoxc13	homeobox C13
ENSMUSG00000001656	1742.79	0.780753	0.0736451	10.6016	2.93045e-26	9.37803e-25	2288.84	2216.08	2103.94	1308.59	1294.95	1244.34	Hoxc11	homeobox C11
ENSMUSG00000001657	68.2009	0.180528	0.300305	0.601148	0.547741	0.723819	55.7551	78.5265	83.4572	60.9104	52.4402	78.1159	Hoxc8	homeobox C8
ENSMUSG00000001661	376.471	-0.0441971	0.130835	-0.337807	0.735509	0.853568	378.75	374.276	359.587	406.724	336.045	403.446	Hoxc6	homeobox C6
ENSMUSG00000001663	16.9322	1.30813	0.585539	2.23407	0.0254786	0.0720297	19.2259	26.5154	26.7887	13.754	4.28083	11.0281	Gstt1	glutathione S-transferase, theta 1
ENSMUSG00000001665	2.99426	0.668927	1.19087	0.561713	0.574311	NA	3.84518	4.0793	3.09101	0.982425	3.21062	2.75703	Gstt3	glutathione S-transferase, theta 3
ENSMUSG00000001666	92.6665	-0.169919	0.218654	-0.777115	0.437091	0.627625	90.3617	84.6454	86.5482	96.2777	101.67	96.4961	Ddt	D-dopachrome tautomerase
ENSMUSG00000001674	820.029	-0.271498	0.132763	-2.04498	0.0408565	0.105847	755.578	784.245	689.294	1063.97	842.254	784.835	Ddx18	DEAD box helicase 18
ENSMUSG00000001687	1393.11	-0.155577	0.0894203	-1.73984	0.0818866	0.184296	1393.88	1353.31	1206.52	1545.35	1447.99	1411.6	Ubl3	ubiquitin-like 3
ENSMUSG00000001700	346.881	0.25002	0.120881	2.06831	0.0386108	0.100974	390.286	369.176	370.921	325.183	317.852	307.869	Gramd3	GRAM domain containing 3
ENSMUSG00000001707	638.038	0.0290906	0.137228	0.211987	0.832117	0.912942	608.5	696.54	628.505	749.59	578.982	566.111	Eef1e1	eukaryotic translation elongation factor 1 epsilon 1
ENSMUSG00000001729	12851.9	0.00931379	0.0694262	0.134154	0.893281	0.947682	13406.2	13112.9	12160	13485.8	12886.4	12060.2	Akt1	thymoma viral proto-oncogene 1
ENSMUSG00000001739	25.2029	-1.89283	0.468929	-4.0365	5.42555e-05	0.00030553	10.5742	11.2181	10.3034	50.1037	33.1764	35.8414	Cldn15	claudin 15
ENSMUSG00000001741	3.44983	-2.05033	1.27777	-1.60462	0.108577	0.230018	0.961295	1.01982	2.06067	1.96485	6.42125	8.2711	Il16	interleukin 16
ENSMUSG00000001750	2035.62	-0.286298	0.0628817	-4.55296	5.28956e-06	3.54661e-05	1833.19	1834.66	1835.03	2203.58	2253.86	2253.41	Tcirg1	T cell, immune regulator 1, ATPase, H+ transporting, lysosomal V0 protein A3
ENSMUSG00000001751	717.184	-0.304975	0.0920366	-3.31363	0.000920948	0.00403134	662.332	644.529	618.201	806.571	767.339	804.134	Naglu	alpha-N-acetylglucosaminidase (Sanfilippo disease IIIB)
ENSMUSG00000001755	823.78	-0.106543	0.108805	-0.979212	0.327475	0.51811	776.726	838.296	765.539	950.988	774.83	836.3	Coasy	Coenzyme A synthase
ENSMUSG00000001761	4185.64	0.0895662	0.0608638	1.47158	0.141133	0.281024	4379.66	4416.86	4149.16	3982.75	4181.3	4004.13	Smo	smoothened, frizzled class receptor
ENSMUSG00000001763	24.3076	-0.507225	0.431698	-1.17495	0.240014	0.415542	18.2646	21.4163	20.6067	23.5782	28.8956	33.0844	Tspan33	tetraspanin 33
ENSMUSG00000001767	1705.61	-0.0612857	0.0788723	-0.777025	0.437144	0.627639	1725.52	1572.57	1710.36	1815.52	1659.89	1749.8	Crnkl1	crooked neck pre-mRNA splicing factor 1
ENSMUSG00000001768	2313.65	1.0187	0.0838271	12.1523	5.57474e-34	2.59589e-32	3181.89	3031.94	3081.73	1423.53	1480.1	1682.71	Rin2	Ras and Rab interactor 2
ENSMUSG00000001774	2868.11	-0.0470814	0.0756955	-0.621984	0.533952	0.71326	2867.54	2704.57	2891.12	3089.73	2940.93	2714.76	Chordc1	cysteine and histidine-rich domain (CHORD)-containing, zinc-binding protein 1
ENSMUSG00000001783	3609.7	-0.171122	0.0811803	-2.10792	0.0350376	0.0933619	3399.14	3359.3	3428.96	4216.57	3717.9	3536.35	Rtcb	RNA 2',3'-cyclic phosphate and 5'-OH ligase
ENSMUSG00000001785	1115.31	-0.266111	0.0794728	-3.34845	0.000812644	0.00359847	991.095	1041.24	1005.61	1239.82	1241.44	1172.66	Pwp1	PWP1 homolog, endonuclein
ENSMUSG00000001786	280.468	-0.10288	0.152274	-0.675623	0.49928	0.683855	279.737	285.551	246.25	326.165	261.131	283.974	Fbxo7	F-box protein 7
ENSMUSG00000001794	7512	0.0102129	0.0680223	0.150141	0.880654	0.941418	7726.89	7534.46	7354.53	8042.13	7124.37	7289.59	Capns1	calpain, small subunit 1
ENSMUSG00000001802	3.02196	2.38504	1.75839	1.35638	0.174978	NA	2.88389	0	12.364	1.96485	0	0.919011	Lrp3	low density lipoprotein receptor-related protein 3
ENSMUSG00000001827	5.33476	1.42059	1.03783	1.36881	0.17106	0.323875	2.88389	9.17842	11.3337	2.94728	1.07021	4.59505	Folr1	folate receptor 1 (adult)
ENSMUSG00000001829	1389.54	0.165337	0.0776794	2.12846	0.0332989	0.0896059	1489.05	1526.68	1390.95	1302.7	1343.11	1284.78	Clpb	ClpB caseinolytic peptidase B
ENSMUSG00000001833	9201.35	0.0438997	0.050996	0.860846	0.389323	0.581216	9191.9	9457.85	9373.99	9241.67	9099.98	8842.72	Septin7	septin 7
ENSMUSG00000001844	720.322	0.230911	0.0986671	2.34031	0.0192678	0.0570625	779.61	783.225	770.691	720.118	637.844	630.441	Zdhhc4	zinc finger, DHHC domain containing 4
ENSMUSG00000001847	8224.24	0.0510347	0.0589782	0.865314	0.386866	0.578818	8382.49	8472.7	8252.99	8398.75	8165.69	7672.82	Rac1	Rac family small GTPase 1
ENSMUSG00000001855	2001.22	-0.0371684	0.121081	-0.306972	0.758864	0.867547	2015.84	2002.94	1907.15	1640.65	2283.82	2156.92	Nup214	nucleoporin 214
ENSMUSG00000001864	866.572	-1.14408	0.0960388	-11.9127	1.01616e-32	4.40015e-31	553.706	527.249	538.865	1281.08	1119.44	1179.09	Aif1l	allograft inflammatory factor 1-like
ENSMUSG00000001870	7916.23	0.379531	0.0589425	6.439	1.20261e-10	1.39999e-09	9119.81	8610.38	9123.62	6643.16	7111.53	6888.9	Ltbp1	latent transforming growth factor beta binding protein 1
ENSMUSG00000001891	6241.9	1.31403	0.0607784	21.62	1.16505e-103	2.33956e-101	8701.64	8689.92	9317.32	3676.24	3577.7	3488.56	Ugp2	UDP-glucose pyrophosphorylase 2
ENSMUSG00000001909	1092.69	-0.307902	0.0968872	-3.17794	0.00148323	0.00614919	1005.51	1003.51	920.089	1313.5	1199.7	1113.84	Trmt1	tRNA methyltransferase 1
ENSMUSG00000001910	4160.84	-0.0552062	0.0680178	-0.811642	0.416997	0.60901	4229.7	4127.23	3885.39	4228.36	4436.01	4058.35	Nacc1	nucleus accumbens associated 1, BEN and BTB (POZ) domain containing
ENSMUSG00000001911	7981.3	0.165146	0.0837435	1.97205	0.048604	0.121737	8518.04	8651.17	8143.77	6680.49	7780.41	8113.95	Nfix	nuclear factor I/X
ENSMUSG00000001918	530.226	-0.153995	0.106528	-1.44558	0.148294	0.291324	518.138	481.357	505.895	578.648	572.561	524.755	Slc1a5	solute carrier family 1 (neutral amino acid transporter), member 5
ENSMUSG00000001924	19508.1	0.0478405	0.0469613	1.01872	0.308335	0.49713	20149.7	19516.4	19827.8	18906.8	19455.3	19192.6	Uba1	ubiquitin-like modifier activating enzyme 1
ENSMUSG00000001930	6.55499	0.760649	0.897219	0.847786	0.396557	0.58868	13.4581	4.0793	7.21235	2.94728	4.28083	7.35209	Vwf	Von Willebrand factor
ENSMUSG00000001942	130.568	-0.228115	0.217517	-1.04872	0.294306	0.480539	107.665	112.181	141.156	119.856	144.478	158.07	Siae	sialic acid acetylesterase
ENSMUSG00000001943	12.1989	6.08458	3.91047	1.55597	NA	NA	0	0	72.1235	0	1.07021	0	Vsig2	V-set and immunoglobulin domain containing 2
ENSMUSG00000001948	32.9291	-0.420526	0.404096	-1.04066	0.298034	0.484853	24.0324	21.4163	39.1527	40.2794	33.1764	39.5175	Spa17	sperm autoantigenic protein 17
ENSMUSG00000001962	1847.86	0.109876	0.100551	1.09274	0.274507	0.457702	1916.82	1940.73	1896.85	2032.64	1697.35	1602.75	Fam50a	family with sequence similarity 50, member A
ENSMUSG00000001964	2052.46	0.117622	0.0845616	1.39096	0.164237	0.313923	2083.13	2146.73	2178.13	2148.56	1947.78	1810.45	Emd	emerin
ENSMUSG00000001983	257.37	-0.0194429	0.145065	-0.134029	0.89338	0.947707	259.55	275.353	231.825	266.237	262.201	249.052	Taco1	translational activator of mitochondrially encoded cytochrome c oxidase I
ENSMUSG00000001988	6.57843	-0.54623	0.810009	-0.674351	0.500088	0.684362	4.80648	5.09912	6.18201	8.84183	5.35104	9.19011	Npas1	neuronal PAS domain protein 1
ENSMUSG00000001995	765.148	0.139141	0.0964505	1.44262	0.149128	0.292378	844.017	781.186	779.964	733.872	766.269	685.582	Sipa1l2	signal-induced proliferation-associated 1 like 2
ENSMUSG00000001998	675.406	-0.00635691	0.156766	-0.0405504	0.967654	0.985927	661.371	657.787	702.689	512.826	738.443	779.321	Ap4e1	adaptor-related protein complex AP-4, epsilon 1
ENSMUSG00000001999	704.872	-0.134074	0.136259	-0.98397	0.32513	0.515571	675.79	705.719	634.687	875.341	706.337	631.36	Blvra	biliverdin reductase A
ENSMUSG00000002006	32.7021	0.74275	0.378067	1.9646	0.0494611	0.123557	34.6066	44.8723	43.2741	23.5782	27.8254	22.0563	Pdzd4	PDZ domain containing 4
ENSMUSG00000002007	17.0663	-1.07386	0.539972	-1.98874	0.0467303	0.118001	14.4194	7.13877	11.3337	21.6134	26.7552	21.1372	Srpk3	serine/arginine-rich protein specific kinase 3
ENSMUSG00000002010	2313.78	-0.0236911	0.0618646	-0.382951	0.701756	0.834224	2291.73	2302.76	2289.41	2364.7	2357.67	2276.39	Idh3g	isocitrate dehydrogenase 3 (NAD+), gamma
ENSMUSG00000002014	1534.8	0.0477596	0.112571	0.424263	0.671374	0.816083	1500.58	1555.23	1624.84	1761.49	1421.24	1345.43	Ssr4	signal sequence receptor, delta
ENSMUSG00000002015	4305.57	0.0632701	0.0883657	0.716002	0.47399	0.661913	4418.11	4401.56	4379.96	4741.18	4066.79	3825.84	Bcap31	B cell receptor associated protein 31
ENSMUSG00000002017	1793.62	-0.0779585	0.0761224	-1.02412	0.305778	0.494041	1775.51	1663.33	1795.87	1882.33	1898.55	1746.12	Fam98a	family with sequence similarity 98, member A
ENSMUSG00000002020	5062.35	0.907773	0.0730325	12.4297	1.80299e-35	8.80395e-34	6855	6602.34	6356.14	3257.72	3587.34	3715.56	Ltbp2	latent transforming growth factor beta binding protein 2
ENSMUSG00000002028	2941.55	0.0492277	0.260918	0.188671	0.850351	0.922458	3001.16	2980.95	2993.12	1924.57	3241.66	3507.86	Kmt2a	lysine (K)-specific methyltransferase 2A
ENSMUSG00000002031	2240.32	0.182804	0.066952	2.73037	0.00632626	0.0221999	2394.59	2298.68	2453.23	2156.42	2047.31	2091.67	Ift46	intraflagellar transport 46
ENSMUSG00000002032	17.4827	-0.80721	0.522543	-1.54477	0.122402	0.252294	11.5355	11.2181	15.455	27.5079	17.1233	22.0563	Tmem25	transmembrane protein 25
ENSMUSG00000002043	324.278	-0.0408533	0.134376	-0.304023	0.76111	0.868843	347.028	306.967	304.979	352.691	311.43	322.573	Trappc6a	trafficking protein particle complex 6A
ENSMUSG00000002052	5412.13	0.274439	0.0798109	3.43861	0.000584702	0.00268685	6029.24	5918.04	5828.61	4385.55	5126.3	5185.06	Supt6	SPT6, histone chaperone and transcription elongation factor
ENSMUSG00000002055	2149.09	-0.985196	0.0787054	-12.5175	5.9877e-36	3.01544e-34	1401.57	1542.99	1382.71	2839.21	2991.23	2736.81	Spag5	sperm associated antigen 5
ENSMUSG00000002057	18.5893	-2.49686	0.677347	-3.68624	0.000227594	0.00114438	11.5355	3.05947	2.06067	37.3322	23.5446	34.0034	Foxn1	forkhead box N1
ENSMUSG00000002058	675.972	-0.118435	0.107776	-1.0989	0.27181	0.454668	691.171	671.044	582.139	734.854	695.635	680.987	Unc119	unc-119 lipid binding chaperone
ENSMUSG00000002059	3484.53	0.120815	0.0684518	1.76496	0.0775702	0.176261	3665.42	3569.39	3655.63	3537.71	3330.49	3148.53	Rab34	RAB34, member RAS oncogene family
ENSMUSG00000002064	1688.19	0.287168	0.0844132	3.40193	0.000669116	0.00303054	1893.75	1849.96	1823.69	1654.4	1408.39	1498.91	Sdf2	stromal cell derived factor 2
ENSMUSG00000002068	882.392	-0.82599	0.10992	-7.51448	5.71374e-14	8.65955e-13	600.809	697.56	610.989	1223.12	1134.42	1027.45	Ccne1	cyclin E1
ENSMUSG00000002076	36.9448	0.257837	0.398876	0.646409	0.518015	0.700026	52.8712	28.5551	39.1527	41.2619	33.1764	26.6513	Hsf2bp	heat shock transcription factor 2 binding protein
ENSMUSG00000002083	157.203	-0.359799	0.17272	-2.08313	0.0372391	0.0980892	138.426	130.538	144.247	178.801	170.163	181.045	Bbc3	BCL2 binding component 3
ENSMUSG00000002102	7933.79	-0.19164	0.0789501	-2.42736	0.0152093	0.0467899	7498.1	7596.67	7127.86	9325.18	8156.05	7898.9	Psmc3	proteasome (prosome, macropain) 26S subunit, ATPase 3
ENSMUSG00000002103	1515.29	0.510339	0.0877442	5.81621	6.01951e-09	5.90736e-08	1884.14	1753.08	1704.17	1150.42	1288.53	1311.43	Acp2	acid phosphatase 2, lysosomal
ENSMUSG00000002104	1035.68	-0.917283	0.0880679	-10.4156	2.10377e-25	6.47452e-24	744.042	699.6	707.84	1401.92	1269.27	1391.38	Rapsn	receptor-associated protein of the synapse
ENSMUSG00000002105	1826.5	0.291303	0.0680423	4.28121	1.85881e-05	0.000113543	2056.21	1995.8	1979.27	1646.54	1595.68	1685.47	Slc39a13	solute carrier family 39 (metal ion transporter), member 13
ENSMUSG00000002107	2654.52	-0.959471	0.0980326	-9.78726	1.27706e-22	3.41932e-21	1788.97	1829.57	1790.72	3052.4	3560.58	3904.88	Celf2	CUGBP, Elav-like family member 2
ENSMUSG00000002108	10.6655	1.06438	0.660495	1.61149	0.107073	0.227381	11.5355	15.2974	16.4854	4.91213	7.49145	8.2711	Nr1h3	nuclear receptor subfamily 1, group H, member 3
ENSMUSG00000002109	72.3364	0.167528	0.28163	0.594852	0.551942	0.726685	57.6777	87.7049	84.4875	67.7873	61.0018	75.3589	Ddb2	damage specific DNA binding protein 2
ENSMUSG00000002129	3538.54	-0.105713	0.0589761	-1.79247	0.0730569	0.167666	3460.66	3357.26	3408.35	3559.33	3764.99	3680.64	Sf3a1	splicing factor 3a, subunit 1
ENSMUSG00000002147	14.0887	0.362457	0.675762	0.536368	0.591704	0.758577	8.65166	12.2379	26.7887	8.84183	9.63187	18.3802	Stat6	signal transducer and activator of transcription 6
ENSMUSG00000002205	520.72	-0.225866	0.103752	-2.17698	0.0294823	0.0811572	463.344	490.536	486.318	583.561	556.508	544.054	Vrk3	vaccinia related kinase 3
ENSMUSG00000002210	413.964	-0.137073	0.118425	-1.15747	0.247079	0.424074	379.712	423.227	380.194	454.863	418.451	427.34	Smg9	smg-9 homolog, nonsense mediated mRNA decay factor (C. elegans)
ENSMUSG00000002221	1281.13	-0.568832	0.082438	-6.90012	5.19579e-12	6.78621e-11	1027.62	1064.7	1002.52	1586.62	1568.92	1436.41	Paxip1	PAX interacting (with transcription-activation domain) protein 1
ENSMUSG00000002222	1960.89	0.57001	0.0961363	5.92919	3.04437e-09	3.08566e-08	2305.19	2306.84	2418.2	1379.32	1636.35	1719.47	Rmnd5a	required for meiotic nuclear division 5 homolog A
ENSMUSG00000002227	1714.71	0.158663	0.0770596	2.05897	0.0394973	0.102907	1838.96	1796.93	1790.72	1508.02	1666.31	1687.3	Mov10	Mov10 RISC complex RNA helicase
ENSMUSG00000002228	11.2083	1.2566	0.675076	1.86143	0.0626841	0.148857	12.4968	13.2577	21.637	8.84183	6.42125	4.59505	Ppm1j	protein phosphatase 1J
ENSMUSG00000002233	8055.92	0.275381	0.0673319	4.08991	4.31545e-05	0.000247334	9041.94	8798.03	8627	7824.03	7111.53	6933.02	Rhoc	ras homolog family member C
ENSMUSG00000002249	987.779	0.383291	0.0884876	4.33158	1.48046e-05	9.21128e-05	1151.63	1160.56	1042.7	855.692	834.762	881.331	Tead3	TEA domain family member 3
ENSMUSG00000002250	1631	-0.247436	0.0771099	-3.20887	0.00133256	0.00558946	1549.61	1517.5	1406.41	1760.51	1834.34	1717.63	Ppard	peroxisome proliferator activator receptor delta
ENSMUSG00000002257	146.189	-0.654504	0.181577	-3.60455	0.000312691	0.00152919	118.239	118.3	104.064	175.854	185.146	175.531	Def6	differentially expressed in FDCP 6
ENSMUSG00000002265	10269.1	-0.969112	0.158756	-6.10441	1.0318e-09	1.10433e-08	7091.47	6650.28	7090.77	9606.15	14266.9	16908.9	Peg3	paternally expressed 3
ENSMUSG00000002266	125.272	-1.85706	0.244015	-7.61044	2.73168e-14	4.23595e-13	51.9099	57.1102	53.5774	150.311	223.673	215.049	Zim1	zinc finger, imprinted 1
ENSMUSG00000002274	477.633	-0.301528	0.14868	-2.02803	0.0425571	0.109389	471.996	439.544	371.951	613.033	485.874	483.4	Metrn	meteorin, glial cell differentiation regulator
ENSMUSG00000002279	700.664	-0.0579012	0.108524	-0.533533	0.593664	0.759632	756.539	679.203	623.353	703.416	744.865	696.61	Lmf1	lipase maturation factor 1
ENSMUSG00000002280	541.687	-0.0588382	0.104461	-0.563258	0.573259	0.743294	562.358	520.11	508.986	561.947	561.859	534.864	Ciao3	cytosolic iron-sulfur assembly component 3
ENSMUSG00000002289	102.487	-3.20149	0.277631	-11.5315	9.15794e-31	3.69654e-29	16.342	18.3568	25.7584	192.555	180.865	181.045	Angptl4	angiopoietin-like 4
ENSMUSG00000002297	1584.53	-0.828913	0.107457	-7.71392	1.2201e-14	1.94646e-13	1145.86	1209.51	1068.46	2241.89	2075.13	1766.34	Dbf4	DBF4 zinc finger
ENSMUSG00000002307	841.085	0.109143	0.0888225	1.22878	0.219155	0.389763	894.966	835.236	888.149	838.991	808.007	781.159	Daxx	Fas death domain-associated protein
ENSMUSG00000002308	435.049	-0.416834	0.122098	-3.41394	0.000640318	0.00291408	396.054	376.315	345.162	533.457	493.366	465.938	Cd320	CD320 antigen
ENSMUSG00000002319	1277.42	-0.0343697	0.116486	-0.295053	0.767954	0.87364	1316.97	1201.35	1268.34	1514.9	1165.46	1197.47	Ipo4	importin 4
ENSMUSG00000002320	2155.14	0.064646	0.0662929	0.975158	0.329482	0.520414	2260.97	2166.11	2182.25	2070.95	2180.01	2070.53	Tm9sf1	transmembrane 9 superfamily member 1
ENSMUSG00000002325	258.537	0.313414	0.1418	2.21025	0.0270875	0.0756671	304.731	268.214	286.433	220.063	236.516	235.267	Irf9	interferon regulatory factor 9
ENSMUSG00000002326	252.434	0.0963371	0.140982	0.683329	0.494399	0.679894	259.55	268.214	254.493	240.694	260.06	231.591	Gmpr2	guanosine monophosphate reductase 2
ENSMUSG00000002329	838.836	0.213857	0.0959802	2.22814	0.0258713	0.0728906	887.275	888.267	927.302	844.886	742.724	742.561	Mdp1	magnesium-dependent phosphatase 1
ENSMUSG00000002332	1512.62	0.171302	0.070717	2.42236	0.0154202	0.0472938	1619.78	1554.21	1633.08	1444.17	1400.9	1423.55	Dhrs1	dehydrogenase/reductase (SDR family) member 1
ENSMUSG00000002342	1046.74	0.00169623	0.0959437	0.0176794	0.985895	0.99333	1079.53	1077.95	983.97	1122.91	1052.01	964.042	Tmem161a	transmembrane protein 161A
ENSMUSG00000002343	546.661	-0.0484044	0.134915	-0.358778	0.719761	0.844512	585.429	533.368	493.531	642.506	510.489	514.646	Armc6	armadillo repeat containing 6
ENSMUSG00000002345	566.886	0.162223	0.131833	1.23051	0.218505	0.389133	612.345	639.43	544.017	606.156	529.753	469.614	Borcs8	BLOC-1 related complex subunit 8
ENSMUSG00000002346	105.203	-0.369111	0.247024	-1.49423	0.135115	0.27194	115.355	89.7446	70.0628	118.873	124.144	113.038	Slc25a42	solute carrier family 25, member 42
ENSMUSG00000002365	4448.11	-0.13493	0.0675938	-1.99619	0.0459134	0.116185	4384.47	4307.74	4027.58	4824.69	4709.98	4434.23	Snx9	sorting nexin 9
ENSMUSG00000002372	2398.23	-0.22565	0.0770801	-2.92748	0.00341723	0.0129293	2210.02	2272.17	2150.31	2739	2622.01	2395.86	Ranbp3	RAN binding protein 3
ENSMUSG00000002379	843.101	-0.0568146	0.0989979	-0.573896	0.566038	0.737861	824.791	847.474	806.753	925.445	871.149	782.997	Ndufa11	NADH:ubiquinone oxidoreductase subunit A11
ENSMUSG00000002393	885.289	-0.104729	0.0995793	-1.05172	0.292929	0.478973	908.424	872.97	777.903	969.654	883.992	898.792	Nr2f6	nuclear receptor subfamily 2, group F, member 6
ENSMUSG00000002395	1118.35	0.00926789	0.100479	0.0922369	0.92651	0.966054	1146.83	1156.48	1062.28	1239.82	1074.49	1030.21	Use1	unconventional SNARE in the ER 1 homolog (S. cerevisiae)
ENSMUSG00000002396	361.512	-0.187117	0.122535	-1.52706	0.126747	0.259058	346.066	343.681	324.556	409.671	369.222	375.875	Ocel1	occludin/ELL domain containing 1
ENSMUSG00000002409	795.475	0.145773	0.123648	1.17894	0.238422	0.413455	866.127	792.404	848.996	670.014	714.899	880.412	Dyrk1b	dual-specificity tyrosine-(Y)-phosphorylation regulated kinase 1b
ENSMUSG00000002413	1295.59	0.463284	0.0984378	4.70636	2.52179e-06	1.77531e-05	1505.39	1455.29	1544.47	959.829	1177.23	1131.3	Braf	Braf transforming gene
ENSMUSG00000002416	359.881	-0.147434	0.136093	-1.08333	0.278663	0.46271	352.795	331.443	340.011	424.408	372.432	338.196	Ndufb2	NADH:ubiquinone oxidoreductase subunit B2
ENSMUSG00000002428	926.754	0.032231	0.0827466	0.389514	0.696896	0.83103	919.959	959.655	931.423	925.445	935.362	888.683	Hltf	helicase-like transcription factor
ENSMUSG00000002455	3122.36	-0.00145472	0.0608406	-0.0239103	0.980924	0.990917	3135.74	3132.9	3094.1	3234.14	3025.48	3111.77	Prpf6	pre-mRNA splicing factor 6
ENSMUSG00000002458	769.684	0.216793	0.104031	2.08393	0.0371663	0.0979135	834.404	851.553	795.419	745.661	752.356	638.712	Rgs19	regulator of G-protein signaling 19
ENSMUSG00000002459	198.953	-1.03798	0.162359	-6.39311	1.62544e-10	1.87322e-09	131.697	138.696	120.549	282.938	257.92	261.918	Rgs20	regulator of G-protein signaling 20
ENSMUSG00000002475	54.8451	0.230598	0.298945	0.771372	0.440486	0.630768	55.7551	55.0705	66.9718	43.2267	49.2296	58.8167	Abhd3	abhydrolase domain containing 3
ENSMUSG00000002477	1676.33	-0.552595	0.13144	-4.20416	2.62058e-05	0.000156272	1338.12	1362.49	1376.53	2385.33	1979.88	1615.62	Snrpd1	small nuclear ribonucleoprotein D1
ENSMUSG00000002486	328.066	-0.404628	0.131518	-3.0766	0.00209375	0.0083776	305.692	274.333	266.857	394.935	361.73	364.847	Tchp	trichoplein, keratin filament binding
ENSMUSG00000002489	573.613	0.0764302	0.163854	0.466453	0.640891	0.793642	600.809	587.419	578.018	415.566	636.774	623.089	Tiam1	T cell lymphoma invasion and metastasis 1
ENSMUSG00000002496	2454.65	0.0326159	0.0899976	0.362409	0.717047	0.843291	2578.19	2456.76	2412.02	2150.53	2547.09	2583.34	Tsc2	TSC complex subunit 2
ENSMUSG00000002504	428.38	-0.0971252	0.142436	-0.681886	0.495311	0.680639	386.441	425.267	430.68	512.826	383.134	431.935	Slc9a3r2	solute carrier family 9 (sodium/hydrogen exchanger), member 3 regulator 2
ENSMUSG00000002524	4906.58	-0.0622927	0.0786479	-0.792045	0.428334	0.619425	4775.71	4805.41	4820.94	5538.91	4784.9	4713.61	Puf60	poly-U binding splicing factor 60
ENSMUSG00000002546	4545.89	0.339418	0.0694286	4.88873	1.01488e-06	7.57978e-06	5237.14	5071.59	4926.03	3760.72	4043.24	4236.64	Golga2	golgi autoantigen, golgin subfamily a, 2
ENSMUSG00000002550	597.131	-0.241444	0.10026	-2.40816	0.016033	0.0489397	579.661	528.269	533.714	664.119	634.633	642.388	Uck1	uridine-cytidine kinase 1
ENSMUSG00000002565	1.85268	4.34747	2.08242	2.0877	0.0368251	NA	2.88389	1.01982	7.21235	0	0	0	Scin	scinderin
ENSMUSG00000002578	1.6394	0.0616778	1.71257	0.0360147	0.971271	NA	0.961295	3.05947	1.03034	2.94728	0	1.83802	Ikzf4	IKAROS family zinc finger 4
ENSMUSG00000002580	560.093	0.38044	0.118428	3.21241	0.00131627	0.00552977	620.035	589.459	691.355	530.51	455.909	473.291	Mien1	migration and invasion enhancer 1
ENSMUSG00000002602	13348.7	-0.424221	0.0527545	-8.04142	8.8806e-16	1.5324e-14	11714.3	11395.5	11089.5	14941.7	15647.5	15303.4	Axl	AXL receptor tyrosine kinase
ENSMUSG00000002603	3982	0.866654	0.0596741	14.5231	8.64976e-48	6.12151e-46	5202.53	5285.75	4941.49	2793.03	2834.98	2834.23	Tgfb1	transforming growth factor, beta 1
ENSMUSG00000002608	1428.07	0.0727916	0.0827062	0.880123	0.378793	0.571413	1528.46	1466.51	1397.13	1307.61	1414.81	1453.87	Ccdc97	coiled-coil domain containing 97
ENSMUSG00000002617	334.427	0.0938307	0.128814	0.72842	0.466357	0.654897	359.524	350.82	325.586	303.569	324.273	342.791	Zfp40	zinc finger protein 40
ENSMUSG00000002625	774.356	-0.174811	0.0924424	-1.89102	0.0586211	0.14151	701.745	755.69	725.356	782.01	829.411	851.923	Akap8l	A kinase (PRKA) anchor protein 8-like
ENSMUSG00000002635	283.566	-0.0473519	0.147028	-0.32206	0.747407	0.861465	307.614	245.778	283.342	297.675	272.903	294.083	Pdcd2l	programmed cell death 2-like
ENSMUSG00000002658	2385.62	-0.168549	0.0961467	-1.75304	0.0795949	0.180148	2277.31	2262.99	2198.74	2867.7	2418.67	2288.34	Gtf2f1	general transcription factor IIF, polypeptide 1
ENSMUSG00000002660	696.307	-0.269971	0.111253	-2.42665	0.0152389	0.0468631	637.339	650.648	605.837	848.815	739.514	695.691	Clpp	caseinolytic mitochondrial matrix peptidase proteolytic subunit
ENSMUSG00000002661	160.657	-0.45201	0.211028	-2.14194	0.0321985	0.0873323	154.769	121.359	130.853	225.958	163.742	167.26	Alkbh7	alkB homolog 7
ENSMUSG00000002664	5.37829	-0.740159	0.98413	-0.752095	0.451994	0.641173	3.84518	4.0793	4.12134	9.82425	8.56166	1.83802	Pspn	persephin
ENSMUSG00000002679	637.699	-0.160261	0.128624	-1.24596	0.212777	0.381546	583.506	582.32	640.869	766.292	674.231	578.977	Med6	mediator complex subunit 6
ENSMUSG00000002688	80.6159	-0.0632581	0.240425	-0.263109	0.792466	0.88978	79.7875	77.5067	79.3358	92.348	73.8443	80.8729	Prkd1	protein kinase D1
ENSMUSG00000002718	4854.94	-0.445687	0.0659299	-6.76001	1.37981e-11	1.75093e-10	4013.41	4234.31	4084.25	5590	5895.77	5311.88	Cse1l	chromosome segregation 1-like (S. cerevisiae)
ENSMUSG00000002728	918.697	-0.225995	0.108169	-2.08928	0.0366827	0.09683	866.127	811.78	862.391	1109.16	974.959	887.764	Naa20	N(alpha)-acetyltransferase 20, NatB catalytic subunit
ENSMUSG00000002731	870.618	0.13652	0.0948223	1.43975	0.149939	0.293573	943.03	898.465	894.331	880.253	763.058	844.571	Prkra	protein kinase, interferon inducible double stranded RNA dependent activator
ENSMUSG00000002732	1371.78	0.375438	0.0747035	5.02571	5.01582e-07	3.89881e-06	1511.16	1575.63	1560.96	1236.87	1189	1157.03	Fkbp7	FK506 binding protein 7
ENSMUSG00000002733	1214.15	0.106232	0.0843818	1.25895	0.208048	0.375686	1291.02	1274.78	1210.64	1248.66	1124.79	1134.98	Plekha3	pleckstrin homology domain-containing, family A (phosphoinositide binding specific) member 3
ENSMUSG00000002741	3992.72	0.206248	0.0780822	2.64143	0.00825571	0.0277871	4275.84	4138.45	4418.08	4008.29	3699.71	3415.96	Ykt6	YKT6 v-SNARE homolog (S. cerevisiae)
ENSMUSG00000002748	6345.38	-0.240646	0.061078	-3.93998	8.14884e-05	0.000445579	5854.29	5869.09	5727.63	6621.55	7256.01	6743.7	Baz1b	bromodomain adjacent to zinc finger domain, 1B
ENSMUSG00000002763	1357.61	0.100367	0.0785693	1.27744	0.201448	0.366011	1456.36	1365.54	1393.01	1335.12	1244.65	1350.95	Pex6	peroxisomal biogenesis factor 6
ENSMUSG00000002767	947.274	-0.300869	0.116986	-2.57183	0.0101163	0.0330054	894.004	826.058	826.329	1210.35	973.889	953.014	Mrpl2	mitochondrial ribosomal protein L2
ENSMUSG00000002768	1079.28	0.105158	0.115214	0.912722	0.361389	0.552925	1102.61	1114.67	1138.52	1214.28	972.819	932.796	Mea1	male enhanced antigen 1
ENSMUSG00000002769	1.82482	0.28466	1.51156	0.188321	0.850625	NA	1.92259	3.05947	1.03034	2.94728	1.07021	0.919011	Gnmt	glycine N-methyltransferase
ENSMUSG00000002771	134.068	0.975876	0.242673	4.02137	5.78611e-05	0.000324446	196.104	161.132	176.187	64.8401	93.1081	113.038	Grin2d	glutamate receptor, ionotropic, NMDA2D (epsilon 4)
ENSMUSG00000002778	4414.28	0.339595	0.0541609	6.2701	3.60808e-10	4.01689e-09	5038.15	4858.44	4897.18	3907.1	3914.82	3869.95	Kdelr1	KDEL (Lys-Asp-Glu-Leu) endoplasmic reticulum protein retention receptor 1
ENSMUSG00000002781	412.679	0.114834	0.120879	0.949999	0.342113	0.533887	424.892	440.564	422.437	409.671	358.52	419.988	Tmem143	transmembrane protein 143
ENSMUSG00000002791	2.84679	0.889286	1.23752	0.718603	0.472386	NA	2.88389	5.09912	3.09101	2.94728	2.14042	0.919011	Pdxk-ps	pyridoxal (pyridoxine, vitamin B6) kinase, pseudogene
ENSMUSG00000002797	41.4564	-1.33944	0.393652	-3.40261	0.000667455	0.00302558	20.1872	23.456	26.7887	75.6467	63.1423	39.5175	Ggct	gamma-glutamyl cyclotransferase
ENSMUSG00000002799	636.864	-1.45162	0.113685	-12.7688	2.44927e-37	1.31158e-35	373.944	342.661	306.01	982.425	898.975	917.173	Jag2	jagged 2
ENSMUSG00000002803	444.307	-0.0189287	0.123297	-0.153522	0.877987	0.940269	397.015	479.317	448.196	470.582	432.364	438.368	Btbd6	BTB (POZ) domain containing 6
ENSMUSG00000002804	334.608	-0.447094	0.135486	-3.29992	0.000967138	0.00420717	287.427	272.293	289.524	421.46	389.556	347.386	Nudt14	nudix (nucleoside diphosphate linked moiety X)-type motif 14
ENSMUSG00000002808	2109.03	0.443696	0.0771799	5.74886	8.98485e-09	8.62861e-08	2447.46	2291.55	2553.17	1871.52	1776.54	1713.95	Epdr1	ependymin related protein 1 (zebrafish)
ENSMUSG00000002812	5270.88	-0.0743504	0.0588669	-1.26303	0.20658	0.373266	5313.08	5114.42	4977.55	5260.89	5419.53	5539.8	Flii	flightless I actin binding protein
ENSMUSG00000002814	519.022	-0.157679	0.117199	-1.3454	0.178496	0.334134	522.945	503.793	445.105	509.879	560.789	571.625	Top3a	topoisomerase (DNA) III alpha
ENSMUSG00000002820	394.987	-0.320071	0.11834	-2.70468	0.00683698	0.0237227	348.95	372.236	332.798	454.863	435.575	425.502	Atg4d	autophagy related 4D, cysteine peptidase
ENSMUSG00000002825	251.828	-0.32491	0.151687	-2.14198	0.0321953	0.0873323	217.253	211.104	242.129	279.991	305.009	255.485	Qtrt1	queuine tRNA-ribosyltransferase catalytic subunit 1
ENSMUSG00000002831	75.8657	0.166282	0.246802	0.673748	0.500471	0.684536	77.8649	82.6058	80.3662	64.8401	69.5635	79.9539	Plin4	perilipin 4
ENSMUSG00000002833	2800.62	-0.229085	0.0984246	-2.32752	0.0199379	0.0587307	2598.38	2727.01	2410.98	3418.84	2772.91	2875.58	Hdgfl2	HDGF like 2
ENSMUSG00000002835	1406.9	-1.11394	0.120423	-9.25025	2.23973e-20	5.24509e-19	882.469	981.071	803.662	2111.23	2015.2	1647.79	Chaf1a	chromatin assembly factor 1, subunit A (p150)
ENSMUSG00000002844	2351.56	-0.183209	0.0795144	-2.3041	0.0212168	0.061904	2267.7	2104.92	2234.8	2700.69	2376.93	2424.35	Adprh	ADP-ribosylarginine hydrolase
ENSMUSG00000002845	1059.61	0.0823443	0.0888123	0.927172	0.353837	0.545946	1083.38	1017.78	1168.4	1055.12	1022.05	1010.91	Tmem39a	transmembrane protein 39a
ENSMUSG00000002846	582.418	-0.233254	0.115697	-2.01608	0.0437916	0.112078	556.59	536.428	513.107	702.434	601.457	584.491	Timmdc1	translocase of inner mitochondrial membrane domain containing 1
ENSMUSG00000002847	121.044	-0.444935	0.203088	-2.19085	0.0284629	0.0788508	106.704	103.002	97.8819	123.786	142.338	152.556	Pla1a	phospholipase A1 member A
ENSMUSG00000002870	2756.53	-1.02051	0.0979851	-10.415	2.11796e-25	6.50574e-24	1800.51	1975.4	1684.6	4013.21	3760.71	3304.76	Mcm2	minichromosome maintenance complex component 2
ENSMUSG00000002871	731.618	0.238404	0.0941527	2.5321	0.0113382	0.0363861	792.107	777.106	806.753	714.223	644.265	655.255	Tpra1	transmembrane protein, adipocyte asscociated 1
ENSMUSG00000002881	2002.28	-0.0441036	0.0683781	-0.644997	0.518929	0.700849	1953.35	1972.34	1988.55	2029.69	2116.87	1952.9	Nab1	Ngfi-A binding protein 1
ENSMUSG00000002885	2167.3	-1.20871	0.0779304	-15.5102	2.96063e-54	2.49018e-52	1368.88	1301.3	1255.98	2876.54	3210.62	2990.46	Adgre5	adhesion G protein-coupled receptor E5
ENSMUSG00000002897	1361.6	0.510372	0.0916157	5.5708	2.53576e-08	2.29246e-07	1647.66	1651.1	1500.17	1046.28	1217.9	1106.49	Il17ra	interleukin 17 receptor A
ENSMUSG00000002900	5096.72	-1.02095	0.0759622	-13.4402	3.51346e-41	2.13802e-39	3555.83	3305.25	3233.19	6310.12	7124.37	7051.57	Lamb1	laminin B1
ENSMUSG00000002908	63.7323	0.0790103	0.30098	0.26251	0.792928	0.890131	48.0648	79.5463	69.0325	57.9631	58.8614	68.9258	Kcnn1	potassium intermediate/small conductance calcium-activated channel, subfamily N, member 1
ENSMUSG00000002910	142.833	-0.0593216	0.189595	-0.312885	0.754368	0.865205	148.039	131.557	140.126	129.68	147.689	159.908	Arrdc2	arrestin domain containing 2
ENSMUSG00000002944	32.2906	-0.336853	0.379252	-0.888202	0.374432	0.567096	23.0711	30.5947	31.9404	34.3849	40.6679	33.0844	Cd36	CD36 molecule
ENSMUSG00000002948	861.023	0.0591896	0.0852736	0.694114	0.487611	0.674485	883.43	877.049	875.785	877.306	814.428	838.138	Map2k7	mitogen-activated protein kinase kinase 7
ENSMUSG00000002949	1228.19	-0.321243	0.085134	-3.77338	0.000161052	0.000831664	1076.65	1135.06	1064.34	1458.9	1329.2	1305	Timm44	translocase of inner mitochondrial membrane 44
ENSMUSG00000002957	5617.74	0.190801	0.0603173	3.16329	0.00155999	0.00644082	6135.95	6054.7	5774	5238.29	5432.37	5071.1	Ap2a2	adaptor-related protein complex 2, alpha 2 subunit
ENSMUSG00000002963	636.141	-0.125031	0.101923	-1.22672	0.219929	0.390966	632.532	630.252	562.563	678.856	672.09	640.55	Pnkp	polynucleotide kinase 3'- phosphatase
ENSMUSG00000002968	2305.76	0.107264	0.070704	1.51709	0.129244	0.263191	2408.04	2480.21	2286.31	2140.7	2215.33	2303.96	Med25	mediator complex subunit 25
ENSMUSG00000002980	62.6991	0.0117134	0.284765	0.0411335	0.967189	0.985777	58.639	53.0309	77.2752	59.9279	62.0721	65.2498	Bcam	basal cell adhesion molecule
ENSMUSG00000002981	3485.68	0.1613	0.0607267	2.65616	0.00790365	0.0267704	3804.81	3664.23	3572.17	3301.93	3220.26	3350.71	Clptm1	cleft lip and palate associated transmembrane protein 1
ENSMUSG00000002983	229.797	0.273739	0.143589	1.9064	0.0565981	0.137807	260.511	245.778	248.311	210.239	204.41	209.534	Relb	avian reticuloendotheliosis viral (v-rel) oncogene related B
ENSMUSG00000002984	1540.37	-0.423297	0.101521	-4.16955	3.052e-05	0.000179994	1339.08	1321.69	1286.89	1997.27	1716.61	1580.7	Tomm40	translocase of outer mitochondrial membrane 40
ENSMUSG00000002985	30.2364	-0.301415	0.418872	-0.719586	0.47178	0.659974	26.9163	30.5947	23.6977	44.2091	32.1062	23.8943	Apoe	apolipoprotein E
ENSMUSG00000002996	934.503	0.290283	0.114267	2.5404	0.0110727	0.0357338	1048.77	994.329	1041.67	718.153	872.219	931.877	Hbp1	high mobility group box transcription factor 1
ENSMUSG00000002997	2560.99	-0.647673	0.0616298	-10.5091	7.84483e-26	2.46147e-24	1934.13	2027.41	2025.64	3124.11	3134.64	3120.04	Prkar2b	protein kinase, cAMP dependent regulatory, type II beta
ENSMUSG00000003031	2822.1	0.0787261	0.0620852	1.26803	0.204786	0.370762	2903.11	2905.48	2889.06	2652.55	2740.8	2841.58	Cdkn1b	cyclin-dependent kinase inhibitor 1B
ENSMUSG00000003032	772.44	1.28605	0.100104	12.8471	8.92647e-38	4.89432e-36	1054.54	1160.56	1072.58	462.722	417.381	466.857	Klf4	Kruppel-like factor 4 (gut)
ENSMUSG00000003033	2194	0.0712359	0.0744858	0.956369	0.338886	0.530107	2275.39	2294.61	2174.01	2271.37	2122.22	2026.42	Ap1m1	adaptor-related protein complex AP-1, mu subunit 1
ENSMUSG00000003037	2171.02	-0.0780775	0.0981872	-0.79519	0.426503	0.617833	2123.5	2187.52	2025.64	2528.76	2136.13	2024.58	Rab8a	RAB8A, member RAS oncogene family
ENSMUSG00000003038	1415.83	-0.571841	0.113265	-5.04871	4.44797e-07	3.49764e-06	1104.53	1233.99	1077.73	1903.94	1701.63	1473.17	Hmgn2	high mobility group nucleosomal binding domain 2
ENSMUSG00000003039	2388.29	0.0546353	0.0808261	0.675961	0.499065	0.683852	2388.82	2496.53	2416.14	2518.94	2144.7	2364.61	Fam32a	family with sequence similarity 32, member A
ENSMUSG00000003051	3.76193	3.38558	2.32609	1.45548	0.145537	0.287547	0	0	20.6067	1.96485	0	0	Elf3	E74-like factor 3
ENSMUSG00000003062	1328.84	0.22817	0.0953695	2.39248	0.0167348	0.0507062	1403.49	1443.05	1454.83	1369.5	1145.12	1157.03	Stard3nl	STARD3 N-terminal like
ENSMUSG00000003068	2151.85	-0.303533	0.103997	-2.91868	0.00351522	0.0132439	2021.6	1980.5	1776.3	2681.04	2328.77	2122.91	Stk11	serine/threonine kinase 11
ENSMUSG00000003070	248.897	0.360236	0.153787	2.34244	0.0191581	0.056847	286.466	301.868	251.402	218.098	201.199	234.348	Efna2	ephrin A2
ENSMUSG00000003072	4323.68	-0.283693	0.0911467	-3.11249	0.00185516	0.00752227	3938.43	3935.5	3825.64	5376.81	4560.16	4305.57	Atp5d	ATP synthase, H+ transporting, mitochondrial F1 complex, delta subunit
ENSMUSG00000003099	1708.82	-0.335507	0.0858486	-3.90813	9.30149e-05	0.000502957	1559.22	1520.56	1452.77	2069.97	1873.93	1776.45	Ppp5c	protein phosphatase 5, catalytic subunit
ENSMUSG00000003119	1627.01	0.153703	0.164021	0.937088	0.348713	0.540376	1702.45	1696.99	1741.27	1081.65	1766.91	1772.77	Cdk12	cyclin-dependent kinase 12
ENSMUSG00000003123	91.9508	-0.432017	0.269992	-1.60011	0.109574	0.231585	86.5166	88.7247	59.7595	106.102	85.6166	124.985	Lipe	lipase, hormone sensitive
ENSMUSG00000003131	4580.79	0.196107	0.0599822	3.26941	0.00107771	0.00463051	4822.82	4773.8	5078.52	4398.32	4218.76	4192.53	Pafah1b2	platelet-activating factor acetylhydrolase, isoform 1b, subunit 2
ENSMUSG00000003134	44.4248	-0.502356	0.331605	-1.51492	0.129792	0.264104	36.5292	30.5947	43.2741	56.9807	44.9487	54.2216	Tbc1d8	TBC1 domain family, member 8
ENSMUSG00000003135	1334.62	-0.0480358	0.0790877	-0.607373	0.543603	0.720647	1259.3	1292.12	1385.8	1376.38	1376.29	1317.86	Cnot11	CCR4-NOT transcription complex, subunit 11
ENSMUSG00000003153	2.01563	1.58479	1.56824	1.01055	0.312231	NA	2.88389	3.05947	3.09101	0	2.14042	0.919011	Slc2a3	solute carrier family 2 (facilitated glucose transporter), member 3
ENSMUSG00000003154	961.829	0.111678	0.104692	1.06672	0.286097	0.471545	1048.77	1031.04	916.998	834.079	969.608	970.475	Foxj2	forkhead box J2
ENSMUSG00000003161	3118.97	0.115116	0.0874078	1.317	0.187838	0.347532	3216.49	3311.37	3202.28	3357.93	2820	2805.74	Sri	sorcin
ENSMUSG00000003166	1718.55	-0.0546845	0.0875259	-0.62478	0.532115	0.711717	1773.59	1707.19	1576.41	1869.56	1755.14	1629.41	Dgcr2	DiGeorge syndrome critical region gene 2
ENSMUSG00000003184	790.744	-0.163819	0.0986167	-1.66117	0.096679	0.20951	765.191	753.65	718.144	878.288	863.658	765.536	Irf3	interferon regulatory factor 3
ENSMUSG00000003190	135.936	-0.174382	0.190271	-0.916494	0.359408	0.551415	124.968	139.716	118.489	154.241	141.267	136.933	Bcl2l12	BCL2-like 12 (proline rich)
ENSMUSG00000003198	246.991	-0.0456382	0.14533	-0.314032	0.753496	0.865028	225.904	256.996	246.25	251.501	263.271	238.024	Zfp959	zinc finger protein 959
ENSMUSG00000003199	1830.39	0.0730053	0.0832999	0.876415	0.380805	0.573563	1932.2	1865.26	1832.97	1934.4	1656.68	1760.82	Mpnd	MPN domain containing
ENSMUSG00000003200	2833.62	0.161185	0.07106	2.26829	0.0233115	0.0669586	3074.22	3004.4	2897.3	2792.05	2510.71	2723.03	Sh3gl1	SH3-domain GRB2-like 1
ENSMUSG00000003208	303.085	-0.247015	0.137403	-1.79774	0.072218	0.166263	270.124	302.888	258.614	348.761	321.062	317.059	Yju2	YJU2 splicing factor
ENSMUSG00000003226	5893.91	0.116263	0.114242	1.01769	0.308827	0.497639	6157.1	5855.83	6380.87	4590.87	6125.87	6252.95	Ranbp2	RAN binding protein 2
ENSMUSG00000003228	443.76	0.501553	0.120562	4.16012	3.18079e-05	0.000186903	557.551	526.229	476.015	361.532	387.415	353.819	Grk5	G protein-coupled receptor kinase 5
ENSMUSG00000003233	1894.98	0.264783	0.0842939	3.14119	0.00168265	0.00690645	2124.46	2041.69	2039.03	1562.06	1770.12	1832.51	Dvl3	dishevelled segment polarity protein 3
ENSMUSG00000003234	1442.14	0.0517918	0.0730456	0.709035	0.478303	0.666488	1498.66	1436.93	1468.23	1465.78	1401.97	1381.27	Abcf3	ATP-binding cassette, sub-family F (GCN20), member 3
ENSMUSG00000003235	2453.5	-0.116764	0.0736906	-1.58451	0.113078	0.237463	2340.75	2347.64	2373.89	2711.49	2564.22	2382.99	Eif2b5	eukaryotic translation initiation factor 2B, subunit 5 epsilon
ENSMUSG00000003269	2034.92	0.109862	0.0876797	1.253	0.210207	0.378373	2195.6	2129.39	2012.24	2148.56	1820.42	1903.27	Cyth2	cytohesin 2
ENSMUSG00000003273	94.3127	0.587512	0.242635	2.42139	0.0154614	0.0474021	135.543	96.8833	107.155	69.7522	80.2656	76.2779	Car11	carbonic anhydrase 11
ENSMUSG00000003279	5.34063	0.0124211	1.0091	0.0123091	0.990179	0.995106	4.80648	7.13877	4.12134	0.982425	8.56166	6.43307	Dlgap1	DLG associated protein 1
ENSMUSG00000003282	154.506	0.447891	0.258906	1.72994	0.0836416	0.187225	174.956	170.311	189.582	81.5413	156.25	154.394	Plag1	pleiomorphic adenoma gene 1
ENSMUSG00000003299	1065.38	-0.175381	0.0913107	-1.9207	0.0547689	0.134146	1012.24	980.051	1009.73	1231.96	1089.47	1068.81	Mrpl4	mitochondrial ribosomal protein L4
ENSMUSG00000003308	1468.7	-0.0651052	0.0791662	-0.822386	0.410857	0.602888	1488.08	1451.21	1367.26	1577.77	1456.55	1471.34	Keap1	kelch-like ECH-associated protein 1
ENSMUSG00000003309	6.85741	5.23861	1.95165	2.6842	0.00727031	0.0249888	0	2.03965	38.1224	0.982425	0	0	Ap1m2	adaptor protein complex AP-1, mu 2 subunit
ENSMUSG00000003316	10684.9	0.238092	0.109447	2.17541	0.0295994	0.0814515	11850.8	11459.8	11383.1	7994.98	10627.2	10793.8	Glg1	golgi apparatus protein 1
ENSMUSG00000003341	4.93219	-0.144356	1.20987	-0.119315	0.905026	0.955021	5.76777	3.05947	5.15168	4.91213	10.7021	0	Atp8b3	ATPase, class I, type 8B, member 3
ENSMUSG00000003344	2096.23	0.0515411	0.0730966	0.70511	0.480742	0.668552	2217.71	2182.42	2000.91	2048.36	2021.62	2106.37	Btbd2	BTB (POZ) domain containing 2
ENSMUSG00000003345	3891.13	-0.126878	0.0760871	-1.66753	0.0954081	0.20735	3808.65	3794.77	3556.72	4397.34	3934.08	3855.25	Csnk1g2	casein kinase 1, gamma 2
ENSMUSG00000003346	1621.12	-0.0806182	0.0907623	-0.888235	0.374415	0.567096	1698.61	1553.19	1475.44	1794.89	1587.12	1617.46	Abhd17a	abhydrolase domain containing 17A
ENSMUSG00000003348	1295.2	0.489804	0.0759304	6.4507	1.11336e-10	1.29893e-09	1540.96	1449.17	1548.59	1063.97	1090.54	1078	Mob3a	MOB kinase activator 3A
ENSMUSG00000003352	2771.18	0.360322	0.0637867	5.64886	1.61516e-08	1.49123e-07	3220.34	3069.67	3055.97	2351.93	2462.55	2466.62	Cacnb3	calcium channel, voltage-dependent, beta 3 subunit
ENSMUSG00000003354	57.8586	0.346159	0.287686	1.20325	0.228878	0.402158	65.3681	64.2489	64.9111	52.0685	41.7381	58.8167	Ccdc65	coiled-coil domain containing 65
ENSMUSG00000003355	490.226	0.292436	0.125531	2.32959	0.0198276	0.0584352	528.712	562.943	527.532	501.037	419.521	401.608	Fkbp11	FK506 binding protein 11
ENSMUSG00000003360	4236.64	-0.0186954	0.0596486	-0.313426	0.753957	0.865205	4179.71	4250.63	4196.56	4394.39	4317.22	4081.33	Ddx23	DEAD box helicase 23
ENSMUSG00000003363	2016.57	0.326658	0.0733403	4.454	8.42832e-06	5.45972e-05	2277.31	2285.43	2169.89	1784.08	1700.56	1882.13	Pld3	phospholipase D family, member 3
ENSMUSG00000003378	245.797	0.0412036	0.174554	0.23605	0.813394	0.901887	263.395	263.115	221.522	203.362	244.007	279.379	Grik5	glutamate receptor, ionotropic, kainate 5 (gamma 2)
ENSMUSG00000003379	1.79255	0.332054	1.62535	0.204296	0.838122	NA	1.92259	1.01982	3.09101	1.96485	0	2.75703	Cd79a	CD79A antigen (immunoglobulin-associated alpha)
ENSMUSG00000003380	1570.46	0.239268	0.097507	2.45385	0.0141336	0.0440372	1663.04	1757.16	1681.51	1620.02	1307.79	1393.22	Rabac1	Rab acceptor 1 (prenylated)
ENSMUSG00000003382	651.578	0.122927	0.117806	1.04347	0.296731	0.483271	716.165	659.826	662.506	574.719	588.614	707.638	Etv3	ets variant 3
ENSMUSG00000003402	3594	0.154098	0.0783831	1.96596	0.0493032	0.123201	3899.97	3846.78	3610.3	3699.81	3275.91	3231.24	Prkcsh	protein kinase C substrate 80K-H
ENSMUSG00000003411	23.5344	2.69534	0.536586	5.02312	5.08382e-07	3.9493e-06	42.297	46.9119	32.9707	7.8594	7.49145	3.67604	Rab3b	RAB3B, member RAS oncogene family
ENSMUSG00000003418	1.82575	0.307928	1.48138	0.207865	0.835334	NA	0.961295	3.05947	2.06067	1.96485	1.07021	1.83802	St8sia6	ST8 alpha-N-acetyl-neuraminide alpha-2,8-sialyltransferase 6
ENSMUSG00000003420	1646.17	0.513636	0.094814	5.4173	6.05041e-08	5.25689e-07	2018.72	1866.28	1924.67	1389.15	1205.05	1473.17	Fcgrt	Fc receptor, IgG, alpha chain transporter
ENSMUSG00000003421	1020.21	-0.078848	0.0855512	-0.921647	0.356713	0.54917	1045.89	957.615	973.667	1056.11	1008.14	1079.84	Nosip	nitric oxide synthase interacting protein
ENSMUSG00000003423	673.711	-0.250412	0.122704	-2.04078	0.0412726	0.106702	645.029	656.767	544.017	808.536	717.039	670.878	Pih1d1	PIH1 domain containing 1
ENSMUSG00000003429	3871.48	-0.0190842	0.0718198	-0.265723	0.790452	0.888823	3768.28	3627.52	4141.95	3966.05	3895.56	3829.52	Rps11	ribosomal protein S11
ENSMUSG00000003435	3580.63	-0.0126073	0.0668109	-0.188701	0.850327	0.922458	3659.65	3639.75	3394.96	3443.4	3703.99	3642.04	Supt5	suppressor of Ty 5, DSIF elongation factor subunit
ENSMUSG00000003437	1481.99	-0.0172321	0.0730087	-0.236028	0.813411	0.901887	1460.21	1478.75	1480.59	1558.13	1457.62	1456.63	Paf1	Paf1, RNA polymerase II complex component
ENSMUSG00000003438	850.692	-0.514072	0.117029	-4.39268	1.11961e-05	7.05906e-05	708.474	681.243	711.962	1123.89	1015.63	862.951	Timm50	translocase of inner mitochondrial membrane 50
ENSMUSG00000003444	106.742	-0.133748	0.219246	-0.610037	0.541837	0.719382	108.626	104.022	92.7302	127.715	101.67	105.686	Med29	mediator complex subunit 29
ENSMUSG00000003452	126.622	-1.79257	0.247173	-7.25229	4.0978e-13	5.84647e-12	62.4842	58.13	49.4561	150.311	215.112	224.239	Bicd1	BICD cargo adaptor 1
ENSMUSG00000003458	4319.77	0.206566	0.0710921	2.90561	0.00366537	0.0137516	4761.29	4396.46	4728.21	3806.9	3979.03	4246.75	Ncstn	nicastrin
ENSMUSG00000003464	3181.02	0.0583674	0.0681576	0.856359	0.391799	0.583937	3214.57	3154.32	3368.17	3023.9	3041.53	3283.63	Pex19	peroxisomal biogenesis factor 19
ENSMUSG00000003469	1.82657	0.286353	1.48134	0.193307	0.846719	NA	1.92259	2.03965	2.06067	2.94728	1.07021	0.919011	Phyhip	phytanoyl-CoA hydroxylase interacting protein
ENSMUSG00000003500	2636.85	0.199874	0.0657669	3.03913	0.00237262	0.00935038	2937.72	2753.53	2765.42	2483.57	2497.86	2382.99	Impdh1	inosine monophosphate dehydrogenase 1
ENSMUSG00000003518	750.898	-1.00446	0.0975351	-10.2984	7.1634e-25	2.15103e-23	515.254	458.921	524.441	981.443	1007.07	1018.26	Dusp3	dual specificity phosphatase 3 (vaccinia virus phosphatase VH1-related)
ENSMUSG00000003526	30.4701	-0.686204	0.475616	-1.44277	0.149085	0.29233	25.955	30.5947	13.3944	46.174	42.8083	23.8943	Prodh	proline dehydrogenase
ENSMUSG00000003527	728.872	-0.136423	0.0944334	-1.44465	0.148556	0.291648	697.9	733.254	652.202	764.327	754.496	771.05	Ess2	ess-2 splicing factor
ENSMUSG00000003528	2156.95	0.624348	0.0683687	9.13207	6.72026e-20	1.53572e-18	2676.25	2615.85	2558.32	1697.63	1631	1762.66	Slc25a1	solute carrier family 25 (mitochondrial carrier, citrate transporter), member 1
ENSMUSG00000003531	822.526	-0.0788959	0.125088	-0.630722	0.528222	0.708634	805.565	812.8	782.025	996.179	742.724	795.863	Dgcr6	DiGeorge syndrome critical region gene 6
ENSMUSG00000003534	7171.85	0.660492	0.0705068	9.36779	7.40685e-21	1.78665e-19	9327.45	8643.01	8385.9	5262.85	5598.26	5813.66	Ddr1	discoidin domain receptor family, member 1
ENSMUSG00000003541	1504.81	1.23888	0.0885085	13.9973	1.61975e-44	1.07526e-42	2160.99	2165.09	2015.34	975.548	876.5	835.381	Ier3	immediate early response 3
ENSMUSG00000003545	37.8076	-0.0532122	0.337032	-0.157885	0.874548	0.938079	37.4905	34.674	39.1527	37.3322	39.5977	38.5984	Fosb	FBJ osteosarcoma oncogene B
ENSMUSG00000003546	692.271	0.242838	0.110497	2.19768	0.0279717	0.0777601	788.262	774.047	689.294	670.996	575.772	655.255	Klc4	kinesin light chain 4
ENSMUSG00000003549	1031.13	-0.558889	0.0932293	-5.99478	2.03766e-09	2.1133e-08	846.901	856.653	797.48	1305.64	1247.86	1132.22	Ercc1	excision repair cross-complementing rodent repair deficiency, complementation group 1
ENSMUSG00000003559	110.812	0.786773	0.209839	3.74942	0.000177248	0.000907998	145.156	148.894	126.731	84.4886	82.406	77.1969	As3mt	arsenite methyltransferase
ENSMUSG00000003573	938.582	-0.012776	0.0845391	-0.151125	0.879877	0.94078	932.456	911.723	959.242	984.39	918.238	925.444	Homer3	homer scaffolding protein 3
ENSMUSG00000003575	1162.67	0.169074	0.107052	1.57937	0.114252	0.239459	1219.88	1235.01	1237.43	940.181	1145.12	1198.39	Crtc1	CREB regulated transcription coactivator 1
ENSMUSG00000003581	605.212	0.19836	0.1015	1.95428	0.0506687	0.12578	645.029	642.489	653.233	596.332	524.402	569.787	Rnf215	ring finger protein 215
ENSMUSG00000003585	445.437	-0.573458	0.116697	-4.91408	8.91997e-07	6.71191e-06	391.247	347.76	334.859	534.439	527.612	536.702	Sec14l2	SEC14-like lipid binding 2
ENSMUSG00000003604	531.068	-0.438915	0.133674	-3.28348	0.00102532	0.00442553	487.377	464.02	400.8	679.838	612.159	542.216	Aven	apoptosis, caspase activation inhibitor
ENSMUSG00000003617	289.706	-0.927073	0.154447	-6.00255	1.94244e-09	2.02107e-08	191.298	195.806	212.249	330.095	384.205	424.583	Cp	ceruloplasmin
ENSMUSG00000003623	1811.38	0.280169	0.0683447	4.09935	4.14315e-05	0.000238394	1960.08	1986.62	2014.31	1659.32	1575.35	1672.6	Crot	carnitine O-octanoyltransferase
ENSMUSG00000003644	43.2836	0.738996	0.362577	2.03818	0.0415321	0.107269	42.297	48.9516	71.0931	33.4025	36.3871	27.5703	Rps6ka1	ribosomal protein S6 kinase polypeptide 1
ENSMUSG00000003660	5967.93	-0.0225518	0.0932098	-0.241947	0.808821	0.89887	6018.67	5863.99	5881.15	5174.43	6345.26	6524.06	Snrnp200	small nuclear ribonucleoprotein 200 (U5)
ENSMUSG00000003662	978.247	-0.149061	0.0984273	-1.51443	0.129917	0.264258	951.682	921.921	909.786	1138.63	956.766	990.694	Ciao1	cytosolic iron-sulfur protein assembly 1
ENSMUSG00000003665	13.2311	-0.0595862	0.68048	-0.087565	0.930222	0.968442	18.2646	4.0793	16.4854	11.7891	14.9829	13.7852	Has1	hyaluronan synthase 1
ENSMUSG00000003680	236.186	-0.257529	0.165765	-1.55358	0.120285	0.249081	224.943	210.084	210.188	295.71	254.709	221.482	Taf6l	TATA-box binding protein associated factor 6 like
ENSMUSG00000003721	2081.68	-0.134142	0.0639212	-2.09855	0.0358566	0.0951473	1968.73	2003.96	1982.37	2124	2197.14	2213.9	Insig2	insulin induced gene 2
ENSMUSG00000003731	3438.61	0.123349	0.0848476	1.45377	0.14601	0.28827	3448.17	3621.4	3686.54	2966.92	3580.92	3327.74	Kpna6	karyopherin (importin) alpha 6
ENSMUSG00000003746	809.856	0.798395	0.0868341	9.19448	3.76823e-20	8.72285e-19	1056.46	1012.69	1015.91	580.613	596.106	597.357	Man1a	mannosidase 1, alpha
ENSMUSG00000003752	131.832	-0.0942428	0.203915	-0.462166	0.643962	0.795483	133.62	114.22	134.974	126.733	125.214	156.232	Itpkc	inositol 1,4,5-trisphosphate 3-kinase C
ENSMUSG00000003762	264.888	0.0902191	0.151505	0.595486	0.551519	0.72642	278.776	287.59	253.462	279.009	225.814	264.675	Coq8b	coenzyme Q8B
ENSMUSG00000003778	2406.26	-0.185985	0.0620113	-2.99921	0.00270682	0.0104986	2261.93	2240.55	2251.28	2494.38	2619.87	2569.55	Brd8	bromodomain containing 8
ENSMUSG00000003779	3436.27	-0.72016	0.0747432	-9.63513	5.68226e-22	1.45591e-20	2576.27	2747.41	2463.53	4238.18	4517.35	4074.89	Kif20a	kinesin family member 20A
ENSMUSG00000003808	1905.11	-0.134671	0.0983327	-1.36955	0.170829	0.32352	1802.43	1824.47	1821.63	2259.58	1936.01	1786.56	Farsa	phenylalanyl-tRNA synthetase, alpha subunit
ENSMUSG00000003809	385.928	-0.16249	0.121556	-1.33675	0.181303	0.337971	388.363	359.998	344.132	429.32	394.907	398.851	Gcdh	glutaryl-Coenzyme A dehydrogenase
ENSMUSG00000003810	4327.55	0.137702	0.0678638	2.0291	0.042448	0.109178	4620.95	4489.27	4490.2	3930.68	4407.12	4027.1	Mast2	microtubule associated serine/threonine kinase 2
ENSMUSG00000003812	465.259	0.0503652	0.110535	0.455651	0.648641	0.799021	472.957	470.139	477.045	425.39	470.891	475.129	Dnase2a	deoxyribonuclease II alpha
ENSMUSG00000003813	1528.13	-0.13182	0.0767128	-1.71836	0.0857306	0.190493	1516.92	1421.64	1436.29	1677.98	1558.22	1557.72	Rad23a	RAD23 homolog A, nucleotide excision repair protein
ENSMUSG00000003814	42267.7	0.158015	0.0658688	2.39893	0.016443	0.0499447	44486.8	44853.9	44399.2	43094.1	39223.1	37548.9	Calr	calreticulin
ENSMUSG00000003824	7.12532	-0.438084	0.82359	-0.531919	0.594782	0.760222	3.84518	7.13877	7.21235	12.7715	5.35104	6.43307	Syce2	synaptonemal complex central element protein 2
ENSMUSG00000003847	4377.69	0.247155	0.256774	0.962538	0.335779	0.526491	4721.88	4625.92	4907.49	2684.97	4532.33	4793.56	Nfat5	nuclear factor of activated T cells 5
ENSMUSG00000003848	770.262	-0.119284	0.112894	-1.0566	0.290694	0.476676	770.959	765.888	677.961	882.218	799.445	725.099	Nob1	NIN1/RPN12 binding protein 1 homolog
ENSMUSG00000003849	875.176	0.802079	0.109283	7.33944	2.14483e-13	3.12391e-12	1022.82	1059.6	1254.95	661.172	630.352	622.17	Nqo1	NAD(P)H dehydrogenase, quinone 1
ENSMUSG00000003863	214.602	0.214955	0.166613	1.29015	0.197	0.360538	252.821	239.659	198.855	188.626	211.901	195.749	Ppfia3	protein tyrosine phosphatase, receptor type, f polypeptide (PTPRF), interacting protein (liprin), alpha 3
ENSMUSG00000003865	1841.81	0.409051	0.0668831	6.11591	9.6008e-10	1.03099e-08	2136.96	2121.23	2045.22	1554.2	1591.4	1601.84	Gys1	glycogen synthase 1, muscle
ENSMUSG00000003868	1480.07	-0.589843	0.102748	-5.74067	9.43045e-09	9.02324e-08	1266.03	1165.66	1112.76	1988.43	1720.89	1626.65	Ruvbl2	RuvB-like protein 2
ENSMUSG00000003872	8.99751	0.240941	0.725984	0.331881	0.739979	0.856223	7.69036	7.13877	14.4247	10.8067	7.49145	6.43307	Lin7b	lin-7 homolog B (C. elegans)
ENSMUSG00000003873	2313.2	-0.390714	0.116359	-3.35783	0.000785565	0.00349587	2032.18	2043.73	1929.82	3131.97	2330.91	2410.57	Bax	BCL2-associated X protein
ENSMUSG00000003923	1025	-0.470836	0.111443	-4.22489	2.39055e-05	0.000143846	906.501	806.681	864.451	1352.8	1087.33	1132.22	Tfam	transcription factor A, mitochondrial
ENSMUSG00000003929	447.828	-0.094225	0.136922	-0.688164	0.49135	0.677382	439.312	432.406	427.589	389.04	517.981	480.643	Zfp81	zinc finger protein 81
ENSMUSG00000003934	29.106	-0.233548	0.39016	-0.598596	0.549442	0.724886	24.9937	27.5353	27.8191	35.3673	26.7552	32.1654	Efnb3	ephrin B3
ENSMUSG00000003948	3691.63	-0.643323	0.0820578	-7.83987	4.51009e-15	7.41602e-14	2922.34	2943.21	2779.84	4942.58	4399.62	4162.2	Mmd	monocyte to macrophage differentiation-associated
ENSMUSG00000003949	7.64714	-0.892733	0.784676	-1.13771	0.255242	0.434187	5.76777	3.05947	7.21235	11.7891	10.7021	7.35209	Hlf	hepatic leukemia factor
ENSMUSG00000003955	1360.66	-0.332978	0.13398	-2.48527	0.0129453	0.0408257	1126.64	1287.02	1199.31	1831.24	1440.5	1279.26	Fam162a	family with sequence similarity 162, member A
ENSMUSG00000003970	24833.8	-0.347998	0.108307	-3.21308	0.00131319	0.0055183	21652.2	22371.9	21535	33109.7	26206.2	24127.7	Rpl8	ribosomal protein L8
ENSMUSG00000003992	1217.13	-0.346388	0.0782775	-4.42513	9.63836e-06	6.15667e-05	1068	1073.88	1073.61	1305.64	1358.09	1423.55	Ssbp2	single-stranded DNA binding protein 2
ENSMUSG00000004018	300.044	-0.268596	0.128537	-2.08964	0.0366501	0.0967599	264.356	281.472	270.978	324.2	321.062	338.196	Fancl	Fanconi anemia, complementation group L
ENSMUSG00000004032	608.862	0.482875	0.109362	4.41537	1.00838e-05	6.41318e-05	689.249	665.945	774.812	517.738	481.593	523.836	Gstm5	glutathione S-transferase, mu 5
ENSMUSG00000004035	76.7086	0.529715	0.247471	2.14051	0.0323136	0.0875853	86.5166	101.982	83.4572	61.8928	62.0721	64.3307	Gstm7	glutathione S-transferase, mu 7
ENSMUSG00000004040	4552.32	0.588334	0.087678	6.71018	1.9439e-11	2.43975e-10	5572.63	5559.06	5272.23	3216.46	3730.74	3962.77	Stat3	signal transducer and activator of transcription 3
ENSMUSG00000004043	1026.17	-0.736152	0.0939614	-7.83463	4.70236e-15	7.70851e-14	795.952	767.928	745.963	1190.7	1272.48	1384.03	Stat5a	signal transducer and activator of transcription 5A
ENSMUSG00000004044	17045.2	-0.264503	0.0634847	-4.16641	3.09438e-05	0.000182026	15726.8	15772.6	14961.5	19801.8	18156.1	17852.7	Cavin1	caveolae associated 1
ENSMUSG00000004054	1089.62	0.153635	0.0901515	1.70418	0.0883469	0.195172	1168.93	1204.41	1069.49	1088.53	989.942	1016.43	Map3k11	mitogen-activated protein kinase kinase kinase 11
ENSMUSG00000004056	2050.06	-0.0775561	0.0723013	-1.07268	0.283416	0.468761	2016.8	2090.64	1877.27	2134.81	2096.54	2084.32	Akt2	thymoma viral proto-oncogene 2
ENSMUSG00000004069	1062.94	-0.331974	0.0886825	-3.74341	0.000181543	0.000927339	891.121	957.615	974.697	1231.96	1209.33	1112.92	Dnaja3	DnaJ heat shock protein family (Hsp40) member A3
ENSMUSG00000004070	982.287	0.0454807	0.090354	0.503361	0.61471	0.774673	989.173	1051.44	953.06	1019.76	917.168	963.123	Hmox2	heme oxygenase 2
ENSMUSG00000004071	1031.4	-0.0723582	0.090082	-0.803249	0.421831	0.613555	1014.17	958.635	1043.73	983.408	1094.82	1093.62	Cdip1	cell death inducing Trp53 target 1
ENSMUSG00000004085	2104.23	-0.26618	0.0686964	-3.87472	0.000106746	0.000571245	1903.36	1972.34	1855.63	2322.45	2357.67	2213.9	Map3k20	mitogen-activated protein kinase kinase kinase 20
ENSMUSG00000004096	2530.65	-0.0894158	0.0955842	-0.935466	0.349548	0.541304	2457.07	2480.21	2419.23	2962.01	2511.78	2353.59	Cwc15	CWC15 spliceosome-associated protein
ENSMUSG00000004098	2158.98	-1.1006	0.0875574	-12.57	3.08707e-36	1.57441e-34	1425.6	1320.67	1373.44	2694.79	2936.65	3202.75	Col5a3	collagen, type V, alpha 3
ENSMUSG00000004099	4664.7	-0.782207	0.0701152	-11.156	6.69115e-29	2.43749e-27	3566.4	3484.74	3238.34	5729.5	6225.4	5743.82	Dnmt1	DNA methyltransferase (cytosine-5) 1
ENSMUSG00000004100	673.601	-0.266862	0.12436	-2.14589	0.031882	0.08662	590.235	653.707	590.382	840.956	713.829	652.498	Ppan	peter pan homolog
ENSMUSG00000004105	33349.9	0.784063	0.0682744	11.484	1.5876e-30	6.26652e-29	43158.3	41361	42067.6	22537.8	25009.7	25964.8	Angptl2	angiopoietin-like 2
ENSMUSG00000004113	32.7792	0.055582	0.405329	0.137128	0.89093	0.946476	31.7227	30.5947	38.1224	27.5079	24.6148	44.1125	Cacna1b	calcium channel, voltage-dependent, N type, alpha 1B subunit
ENSMUSG00000004127	421.414	-0.364339	0.126934	-2.87031	0.0041007	0.0151897	379.712	394.672	330.738	502.019	478.383	442.963	Trmt10a	tRNA methyltransferase 10A
ENSMUSG00000004151	85.9745	-0.508079	0.292315	-1.73812	0.0821895	0.184849	87.4779	54.0507	71.0931	107.084	119.863	76.2779	Etv1	ets variant 1
ENSMUSG00000004187	64.3055	0.354852	0.268648	1.32088	0.186541	0.34569	71.1358	80.5661	64.9111	57.9631	52.4402	58.8167	Kifc2	kinesin family member C2
ENSMUSG00000004207	31186.9	0.310572	0.0486439	6.3846	1.71849e-10	1.97506e-09	35381.4	33701.1	34510.1	27539.3	27636	28353.3	Psap	prosaposin
ENSMUSG00000004221	3040.5	0.721259	0.06191	11.6501	2.29131e-31	9.4143e-30	3819.23	3762.13	3773.09	2214.39	2381.21	2292.93	Ikbkg	inhibitor of kappaB kinase gamma
ENSMUSG00000004233	337.442	0.24891	0.123737	2.01161	0.0442611	0.113045	346.066	375.295	378.133	303.569	314.641	306.95	Wars2	tryptophanyl tRNA synthetase 2 (mitochondrial)
ENSMUSG00000004263	341.581	0.0994676	0.208968	0.475995	0.634078	0.788827	367.215	355.919	336.92	450.933	272.903	265.594	Atn1	atrophin 1
ENSMUSG00000004264	3023.06	-0.323974	0.0881349	-3.67589	0.000237022	0.00118659	2654.14	2736.19	2664.45	3726.34	3327.28	3029.98	Phb2	prohibitin 2
ENSMUSG00000004266	37.2683	-0.348932	0.347607	-1.00381	0.31547	0.505387	30.7614	37.7335	29.8797	38.3146	42.8083	44.1125	Ptpn6	protein tyrosine phosphatase, non-receptor type 6
ENSMUSG00000004267	636.587	0.544298	0.102094	5.33136	9.74795e-08	8.277e-07	728.662	739.373	798.51	514.791	492.296	545.892	Eno2	enolase 2, gamma neuronal
ENSMUSG00000004268	1168.78	-0.567332	0.127312	-4.45624	8.34102e-06	5.40534e-05	921.882	938.238	965.424	1663.25	1335.62	1188.28	Emg1	EMG1 N1-specific pseudouridine methyltransferase
ENSMUSG00000004270	1749.69	0.490591	0.076317	6.42833	1.29012e-10	1.49753e-09	2083.13	2090.64	1958.67	1378.34	1519.7	1467.66	Lpcat3	lysophosphatidylcholine acyltransferase 3
ENSMUSG00000004285	700.594	0.0941138	0.115779	0.812877	0.416289	0.608444	703.668	746.511	720.204	773.169	637.844	622.17	Atp6v1f	ATPase, H+ transporting, lysosomal V1 subunit F
ENSMUSG00000004317	2328.52	-1.2177	0.142116	-8.56837	1.04963e-17	2.04391e-16	1359.27	1383.9	1457.92	2474.73	3474.96	3820.33	Clcn5	chloride channel, voltage-sensitive 5
ENSMUSG00000004319	1690.87	-0.35503	0.0946522	-3.75089	0.000176208	0.000903334	1459.25	1562.37	1430.11	1691.74	1967.04	2034.69	Clcn3	chloride channel, voltage-sensitive 3
ENSMUSG00000004347	4.75605	-3.06279	1.41199	-2.16912	0.0300735	0.0825583	0	0	3.09101	2.94728	9.63187	12.8661	Pde1c	phosphodiesterase 1C
ENSMUSG00000004356	1881.88	-0.396877	0.0916422	-4.33073	1.48618e-05	9.23618e-05	1598.63	1668.43	1606.29	1930.47	2360.88	2126.59	Utp20	UTP20 small subunit processome component
ENSMUSG00000004360	674.374	-0.207418	0.138389	-1.4988	0.133925	0.270221	642.145	613.934	622.323	609.104	696.705	862.032	9330159F19Rik	RIKEN cDNA 9330159F19 gene
ENSMUSG00000004364	4893.75	-0.00344715	0.0563458	-0.0611785	0.951217	0.97888	4769.95	4866.6	5027.01	4836.48	5006.43	4856.05	Cul3	cullin 3
ENSMUSG00000004366	3.00862	-1.00713	1.42254	-0.707979	0.478958	NA	2.88389	0	3.09101	6.87698	4.28083	0.919011	Sst	somatostatin
ENSMUSG00000004371	41.9408	0.193465	0.344129	0.562188	0.573988	0.743698	49.9873	44.8723	39.1527	39.297	47.0891	31.2464	Il11	interleukin 11
ENSMUSG00000004383	1889.41	0.559652	0.0830201	6.74116	1.57127e-11	1.98916e-10	2324.41	2113.08	2316.19	1418.62	1593.54	1570.59	Large1	LARGE xylosyl- and glucuronyltransferase 1
ENSMUSG00000004393	1134.57	-0.262366	0.107692	-2.43627	0.0148398	0.0457847	1024.74	1108.55	961.303	1357.71	1253.21	1101.89	Ddx56	DEAD box helicase 56
ENSMUSG00000004394	1745.04	-0.219447	0.0705017	-3.11265	0.00185416	0.0075202	1566.91	1625.6	1645.45	1946.18	1853.6	1832.51	Tmed4	transmembrane p24 trafficking protein 4
ENSMUSG00000004446	915.724	-0.961454	0.101043	-9.51525	1.81272e-21	4.52898e-20	609.461	635.351	619.232	1321.36	1206.12	1102.81	Bid	BH3 interacting domain death agonist
ENSMUSG00000004451	2227.38	-0.123887	0.076421	-1.62112	0.104993	0.223642	2248.47	2101.86	2045.22	2431.5	2199.28	2337.96	Ralb	v-ral simian leukemia viral oncogene B
ENSMUSG00000004455	1356.62	-0.229996	0.0949969	-2.42109	0.0154741	0.0474231	1269.87	1291.1	1184.89	1615.11	1422.31	1356.46	Ppp1cc	protein phosphatase 1 catalytic subunit gamma
ENSMUSG00000004460	3200.16	0.123703	0.0964929	1.28199	0.199845	0.364052	3253.02	3298.11	3460.9	3504.31	2859.6	2825.04	Dnajb11	DnaJ heat shock protein family (Hsp40) member B11
ENSMUSG00000004462	568.979	-0.0668541	0.104635	-0.63893	0.522869	0.704039	550.822	522.15	594.504	566.859	588.614	590.924	Tbccd1	TBCC domain containing 1
ENSMUSG00000004473	2.03376	0.0312401	1.655	0.0188762	0.98494	NA	0	1.01982	5.15168	0.982425	3.21062	1.83802	Clec11a	C-type lectin domain family 11, member a
ENSMUSG00000004500	423.851	0.391974	0.11243	3.4864	0.000489574	0.00228634	459.499	501.754	482.197	362.515	364.941	372.199	Zfp324	zinc finger protein 324
ENSMUSG00000004508	481.825	0.680704	0.119509	5.69585	1.22762e-08	1.15602e-07	589.274	580.28	610.989	330.095	377.783	402.527	Gab2	growth factor receptor bound protein 2-associated protein 2
ENSMUSG00000004530	3994.03	-0.172293	0.0574588	-2.99856	0.00271262	0.0105185	3795.19	3805.98	3665.93	4124.22	4302.24	4270.64	Coro1c	coronin, actin binding protein 1C
ENSMUSG00000004535	5870.89	0.0212429	0.0511486	0.415318	0.677909	0.819952	5950.42	5872.15	5920.31	5836.59	5732.03	5913.83	Tax1bp1	Tax1 (human T cell leukemia virus type I) binding protein 1
ENSMUSG00000004552	22.8356	7.97219	3.90871	2.0396	NA	NA	0	2.03965	134.974	0	0	0	Ctse	cathepsin E
ENSMUSG00000004558	222.342	-0.298033	0.171564	-1.73716	0.0823596	0.185154	203.795	172.35	222.552	250.518	218.322	266.513	Ndrg2	N-myc downstream regulated gene 2
ENSMUSG00000004561	466.298	-0.134176	0.126805	-1.05813	0.289995	0.475918	432.583	414.049	487.349	537.387	468.751	457.667	Mettl17	methyltransferase like 17
ENSMUSG00000004562	5286.15	-0.0758335	0.0722906	-1.04901	0.294174	0.480421	5315.96	5109.32	5016.7	5040.82	5438.8	5795.28	Arhgef40	Rho guanine nucleotide exchange factor (GEF) 40
ENSMUSG00000004565	1036.54	0.00634317	0.107044	0.0592577	0.952747	0.979433	1064.15	1030.02	1022.09	894.007	1103.38	1105.57	Pnpla6	patatin-like phospholipase domain containing 6
ENSMUSG00000004567	1119.44	0.115085	0.0807674	1.4249	0.154186	0.299626	1167.01	1209.51	1115.85	1103.26	1046.66	1074.32	Mcoln1	mucolipin 1
ENSMUSG00000004568	941.103	-0.0602192	0.101846	-0.59128	0.554333	0.72875	950.721	919.882	893.301	856.675	1038.1	987.936	Arhgef18	rho/rac guanine nucleotide exchange factor (GEF) 18
ENSMUSG00000004591	3064.08	-0.108365	0.0772843	-1.40216	0.160868	0.309096	2925.22	2887.12	3034.34	2922.71	3395.77	3219.29	Pkn2	protein kinase N2
ENSMUSG00000004610	255.015	-0.0679513	0.205778	-0.330217	0.741236	0.856875	248.975	255.976	242.129	345.814	219.393	217.806	Etfb	electron transferring flavoprotein, beta polypeptide
ENSMUSG00000004626	302.255	0.514213	0.147516	3.48581	0.000490653	0.00229071	366.253	359.998	341.041	262.308	211.901	272.027	Stxbp2	syntaxin binding protein 2
ENSMUSG00000004631	1483.13	0.243122	0.0769087	3.16117	0.00157135	0.00648438	1638.05	1567.47	1618.66	1394.06	1279.97	1400.57	Sgce	sarcoglycan, epsilon
ENSMUSG00000004633	103.892	-0.307429	0.209965	-1.46419	0.143141	0.284142	95.1682	91.7842	91.6998	122.803	107.021	114.876	Chn2	chimerin 2
ENSMUSG00000004637	201.821	-0.160442	0.173333	-0.925626	0.35464	0.547001	219.175	171.331	181.339	220.063	194.778	224.239	Wwox	WW domain-containing oxidoreductase
ENSMUSG00000004642	1052.79	-0.892929	0.0980556	-9.10635	8.51963e-20	1.93316e-18	736.352	699.6	774.812	1476.59	1373.08	1256.29	Slbp	stem-loop binding protein
ENSMUSG00000004655	1259	-0.354327	0.0923668	-3.83609	0.00012501	0.000658884	1105.49	1174.84	1034.46	1447.11	1484.38	1307.75	Aqp1	aquaporin 1
ENSMUSG00000004661	55.2368	-0.18211	0.295066	-0.617182	0.537114	0.715668	54.7938	44.8723	55.6381	51.0861	58.8614	66.1688	Arid3b	AT rich interactive domain 3B (BRIGHT-like)
ENSMUSG00000004665	12147.9	0.552336	0.0502894	10.9831	4.60585e-28	1.60854e-26	14775.1	14307.1	14253.7	10070.8	9715.35	9765.41	Cnn2	calponin 2
ENSMUSG00000004667	1381.97	-0.501673	0.128635	-3.89998	9.62006e-05	0.000518611	1131.44	1203.39	1097.31	1950.11	1515.41	1394.14	Polr2e	polymerase (RNA) II (DNA directed) polypeptide E
ENSMUSG00000004668	4.16491	-0.801719	1.09861	-0.729759	0.465538	0.654204	1.92259	1.01982	6.18201	3.9297	6.42125	5.51406	Abca13	ATP-binding cassette, sub-family A (ABC1), member 13
ENSMUSG00000004677	5247.81	0.245847	0.102835	2.39068	0.016817	0.0509265	5743.74	5801.78	5535.99	4022.05	5147.7	5235.6	Myo9b	myosin IXb
ENSMUSG00000004698	571.104	-0.485882	0.156593	-3.10284	0.00191672	0.00775032	497.951	470.139	459.53	522.65	686.003	790.349	Hdac9	histone deacetylase 9
ENSMUSG00000004748	70.3661	-0.795484	0.284204	-2.79899	0.00512623	0.0184855	53.8325	42.8326	57.6988	108.067	77.055	82.711	Mtfp1	mitochondrial fission process 1
ENSMUSG00000004768	1639.34	0.532722	0.0674638	7.89641	2.87041e-15	4.77856e-14	1960.08	1918.29	1937.03	1334.13	1361.3	1325.21	Rab23	RAB23, member RAS oncogene family
ENSMUSG00000004771	3858.51	0.671899	0.0681599	9.85768	6.35012e-23	1.72614e-21	4619.02	4648.36	4956.94	3114.29	2833.91	2978.51	Rab11a	RAB11A, member RAS oncogene family
ENSMUSG00000004788	1893	-0.0605546	0.0953033	-0.635389	0.525175	0.705783	1863.95	1897.89	1797.94	2180.98	1827.91	1789.31	Eif2b2	eukaryotic translation initiation factor 2B, subunit 2 beta
ENSMUSG00000004789	8154.78	0.581834	0.0540142	10.7719	4.67402e-27	1.53869e-25	9657.17	9779.1	9894.31	6444.71	6775.49	6377.93	Dlst	dihydrolipoamide S-succinyltransferase (E2 component of 2-oxo-glutarate complex)
ENSMUSG00000004791	992.356	0.835874	0.094591	8.83672	9.85724e-19	2.0809e-17	1266.03	1226.85	1322.95	771.204	706.337	660.769	Pgf	placental growth factor
ENSMUSG00000004798	2694.46	0.363303	0.0802765	4.52564	6.02116e-06	4.00372e-05	3114.6	2961.57	3019.91	2151.51	2391.91	2527.28	Ulk2	unc-51 like kinase 2
ENSMUSG00000004815	287.59	0.32577	0.167007	1.95063	0.0511006	0.126648	338.376	289.63	331.768	208.274	270.763	286.731	Dgkq	diacylglycerol kinase, theta
ENSMUSG00000004843	5555.67	2.22967	0.0558458	39.9255	0	0	9158.26	9054	9264.78	1985.48	1897.48	1974.03	Chmp2b	charged multivesicular body protein 2B
ENSMUSG00000004846	4991.36	0.168764	0.06612	2.55238	0.0106989	0.0346946	5465.92	5231.7	5150.65	4968.12	4641.49	4490.29	Plod3	procollagen-lysine, 2-oxoglutarate 5-dioxygenase 3
ENSMUSG00000004849	3285.05	-0.15252	0.114343	-1.33388	0.182243	0.339408	3132.86	3178.79	3023	4136.99	3177.45	3061.22	Ap1s1	adaptor protein complex AP-1, sigma 1
ENSMUSG00000004864	4.11026	2.84234	1.82083	1.56102	0.11852	0.245998	0	1.01982	20.6067	1.96485	1.07021	0	Mapk13	mitogen-activated protein kinase 13
ENSMUSG00000004865	1953.68	-0.309431	0.0715067	-4.3273	1.50951e-05	9.35945e-05	1727.45	1755.12	1751.57	2197.69	2246.37	2043.88	Srpk1	serine/arginine-rich protein specific kinase 1
ENSMUSG00000004872	17.1326	1.29764	0.525507	2.46931	0.0135375	0.0424683	27.8776	21.4163	23.6977	8.84183	11.7723	9.19011	Pax3	paired box 3
ENSMUSG00000004880	1399.41	-0.622081	0.0770009	-8.07888	6.5364e-16	1.13521e-14	1145.86	1101.41	1059.18	1635.74	1728.39	1725.9	Lbr	lamin B receptor
ENSMUSG00000004885	223.402	-1.52596	0.162248	-9.40509	5.19839e-21	1.26726e-19	123.046	113.201	109.216	354.655	303.939	336.358	Crabp2	cellular retinoic acid binding protein II
ENSMUSG00000004891	28053.9	-0.941476	0.0586768	-16.0451	6.18284e-58	5.74147e-56	19781.5	18572	19281.7	35261.2	36996	38431.2	Nes	nestin
ENSMUSG00000004895	1625.6	-0.134085	0.0820993	-1.63321	0.102426	0.219104	1615.94	1500.16	1534.17	1827.31	1624.58	1651.46	Prcc	papillary renal cell carcinoma (translocation-associated)
ENSMUSG00000004896	361.995	-0.0154747	0.12676	-0.122079	0.902836	0.954152	387.402	355.919	336.92	374.304	342.466	374.956	Rrnad1	ribosomal RNA adenine dimethylase domain containing 1
ENSMUSG00000004897	12422.2	-0.254725	0.0840763	-3.02968	0.00244809	0.00959936	11516.3	11924.8	10543.4	14809.1	13319.8	12419.5	Hdgf	heparin binding growth factor
ENSMUSG00000004929	1376.33	-0.426559	0.0860002	-4.95998	7.05e-07	5.38044e-06	1193.93	1209.51	1118.94	1670.12	1597.82	1467.66	Thop1	thimet oligopeptidase 1
ENSMUSG00000004931	1163.65	0.0997181	0.0920993	1.08272	0.278931	0.463011	1227.57	1246.23	1137.49	1217.22	1093.75	1059.62	Apba3	amyloid beta (A4) precursor protein-binding, family A, member 3
ENSMUSG00000004933	20.2901	0.0249459	0.602559	0.0413999	0.966977	0.985777	33.6453	16.3172	11.3337	30.4552	17.1233	12.8661	Matk	megakaryocyte-associated tyrosine kinase
ENSMUSG00000004934	885.466	0.0461814	0.0948049	0.48712	0.626173	0.783352	869.972	946.397	882.997	933.304	820.849	859.275	Pias4	protein inhibitor of activated STAT 4
ENSMUSG00000004936	2804.28	0.00679374	0.066563	0.102065	0.918705	0.962481	2885.81	2783.1	2763.36	2936.47	2750.43	2706.49	Map2k1	mitogen-activated protein kinase kinase 1
ENSMUSG00000004937	3075.4	0.0230806	0.0618237	0.373329	0.708904	0.839058	3117.48	3104.35	3078.64	3165.37	2940.93	3045.6	Sgta	small glutamine-rich tetratricopeptide repeat (TPR)-containing, alpha
ENSMUSG00000004939	28.1628	0.370804	0.398286	0.931001	0.351853	0.543773	30.7614	28.5551	36.0617	25.5431	21.4042	26.6513	Nmrk2	nicotinamide riboside kinase 2
ENSMUSG00000004945	1108.26	-0.204287	0.13164	-1.55186	0.120696	0.249773	1018.01	1049.4	1022.09	1420.59	1151.54	987.936	Tmem242	transmembrane protein 242
ENSMUSG00000004947	599.177	0.0321292	0.0962191	0.333917	0.738442	0.855418	583.506	615.974	618.201	591.42	595.036	590.924	Dtx2	deltex 2, E3 ubiquitin ligase
ENSMUSG00000004951	3021.4	0.257308	0.0974523	2.64035	0.00828203	0.0278465	3456.82	3271.6	3141.49	3122.15	2654.12	2482.25	Hspb1	heat shock protein 1
ENSMUSG00000004952	1250.44	0.10068	0.0790916	1.27295	0.203034	0.368364	1337.16	1268.66	1276.59	1253.57	1152.61	1214.01	Rasa4	RAS p21 protein activator 4
ENSMUSG00000004980	25357	-0.324832	0.0897544	-3.61913	0.000295601	0.00145268	22203	22676.8	22663.3	32227.5	26800.1	25571.5	Hnrnpa2b1	heterogeneous nuclear ribonucleoprotein A2/B1
ENSMUSG00000004988	3.65775	-0.525428	1.10394	-0.475955	0.634106	0.788827	3.84518	3.05947	2.06067	1.96485	6.42125	4.59505	Fxyd4	FXYD domain-containing ion transport regulator 4
ENSMUSG00000004994	296.457	-0.0572549	0.13148	-0.435463	0.663226	0.810431	298.963	294.729	278.191	294.728	293.237	318.897	Ccdc130	coiled-coil domain containing 130
ENSMUSG00000004996	362.613	-0.0779081	0.140189	-0.555737	0.578391	0.747594	372.021	340.621	346.193	411.636	321.062	384.146	Mri1	methylthioribose-1-phosphate isomerase 1
ENSMUSG00000005034	3642.95	0.402787	0.0828231	4.86322	1.1549e-06	8.57372e-06	4167.21	4105.81	4171.83	2802.86	3236.31	3373.69	Prkacb	protein kinase, cAMP dependent, catalytic, beta
ENSMUSG00000005043	318.648	-0.158692	0.138945	-1.14212	0.253403	0.431562	322.034	293.709	287.464	300.622	354.239	353.819	Sgsh	N-sulfoglucosamine sulfohydrolase (sulfamidase)
ENSMUSG00000005045	10.6194	-0.62586	0.660878	-0.947014	0.343632	0.535243	8.65166	11.2181	5.15168	13.754	13.9127	11.0281	Chd5	chromodomain helicase DNA binding protein 5
ENSMUSG00000005054	1734.3	0.0258944	0.104486	0.247827	0.804268	0.897012	1711.11	1896.87	1641.32	1921.62	1690.93	1543.94	Cstb	cystatin B
ENSMUSG00000005057	342.347	0.829098	0.131362	6.31154	2.76274e-10	3.10808e-09	437.389	466.06	411.104	232.835	242.937	263.756	Sh2b2	SH2B adaptor protein 2
ENSMUSG00000005069	1719.82	0.0589058	0.0765486	0.769521	0.441584	0.631864	1844.73	1670.47	1749.51	1749.7	1631	1673.52	Pex5	peroxisomal biogenesis factor 5
ENSMUSG00000005078	1209.14	0.347945	0.0795569	4.37353	1.22253e-05	7.68082e-05	1299.67	1361.47	1402.29	1092.46	1027.4	1071.57	Jkamp	JNK1/MAPK8-associated membrane protein
ENSMUSG00000005087	8451.32	-0.850472	0.069102	-12.3075	8.25549e-35	3.93544e-33	6080.19	5983.31	6026.43	9995.19	11230.8	11392.1	Cd44	CD44 antigen
ENSMUSG00000005102	1049.94	0.284329	0.0945592	3.00689	0.00263935	0.0102542	1142.02	1146.28	1170.46	855.692	1022.05	963.123	Eif2ak4	eukaryotic translation initiation factor 2 alpha kinase 4
ENSMUSG00000005103	15676.4	0.475622	0.053876	8.82808	1.06485e-18	2.23911e-17	18726	17594	18391.5	12760.7	13289.8	13296.2	Wdr1	WD repeat domain 1
ENSMUSG00000005107	61.5061	0.105965	0.287355	0.368762	0.712305	0.840731	67.2907	71.3877	52.5471	67.7873	56.721	53.3026	Slc2a9	solute carrier family 2 (facilitated glucose transporter), member 9
ENSMUSG00000005124	6192.3	-0.684324	0.067663	-10.1137	4.80318e-24	1.38285e-22	4663.24	4793.17	4795.18	7103.92	8050.1	7748.18	Ccn4	cellular communication network factor 4
ENSMUSG00000005125	1148.23	-1.20481	0.0879452	-13.6996	1.02064e-42	6.35526e-41	740.197	656.767	687.234	1540.44	1596.75	1668	Ndrg1	N-myc downstream regulated gene 1
ENSMUSG00000005142	1458.11	0.508888	0.0780759	6.51786	7.13182e-11	8.44309e-10	1755.32	1691.89	1689.75	1149.44	1276.76	1185.52	Man2b1	mannosidase 2, alpha B1
ENSMUSG00000005148	683.821	-1.25731	0.115624	-10.8741	1.53104e-27	5.16727e-26	436.428	346.74	426.559	949.023	992.083	952.095	Klf5	Kruppel-like factor 5
ENSMUSG00000005150	480.347	-0.0397852	0.117534	-0.338499	0.734987	0.853172	481.609	489.516	450.257	531.492	449.487	479.724	Wdr83	WD repeat domain containing 83
ENSMUSG00000005161	7855.36	0.235056	0.0585035	4.0178	5.87432e-05	0.000328202	8414.22	8546.13	8520.87	7560.74	7187.52	6902.69	Prdx2	peroxiredoxin 2
ENSMUSG00000005198	14130.5	-0.0182487	0.095659	-0.190768	0.848707	0.921436	14194.5	14133.7	13795.2	12079.9	15023.6	15556.1	Polr2a	polymerase (RNA) II (DNA directed) polypeptide A
ENSMUSG00000005202	3.00661	1.40668	1.31385	1.07065	0.284327	NA	2.88389	8.1586	2.06067	2.94728	1.07021	0.919011	Shbg	sex hormone binding globulin
ENSMUSG00000005204	2540.57	0.0819968	0.076237	1.07555	0.282128	0.466968	2581.08	2727.01	2530.5	2644.69	2352.32	2407.81	Senp3	SUMO/sentrin specific peptidase 3
ENSMUSG00000005220	8.52147	2.45573	0.840293	2.92247	0.00347264	0.0131112	12.4968	14.2775	16.4854	0.982425	3.21062	3.67604	Corin	corin, serine peptidase
ENSMUSG00000005225	679.897	0.118014	0.0946676	1.24661	0.212541	0.381291	707.513	709.798	705.78	614.998	666.739	674.554	Plekha8	pleckstrin homology domain containing, family A (phosphoinositide binding specific) member 8
ENSMUSG00000005233	1487.6	-1.12955	0.121706	-9.28095	1.67972e-20	3.97419e-19	906.501	1037.16	856.209	2368.63	1907.11	1849.97	Spc25	SPC25, NDC80 kinetochore complex component, homolog (S. cerevisiae)
ENSMUSG00000005237	13.4849	-0.112492	0.58118	-0.193557	0.846523	0.920059	16.342	10.1982	12.364	12.7715	11.7723	17.4612	Dnah2	dynein, axonemal, heavy chain 2
ENSMUSG00000005251	1.76478	-1.33895	1.76518	-0.758533	0.448132	NA	0.961295	0	2.06067	0.982425	1.07021	5.51406	Ripk4	receptor-interacting serine-threonine kinase 4
ENSMUSG00000005262	2094.53	0.214524	0.0671439	3.19499	0.00139834	0.00582733	2198.48	2284.41	2267.77	2001.2	1870.72	1944.63	Ufd1	ubiquitin recognition factor in ER-associated degradation 1
ENSMUSG00000005267	258.598	0.494963	0.137873	3.58999	0.000330695	0.00160745	301.847	302.888	302.919	203.362	217.252	223.32	Zfp287	zinc finger protein 287
ENSMUSG00000005299	1962.86	-0.0114715	0.0730204	-0.1571	0.875166	0.938492	1977.38	1955	1931.88	2045.41	2018.41	1849.05	Letm1	leucine zipper-EF-hand containing transmembrane protein 1
ENSMUSG00000005312	6129.87	0.031079	0.0532174	0.584001	0.55922	0.732746	6246.5	6313.73	6027.46	5993.78	6060.59	6137.15	Ubqln1	ubiquilin 1
ENSMUSG00000005320	36.8474	-0.985161	0.409391	-2.4064	0.0161105	0.0491482	24.9937	15.2974	34.0011	47.1564	41.7381	57.8977	Fgfr4	fibroblast growth factor receptor 4
ENSMUSG00000005354	2797.62	-0.330121	0.0946838	-3.48656	0.000489274	0.0022856	2506.1	2486.33	2443.96	3519.05	3044.74	2785.52	Txn2	thioredoxin 2
ENSMUSG00000005355	25.5557	-1.06947	0.474599	-2.25341	0.0242332	0.0690995	9.61295	21.4163	18.546	42.2443	32.1062	29.4083	Casp14	caspase 14
ENSMUSG00000005357	128.215	-2.75472	0.237602	-11.5939	4.4272e-31	1.80515e-29	34.6066	28.5551	36.0617	247.571	219.393	203.101	Slc1a6	solute carrier family 1 (high affinity aspartate/glutamate transporter), member 6
ENSMUSG00000005360	3642.96	0.523981	0.0886764	5.90891	3.44369e-09	3.46429e-08	4309.49	4332.21	4251.16	2677.11	2952.7	3335.09	Slc1a3	solute carrier family 1 (glial high affinity glutamate transporter), member 3
ENSMUSG00000005362	1058.97	0.237303	0.0855548	2.7737	0.00554229	0.0197816	1142.02	1126.91	1169.43	936.251	940.713	1038.48	Crbn	cereblon
ENSMUSG00000005370	1521.17	-0.913332	0.08727	-10.4656	1.24304e-25	3.85512e-24	1043.97	1029	1092.16	2130.88	2001.29	1829.75	Msh6	mutS homolog 6
ENSMUSG00000005371	2631.56	0.0630899	0.0778007	0.810917	0.417413	0.609226	2631.06	2747.41	2689.18	2360.77	2630.57	2730.38	Fbxo11	F-box protein 11
ENSMUSG00000005374	1375.38	0.257529	0.0758146	3.39682	0.000681743	0.00308211	1525.58	1508.32	1458.95	1203.47	1302.44	1253.53	Tbl2	transducin (beta)-like 2
ENSMUSG00000005378	772.873	-0.275969	0.133123	-2.07304	0.0381689	0.100079	750.771	637.39	708.871	976.531	842.254	721.423	Bud23	BUD23, rRNA methyltransferase and ribosome maturation factor
ENSMUSG00000005397	12223.5	-0.397431	0.0787883	-5.04429	4.55201e-07	3.57228e-06	10721.3	10518.5	10410.5	12586.8	15239.8	13864.2	Nid1	nidogen 1
ENSMUSG00000005410	2827.21	-1.24217	0.120814	-10.2816	8.52964e-25	2.55651e-23	1663.04	1841.8	1535.2	4622.31	3911.61	3389.31	Mcm5	minichromosome maintenance complex component 5
ENSMUSG00000005413	835.134	0.32533	0.091835	3.54255	0.000396284	0.00189192	923.805	986.17	876.815	726.012	741.654	756.346	Hmox1	heme oxygenase 1
ENSMUSG00000005417	13580.4	-0.0434883	0.054576	-0.796841	0.425544	0.61693	13764.8	13210.8	13150.2	13559.4	14298	13499.3	Mprip	myosin phosphatase Rho interacting protein
ENSMUSG00000005442	6140.3	0.738819	0.096249	7.67612	1.63975e-14	2.59533e-13	7888.39	7731.29	7417.38	3930.68	4892.99	4981.04	Cic	capicua transcriptional repressor
ENSMUSG00000005447	733.868	0.00501147	0.113223	0.0442618	0.964696	0.98509	741.159	733.254	731.538	821.307	645.335	730.614	Pafah1b3	platelet-activating factor acetylhydrolase, isoform 1b, subunit 3
ENSMUSG00000005465	5.64086	0.869535	0.947279	0.917928	0.358656	0.550774	11.5355	3.05947	7.21235	3.9297	5.35104	2.75703	Il27ra	interleukin 27 receptor, alpha
ENSMUSG00000005469	4154.01	-0.0913569	0.0646684	-1.4127	0.157745	0.304624	4176.83	4110.91	3779.27	4306.95	4290.46	4259.61	Prkaca	protein kinase, cAMP dependent, catalytic, alpha
ENSMUSG00000005470	863.481	-1.28541	0.146726	-8.76064	1.94149e-18	3.99361e-17	500.835	562.943	443.044	1400.94	1271.41	1001.72	Asf1b	anti-silencing function 1B histone chaperone
ENSMUSG00000005474	26.8888	3.30831	0.526621	6.28216	3.33903e-10	3.73289e-09	47.1035	46.9119	52.5471	5.89455	4.28083	4.59505	Myl10	myosin, light chain 10, regulatory
ENSMUSG00000005481	2465.17	-0.743811	0.131029	-5.6767	1.37317e-08	1.2863e-07	1783.2	1953.98	1792.78	3715.53	3032.97	2512.58	Ddx39a	DEAD box helicase 39a
ENSMUSG00000005483	1375.62	-0.039835	0.0986925	-0.403627	0.686487	0.825126	1383.3	1339.03	1346.65	1506.06	1455.48	1223.2	Dnajb1	DnaJ heat shock protein family (Hsp40) member B1
ENSMUSG00000005493	3.3414	-0.261901	1.49098	-0.175657	0.860564	0.928286	0.961295	8.1586	0	0.982425	5.35104	4.59505	Msh4	mutS homolog 4
ENSMUSG00000005501	2039.34	0.247763	0.0964176	2.56969	0.010179	0.0331897	2255.2	2149.79	2236.86	1621	1992.73	1980.47	Usp40	ubiquitin specific peptidase 40
ENSMUSG00000005505	241.618	-0.122035	0.157681	-0.773938	0.438967	0.629082	209.562	249.857	234.916	279.009	242.937	233.429	Kbtbd4	kelch repeat and BTB (POZ) domain containing 4
ENSMUSG00000005506	4038.42	-0.000860839	0.070703	-0.0121754	0.990286	0.995106	4018.21	4068.08	4024.49	3772.51	4324.71	4022.51	Celf1	CUGBP, Elav-like family member 1
ENSMUSG00000005510	966.393	-0.146393	0.11578	-1.26441	0.206083	0.372578	926.688	917.842	907.725	1182.84	933.221	930.039	Ndufs3	NADH:ubiquinone oxidoreductase core subunit S3
ENSMUSG00000005514	2227.92	-0.137322	0.0802065	-1.71211	0.0868763	0.192559	2235.01	2110.02	2020.49	2502.24	2259.21	2240.55	Por	P450 (cytochrome) oxidoreductase
ENSMUSG00000005533	1770.46	0.149623	0.0744874	2.00871	0.0445683	0.113703	1882.22	1843.84	1860.79	1581.7	1688.79	1765.42	Igf1r	insulin-like growth factor I receptor
ENSMUSG00000005534	1114.75	0.10535	0.129396	0.814166	0.41555	0.60772	1185.28	1113.65	1167.37	863.552	1154.75	1203.9	Insr	insulin receptor
ENSMUSG00000005566	10554.1	-0.126564	0.0661115	-1.9144	0.0555694	0.135713	10352.2	10174.8	9746.97	11757.7	10802.7	10490.5	Trim28	tripartite motif-containing 28
ENSMUSG00000005575	3651.18	-0.109058	0.118049	-0.923835	0.355572	0.547846	3685.61	3766.21	3087.92	4424.84	3410.75	3531.76	Ube2m	ubiquitin-conjugating enzyme E2M
ENSMUSG00000005580	334.016	0.407692	0.218649	1.8646	0.0622376	0.147928	396.054	356.939	389.467	186.661	354.239	320.735	Adcy9	adenylate cyclase 9
ENSMUSG00000005583	100.764	0.183047	0.216452	0.845671	0.397736	0.590103	112.472	104.022	105.094	89.4007	88.8272	104.767	Mef2c	myocyte enhancer factor 2C
ENSMUSG00000005609	2103.87	-0.00131912	0.0718213	-0.0183667	0.985346	0.993011	2155.22	2064.12	2088.49	2006.11	2218.54	2090.75	Ctr9	CTR9 homolog, Paf1/RNA polymerase II complex component
ENSMUSG00000005610	39634.1	0.0186157	0.0586644	0.317326	0.750996	0.86331	39360.2	39340.7	40968.2	37200.5	40820.9	40113.9	Eif4g2	eukaryotic translation initiation factor 4, gamma 2
ENSMUSG00000005611	5.6804	1.95539	1.041	1.87838	0.0603289	0.144427	9.61295	8.1586	9.27302	0	4.28083	2.75703	Irag1	inositol 1,4,5-triphosphate receptor associated 1
ENSMUSG00000005615	1998.11	0.364092	0.0926828	3.92837	8.55244e-05	0.000465388	2232.13	2277.27	2236.86	1538.48	1901.76	1802.18	Pcyt1a	phosphate cytidylyltransferase 1, choline, alpha isoform
ENSMUSG00000005621	1000.07	0.103939	0.0999056	1.04037	0.298166	0.484915	984.366	1054.5	1069.49	863.552	1016.7	1011.83	Zfp592	zinc finger protein 592
ENSMUSG00000005625	4380.63	-0.132963	0.0917084	-1.44985	0.147101	0.289855	4296.03	4190.46	4050.25	5204.89	4254.08	4288.1	Psmd4	proteasome (prosome, macropain) 26S subunit, non-ATPase, 4
ENSMUSG00000005628	26.8597	0.0634165	0.403533	0.157153	0.875124	0.938492	24.9937	27.5353	29.8797	29.4728	23.5446	25.7323	Tmod4	tropomodulin 4
ENSMUSG00000005656	3569.91	-0.0456091	0.0584172	-0.780747	0.434951	0.625335	3453.93	3468.42	3618.54	3690.97	3577.7	3609.87	Snx6	sorting nexin 6
ENSMUSG00000005667	1001.5	-0.435116	0.105066	-4.14135	3.45261e-05	0.000201622	884.391	830.137	839.723	1272.24	1156.89	1025.62	Mthfd2	methylenetetrahydrofolate dehydrogenase (NAD+ dependent), methenyltetrahydrofolate cyclohydrolase
ENSMUSG00000005674	194.59	-0.108202	0.167098	-0.647536	0.517285	0.699443	167.265	188.668	206.067	213.186	201.199	191.154	Tomm40l	translocase of outer mitochondrial membrane 40-like
ENSMUSG00000005682	786.595	-0.187436	0.103234	-1.81564	0.0694249	0.161195	711.358	728.155	767.6	760.397	848.675	903.388	Pan2	PAN2 poly(A) specific ribonuclease subunit
ENSMUSG00000005683	10838.6	-0.0326691	0.0524684	-0.622643	0.533519	0.712942	10781.9	10852	10512.5	11027.7	11237.2	10620.1	Cs	citrate synthase
ENSMUSG00000005686	586.313	-1.01306	0.12521	-8.09088	5.92345e-16	1.03435e-14	415.279	403.85	346.193	702.434	810.147	839.976	Ampd3	adenosine monophosphate deaminase 3
ENSMUSG00000005687	1379.79	-0.375374	0.106121	-3.53723	0.000404355	0.0019253	1154.52	1257.44	1192.1	1781.14	1460.83	1432.74	Bcas2	breast carcinoma amplified sequence 2
ENSMUSG00000005698	3311.2	-0.235874	0.0594191	-3.96967	7.1972e-05	0.00039774	3086.72	3078.85	2957.06	3532.8	3664.39	3547.38	Ctcf	CCCTC-binding factor
ENSMUSG00000005699	228.2	-0.0212467	0.156449	-0.135806	0.891975	0.946956	232.633	211.104	235.947	254.448	210.831	224.239	Pard6a	par-6 family cell polarity regulator alpha
ENSMUSG00000005705	3.30061	-0.0044983	1.38456	-0.00324889	0.997408	NA	5.76777	3.05947	1.03034	0	5.35104	4.59505	Agrp	agouti related neuropeptide
ENSMUSG00000005716	6.00113	-2.04561	0.958767	-2.13358	0.0328772	0.088757	2.88389	1.01982	3.09101	10.8067	11.7723	6.43307	Pvalb	parvalbumin
ENSMUSG00000005718	106.727	-1.36431	0.224007	-6.09047	1.12578e-09	1.19852e-08	65.3681	59.1498	54.6078	166.03	138.057	157.151	Tfap4	transcription factor AP4
ENSMUSG00000005732	2978.8	-0.585549	0.127566	-4.59016	4.42902e-06	3.01109e-05	2435.92	2534.26	2177.1	4345.27	3236.31	3143.94	Ranbp1	RAN binding protein 1
ENSMUSG00000005774	566.75	0.298839	0.135253	2.20948	0.0271412	0.0757818	630.61	656.767	588.321	421.46	543.666	559.678	Rfx5	regulatory factor X, 5 (influences HLA class II expression)
ENSMUSG00000005779	4971.23	-0.157869	0.102966	-1.53322	0.125222	0.25679	4666.13	4730.97	4701.42	6141.14	4896.2	4691.55	Psmb4	proteasome (prosome, macropain) subunit, beta type 4
ENSMUSG00000005802	4142.04	-0.685924	0.0834662	-8.21798	2.06959e-16	3.69833e-15	3168.43	3125.76	3232.16	4552.56	5449.5	5323.83	Slc30a4	solute carrier family 30 (zinc transporter), member 4
ENSMUSG00000005803	1019.22	0.246954	0.0894282	2.76148	0.00575404	0.0204194	1090.11	1045.32	1183.86	948.04	896.834	951.176	Sqor	sulfide quinone oxidoreductase
ENSMUSG00000005804	1094.8	-0.0758911	0.0779611	-0.973448	0.330331	0.520932	1100.68	1058.58	1038.58	1137.65	1113.02	1120.27	Bloc1s6	biogenesis of lysosomal organelles complex-1, subunit 6, pallidin
ENSMUSG00000005813	1561.97	-0.00264729	0.0778173	-0.0340193	0.972862	0.988241	1550.57	1646	1484.71	1605.28	1575.35	1509.93	Metap1	methionyl aminopeptidase 1
ENSMUSG00000005823	1495.76	0.285157	0.08277	3.44518	0.00057069	0.00262697	1636.12	1668.43	1624.84	1462.83	1293.88	1288.45	Gpr108	G protein-coupled receptor 108
ENSMUSG00000005836	67.6683	0.784684	0.286817	2.73583	0.00622229	0.0219069	81.7101	73.4274	102.003	46.174	43.8785	58.8167	Gata6	GATA binding protein 6
ENSMUSG00000005846	2662.94	-0.343834	0.0816843	-4.2093	2.56165e-05	0.000153118	2383.05	2320.1	2337.83	3265.58	2906.68	2764.38	Rsl1d1	ribosomal L1 domain containing 1
ENSMUSG00000005871	3425.68	0.28233	0.154751	1.82442	0.068089	0.158874	3712.52	3701.96	3864.79	2199.65	3581.99	3493.16	Apc	APC, WNT signaling pathway regulator
ENSMUSG00000005873	4885.1	-0.0825132	0.0629585	-1.3106	0.189994	0.350745	4889.15	4699.35	4647.84	5276.61	4846.97	4950.71	Reep5	receptor accessory protein 5
ENSMUSG00000005881	2437.89	0.0971744	0.0774791	1.2542	0.209769	0.377961	2565.7	2456.76	2537.72	2550.38	2223.89	2292.93	Ergic3	ERGIC and golgi 3
ENSMUSG00000005882	685.976	-0.271252	0.0928475	-2.92148	0.00348369	0.0131436	610.422	621.073	633.656	781.028	736.303	733.371	Uqcc1	ubiquinol-cytochrome c reductase complex assembly factor 1
ENSMUSG00000005886	1999.25	0.0111705	0.143155	0.0780307	0.937804	0.972105	2057.17	1970.3	1993.7	1509.99	2099.75	2364.61	Ncoa2	nuclear receptor coactivator 2
ENSMUSG00000005893	976.553	0.171177	0.218512	0.783376	0.433406	0.624031	1047.81	1031.04	1024.15	544.264	1170.81	1041.24	Nr2c2	nuclear receptor subfamily 2, group C, member 2
ENSMUSG00000005897	806.551	0.222726	0.104	2.14159	0.0322261	0.0873776	845.94	865.831	895.361	725.03	682.793	824.353	Nr2c1	nuclear receptor subfamily 2, group C, member 1
ENSMUSG00000005899	1228.01	-0.267665	0.0783077	-3.41812	0.000630561	0.00287783	1089.15	1151.38	1102.46	1301.71	1394.48	1328.89	Smpd4	sphingomyelin phosphodiesterase 4
ENSMUSG00000005907	374.061	0.0942384	0.12378	0.761339	0.446455	0.635518	399.899	370.196	388.436	334.025	384.205	367.604	Pex1	peroxisomal biogenesis factor 1
ENSMUSG00000005917	99.976	-0.24213	0.238256	-1.01626	0.309505	0.498466	94.2069	76.4868	104.064	92.348	118.793	113.957	Otx1	orthodenticle homeobox 1
ENSMUSG00000005936	2093.53	0.137635	0.0646307	2.12956	0.0332081	0.0894663	2125.42	2215.06	2239.95	1995.31	1982.02	2003.44	Kctd20	potassium channel tetramerisation domain containing 20
ENSMUSG00000005947	10.4721	0.36014	0.664458	0.542006	0.587814	0.755157	7.69036	12.2379	15.455	7.8594	8.56166	11.0281	Itgae	integrin alpha E, epithelial-associated
ENSMUSG00000005949	531.525	0.260655	0.125889	2.07051	0.0384046	0.100582	571.971	557.844	608.928	427.355	476.242	546.811	Ctns	cystinosis, nephropathic
ENSMUSG00000005950	53.8031	-1.74032	0.311913	-5.57952	2.41189e-08	2.18416e-07	21.1485	24.4758	28.8494	81.5413	81.3358	85.468	P2rx5	purinergic receptor P2X, ligand-gated ion channel, 5
ENSMUSG00000005951	38.9823	0.568983	0.359318	1.58351	0.113306	0.237793	38.4518	53.0309	48.4258	35.3673	24.6148	34.0034	Shpk	sedoheptulokinase
ENSMUSG00000005958	1093.25	0.456928	0.0953584	4.7917	1.65376e-06	1.19809e-05	1326.59	1228.89	1239.49	839.974	931.081	993.451	Ephb3	Eph receptor B3
ENSMUSG00000005968	349.898	0.603346	0.140977	4.27974	1.87114e-05	0.000114253	470.073	376.315	419.346	296.692	275.043	261.918	Tuft1	tuftelin 1
ENSMUSG00000005973	12107.1	0.17564	0.0680656	2.58045	0.00986702	0.0323168	12671.8	12832.5	13025.5	12315.7	10935.4	10861.8	Rcn1	reticulocalbin 1
ENSMUSG00000005980	55.0244	-0.0373765	0.321723	-0.116176	0.907513	0.95618	64.4068	37.7335	60.7898	53.051	53.5104	60.6547	Dnase1	deoxyribonuclease I
ENSMUSG00000005981	2837.04	-0.158352	0.0637216	-2.48506	0.0129528	0.0408415	2650.29	2715.79	2678.87	3121.16	2895.98	2960.13	Trap1	TNF receptor-associated protein 1
ENSMUSG00000005982	1008.8	0.138746	0.0798191	1.73826	0.0821652	0.18482	1069.92	1043.28	1058.15	940.181	991.012	950.257	Naa60	N(alpha)-acetyltransferase 60, NatF catalytic subunit
ENSMUSG00000005983	71.8993	-0.361253	0.256396	-1.40897	0.158846	0.306271	57.6777	60.1696	71.0931	87.4358	75.9848	79.0349	1700037C18Rik	RIKEN cDNA 1700037C18 gene
ENSMUSG00000005986	89.4481	0.550482	0.232319	2.36952	0.0178114	0.0534524	107.665	114.22	96.8515	75.6467	77.055	65.2498	Ankrd13d	ankyrin repeat domain 13 family, member D
ENSMUSG00000006005	9446.51	-0.00273719	0.0871651	-0.0314023	0.974949	0.989015	9416.85	9468.05	9427.57	8231.74	10097.4	10037.4	Tpr	translocated promoter region, nuclear basket protein
ENSMUSG00000006010	1447.79	0.174253	0.0730926	2.384	0.0171256	0.0517052	1521.73	1486.9	1597.02	1365.57	1345.25	1370.24	Odr4	odr4 GPCR localization factor homolog
ENSMUSG00000006014	423.919	4.4335	0.179279	24.7296	5.14075e-135	1.68543e-132	834.404	747.531	848.996	34.3849	39.5977	38.5984	Prg4	proteoglycan 4 (megakaryocyte stimulating factor, articular superficial zone protein)
ENSMUSG00000006019	530.04	-0.243632	0.109248	-2.23008	0.0257421	0.0726158	448.925	513.992	493.531	551.141	585.404	587.248	Dhx34	DEAH (Asp-Glu-Ala-His) box polypeptide 34
ENSMUSG00000006021	312.791	-0.0452422	0.13209	-0.342511	0.731966	0.851426	287.427	332.463	303.949	306.517	321.062	325.33	Kptn	kaptin
ENSMUSG00000006024	2776.99	0.178828	0.0667175	2.68038	0.00735392	0.0252168	3049.23	2884.06	2912.76	2715.42	2588.83	2511.66	Napa	N-ethylmaleimide sensitive fusion protein attachment protein alpha
ENSMUSG00000006050	1643.87	0.268609	0.102727	2.61478	0.00892858	0.0296918	1783.2	1804.07	1802.06	1713.35	1410.53	1350.03	Sra1	steroid receptor RNA activator 1
ENSMUSG00000006057	1141.48	-0.289204	0.111592	-2.59161	0.00955272	0.0314219	1038.2	1029	1014.88	1445.15	1211.48	1110.16	Atp5g1	ATP synthase, H+ transporting, mitochondrial F0 complex, subunit C1 (subunit 9)
ENSMUSG00000006058	1438.7	0.0529781	0.118921	0.44549	0.655966	0.804066	1427.52	1447.13	1520.77	1677	1303.51	1256.29	Snf8	SNF8, ESCRT-II complex subunit, homolog (S. cerevisiae)
ENSMUSG00000006095	1370.05	0.115436	0.125781	0.917752	0.358749	0.550774	1440.02	1479.77	1354.89	1582.69	1159.04	1203.9	Tbcb	tubulin folding cofactor B
ENSMUSG00000006127	842.749	0.374541	0.112348	3.33376	0.000856809	0.00377734	970.908	911.723	972.637	659.207	708.478	833.543	Inpp5k	inositol polyphosphate 5-phosphatase K
ENSMUSG00000006134	1947.78	0.0225749	0.0776369	0.290775	0.771223	0.875659	2008.15	1874.44	2006.06	1808.64	2016.27	1973.12	Crkl	v-crk avian sarcoma virus CT10 oncogene homolog-like
ENSMUSG00000006154	13.0714	0.136018	0.567506	0.239677	0.810581	0.899743	14.4194	12.2379	14.4247	11.7891	11.7723	13.7852	Eps8l1	EPS8-like 1
ENSMUSG00000006169	3817.93	0.228695	0.0557069	4.10532	4.03757e-05	0.000232743	4136.45	4155.78	4066.73	3498.42	3587.34	3462.83	Clint1	clathrin interactor 1
ENSMUSG00000006179	20.1287	0.37813	0.468604	0.806928	0.419708	0.611575	22.1098	26.5154	19.5764	17.6837	19.2637	15.6232	Prss16	protease, serine 16 (thymus)
ENSMUSG00000006191	396.87	-0.25856	0.122548	-2.10987	0.0348698	0.092992	368.176	335.522	380.194	411.636	460.189	425.502	Cdkal1	CDK5 regulatory subunit associated protein 1-like 1
ENSMUSG00000006204	48.3071	2.18298	0.353653	6.17265	6.7154e-10	7.32403e-09	81.7101	79.5463	76.2448	11.7891	20.3339	20.2182	Cdcp3	CUB domain containing protein 3
ENSMUSG00000006205	3903.65	-0.226787	0.0757972	-2.99203	0.00277131	0.0107202	3699.06	3682.59	3410.41	4532.91	4081.77	4015.16	Htra1	HtrA serine peptidase 1
ENSMUSG00000006215	932.536	-0.149879	0.100159	-1.49641	0.134547	0.271033	956.489	846.454	848.996	1057.09	958.906	927.282	Zbtb17	zinc finger and BTB domain containing 17
ENSMUSG00000006218	18.6	-0.348501	0.61302	-0.568499	0.569696	0.740766	18.2646	21.4163	9.27302	24.5606	28.8956	9.19011	Fam131c	family with sequence similarity 131, member C
ENSMUSG00000006219	3204.9	0.749164	0.0622956	12.0259	2.59621e-33	1.1683e-31	4022.06	4041.56	3993.58	2308.7	2368.37	2495.11	Fblim1	filamin binding LIM protein 1
ENSMUSG00000006221	16.9258	0.0112947	0.534564	0.0211289	0.983143	0.992347	18.2646	14.2775	18.546	15.7188	11.7723	22.9753	Hspb7	heat shock protein family, member 7 (cardiovascular)
ENSMUSG00000006235	100.906	-0.166202	0.214585	-0.774527	0.438619	0.628807	102.859	94.8437	87.5785	103.155	104.88	112.119	Epor	erythropoietin receptor
ENSMUSG00000006241	70.893	0.557393	0.254347	2.19147	0.028418	0.0787672	76.9036	87.7049	88.6088	55.9982	61.0018	55.1406	Ccdc159	coiled-coil domain containing 159
ENSMUSG00000006262	1640.67	0.0435032	0.0680595	0.639194	0.522697	0.703866	1679.38	1694.95	1621.75	1603.32	1623.51	1621.13	Mob1b	MOB kinase activator 1B
ENSMUSG00000006273	2308.24	0.0590053	0.0659558	0.894618	0.370992	0.563485	2355.17	2288.49	2422.32	2195.72	2322.35	2265.36	Atp6v1b2	ATPase, H+ transporting, lysosomal V1 subunit B2
ENSMUSG00000006276	1675.61	0.0411998	0.0826796	0.498306	0.618268	0.777372	1746.67	1685.77	1666.05	1514.9	1700.56	1739.69	Eps15l1	epidermal growth factor receptor pathway substrate 15-like 1
ENSMUSG00000006281	1729.15	0.194872	0.14356	1.35742	0.174648	0.328809	1841.84	1895.85	1800	1242.77	1640.63	1953.82	Tep1	telomerase associated protein 1
ENSMUSG00000006288	776.652	-0.0196795	0.0955499	-0.20596	0.836822	0.914948	760.384	780.166	773.782	843.903	741.654	760.022	Ttc5	tetratricopeptide repeat domain 5
ENSMUSG00000006289	719.136	0.0372417	0.0963904	0.386363	0.699228	0.832429	729.623	723.056	732.568	763.344	687.073	679.149	Osgep	O-sialoglycoprotein endopeptidase
ENSMUSG00000006299	3220.44	-0.0548115	0.0875498	-0.626061	0.531275	0.711142	3173.24	3203.27	3101.31	3682.13	3101.46	3061.22	Aamp	angio-associated migratory protein
ENSMUSG00000006301	1980.02	0.0908582	0.0672644	1.35076	0.176772	0.331834	2019.68	2017.21	2090.55	1982.53	1869.65	1900.51	Tmbim1	transmembrane BAX inhibitor motif containing 1
ENSMUSG00000006304	11023.2	0.00228467	0.0694322	0.0329051	0.97375	0.988581	10977	10841.8	11277	11930.6	10691.4	10421.6	Arpc2	actin related protein 2/3 complex, subunit 2
ENSMUSG00000006307	1457.16	0.151988	0.104991	1.44764	0.147719	0.290608	1595.75	1485.88	1519.74	1186.77	1465.11	1489.72	Kmt2b	lysine (K)-specific methyltransferase 2B
ENSMUSG00000006310	2.47055	-0.185701	1.31463	-0.141258	0.887666	NA	3.84518	2.03965	1.03034	3.9297	2.14042	1.83802	Zbtb32	zinc finger and BTB domain containing 32
ENSMUSG00000006313	4.19623	-0.82942	1.03054	-0.804844	0.42091	0.612826	2.88389	3.05947	3.09101	5.89455	7.49145	2.75703	Upk1a	uroplakin 1A
ENSMUSG00000006315	846.541	-0.0766323	0.137427	-0.55762	0.577104	0.746651	824.791	814.84	832.511	1060.04	796.235	750.832	Tmem147	transmembrane protein 147
ENSMUSG00000006333	11913.5	-0.235568	0.0879339	-2.67892	0.00738598	0.0252997	10967.4	11216	10645.4	14591	12291.3	11769.8	Rps9	ribosomal protein S9
ENSMUSG00000006335	224.864	0.078828	0.171071	0.460792	0.644948	0.796078	239.362	222.322	230.795	235.782	240.797	180.126	Tfpt	TCF3 (E2A) fusion partner
ENSMUSG00000006342	7.45658	0.883484	0.76432	1.15591	0.247718	0.424807	10.5742	9.17842	9.27302	3.9297	5.35104	6.43307	Susd2	sushi domain containing 2
ENSMUSG00000006344	7.60106	-0.467899	0.826433	-0.566167	0.57128	0.741925	4.80648	5.09912	9.27302	3.9297	9.63187	12.8661	Ggt5	gamma-glutamyltransferase 5
ENSMUSG00000006345	6.66201	2.52148	0.922772	2.7325	0.00628554	0.0220667	12.4968	10.1982	11.3337	1.96485	2.14042	1.83802	Ggt1	gamma-glutamyltransferase 1
ENSMUSG00000006356	7928.84	-0.602889	0.0766704	-7.86339	3.73877e-15	6.17935e-14	6382.04	6390.22	6115.04	10508	9215.56	8962.19	Crip2	cysteine rich protein 2
ENSMUSG00000006360	1531.98	0.394959	0.0912334	4.3291	1.4972e-05	9.29385e-05	1678.42	1757.16	1785.57	1462.83	1281.04	1226.88	Crip1	cysteine-rich protein 1 (intestinal)
ENSMUSG00000006362	19.1596	-1.00436	0.547896	-1.83312	0.0667854	0.156508	10.5742	8.1586	19.5764	32.42	20.3339	23.8943	Cbfa2t3	CBFA2/RUNX1 translocation partner 3
ENSMUSG00000006369	1393.67	-0.254269	0.0731455	-3.4762	0.000508565	0.00236746	1302.55	1222.77	1287.92	1500.16	1530.4	1518.21	Fbln1	fibulin 1
ENSMUSG00000006373	3372.87	0.244689	0.0694351	3.524	0.000425092	0.00201508	3618.31	3638.73	3718.48	3280.32	2904.54	3076.85	Pgrmc1	progesterone receptor membrane component 1
ENSMUSG00000006378	50.6206	-0.907216	0.380084	-2.38688	0.016992	0.0513499	27.8776	44.8723	32.9707	93.3304	51.37	53.3026	Gcat	glycine C-acetyltransferase (2-amino-3-ketobutyrate-coenzyme A ligase)
ENSMUSG00000006386	2.0989	-2.4134	1.65674	-1.45672	0.145195	NA	0.961295	0	1.03034	2.94728	2.14042	5.51406	Tek	TEK receptor tyrosine kinase
ENSMUSG00000006390	2425.42	0.258441	0.0712325	3.62813	0.000285478	0.00140559	2691.63	2664.8	2568.63	2267.44	2284.89	2075.13	Elovl1	elongation of very long chain fatty acids (FEN1/Elo2, SUR4/Elo3, yeast)-like 1
ENSMUSG00000006392	960.204	-0.207802	0.11193	-1.85654	0.0633764	0.150124	882.469	909.683	880.937	1158.28	1033.82	896.035	Med8	mediator complex subunit 8
ENSMUSG00000006395	143.118	-0.319556	0.201115	-1.58892	0.112078	0.235702	122.084	139.716	120.549	169.96	132.706	173.693	Hyi	hydroxypyruvate isomerase (putative)
ENSMUSG00000006398	3021.55	-1.00611	0.113702	-8.84861	8.86167e-19	1.87566e-17	2033.14	2185.48	1807.21	4655.71	3851.68	3596.09	Cdc20	cell division cycle 20
ENSMUSG00000006403	2192.44	0.431682	0.0988068	4.36895	1.24847e-05	7.83461e-05	2664.71	2483.27	2406.86	1708.44	1777.62	2113.72	Adamts4	a disintegrin-like and metallopeptidase (reprolysin type) with thrombospondin type 1 motif, 4
ENSMUSG00000006411	5.48944	0.465721	0.924938	0.503516	0.614601	0.774673	5.76777	5.09912	8.24268	7.8594	3.21062	2.75703	Nectin4	nectin cell adhesion molecule 4
ENSMUSG00000006412	1005.13	-0.272371	0.144143	-1.88959	0.0588127	0.141849	993.018	873.99	864.451	1355.75	974.959	968.637	Pfdn2	prefoldin 2
ENSMUSG00000006418	922.5	0.0419099	0.0928191	0.451523	0.651613	0.801237	905.54	907.644	995.304	888.112	874.36	964.042	Rnf114	ring finger protein 114
ENSMUSG00000006423	849.843	-0.00903809	0.103698	-0.087158	0.930546	0.968637	844.978	890.307	805.722	776.116	930.011	851.923	C330007P06Rik	RIKEN cDNA C330007P06 gene
ENSMUSG00000006435	986.3	0.216461	0.0832882	2.59894	0.00935133	0.0308415	1079.53	1045.32	1056.09	892.042	887.202	957.609	Neurl1a	neuralized E3 ubiquitin protein ligase 1A
ENSMUSG00000006442	1438.15	-0.293709	0.13799	-2.12847	0.0332977	0.0896059	1315.05	1309.45	1251.86	1921.62	1557.15	1273.75	Srm	spermidine synthase
ENSMUSG00000006445	3083.38	0.190515	0.0773405	2.46333	0.0137655	0.0430992	3456.82	3179.81	3221.86	2927.63	3042.6	2671.56	Epha2	Eph receptor A2
ENSMUSG00000006456	1403.83	-0.0584954	0.0783088	-0.746984	0.455073	0.644047	1365.04	1450.19	1310.59	1455.95	1447.99	1393.22	Rbm14	RNA binding motif protein 14
ENSMUSG00000006457	2680.71	-1.30843	0.109781	-11.9186	9.4726e-33	4.1129e-31	1604.4	1466.51	1555.81	3491.54	3493.16	4472.83	Actn3	actinin alpha 3
ENSMUSG00000006462	5.12363	-0.634402	0.911129	-0.696282	0.486252	0.673476	3.84518	3.05947	5.15168	4.91213	6.42125	7.35209	A530013C23Rik	RIKEN cDNA A530013C23 gene
ENSMUSG00000006463	289.455	0.177845	0.136816	1.29989	0.19364	0.356011	296.079	326.344	299.828	279.009	251.499	283.974	Zdhhc24	zinc finger, DHHC domain containing 24
ENSMUSG00000006464	417.516	-0.227237	0.112723	-2.01589	0.0438114	0.112111	370.099	395.692	388.436	434.232	458.049	458.586	Bbs1	Bardet-Biedl syndrome 1 (human)
ENSMUSG00000006471	160.778	0.184103	0.175919	1.04652	0.295321	0.48156	174.956	184.588	153.52	152.276	147.689	151.637	Ndor1	NADPH dependent diflavin oxidoreductase 1
ENSMUSG00000006476	1726.55	0.236949	0.069651	3.40195	0.000669077	0.00303054	1887.98	1888.71	1827.81	1551.25	1560.36	1643.19	Nsmf	NMDA receptor synaptonuclear signaling and neuronal migration factor
ENSMUSG00000006488	1.65213	-1.19788	1.66604	-0.718997	0.472143	NA	0.961295	1.01982	1.03034	4.91213	1.07021	0.919011	Prl7a1	prolactin family 7, subfamily a, member 1
ENSMUSG00000006494	1731.88	-0.0480259	0.0711277	-0.675207	0.499544	0.684022	1693.8	1668.43	1746.42	1711.38	1834.34	1736.93	Pdk1	pyruvate dehydrogenase kinase, isoenzyme 1
ENSMUSG00000006498	6737.37	-0.19026	0.0735979	-2.58513	0.00973434	0.0319473	6412.8	6499.34	5967.7	6981.11	7738.67	6824.57	Ptbp1	polypyrimidine tract binding protein 1
ENSMUSG00000006517	1023.19	0.735151	0.0898061	8.18598	2.70103e-16	4.78413e-15	1284.29	1246.23	1305.43	815.413	708.478	779.321	Mvd	mevalonate (diphospho) decarboxylase
ENSMUSG00000006522	7.11472	-0.165192	0.844982	-0.195497	0.845004	0.918955	5.76777	3.05947	11.3337	9.82425	5.35104	7.35209	Itih3	inter-alpha trypsin inhibitor, heavy chain 3
ENSMUSG00000006526	782.238	-0.0400093	0.100435	-0.39836	0.690365	0.827093	819.023	703.679	791.298	828.184	773.76	777.483	Stimate	STIM activating enhancer
ENSMUSG00000006527	715.925	-0.284247	0.120049	-2.36776	0.0178961	0.053665	605.616	618.014	712.992	715.206	875.43	768.293	Sfmbt1	Scm-like with four mbt domains 1
ENSMUSG00000006529	4.43903	0.582307	1.05346	0.552757	0.58043	0.749205	5.76777	6.11895	4.12134	0.982425	3.21062	6.43307	Itih1	inter-alpha trypsin inhibitor, heavy chain 1
ENSMUSG00000006538	1.9872	-0.489483	1.48277	-0.330115	0.741313	NA	2.88389	1.01982	1.03034	3.9297	2.14042	0.919011	Ihh	Indian hedgehog
ENSMUSG00000006542	35.6767	-1.29001	0.369454	-3.49166	0.000480034	0.0022444	22.1098	17.337	22.6674	55.9982	48.1593	47.7886	Prkag3	protein kinase, AMP-activated, gamma 3 non-catalytic subunit
ENSMUSG00000006567	2.32672	-0.412434	1.32499	-0.311272	0.755594	NA	2.88389	1.01982	2.06067	2.94728	3.21062	1.83802	Atp7b	ATPase, Cu++ transporting, beta polypeptide
ENSMUSG00000006575	78.1518	-0.260457	0.260789	-0.99873	0.317926	0.508042	77.8649	69.3481	65.9415	99.2249	86.6868	69.8448	Rundc3a	RUN domain containing 3A
ENSMUSG00000006576	485.603	0.373578	0.136877	2.72929	0.006347	0.0222679	579.661	563.963	500.743	360.55	440.926	467.776	Slc4a3	solute carrier family 4 (anion exchanger), member 3
ENSMUSG00000006585	814.709	-1.11248	0.129311	-8.60319	7.75271e-18	1.52631e-16	542.17	545.606	457.469	1219.19	1170.81	953.014	Cdt1	chromatin licensing and DNA replication factor 1
ENSMUSG00000006586	1.99911	-1.5977	1.64803	-0.969456	0.332318	NA	1.92259	0	1.03034	4.91213	3.21062	0.919011	Runx1t1	RUNX1 translocation partner 1
ENSMUSG00000006589	2299.12	-0.26989	0.121872	-2.21454	0.0267918	0.0750366	2154.26	2143.67	1955.58	2949.24	2502.15	2089.83	Aprt	adenine phosphoribosyl transferase
ENSMUSG00000006599	1248.88	-0.0249161	0.0746262	-0.333879	0.738471	0.855418	1245.84	1202.37	1266.28	1273.22	1238.23	1267.32	Gtf2h1	general transcription factor II H, polypeptide 1
ENSMUSG00000006611	65.1712	0.364606	0.270582	1.34749	0.177823	0.333301	83.6327	70.3679	65.9415	60.9104	57.7912	52.3836	Hfe	homeostatic iron regulator
ENSMUSG00000006638	3.4487	-1.265	1.68067	-0.752676	0.451645	0.640734	0.961295	5.09912	0	3.9297	10.7021	0	Abhd1	abhydrolase domain containing 1
ENSMUSG00000006641	163.788	-0.482692	0.17623	-2.73899	0.0061629	0.0217121	143.233	128.498	138.065	208.274	187.286	177.369	Slc5a6	solute carrier family 5 (sodium-dependent vitamin transporter), member 6
ENSMUSG00000006642	5.57691	0.741761	0.924462	0.802371	0.422339	0.61396	7.69036	6.11895	7.21235	2.94728	2.14042	7.35209	Tcf23	transcription factor 23
ENSMUSG00000006651	1069.13	1.13936	0.0834057	13.6604	1.74926e-42	1.0767e-40	1503.47	1398.18	1510.47	664.119	660.318	678.23	Aplp1	amyloid beta (A4) precursor-like protein 1
ENSMUSG00000006673	3372.52	0.193412	0.0639644	3.02375	0.00249662	0.00975394	3685.61	3580.6	3527.87	3002.29	3253.43	3185.29	Qrich1	glutamine-rich 1
ENSMUSG00000006675	55.809	0.305938	0.293154	1.04361	0.296666	0.483214	54.7938	60.1696	70.0628	47.1564	56.721	45.9505	P4htm	prolyl 4-hydroxylase, transmembrane (endoplasmic reticulum)
ENSMUSG00000006676	5172.41	-0.02436	0.0653025	-0.373033	0.709124	0.839154	5301.54	5018.56	5066.16	4936.69	5252.58	5458.92	Usp19	ubiquitin specific peptidase 19
ENSMUSG00000006678	1138.82	-1.11952	0.0939955	-11.9103	1.04581e-32	4.51638e-31	694.055	768.948	690.325	1495.25	1678.09	1506.26	Pola1	polymerase (DNA directed), alpha 1
ENSMUSG00000006699	19049.8	0.271332	0.0476978	5.68857	1.28105e-08	1.20351e-07	20671.7	20474	21361.9	17375.2	17302	17113.8	Cdc42	cell division cycle 42
ENSMUSG00000006705	1105.57	0.0309321	0.0826669	0.374177	0.708272	0.838825	1137.21	1114.67	1100.4	1030.56	1111.95	1138.65	Pknox1	Pbx/knotted 1 homeobox
ENSMUSG00000006715	723.714	-0.656673	0.169323	-3.87823	0.000105218	0.000563819	531.596	608.835	545.047	1143.54	771.62	741.642	Gmnn	geminin
ENSMUSG00000006717	507.26	-0.0346737	0.140518	-0.246756	0.805097	0.897402	499.873	508.892	494.561	609.104	489.085	442.044	Acot13	acyl-CoA thioesterase 13
ENSMUSG00000006720	197.761	0.012068	0.156663	0.0770312	0.938599	0.972207	196.104	203.965	195.764	211.221	188.357	191.154	Zfp184	zinc finger protein 184 (Kruppel-like)
ENSMUSG00000006724	14.2294	0.108669	0.593709	0.183034	0.854771	0.925404	13.4581	16.3172	14.4247	16.7012	17.1233	7.35209	Cyp27b1	cytochrome P450, family 27, subfamily b, polypeptide 1
ENSMUSG00000006728	8304.9	-0.186721	0.0710978	-2.62625	0.00863313	0.0288752	7901.85	7677.24	7725.45	9620.89	8493.17	8410.79	Cdk4	cyclin-dependent kinase 4
ENSMUSG00000006731	462.125	0.280832	0.12295	2.28412	0.0223646	0.0646714	545.054	526.229	449.226	402.794	431.294	418.15	B4galnt1	beta-1,4-N-acetyl-galactosaminyl transferase 1
ENSMUSG00000006732	355.802	-0.172487	0.156507	-1.1021	0.270417	0.452808	326.84	342.661	333.829	436.197	387.415	307.869	Mettl1	methyltransferase like 1
ENSMUSG00000006736	1706.46	0.183526	0.0726061	2.52769	0.0114814	0.0367687	1786.09	1784.69	1874.18	1668.16	1548.59	1577.02	Tspan31	tetraspanin 31
ENSMUSG00000006740	7964.35	0.173446	0.0966587	1.79442	0.0727461	0.167096	8483.43	8295.25	8548.69	6352.36	8090.77	8015.61	Kif5b	kinesin family member 5B
ENSMUSG00000006763	494.243	-0.365768	0.120455	-3.03656	0.00239295	0.00941531	426.815	471.159	397.709	598.297	545.806	525.674	Saal1	serum amyloid A-like 1
ENSMUSG00000006764	3.45444	0.448976	1.13647	0.395062	0.692797	0.828479	4.80648	3.05947	4.12134	4.91213	1.07021	2.75703	Tph2	tryptophan hydroxylase 2
ENSMUSG00000006777	2.35902	1.98397	2.18829	0.906631	0.364602	NA	0	0	11.3337	0.982425	0	1.83802	Krt23	keratin 23
ENSMUSG00000006782	616.791	0.430848	0.106778	4.03499	5.46047e-05	0.000307259	678.674	765.888	680.021	552.123	522.261	501.78	Cnp	2',3'-cyclic nucleotide 3' phosphodiesterase
ENSMUSG00000006784	14.3835	0.186053	0.620043	0.300065	0.764127	0.871297	19.2259	10.1982	16.4854	6.87698	16.0531	17.4612	Ttc25	tetratricopeptide repeat domain 25
ENSMUSG00000006800	6807.99	-1.37702	0.102131	-13.4828	1.97446e-41	1.21067e-39	3858.64	3903.89	3592.78	8454.75	9867.32	11170.6	Sulf2	sulfatase 2
ENSMUSG00000006818	1360.5	-0.0366657	0.0852569	-0.430062	0.667151	0.813432	1327.55	1326.79	1375.5	1495.25	1316.36	1321.54	Sod2	superoxide dismutase 2, mitochondrial
ENSMUSG00000006850	270.809	-0.105147	0.150399	-0.699117	0.484479	0.671946	243.208	281.472	258.614	304.552	249.358	287.65	Tmco6	transmembrane and coiled-coil domains 6
ENSMUSG00000006906	896.918	0.418778	0.0893382	4.68756	2.76482e-06	1.93117e-05	986.289	1040.22	1051.97	725.03	800.515	777.483	Stambp	STAM binding protein
ENSMUSG00000006920	792.992	-0.14438	0.122456	-1.17904	0.238384	0.413449	804.604	732.234	723.295	716.188	843.324	938.31	Ezh1	enhancer of zeste 1 polycomb repressive complex 2 subunit
ENSMUSG00000006930	23.2504	-3.04972	0.552973	-5.51513	3.48517e-08	3.09333e-07	4.80648	5.09912	5.15168	47.1564	33.1764	44.1125	Hap1	huntingtin-associated protein 1
ENSMUSG00000006931	4221.2	0.444451	0.0715008	6.21603	5.09875e-10	5.60653e-09	5004.5	4851.3	4743.66	3830.48	3357.24	3540.03	P3h4	prolyl 3-hydroxylase family member 4 (non-enzymatic)
ENSMUSG00000006932	16068.3	-0.046658	0.0626948	-0.74421	0.45675	0.645525	15878.7	15832.8	15713.6	15196.2	16978.8	16809.6	Ctnnb1	catenin (cadherin associated protein), beta 1
ENSMUSG00000006941	737.508	-0.126365	0.121804	-1.03744	0.29953	0.486471	700.784	682.263	732.568	891.06	730.952	687.42	Eif1b	eukaryotic translation initiation factor 1B
ENSMUSG00000006958	96.4072	0.488196	0.225717	2.16286	0.0305516	0.0836848	121.123	110.141	106.125	75.6467	90.9677	74.4399	Chrd	chordin
ENSMUSG00000006998	13088.4	-0.0206007	0.0578587	-0.356052	0.721801	0.845707	13063	13165.9	12755.6	13860.1	12999.8	12686	Psmd2	proteasome (prosome, macropain) 26S subunit, non-ATPase, 2
ENSMUSG00000007021	18.9285	0.701292	0.508811	1.3783	0.168112	0.319461	21.1485	21.4163	27.8191	9.82425	14.9829	18.3802	Syngr3	synaptogyrin 3
ENSMUSG00000007029	4608.86	-0.716589	0.0770561	-9.29957	1.41014e-20	3.3611e-19	3519.3	3573.46	3368.17	6138.19	5803.74	5250.31	Vars	valyl-tRNA synthetase
ENSMUSG00000007030	7.67463	1.07293	0.774369	1.38556	0.165882	0.316271	8.65166	10.1982	12.364	6.87698	4.28083	3.67604	Vwa7	von Willebrand factor A domain containing 7
ENSMUSG00000007033	10.1766	-0.501253	0.699301	-0.716792	0.473503	0.661689	4.80648	11.2181	9.27302	15.7188	11.7723	8.2711	Hspa1l	heat shock protein 1-like
ENSMUSG00000007034	11.511	2.57664	0.974502	2.64405	0.00819198	0.0276131	7.69036	6.11895	45.3348	1.96485	4.28083	3.67604	Slc44a4	solute carrier family 44, member 4
ENSMUSG00000007035	73.3013	-0.251069	0.278806	-0.900516	0.367845	0.559977	76.9036	64.2489	59.7595	67.7873	72.7741	98.3341	Msh5	mutS homolog 5
ENSMUSG00000007036	971.864	0.0217285	0.0863677	0.251581	0.801365	0.895391	1002.63	996.368	938.636	1011.9	926.8	954.852	Abhd16a	abhydrolase domain containing 16A
ENSMUSG00000007038	542.732	0.148784	0.107818	1.37996	0.1676	0.318675	591.196	561.923	559.472	521.668	476.242	545.892	Neu1	neuraminidase 1
ENSMUSG00000007039	3424.29	-0.129903	0.062911	-2.06486	0.0389359	0.101725	3353	3200.21	3257.92	3689.99	3431.09	3613.55	Ddah2	dimethylarginine dimethylaminohydrolase 2
ENSMUSG00000007041	13371.3	-0.0789838	0.0749302	-1.0541	0.291838	0.477772	12943.8	12874.3	13197.6	15057.6	13472.8	12681.4	Clic1	chloride intracellular channel 1
ENSMUSG00000007050	702.359	-0.731631	0.129965	-5.62943	1.80808e-08	1.65887e-07	535.441	556.824	491.47	1016.81	844.394	769.212	Lsm2	LSM2 homolog, U6 small nuclear RNA and mRNA degradation associated
ENSMUSG00000007080	1290.83	-1.09396	0.112805	-9.69774	3.0824e-22	8.06493e-21	823.83	888.267	758.327	1541.43	1952.06	1781.04	Pole	polymerase (DNA directed), epsilon
ENSMUSG00000007097	49.7392	-1.41634	0.367159	-3.85758	0.000114517	0.000608575	24.0324	23.456	34.0011	55.0158	66.3529	95.5771	Atp1a2	ATPase, Na+/K+ transporting, alpha 2 polypeptide
ENSMUSG00000007122	12.5651	-0.424567	0.762099	-0.557102	0.577457	0.746868	7.69036	10.1982	14.4247	19.6485	3.21062	20.2182	Casq1	calsequestrin 1
ENSMUSG00000007207	178.389	0.241634	0.164047	1.47296	0.140762	0.280563	185.53	200.905	193.703	168.977	153.04	168.179	Stx1a	syntaxin 1A (brain)
ENSMUSG00000007216	159.89	0.00468744	0.177653	0.0263854	0.97895	0.990168	155.73	152.974	172.066	157.188	147.689	173.693	Zfp775	zinc finger protein 775
ENSMUSG00000007279	16.786	1.41141	0.563638	2.50411	0.0122759	0.0389902	23.0711	30.5947	19.5764	5.89455	9.63187	11.9471	Scube2	signal peptide, CUB domain, EGF-like 2
ENSMUSG00000007338	1019.5	-0.316085	0.112947	-2.79851	0.00513383	0.018507	913.23	906.624	904.634	1295.82	1102.31	994.37	Mrpl49	mitochondrial ribosomal protein L49
ENSMUSG00000007379	144.903	0.176293	0.181136	0.973264	0.330422	0.520932	158.614	145.835	156.611	127.715	145.548	135.095	Dennd2c	DENN/MADD domain containing 2C
ENSMUSG00000007411	3046.69	0.176219	0.0606201	2.90695	0.00364971	0.0137024	3251.1	3252.22	3195.07	2903.07	2759	2919.7	Mark3	MAP/microtubule affinity regulating kinase 3
ENSMUSG00000007415	2627.62	-0.0731285	0.089869	-0.813723	0.415804	0.607926	2599.34	2601.57	2482.08	3020.96	2562.08	2499.71	Gatad1	GATA zinc finger domain containing 1
ENSMUSG00000007458	3188.15	0.0113707	0.0665409	0.170882	0.864316	0.931083	3272.25	3133.92	3196.1	3350.07	3056.51	3120.04	M6pr	mannose-6-phosphate receptor, cation dependent
ENSMUSG00000007476	373.41	0.0527777	0.168016	0.314124	0.753427	0.865028	377.789	343.681	419.346	448.968	325.343	325.33	Lrrc8a	leucine rich repeat containing 8A VRAC subunit A
ENSMUSG00000007480	2.32863	0.0173657	1.52969	0.0113524	0.990942	NA	1.92259	5.09912	0	0.982425	3.21062	2.75703	Mc5r	melanocortin 5 receptor
ENSMUSG00000007564	8960.96	0.099994	0.0493211	2.02741	0.0426207	0.1095	9388.97	9331.39	9093.74	8754.39	8565.94	8631.35	Ppp2r1a	protein phosphatase 2, regulatory subunit A, alpha
ENSMUSG00000007570	630.468	-0.163578	0.111537	-1.46658	0.142489	0.283058	623.881	606.796	553.29	727.977	649.616	621.251	Fance	Fanconi anemia, complementation group E
ENSMUSG00000007589	599.853	-0.649886	0.109102	-5.95669	2.57393e-09	2.63042e-08	484.493	491.555	424.498	761.38	740.584	696.61	Tinf2	Terf1 (TRF1)-interacting nuclear factor 2
ENSMUSG00000007591	13.0135	0.240327	0.602697	0.398752	0.690076	0.82701	11.5355	19.3767	11.3337	9.82425	14.9829	11.0281	Tssk4	testis-specific serine kinase 4
ENSMUSG00000007594	64.3046	0.00904476	0.262007	0.0345211	0.972462	0.987959	65.3681	61.1895	66.9718	59.9279	65.2827	67.0878	Hapln4	hyaluronan and proteoglycan link protein 4
ENSMUSG00000007603	893.278	-0.132063	0.0853905	-1.54658	0.121965	0.251679	883.43	828.097	845.905	930.357	909.677	962.204	Dus3l	dihydrouridine synthase 3-like (S. cerevisiae)
ENSMUSG00000007610	523.68	-0.171497	0.100497	-1.7065	0.0879154	0.19446	502.757	489.516	485.288	548.193	563.999	552.325	Gtpbp3	GTP binding protein 3
ENSMUSG00000007613	1170.89	-0.101672	0.0917939	-1.10761	0.268031	0.450033	1109.33	1132.01	1147.79	1096.39	1253.21	1286.61	Tgfbr1	transforming growth factor, beta receptor I
ENSMUSG00000007617	709.396	-0.243161	0.125563	-1.93656	0.0527988	0.130214	664.255	577.221	707.84	675.909	799.445	831.705	Homer1	homer scaffolding protein 1
ENSMUSG00000007646	398.847	-0.39408	0.11969	-3.29252	0.000992953	0.00430315	343.182	349.8	341.041	487.283	446.277	425.502	Rad51c	RAD51 paralog C
ENSMUSG00000007653	28.446	-0.10076	0.41334	-0.24377	0.807409	0.898531	23.0711	34.674	24.728	26.5255	26.7552	34.9224	Gabrb2	gamma-aminobutyric acid (GABA) A receptor, subunit beta 2
ENSMUSG00000007655	2520.78	-1.06218	0.0631533	-16.8191	1.76747e-63	1.88043e-61	1643.81	1608.26	1645.45	3501.36	3398.98	3326.82	Cav1	caveolin 1, caveolae protein
ENSMUSG00000007656	2843.51	-0.105406	0.0827672	-1.27353	0.202831	0.368067	2769.49	2818.79	2630.45	3229.23	2867.09	2746	Arpp19	cAMP-regulated phosphoprotein 19
ENSMUSG00000007659	1153.71	-0.0575992	0.084684	-0.680166	0.4964	0.681374	1152.59	1114.67	1124.1	1235.89	1198.63	1096.38	Bcl2l1	BCL2-like 1
ENSMUSG00000007670	4922.71	-0.227636	0.065543	-3.47308	0.000514527	0.00239382	4767.06	4496.41	4340.8	5149.87	5511.57	5270.53	Khsrp	KH-type splicing regulatory protein
ENSMUSG00000007682	149.455	0.953842	0.201731	4.72828	2.26425e-06	1.6086e-05	186.491	180.509	224.613	88.4183	102.74	113.957	Dio2	deiodinase, iodothyronine, type II
ENSMUSG00000007721	1915.77	-0.239406	0.147982	-1.61781	0.105704	0.224979	1840.88	1736.76	1693.87	2657.46	1794.74	1770.93	Ccdc124	coiled-coil domain containing 124
ENSMUSG00000007739	8314.45	-0.215306	0.0706597	-3.04708	0.00231073	0.00914555	7608.65	7593.61	7883.1	9657.24	8768.21	8375.86	Cct4	chaperonin containing Tcp1, subunit 4 (delta)
ENSMUSG00000007777	455.964	0.0432209	0.148984	0.290104	0.771737	0.875871	400.86	500.734	487.349	514.791	392.766	439.287	0610009B22Rik	RIKEN cDNA 0610009B22 gene
ENSMUSG00000007783	964.961	0.18857	0.0830442	2.27072	0.0231639	0.0666059	1007.44	1059.6	1016.94	869.446	911.817	924.525	Cpt1c	carnitine palmitoyltransferase 1c
ENSMUSG00000007805	204.741	0.359198	0.169097	2.12421	0.0336527	0.0903763	225.904	248.837	215.34	199.432	180.865	158.07	Twist2	twist basic helix-loop-helix transcription factor 2
ENSMUSG00000007812	1014.4	0.114128	0.0975997	1.16934	0.242265	0.418003	1066.08	1042.26	1055.06	868.464	1025.26	1029.29	Zfp655	zinc finger protein 655
ENSMUSG00000007815	7032.68	0.0655611	0.0660775	0.992186	0.321107	0.51104	7215.48	7236.67	7124.77	7351.49	6777.63	6490.05	Rhoa	ras homolog family member A
ENSMUSG00000007817	7035.73	0.362739	0.109807	3.30344	0.000955069	0.00416369	8010.47	8119.84	7616.24	5040.82	6754.08	6672.94	Zmiz1	zinc finger, MIZ-type containing 1
ENSMUSG00000007827	530.643	-0.393058	0.119203	-3.29738	0.000975908	0.00423843	471.996	447.703	456.439	531.492	648.546	627.684	Ankrd26	ankyrin repeat domain 26
ENSMUSG00000007833	825.937	-0.01214	0.105849	-0.114692	0.908689	0.956875	899.772	797.503	769.661	894.007	808.007	786.673	Aldh16a1	aldehyde dehydrogenase 16 family, member A1
ENSMUSG00000007836	7214.48	-0.483941	0.108148	-4.47481	7.64806e-06	4.98039e-05	6334.93	6277.02	5435.02	9768.25	7592.05	7879.6	Hnrnpa0	heterogeneous nuclear ribonucleoprotein A0
ENSMUSG00000007837	157.291	0.483822	0.179898	2.68942	0.00715769	0.0246492	185.53	198.866	165.884	138.522	126.285	128.661	Prrg2	proline-rich Gla (G-carboxyglutamic acid) polypeptide 2
ENSMUSG00000007850	11308.2	-0.202866	0.0635105	-3.19421	0.00140215	0.0058406	9988.82	10741.8	10813.4	12706.7	11766.9	11831.3	Hnrnph1	heterogeneous nuclear ribonucleoprotein H1
ENSMUSG00000007867	780.21	0.122663	0.119653	1.02516	0.305288	0.493406	875.74	795.463	768.63	854.71	702.056	684.663	Ift43	intraflagellar transport 43
ENSMUSG00000007872	8989.87	1.14907	0.0959872	11.971	5.03873e-33	2.22995e-31	12697.7	12478.6	11999.3	6436.85	5326.42	5000.34	Id3	inhibitor of DNA binding 3
ENSMUSG00000007877	21.9789	-0.385332	0.480735	-0.801548	0.422815	0.614263	18.2646	17.337	21.637	34.3849	18.1935	22.0563	Tcap	titin-cap
ENSMUSG00000007880	4810.23	0.0439802	0.10184	0.431854	0.665847	0.81243	4844.93	5109.32	4696.27	4006.33	5092.05	5112.46	Arid1a	AT rich interactive domain 1A (SWI-like)
ENSMUSG00000007888	7610.33	1.09025	0.0623159	17.4954	1.55197e-68	1.87461e-66	10941.5	10297.2	9830.43	4859.07	4837.34	4896.49	Crlf1	cytokine receptor-like factor 1
ENSMUSG00000007891	6267.21	0.335912	0.0578203	5.80959	6.26245e-09	6.14202e-08	7160.69	6839.96	6979.49	5755.05	5489.1	5378.97	Ctsd	cathepsin D
ENSMUSG00000007892	19525.2	-0.314925	0.112317	-2.80388	0.00504914	0.0182239	16914	18289.5	17003.6	25433	21432	18078.8	Rplp1	ribosomal protein, large, P1
ENSMUSG00000007908	66.4808	1.12234	0.271612	4.13215	3.59391e-05	0.000209493	100.936	82.6058	89.6392	43.2267	43.8785	38.5984	Hmgcll1	3-hydroxymethyl-3-methylglutaryl-Coenzyme A lyase-like 1
ENSMUSG00000007944	3.12656	-0.764062	1.29265	-0.591081	0.554466	NA	3.84518	0	3.09101	2.94728	4.28083	4.59505	Ttc9b	tetratricopeptide repeat domain 9B
ENSMUSG00000007950	1749.78	-0.338811	0.109862	-3.08398	0.0020425	0.00820116	1655.35	1556.25	1423.92	2241.89	1810.79	1810.45	Abhd8	abhydrolase domain containing 8
ENSMUSG00000007987	491.208	-0.164819	0.11856	-1.39018	0.164475	0.314195	451.809	496.655	440.984	563.912	510.489	483.4	Ift22	intraflagellar transport 22
ENSMUSG00000007989	605.737	-0.0351847	0.126734	-0.277626	0.781299	0.882112	602.732	568.042	624.383	521.668	642.125	675.473	Fzd3	frizzled class receptor 3
ENSMUSG00000008035	1033.69	-0.153271	0.0967931	-1.58349	0.113309	0.237793	982.444	953.536	1000.46	1202.49	1047.73	1015.51	Mid1ip1	Mid1 interacting protein 1 (gastrulation specific G12-like (zebrafish))
ENSMUSG00000008036	1860.28	-0.0107402	0.0992416	-0.108223	0.913819	0.959824	1842.8	1879.54	1838.12	2129.9	1693.07	1778.29	Ap2s1	adaptor-related protein complex 2, sigma 1 subunit
ENSMUSG00000008090	1135.45	0.54023	0.0956085	5.65043	1.60043e-08	1.47849e-07	1476.55	1301.3	1258.04	941.163	952.485	883.169	Fgfrl1	fibroblast growth factor receptor-like 1
ENSMUSG00000008129	7.67205	-1.35585	0.833025	-1.62762	0.103606	0.221275	5.76777	5.09912	2.06067	14.7364	6.42125	11.9471	4930432K21Rik	RIKEN cDNA 4930432K21 gene
ENSMUSG00000008136	2334.82	-0.374939	0.0693561	-5.40599	6.445e-08	5.58764e-07	2061.98	1975.4	2061.7	2766.51	2605.96	2537.39	Fhl2	four and a half LIM domains 2
ENSMUSG00000008140	2346.27	0.044848	0.0814317	0.550744	0.581809	0.750383	2442.65	2411.88	2293.53	2519.92	2213.19	2196.44	Emc10	ER membrane protein complex subunit 10
ENSMUSG00000008153	25.07	0.355379	0.424363	0.83744	0.402345	0.594744	24.9937	25.4956	34.0011	20.6309	21.4042	23.8943	Clstn3	calsyntenin 3
ENSMUSG00000008167	727.504	-0.0381922	0.0990317	-0.385657	0.699751	0.832664	748.849	735.293	669.718	723.065	710.618	777.483	Fbxw9	F-box and WD-40 domain protein 9
ENSMUSG00000008200	1359.09	-0.077092	0.0813169	-0.948044	0.343107	0.534783	1388.11	1307.41	1272.46	1322.34	1428.73	1435.49	Fnbp4	formin binding protein 4
ENSMUSG00000008206	1.92053	-0.448131	1.70329	-0.263098	0.792475	NA	3.84518	0	1.03034	0.982425	1.07021	4.59505	Cers4	ceramide synthase 4
ENSMUSG00000008226	615.497	0.0235737	0.100799	0.233869	0.815087	0.902998	587.351	612.914	661.475	621.875	611.089	598.276	Scrn3	secernin 3
ENSMUSG00000008301	1390.62	-0.126319	0.103628	-1.21897	0.222855	0.394682	1380.42	1278.86	1330.16	1651.46	1327.06	1375.76	Phax	phosphorylated adaptor for RNA export
ENSMUSG00000008305	1363.71	0.867739	0.0763214	11.3695	5.92965e-30	2.25201e-28	1838	1736.76	1710.36	976.531	974.959	945.662	Tle1	transducin-like enhancer of split 1
ENSMUSG00000008307	17.5732	-0.57583	0.576336	-0.999122	0.317736	0.507852	9.61295	19.3767	13.3944	11.7891	24.6148	26.6513	1700109H08Rik	RIKEN cDNA 1700109H08 gene
ENSMUSG00000008318	727.232	1.90829	0.111823	17.0652	2.69322e-65	2.9839e-63	1166.05	1210.53	1068.46	333.042	305.009	280.298	Relt	RELT tumor necrosis factor receptor
ENSMUSG00000008333	1582.78	-0.160084	0.0941905	-1.69957	0.089211	0.196622	1463.09	1472.63	1549.62	1866.61	1579.63	1565.08	Snrpb2	U2 small nuclear ribonucleoprotein B
ENSMUSG00000008348	5148.01	0.0817438	0.0808014	1.01166	0.311699	0.500695	5514.95	5361.22	5005.37	5470.14	4682.16	4854.21	Ubc	ubiquitin C
ENSMUSG00000008373	1040.3	-0.286224	0.101541	-2.8188	0.00482031	0.0174923	964.179	947.417	900.513	1276.17	1094.82	1058.7	Prpf31	pre-mRNA processing factor 31
ENSMUSG00000008384	833.97	0.448165	0.12956	3.45912	0.000541935	0.00250682	961.295	995.349	930.393	831.132	689.214	596.438	Sertad1	SERTA domain containing 1
ENSMUSG00000008393	4148.36	-0.155352	0.0615434	-2.52427	0.0115938	0.0370915	4002.83	3802.93	3968.85	4423.86	4492.73	4198.96	Carhsp1	calcium regulated heat stable protein 1
ENSMUSG00000008398	4572.48	0.381034	0.0584417	6.5199	7.03546e-11	8.33515e-10	5119.86	5377.53	5020.82	3935.6	4022.91	3958.18	Elk3	ELK3, member of ETS oncogene family
ENSMUSG00000008429	1191.76	0.145513	0.0811518	1.7931	0.0729576	0.167486	1273.72	1276.82	1205.49	1129.79	1081.98	1182.77	Herpud2	HERPUD family member 2
ENSMUSG00000008435	404.573	-0.188037	0.119756	-1.57018	0.116374	0.242784	400.86	386.513	347.223	443.074	420.592	429.178	Rdh13	retinol dehydrogenase 13 (all-trans and 9-cis)
ENSMUSG00000008438	4.58105	0.0658039	1.08063	0.0608942	0.951443	0.97888	3.84518	2.03965	8.24268	2.94728	2.14042	8.2711	Adam21	a disintegrin and metallopeptidase domain 21
ENSMUSG00000008450	390.984	-0.237684	0.204884	-1.16009	0.246011	0.422759	349.911	402.831	323.525	539.351	427.013	303.274	Nutf2	nuclear transport factor 2
ENSMUSG00000008475	6488.57	0.517288	0.0576568	8.97186	2.91548e-19	6.36374e-18	7780.72	7678.26	7459.63	5558.56	5207.63	5246.63	Arpc5	actin related protein 2/3 complex, subunit 5
ENSMUSG00000008482	15.2919	-0.558482	0.535491	-1.04293	0.296979	0.483528	13.4581	11.2181	12.364	17.6837	21.4042	15.6232	Rnf151	ring finger protein 151
ENSMUSG00000008489	22.8206	0.0340204	0.468915	0.0725515	0.942163	0.97368	24.0324	18.3568	26.7887	27.5079	24.6148	15.6232	Elavl2	ELAV like RNA binding protein 1
ENSMUSG00000008540	184.472	0.323545	0.166816	1.93953	0.0524374	0.129442	201.872	201.925	211.219	177.819	166.952	147.042	Mgst1	microsomal glutathione S-transferase 1
ENSMUSG00000008575	1445.64	-0.266897	0.0803381	-3.32217	0.000893202	0.0039264	1279.48	1318.63	1339.44	1492.3	1566.78	1677.19	Nfib	nuclear factor I/B
ENSMUSG00000008601	8.52778	4.06645	1.60268	2.53728	0.0111719	0.0359814	0.961295	1.01982	46.3651	0.982425	0	1.83802	Rab25	RAB25, member RAS oncogene family
ENSMUSG00000008604	1698.09	-0.155349	0.0725076	-2.14252	0.0321518	0.0872498	1633.24	1630.7	1555.81	1855.8	1792.6	1720.39	Ubqln4	ubiquilin 4
ENSMUSG00000008658	10.0273	-0.488685	0.693218	-0.704952	0.48084	0.668631	8.65166	5.09912	11.3337	9.82425	9.63187	15.6232	Rbfox1	RNA binding protein, fox-1 homolog (C. elegans) 1
ENSMUSG00000008668	6157.3	-0.295053	0.0975972	-3.02317	0.00250139	0.00976782	5463.04	5506.03	5620.48	7851.54	6391.28	6111.42	Rps18	ribosomal protein S18
ENSMUSG00000008682	9154.27	-0.0827183	0.0854835	-0.967653	0.333218	0.524418	8709.33	8886.75	9079.32	10516.9	9257.3	8476.04	Rpl10	ribosomal protein L10
ENSMUSG00000008683	4173.4	-0.307369	0.105148	-2.92321	0.00346444	0.0130864	3651.96	3669.33	3869.94	5341.45	4510.93	3996.78	Rps15a	ribosomal protein S15A
ENSMUSG00000008690	4361.43	-0.477163	0.0833466	-5.72504	1.03409e-08	9.84744e-08	3664.46	3805.98	3469.14	5549.72	5017.13	4662.14	Ncaph2	non-SMC condensin II complex, subunit H2
ENSMUSG00000008730	2666.3	0.302554	0.0752605	4.02009	5.8176e-05	0.000325693	2980.98	2919.76	2933.36	2195.72	2516.06	2451.92	Hipk1	homeodomain interacting protein kinase 1
ENSMUSG00000008734	1812.87	0.23916	0.0954337	2.50603	0.0122094	0.0387944	2031.22	1938.69	1918.48	1462.83	1721.96	1804.02	Gprc5b	G protein-coupled receptor, family C, group 5, member B
ENSMUSG00000008763	3352.13	0.224259	0.0839731	2.6706	0.00757158	0.025798	3530.84	3622.42	3683.45	2761.6	3204.2	3310.28	Man1a2	mannosidase, alpha, class 1A, member 2
ENSMUSG00000008822	193.707	-0.143353	0.18908	-0.758157	0.448357	0.637142	189.375	193.767	168.975	243.641	193.708	172.774	Acyp1	acylphosphatase 1, erythrocyte (common) type
ENSMUSG00000008845	59.5087	-1.59068	0.310266	-5.12683	2.94659e-07	2.36685e-06	35.5679	24.4758	28.8494	75.6467	94.1783	98.3341	Cd163	CD163 antigen
ENSMUSG00000008855	2193.74	0.405408	0.0826302	4.90629	9.2815e-07	6.96438e-06	2634.91	2496.53	2368.74	1772.3	1865.37	2024.58	Hdac5	histone deacetylase 5
ENSMUSG00000008859	2899.17	-0.00481556	0.0819362	-0.0587721	0.953134	0.979573	2795.45	2962.59	2925.12	3189.93	2794.31	2727.62	Rala	v-ral simian leukemia viral oncogene A (ras related)
ENSMUSG00000008892	2047.5	-0.081991	0.0950742	-0.862389	0.388474	0.58038	2018.72	1895.85	2053.46	2369.61	1978.81	1968.52	Vdac3	voltage-dependent anion channel 3
ENSMUSG00000008958	1521.8	-0.0840388	0.0841855	-0.998257	0.318155	0.508168	1526.54	1499.14	1406.41	1680.93	1533.61	1484.2	Vps72	vacuolar protein sorting 72
ENSMUSG00000008976	2614.89	-0.0348703	0.0813903	-0.428434	0.668335	0.814073	2613.76	2632.17	2503.71	2398.1	2770.77	2770.82	Gabpa	GA repeat binding protein, alpha
ENSMUSG00000008999	2.05269	3.41243	2.60026	1.31234	0.189406	NA	0	0	11.3337	0.982425	0	0	Bmp7	bone morphogenetic protein 7
ENSMUSG00000009013	2799.71	-0.1932	0.122483	-1.57736	0.114713	0.240175	2508.98	2643.38	2685.05	3582.9	2874.58	2503.39	Dynll1	dynein light chain LC8-type 1
ENSMUSG00000009030	1701.38	0.137746	0.0669194	2.05838	0.0395536	0.10302	1804.35	1799.99	1743.33	1627.88	1604.24	1628.49	Pdcl	phosducin-like
ENSMUSG00000009035	4900.12	0.330761	0.0601256	5.50117	3.77288e-08	3.33579e-07	5646.65	5389.77	5341.26	4180.22	4424.24	4418.6	Tmem184b	transmembrane protein 184b
ENSMUSG00000009073	3222.14	-0.0346527	0.0631536	-0.548705	0.583208	0.75154	3166.51	3263.44	3119.86	3140.81	3379.72	3262.49	Nf2	neurofibromin 2
ENSMUSG00000009076	165.311	-0.0206932	0.186418	-0.111005	0.911613	0.958697	147.078	159.093	186.491	182.731	151.97	164.503	Zmat5	zinc finger, matrin type 5
ENSMUSG00000009079	5927.37	-0.256258	0.0639663	-4.00614	6.17199e-05	0.000343923	5575.51	5507.05	5123.86	6704.07	6380.58	6273.17	Ewsr1	Ewing sarcoma breakpoint region 1
ENSMUSG00000009090	3774.42	-0.459383	0.0709298	-6.47658	9.38239e-11	1.10343e-09	3161.7	3199.19	3175.49	4130.12	4282.97	4697.06	Ap1b1	adaptor protein complex AP-1, beta 1 subunit
ENSMUSG00000009092	3.69576	0.564572	1.22063	0.462524	0.643705	0.795349	1.92259	2.03965	9.27302	0.982425	4.28083	3.67604	Derl3	Der1-like domain family, member 3
ENSMUSG00000009097	788.529	0.583567	0.120981	4.82364	1.40965e-06	1.03246e-05	1031.47	984.131	822.208	676.891	576.842	639.631	Tbx1	T-box 1
ENSMUSG00000009108	34.4888	0.193782	0.369558	0.524363	0.600026	0.763639	38.4518	33.6542	38.1224	30.4552	39.5977	26.6513	Gnat2	guanine nucleotide binding protein, alpha transducing 2
ENSMUSG00000009112	1613.6	0.0168646	0.0830273	0.203121	0.83904	0.91639	1660.16	1640.9	1567.14	1498.2	1726.25	1588.97	Bcl2l13	BCL2-like 13 (apoptosis facilitator)
ENSMUSG00000009145	24.173	-0.568577	0.466953	-1.21763	0.223364	0.395162	15.3807	15.2974	27.8191	24.5606	28.8956	33.0844	Dqx1	DEAQ RNA-dependent ATPase
ENSMUSG00000009185	10.338	0.166543	0.708033	0.23522	0.814038	0.902167	14.4194	13.2577	5.15168	8.84183	7.49145	12.8661	Ccl8	chemokine (C-C motif) ligand 8
ENSMUSG00000009207	820.959	-0.202676	0.0938321	-2.15998	0.0307739	0.0842075	720.01	814.84	755.236	879.271	905.396	851.004	Lnpk	lunapark, ER junction formation factor
ENSMUSG00000009214	758.031	-0.946313	0.116557	-8.11885	4.70606e-16	8.25358e-15	498.912	463	592.443	1023.69	948.204	1021.94	Mymk	myomaker, myoblast fusion factor
ENSMUSG00000009246	13.8298	-0.538577	0.611232	-0.881134	0.378245	0.570993	16.342	6.11895	11.3337	19.6485	13.9127	15.6232	Trpm5	transient receptor potential cation channel, subfamily M, member 5
ENSMUSG00000009281	6.85887	-0.514948	1.09311	-0.471085	0.63758	0.791189	7.69036	0	9.27302	11.7891	3.21062	9.19011	Rarres2	retinoic acid receptor responder (tazarotene induced) 2
ENSMUSG00000009291	3987.92	-0.000829624	0.0573457	-0.0144671	0.988457	0.994356	4084.54	3926.32	3949.28	4086.89	3928.73	3951.75	Pttg1ip	pituitary tumor-transforming 1 interacting protein
ENSMUSG00000009293	2240.23	0.0898501	0.0889747	1.00984	0.312573	0.501747	2366.71	2273.19	2290.44	2410.87	1980.95	2119.24	Ube2g2	ubiquitin-conjugating enzyme E2G 2
ENSMUSG00000009376	1460.38	-1.45997	0.105634	-13.821	1.90446e-43	1.2093e-41	832.482	757.73	744.932	1934.4	2404.76	2087.99	Met	met proto-oncogene
ENSMUSG00000009378	2.28878	0.466395	1.36652	0.341302	0.732876	NA	2.88389	3.05947	2.06067	0.982425	1.07021	3.67604	Slc16a12	solute carrier family 16 (monocarboxylic acid transporters), member 12
ENSMUSG00000009394	27.4521	0.355667	0.408522	0.870619	0.383962	0.576266	28.8389	28.5551	35.0314	19.6485	27.8254	24.8133	Syn2	synapsin II
ENSMUSG00000009406	1156.56	0.511054	0.090616	5.63977	1.70276e-08	1.56761e-07	1331.39	1400.22	1346.65	871.411	969.608	1020.1	Elk1	ELK1, member of ETS oncogene family
ENSMUSG00000009418	6719.42	0.516197	0.117006	4.41171	1.02557e-05	6.51219e-05	8136.4	7785.34	7804.79	4422.88	5980.32	6186.78	Nav1	neuron navigator 1
ENSMUSG00000009470	6182.29	-0.322333	0.077991	-4.13295	3.58138e-05	0.000208838	5480.34	5518.27	5484.48	6185.35	7367.31	7058	Tnpo1	transportin 1
ENSMUSG00000009471	1293.04	-2.15626	0.104087	-20.7159	2.49063e-95	4.49572e-93	497.951	448.723	474.985	2161.34	1887.85	2287.42	Myod1	myogenic differentiation 1
ENSMUSG00000009487	79.2443	-1.22439	0.262485	-4.66462	3.09186e-06	2.14653e-05	46.1422	39.7732	56.6684	101.19	111.302	120.39	Otog	otogelin
ENSMUSG00000009535	1037.19	0.111508	0.0832655	1.33919	0.18051	0.336956	1061.27	1081.01	1090.09	1042.35	943.923	1004.48	Rnmt	RNA (guanine-7-) methyltransferase
ENSMUSG00000009545	1.63761	1.28828	1.92735	0.668419	0.503866	NA	2.88389	0	4.12134	0.982425	0	1.83802	Kcnq1	potassium voltage-gated channel, subfamily Q, member 1
ENSMUSG00000009549	2201.34	0.116361	0.107399	1.08345	0.27861	0.46267	2287.88	2255.85	2326.5	2473.75	1955.27	1908.79	Srp14	signal recognition particle 14
ENSMUSG00000009555	1521.02	-0.191762	0.0876226	-2.1885	0.0286329	0.0792127	1494.81	1427.75	1337.38	1748.72	1562.5	1554.97	Cdk9	cyclin-dependent kinase 9 (CDC2-related kinase)
ENSMUSG00000009563	540.912	-0.329885	0.105925	-3.11433	0.00184363	0.00749061	482.57	502.773	452.317	614.998	617.51	575.301	Tor2a	torsin family 2, member A
ENSMUSG00000009566	465.182	0.10239	0.117476	0.871586	0.383434	0.575796	458.538	515.011	471.894	480.406	419.521	445.72	Fpgs	folylpolyglutamyl synthetase
ENSMUSG00000009569	2140.45	0.742689	0.144265	5.14807	2.63175e-07	2.12244e-06	2755.07	2601.57	2681.96	1193.65	1766.91	1843.54	Mrtfb	myocardin related transcription factor B
ENSMUSG00000009575	11075	-0.0128223	0.061364	-0.208954	0.834484	0.914086	10913.6	10995.7	11167.8	10442.2	11603.2	11327.7	Cbx5	chromobox 5
ENSMUSG00000009585	1218.57	0.1127	0.079669	1.41461	0.157184	0.303796	1219.88	1307.41	1271.43	1121.93	1186.86	1203.9	Apobec3	apolipoprotein B mRNA editing enzyme, catalytic polypeptide 3
ENSMUSG00000009596	2.7964	-0.476953	1.24715	-0.382434	0.702139	NA	1.92259	4.0793	1.03034	3.9297	2.14042	3.67604	Taf7l	TATA-box binding protein associated factor 7 like
ENSMUSG00000009614	1445.58	0.173791	0.0902555	1.92554	0.0541615	0.132942	1629.4	1519.54	1448.65	1257.5	1370.94	1447.44	Sardh	sarcosine dehydrogenase
ENSMUSG00000009621	1251.51	0.253552	0.0971258	2.61055	0.0090397	0.0300109	1467.9	1398.18	1216.83	1100.32	1189	1136.82	Vav2	vav 2 oncogene
ENSMUSG00000009630	2474.2	-0.060434	0.0971806	-0.621873	0.534025	0.713262	2452.26	2581.18	2233.77	2822.51	2365.16	2390.35	Ppp2cb	protein phosphatase 2 (formerly 2A), catalytic subunit, beta isoform
ENSMUSG00000009633	938.533	1.39108	0.104567	13.3032	2.21745e-40	1.2954e-38	1316.01	1452.23	1309.56	556.053	463.4	533.945	G0s2	G0/G1 switch gene 2
ENSMUSG00000009640	707.917	-0.0704286	0.0955654	-0.736968	0.461142	0.649504	702.707	721.016	648.081	745.661	715.969	714.071	Dmap1	DNA methyltransferase 1-associated protein 1
ENSMUSG00000009647	1111	-0.268075	0.0813456	-3.29551	0.000982435	0.00426332	986.289	1041.24	997.365	1237.86	1157.96	1245.26	Mcu	mitochondrial calcium uniporter
ENSMUSG00000009654	7.32821	0.285922	0.754345	0.379033	0.704663	0.836243	6.72907	9.17842	8.24268	5.89455	7.49145	6.43307	Oit3	oncoprotein induced transcript 3
ENSMUSG00000009681	2289.83	-0.0864398	0.0898032	-0.962547	0.335775	0.526491	2327.3	2231.38	2104.98	2120.07	2426.16	2529.12	Bcr	BCR activator of RhoGEF and GTPase
ENSMUSG00000009687	598.598	0.362953	0.138772	2.61546	0.00891086	0.0296567	649.835	716.937	653.233	600.262	539.385	431.935	Fxyd5	FXYD domain-containing ion transport regulator 5
ENSMUSG00000009731	93.6588	0.891041	0.253087	3.52069	0.000430422	0.00203734	142.272	95.8635	126.731	67.7873	69.5635	59.7357	Kcnd1	potassium voltage-gated channel, Shal-related family, member 1
ENSMUSG00000009733	793.029	0.237078	0.0987487	2.40082	0.0163582	0.0497718	803.643	922.941	847.966	695.557	729.882	758.184	Tfcp2	transcription factor CP2
ENSMUSG00000009734	3.57129	4.25711	1.68106	2.53239	0.0113287	0.0363672	2.88389	4.0793	13.3944	0	1.07021	0	Pou6f2	POU domain, class 6, transcription factor 2
ENSMUSG00000009739	593.977	0.237438	0.136207	1.74322	0.081296	0.183172	635.416	629.232	663.536	444.056	596.106	595.519	Pou6f1	POU domain, class 6, transcription factor 1
ENSMUSG00000009741	1680.1	-0.00241011	0.0848469	-0.0284054	0.977339	0.989341	1702.45	1680.67	1652.66	1524.72	1771.19	1748.88	Ubp1	upstream binding protein 1
ENSMUSG00000009772	317.914	-0.807692	0.127432	-6.33824	2.32404e-10	2.6423e-09	222.059	239.659	231.825	411.636	409.89	392.418	Nuak2	NUAK family, SNF1-like kinase, 2
ENSMUSG00000009828	582.508	-0.492433	0.106135	-4.6397	3.48912e-06	2.4026e-05	464.306	503.793	484.258	632.682	697.775	712.233	Cilk1	ciliogenesis associated kinase 1
ENSMUSG00000009863	2469.42	-0.242964	0.104832	-2.31766	0.0204676	0.0600023	2258.08	2360.89	2166.8	3092.67	2538.53	2399.54	Sdhb	succinate dehydrogenase complex, subunit B, iron sulfur (Ip)
ENSMUSG00000009894	1729.57	-0.0218539	0.0766643	-0.285059	0.775599	0.878454	1774.55	1683.73	1690.78	1850.89	1704.84	1672.6	Snap47	synaptosomal-associated protein, 47
ENSMUSG00000009905	689.918	0.0961008	0.0994767	0.966063	0.334012	0.524958	729.623	696.54	711.962	706.364	677.442	617.575	Kdsr	3-ketodihydrosphingosine reductase
ENSMUSG00000009907	2352.36	0.163364	0.0720028	2.26885	0.0232774	0.0668844	2518.59	2389.45	2548.02	2094.53	2281.68	2281.9	Vps4b	vacuolar protein sorting 4B
ENSMUSG00000009927	2572.11	-0.386564	0.151543	-2.55086	0.0107458	0.0348046	2039.87	2319.08	2329.59	3641.85	2861.74	2240.55	Rps25	ribosomal protein S25
ENSMUSG00000009995	788.126	0.189135	0.0896814	2.10897	0.0349474	0.0931678	844.978	821.979	852.087	699.487	756.637	753.589	Taz	tafazzin
ENSMUSG00000010021	2.63917	-0.328578	1.35741	-0.242063	0.808731	NA	1.92259	4.0793	1.03034	5.89455	1.07021	1.83802	Kif19a	kinesin family member 19A
ENSMUSG00000010025	1993.92	0.0844168	0.0737936	1.14396	0.252641	0.431032	2054.29	2089.62	2012.24	1821.42	2037.68	1948.3	Aldh3a2	aldehyde dehydrogenase family 3, subfamily A2
ENSMUSG00000010044	8.48249	-0.496721	0.708877	-0.700715	0.483481	0.671084	6.72907	6.11895	8.24268	8.84183	11.7723	9.19011	Zmynd10	zinc finger, MYND domain containing 10
ENSMUSG00000010045	1081.5	0.0676862	0.079762	0.848602	0.396103	0.588168	1157.4	1083.05	1079.79	1058.07	1058.44	1052.27	Tmem115	transmembrane protein 115
ENSMUSG00000010047	979.071	0.169828	0.0930056	1.826	0.0678506	0.158433	1080.5	1034.1	995.304	995.197	873.29	896.035	Hyal2	hyaluronoglucosaminidase 2
ENSMUSG00000010048	372.831	-0.937215	0.159038	-5.89304	3.79146e-09	3.78792e-08	254.743	252.916	259.645	583.561	476.242	409.879	Ifrd2	interferon-related developmental regulator 2
ENSMUSG00000010051	64.5463	0.305229	0.298107	1.02389	0.305887	0.494075	64.4068	82.6058	66.9718	43.2267	68.4933	61.5737	Hyal1	hyaluronoglucosaminidase 1
ENSMUSG00000010054	302.009	-0.0932657	0.149849	-0.622398	0.53368	0.713008	296.079	327.364	253.462	327.148	290.026	317.978	Tusc2	tumor suppressor 2, mitochondrial calcium regulator
ENSMUSG00000010057	479.545	-0.0672906	0.121987	-0.551619	0.581209	0.74985	490.261	500.734	414.195	497.107	467.681	507.294	Nprl2	NPR2 like, GATOR1 complex subunit
ENSMUSG00000010066	2.02133	-2.33373	1.67806	-1.39073	0.164307	NA	0.961295	0	1.03034	2.94728	5.35104	1.83802	Cacna2d2	calcium channel, voltage-dependent, alpha 2/delta subunit 2
ENSMUSG00000010067	416.853	-0.0476915	0.118526	-0.402373	0.68741	0.825602	433.544	409.969	386.376	447.003	402.398	421.826	Rassf1	Ras association (RalGDS/AF-6) domain family member 1
ENSMUSG00000010080	17.9849	0.59157	0.597929	0.989364	0.322485	0.512587	13.4581	16.3172	35.0314	15.7188	18.1935	9.19011	Epn3	epsin 3
ENSMUSG00000010095	2316.85	-0.173295	0.0956834	-1.81113	0.0701213	0.162413	2236.93	2171.21	2124.55	2692.83	2527.83	2147.73	Slc3a2	solute carrier family 3 (activators of dibasic and neutral amino acid transport), member 2
ENSMUSG00000010097	1930.55	0.00788768	0.0719861	0.109572	0.912749	0.959201	1906.25	1900.95	1999.88	1845.98	2014.13	1916.14	Nxf1	nuclear RNA export factor 1
ENSMUSG00000010110	1086.18	0.268271	0.0781361	3.43339	0.000596094	0.00273373	1206.43	1171.78	1182.82	991.267	955.696	1009.07	Stx5a	syntaxin 5A
ENSMUSG00000010154	107.374	-0.229157	0.231225	-0.991059	0.321657	0.511596	105.742	97.9031	92.7302	136.557	116.653	94.6581	Spire2	spire type actin nucleation factor 2
ENSMUSG00000010175	43.2233	-0.883005	0.33924	-2.60289	0.00924405	0.0305504	31.7227	25.4956	34.0011	48.1388	55.6508	64.3307	Prox1	prospero homeobox 1
ENSMUSG00000010277	6303.96	-0.163475	0.0902489	-1.81138	0.0700815	0.162345	6020.59	5876.23	5944	5826.76	7374.8	6781.38	2610507B11Rik	RIKEN cDNA 2610507B11 gene
ENSMUSG00000010290	999.126	0.0279713	0.0845307	0.330901	0.740719	0.856521	990.134	1003.51	1033.43	953.935	970.678	1043.08	AI597479	expressed sequence AI597479
ENSMUSG00000010307	231.921	-0.12284	0.146753	-0.837057	0.40256	0.595007	234.556	211.104	220.492	231.852	240.797	252.728	Tmem86a	transmembrane protein 86A
ENSMUSG00000010311	161.566	1.50835	0.180206	8.37016	5.75389e-17	1.06249e-15	232.633	237.619	247.28	88.4183	77.055	86.387	Optc	opticin
ENSMUSG00000010342	2.32902	-1.84133	1.50004	-1.22752	0.219628	NA	0	2.03965	1.03034	2.94728	4.28083	3.67604	Tex14	testis expressed gene 14
ENSMUSG00000010358	386.574	-0.0639169	0.123018	-0.519572	0.603362	0.766248	387.402	370.196	376.072	423.425	400.258	362.09	Ifi35	interferon-induced protein 35
ENSMUSG00000010362	149.491	-0.252955	0.175529	-1.4411	0.149557	0.292969	134.581	143.795	130.853	164.065	163.742	159.908	Rdm1	RAD52 motif 1
ENSMUSG00000010376	2553.46	-0.0962536	0.118416	-0.81284	0.41631	0.608444	2509.94	2530.18	2364.62	3159.48	2463.62	2292.93	Nedd8	neural precursor cell expressed, developmentally down-regulated gene 8
ENSMUSG00000010392	1767.1	0.331939	0.0822866	4.03393	5.48506e-05	0.000308426	1937.01	2043.73	1927.76	1436.31	1625.65	1632.16	Gosr1	golgi SNAP receptor complex member 1
ENSMUSG00000010406	654.609	-0.0483145	0.150695	-0.320611	0.748505	0.862147	594.08	659.826	676.93	805.589	645.335	545.892	Mrpl52	mitochondrial ribosomal protein L52
ENSMUSG00000010453	1794.8	0.0941175	0.0749034	1.25652	0.208928	0.376794	1891.83	1843.84	1823.69	1632.79	1820.42	1756.23	Kansl3	KAT8 regulatory NSL complex subunit 3
ENSMUSG00000010461	4577.44	0.0200765	0.127667	0.157256	0.875043	0.938485	4740.15	4474.99	4612.81	3545.57	4861.95	5229.17	Eya4	EYA transcriptional coactivator and phosphatase 4
ENSMUSG00000010476	647.256	-0.454345	0.1059	-4.29034	1.78403e-05	0.000109517	546.977	568.042	523.41	683.768	780.181	781.159	Ebf3	early B cell factor 3
ENSMUSG00000010492	5.90335	-0.602922	0.961137	-0.627301	0.530462	0.710512	5.76777	2.03965	6.18201	4.91213	12.8425	3.67604	Uckl1os	uridine-cytidine kinase 1-like 1, opposite strand
ENSMUSG00000010517	1957.57	-0.0680908	0.0671438	-1.0141	0.310533	0.499271	1911.05	1856.08	1966.91	2045.41	2000.22	1965.76	Faf1	Fas-associated factor 1
ENSMUSG00000010538	6.93901	0.00325955	0.888306	0.0036694	0.997072	0.998473	10.5742	8.1586	2.06067	9.82425	6.42125	4.59505	Tsacc	TSSK6 activating co-chaperone
ENSMUSG00000010554	1024.38	-0.271554	0.100657	-2.69782	0.00697948	0.0241545	945.914	901.525	936.575	1201.51	1165.46	995.289	Mettl16	methyltransferase like 16
ENSMUSG00000010601	48.3104	0.147516	0.308002	0.478945	0.631978	0.787553	54.7938	43.8525	53.5774	43.2267	50.2998	44.1125	Apol7a	apolipoprotein L 7a
ENSMUSG00000010607	259.084	-0.123202	0.165285	-0.745394	0.456033	0.644853	250.898	245.778	247.28	320.271	256.85	233.429	Pigyl	phosphatidylinositol glycan anchor biosynthesis, class Y-like
ENSMUSG00000010608	4347.06	-0.171924	0.0641316	-2.68081	0.0073445	0.0251968	4076.85	4079.3	4108.98	4886.58	4479.89	4450.77	Rbm25	RNA binding motif protein 25
ENSMUSG00000010609	236.045	-0.227855	0.179968	-1.26609	0.205481	0.371741	226.866	178.469	247.28	245.606	232.235	285.812	Psen2	presenilin 2
ENSMUSG00000010651	57.9534	0.241105	0.278408	0.866015	0.386482	0.578505	64.4068	61.1895	62.8505	57.9631	47.0891	54.2216	Acaa1b	acetyl-Coenzyme A acyltransferase 1B
ENSMUSG00000010660	1581.09	0.478353	0.0846423	5.65147	1.59085e-08	1.47119e-07	1809.16	1882.6	1831.94	1261.43	1258.56	1442.85	Plcd1	phospholipase C, delta 1
ENSMUSG00000010663	4958.91	0.252476	0.0612042	4.12514	3.70513e-05	0.000214962	5315.96	5550.9	5308.29	4318.74	4628.65	4630.89	Fads1	fatty acid desaturase 1
ENSMUSG00000010721	199.505	0.010176	0.156985	0.0648214	0.948316	0.977523	201.872	190.707	208.128	186.661	200.129	209.534	Lmbr1	limb region 1
ENSMUSG00000010751	557.591	0.765618	0.10196	7.50902	5.95705e-14	9.0198e-13	697.9	726.115	682.082	408.689	429.153	401.608	Tnfrsf22	tumor necrosis factor receptor superfamily, member 22
ENSMUSG00000010755	1065.71	-0.26668	0.0891898	-2.99003	0.00278949	0.010775	1011.28	928.04	962.333	1205.44	1201.84	1085.35	Cars	cysteinyl-tRNA synthetase
ENSMUSG00000010797	56.2164	5.80211	0.653337	8.88072	6.6428e-19	1.4191e-17	105.742	115.24	110.246	3.9297	2.14042	0	Wnt2	wingless-type MMTV integration site family, member 2
ENSMUSG00000010803	4.4885	-0.32668	1.05967	-0.308284	0.757866	0.86705	5.76777	5.09912	1.03034	2.94728	7.49145	4.59505	Gabra1	gamma-aminobutyric acid (GABA) A receptor, subunit alpha 1
ENSMUSG00000010830	2770.53	0.589839	0.061578	9.57874	9.82385e-22	2.49716e-20	3266.48	3315.45	3405.26	2257.61	2219.61	2158.76	Kdelr3	KDEL (Lys-Asp-Glu-Leu) endoplasmic reticulum protein retention receptor 3
ENSMUSG00000010911	438.155	-0.14287	0.148156	-0.964321	0.334885	0.525767	400.86	408.95	439.953	548.193	398.117	432.854	Apip	APAF1 interacting protein
ENSMUSG00000010914	718.598	-0.00218608	0.108453	-0.020157	0.983918	0.99263	695.016	754.67	704.749	798.712	671.02	687.42	Pdhx	pyruvate dehydrogenase complex, component X
ENSMUSG00000010936	900.29	-0.230485	0.0856268	-2.69173	0.00710819	0.0245207	828.636	836.256	820.147	988.32	1003.85	924.525	Vac14	Vac14 homolog (S. cerevisiae)
ENSMUSG00000011096	2021.65	0.109152	0.0932726	1.17025	0.2419	0.417668	2159.07	2123.27	2012.24	2173.12	1775.47	1886.73	Akt1s1	AKT1 substrate 1 (proline-rich)
ENSMUSG00000011114	2529.67	0.138158	0.067581	2.04433	0.0409206	0.105996	2705.08	2650.52	2596.45	2533.67	2340.54	2351.75	Tbrg1	transforming growth factor beta regulated gene 1
ENSMUSG00000011148	607.413	0.0117454	0.104901	0.111966	0.91085	0.958146	590.235	654.727	585.23	612.051	573.631	628.603	Adssl1	adenylosuccinate synthetase like 1
ENSMUSG00000011154	2.69401	0.719356	1.3889	0.517932	0.604506	NA	3.84518	2.03965	4.12134	2.94728	3.21062	0	Cfap161	cilia and flagella associated protein 161
ENSMUSG00000011158	1175.95	-0.146062	0.076097	-1.91942	0.0549308	0.134501	1106.45	1108.55	1134.4	1272.24	1226.46	1207.58	Brf1	BRF1, RNA polymerase III transcription initiation factor 90 kDa subunit
ENSMUSG00000011179	2298.58	-0.148134	0.102442	-1.44603	0.14817	0.29121	2128.31	2272.17	2141.04	2713.46	2441.14	2095.34	Odc1	ornithine decarboxylase, structural 1
ENSMUSG00000011254	592.049	-0.239983	0.118456	-2.02592	0.042773	0.109838	527.751	579.26	521.35	692.61	662.459	568.868	Thg1l	tRNA-histidine guanylyltransferase 1-like (S. cerevisiae)
ENSMUSG00000011256	2362.61	0.503566	0.12317	4.08836	4.34426e-05	0.000248719	2824.29	2736.19	2752.03	1559.11	2083.69	2220.33	Adam19	a disintegrin and metallopeptidase domain 19 (meltrin beta)
ENSMUSG00000011257	3876.77	-0.587209	0.0959171	-6.12205	9.23792e-10	9.9402e-09	3209.76	3232.84	2851.97	4993.67	4872.66	4099.71	Pabpc4	poly(A) binding protein, cytoplasmic 4
ENSMUSG00000011267	6.00071	-0.318578	0.865709	-0.367996	0.712876	0.840972	6.72907	3.05947	6.18201	6.87698	8.56166	4.59505	Zfp296	zinc finger protein 296
ENSMUSG00000011306	1236.74	0.0537815	0.0766724	0.701445	0.483026	0.670625	1241.03	1226.85	1311.62	1189.72	1224.32	1226.88	Sugp1	SURP and G patch domain containing 1
ENSMUSG00000011382	2.51264	0.99937	1.69234	0.590527	0.554838	NA	3.84518	0	6.18201	0	3.21062	1.83802	Dhdh	dihydrodiol dehydrogenase (dimeric)
ENSMUSG00000011427	353.185	0.152582	0.128711	1.18546	0.235835	0.410339	373.944	355.919	385.345	307.499	362.8	333.601	Zfp790	zinc finger protein 790
ENSMUSG00000011463	4.49378	-2.11742	1.31071	-1.61548	0.106206	0.225808	0.961295	2.03965	2.06067	16.7012	4.28083	0.919011	Cpb1	carboxypeptidase B1 (tissue)
ENSMUSG00000011589	18.3828	1.57052	0.550163	2.85464	0.00430853	0.0158535	24.0324	28.5551	29.8797	13.754	8.56166	5.51406	Fsd1	fibronectin type 3 and SPRY domain-containing protein
ENSMUSG00000011658	212.978	0.32193	0.147825	2.17777	0.0294232	0.0810361	237.44	234.56	238.007	186.661	187.286	193.911	Fuz	fuzzy planar cell polarity protein
ENSMUSG00000011751	5.79012	-0.0510189	0.873427	-0.0584123	0.95342	0.979579	4.80648	8.1586	4.12134	7.8594	4.28083	5.51406	Sptbn4	spectrin beta, non-erythrocytic 4
ENSMUSG00000011752	1807.34	-0.0933559	0.090823	-1.02789	0.304003	0.491872	1751.48	1835.68	1658.84	2012.01	1893.2	1692.82	Pgam1	phosphoglycerate mutase 1
ENSMUSG00000011831	1533.55	-0.240615	0.0963833	-2.49644	0.0125446	0.0397421	1379.46	1401.24	1437.32	1460.87	1742.3	1780.12	Evi5	ecotropic viral integration site 5
ENSMUSG00000011832	935.327	0.64573	0.0969087	6.66329	2.67772e-11	3.31414e-10	1154.52	1090.19	1179.73	688.68	702.056	796.782	Evi5l	ecotropic viral integration site 5 like
ENSMUSG00000011837	826.786	-0.120959	0.0893974	-1.35305	0.17604	0.330731	818.062	767.928	790.267	902.849	844.394	837.219	Snapc2	small nuclear RNA activating complex, polypeptide 2
ENSMUSG00000011877	2584.45	0.00713362	0.0741935	0.0961488	0.923402	0.964822	2728.16	2595.45	2448.08	2463.92	2677.66	2593.45	Git1	GIT ArfGAP 1
ENSMUSG00000011884	1306.23	-0.416008	0.103483	-4.02005	5.81848e-05	0.000325693	1098.76	1195.23	1063.31	1656.37	1480.1	1343.59	Gltp	glycolipid transfer protein
ENSMUSG00000011958	5200.81	-0.0262783	0.0583896	-0.450051	0.652674	0.802173	5080.44	5188.87	5191.86	5451.48	5049.24	5242.96	Bnip2	BCL2/adenovirus E1B interacting protein 2
ENSMUSG00000011960	1761.27	0.0538643	0.0906517	0.594189	0.552385	0.726966	1839.92	1682.71	1859.76	1565	1790.46	1829.75	Ccnt1	cyclin T1
ENSMUSG00000012017	2576.84	0.440821	0.0777545	5.6694	1.43302e-08	1.3369e-07	3169.39	2936.07	2797.36	2237.96	2075.13	2245.14	Scarf2	scavenger receptor class F, member 2
ENSMUSG00000012076	1281.73	0.125443	0.0924717	1.35656	0.174921	0.329129	1282.37	1266.62	1463.08	1264.38	1253.21	1160.71	Brms1l	breast cancer metastasis-suppressor 1-like
ENSMUSG00000012114	2772.72	0.101376	0.0724462	1.39932	0.161716	0.310309	2896.38	2892.22	2821.06	2489.47	2824.28	2712.92	Med15	mediator complex subunit 15
ENSMUSG00000012117	1448.34	-0.025339	0.0852614	-0.297192	0.76632	0.87283	1423.68	1405.32	1478.53	1572.86	1354.88	1454.79	Dhdds	dehydrodolichyl diphosphate synthase
ENSMUSG00000012123	12.8567	0.193733	0.620789	0.312076	0.754983	0.865478	11.5355	13.2577	16.4854	14.7364	6.42125	14.7042	Crybg2	crystallin beta-gamma domain containing 2
ENSMUSG00000012126	56.4929	-0.00277523	0.294071	-0.00943726	0.99247	0.996215	56.7164	54.0507	58.7291	63.8576	44.9487	60.6547	Ubxn11	UBX domain protein 11
ENSMUSG00000012211	1.98244	-0.420602	1.57624	-0.266839	0.789593	NA	0	3.05947	2.06067	2.94728	1.07021	2.75703	Tex22	testis expressed gene 22
ENSMUSG00000012296	2301.99	0.424791	0.0720401	5.89659	3.71088e-09	3.71435e-08	2732	2647.46	2536.69	1980.57	1868.58	2046.64	Tjap1	tight junction associated protein 1
ENSMUSG00000012350	1.88895	4.37489	2.97233	1.47187	0.141055	NA	0	0	11.3337	0	0	0	Ehf	ets homologous factor
ENSMUSG00000012396	21.8977	0.104342	0.446823	0.233521	0.815357	0.903185	25.955	19.3767	22.6674	21.6134	22.4744	19.2992	Nanog	Nanog homeobox
ENSMUSG00000012405	4711.13	-0.336008	0.0948978	-3.54074	0.000399014	0.00190325	4248.92	3948.76	4297.53	5975.11	4773.13	5023.31	Rpl15	ribosomal protein L15
ENSMUSG00000012422	2984.03	0.123478	0.0651781	1.89447	0.0581631	0.140794	2970.4	3110.46	3254.83	2872.61	2822.14	2873.75	Tmem167	transmembrane protein 167
ENSMUSG00000012429	311.347	-0.0976163	0.132638	-0.735961	0.461754	0.650264	292.234	298.809	311.161	336.972	333.905	295.002	Mplkip	M-phase specific PLK1 intereacting protein
ENSMUSG00000012443	2730.86	-0.97938	0.0867118	-11.2947	1.39452e-29	5.20998e-28	1819.73	1999.88	1693.87	3433.58	3848.47	3589.66	Kif11	kinesin family member 11
ENSMUSG00000012483	551.797	-0.72891	0.152834	-4.7693	1.84867e-06	1.33119e-05	404.705	441.584	399.77	842.921	595.036	626.765	Rpa3	replication protein A3
ENSMUSG00000012519	1147.65	-0.325805	0.0859985	-3.78849	0.000151564	0.000786458	1050.7	1055.52	948.939	1294.84	1309.93	1225.96	Mlkl	mixed lineage kinase domain-like
ENSMUSG00000012535	3080.6	0.0085766	0.073331	0.116957	0.906894	0.95605	3092.49	3027.86	3148.7	2836.26	3209.55	3168.75	Tnpo3	transportin 3
ENSMUSG00000012609	3652.6	0.987604	0.0745046	13.2556	4.18687e-40	2.41083e-38	4935.29	4809.49	4824.03	2245.82	2494.65	2606.31	Ttll5	tubulin tyrosine ligase-like family, member 5
ENSMUSG00000012640	575.004	0.0449674	0.10479	0.42912	0.667836	0.813773	582.545	611.895	557.411	531.492	582.193	584.491	Zfp715	zinc finger protein 715
ENSMUSG00000012819	88.9918	-1.57747	0.299308	-5.27039	1.36131e-07	1.13667e-06	49.9873	41.8128	42.2437	98.2425	125.214	176.45	Cdh23	cadherin 23 (otocadherin)
ENSMUSG00000012848	11896.7	-0.177772	0.0827365	-2.14865	0.0316618	0.0861562	10907.8	11206.9	11379	14054.6	12372.7	11459.1	Rps5	ribosomal protein S5
ENSMUSG00000012889	1526.69	0.632552	0.072568	8.71668	2.86468e-18	5.82545e-17	1887.98	1826.51	1854.6	1205.44	1150.47	1235.15	Podnl1	podocan-like 1
ENSMUSG00000013033	2705.29	0.449498	0.0608671	7.38491	1.52557e-13	2.24435e-12	3188.62	3129.84	3051.85	2298.87	2248.51	2314.07	Adgrl1	adhesion G protein-coupled receptor L1
ENSMUSG00000013076	4742.14	-0.0474393	0.130084	-0.364681	0.715349	0.842096	4817.05	4675.9	4499.47	3717.5	5312.51	5430.43	Amotl1	angiomotin-like 1
ENSMUSG00000013089	127.714	0.137173	0.212001	0.64704	0.517606	0.699592	137.465	133.597	129.822	121.821	143.408	100.172	Etv5	ets variant 5
ENSMUSG00000013091	3.28369	-1.19186	1.29002	-0.92391	0.355533	NA	1.92259	4.0793	0	5.89455	3.21062	4.59505	Tmem190	transmembrane protein 190
ENSMUSG00000013150	307.442	0.0650066	0.183351	0.354547	0.722929	0.846153	312.421	295.749	334.859	379.216	276.114	246.295	Gfod2	glucose-fructose oxidoreductase domain containing 2
ENSMUSG00000013155	337.588	-0.704262	0.132666	-5.30854	1.10505e-07	9.33363e-07	270.124	268.214	231.825	441.109	409.89	404.365	Enkd1	enkurin domain containing 1
ENSMUSG00000013158	3.42071	-0.122367	1.40109	-0.087337	0.930404	0.968568	6.72907	0	3.09101	6.87698	1.07021	2.75703	4933405L10Rik	RIKEN cDNA 4933405L10 gene
ENSMUSG00000013160	3392.53	0.451329	0.0581143	7.76622	8.08627e-15	1.31086e-13	3868.25	3895.73	3993.58	2891.28	2798.59	2907.75	Atp6v0d1	ATPase, H+ transporting, lysosomal V0 subunit D1
ENSMUSG00000013236	9975.08	0.263311	0.107718	2.44444	0.0145077	0.0449413	11372.1	10778.5	10498.1	7531.27	9406.06	10264.4	Ptprs	protein tyrosine phosphatase, receptor type, S
ENSMUSG00000013275	1070.65	0.165262	0.0960226	1.72108	0.0852364	0.189869	1142.02	1193.19	1060.22	925.445	1062.72	1040.32	Slc41a1	solute carrier family 41, member 1
ENSMUSG00000013367	6.62181	0.0121137	0.809113	0.0149716	0.988055	0.994128	8.65166	7.13877	4.12134	5.89455	7.49145	6.43307	Iglon5	IgLON family member 5
ENSMUSG00000013418	2.26576	-2.57153	1.71601	-1.49856	0.133989	NA	1.92259	0	0	2.94728	3.21062	5.51406	B4galnt2	beta-1,4-N-acetyl-galactosaminyl transferase 2
ENSMUSG00000013419	716.93	0.162331	0.0984793	1.64838	0.0992751	0.213902	819.023	731.214	721.235	678.856	665.669	685.582	Zfp651	zinc finger protein 651
ENSMUSG00000013465	2244.76	0.0568408	0.0717296	0.792432	0.428109	0.619224	2288.84	2295.62	2282.19	2340.14	2168.24	2093.51	Nelfb	negative elongation factor complex member B
ENSMUSG00000013483	3.45999	-1.27771	1.20153	-1.0634	0.287601	0.473198	0.961295	2.03965	3.09101	1.96485	5.35104	7.35209	Card14	caspase recruitment domain family, member 14
ENSMUSG00000013495	784.044	0.150366	0.0956488	1.57207	0.115935	0.242072	876.701	824.018	773.782	720.118	739.514	770.131	Tmem175	transmembrane protein 175
ENSMUSG00000013523	1.64466	0.0721268	1.93668	0.0372425	0.970292	NA	0.961295	0	4.12134	2.94728	0	1.83802	Bcas1	breast carcinoma amplified sequence 1
ENSMUSG00000013539	458.863	0.271772	0.138849	1.95733	0.050309	0.125072	533.519	481.357	491.47	468.617	349.958	428.259	Tango2	transport and golgi organization 2
ENSMUSG00000013593	5420.07	-0.0668421	0.0718649	-0.930108	0.352315	0.54433	5221.75	5346.94	5315.5	6012.44	5217.26	5406.54	Ndufs2	NADH:ubiquinone oxidoreductase core subunit S2
ENSMUSG00000013622	1199.67	0.161646	0.0824032	1.96165	0.0498033	0.124122	1249.68	1203.39	1347.68	1144.53	1114.09	1138.65	Atraid	all-trans retinoic acid induced differentiation factor
ENSMUSG00000013629	3398.49	-0.471165	0.0789421	-5.96849	2.39463e-09	2.45813e-08	2952.14	2886.1	2705.66	3834.41	4278.69	3733.94	Cad	carbamoyl-phosphate synthetase 2, aspartate transcarbamylase, and dihydroorotase
ENSMUSG00000013646	1185.07	0.29394	0.0818887	3.58951	0.0003313	0.00160844	1328.51	1288.04	1299.25	1128.81	1053.08	1012.75	Sh3bp5l	SH3 binding domain protein 5 like
ENSMUSG00000013653	31.1996	2.9983	0.485335	6.1778	6.50015e-10	7.09891e-09	60.5616	42.8326	62.8505	6.87698	8.56166	5.51406	1810065E05Rik	RIKEN cDNA 1810065E05 gene
ENSMUSG00000013662	2097.49	-0.00802252	0.0643323	-0.124704	0.900758	0.952833	2115.81	2053.93	2104.98	2152.49	2095.47	2062.26	Atad1	ATPase family, AAA domain containing 1
ENSMUSG00000013663	3836.33	-0.144699	0.0891258	-1.62354	0.104474	0.222656	3559.68	3712.16	3660.78	3541.64	4173.81	4369.9	Pten	phosphatase and tensin homolog
ENSMUSG00000013698	4891.94	-0.298896	0.059411	-5.03099	4.87963e-07	3.80355e-06	4450.8	4424	4285.16	5514.35	5505.15	5172.19	Pea15a	phosphoprotein enriched in astrocytes 15A
ENSMUSG00000013701	221.902	-0.368123	0.20019	-1.83887	0.0659343	0.154918	201.872	178.469	200.915	318.306	214.042	217.806	Timm23	translocase of inner mitochondrial membrane 23
ENSMUSG00000013707	2.88756	-0.517932	1.29301	-0.400563	0.688742	NA	0.961295	4.0793	2.06067	1.96485	6.42125	1.83802	Tnfaip8l2	tumor necrosis factor, alpha-induced protein 8-like 2
ENSMUSG00000013736	1065.72	0.121042	0.0782504	1.54686	0.121898	0.251611	1091.07	1109.57	1130.28	1019.76	1045.59	998.046	Trnt1	tRNA nucleotidyl transferase, CCA-adding, 1
ENSMUSG00000013787	4933.64	-0.0697213	0.0582622	-1.19668	0.231431	0.405268	4960.28	4843.15	4639.6	5163.63	4982.89	5012.28	Ehmt2	euchromatic histone lysine N-methyltransferase 2
ENSMUSG00000013822	1093.27	-0.292641	0.148313	-1.97312	0.0484815	0.121601	967.063	1037.16	943.787	1477.57	1178.3	955.771	Elof1	ELF1 homolog, elongation factor 1
ENSMUSG00000013833	1525.41	0.0195088	0.0758366	0.257248	0.796987	0.893171	1589.02	1549.11	1469.26	1484.44	1485.45	1575.18	Med16	mediator complex subunit 16
ENSMUSG00000013846	1542.7	-0.294462	0.110981	-2.65327	0.00797164	0.0269723	1445.79	1331.89	1379.62	1436.31	1804.37	1858.24	St3gal1	ST3 beta-galactoside alpha-2,3-sialyltransferase 1
ENSMUSG00000013858	2971.41	0.00500934	0.0774899	0.064645	0.948457	0.977542	3096.33	3019.7	2812.82	3144.74	2979.46	2775.41	Tmem259	transmembrane protein 259
ENSMUSG00000013878	421.132	0.103673	0.12915	0.802738	0.422126	0.613817	404.705	440.564	463.651	361.532	428.083	428.259	Rnf170	ring finger protein 170
ENSMUSG00000013921	1297.73	0.505423	0.0892005	5.66615	1.46045e-08	1.35776e-07	1502.5	1532.8	1533.14	969.654	1108.74	1139.57	Clip3	CAP-GLY domain containing linker protein 3
ENSMUSG00000013973	164.146	0.362077	0.17302	2.09268	0.0363774	0.0961536	194.182	191.727	167.945	139.504	144.478	147.042	Dedd	death effector domain-containing
ENSMUSG00000013997	717.214	-0.00278322	0.0982222	-0.028336	0.977394	0.989341	727.7	666.965	755.236	728.959	689.214	735.209	Nit1	nitrilase 1
ENSMUSG00000014039	422.676	0.119176	0.127662	0.933526	0.350548	0.542521	428.738	458.921	432.741	355.638	428.083	431.935	Prdm15	PR domain containing 15
ENSMUSG00000014074	1401.96	-0.324809	0.073727	-4.40556	1.05512e-05	6.68394e-05	1258.34	1249.28	1226.1	1568.93	1607.45	1501.66	Rnf168	ring finger protein 168
ENSMUSG00000014075	487.695	-0.0518552	0.139468	-0.371808	0.710036	0.839591	475.841	489.516	471.894	578.648	419.521	490.752	Tctex1d2	Tctex1 domain containing 2
ENSMUSG00000014077	3484.2	0.361567	0.0583214	6.19956	5.66195e-10	6.20882e-09	3977.84	3903.89	3873.03	2984.61	3136.78	3029.06	Chp1	calcineurin-like EF hand protein 1
ENSMUSG00000014158	25.3545	1.1398	0.441821	2.57979	0.00988613	0.0323727	30.7614	31.6146	42.2437	12.7715	18.1935	16.5422	Trpv4	transient receptor potential cation channel, subfamily V, member 4
ENSMUSG00000014177	800.172	0.281064	0.115013	2.44376	0.0145352	0.0450092	914.192	824.018	895.361	823.272	674.231	669.959	Tvp23b	trans-golgi network vesicle protein 23B
ENSMUSG00000014195	2246.42	-0.135219	0.0896257	-1.50871	0.131373	0.266344	2100.43	2054.95	2267.77	2528.76	2403.69	2122.91	Dnajc7	DnaJ heat shock protein family (Hsp40) member C7
ENSMUSG00000014226	3153.63	-0.046824	0.108986	-0.429635	0.667461	0.813617	3061.72	3045.2	3200.22	3748.93	3087.55	2778.17	Cacybp	calcyclin binding protein
ENSMUSG00000014232	252.958	-0.18645	0.175852	-1.06027	0.289024	0.474822	233.595	259.035	217.401	323.218	235.446	249.052	Cluap1	clusterin associated protein 1
ENSMUSG00000014243	197.377	-0.375526	0.185061	-2.0292	0.0424374	0.109169	165.343	191.727	158.672	258.378	190.497	219.644	Zswim7	zinc finger SWIM-type containing 7
ENSMUSG00000014245	156.697	-0.131432	0.177677	-0.739725	0.459467	0.647827	159.575	153.993	134.974	156.206	169.093	166.341	Pigl	phosphatidylinositol glycan anchor biosynthesis, class L
ENSMUSG00000014294	921.546	-0.347099	0.172461	-2.01262	0.044155	0.11281	775.765	899.485	758.327	1337.08	947.134	811.486	Ndufa2	NADH:ubiquinone oxidoreductase subunit A2
ENSMUSG00000014301	325.381	0.0539916	0.12759	0.423166	0.672174	0.816323	323.956	350.82	319.404	323.218	330.694	304.193	Pam16	presequence translocase-asssociated motor 16 homolog (S. cerevisiae)
ENSMUSG00000014303	1144.42	-0.177026	0.0903173	-1.96004	0.0499909	0.124435	1138.17	1021.86	1062.28	1132.74	1273.55	1237.91	Glis2	GLIS family zinc finger 2
ENSMUSG00000014313	1902.84	-0.272043	0.126406	-2.15215	0.0313859	0.0855761	1759.17	1789.79	1622.78	2519.92	1916.74	1808.61	Cox6c	cytochrome c oxidase subunit 6C
ENSMUSG00000014329	2921.11	0.928169	0.0997133	9.30838	1.29799e-20	3.09839e-19	3812.5	3736.64	3940	1718.26	2113.66	2205.63	Bicc1	BicC family RNA binding protein 1
ENSMUSG00000014349	5031.36	0.130746	0.0653842	1.99966	0.0455375	0.115534	5364.03	5182.75	5229.98	5067.35	4810.58	4533.48	Ube2z	ubiquitin-conjugating enzyme E2Z
ENSMUSG00000014353	1350.81	0.385728	0.0900688	4.28259	1.84727e-05	0.000112924	1560.18	1476.71	1553.75	1059.05	1239.3	1215.85	Tmem87b	transmembrane protein 87B
ENSMUSG00000014355	7387.93	-0.112164	0.0881145	-1.27293	0.203042	0.368364	7263.55	7186.7	6851.73	6742.38	8373.31	7909.93	Anapc1	anaphase promoting complex subunit 1
ENSMUSG00000014361	130.805	-0.977372	0.234558	-4.16687	3.08817e-05	0.000181793	83.6327	82.6058	97.8819	175.854	209.761	135.095	Mertk	MER proto-oncogene tyrosine kinase
ENSMUSG00000014402	1648.56	0.139447	0.0855276	1.63043	0.10301	0.220207	1748.6	1728.6	1707.27	1723.17	1500.43	1483.28	Tsg101	tumor susceptibility gene 101
ENSMUSG00000014418	948.166	0.228513	0.121661	1.87828	0.0603428	0.144427	1069.92	951.496	1047.85	734.854	923.589	961.285	Hps5	HPS5, biogenesis of lysosomal organelles complex 2 subunit 2
ENSMUSG00000014426	1669.89	-0.176518	0.0849017	-2.07909	0.0376091	0.0989015	1606.32	1584.81	1511.5	1650.47	1921.02	1745.2	Map3k4	mitogen-activated protein kinase kinase kinase 4
ENSMUSG00000014444	6734.55	0.224982	0.125841	1.78783	0.0738041	0.169163	7465.42	7402.91	6907.37	4846.3	6811.87	6973.45	Piezo1	piezo-type mechanosensitive ion channel component 1
ENSMUSG00000014453	5.43215	-0.790007	0.907709	-0.870332	0.384119	0.576448	5.76777	3.05947	3.09101	4.91213	7.49145	8.2711	Blk	B lymphoid kinase
ENSMUSG00000014470	605.626	0.148	0.106101	1.3949	0.163045	0.312233	673.868	639.43	596.564	611.068	552.227	560.597	Rnf166	ring finger protein 166
ENSMUSG00000014496	2462.13	0.143972	0.106347	1.35379	0.175804	0.330404	2608.95	2569.96	2575.84	1963.87	2462.55	2591.61	Ankrd28	ankyrin repeat domain 28
ENSMUSG00000014498	4318.96	0.454268	0.155631	2.91887	0.00351304	0.0132419	5003.54	5228.64	4747.79	2584.76	4168.46	4180.58	Ankrd52	ankyrin repeat domain 52
ENSMUSG00000014503	151.574	-0.000287102	0.175846	-0.00163269	0.998697	0.999374	162.459	148.894	143.217	153.258	150.899	150.718	Pkd2l2	polycystic kidney disease 2-like 2
ENSMUSG00000014504	1259.18	-0.0444438	0.118393	-0.375393	0.707368	0.838187	1201.62	1333.93	1183.86	1493.29	1189	1153.36	Srp19	signal recognition particle 19
ENSMUSG00000014543	5.4759	1.44941	0.91224	1.58885	0.112094	0.235706	7.69036	8.1586	8.24268	2.94728	2.14042	3.67604	Klra17	killer cell lectin-like receptor, subfamily A, member 17
ENSMUSG00000014547	1437.77	0.658893	0.104974	6.27675	3.45725e-10	3.85432e-09	1805.31	1795.91	1680.48	963.759	1151.54	1229.64	Wdfy2	WD repeat and FYVE domain containing 2
ENSMUSG00000014550	1280.58	0.133142	0.0751033	1.77278	0.0762646	0.173687	1311.21	1339.03	1368.29	1224.1	1255.35	1185.52	Rbsn	rabenosyn, RAB effector
ENSMUSG00000014551	609.181	-0.535391	0.13065	-4.0979	4.16909e-05	0.000239715	501.796	485.436	504.864	839.974	693.495	629.522	Mrps25	mitochondrial ribosomal protein S25
ENSMUSG00000014554	386.551	-0.0469669	0.132484	-0.354511	0.722956	0.846153	342.221	402.831	395.649	414.583	405.609	358.414	Dguok	deoxyguanosine kinase
ENSMUSG00000014592	164.98	0.0711482	0.175709	0.404922	0.685535	0.824582	172.072	169.291	165.884	179.784	146.618	156.232	Camta1	calmodulin binding transcription activator 1
ENSMUSG00000014599	9902.92	0.0179892	0.0741238	0.242691	0.808245	0.898747	10347.4	10324.7	9220.47	9827.2	10386.4	9311.42	Csf1	colony stimulating factor 1 (macrophage)
ENSMUSG00000014601	2478.64	0.333168	0.0675203	4.93434	8.0421e-07	6.08842e-06	2881	2755.57	2654.14	2149.55	2180.01	2251.58	Strip1	striatin interacting protein 1
ENSMUSG00000014602	484.085	0.758252	0.140005	5.41591	6.09785e-08	5.29524e-07	614.268	607.815	603.777	302.587	354.239	421.826	Kif1a	kinesin family member 1A
ENSMUSG00000014603	8.69483	3.2371	0.933192	3.46885	0.000522696	0.00242832	17.3033	12.2379	17.5157	0.982425	3.21062	0.919011	Alx3	aristaless-like homeobox 3
ENSMUSG00000014606	2890.66	0.100954	0.0741513	1.36145	0.17337	0.326939	3002.12	3004.4	2969.43	2997.38	2601.68	2768.98	Slc25a11	solute carrier family 25 (mitochondrial carrier oxoglutarate carrier), member 11
ENSMUSG00000014633	377.616	-0.719266	0.178684	-4.02535	5.68906e-05	0.000319339	273.008	314.106	268.918	578.648	456.979	374.037	Cmc2	COX assembly mitochondrial protein 2
ENSMUSG00000014668	1454.17	0.648791	0.0711218	9.12225	7.35786e-20	1.67428e-18	1750.52	1812.23	1764.96	1125.86	1116.23	1155.2	Chfr	checkpoint with forkhead and ring finger domains
ENSMUSG00000014704	14.8679	-0.106442	0.542192	-0.196317	0.844362	0.918935	17.3033	11.2181	14.4247	14.7364	14.9829	16.5422	Hoxa2	homeobox A2
ENSMUSG00000014748	2370.77	-0.0405296	0.0730887	-0.554527	0.579218	0.748116	2339.79	2372.11	2299.71	2520.9	2449.71	2242.39	Tex261	testis expressed gene 261
ENSMUSG00000014763	1559.23	0.16314	0.0796377	2.04852	0.0405088	0.105099	1682.27	1638.86	1620.72	1366.55	1505.78	1541.18	Fam120b	family with sequence similarity 120, member B
ENSMUSG00000014767	741.973	-0.162325	0.0992393	-1.63569	0.101904	0.218337	683.481	662.886	754.205	786.923	814.428	749.913	Tbp	TATA box binding protein
ENSMUSG00000014769	5506.85	-0.0369172	0.0995214	-0.370948	0.710676	0.839672	5219.83	5494.81	5594.72	6461.41	5206.56	5063.75	Psmb1	proteasome (prosome, macropain) subunit, beta type 1
ENSMUSG00000014773	180.06	-1.58252	0.219374	-7.2138	5.44136e-13	7.69503e-12	96.1295	77.5067	96.8515	215.151	267.552	327.168	Dll1	delta like canonical Notch ligand 1
ENSMUSG00000014776	482.14	0.288168	0.109415	2.63372	0.00844542	0.0283248	542.17	525.21	523.41	419.496	418.451	464.1	Nol3	nucleolar protein 3 (apoptosis repressor with CARD domain)
ENSMUSG00000014778	2483.35	0.0718449	0.0684504	1.04959	0.293906	0.480179	2615.68	2577.1	2441.89	2338.17	2513.92	2413.32	Fhod1	formin homology 2 domain containing 1
ENSMUSG00000014782	1945.8	0.650923	0.0969241	6.7158	1.87033e-11	2.35196e-10	2524.36	2221.18	2387.29	1368.52	1503.64	1669.84	Plekhg4	pleckstrin homology domain containing, family G (with RhoGef domain) member 4
ENSMUSG00000014786	912.674	0.0714074	0.090907	0.785499	0.432161	0.62294	907.463	935.179	963.364	828.184	911.817	930.039	Slc9a5	solute carrier family 9 (sodium/hydrogen exchanger), member 5
ENSMUSG00000014791	41.6484	0.111181	0.347671	0.319787	0.749129	0.862376	36.5292	40.793	52.5471	33.4025	40.6679	45.9505	Elmo3	engulfment and cell motility 3
ENSMUSG00000014837	329.375	0.22163	0.130347	1.70031	0.0890735	0.196345	375.866	336.542	351.344	282.938	312.501	317.059	4931428F04Rik	RIKEN cDNA 4931428F04 gene
ENSMUSG00000014846	683.603	-0.649242	0.109381	-5.93559	2.92782e-09	2.97316e-08	518.138	526.229	553.29	894.007	747.005	862.951	Tppp3	tubulin polymerization-promoting protein family member 3
ENSMUSG00000014850	460.181	-0.698354	0.127289	-5.48636	4.10298e-08	3.61968e-07	363.37	325.324	363.708	512.826	626.072	569.787	Msh3	mutS homolog 3
ENSMUSG00000014856	808.321	0.0610924	0.117039	0.521983	0.601682	0.765201	796.914	827.078	852.087	900.884	779.111	693.853	Tmem208	transmembrane protein 208
ENSMUSG00000014859	953.413	-0.450081	0.0949872	-4.73834	2.15478e-06	1.53783e-05	838.249	751.611	827.359	1166.14	1102.31	1034.81	E2f4	E2F transcription factor 4
ENSMUSG00000014867	11726.1	0.280394	0.059516	4.71124	2.46212e-06	1.73635e-05	13046.7	12754.9	12784.4	11215.4	10301.8	10253.4	Surf4	surfeit gene 4
ENSMUSG00000014873	500.856	-0.0424022	0.127974	-0.331333	0.740393	0.856322	478.725	487.476	514.137	576.684	498.717	449.396	Surf2	surfeit gene 2
ENSMUSG00000014905	520.696	0.213978	0.120073	1.78207	0.0747382	0.170938	574.854	507.873	595.534	487.283	443.066	515.565	Dnajb9	DnaJ heat shock protein family (Hsp40) member B9
ENSMUSG00000014907	672.837	0.320158	0.0975201	3.28299	0.00102712	0.00443091	741.159	740.393	759.357	581.596	641.054	573.463	Naf1	nuclear assembly factor 1 ribonucleoprotein
ENSMUSG00000014932	1106.25	0.374675	0.0870461	4.30432	1.67496e-05	0.000103255	1245.84	1209.51	1292.04	895.972	987.802	1006.32	Yes1	YES proto-oncogene 1, Src family tyrosine kinase
ENSMUSG00000014956	7526.17	0.337461	0.0594892	5.67263	1.4062e-08	1.31494e-07	8229.65	8141.26	8837.19	6647.09	6531.48	6770.35	Ppp1cb	protein phosphatase 1 catalytic subunit beta
ENSMUSG00000014959	5015.91	0.272194	0.0649904	4.18822	2.81148e-05	0.000167097	5514.95	5567.22	5379.38	4582.03	4772.06	4279.83	Gorasp2	golgi reassembly stacking protein 2
ENSMUSG00000014980	285.548	-0.633776	0.150885	-4.20038	2.66464e-05	0.000158664	228.788	225.381	217.401	395.917	310.36	335.439	Tsen15	tRNA splicing endonuclease subunit 15
ENSMUSG00000015002	4450.45	0.093437	0.0726488	1.28615	0.198392	0.362302	4602.68	4476.01	4704.51	3965.07	4531.26	4423.2	Efr3a	EFR3 homolog A
ENSMUSG00000015013	637.384	0.367493	0.112558	3.26491	0.00109498	0.0046934	679.636	751.611	723.295	618.928	529.753	521.079	Trappc2l	trafficking protein particle complex 2-like
ENSMUSG00000015016	365.632	0.028334	0.124034	0.228437	0.819306	0.905175	368.176	384.474	355.466	363.497	337.115	385.065	Acsf3	acyl-CoA synthetase family member 3
ENSMUSG00000015023	1124.61	-0.172515	0.0881836	-1.95631	0.0504282	0.125307	1027.62	1103.45	1040.64	1211.33	1255.35	1109.25	Ddx19a	DEAD box helicase 19a
ENSMUSG00000015027	679.162	-0.136436	0.100165	-1.36211	0.173163	0.326701	629.648	692.461	619.232	677.873	722.39	733.371	Galns	galactosamine (N-acetyl)-6-sulfate sulfatase
ENSMUSG00000015053	905.376	0.0228505	0.0875786	0.260914	0.794159	0.891146	948.798	905.604	882.997	941.163	879.711	873.979	Gata2	GATA binding protein 2
ENSMUSG00000015083	36.3116	0.22587	0.346099	0.652616	0.514004	0.696888	36.5292	38.7533	42.2437	34.3849	31.036	34.9224	C8g	complement component 8, gamma polypeptide
ENSMUSG00000015087	2932.48	-0.0254837	0.0625052	-0.407706	0.68349	0.822835	2971.36	2896.3	2851.97	3066.15	2894.91	2914.18	Rabl6	RAB, member RAS oncogene family-like 6
ENSMUSG00000015092	2415.58	-0.0901732	0.138483	-0.651149	0.51495	0.697586	2471.49	2412.9	2135.89	3106.43	2189.65	2177.14	Edf1	endothelial differentiation-related factor 1
ENSMUSG00000015093	6.6829	0.00656197	0.813562	0.00806572	0.993565	0.996853	6.72907	8.1586	5.15168	4.91213	9.63187	5.51406	Clic3	chloride intracellular channel 3
ENSMUSG00000015094	2601.5	0.207127	0.0742211	2.79068	0.00525977	0.0188823	2905.03	2692.34	2766.45	2571.99	2309.51	2363.7	Npdc1	neural proliferation, differentiation and control 1
ENSMUSG00000015095	1401.28	0.0760804	0.0733043	1.03787	0.29933	0.486343	1459.25	1453.25	1402.29	1326.27	1362.37	1404.25	Fbxw5	F-box and WD-40 domain protein 5
ENSMUSG00000015112	8.87271	1.26144	0.869747	1.45036	0.146959	0.289609	5.76777	7.13877	24.728	6.87698	3.21062	5.51406	Slc25a13	solute carrier family 25 (mitochondrial carrier, adenine nucleotide translocator), member 13
ENSMUSG00000015120	1786.29	-0.0681532	0.0786137	-0.866938	0.385976	0.578154	1734.18	1781.63	1715.51	1866.61	1924.23	1695.57	Ube2i	ubiquitin-conjugating enzyme E2I
ENSMUSG00000015126	350.598	-0.049025	0.1459	-0.336018	0.736858	0.854455	354.718	336.542	343.102	401.812	300.728	366.685	Tsr3	TSR3 20S rRNA accumulation
ENSMUSG00000015127	105.675	0.37369	0.2442	1.53026	0.125951	0.257989	123.046	129.518	105.094	70.7346	109.161	96.4961	Unkl	unkempt family like zinc finger
ENSMUSG00000015133	5040.54	0.303774	0.105561	2.87772	0.00400565	0.0148719	5771.62	5469.32	5466.96	3774.48	4709.98	5050.88	Lrrk1	leucine-rich repeat kinase 1
ENSMUSG00000015134	163.503	1.17339	0.177079	6.62635	3.44084e-11	4.1972e-10	226.866	233.54	219.461	93.3304	98.4591	109.362	Aldh1a3	aldehyde dehydrogenase family 1, subfamily A3
ENSMUSG00000015143	25425.3	0.508428	0.0527395	9.64037	5.39952e-22	1.38789e-20	30952.7	29567.8	29057.5	20488.5	21344.2	21140.9	Actn1	actinin, alpha 1
ENSMUSG00000015149	1631.72	0.256468	0.0727794	3.52391	0.000425236	0.00201517	1819.73	1821.41	1687.69	1466.76	1500.43	1494.31	Sirt2	sirtuin 2
ENSMUSG00000015165	9739.94	-0.104877	0.0628109	-1.66972	0.0949749	0.206576	9432.23	9469.07	9256.53	10735.9	9948.65	9597.23	Hnrnpl	heterogeneous nuclear ribonucleoprotein L
ENSMUSG00000015176	2160.03	-0.546241	0.107034	-5.10341	3.33579e-07	2.65557e-06	1757.25	1832.62	1677.39	2900.12	2583.48	2209.3	Nolc1	nucleolar and coiled-body phosphoprotein 1
ENSMUSG00000015189	929.132	0.298413	0.0915962	3.25792	0.00112231	0.00478882	1022.82	1022.88	1029.31	770.221	839.043	890.521	Casd1	CAS1 domain containing 1
ENSMUSG00000015202	1123.94	-0.329745	0.0922419	-3.57478	0.000350524	0.00169358	1021.86	958.635	1007.67	1143.54	1282.11	1329.81	Cnksr3	Cnksr family member 3
ENSMUSG00000015214	736.22	-0.116253	0.0933851	-1.24488	0.213176	0.382048	708.474	681.243	730.508	759.415	736.303	801.377	Mtmr1	myotubularin related protein 1
ENSMUSG00000015217	741.533	-0.578914	0.130203	-4.44624	8.7387e-06	5.64257e-05	571.009	648.608	564.624	1036.46	826.2	802.296	Hmgb3	high mobility group box 3
ENSMUSG00000015222	201.1	-1.01465	0.190352	-5.33038	9.80083e-08	8.31751e-07	142.272	133.597	123.64	222.028	270.763	314.302	Map2	microtubule-associated protein 2
ENSMUSG00000015224	3.70896	-0.529405	1.13252	-0.467458	0.640172	0.793118	1.92259	5.09912	2.06067	4.91213	6.42125	1.83802	Cyp2j9	cytochrome P450, family 2, subfamily j, polypeptide 9
ENSMUSG00000015243	6.97999	0.314475	0.81284	0.386885	0.698842	0.832293	4.80648	9.17842	9.27302	3.9297	6.42125	8.2711	Abca1	ATP-binding cassette, sub-family A (ABC1), member 1
ENSMUSG00000015247	766.263	0.252028	0.0963909	2.61465	0.00893191	0.029696	854.591	785.265	859.3	740.749	672.09	685.582	Nipsnap3b	nipsnap homolog 3B
ENSMUSG00000015289	456.774	-0.260798	0.141736	-1.84003	0.0657639	0.154594	398.937	423.227	424.498	580.613	486.945	426.421	Lage3	L antigen family, member 3
ENSMUSG00000015290	875.39	-0.0382551	0.108545	-0.352436	0.724511	0.84717	898.811	876.029	816.026	986.355	876.5	798.62	Ubl4a	ubiquitin-like 4A
ENSMUSG00000015291	6218.33	0.617294	0.0657585	9.3873	6.1558e-21	1.49385e-19	7478.88	7422.28	7686.3	4680.27	4802.02	5240.2	Gdi1	guanosine diphosphate (GDP) dissociation inhibitor 1
ENSMUSG00000015305	1507.72	1.45757	0.126898	11.4861	1.54953e-30	6.13133e-29	2285.96	2219.14	2126.61	640.541	867.938	906.145	Sash1	SAM and SH3 domain containing 1
ENSMUSG00000015312	565.792	0.3443	0.122575	2.8089	0.0049711	0.0179907	650.797	653.707	594.504	566.859	460.189	468.695	Gadd45b	growth arrest and DNA-damage-inducible 45 beta
ENSMUSG00000015335	385.281	0.300074	0.126063	2.38035	0.0172964	0.0521227	403.744	468.099	403.891	359.568	338.186	338.196	Zdhhc12	zinc finger, DHHC domain containing 12
ENSMUSG00000015337	79.9916	0.00945008	0.234619	0.0402784	0.967871	0.985977	80.7488	77.5067	82.4268	78.594	83.4762	77.1969	Endog	endonuclease G
ENSMUSG00000015341	937.569	0.137315	0.0875379	1.56863	0.116734	0.24336	952.643	976.992	1016.94	942.146	876.5	860.194	Golga7	golgi autoantigen, golgin subfamily a, 7
ENSMUSG00000015342	9.18519	0.253621	0.76015	0.333646	0.738647	0.855418	10.5742	9.17842	10.3034	3.9297	6.42125	14.7042	Xk	X-linked Kx blood group
ENSMUSG00000015354	2812.35	0.657992	0.0960706	6.84905	7.43441e-12	9.60079e-11	3487.58	3525.53	3314.59	2451.15	2167.17	1928.08	Pcolce2	procollagen C-endopeptidase enhancer 2
ENSMUSG00000015357	1162.37	-0.226657	0.101083	-2.24229	0.0249427	0.0707583	1036.28	1018.8	1159.13	1377.36	1168.67	1214.01	Clpx	caseinolytic mitochondrial matrix peptidase chaperone subunit
ENSMUSG00000015363	1373.28	-0.0302859	0.0876379	-0.34558	0.729658	0.850276	1374.65	1371.66	1330.16	1517.85	1336.69	1308.67	Trabd	TraB domain containing
ENSMUSG00000015377	181.102	-0.103442	0.168749	-0.612994	0.539881	0.718038	185.53	183.568	154.55	191.573	189.427	181.964	Dennd6b	DENN/MADD domain containing 6B
ENSMUSG00000015451	49.6479	0.162666	0.322922	0.503732	0.61445	0.774571	55.7551	50.9912	50.4864	58.9455	44.9487	36.7604	C4a	complement component 4A (Rodgers blood group)
ENSMUSG00000015452	25.0499	-0.158358	0.423796	-0.373665	0.708654	0.83901	27.8776	22.4361	20.6067	27.5079	28.8956	22.9753	Ager	advanced glycosylation end product-specific receptor
ENSMUSG00000015461	1499.83	-0.180951	0.083554	-2.16568	0.0303358	0.0832213	1465.01	1465.49	1286.89	1626.9	1572.14	1582.54	Atf6b	activating transcription factor 6 beta
ENSMUSG00000015467	4.41347	-1.45296	1.15559	-1.25733	0.208634	0.376553	1.92259	1.01982	4.12134	6.87698	10.7021	1.83802	Egfl8	EGF-like domain 8
ENSMUSG00000015468	14.289	0.697185	0.564405	1.23526	0.216735	0.387087	20.1872	19.3767	13.3944	9.82425	12.8425	10.1091	Notch4	notch 4
ENSMUSG00000015474	408.718	0.34396	0.121812	2.82368	0.0047475	0.0172586	456.615	461.98	453.348	394.935	330.694	354.738	Ppt2	palmitoyl-protein thioesterase 2
ENSMUSG00000015478	340.542	-0.0913844	0.161645	-0.565341	0.571842	0.742414	333.569	354.899	300.858	421.46	313.571	318.897	Rnf5	ring finger protein 5
ENSMUSG00000015488	1214.84	0.0193963	0.0922334	0.210296	0.833437	0.913464	1187.2	1214.61	1267.31	1323.33	1164.39	1132.22	Cacfd1	calcium channel flower domain containing 1
ENSMUSG00000015501	921.22	-0.496437	0.167234	-2.96853	0.00299232	0.0114729	823.83	739.373	729.477	782.01	1195.42	1257.21	Hivep2	human immunodeficiency virus type I enhancer binding protein 2
ENSMUSG00000015522	2235.43	0.133106	0.0836255	1.5917	0.111453	0.234665	2323.45	2327.24	2364.62	1917.69	2246.37	2233.2	Arnt	aryl hydrocarbon receptor nuclear translocator
ENSMUSG00000015533	5.15194	1.5608	0.954669	1.63492	0.102066	0.218568	6.72907	8.1586	8.24268	1.96485	2.14042	3.67604	Itga2	integrin alpha 2
ENSMUSG00000015536	966.61	0.0308176	0.123004	0.25054	0.80217	0.895671	931.495	967.813	1031.37	1113.09	927.87	828.029	Mocs2	molybdenum cofactor synthesis 2
ENSMUSG00000015542	305.096	0.0269433	0.15566	0.17309	0.862581	0.929587	301.847	327.364	294.676	355.638	277.184	273.865	Nat9	N-acetyltransferase 9 (GCN5-related, putative)
ENSMUSG00000015568	1095.61	0.615465	0.104244	5.9041	3.54572e-09	3.5579e-08	1385.23	1261.52	1331.19	774.151	859.377	962.204	Lpl	lipoprotein lipase
ENSMUSG00000015575	2724.49	0.579662	0.0809375	7.16184	7.96005e-13	1.10813e-11	3296.28	3187.97	3309.44	2401.05	2095.47	2056.75	Atp6v0e	ATPase, H+ transporting, lysosomal V0 subunit E
ENSMUSG00000015579	69.4943	0.107319	0.319723	0.335662	0.737126	0.854494	93.2456	58.13	64.9111	82.5237	49.2296	68.9258	Nkx2-5	NK2 homeobox 5
ENSMUSG00000015597	961.253	0.255682	0.130185	1.96399	0.0495309	0.123673	1050.7	1066.74	1021.06	704.399	964.257	960.366	Zfp318	zinc finger protein 318
ENSMUSG00000015605	1885.41	0.284724	0.0867603	3.28174	0.0010317	0.00444828	2268.66	2030.47	1913.33	1688.79	1657.75	1753.47	Srf	serum response factor
ENSMUSG00000015619	536.767	1.24334	0.10627	11.6998	1.27742e-31	5.30276e-30	766.152	746.511	751.114	334.025	323.203	299.597	Gata3	GATA binding protein 3
ENSMUSG00000015647	5426.48	-1.24651	0.120471	-10.347	4.31825e-25	1.30892e-23	3356.84	3257.32	3039.49	6136.23	8077.93	8691.08	Lama5	laminin, alpha 5
ENSMUSG00000015652	519.116	-0.489418	0.150561	-3.25063	0.0011515	0.00490427	414.318	447.703	433.771	739.766	547.946	531.188	Steap1	six transmembrane epithelial antigen of the prostate 1
ENSMUSG00000015653	3968.41	0.0466288	0.0819308	0.569125	0.569272	0.740334	4160.49	4033.41	3902.91	3523.96	4204.85	3984.83	Steap2	six transmembrane epithelial antigen of prostate 2
ENSMUSG00000015656	18420.1	-0.273186	0.0808028	-3.3809	0.000722479	0.00324298	16864	16547.7	16631.7	22303	19993.6	18180.8	Hspa8	heat shock protein 8
ENSMUSG00000015659	209.673	-0.0081051	0.158217	-0.0512278	0.959144	0.982694	217.253	222.322	187.521	201.397	217.252	212.291	Serac1	serine active site containing 1
ENSMUSG00000015668	1125.09	0.0284016	0.110295	0.257506	0.796788	0.893072	1149.71	1141.18	1116.88	1240.8	1146.19	955.771	Pdzd11	PDZ domain containing 11
ENSMUSG00000015671	3888.58	-0.0470348	0.0938655	-0.501087	0.61631	0.77576	3754.82	3852.9	3867.88	4511.3	3745.73	3598.85	Psma2	proteasome subunit alpha 2
ENSMUSG00000015672	757.489	-0.0110487	0.115335	-0.0957963	0.923682	0.964822	766.152	779.146	718.144	859.622	742.724	679.149	Mrpl32	mitochondrial ribosomal protein L32
ENSMUSG00000015697	1640.21	-0.132001	0.0878266	-1.50297	0.132847	0.268552	1645.74	1513.42	1536.23	1563.04	1779.76	1803.1	Setdb1	SET domain, bifurcated 1
ENSMUSG00000015702	68.1457	-0.514127	0.263123	-1.95394	0.0507081	0.12583	54.7938	58.13	55.6381	82.5237	69.5635	88.225	Anxa9	annexin A9
ENSMUSG00000015709	684.707	0.243308	0.122795	1.98142	0.0475439	0.119642	768.075	763.849	694.446	540.334	700.986	640.55	Arnt2	aryl hydrocarbon receptor nuclear translocator 2
ENSMUSG00000015711	1478.79	0.321561	0.083702	3.84174	0.000122164	0.000645371	1663.04	1573.59	1692.84	1248.66	1282.11	1412.52	Prune1	prune exopolyphosphatase
ENSMUSG00000015714	5622.92	-0.0120498	0.0539648	-0.223289	0.82331	0.907291	5451.5	5725.29	5621.51	5679.4	5692.44	5567.37	Cers2	ceramide synthase 2
ENSMUSG00000015733	6486.07	-0.0102613	0.0656316	-0.156348	0.875759	0.938946	6383.96	6345.35	6660.09	6934.94	6269.28	6322.79	Capza2	capping protein (actin filament) muscle Z-line, alpha 2
ENSMUSG00000015745	2061.6	0.196476	0.0809164	2.42814	0.0151765	0.0467249	2245.59	2308.88	2050.37	2023.8	1910.32	1830.67	Plekho1	pleckstrin homology domain containing, family O member 1
ENSMUSG00000015747	548.824	0.310476	0.113994	2.72363	0.00645696	0.0225945	636.377	598.637	587.291	525.597	502.998	442.044	Vps45	vacuolar protein sorting 45
ENSMUSG00000015748	1011.47	-0.306171	0.102729	-2.98038	0.0028789	0.0110884	876.701	946.397	890.21	1226.07	1125.86	1003.56	Prpf3	pre-mRNA processing factor 3
ENSMUSG00000015749	6155.96	-0.399693	0.0873178	-4.57745	4.70677e-06	3.18644e-05	5293.85	5495.83	5136.22	7880.03	6614.95	6514.87	Anp32e	acidic (leucine-rich) nuclear phosphoprotein 32 family, member E
ENSMUSG00000015750	956.927	0.227666	0.0850217	2.67774	0.00741208	0.0253729	1029.55	1010.65	1056.09	850.78	927.87	866.627	Aph1a	aph1 homolog A, gamma secretase subunit
ENSMUSG00000015755	3918.79	0.215793	0.0779136	2.76964	0.0056118	0.0199941	4213.36	4248.59	4171.83	3274.42	3809.94	3794.6	Tab2	TGF-beta activated kinase 1/MAP3K7 binding protein 2
ENSMUSG00000015757	1224.3	-0.163079	0.0803739	-2.02901	0.0424574	0.109185	1126.64	1179.94	1159.13	1365.57	1262.85	1251.69	Ppil4	peptidylprolyl isomerase (cyclophilin)-like 4
ENSMUSG00000015759	2803.75	0.0714867	0.0715842	0.998638	0.31797	0.508042	2749.3	2956.47	2913.79	2877.52	2723.68	2601.72	Cnih1	cornichon family AMPA receptor auxiliary protein 1
ENSMUSG00000015766	585.568	-2.90811	0.143307	-20.2928	1.48827e-91	2.51674e-89	143.233	131.557	138.065	1176.95	1015.63	907.983	Eps8	epidermal growth factor receptor pathway substrate 8
ENSMUSG00000015776	1545.87	-0.0287613	0.077794	-0.369711	0.711598	0.84039	1565.95	1524.64	1500.17	1645.56	1565.71	1473.17	Med22	mediator complex subunit 22
ENSMUSG00000015790	639.713	0.232154	0.115176	2.01565	0.0438368	0.112158	681.558	701.639	690.325	667.067	536.174	561.516	Surf1	surfeit gene 1
ENSMUSG00000015804	1221.34	-0.215176	0.101885	-2.11196	0.03469	0.0926199	1144.9	1088.15	1158.1	1478.55	1255.35	1202.98	Med28	mediator complex subunit 28
ENSMUSG00000015806	574.335	-0.340222	0.127093	-2.67695	0.00742965	0.0254111	513.332	546.626	460.56	718.153	629.282	578.058	Qdpr	quinoid dihydropteridine reductase
ENSMUSG00000015812	9.50854	0.061461	0.75671	0.0812213	0.935266	0.970861	9.61295	9.17842	10.3034	15.7188	8.56166	3.67604	Gnrh1	gonadotropin releasing hormone 1
ENSMUSG00000015829	2.47068	1.01929	1.43352	0.711042	0.477058	NA	4.80648	3.05947	2.06067	0	2.14042	2.75703	Tnr	tenascin R
ENSMUSG00000015837	12345.2	-0.0490988	0.0561104	-0.87504	0.381552	0.574043	12429.5	12213.4	11762.3	13045.6	12254.9	12365.3	Sqstm1	sequestosome 1
ENSMUSG00000015839	4698.53	-0.256304	0.0542667	-4.72304	2.32343e-06	1.64431e-05	4304.68	4262.87	4278.98	4982.86	5196.93	5164.84	Nfe2l2	nuclear factor, erythroid derived 2, like 2
ENSMUSG00000015846	1767.13	0.248508	0.0772688	3.21615	0.00129924	0.00546682	1992.76	1931.55	1831.94	1528.65	1680.23	1637.68	Rxra	retinoid X receptor alpha
ENSMUSG00000015850	1123.29	0.704846	0.0910334	7.74272	9.73111e-15	1.56644e-13	1485.2	1402.26	1288.95	823.272	887.202	852.842	Adamtsl4	ADAMTS-like 4
ENSMUSG00000015869	1969.42	0.0581154	0.0701066	0.828957	0.407129	0.599536	2073.51	2024.35	1928.79	1985.48	1929.58	1874.78	Prpsap1	phosphoribosyl pyrophosphate synthetase-associated protein 1
ENSMUSG00000015880	1470.27	-1.15182	0.0907887	-12.6868	6.99845e-37	3.67419e-35	903.617	997.388	836.632	2024.78	2107.24	1951.98	Ncapg	non-SMC condensin I complex, subunit G
ENSMUSG00000015882	460.059	0.0186536	0.135187	0.137984	0.890253	0.946326	461.422	443.624	484.258	389.04	471.962	510.051	Lcorl	ligand dependent nuclear receptor corepressor-like
ENSMUSG00000015889	3002.51	-0.152613	0.0627005	-2.434	0.014933	0.0460458	2846.39	2802.48	2882.88	3294.07	3081.13	3108.09	Lta4h	leukotriene A4 hydrolase
ENSMUSG00000015890	1.86231	-0.77936	2.17391	-0.358506	0.719964	NA	0	0	4.12134	4.91213	2.14042	0	Amdhd1	amidohydrolase domain containing 1
ENSMUSG00000015932	9329.05	0.473398	0.0560316	8.44876	2.94417e-17	5.57761e-16	10635.8	10705.1	11196.7	7962.56	7935.59	7538.64	Dstn	destrin
ENSMUSG00000015937	1810.94	-0.204003	0.0977272	-2.08747	0.0368457	0.0971965	1693.8	1733.7	1621.75	2192.77	1840.76	1782.88	Macroh2a1	macroH2A.1 histone
ENSMUSG00000015942	230.141	-0.0552306	0.155149	-0.355983	0.721853	0.845707	242.246	197.846	236.977	238.729	234.376	230.672	Gtf2ird2	GTF2I repeat domain containing 2
ENSMUSG00000015943	218.62	-0.227639	0.166247	-1.36928	0.170911	0.323631	175.917	204.985	223.583	256.413	224.744	226.077	Bola1	bolA-like 1 (E. coli)
ENSMUSG00000015944	1747.23	0.323536	0.106955	3.02496	0.00248666	0.0097174	1965.85	1947.86	1913.33	1311.54	1636.35	1708.44	Castor2	cytosolic arginine sensor for mTORC1 subunit 2
ENSMUSG00000015947	2.12978	1.21773	1.49949	0.812098	0.416735	NA	3.84518	2.03965	3.09101	1.96485	0	1.83802	Fcgr1	Fc receptor, IgG, high affinity I
ENSMUSG00000015950	4.80266	-0.476606	0.928057	-0.513552	0.607565	0.769338	3.84518	3.05947	5.15168	5.89455	5.35104	5.51406	Ncf1	neutrophil cytosolic factor 1
ENSMUSG00000015957	81.5791	1.98483	0.258815	7.66891	1.7347e-14	2.74021e-13	136.504	130.538	123.64	29.4728	35.3169	34.0034	Wnt11	wingless-type MMTV integration site family, member 11
ENSMUSG00000015961	3798.14	-0.237417	0.0682793	-3.47715	0.00050678	0.0023612	3474.12	3494.94	3489.75	4392.42	4027.19	3910.39	Adss	adenylosuccinate synthetase, non muscle
ENSMUSG00000015962	1.6253	-1.19719	1.73089	-0.691659	0.489151	NA	1.92259	0	1.03034	0.982425	2.14042	3.67604	1700016C15Rik	RIKEN cDNA 1700016C15 gene
ENSMUSG00000015966	2.35243	0.910527	1.55174	0.586777	0.557354	NA	0	3.05947	6.18201	1.96485	1.07021	1.83802	Il17rb	interleukin 17 receptor B
ENSMUSG00000015971	1095.35	0.0708743	0.0775986	0.913346	0.361061	0.552634	1131.44	1140.16	1095.25	1091.47	1047.73	1066.05	Actr8	ARP8 actin-related protein 8
ENSMUSG00000015980	89.2132	0.237629	0.225017	1.05605	0.290947	0.476974	100.936	88.7247	99.9425	80.5589	82.406	82.711	Lrrc27	leucine rich repeat containing 27
ENSMUSG00000015981	7.94155	-0.215052	0.737991	-0.291402	0.770744	0.875362	7.69036	5.09912	9.27302	9.82425	7.49145	8.2711	Stk32c	serine/threonine kinase 32C
ENSMUSG00000015994	2747.41	0.105832	0.0818328	1.29327	0.195916	0.358923	2828.13	2789.22	2927.18	2911.91	2524.62	2503.39	Fnta	farnesyltransferase, CAAX box, alpha
ENSMUSG00000016018	1776.25	-0.34292	0.0791799	-4.3309	1.48502e-05	9.23613e-05	1553.45	1485.88	1658.84	2064.08	2000.22	1895	Mtrex	Mtr4 exosome RNA helicase
ENSMUSG00000016028	76.0074	-0.066229	0.288363	-0.229672	0.818347	0.904675	86.5166	66.2886	70.0628	59.9279	74.9145	98.3341	Celsr1	cadherin, EGF LAG seven-pass G-type receptor 1
ENSMUSG00000016128	1730.53	-0.715613	0.110589	-6.47093	9.74004e-11	1.14298e-09	1288.14	1301.3	1340.47	1806.68	2283.82	2362.78	Stard13	StAR-related lipid transfer (START) domain containing 13
ENSMUSG00000016179	189.983	-0.123759	0.20059	-0.616975	0.537251	0.715668	177.84	191.727	176.187	155.223	199.059	239.862	Camk1g	calcium/calmodulin-dependent protein kinase I gamma
ENSMUSG00000016181	474.388	0.00806682	0.110049	0.0733022	0.941566	0.973478	478.725	483.397	464.681	497.107	479.453	442.963	Utp25	UTP25 small subunit processome component
ENSMUSG00000016194	10.5238	0.310301	0.663093	0.46796	0.639813	0.792796	12.4968	12.2379	10.3034	10.8067	5.35104	11.9471	Hsd11b1	hydroxysteroid 11-beta dehydrogenase 1
ENSMUSG00000016206	93.1185	-0.191099	0.236653	-0.807509	0.419373	0.611198	99.0134	88.7247	73.1538	103.155	89.8975	104.767	H2-M3	histocompatibility 2, M region locus 3
ENSMUSG00000016239	18.6915	-0.138125	0.520048	-0.265601	0.790547	0.888867	12.4968	18.3568	22.6674	23.5782	13.9127	21.1372	Lonrf3	LON peptidase N-terminal domain and ring finger 3
ENSMUSG00000016252	1143.83	-0.189529	0.158538	-1.19548	0.231899	0.405873	988.211	1095.29	1123.07	1567.95	1070.21	1018.26	Atp5e	ATP synthase, H+ transporting, mitochondrial F1 complex, epsilon subunit
ENSMUSG00000016253	1343.83	-0.388895	0.0944222	-4.11868	3.81045e-05	0.000220753	1207.39	1186.06	1097.31	1650.47	1530.4	1391.38	Nelfcd	negative elongation factor complex member C/D, Th1l
ENSMUSG00000016256	3015.66	0.0197548	0.0866031	0.228107	0.819563	0.905337	3179	2980.95	2948.82	3324.53	2826.42	2834.23	Ctsz	cathepsin Z
ENSMUSG00000016257	1862.43	-0.208781	0.0903133	-2.31174	0.0207919	0.0608744	1737.06	1808.15	1638.23	2192.77	1945.64	1852.73	Prelid3b	PRELI domain containing 3B
ENSMUSG00000016262	3730.51	0.468826	0.0788579	5.9452	2.76118e-09	2.81105e-08	4395.04	4407.68	4192.43	2934.5	3025.48	3427.91	Sertad4	SERTA domain containing 4
ENSMUSG00000016308	1279.7	0.186679	0.105394	1.77126	0.0765182	0.174166	1349.66	1444.07	1293.07	1343.96	1174.02	1073.4	Ube2a	ubiquitin-conjugating enzyme E2A
ENSMUSG00000016319	7826.17	-0.4632	0.0879166	-5.26862	1.37452e-07	1.1465e-06	6461.83	6551.35	6728.09	10186.8	8883.79	8145.19	Slc25a5	solute carrier family 25 (mitochondrial carrier, adenine nucleotide translocator), member 5
ENSMUSG00000016344	426.202	0.148704	0.141223	1.05297	0.292355	0.478218	433.544	453.822	457.469	473.529	351.028	387.823	Ppdpf	pancreatic progenitor cell differentiation and proliferation factor
ENSMUSG00000016349	5.98418	4.07234	1.65783	2.45643	0.0140326	0.0437734	1.92259	1.01982	30.9101	0.982425	1.07021	0	Eef1a2	eukaryotic translation elongation factor 1 alpha 2
ENSMUSG00000016356	9.447	-0.470877	0.745997	-0.631206	0.527906	0.708356	12.4968	6.11895	5.15168	11.7891	6.42125	14.7042	Col20a1	collagen, type XX, alpha 1
ENSMUSG00000016382	8462.41	0.103299	0.0551369	1.8735	0.060999	0.145696	8777.59	8650.15	8868.1	7826.98	8274.85	8376.78	Pls3	plastin 3 (T-isoform)
ENSMUSG00000016409	758.663	-0.0128737	0.119467	-0.10776	0.914186	0.959896	736.352	681.243	847.966	703.416	829.411	753.589	Nkap	NFKB activating protein
ENSMUSG00000016427	426.097	-0.0773372	0.187288	-0.412932	0.679656	0.82086	389.325	444.643	410.073	571.771	390.626	350.143	Ndufa1	NADH:ubiquinone oxidoreductase subunit A1
ENSMUSG00000016477	1271.35	0.0280296	0.077942	0.359621	0.71913	0.844512	1302.55	1250.3	1298.22	1199.54	1278.9	1298.56	E2f3	E2F transcription factor 3
ENSMUSG00000016481	992.659	0.139724	0.0920845	1.51735	0.129179	0.263124	1043.01	987.19	1091.13	946.075	1001.71	886.845	Cr1l	complement component (3b/4b) receptor 1-like
ENSMUSG00000016487	9419.95	0.0174544	0.0801608	0.217742	0.82763	0.910421	9339.94	9623.06	9467.75	8328.02	9870.53	9890.39	Ppfibp1	PTPRF interacting protein, binding protein 1 (liprin beta 1)
ENSMUSG00000016493	34.834	0.183343	0.357399	0.512992	0.607957	0.769485	41.3357	33.6542	36.0617	35.3673	33.1764	29.4083	Cd46	CD46 antigen, complement regulatory protein
ENSMUSG00000016494	574.071	-0.994802	0.102919	-9.66592	4.20831e-22	1.08692e-20	393.17	365.097	392.558	734.854	774.83	783.916	Cd34	CD34 antigen
ENSMUSG00000016495	763.465	0.00306791	0.0961323	0.0319135	0.974541	0.988946	739.236	794.443	759.357	816.395	735.233	736.128	Plgrkt	plasminogen receptor, C-terminal lysine transmembrane protein
ENSMUSG00000016496	6.96174	-1.87115	0.875781	-2.13655	0.0326345	0.0883061	4.80648	2.03965	2.06067	8.84183	13.9127	10.1091	Cd274	CD274 antigen
ENSMUSG00000016503	170.657	-0.0871525	0.17796	-0.48973	0.624325	0.781927	149.962	169.291	177.218	189.608	179.795	158.07	Gtf3a	general transcription factor III A
ENSMUSG00000016510	317.445	-0.00636983	0.132252	-0.0481644	0.961585	0.983753	307.614	341.641	300.858	332.06	321.062	301.436	Mtif3	mitochondrial translational initiation factor 3
ENSMUSG00000016520	481.627	0.289537	0.119896	2.41491	0.0157392	0.0481528	545.054	526.229	518.259	387.076	439.855	473.291	Lnx2	ligand of numb-protein X 2
ENSMUSG00000016526	93.4892	-1.8873	0.253334	-7.44987	9.34298e-14	1.39364e-12	39.4131	35.6939	44.3044	168.977	133.776	138.771	Dyrk3	dual-specificity tyrosine-(Y)-phosphorylation regulated kinase 3
ENSMUSG00000016528	4174.03	0.0250098	0.0633417	0.394839	0.692962	0.828599	4241.23	4325.08	4063.64	4286.32	4157.76	3970.13	Mapkapk2	MAP kinase-activated protein kinase 2
ENSMUSG00000016534	10815.6	0.326566	0.0826113	3.95305	7.71624e-05	0.000423944	11922	11768.8	12413.5	8577.55	9713.21	10498.8	Lamp2	lysosomal-associated membrane protein 2
ENSMUSG00000016541	6470.77	0.224305	0.0507895	4.41637	1.00372e-05	6.39111e-05	6861.72	6970.5	7086.65	6018.34	5912.9	5974.49	Atxn10	ataxin 10
ENSMUSG00000016552	652.459	-0.01682	0.120631	-0.139434	0.889108	0.945678	625.803	681.243	638.808	564.894	713.829	690.177	Foxred2	FAD-dependent oxidoreductase domain containing 2
ENSMUSG00000016554	2918.16	-0.108933	0.0833501	-1.30694	0.191234	0.352368	2845.43	2889.16	2689.18	3320.6	2950.56	2814.01	Eif3d	eukaryotic translation initiation factor 3, subunit D
ENSMUSG00000016559	13454.2	-0.231201	0.059972	-3.85514	0.000115664	0.000614057	12196.9	12620.3	12318.7	15382.8	13995.1	14211.6	H3f3b	H3.3 histone B
ENSMUSG00000016619	2668.92	-0.343832	0.0732232	-4.69567	2.65736e-06	1.8634e-05	2429.19	2327.24	2299.71	3121.16	3047.95	2788.28	Nup50	nucleoporin 50
ENSMUSG00000016624	8.05439	-1.15971	0.776041	-1.4944	0.135071	0.27192	6.72907	5.09912	3.09101	14.7364	8.56166	10.1091	Phf21b	PHD finger protein 21B
ENSMUSG00000016637	520.377	-0.0365621	0.104246	-0.350728	0.725792	0.847742	527.751	529.289	484.258	531.492	520.121	529.35	Ift27	intraflagellar transport 27
ENSMUSG00000016664	4206.49	-0.46309	0.0572779	-8.08498	6.2174e-16	1.08333e-14	3611.59	3515.33	3483.56	4774.59	5010.71	4843.19	Pacsin2	protein kinase C and casein kinase substrate in neurons 2
ENSMUSG00000016756	608.726	-1.54779	0.135691	-11.4067	3.87258e-30	1.49192e-28	325.879	294.729	310.131	762.362	955.696	1003.56	Cmah	cytidine monophospho-N-acetylneuraminic acid hydroxylase
ENSMUSG00000016757	3225.27	-0.14518	0.0670723	-2.16454	0.0304232	0.0834042	3173.24	3100.27	2914.82	3439.47	3463.19	3260.65	Ttll12	tubulin tyrosine ligase-like family, member 12
ENSMUSG00000016758	2.12641	-0.623534	1.61967	-0.384976	0.700255	NA	0.961295	4.0793	0	0.982425	2.14042	4.59505	Bik	BCL2-interacting killer
ENSMUSG00000016831	1956.45	0.139787	0.0720897	1.93907	0.0524932	0.12956	2016.8	2097.78	2039.03	1757.56	1904.97	1922.57	Tox4	TOX high mobility group box family member 4
ENSMUSG00000016833	464.392	-0.307351	0.150405	-2.04349	0.0410043	0.106162	419.125	408.95	417.286	624.822	461.26	454.91	Mrps18c	mitochondrial ribosomal protein S18C
ENSMUSG00000016918	5105.35	0.549737	0.109913	5.00155	5.68715e-07	4.39251e-06	6062.89	5713.06	6424.14	3532.8	4101.04	4798.15	Sulf1	sulfatase 1
ENSMUSG00000016921	7874.78	-0.0687426	0.0575598	-1.19428	0.232368	0.406289	7536.55	7705.79	7819.22	8409.56	8000.87	7776.67	Srsf6	serine and arginine-rich splicing factor 6
ENSMUSG00000016933	4447.66	0.0848099	0.0747015	1.13532	0.256242	0.435519	4594.99	4648.36	4492.26	3976.86	4327.92	4645.6	Plcg1	phospholipase C, gamma 1
ENSMUSG00000016940	932.902	0.0412143	0.111905	0.368296	0.712653	0.840972	961.295	1035.12	841.784	983.408	932.151	843.652	Kctd2	potassium channel tetramerisation domain containing 2
ENSMUSG00000016942	34.6448	-0.249115	0.359938	-0.692106	0.488871	0.675588	35.5679	29.5749	29.8797	38.3146	33.1764	41.3555	Tmprss6	transmembrane serine protease 6
ENSMUSG00000016946	1830.79	0.101296	0.0656848	1.54216	0.123035	0.253372	1906.25	1909.11	1870.06	1748.72	1746.58	1804.02	Kctd5	potassium channel tetramerisation domain containing 5
ENSMUSG00000016984	459.84	-0.718902	0.116866	-6.15152	7.67427e-10	8.32459e-09	355.679	359.998	326.616	589.455	596.106	531.188	Etaa1	Ewing tumor-associated antigen 1
ENSMUSG00000017002	19.0303	-0.142034	0.488882	-0.290529	0.771412	0.87575	14.4194	22.4361	17.5157	20.6309	17.1233	22.0563	Slpi	secretory leukocyte peptidase inhibitor
ENSMUSG00000017009	2610.54	-0.820155	0.10004	-8.19826	2.43899e-16	4.33434e-15	1984.11	1840.78	1838.12	3762.69	3286.61	2950.94	Sdc4	syndecan 4
ENSMUSG00000017057	3040.66	0.250294	0.0746121	3.35461	0.000794776	0.00352807	3284.75	3195.11	3432.05	2597.53	2783.61	2950.94	Il13ra1	interleukin 13 receptor, alpha 1
ENSMUSG00000017119	4873.51	0.153281	0.0618084	2.47994	0.0131405	0.0413764	5151.58	5158.27	5086.77	4366.88	4688.58	4788.96	Nbr1	NBR1, autophagy cargo receptor
ENSMUSG00000017132	1050.56	0.81458	0.079669	10.2246	1.53933e-24	4.54585e-23	1332.36	1319.65	1366.22	743.696	782.322	759.103	Cyth1	cytohesin 1
ENSMUSG00000017144	2512.81	0.811678	0.0675538	12.0153	2.95383e-33	1.32551e-31	3233.8	3076.81	3295.01	1854.82	1757.28	1859.16	Rnd3	Rho family GTPase 3
ENSMUSG00000017146	1132.93	-0.937611	0.105116	-8.91981	4.67086e-19	1.00721e-17	793.068	822.998	715.053	1347.89	1628.86	1489.72	Brca1	breast cancer 1, early onset
ENSMUSG00000017167	104.853	-0.253847	0.219456	-1.15671	0.247391	0.424428	93.2456	93.8238	99.9425	97.2601	119.863	124.985	Cntnap1	contactin associated protein-like 1
ENSMUSG00000017176	987.435	-0.172791	0.0933836	-1.85034	0.0642651	0.151871	993.018	909.683	881.967	1111.12	1025.26	1003.56	Nt5c3b	5'-nucleotidase, cytosolic IIIB
ENSMUSG00000017188	474.826	-0.22745	0.135941	-1.67315	0.0942976	0.205413	425.854	460.961	425.529	593.385	490.155	453.072	Coa3	cytochrome C oxidase assembly factor 3
ENSMUSG00000017210	1833.82	-0.0153688	0.0738371	-0.208144	0.835116	0.914411	1808.2	1817.33	1847.39	1762.47	1811.86	1955.65	Med24	mediator complex subunit 24
ENSMUSG00000017221	6087.59	-0.0421257	0.0726665	-0.579713	0.562108	0.735004	6012.9	6274.98	5708.06	6615.65	6035.97	5877.99	Psmd3	proteasome (prosome, macropain) 26S subunit, non-ATPase, 3
ENSMUSG00000017264	1957.17	-0.249665	0.0726145	-3.43823	0.000585534	0.00268914	1852.42	1806.11	1705.21	2133.83	2196.07	2049.39	Exosc10	exosome component 10
ENSMUSG00000017286	1364.18	0.0855746	0.0848753	1.00824	0.31334	0.502827	1331.39	1365.54	1517.68	1341.99	1282.11	1346.35	Glod4	glyoxalase domain containing 4
ENSMUSG00000017288	1487.53	0.223599	0.0744258	3.00432	0.00266178	0.0103314	1664	1564.41	1578.47	1346.9	1422.31	1349.11	Vps53	VPS53 GARP complex subunit
ENSMUSG00000017291	4500.37	0.155328	0.127425	1.21898	0.222852	0.394682	4590.18	4749.32	4887.91	3321.58	4581.56	4871.68	Taok1	TAO kinase 1
ENSMUSG00000017299	716.073	-0.162608	0.122792	-1.32426	0.185418	0.344243	669.061	718.976	638.808	846.851	768.409	654.336	Dnttip1	deoxynucleotidyltransferase, terminal, interacting protein 1
ENSMUSG00000017307	202.977	0.246656	0.151569	1.62735	0.103662	0.221366	222.059	224.361	214.31	186.661	189.427	181.045	Acot8	acyl-CoA thioesterase 8
ENSMUSG00000017314	1209.73	0.727607	0.0867754	8.38494	5.07497e-17	9.42536e-16	1528.46	1494.04	1503.26	838.991	920.379	973.232	Mpp2	membrane protein, palmitoylated 2 (MAGUK p55 subfamily member 2)
ENSMUSG00000017376	712.516	0.104304	0.100895	1.03379	0.301234	0.488525	726.739	787.304	700.628	644.471	713.829	702.124	Nlk	nemo like kinase
ENSMUSG00000017386	1699.13	-0.246011	0.0710973	-3.4602	0.000539782	0.00249902	1588.06	1495.06	1580.53	1897.06	1823.63	1810.45	Traf4	TNF receptor associated factor 4
ENSMUSG00000017390	28.639	-0.271715	0.446267	-0.608862	0.542616	0.720007	17.3033	28.5551	31.9404	29.4728	40.6679	23.8943	Aldoc	aldolase C, fructose-bisphosphate
ENSMUSG00000017400	2049.23	-0.233414	0.071095	-3.28313	0.00102662	0.00442992	1941.82	1867.3	1841.21	2227.16	2304.16	2113.72	Stac2	SH3 and cysteine rich domain 2
ENSMUSG00000017404	9770.51	-0.183528	0.10713	-1.71314	0.0866876	0.192353	8818.92	9719.95	8910.34	11938.4	10431.3	8804.12	Rpl19	ribosomal protein L19
ENSMUSG00000017405	465.483	-0.137996	0.110531	-1.24848	0.211856	0.380488	456.615	450.762	422.437	469.599	481.593	511.889	Nek8	NIMA (never in mitosis gene a)-related expressed kinase 8
ENSMUSG00000017412	3.79896	-0.317734	1.14191	-0.278247	0.780823	0.88176	0.961295	3.05947	6.18201	2.94728	3.21062	6.43307	Cacnb4	calcium channel, voltage-dependent, beta 4 subunit
ENSMUSG00000017417	5.51171	-1.00168	1.09526	-0.914563	0.360421	0.551957	3.84518	7.13877	0	7.8594	9.63187	4.59505	Plxdc1	plexin domain containing 1
ENSMUSG00000017418	734.851	0.0927593	0.108038	0.858579	0.390573	0.582566	787.301	748.551	739.781	639.559	712.758	781.159	Arl5b	ADP-ribosylation factor-like 5B
ENSMUSG00000017421	5968.62	-0.0531012	0.0550911	-0.96388	0.335106	0.525936	5762	5892.55	5921.34	5925.01	6275.7	6035.14	Zfp207	zinc finger protein 207
ENSMUSG00000017428	3355.41	-0.0806521	0.0595551	-1.35424	0.175659	0.330209	3258.79	3301.17	3224.95	3568.17	3401.12	3378.28	Psmd11	proteasome (prosome, macropain) 26S subunit, non-ATPase, 11
ENSMUSG00000017446	2217.48	1.11623	0.123495	9.03864	1.58634e-19	3.56427e-18	3120.36	3019.7	2965.31	1133.72	1424.45	1641.35	C1qtnf1	C1q and tumor necrosis factor related protein 1
ENSMUSG00000017466	43285.4	0.353105	0.0663604	5.32101	1.03193e-07	8.74362e-07	50267.1	48374.4	47027.6	35443.9	38375.5	40224.2	Timp2	tissue inhibitor of metalloproteinase 2
ENSMUSG00000017478	2498.95	-0.216918	0.0682391	-3.1788	0.00147887	0.00613429	2333.06	2364.97	2235.83	2801.88	2675.52	2582.42	Zc3h18	zinc finger CCCH-type containing 18
ENSMUSG00000017485	9024.32	0.186659	0.0838359	2.22648	0.0259817	0.0731337	9546.62	9497.63	9777.88	7448.75	8757.51	9117.51	Top2b	topoisomerase (DNA) II beta
ENSMUSG00000017491	19.7855	0.176773	0.48717	0.362856	0.716712	0.843008	22.1098	24.4758	16.4854	17.6837	14.9829	22.9753	Rarb	retinoic acid receptor, beta
ENSMUSG00000017493	33.9613	1.15713	0.37297	3.10247	0.00191914	0.00775818	42.297	44.8723	53.5774	20.6309	20.3339	22.0563	Igfbp4	insulin-like growth factor binding protein 4
ENSMUSG00000017499	541.729	-1.17704	0.144544	-8.1431	3.85268e-16	6.77911e-15	335.492	348.78	312.192	878.288	740.584	635.036	Cdc6	cell division cycle 6
ENSMUSG00000017548	2665.08	-0.304222	0.0670593	-4.53661	5.71664e-06	3.81069e-05	2327.3	2433.3	2394.5	2816.61	3071.5	2947.27	Suz12	SUZ12 polycomb repressive complex 2 subunit
ENSMUSG00000017550	614.611	-0.838515	0.118195	-7.09433	1.29983e-12	1.78538e-11	432.583	452.802	436.862	704.399	880.781	780.24	Atad5	ATPase family, AAA domain containing 5
ENSMUSG00000017561	1348.97	0.631767	0.0752367	8.39706	4.57809e-17	8.54204e-16	1595.75	1675.57	1648.54	1080.67	1019.91	1073.4	Crlf3	cytokine receptor-like factor 3
ENSMUSG00000017607	17.6046	3.25416	0.70681	4.604	4.14443e-06	2.83079e-05	27.8776	43.8525	23.6977	3.9297	5.35104	0.919011	Tns4	tensin 4
ENSMUSG00000017615	4162	0.0654446	0.0588026	1.11295	0.265728	0.447121	4306.6	4156.8	4304.74	4098.68	4172.74	3932.45	Tnfaip1	tumor necrosis factor, alpha-induced protein 1 (endothelial)
ENSMUSG00000017631	5918.71	0.58404	0.0754776	7.73792	1.01055e-14	1.62507e-13	7273.16	7044.95	6983.61	4294.18	4932.59	4983.79	Abr	active BCR-related gene
ENSMUSG00000017639	1.71372	4.23348	2.50104	1.69269	0.0905151	NA	0	2.03965	8.24268	0	0	0	Rab11fip4	RAB11 family interacting protein 4 (class II)
ENSMUSG00000017664	800.614	0.0197653	0.0941589	0.209915	0.833734	0.913639	816.14	811.78	790.267	855.692	771.62	758.184	Slc35c2	solute carrier family 35, member C2
ENSMUSG00000017667	807.819	0.258278	0.10409	2.4813	0.0130902	0.041227	941.108	861.752	836.632	669.032	767.339	771.05	Zfp334	zinc finger protein 334
ENSMUSG00000017670	1900.62	-0.0541357	0.0660609	-0.819481	0.412512	0.604787	1869.72	1899.93	1824.72	1925.55	1977.74	1906.03	Elmo2	engulfment and cell motility 2
ENSMUSG00000017677	2861.26	0.240331	0.0644158	3.73093	0.000190776	0.000969571	2955.02	3141.06	3201.25	2604.41	2653.05	2612.75	Wsb1	WD repeat and SOCS box-containing 1
ENSMUSG00000017679	1601.82	-0.0527607	0.0751344	-0.702218	0.482543	0.670238	1586.14	1571.55	1559.93	1535.53	1663.1	1694.66	Ttpal	tocopherol (alpha) transfer protein-like
ENSMUSG00000017686	2172.65	0.231192	0.0707313	3.2686	0.00108082	0.00464263	2234.05	2339.48	2465.59	1991.38	2038.75	1966.68	Rhot1	ras homolog family member T1
ENSMUSG00000017692	10.5804	-0.0849606	0.688454	-0.123408	0.901784	0.953466	15.3807	10.1982	5.15168	11.7891	11.7723	9.19011	Rhbdl3	rhomboid like 3
ENSMUSG00000017697	235.086	-0.18236	0.172764	-1.05554	0.291177	0.477079	239.362	214.163	207.097	295.71	229.024	225.158	Ada	adenosine deaminase
ENSMUSG00000017707	7689.91	0.389792	0.0637071	6.11851	9.4456e-10	1.01501e-08	8691.07	8534.91	8942.28	6305.2	6637.43	7028.59	Serinc3	serine incorporator 3
ENSMUSG00000017713	45.0788	0.00946202	0.340438	0.0277937	0.977827	0.989375	37.4905	58.13	40.1831	49.1213	39.5977	45.9505	Tha1	threonine aldolase 1
ENSMUSG00000017715	1374.23	-0.365031	0.103307	-3.53346	0.000410152	0.00195059	1236.23	1165.66	1201.37	1720.23	1563.57	1358.3	Pgs1	phosphatidylglycerophosphate synthase 1
ENSMUSG00000017716	1674.56	-1.02439	0.13058	-7.84492	4.33236e-15	7.14572e-14	1062.23	1204.41	1044.76	2683.99	2146.84	1905.11	Birc5	baculoviral IAP repeat-containing 5
ENSMUSG00000017718	62.7269	-0.613545	0.275234	-2.22917	0.0258023	0.0727217	44.2196	54.0507	50.4864	68.7698	83.4762	75.3589	Afmid	arylformamidase
ENSMUSG00000017721	3444.71	0.0816701	0.0616419	1.32491	0.1852	0.344038	3586.59	3599.98	3440.29	3250.84	3330.49	3460.08	Pigt	phosphatidylinositol glycan anchor biosynthesis, class T
ENSMUSG00000017724	543.073	-0.773416	0.16159	-4.78628	1.69898e-06	1.23002e-05	399.899	417.108	385.345	821.307	699.916	534.864	Etv4	ets variant 4
ENSMUSG00000017734	20.5326	-0.641917	0.480198	-1.33678	0.181296	0.337971	17.3033	11.2181	19.5764	27.5079	24.6148	22.9753	Dbndd2	dysbindin (dystrobrevin binding protein 1) domain containing 2
ENSMUSG00000017737	2.39724	-0.920812	1.53725	-0.599	0.549173	NA	1.92259	1.01982	2.06067	2.94728	0	6.43307	Mmp9	matrix metallopeptidase 9
ENSMUSG00000017740	12.7747	0.0596905	0.586119	0.10184	0.918883	0.9625	13.4581	10.1982	15.455	14.7364	11.7723	11.0281	Slc12a5	solute carrier family 12, member 5
ENSMUSG00000017747	352	0.11496	0.121389	0.947038	0.343619	0.535243	365.292	374.276	358.557	356.62	326.413	330.844	Ghdc	GH3 domain containing
ENSMUSG00000017754	418.825	0.0126139	0.123281	0.102318	0.918504	0.962481	438.351	430.366	393.588	400.829	394.907	454.91	Pltp	phospholipid transfer protein
ENSMUSG00000017756	3052.36	0.374607	0.0867958	4.31595	1.58915e-05	9.82669e-05	3564.48	3324.63	3450.59	2393.19	2674.45	2906.83	Slc12a7	solute carrier family 12, member 7
ENSMUSG00000017760	4230.51	0.261298	0.0574874	4.54532	5.48529e-06	3.66866e-05	4768.02	4546.38	4523.17	3802.97	3836.69	3905.8	Ctsa	cathepsin A
ENSMUSG00000017764	327.462	-0.13371	0.142153	-0.940609	0.346905	0.538646	289.35	354.899	292.615	358.585	346.747	322.573	Zswim1	zinc finger SWIM-type containing 1
ENSMUSG00000017765	2846.88	0.248928	0.0604457	4.1182	3.81837e-05	0.000221132	3138.63	3040.1	3096.16	2556.27	2672.31	2577.82	Slc12a4	solute carrier family 12, member 4
ENSMUSG00000017774	9243.11	0.156231	0.066204	2.35984	0.0182827	0.0546236	10217.6	9475.19	9534.72	8615.87	9247.67	8367.59	Myo1c	myosin IC
ENSMUSG00000017776	5901.34	0.0612907	0.0562348	1.08991	0.275754	0.459161	5945.61	5949.66	6184.07	5815.96	5915.04	5597.69	Crk	v-crk avian sarcoma virus CT10 oncogene homolog
ENSMUSG00000017778	424.156	-0.501482	0.188131	-2.66561	0.00768494	0.0261288	326.84	353.879	372.981	652.33	415.241	423.664	Cox7c	cytochrome c oxidase subunit 7C
ENSMUSG00000017781	7363.1	0.375124	0.0679461	5.52091	3.37243e-08	2.99658e-07	8378.65	8330.95	8235.47	6925.12	6167.61	6140.83	Pitpna	phosphatidylinositol transfer protein, alpha
ENSMUSG00000017801	628.575	0.172455	0.104417	1.65159	0.0986172	0.212799	672.907	664.926	660.445	646.436	566.14	560.597	Mlx	MAX-like protein X
ENSMUSG00000017802	1312.64	-0.234735	0.0728551	-3.22194	0.00127324	0.00536445	1230.46	1196.25	1191.07	1402.9	1449.06	1406.09	Retreg3	reticulophagy regulator family member 3
ENSMUSG00000017817	3467.67	0.182976	0.065225	2.8053	0.00502696	0.0181642	3845.18	3568.37	3648.42	3154.57	3221.33	3368.17	Jph2	junctophilin 2
ENSMUSG00000017830	22.7038	-0.167233	0.442448	-0.377973	0.705451	0.836872	21.1485	25.4956	17.5157	25.5431	23.5446	22.9753	Dhx58	DEXH (Asp-Glu-X-His) box polypeptide 58
ENSMUSG00000017831	2140.28	0.302219	0.067988	4.44519	8.78151e-06	5.66339e-05	2345.56	2387.41	2357.41	1834.19	1999.15	1917.98	Rab5a	RAB5A, member RAS oncogene family
ENSMUSG00000017832	5.79119	-0.73205	0.885467	-0.826739	0.408385	0.600778	3.84518	5.09912	4.12134	3.9297	8.56166	9.19011	Hspb9	heat shock protein, alpha-crystallin-related, B9
ENSMUSG00000017837	1073.83	0.294677	0.08765	3.36198	0.000773871	0.00345148	1161.24	1256.42	1132.34	950.988	931.081	1010.91	Nkiras2	NFKB inhibitor interacting Ras-like protein 2
ENSMUSG00000017843	4110.64	-0.0512682	0.0550049	-0.932067	0.351302	0.543382	4047.05	4104.79	3960.61	4140.92	4239.09	4171.39	Ppp2r5c	protein phosphatase 2, regulatory subunit B', gamma
ENSMUSG00000017858	1198.63	0.211849	0.0807323	2.6241	0.00868794	0.0290351	1296.79	1229.91	1333.25	1132.74	1065.93	1133.14	Ift52	intraflagellar transport 52
ENSMUSG00000017861	406.391	-1.21977	0.15658	-7.79008	6.69651e-15	1.09218e-13	262.434	227.421	242.129	644.471	595.036	466.857	Mybl2	myeloblastosis oncogene-like 2
ENSMUSG00000017897	5.42699	-0.411426	1.03372	-0.398004	0.690627	0.827239	5.76777	3.05947	5.15168	0.982425	7.49145	10.1091	Eya2	EYA transcriptional coactivator and phosphatase 2
ENSMUSG00000017929	1893.05	0.133276	0.0736534	1.8095	0.0703732	0.162896	2047.56	2032.51	1860.79	1766.4	1833.27	1817.8	B4galt5	UDP-Gal:betaGlcNAc beta 1,4-galactosyltransferase, polypeptide 5
ENSMUSG00000017943	4.21248	0.0871229	1.24815	0.0698017	0.944352	0.975	5.76777	2.03965	5.15168	5.89455	6.42125	0	Gdap1l1	ganglioside-induced differentiation-associated protein 1-like 1
ENSMUSG00000017969	117.195	-1.80405	0.238576	-7.56176	3.97661e-14	6.09583e-13	49.0261	45.8921	61.8201	165.047	169.093	212.291	Ptgis	prostaglandin I2 (prostacyclin) synthase
ENSMUSG00000017978	3.60617	5.30827	2.5884	2.05079	0.040287	0.104616	0	0	21.637	0	0	0	Cadps2	Ca2+-dependent activator protein for secretion 2
ENSMUSG00000017999	1963.37	-0.390934	0.10139	-3.85573	0.000115385	0.00061278	1738.02	1736.76	1621.75	2525.82	2168.24	1989.66	Ddx27	DEAD box helicase 27
ENSMUSG00000018001	1269.03	-0.310606	0.0752689	-4.12662	3.68139e-05	0.000213971	1135.29	1130.99	1132.34	1351.82	1444.78	1418.95	Cyth3	cytohesin 3
ENSMUSG00000018012	65.3157	0.335736	0.285104	1.17759	0.23896	0.413942	56.7164	81.586	80.3662	60.9104	59.9316	52.3836	Rac3	Rac family small GTPase 3
ENSMUSG00000018040	1578.48	-0.0175475	0.10472	-0.167565	0.866925	0.932768	1540.96	1598.06	1567.14	1790.96	1592.47	1381.27	Rrp7a	ribosomal RNA processing 7 homolog A
ENSMUSG00000018042	16886.3	0.388908	0.0612002	6.35469	2.08852e-10	2.38635e-09	19665.2	18994.2	18786.1	15516.4	14283	14072.8	Cyb5r3	cytochrome b5 reductase 3
ENSMUSG00000018068	1125.48	-0.052115	0.0927502	-0.561886	0.574194	0.743845	1127.6	1112.63	1074.64	1043.34	1233.95	1160.71	Ints2	integrator complex subunit 2
ENSMUSG00000018076	1214.28	0.1624	0.136574	1.18909	0.234403	0.40878	1347.74	1291.1	1208.58	900.884	1268.2	1269.15	Med13l	mediator complex subunit 13-like
ENSMUSG00000018102	594.929	0.470853	0.129445	3.63748	0.000275323	0.00135969	713.281	719.996	640.869	452.898	464.47	578.058	H2bc4	H2B clustered histone 4
ENSMUSG00000018126	35.9528	1.828	0.497271	3.67607	0.000236853	0.00118611	40.3744	49.9714	78.3055	12.7715	8.56166	25.7323	Baiap2l2	BAI1-associated protein 2-like 2
ENSMUSG00000018143	349.001	-0.402949	0.146849	-2.74396	0.00607021	0.0214336	328.763	291.67	281.282	451.916	355.309	385.065	Mafk	v-maf musculoaponeurotic fibrosarcoma oncogene family, protein K (avian)
ENSMUSG00000018160	2722.03	0.0900577	0.101032	0.891379	0.372726	0.56521	2807.94	2739.25	2873.61	2243.86	2829.63	2837.91	Med1	mediator complex subunit 1
ENSMUSG00000018166	110.626	-1.15762	0.314221	-3.6841	0.000229512	0.0011533	55.7551	46.9119	103.034	147.364	130.565	180.126	Erbb3	erb-b2 receptor tyrosine kinase 3
ENSMUSG00000018167	637.321	0.160745	0.113386	1.41768	0.156283	0.302529	721.933	678.183	618.201	655.278	563.999	586.329	Stard3	START domain containing 3
ENSMUSG00000018171	4189.1	0.281923	0.0646783	4.35885	1.30746e-05	8.18244e-05	4393.12	4677.93	4721	3938.54	3671.88	3732.1	Vmp1	vacuole membrane protein 1
ENSMUSG00000018189	959.094	-0.794631	0.121125	-6.56043	5.36512e-11	6.42734e-10	694.055	716.937	693.416	1429.43	1115.16	1105.57	Uchl5	ubiquitin carboxyl-terminal esterase L5
ENSMUSG00000018196	556.186	0.0809791	0.126029	0.642543	0.520521	0.702214	572.932	588.439	554.32	620.893	479.453	521.079	Glrx2	glutaredoxin 2 (thioltransferase)
ENSMUSG00000018199	2040.12	0.0940575	0.103561	0.908232	0.363756	0.555224	2124.46	2087.58	2108.07	1688.79	2028.04	2203.79	Ro60	Ro60, Y RNA binding protein
ENSMUSG00000018209	1045.35	0.0129755	0.0929654	0.139573	0.888997	0.945678	1034.35	993.309	1122.04	996.179	1109.81	1016.43	Stk4	serine/threonine kinase 4
ENSMUSG00000018217	4294.32	-0.250733	0.0702696	-3.56816	0.000359502	0.00173206	3969.19	3855.96	3942.06	4467.09	4505.57	5026.07	Pmp22	peripheral myelin protein 22
ENSMUSG00000018238	12.0141	-0.927334	0.717765	-1.29197	0.196366	0.359583	11.5355	5.09912	8.24268	19.6485	6.42125	21.1372	Gdf9	growth differentiation factor 9
ENSMUSG00000018239	215.815	-0.300836	0.154983	-1.94109	0.0522472	0.129032	205.717	184.588	189.582	251.501	242.937	220.563	Zcchc10	zinc finger, CCHC domain containing 10
ENSMUSG00000018286	3279.62	-0.205032	0.107991	-1.89861	0.0576158	0.139844	3055.96	3127.8	2957.06	4132.08	3273.77	3131.07	Psmb6	proteasome (prosome, macropain) subunit, beta type 6
ENSMUSG00000018287	1512.27	0.0384601	0.0916715	0.419543	0.67482	0.817821	1552.49	1546.05	1499.14	1651.46	1368.8	1455.71	Spag7	sperm associated antigen 7
ENSMUSG00000018293	16630.9	-0.291729	0.102276	-2.85236	0.00433954	0.0159494	14660.7	15164.8	15039.8	21412	17539.6	15968.7	Pfn1	profilin 1
ENSMUSG00000018322	662.021	-0.103984	0.107305	-0.969057	0.332517	0.523778	650.797	670.025	593.473	740.749	671.02	646.065	Tomm34	translocase of outer mitochondrial membrane 34
ENSMUSG00000018326	10643.2	0.186976	0.057777	3.23616	0.00121151	0.00513669	11027	11414.9	11554.2	10416.7	9792.4	9654.21	Ywhab	tyrosine 3-monooxygenase/tryptophan 5-monooxygenase activation protein, beta polypeptide
ENSMUSG00000018334	597.561	0.337431	0.118239	2.85382	0.00431974	0.0158875	685.403	683.282	632.626	461.74	554.368	567.949	Ksr1	kinase suppressor of ras 1
ENSMUSG00000018339	69.3964	1.55332	0.324661	4.78444	1.71463e-06	1.24079e-05	90.3617	131.557	88.6088	46.174	32.1062	27.5703	Gpx3	glutathione peroxidase 3
ENSMUSG00000018340	26149.3	0.078387	0.051538	1.52096	0.128271	0.261573	27256.6	26295.2	27027.8	25223.8	24777.5	26315	Anxa6	annexin A6
ENSMUSG00000018347	319.476	0.0929447	0.139564	0.665963	0.505435	0.688995	330.686	315.126	343.102	335.007	319.992	272.946	Zkscan6	zinc finger with KRAB and SCAN domains 6
ENSMUSG00000018362	2039.31	-0.673741	0.0973823	-6.91852	4.56394e-12	5.99017e-11	1469.82	1665.37	1579.5	2745.88	2531.04	2244.22	Kpna2	karyopherin (importin) alpha 2
ENSMUSG00000018363	4535.16	1.03836	0.0801883	12.9491	2.3783e-38	1.32665e-36	6196.51	5827.28	6276.8	2683.99	3103.6	3122.8	Smurf2	SMAD specific E3 ubiquitin protein ligase 2
ENSMUSG00000018372	303.298	-0.245025	0.133978	-1.82885	0.0674226	0.157572	280.698	287.59	264.796	317.323	314.641	354.738	Cep95	centrosomal protein 95
ENSMUSG00000018377	2692.22	-0.0953039	0.0852422	-1.11804	0.263552	0.444277	2517.63	2661.74	2630.45	2495.36	2976.25	2871.91	Vezf1	vascular endothelial zinc finger 1
ENSMUSG00000018378	1226.04	-0.065871	0.088883	-0.741098	0.458634	0.647049	1242.95	1191.15	1160.16	1357.71	1178.3	1225.96	2210416O15Rik	RIKEN cDNA 2210416O15 gene
ENSMUSG00000018379	8291.77	-0.261466	0.0643473	-4.06336	4.83714e-05	0.000274783	7454.84	7546.7	7625.51	9621.87	8957.64	8544.04	Srsf1	serine and arginine-rich splicing factor 1
ENSMUSG00000018381	2.48665	-0.967061	1.36115	-0.710471	0.477412	NA	0.961295	2.03965	2.06067	0.982425	4.28083	4.59505	Abi3	ABI gene family, member 3
ENSMUSG00000018387	194.624	0.824743	0.169209	4.87411	1.09298e-06	8.14415e-06	241.285	278.412	226.674	146.381	138.057	136.933	Shroom1	shroom family member 1
ENSMUSG00000018395	1402.41	0.0924721	0.0783011	1.18098	0.237611	0.412404	1455.4	1438.97	1447.62	1271.26	1392.34	1408.84	Kif3a	kinesin family member 3A
ENSMUSG00000018398	4376.59	0.146773	0.0601803	2.43888	0.0147327	0.0455067	4690.16	4574.93	4531.41	3975.87	4274.41	4212.75	Septin8	septin 8
ENSMUSG00000018401	2835.3	0.0883758	0.0740302	1.19378	0.232564	0.406455	2959.83	2927.92	2877.73	2557.25	2936.65	2752.44	Mtmr4	myotubularin related protein 4
ENSMUSG00000018405	266.902	-0.00973883	0.142777	-0.06821	0.945618	0.97587	269.163	263.115	265.827	295.71	249.358	258.242	Mrm1	mitochondrial rRNA methyltransferase 1
ENSMUSG00000018411	6.63666	-1.07516	0.959367	-1.1207	0.262414	0.443103	7.69036	4.0793	1.03034	5.89455	6.42125	14.7042	Mapt	microtubule-associated protein tau
ENSMUSG00000018412	2174.55	-0.0419218	0.0908293	-0.461545	0.644408	0.79569	2153.3	2262.99	2012.24	1987.45	2344.83	2286.5	Kansl1	KAT8 regulatory NSL complex subunit 1
ENSMUSG00000018415	721.762	-0.239258	0.0921356	-2.59681	0.00940943	0.0310204	686.365	662.886	636.747	758.432	786.603	799.539	Gid4	GID complex subunit 4, VID24 homolog
ENSMUSG00000018417	1361.86	-0.500763	0.0804506	-6.22448	4.83163e-10	5.31644e-09	1095.88	1128.95	1159.13	1504.09	1616.01	1667.09	Myo1b	myosin IB
ENSMUSG00000018425	1812.46	0.208587	0.0713823	2.92211	0.00347669	0.0131234	1883.18	1962.14	1985.46	1657.35	1633.14	1753.47	Dhx40	DEAH (Asp-Glu-Ala-His) box polypeptide 40
ENSMUSG00000018427	289.345	0.593567	0.156849	3.78432	0.00015413	0.000798484	361.447	339.602	343.102	190.59	244.007	257.323	Ypel2	yippee like 2
ENSMUSG00000018428	925.697	-0.194513	0.0913781	-2.12866	0.0332827	0.0896059	860.359	802.602	927.302	993.232	984.591	986.098	Akap1	A kinase (PRKA) anchor protein 1
ENSMUSG00000018433	1425.61	-0.187438	0.074976	-2.49997	0.0124204	0.0394103	1387.15	1333.93	1277.62	1515.88	1547.52	1491.55	Nol11	nucleolar protein 11
ENSMUSG00000018442	1494.61	0.0736143	0.0763585	0.964061	0.335015	0.525844	1564.99	1516.48	1516.65	1541.43	1413.74	1414.36	Derl2	Der1-like domain family, member 2
ENSMUSG00000018446	2305.06	-0.506636	0.107139	-4.72878	2.25873e-06	1.6056e-05	1865.87	1914.21	1932.91	3107.41	2676.59	2333.37	C1qbp	complement component 1, q subcomponent binding protein
ENSMUSG00000018449	204.303	-0.302615	0.175003	-1.7292	0.0837735	0.18744	176.878	190.707	181.339	265.255	207.62	204.02	Rpain	RPA interacting protein
ENSMUSG00000018451	4.76492	-1.11231	1.25241	-0.888135	0.374468	0.567096	3.84518	0	5.15168	4.91213	12.8425	1.83802	6330403K07Rik	RIKEN cDNA 6330403K07 gene
ENSMUSG00000018470	223.871	0.488401	0.150781	3.23914	0.00119891	0.00508998	257.627	279.432	247.28	194.52	178.725	185.64	Kcnab3	potassium voltage-gated channel, shaker-related subfamily, beta member 3
ENSMUSG00000018474	21059.1	0.598245	0.0810353	7.38252	1.55323e-13	2.28086e-12	25885.8	25507.8	24698.2	14896.5	17236.8	18129.3	Chd3	chromodomain helicase DNA binding protein 3
ENSMUSG00000018476	2833.06	0.43491	0.108623	4.00384	6.23225e-05	0.00034704	3334.73	3329.73	3106.46	2028.71	2477.53	2721.19	Kdm6b	KDM1 lysine (K)-specific demethylase 6B
ENSMUSG00000018481	2096.93	0.146707	0.0727298	2.01715	0.0436801	0.11181	2225.4	2126.33	2258.5	1879.38	2046.24	2045.72	Appbp2	amyloid beta precursor protein (cytoplasmic tail) binding protein 2
ENSMUSG00000018500	68.1806	-2.2484	0.297212	-7.56495	3.88002e-14	5.97054e-13	25.955	19.3767	25.7584	102.172	114.512	121.309	Adora2b	adenosine A2b receptor
ENSMUSG00000018501	6103.86	0.282109	0.128016	2.2037	0.0275453	0.0767857	6861.72	6728.8	6505.54	4254.88	6125.87	6146.34	Ncor1	nuclear receptor co-repressor 1
ENSMUSG00000018507	363.876	0.547508	0.120143	4.55712	5.18586e-06	3.47853e-05	419.125	428.326	449.226	300.622	283.605	302.355	Trpv2	transient receptor potential cation channel, subfamily V, member 2
ENSMUSG00000018509	93.5757	-0.763712	0.238861	-3.19731	0.00138714	0.00578966	75.9423	75.467	56.6684	126.733	108.091	118.552	Cenpv	centromere protein V
ENSMUSG00000018537	984.628	0.27875	0.0822884	3.38748	0.00070537	0.00317594	1081.46	1108.55	1047.85	894.989	912.887	862.032	Pcgf2	polycomb group ring finger 2
ENSMUSG00000018541	679.768	0.085012	0.0930503	0.913613	0.36092	0.552471	709.436	676.144	714.022	648.401	649.616	680.987	Cwc25	CWC25 spliceosome-associated protein
ENSMUSG00000018547	1789.92	0.239582	0.0753808	3.1783	0.00148143	0.00614333	1992.76	1872.4	1948.36	1591.53	1739.09	1595.4	Pip4k2b	phosphatidylinositol-5-phosphate 4-kinase, type II, beta
ENSMUSG00000018548	1751.91	-0.577102	0.0721547	-7.99811	1.26341e-15	2.15236e-14	1386.19	1461.41	1370.35	2060.15	2175.73	2057.66	Trim37	tripartite motif-containing 37
ENSMUSG00000018559	3467.09	-0.0731018	0.0649993	-1.12465	0.260735	0.44101	3532.76	3381.74	3222.89	3642.83	3500.65	3521.65	Ctdnep1	CTD nuclear envelope phosphatase 1
ENSMUSG00000018565	1475.92	0.0740122	0.0997207	0.742195	0.457969	0.646597	1563.07	1464.47	1513.56	1625.91	1368.8	1319.7	Elp5	elongator acetyltransferase complex subunit 5
ENSMUSG00000018566	17.0199	-0.566877	0.53469	-1.0602	0.289055	0.474822	14.4194	15.2974	11.3337	16.7012	27.8254	16.5422	Slc2a4	solute carrier family 2 (facilitated glucose transporter), member 4
ENSMUSG00000018567	9396.05	0.500835	0.0627896	7.97639	1.50676e-15	2.54695e-14	10941.5	10929.5	11161.6	8303.46	7537.47	7502.8	Gabarap	gamma-aminobutyric acid receptor associated protein
ENSMUSG00000018570	231.551	-0.138651	0.154371	-0.898168	0.369096	0.561468	223.982	220.282	217.401	230.87	224.744	272.027	2810408A11Rik	RIKEN cDNA 2810408A11 gene
ENSMUSG00000018572	2281.41	0.324537	0.0857087	3.78651	0.000152776	0.000792234	2542.63	2546.5	2521.23	2232.07	1997.01	1849.05	Phf23	PHD finger protein 23
ENSMUSG00000018574	1832.34	0.342343	0.0724685	4.72403	2.31216e-06	1.63778e-05	2130.23	2036.59	1979.27	1556.16	1625.65	1666.17	Acadvl	acyl-Coenzyme A dehydrogenase, very long chain
ENSMUSG00000018583	5425.36	-0.311113	0.0721213	-4.31375	1.60508e-05	9.91756e-05	4921.83	4862.52	4742.63	6395.59	6091.62	5537.96	G3bp1	GTPase activating protein (SH3 domain) binding protein 1
ENSMUSG00000018585	794.265	-0.0385006	0.146066	-0.263583	0.792101	0.889681	781.533	781.186	788.207	998.144	737.373	679.149	Atox1	antioxidant 1 copper chaperone
ENSMUSG00000018593	115938	0.619862	0.0501003	12.3724	3.68571e-35	1.77811e-33	141769	136707	142931	93370.7	88737.3	92114.3	Sparc	secreted acidic cysteine rich glycoprotein
ENSMUSG00000018599	358.955	-0.195571	0.151896	-1.28753	0.197911	0.361715	367.215	309.007	327.647	447.003	349.958	352.9	Mief2	mitochondrial elongation factor 2
ENSMUSG00000018604	770.285	1.10468	0.0939543	11.7576	6.45305e-32	2.70674e-30	1051.66	1104.47	998.395	493.177	493.366	480.643	Tbx3	T-box 3
ENSMUSG00000018648	615.561	0.141176	0.115719	1.21999	0.222467	0.394343	678.674	640.45	617.171	637.594	599.316	520.16	Dusp14	dual specificity phosphatase 14
ENSMUSG00000018651	597.457	-0.206525	0.103199	-2.00123	0.0453675	0.115175	511.409	570.082	583.17	646.436	636.774	636.874	Tada2a	transcriptional adaptor 2A
ENSMUSG00000018654	27.2189	-0.882282	0.466078	-1.89299	0.0583588	0.14111	13.4581	18.3568	25.7584	25.5431	34.2466	45.9505	Ikzf1	IKAROS family zinc finger 1
ENSMUSG00000018656	3.43128	-1.2681	1.2572	-1.00867	0.313134	0.502547	0.961295	4.0793	1.03034	1.96485	4.28083	8.2711	Tcaf3	TRPM8 channel-associated factor 3
ENSMUSG00000018659	42.1948	0.522126	0.347706	1.50163	0.133192	0.269013	50.9486	44.8723	53.5774	42.2443	25.685	35.8414	Pnpo	pyridoxine 5'-phosphate oxidase
ENSMUSG00000018661	1127.85	0.173202	0.0813964	2.12788	0.0333471	0.0896904	1238.15	1199.31	1148.82	1019.76	1070.21	1090.87	Cog1	component of oligomeric golgi complex 1
ENSMUSG00000018666	2426.16	-0.286904	0.0936509	-3.06354	0.00218732	0.00871295	2179.26	2184.46	2193.58	3024.89	2479.67	2495.11	Cbx1	chromobox 1
ENSMUSG00000018669	1558.45	0.183209	0.0782362	2.34175	0.0191938	0.0569223	1694.76	1637.84	1639.26	1559.11	1399.83	1419.87	Cdk5rap3	CDK5 regulatory subunit associated protein 3
ENSMUSG00000018672	1570.23	0.431152	0.0867436	4.97042	6.68078e-07	5.10837e-06	1830.31	1729.62	1849.45	1460.87	1281.04	1270.07	Copz2	coatomer protein complex, subunit zeta 2
ENSMUSG00000018677	2984.72	-0.302023	0.0903211	-3.34388	0.000826163	0.00365125	2658.94	2863.67	2497.53	3623.18	3194.57	3070.41	Slc25a39	solute carrier family 25, member 39
ENSMUSG00000018678	833.311	-0.0357023	0.0986456	-0.361925	0.717408	0.843592	821.907	862.771	784.085	775.133	889.343	866.627	Sp2	Sp2 transcription factor
ENSMUSG00000018697	873.129	-0.393027	0.109474	-3.59014	0.000330502	0.001607	752.694	753.65	758.327	1123.89	951.415	898.792	Aatf	apoptosis antagonizing transcription factor
ENSMUSG00000018707	18871.4	0.26561	0.14745	1.80135	0.0716474	0.165138	21179.3	20325.1	20306.9	12383.5	18524.2	20509.6	Dync1h1	dynein cytoplasmic 1 heavy chain 1
ENSMUSG00000018733	299.695	0.17024	0.158048	1.07714	0.281417	0.466097	337.415	353.879	260.675	291.78	275.043	279.379	Pex12	peroxisomal biogenesis factor 12
ENSMUSG00000018736	2142.13	0.605355	0.0631703	9.58291	9.43503e-22	2.40212e-20	2609.92	2529.16	2616.02	1710.4	1696.28	1690.98	Ndel1	nudE neurodevelopment protein 1 like 1
ENSMUSG00000018740	96.1239	0.0740741	0.222139	0.333458	0.738789	0.855459	102.859	92.804	99.9425	101.19	96.3187	83.63	Slc25a35	solute carrier family 25, member 35
ENSMUSG00000018750	1949.82	0.449453	0.106827	4.20729	2.58452e-05	0.000154293	2270.58	2240.55	2242.01	1384.24	1785.11	1776.45	Zbtb4	zinc finger and BTB domain containing 4
ENSMUSG00000018752	5.40684	-0.242487	0.931419	-0.260341	0.794601	0.891455	7.69036	5.09912	2.06067	6.87698	4.28083	6.43307	Tnfsfm13	tumor necrosis factor (ligand) superfamily, membrane-bound member 13
ENSMUSG00000018761	881.433	0.0573194	0.107363	0.533885	0.593421	0.759627	902.656	950.476	843.845	962.777	802.656	826.191	Mpdu1	mannose-P-dolichol utilization defect 1
ENSMUSG00000018765	3866.76	0.155416	0.0740532	2.0987	0.035843	0.0951292	4236.43	4114.99	3873.03	3915.95	3495.3	3564.84	Fxr2	fragile X mental retardation, autosomal homolog 2
ENSMUSG00000018770	6548.33	-0.40843	0.123801	-3.29908	0.000970032	0.00421862	5510.14	5426.49	5946.07	9156.2	6809.73	6441.35	Atp5g3	ATP synthase, H+ transporting, mitochondrial F0 complex, subunit C3 (subunit 9)
ENSMUSG00000018774	33.4501	-0.667938	0.387294	-1.72463	0.0845948	0.188831	19.2259	30.5947	27.8191	47.1564	36.3871	39.5175	Cd68	CD68 antigen
ENSMUSG00000018776	4.56285	1.25016	1.0814	1.15606	0.247658	0.42475	3.84518	9.17842	6.18201	0.982425	5.35104	1.83802	Slc35g3	solute carrier family 35, member G3
ENSMUSG00000018796	567.308	0.644073	0.106439	6.05112	1.43844e-09	1.51432e-08	725.778	661.866	687.234	444.056	467.681	417.231	Acsl1	acyl-CoA synthetase long-chain family member 1
ENSMUSG00000018800	1311.52	-0.114702	0.151452	-0.757353	0.448838	0.637654	1317.94	1187.08	1273.49	1044.32	1383.78	1662.49	Abca5	ATP-binding cassette, sub-family A (ABC1), member 5
ENSMUSG00000018809	1401.24	0.427607	0.0946759	4.51654	6.2859e-06	4.16253e-05	1676.5	1649.06	1497.08	1291.89	1092.68	1200.23	Smyd4	SET and MYND domain containing 4
ENSMUSG00000018819	6359.27	-0.229496	0.0601921	-3.81272	0.000137444	0.000718293	5850.44	5773.23	5940.91	7121.6	6514.35	6955.07	Lsp1	lymphocyte specific 1
ENSMUSG00000018820	759.518	0.238467	0.100843	2.36473	0.0180432	0.0540387	862.282	819.939	784.085	640.541	715.969	734.29	Zfyve27	zinc finger, FYVE domain containing 27
ENSMUSG00000018821	784.537	-0.090193	0.145542	-0.619703	0.535453	0.714518	792.107	812.8	674.87	971.619	768.409	687.42	Avpi1	arginine vasopressin-induced 1
ENSMUSG00000018830	5.44474	0.334666	1.05205	0.318108	0.750403	0.863061	1.92259	10.1982	6.18201	1.96485	3.21062	9.19011	Myh11	myosin, heavy polypeptide 11, smooth muscle
ENSMUSG00000018841	456.4	-0.243782	0.11613	-2.09921	0.035798	0.095057	446.041	414.049	393.588	524.615	473.032	487.076	Rad51d	RAD51 paralog D
ENSMUSG00000018844	2.0258	0.480229	1.4376	0.334049	0.738343	NA	1.92259	3.05947	2.06067	0.982425	3.21062	0.919011	Fndc8	fibronectin type III domain containing 8
ENSMUSG00000018845	70.2414	-1.25173	0.28037	-4.46454	8.02394e-06	5.21248e-05	34.6066	40.793	49.4561	91.3655	93.1081	112.119	Unc45b	unc-45 myosin chaperone B
ENSMUSG00000018846	3699.25	0.48844	0.109867	4.44574	8.75902e-06	5.65342e-05	4355.63	4225.13	4377.89	2533.67	3297.31	3405.85	Pank3	pantothenate kinase 3
ENSMUSG00000018848	3576.62	-0.257958	0.0971971	-2.65397	0.00795509	0.0269333	3320.31	3264.46	3187.86	4425.83	3825.99	3435.26	Rars	arginyl-tRNA synthetase
ENSMUSG00000018849	45.2538	-0.617126	0.404313	-1.52636	0.126921	0.259314	24.0324	29.5749	53.5774	60.9104	62.0721	41.3555	Wwc1	WW, C2 and coiled-coil domain containing 1
ENSMUSG00000018858	824.203	-0.203687	0.118587	-1.71761	0.0858675	0.19077	736.352	790.364	771.721	1020.74	828.341	797.701	Mrpl58	mitochondrial ribosomal protein L58
ENSMUSG00000018861	649.724	0.265338	0.118012	2.2484	0.0245507	0.0698684	710.397	749.571	668.688	633.664	514.77	621.251	Fdxr	ferredoxin reductase
ENSMUSG00000018882	1369.05	-0.110581	0.0943884	-1.17155	0.241376	0.417101	1317.94	1381.86	1249.8	1561.07	1384.85	1318.78	Mrpl45	mitochondrial ribosomal protein L45
ENSMUSG00000018893	135.805	0.126738	0.22238	0.569915	0.568735	0.739949	144.194	112.181	168.975	145.399	120.933	123.147	Mb	myoglobin
ENSMUSG00000018899	996.578	-0.487494	0.0875374	-5.56898	2.56236e-08	2.3113e-07	866.127	773.027	850.027	1193.65	1145.12	1151.52	Irf1	interferon regulatory factor 1
ENSMUSG00000018900	256.204	0.0284226	0.143407	0.198195	0.842892	0.918412	274.93	256.996	244.189	237.747	256.85	266.513	Slc22a5	solute carrier family 22 (organic cation transporter), member 5
ENSMUSG00000018906	3096.31	0.422415	0.0767814	5.50153	3.76513e-08	3.33261e-07	3669.26	3370.52	3598.96	2840.19	2597.39	2501.55	P4ha2	procollagen-proline, 2-oxoglutarate 4-dioxygenase (proline 4-hydroxylase), alpha II polypeptide
ENSMUSG00000018909	982.387	1.0699	0.0959137	11.1548	6.78527e-29	2.46619e-27	1348.7	1340.05	1303.37	569.807	675.301	657.093	Arrb1	arrestin, beta 1
ENSMUSG00000018920	9.22573	0.138813	0.69655	0.199286	0.842039	0.91781	9.61295	12.2379	7.21235	8.84183	6.42125	11.0281	Cxcl16	chemokine (C-X-C motif) ligand 16
ENSMUSG00000018921	2028.03	-0.272976	0.0878164	-3.10848	0.0018805	0.00761539	1867.8	1824.47	1817.51	2447.22	2181.08	2030.09	Pelp1	proline, glutamic acid and leucine rich protein 1
ENSMUSG00000018923	325.796	-0.00876131	0.144544	-0.0606136	0.951667	0.97888	327.802	326.344	320.434	377.251	293.237	309.707	Med11	mediator complex subunit 11
ENSMUSG00000018931	1103.46	0.146405	0.0865889	1.69081	0.0908734	0.199574	1167.01	1173.82	1137.49	970.636	1068.07	1103.73	Natd1	N-acetyltransferase domain containing 1
ENSMUSG00000018932	2721.47	-0.0642754	0.0829376	-0.774985	0.438349	0.628548	2642.6	2731.09	2608.81	3066.15	2676.59	2603.56	Map2k3	mitogen-activated protein kinase kinase 3
ENSMUSG00000018965	3265.66	-0.234736	0.0890585	-2.63575	0.00839525	0.0281683	2993.47	2982.99	3025.06	3964.09	3411.82	3216.54	Ywhah	tyrosine 3-monooxygenase/tryptophan 5-monooxygenase activation protein, eta polypeptide
ENSMUSG00000018974	1743.32	-0.458245	0.0959005	-4.77834	1.76747e-06	1.27665e-05	1513.08	1521.58	1371.38	2241.89	1931.73	1880.3	Sart3	squamous cell carcinoma antigen recognized by T cells 3
ENSMUSG00000018983	218.289	-3.49846	0.216561	-16.1546	1.0539e-58	1.00779e-56	29.8001	46.9119	29.8797	380.199	432.364	390.58	E2f2	E2F transcription factor 2
ENSMUSG00000018986	46.8038	0.930842	0.409775	2.27159	0.0231113	0.0665024	64.4068	56.0903	63.8808	16.7012	31.036	48.7076	Slfn3	schlafen 3
ENSMUSG00000018995	189.081	-0.167669	0.184247	-0.910023	0.36281	0.554308	180.723	162.152	191.642	232.835	172.303	194.83	Nars2	asparaginyl-tRNA synthetase 2 (mitochondrial)(putative)
ENSMUSG00000018999	1726.78	0.240524	0.0708887	3.39297	0.000691383	0.00311996	1893.75	1806.11	1911.27	1530.62	1604.24	1614.7	Slc35b4	solute carrier family 35, member B4
ENSMUSG00000019027	3.36062	-0.579861	1.15443	-0.502291	0.615463	0.774997	1.92259	4.0793	2.06067	4.91213	5.35104	1.83802	Dnah1	dynein, axonemal, heavy chain 1
ENSMUSG00000019039	522.783	-0.242246	0.106114	-2.28289	0.0224368	0.064852	465.267	496.655	474.985	535.422	591.825	572.544	Dalrd3	DALR anticodon binding domain containing 3
ENSMUSG00000019054	2115.79	0.0228467	0.108486	0.210595	0.833203	0.913464	2145.61	2112.06	2140.01	2463.92	1931.73	1901.43	Fis1	fission, mitochondrial 1
ENSMUSG00000019055	4184.87	0.306089	0.0608463	5.03053	4.89122e-07	3.81074e-06	4822.82	4574.93	4482.99	3817.7	3739.31	3671.45	Plod1	procollagen-lysine, 2-oxoglutarate 5-dioxygenase 1
ENSMUSG00000019066	934.558	0.423343	0.0928273	4.56055	5.102e-06	3.428e-05	1156.44	1006.57	1048.88	782.993	797.305	815.162	Rab3d	RAB3D, member RAS oncogene family
ENSMUSG00000019080	147.217	0.0983333	0.189502	0.518905	0.603827	0.766413	146.117	155.013	155.581	163.083	134.846	128.661	Mfsd3	major facilitator superfamily domain containing 3
ENSMUSG00000019082	314.796	0.217654	0.14516	1.49941	0.133768	0.270041	355.679	323.284	335.889	309.464	313.571	250.89	Slc25a22	solute carrier family 25 (mitochondrial carrier, glutamate), member 22
ENSMUSG00000019087	5622.09	0.243048	0.0529964	4.58612	4.51568e-06	3.06612e-05	6192.66	5977.19	6112.98	5173.45	5216.19	5060.07	Atp6ap1	ATPase, H+ transporting, lysosomal accessory protein 1
ENSMUSG00000019088	443.28	-0.0370376	0.12077	-0.306679	0.759088	0.867645	437.389	401.811	473.954	442.091	430.224	474.21	Dnase1l1	deoxyribonuclease 1-like 1
ENSMUSG00000019102	273.478	-1.00152	0.222346	-4.50433	6.65817e-06	4.38915e-05	154.769	139.716	252.432	363.497	337.115	393.337	Aldh3a1	aldehyde dehydrogenase family 3, subfamily A1
ENSMUSG00000019122	41.0861	-1.66456	0.361885	-4.5997	4.23094e-06	2.88131e-05	19.2259	23.456	16.4854	58.9455	56.721	71.6828	Ccl9	chemokine (C-C motif) ligand 9
ENSMUSG00000019124	2748.34	0.0591649	0.0718936	0.82295	0.410536	0.602693	2910.8	2681.12	2822.09	2549.39	2723.68	2802.98	Scrn1	secernin 1
ENSMUSG00000019132	8897.12	0.308989	0.05081	6.08127	1.19234e-09	1.26435e-08	9631.22	9959.61	9948.92	7861.37	7877.8	8103.84	BC005537	cDNA sequence BC005537
ENSMUSG00000019139	562.001	-0.329348	0.114229	-2.88324	0.00393611	0.0146408	540.248	487.476	466.742	657.242	577.912	642.388	Isyna1	myo-inositol 1-phosphate synthase A1
ENSMUSG00000019143	985.997	-0.0315889	0.0890992	-0.354536	0.722937	0.846153	973.792	945.377	1006.64	1066.91	954.625	968.637	Hars2	histidyl-tRNA synthetase 2
ENSMUSG00000019158	325.603	0.0291709	0.196919	0.148137	0.882235	0.942287	329.724	329.403	327.647	428.337	266.482	272.027	Tmem160	transmembrane protein 160
ENSMUSG00000019173	4757.09	0.106891	0.0684885	1.56071	0.118593	0.246117	5059.3	5049.15	4691.12	4845.32	4441.36	4456.28	Rab5c	RAB5C, member RAS oncogene family
ENSMUSG00000019178	3.44253	-0.112707	1.11359	-0.101211	0.919383	0.962647	4.80648	3.05947	2.06067	4.91213	2.14042	3.67604	Styxl1	serine/threonine/tyrosine interacting-like 1
ENSMUSG00000019179	9342.77	-0.149249	0.0790048	-1.88911	0.058877	0.141936	8897.75	8878.59	8803.19	10888.2	9536.62	9052.26	Mdh2	malate dehydrogenase 2, NAD (mitochondrial)
ENSMUSG00000019188	5555.51	0.205713	0.0533745	3.85415	0.000116134	0.00061635	6041.74	5857.87	5953.28	5270.71	5068.5	5140.95	H13	histocompatibility 13
ENSMUSG00000019189	4352.11	0.0139473	0.0598236	0.23314	0.815652	0.903251	4356.59	4497.43	4264.56	4264.71	4486.31	4243.07	Rnf145	ring finger protein 145
ENSMUSG00000019194	312.346	0.716157	0.137633	5.20338	1.957e-07	1.60486e-06	425.854	381.414	357.526	245.606	231.165	232.51	Scn1b	sodium channel, voltage-gated, type I, beta
ENSMUSG00000019210	2674.58	0.257691	0.074306	3.46797	0.00052441	0.00243416	2851.2	2849.39	3038.46	2597.53	2315.93	2394.94	Atp6v1e1	ATPase, H+ transporting, lysosomal V1 subunit E1
ENSMUSG00000019214	589.339	-1.12048	0.122652	-9.13544	6.51428e-20	1.49077e-18	361.447	388.553	363.708	875.341	841.183	705.8	Chtf18	CTF18, chromosome transmission fidelity factor 18
ENSMUSG00000019230	166.916	1.5856	0.213577	7.424	1.13638e-13	1.68725e-12	260.511	271.273	219.461	63.8576	89.8975	96.4961	Lhx9	LIM homeobox protein 9
ENSMUSG00000019235	33.2023	0.475003	0.413191	1.1496	0.25031	0.4282	30.7614	43.8525	41.2134	37.3322	26.7552	19.2992	Rps6kl1	ribosomal protein S6 kinase-like 1
ENSMUSG00000019254	1323.95	-0.289474	0.0906498	-3.19332	0.00140647	0.00585363	1230.46	1245.21	1099.37	1519.81	1359.16	1489.72	Ppp1r12c	protein phosphatase 1, regulatory subunit 12C
ENSMUSG00000019256	787.555	0.303312	0.101631	2.98443	0.00284107	0.0109584	845.94	910.703	853.118	643.488	759.848	712.233	Ahr	aryl-hydrocarbon receptor
ENSMUSG00000019261	1275	-0.134672	0.0860338	-1.56534	0.117504	0.244299	1271.79	1255.4	1118.94	1376.38	1327.06	1300.4	Map1s	microtubule-associated protein 1S
ENSMUSG00000019278	28.495	0.20882	0.448943	0.465136	0.641834	0.794075	40.3744	19.3767	31.9404	30.4552	20.3339	28.4893	Dpep1	dipeptidase 1
ENSMUSG00000019295	794.907	-0.0287377	0.0933384	-0.307887	0.758168	0.867298	784.417	791.384	785.116	861.587	782.322	764.617	Tmem129	transmembrane protein 129
ENSMUSG00000019297	1051.21	-0.262328	0.112093	-2.34028	0.0192695	0.0570625	976.676	969.853	921.12	1322.34	1065.93	1051.35	Nop9	NOP9 nucleolar protein
ENSMUSG00000019301	2.75873	-1.21711	1.32362	-0.919533	0.357817	NA	1.92259	2.03965	1.03034	5.89455	1.07021	4.59505	Hsd17b1	hydroxysteroid (17-beta) dehydrogenase 1
ENSMUSG00000019302	2101.89	0.486274	0.085063	5.71663	1.08654e-08	1.03225e-07	2426.31	2467.98	2464.56	1577.77	1786.18	1888.57	Atp6v0a1	ATPase, H+ transporting, lysosomal V0 subunit A1
ENSMUSG00000019303	201.895	-0.999087	0.177923	-5.61528	1.9625e-08	1.79134e-07	142.272	130.538	130.853	300.622	278.254	228.834	Psmc3ip	proteasome (prosome, macropain) 26S subunit, ATPase 3, interacting protein
ENSMUSG00000019320	21.1339	0.272772	0.457303	0.596479	0.550855	0.725828	20.1872	27.5353	21.637	19.6485	20.3339	17.4612	Noxo1	NADPH oxidase organizer 1
ENSMUSG00000019326	90.7686	1.83622	0.295641	6.21099	5.26532e-10	5.78573e-09	137.465	140.736	147.338	23.5782	44.9487	50.5456	Aoc3	amine oxidase, copper containing 3
ENSMUSG00000019338	1256.05	0.169816	0.0898955	1.88903	0.0588873	0.141939	1312.17	1332.91	1344.59	1067.9	1237.16	1241.58	Zfp687	zinc finger protein 687
ENSMUSG00000019359	3.13511	-1.86224	1.52857	-1.21829	0.223115	NA	0	4.0793	0	2.94728	5.35104	6.43307	Gdpd2	glycerophosphodiester phosphodiesterase domain containing 2
ENSMUSG00000019362	1790.87	-0.101975	0.12066	-0.845146	0.398029	0.590483	1738.98	1751.04	1692.84	2231.09	1670.59	1660.65	D8Ertd738e	DNA segment, Chr 8, ERATO Doi 738, expressed
ENSMUSG00000019370	8792.04	-0.212226	0.0861604	-2.46315	0.0137724	0.0431125	8396.91	8379.9	7662.6	10537.5	8923.39	8851.91	Calm3	calmodulin 3
ENSMUSG00000019373	2216.98	0.0525077	0.0707706	0.741943	0.458122	0.646619	2260.97	2258.91	2251.28	2266.45	2218.54	2045.72	Cops3	COP9 signalosome subunit 3
ENSMUSG00000019428	4658.32	-0.0255159	0.0798129	-0.319697	0.749198	0.862376	4677.66	4706.49	4467.53	5172.47	4380.36	4545.43	Fkbp8	FK506 binding protein 8
ENSMUSG00000019432	6082.14	-0.0614642	0.0615238	-0.999031	0.31778	0.507872	5909.08	5872.15	6076.92	6555.72	6013.5	6065.47	Ddx39b	DEAD box helicase 39b
ENSMUSG00000019433	2284.75	-0.138272	0.0856426	-1.61452	0.106415	0.226162	2156.18	2188.54	2181.22	2650.58	2311.65	2220.33	Gipc1	GIPC PDZ domain containing family, member 1
ENSMUSG00000019437	381.919	0.451336	0.129125	3.49533	0.000473477	0.00221955	397.015	447.703	479.106	335.989	314.641	317.059	Tlcd1	TLC domain containing 1
ENSMUSG00000019461	3828.61	0.453794	0.0691089	6.56636	5.15607e-11	6.19538e-10	4593.07	4353.63	4331.53	3106.43	3151.76	3435.26	Plscr3	phospholipid scramblase 3
ENSMUSG00000019464	18.7236	0.339776	0.520595	0.652668	0.51397	0.696888	25.955	18.3568	18.546	14.7364	11.7723	22.9753	Ptger1	prostaglandin E receptor 1 (subtype EP1)
ENSMUSG00000019467	2060.2	0.553732	0.0645527	8.57798	9.65537e-18	1.88473e-16	2503.21	2451.66	2397.59	1660.3	1655.61	1692.82	Arhgef25	Rho guanine nucleotide exchange factor (GEF) 25
ENSMUSG00000019470	1254.93	-0.0901773	0.0798047	-1.12997	0.258487	0.438176	1265.06	1232.97	1148.82	1326.27	1279.97	1276.51	Xab2	XPA binding protein 2
ENSMUSG00000019471	6052.12	-0.219798	0.0897847	-2.44805	0.014363	0.044631	5701.44	5755.89	5318.59	7352.47	6095.9	6088.45	Cdc37	cell division cycle 37
ENSMUSG00000019478	406.895	0.191046	0.114876	1.66306	0.0962999	0.208808	421.047	452.802	427.589	395.917	374.573	369.442	Rab4a	RAB4A, member RAS oncogene family
ENSMUSG00000019487	1383.88	0.000308831	0.0938443	0.00329089	0.997374	0.998545	1348.7	1409.4	1394.04	1539.46	1325.99	1285.7	Trip10	thyroid hormone receptor interactor 10
ENSMUSG00000019494	3693.13	-0.13911	0.0861501	-1.61473	0.106368	0.226092	3496.23	3487.8	3561.87	4340.35	3613.02	3659.5	Cops6	COP9 signalosome subunit 6
ENSMUSG00000019505	5302.69	0.0234844	0.072385	0.324437	0.745607	0.860235	5398.63	5421.39	5217.62	5709.86	5014.99	5053.64	Ubb	ubiquitin B
ENSMUSG00000019518	518.721	-0.0948519	0.116078	-0.817136	0.413851	0.606152	554.667	470.139	480.136	525.597	521.191	560.597	Ap4m1	adaptor-related protein complex AP-4, mu 1
ENSMUSG00000019528	967.977	-0.217301	0.0825122	-2.63356	0.00844943	0.0283264	886.314	909.683	889.179	1030.56	1083.05	1009.07	Gyg	glycogenin
ENSMUSG00000019539	4563.93	0.777635	0.0746447	10.4178	2.05606e-25	6.33984e-24	5936.96	5611.07	5748.24	3548.52	3076.85	3461.91	Rcn3	reticulocalbin 3, EF-hand calcium binding domain
ENSMUSG00000019558	3048.86	1.02966	0.0675477	15.2434	1.82075e-52	1.45524e-50	4219.12	4110.91	3947.21	1997.27	2093.33	1925.33	Slc6a8	solute carrier family 6 (neurotransmitter transporter, creatine), member 8
ENSMUSG00000019564	185.202	-0.0456237	0.180748	-0.252416	0.800719	0.895021	196.104	159.093	191.642	166.03	191.567	206.777	Arid3a	AT rich interactive domain 3A (BRIGHT-like)
ENSMUSG00000019577	1850.28	0.0727943	0.0686316	1.06065	0.288847	0.474666	1874.53	1910.13	1906.12	1729.07	1849.32	1832.51	Pdk4	pyruvate dehydrogenase kinase, isoenzyme 4
ENSMUSG00000019578	250.45	0.0409102	0.147801	0.276793	0.781939	0.882588	273.008	254.956	233.886	229.887	253.639	257.323	Ubxn6	UBX domain protein 6
ENSMUSG00000019579	1619.21	0.0406157	0.114849	0.353645	0.723605	0.846542	1621.7	1724.52	1579.5	1860.71	1541.1	1387.71	Mydgf	myeloid derived growth factor
ENSMUSG00000019590	10.6307	-1.21785	0.770329	-1.58095	0.113889	0.238793	4.80648	3.05947	11.3337	7.8594	19.2637	17.4612	Cyb561	cytochrome b-561
ENSMUSG00000019647	541.498	-3.41378	0.149335	-22.8599	1.16373e-115	2.96751e-113	91.323	99.9428	87.5785	945.093	907.536	1117.52	Sema6a	sema domain, transmembrane domain (TM), and cytoplasmic domain, (semaphorin) 6A
ENSMUSG00000019659	532.579	-0.292717	0.156954	-1.86499	0.0621829	0.147841	478.725	476.258	481.167	729.942	534.034	495.347	Ccdc12	coiled-coil domain containing 12
ENSMUSG00000019689	60.013	-0.746887	0.360767	-2.07028	0.0384264	0.100606	27.8776	48.9516	57.6988	91.3655	78.1252	56.0597	Fmc1	formation of mitochondrial complex V assembly factor 1
ENSMUSG00000019699	1741.97	0.251121	0.126567	1.9841	0.0472442	0.119069	1893.75	1891.77	1893.76	1263.4	1797.95	1711.2	Akt3	thymoma viral proto-oncogene 3
ENSMUSG00000019710	912.331	-0.194627	0.10698	-1.81927	0.0688697	0.160407	921.882	812.8	818.086	1062	885.062	974.151	Mrpl24	mitochondrial ribosomal protein L24
ENSMUSG00000019715	1151.35	-0.292321	0.0885722	-3.30037	0.000965565	0.00420146	1019.93	1072.86	1011.79	1291.89	1339.9	1171.74	Gle1	GLE1 RNA export mediator (yeast)
ENSMUSG00000019718	95.2188	0.0363167	0.269431	0.13479	0.892778	0.947573	99.0134	104.022	86.5482	107.084	65.2827	109.362	L3hypdh	L-3-hydroxyproline dehydratase (trans-)
ENSMUSG00000019726	1182.45	0.563081	0.177488	3.1725	0.00151133	0.00625762	1386.19	1403.28	1441.44	646.436	1104.45	1112.92	Lyst	lysosomal trafficking regulator
ENSMUSG00000019731	2295.6	0.0684409	0.0773218	0.885144	0.376079	0.568734	2427.27	2422.08	2199.77	2297.89	2307.37	2119.24	Slc35e1	solute carrier family 35, member E1
ENSMUSG00000019732	34.8047	-0.212578	0.399074	-0.532679	0.594256	0.759908	40.3744	33.6542	22.6674	46.174	31.036	34.9224	Calr3	calreticulin 3
ENSMUSG00000019734	18.0758	0.499095	0.567176	0.879965	0.378878	0.571465	14.4194	22.4361	26.7887	8.84183	13.9127	22.0563	Tmc4	transmembrane channel-like gene family 4
ENSMUSG00000019737	4.34113	0.0141449	1.0064	0.014055	0.988786	0.994419	3.84518	5.09912	4.12134	1.96485	6.42125	4.59505	Syne4	spectrin repeat containing, nuclear envelope family member 4
ENSMUSG00000019738	296.108	-0.154348	0.162589	-0.949315	0.34246	0.534138	273.969	295.749	270.978	368.409	302.869	264.675	Polr2i	polymerase (RNA) II (DNA directed) polypeptide I
ENSMUSG00000019761	70.9818	-0.465513	0.309507	-1.50404	0.13257	0.268127	52.8712	65.2688	60.7898	111.996	70.6337	64.3307	Krt10	keratin 10
ENSMUSG00000019763	276.884	-0.178601	0.149971	-1.1909	0.233691	0.407805	254.743	284.531	240.068	326.165	278.254	277.541	Rmnd1	required for meiotic nuclear division 1 homolog
ENSMUSG00000019767	5.09843	0.725309	0.986201	0.735458	0.462061	0.650513	4.80648	7.13877	7.21235	3.9297	1.07021	6.43307	Ccdc170	coiled-coil domain containing 170
ENSMUSG00000019768	171.32	-0.344424	0.193176	-1.78296	0.0745934	0.17068	151.885	158.073	143.217	165.047	180.865	228.834	Esr1	estrogen receptor 1 (alpha)
ENSMUSG00000019773	744.904	-1.32628	0.11512	-11.5209	1.03517e-30	4.14715e-29	412.396	452.802	409.043	1188.73	1029.54	976.908	Fbxo5	F-box protein 5
ENSMUSG00000019774	161.376	-0.238505	0.171518	-1.39055	0.164361	0.314079	149.001	151.954	143.217	186.661	170.163	167.26	Mtrf1l	mitochondrial translational release factor 1-like
ENSMUSG00000019775	32.4917	0.762454	0.400961	1.90157	0.0572275	0.139107	35.5679	53.0309	34.0011	20.6309	27.8254	23.8943	Rgs17	regulator of G-protein signaling 17
ENSMUSG00000019777	5247.14	-0.0298427	0.0809238	-0.368776	0.712295	0.840731	5048.72	5231.7	5297.98	5834.62	5211.91	4857.89	Hdac2	histone deacetylase 2
ENSMUSG00000019779	1083.49	0.508857	0.0884149	5.75533	8.64724e-09	8.33341e-08	1264.1	1272.74	1281.74	838.009	877.57	966.799	Frk	fyn-related kinase
ENSMUSG00000019782	749.405	-0.09559	0.117009	-0.816943	0.413961	0.606169	712.32	728.155	732.568	830.149	831.551	661.688	Rwdd1	RWD domain containing 1
ENSMUSG00000019787	207.213	-2.59694	0.244304	-10.63	2.16179e-26	6.95976e-25	61.5229	43.8525	71.0931	326.165	292.167	448.477	Trdn	triadin
ENSMUSG00000019789	67.1016	0.503649	0.263428	1.91191	0.0558882	0.136343	74.981	78.5265	82.4268	52.0685	63.1423	51.4646	Hey2	hairy/enhancer-of-split related with YRPW motif 2
ENSMUSG00000019790	920.552	-0.0685907	0.111071	-0.617537	0.536881	0.715648	913.23	943.338	839.723	836.044	946.064	1044.92	Stxbp5	syntaxin binding protein 5 (tomosyn)
ENSMUSG00000019791	168.273	-0.0518028	0.190807	-0.271493	0.786012	0.885627	144.194	156.033	195.764	183.714	162.672	167.26	Hint3	histidine triad nucleotide binding protein 3
ENSMUSG00000019792	231.096	-0.341368	0.184503	-1.8502	0.0642842	0.151871	167.265	239.659	205.037	289.815	237.586	247.214	Trmt11	tRNA methyltransferase 11
ENSMUSG00000019794	709.972	-0.196299	0.104765	-1.87371	0.0609697	0.145669	655.603	643.509	686.203	834.079	724.531	715.909	Katna1	katanin p60 (ATPase-containing) subunit A1
ENSMUSG00000019795	1661.3	-0.21457	0.102061	-2.10238	0.0355204	0.094429	1452.52	1567.47	1593.93	2008.08	1747.65	1598.16	Pcmt1	protein-L-isoaspartate (D-aspartate) O-methyltransferase 1
ENSMUSG00000019796	491.404	0.387904	0.106169	3.65364	0.000258553	0.0012846	585.429	546.626	538.865	426.373	430.224	420.907	Lrp11	low density lipoprotein receptor-related protein 11
ENSMUSG00000019797	378.179	-0.294483	0.126345	-2.33078	0.0197648	0.058293	350.873	336.542	331.768	457.81	389.556	402.527	Mtres1	mitochondrial transcription rescue factor 1
ENSMUSG00000019802	5016.03	0.191297	0.0543798	3.5178	0.000435135	0.00205843	5253.48	5412.21	5379.38	4608.56	4648.98	4793.56	Sec63	SEC63-like (S. cerevisiae)
ENSMUSG00000019804	4298.21	-0.0389781	0.0837861	-0.46521	0.641781	0.794071	4156.64	4331.19	4232.62	4851.22	4181.3	4036.29	Snx3	sorting nexin 3
ENSMUSG00000019806	32.6407	-1.03214	0.408271	-2.52808	0.0114688	0.036739	20.1872	15.2974	28.8494	50.1037	42.8083	38.5984	Aig1	androgen-induced 1
ENSMUSG00000019808	136.403	-0.5246	0.185488	-2.82821	0.00468089	0.017048	119.201	109.121	107.155	166.03	161.601	155.313	Adat2	adenosine deaminase, tRNA-specific 2
ENSMUSG00000019809	694.708	-0.0102507	0.0919777	-0.111447	0.911262	0.958453	687.326	680.223	708.871	682.786	723.46	685.582	Pex3	peroxisomal biogenesis factor 3
ENSMUSG00000019810	154.099	0.251288	0.191666	1.31107	0.189835	0.35058	150.923	166.231	185.46	122.803	146.618	152.556	Fuca2	fucosidase, alpha-L- 2, plasma
ENSMUSG00000019813	412.119	-0.610156	0.114603	-5.32406	1.01474e-07	8.60709e-07	332.608	316.146	329.707	481.388	521.191	491.671	Cep57l1	centrosomal protein 57-like 1
ENSMUSG00000019814	977.236	-0.126504	0.117982	-1.07222	0.283619	0.46894	882.469	980.051	940.696	1174.98	984.591	900.63	Ltv1	LTV1 ribosome biogenesis factor
ENSMUSG00000019817	75.8575	-1.27537	0.264169	-4.82787	1.38005e-06	1.01235e-05	49.9873	44.8723	38.1224	119.856	98.4591	103.848	Plagl1	pleiomorphic adenoma gene-like 1
ENSMUSG00000019818	9845.92	0.0154508	0.0579694	0.266535	0.789828	0.888369	9810.02	9756.66	10130.3	9448.97	9672.54	10257.1	Cd164	CD164 antigen
ENSMUSG00000019820	5313.41	0.524435	0.165472	3.16932	0.00152795	0.00632155	6296.48	6165.86	6343.77	2977.73	4790.25	5306.37	Utrn	utrophin
ENSMUSG00000019822	702.724	0.0829602	0.101477	0.81753	0.413626	0.605943	771.92	730.194	666.627	700.469	656.037	691.096	Smpd2	sphingomyelin phosphodiesterase 2, neutral
ENSMUSG00000019823	1939.45	0.460883	0.0975045	4.72679	2.28102e-06	1.61786e-05	2393.62	2188.54	2157.52	1438.27	1708.05	1750.72	Mical1	microtubule associated monooxygenase, calponin and LIM domain containing 1
ENSMUSG00000019826	513.025	0.137292	0.10491	1.30867	0.190646	0.351593	535.441	524.19	552.26	498.09	504.068	464.1	Zbtb24	zinc finger and BTB domain containing 24
ENSMUSG00000019828	12.1731	-0.224484	0.674447	-0.332842	0.739254	0.855874	18.2646	9.17842	6.18201	17.6837	10.7021	11.0281	Grm1	glutamate receptor, metabotropic 1
ENSMUSG00000019831	553.669	-0.243229	0.125472	-1.93852	0.0525597	0.129664	434.505	552.745	534.744	602.227	574.702	623.089	Wasf1	WASP family, member 1
ENSMUSG00000019832	600.404	-0.10014	0.107988	-0.92732	0.35376	0.545933	553.706	616.994	567.715	646.436	643.195	574.382	Rab32	RAB32, member RAS oncogene family
ENSMUSG00000019836	97.9492	0.8606	0.230284	3.73713	0.00018613	0.000949562	129.775	131.557	117.458	58.9455	79.1954	70.7638	NA	NA
ENSMUSG00000019837	1038.52	0.255471	0.104251	2.45054	0.0142641	0.0443578	1107.41	1122.83	1160.16	1060.04	934.291	846.409	Gtf3c6	general transcription factor IIIC, polypeptide 6, alpha
ENSMUSG00000019838	23.1546	-0.95359	0.459081	-2.07717	0.0377857	0.0992523	11.5355	20.3965	15.455	28.4903	29.9658	33.0844	Slc16a10	solute carrier family 16 (monocarboxylic acid transporters), member 10
ENSMUSG00000019841	1505.04	0.420782	0.162509	2.58929	0.00961728	0.0316278	1701.49	1680.67	1786.6	912.673	1500.43	1448.36	Rev3l	REV3 like, DNA directed polymerase zeta catalytic subunit
ENSMUSG00000019842	70.3513	0.0858596	0.275698	0.311427	0.755476	0.865784	77.8649	61.1895	78.3055	55.9982	70.6337	78.1159	Traf3ip2	TRAF3 interacting protein 2
ENSMUSG00000019843	2969	0.596232	0.0637514	9.35245	8.56393e-21	2.06266e-19	3611.59	3618.34	3492.84	2392.21	2264.56	2434.46	Fyn	Fyn proto-oncogene
ENSMUSG00000019845	157.629	-1.03901	0.185324	-5.60643	2.06542e-08	1.87994e-07	110.549	87.7049	111.276	212.204	210.831	213.21	Tube1	tubulin, epsilon 1
ENSMUSG00000019846	35.0417	2.84354	0.435759	6.52549	6.77818e-11	8.03627e-10	62.4842	61.1895	60.7898	5.89455	10.7021	9.19011	Lama4	laminin, alpha 4
ENSMUSG00000019848	1916.21	-2.42547	0.0758416	-31.9807	2.02368e-224	1.80613e-221	573.893	612.914	618.201	3305.86	3130.36	3256.05	Popdc3	popeye domain containing 3
ENSMUSG00000019849	7141.27	-0.798351	0.0541297	-14.7489	3.1287e-49	2.31625e-47	5260.21	5268.41	5114.58	8892.91	8958.71	9352.77	Prep	prolyl endopeptidase
ENSMUSG00000019850	390.11	0.955023	0.123648	7.72372	1.1298e-14	1.81141e-13	524.867	508.892	511.046	270.167	240.797	284.893	Tnfaip3	tumor necrosis factor, alpha-induced protein 3
ENSMUSG00000019851	6.99767	0.594302	1.19067	0.499133	0.617686	0.776886	6.72907	0	18.546	9.82425	3.21062	3.67604	Perp	PERP, TP53 apoptosis effector
ENSMUSG00000019852	1.65224	-0.507344	1.93386	-0.262348	0.793053	NA	0	0	4.12134	1.96485	1.07021	2.75703	Arfgef3	ARFGEF family member 3
ENSMUSG00000019853	153.457	0.149321	0.192484	0.775758	0.437892	0.628343	154.769	142.775	186.491	142.452	157.321	136.933	Hebp2	heme binding protein 2
ENSMUSG00000019854	1134.23	-0.042507	0.0829394	-0.512507	0.608297	0.769714	1157.4	1113.65	1080.82	1100.32	1207.19	1146.01	Reps1	RalBP1 associated Eps domain containing protein
ENSMUSG00000019857	556.627	-0.288264	0.10188	-2.82944	0.00466293	0.0169941	495.067	506.853	501.773	646.436	595.036	594.6	Asf1a	anti-silencing function 1A histone chaperone
ENSMUSG00000019861	1464.61	0.338622	0.074193	4.56408	5.01698e-06	3.37653e-05	1664.96	1581.75	1660.9	1272.24	1266.06	1341.76	Gopc	golgi associated PDZ and coiled-coil motif containing
ENSMUSG00000019863	239.06	-0.057575	0.175134	-0.328749	0.742345	0.857599	222.059	215.183	265.827	284.903	219.393	226.996	Qrsl1	glutaminyl-tRNA synthase (glutamine-hydrolyzing)-like 1
ENSMUSG00000019864	261.727	-0.166369	0.148075	-1.12355	0.261205	0.441573	230.711	252.916	256.554	306.517	258.99	264.675	Rtn4ip1	reticulon 4 interacting protein 1
ENSMUSG00000019865	2.80613	-0.170558	1.42949	-0.119314	0.905027	NA	4.80648	0	3.09101	0.982425	4.28083	3.67604	Nmbr	neuromedin B receptor
ENSMUSG00000019866	3453.95	0.48241	0.098587	4.89325	9.91865e-07	7.41476e-06	4048.01	4040.54	3989.46	2451.15	3118.59	3075.93	Crybg1	crystallin beta-gamma domain containing 1
ENSMUSG00000019868	1218.67	0.219895	0.103331	2.12807	0.0333314	0.0896632	1343.89	1274.78	1315.74	1276.17	1018.84	1082.59	Vta1	vesicle (multivesicular body) trafficking 1
ENSMUSG00000019872	433.486	1.81803	0.13299	13.6705	1.5238e-42	9.41535e-41	687.326	657.787	682.082	179.784	173.374	220.563	Smpdl3a	sphingomyelin phosphodiesterase, acid-like 3A
ENSMUSG00000019873	2925.86	0.0674822	0.0778316	0.867029	0.385926	0.578134	3004.05	2923.84	3054.94	2606.37	2964.48	3001.49	Reep3	receptor accessory protein 3
ENSMUSG00000019874	465.606	5.12206	0.193363	26.4893	1.28842e-154	6.27225e-152	894.966	902.545	918.029	26.5255	26.7552	24.8133	Fabp7	fatty acid binding protein 7, brain
ENSMUSG00000019877	10259.8	0.412364	0.0580382	7.10504	1.20284e-12	1.65868e-11	11672	11603.6	11873.6	8393.84	8809.95	9205.73	Serinc1	serine incorporator 1
ENSMUSG00000019878	887.48	0.015325	0.0886666	0.172838	0.862779	0.929738	855.553	909.683	911.847	925.445	846.534	875.817	Hsf2	heat shock factor 2
ENSMUSG00000019880	81.229	-0.61728	0.245605	-2.5133	0.0119608	0.0380947	65.3681	70.3679	56.6684	92.348	94.1783	108.443	Rspo3	R-spondin 3
ENSMUSG00000019883	267.959	-0.0936685	0.152056	-0.616014	0.537885	0.716172	284.543	224.361	268.918	279.009	263.271	287.65	Echdc1	enoyl Coenzyme A hydratase domain containing 1
ENSMUSG00000019889	3737.69	0.174948	0.0827411	2.11441	0.0344806	0.0921836	4023.02	4015.05	3853.45	3146.71	3766.06	3621.82	Ptprk	protein tyrosine phosphatase, receptor type, K
ENSMUSG00000019890	4.96818	3.18117	1.19398	2.66435	0.00771372	0.0262045	12.4968	8.1586	6.18201	0.982425	1.07021	0.919011	Nts	neurotensin
ENSMUSG00000019891	299.509	-0.123741	0.138764	-0.891733	0.372536	0.565102	279.737	307.987	272.009	326.165	325.343	285.812	Dcbld1	discoidin, CUB and LCCL domain containing 1
ENSMUSG00000019894	60.8911	0.469762	0.290449	1.61737	0.105799	0.225077	65.3681	76.4868	70.0628	46.174	63.1423	44.1125	Slc6a15	solute carrier family 6 (neurotransmitter transporter), member 15
ENSMUSG00000019897	738.043	-0.189084	0.0986492	-1.91673	0.0552722	0.135173	680.597	694.5	694.446	852.745	739.514	766.455	Ccdc59	coiled-coil domain containing 59
ENSMUSG00000019899	2027.41	0.335668	0.183529	1.82897	0.0674048	0.157572	2264.81	2098.8	2423.35	1209.37	1863.23	2304.88	Lama2	laminin, alpha 2
ENSMUSG00000019906	71.9783	1.41358	0.293165	4.82181	1.4226e-06	1.03977e-05	102.859	87.7049	123.64	32.42	37.4573	47.7886	Lin7a	lin-7 homolog A (C. elegans)
ENSMUSG00000019907	3900.73	0.293861	0.0867336	3.38808	0.000703825	0.00317165	4247.96	4376.07	4265.59	3088.74	3756.43	3669.61	Ppp1r12a	protein phosphatase 1, regulatory subunit 12A
ENSMUSG00000019916	6844.86	-0.0504279	0.0587891	-0.857776	0.391016	0.582932	6773.29	6674.75	6727.06	7277.81	6961.7	6654.56	P4ha1	procollagen-proline, 2-oxoglutarate 4-dioxygenase (proline 4-hydroxylase), alpha 1 polypeptide
ENSMUSG00000019917	1447.5	-0.358097	0.0717187	-4.99307	5.94261e-07	4.5766e-06	1237.19	1290.08	1279.68	1634.76	1588.19	1655.14	Septin10	septin 10
ENSMUSG00000019920	9530.9	0.431379	0.0863167	4.99764	5.8037e-07	4.47607e-06	10816.5	10621.5	11398.6	7220.83	8186.02	8941.97	Lims1	LIM and senescent cell antigen-like domains 1
ENSMUSG00000019923	4347.23	-0.181634	0.0762283	-2.38276	0.0171835	0.0518409	4130.69	4054.82	4035.82	5033.95	4540.89	4287.18	Zwint	ZW10 interactor
ENSMUSG00000019927	1508.71	-0.318244	0.081293	-3.91478	9.04878e-05	0.000490448	1279.48	1351.27	1399.2	1735.95	1574.28	1712.12	Ube2d1	ubiquitin-conjugating enzyme E2D 1
ENSMUSG00000019929	63.2184	-1.96954	0.334028	-5.89632	3.71699e-09	3.71814e-08	24.9937	33.6542	18.546	84.4886	96.3187	121.309	Dcn	decorin
ENSMUSG00000019933	16.4851	-3.94793	0.816988	-4.83229	1.3497e-06	9.92807e-06	1.92259	0	4.12134	39.297	21.4042	32.1654	Mrln	myoregulin
ENSMUSG00000019942	3176.59	-0.918193	0.106723	-8.60351	7.73172e-18	1.52405e-16	2218.67	2327.24	2049.34	4760.83	4055.02	3648.47	Cdk1	cyclin-dependent kinase 1
ENSMUSG00000019943	2675.05	-0.0550428	0.0816524	-0.674112	0.50024	0.684362	2624.34	2523.05	2724.21	2493.4	2916.32	2768.98	Atp2b1	ATPase, Ca++ transporting, plasma membrane 1
ENSMUSG00000019944	562.094	0.215125	0.11699	1.83883	0.0659403	0.154918	616.19	614.954	581.109	474.511	504.068	581.734	Rhobtb1	Rho-related BTB domain containing 1
ENSMUSG00000019947	3543.8	0.868218	0.12353	7.02841	2.08902e-12	2.82493e-11	4516.16	4611.65	4609.72	1985.48	2654.12	2885.69	Arid5b	AT rich interactive domain 5B (MRF1-like)
ENSMUSG00000019948	284.659	-0.48107	0.179581	-2.67885	0.00738755	0.0252997	192.259	242.718	278.191	376.269	318.922	299.597	Actr6	ARP6 actin-related protein 6
ENSMUSG00000019951	3041.57	0.0722971	0.0912167	0.792586	0.428019	0.619196	3176.12	3069.67	3107.49	2593.6	3102.53	3200	Uhrf1bp1l	UHRF1 (ICBP90) binding protein 1-like
ENSMUSG00000019952	618.14	-0.435101	0.119863	-3.62998	0.000283438	0.00139719	486.415	587.419	502.804	723.065	756.637	652.498	Poc1b	POC1 centriolar protein B
ENSMUSG00000019960	320.454	-0.33612	0.12691	-2.6485	0.00808504	0.0273215	276.853	278.412	294.676	375.286	351.028	346.467	Dusp6	dual specificity phosphatase 6
ENSMUSG00000019961	7034.06	-1.22052	0.0551184	-22.1436	1.20138e-108	2.68058e-106	4203.74	4359.75	4108.98	9915.62	9972.2	9644.1	Tmpo	thymopoietin
ENSMUSG00000019966	258.717	0.0026865	0.150659	0.0178316	0.985773	0.99333	242.246	286.571	248.311	239.712	257.92	277.541	Kitl	kit ligand
ENSMUSG00000019969	2202.22	0.144584	0.0678537	2.13082	0.0331041	0.0892762	2326.33	2309.9	2300.74	1990.39	2170.38	2115.56	Psen1	presenilin 1
ENSMUSG00000019970	1717.36	0.755835	0.106673	7.08551	1.38536e-12	1.89734e-11	2111	2236.48	2123.52	1448.09	1283.18	1101.89	Sgk1	serum/glucocorticoid regulated kinase 1
ENSMUSG00000019971	772.82	-0.231958	0.153717	-1.50899	0.131301	0.266264	707.513	694.5	730.508	632.682	915.028	956.69	Cep290	centrosomal protein 290
ENSMUSG00000019975	2701	0.420683	0.0711257	5.91465	3.32592e-09	3.35533e-08	3067.49	3038.06	3171.37	2187.86	2290.24	2451	Ikbip	IKBKB interacting protein
ENSMUSG00000019977	2326.84	-0.0895555	0.0738826	-1.21213	0.225462	0.397896	2215.79	2300.72	2247.16	2554.31	2382.28	2260.77	Hbs1l	Hbs1-like (S. cerevisiae)
ENSMUSG00000019978	6669.38	0.156327	0.0715473	2.18495	0.0288929	0.0798357	7074.17	7038.83	6978.46	5789.43	6407.33	6728.08	Epb41l2	erythrocyte membrane protein band 4.1 like 2
ENSMUSG00000019979	986.477	-0.484406	0.109654	-4.41757	9.9819e-06	6.35841e-05	858.437	784.245	824.268	1000.11	1228.6	1223.2	Apaf1	apoptotic peptidase activating factor 1
ENSMUSG00000019982	12.0946	-1.81665	0.641511	-2.83183	0.00462818	0.0168789	5.76777	5.09912	5.15168	17.6837	21.4042	17.4612	Myb	myeloblastosis oncogene
ENSMUSG00000019984	1462.99	0.0742842	0.0882028	0.842198	0.399677	0.592188	1464.05	1523.62	1514.59	1291.89	1461.9	1521.88	Med23	mediator complex subunit 23
ENSMUSG00000019986	1071.25	0.36147	0.107951	3.34845	0.000812651	0.00359847	1186.24	1216.65	1211.67	808.536	969.608	1034.81	Ahi1	Abelson helper integration site 1
ENSMUSG00000019988	1373.45	-0.37673	0.0733142	-5.13857	2.76839e-07	2.22593e-06	1193.93	1225.83	1165.31	1527.67	1591.4	1536.59	Nedd1	neural precursor cell expressed, developmentally down-regulated gene 1
ENSMUSG00000019989	608.797	0.397457	0.15238	2.60833	0.00909841	0.0301809	704.629	701.639	670.748	431.285	496.576	647.903	Enpp3	ectonucleotide pyrophosphatase/phosphodiesterase 3
ENSMUSG00000019990	44.4961	2.79774	0.380331	7.35607	1.89406e-13	2.7687e-12	81.7101	80.5661	71.0931	10.8067	11.7723	11.0281	Pde7b	phosphodiesterase 7B
ENSMUSG00000019992	185.971	-1.08515	0.197417	-5.49677	3.8681e-08	3.41622e-07	115.355	126.458	115.398	278.026	279.324	201.263	Mtfr2	mitochondrial fission regulator 2
ENSMUSG00000019996	16.6891	-1.01522	0.531851	-1.90884	0.0562831	0.137161	9.61295	13.2577	10.3034	17.6837	23.5446	25.7323	Map7	microtubule-associated protein 7
ENSMUSG00000019997	17085.1	3.52497	0.078079	45.1462	0	0	33318.5	28417.4	32580.2	2633.88	2831.77	2728.54	Ccn2	cellular communication network factor 2
ENSMUSG00000019998	2724.48	0.623486	0.0615799	10.1248	4.28718e-24	1.23651e-22	3340.5	3210.41	3361.98	2177.05	2108.31	2148.65	Stx7	syntaxin 7
ENSMUSG00000020003	254.807	0.0143775	0.15145	0.0949318	0.924369	0.965207	247.053	268.214	253.462	271.149	221.533	267.432	Pex7	peroxisomal biogenesis factor 7
ENSMUSG00000020009	889.46	0.279932	0.101053	2.77015	0.00560308	0.0199719	962.256	1005.55	959.242	883.2	728.811	797.701	Ifngr1	interferon gamma receptor 1
ENSMUSG00000020014	39.3377	-0.414207	0.344883	-1.20101	0.229749	0.40307	34.6066	35.6939	30.9101	37.3322	46.0189	51.4646	Cfap54	cilia and flagella associated protein 54
ENSMUSG00000020015	1462.11	0.0728928	0.0748529	0.973814	0.330149	0.520897	1452.52	1514.44	1531.08	1410.76	1380.57	1483.28	Cdk17	cyclin-dependent kinase 17
ENSMUSG00000020017	7.43894	0.49388	0.791082	0.624309	0.532425	0.711953	7.69036	7.13877	11.3337	3.9297	5.35104	9.19011	Hal	histidine ammonia lyase
ENSMUSG00000020018	59.2675	-0.754193	0.416699	-1.80993	0.0703074	0.162774	27.8776	62.2093	42.2437	94.3128	86.6868	42.2745	Snrpf	small nuclear ribonucleoprotein polypeptide F
ENSMUSG00000020019	204.545	0.776647	0.153899	5.04646	4.50073e-07	3.53739e-06	259.55	265.154	250.371	154.241	144.478	153.475	Ntn4	netrin 4
ENSMUSG00000020020	13.0237	-3.13806	0.786581	-3.9895	6.6214e-05	0.00036731	3.84518	3.05947	1.03034	15.7188	21.4042	33.0844	Usp44	ubiquitin specific peptidase 44
ENSMUSG00000020021	282.941	-0.277837	0.180202	-1.54181	0.12312	0.253464	272.047	224.361	270.978	247.571	324.273	358.414	Fgd6	FYVE, RhoGEF and PH domain containing 6
ENSMUSG00000020022	417.954	-0.35975	0.152685	-2.35616	0.018465	0.0550762	348.95	374.276	375.042	560.965	450.557	397.932	Ndufa12	NADH:ubiquinone oxidoreductase subunit A12
ENSMUSG00000020023	485.412	-0.627393	0.12955	-4.84287	1.2798e-06	9.43986e-06	422.009	357.958	363.708	578.648	650.686	539.459	Tmcc3	transmembrane and coiled coil domains 3
ENSMUSG00000020024	960.356	0.0204474	0.0858688	0.238123	0.811785	0.900769	1006.48	976.992	918.029	976.531	924.66	959.447	Cep83	centrosomal protein 83
ENSMUSG00000020027	1526.51	-0.415499	0.0910005	-4.5659	4.97358e-06	3.35294e-05	1330.43	1348.21	1246.71	1692.72	1626.72	1914.3	Socs2	suppressor of cytokine signaling 2
ENSMUSG00000020029	7607.62	0.371695	0.0586907	6.33311	2.40262e-10	2.72778e-09	8501.69	8645.05	8601.24	6411.31	6504.72	6981.72	Nudt4	nudix (nucleoside diphosphate linked moiety X)-type motif 4
ENSMUSG00000020032	1834.48	1.72007	0.0798708	21.5356	7.21761e-103	1.397e-100	2863.7	2716.81	2862.27	802.641	915.028	846.409	Nuak1	NUAK family, SNF1-like kinase, 1
ENSMUSG00000020034	829.709	1.31099	0.116815	11.2228	3.15085e-29	1.16097e-27	1188.16	1160.56	1200.34	418.513	460.189	550.487	Tcp11l2	t-complex 11 (mouse) like 2
ENSMUSG00000020038	467.054	0.359104	0.127668	2.8128	0.00491128	0.0178023	551.783	487.476	535.774	450.933	362.8	413.555	Cry1	cryptochrome 1 (photolyase-like)
ENSMUSG00000020042	161.608	-1.14314	0.190987	-5.98545	2.15789e-09	2.23079e-08	116.317	83.6256	102.003	223.011	226.884	217.806	Btbd11	BTB (POZ) domain containing 11
ENSMUSG00000020044	5905.19	1.56179	0.0934675	16.7094	1.11916e-62	1.18285e-60	9198.63	8799.05	8467.3	2617.18	3333.7	3015.27	Timp3	tissue inhibitor of metalloproteinase 3
ENSMUSG00000020048	32721.2	-0.0419168	0.0514079	-0.815377	0.414857	0.607315	31820.8	32849.6	32067.1	34377	32971	32241.7	Hsp90b1	heat shock protein 90, beta (Grp94), member 1
ENSMUSG00000020053	29.6544	-0.96137	0.453223	-2.12119	0.0339062	0.090905	16.342	14.2775	29.8797	33.4025	35.3169	48.7076	Igf1	insulin-like growth factor 1
ENSMUSG00000020056	794.785	0.0854102	0.102693	0.831701	0.405578	0.598256	792.107	853.593	809.844	838.991	703.127	771.05	Washc3	WASH complex subunit 3
ENSMUSG00000020057	353.847	0.48156	0.124477	3.86866	0.000109435	0.00058408	394.131	410.989	431.711	286.868	313.571	285.812	Dram1	DNA-damage regulated autophagy modulator 1
ENSMUSG00000020059	3.13589	1.17096	1.23335	0.949414	0.34241	NA	3.84518	3.05947	6.18201	0.982425	1.07021	3.67604	Sycp3	synaptonemal complex protein 3
ENSMUSG00000020061	13.5682	-2.03045	0.644187	-3.15196	0.00162181	0.00667036	6.72907	4.0793	5.15168	15.7188	26.7552	22.9753	Mybpc1	myosin binding protein C, slow-type
ENSMUSG00000020063	705.349	-0.0432929	0.102148	-0.423826	0.671693	0.816083	698.862	677.163	708.871	675.909	689.214	782.078	Sirt1	sirtuin 1
ENSMUSG00000020064	1600.4	-0.0605638	0.0726362	-0.833796	0.404396	0.597116	1524.61	1568.49	1607.32	1570.9	1682.37	1648.71	Herc4	hect domain and RLD 4
ENSMUSG00000020067	13.7897	-0.305144	0.65198	-0.468026	0.639766	0.792796	13.4581	8.1586	15.455	7.8594	13.9127	23.8943	Mypn	myopalladin
ENSMUSG00000020069	793.539	-0.275699	0.131453	-2.09732	0.035965	0.0953476	726.739	696.54	730.508	1039.41	801.586	766.455	Hnrnph3	heterogeneous nuclear ribonucleoprotein H3
ENSMUSG00000020070	529.235	0.154151	0.147557	1.04469	0.296168	0.482549	525.828	550.705	596.564	422.443	481.593	598.276	Rufy2	RUN and FYVE domain-containing 2
ENSMUSG00000020072	12.0032	0.171046	0.615161	0.278051	0.780973	0.881828	13.4581	11.2181	13.3944	13.754	12.8425	7.35209	Pbld2	phenazine biosynthesis-like protein domain containing 2
ENSMUSG00000020074	4196.95	-0.133835	0.055122	-2.42797	0.0151834	0.0467372	4000.91	3986.49	4019.34	4460.21	4434.94	4279.83	Ccar1	cell division cycle and apoptosis regulator 1
ENSMUSG00000020075	3947.54	-0.318389	0.0743371	-4.28305	1.84352e-05	0.000112781	3581.79	3367.46	3590.72	4500.49	4596.54	4048.24	Ddx21	DExD box helicase 21
ENSMUSG00000020076	2543.18	0.000584061	0.0635661	0.00918824	0.992669	0.996215	2577.23	2486.33	2567.6	2628.97	2488.23	2510.74	Ddx50	DExD box helicase 50
ENSMUSG00000020077	3.31914	-1.18661	1.21665	-0.975309	0.329407	0.520347	0.961295	1.01982	4.12134	2.94728	5.35104	5.51406	Srgn	serglycin
ENSMUSG00000020078	2183.95	-0.0860953	0.0665205	-1.29427	0.195573	0.358417	2075.44	2086.56	2194.61	2310.66	2227.1	2209.3	Vps26a	VPS26 retromer complex component A
ENSMUSG00000020079	684.013	-0.19763	0.0965471	-2.04698	0.0406605	0.105442	642.145	599.657	669.718	741.731	739.514	711.314	Supv3l1	suppressor of var1, 3-like 1 (S. cerevisiae)
ENSMUSG00000020083	23.9017	-0.58658	0.435403	-1.34721	0.177913	0.333391	16.342	21.4163	19.5764	24.5606	32.1062	29.4083	Fam241b	family with sequence similarity 241, member B
ENSMUSG00000020085	516.541	-0.11907	0.103846	-1.14661	0.251545	0.429535	510.448	488.496	486.318	524.615	561.859	527.512	Aifm2	apoptosis-inducing factor, mitochondrion-associated 2
ENSMUSG00000020086	198.702	-0.468617	0.154624	-3.03068	0.00244006	0.00957255	173.033	167.251	159.702	225.958	236.516	229.753	Macroh2a2	macroH2A.2 histone
ENSMUSG00000020087	230.542	-0.271608	0.177	-1.53451	0.124904	0.256269	225.904	209.064	191.642	300.622	229.024	226.996	Tysnd1	trypsin domain containing 1
ENSMUSG00000020088	7067.18	0.219177	0.0663254	3.30457	0.000951216	0.00414801	7645.18	7378.43	7785.21	6973.25	6369.88	6251.11	Sar1a	secretion associated Ras related GTPase 1A
ENSMUSG00000020089	2221.46	-0.331326	0.130591	-2.53714	0.0111763	0.0359814	1904.33	1972.34	2025.64	3018.01	2360.88	2047.56	Ppa1	pyrophosphatase (inorganic) 1
ENSMUSG00000020091	3934.2	-0.198697	0.0646301	-3.07437	0.00210948	0.00843215	3763.47	3715.22	3511.38	4076.08	4381.43	4157.6	Eif4ebp2	eukaryotic translation initiation factor 4E binding protein 2
ENSMUSG00000020092	299.263	-0.826708	0.143067	-5.77846	7.53881e-09	7.30906e-08	199.949	241.698	206.067	394.935	359.59	393.337	Pald1	phosphatase domain containing, paladin 1
ENSMUSG00000020096	3.19403	-0.807837	1.58874	-0.508476	0.611119	NA	3.84518	0	3.09101	6.87698	5.35104	0	Tbata	thymus, brain and testes associated
ENSMUSG00000020097	3685.67	0.11992	0.0811359	1.47801	0.139404	0.278687	3931.7	3796.81	3787.51	3171.27	3709.34	3717.4	Sgpl1	sphingosine phosphate lyase 1
ENSMUSG00000020098	3.39547	3.22181	2.01222	1.60113	0.109349	0.231357	1.92259	0	16.4854	1.96485	0	0	Pcbd1	pterin 4 alpha carbinolamine dehydratase/dimerization cofactor of hepatocyte nuclear factor 1 alpha (TCF1) 1
ENSMUSG00000020099	15410.1	1.84548	0.0667687	27.6399	3.68747e-168	1.91094e-165	24711.1	24001.6	23619.4	6224.65	7106.18	6797.92	Unc5b	unc-5 netrin receptor B
ENSMUSG00000020100	1175.9	0.535983	0.0910564	5.88627	3.95e-09	3.94142e-08	1395.8	1400.22	1379.62	866.499	993.153	1020.1	Slc29a3	solute carrier family 29 (nucleoside transporters), member 3
ENSMUSG00000020101	143.552	-0.602181	0.227504	-2.64691	0.00812319	0.02741	125.93	103.002	113.337	148.346	151.97	218.725	Vsir	V-set immunoregulatory receptor
ENSMUSG00000020102	37.1653	0.676988	0.385751	1.75499	0.0792619	0.179521	46.1422	40.793	50.4864	23.5782	22.4744	39.5175	Slc16a7	solute carrier family 16 (monocarboxylic acid transporters), member 7
ENSMUSG00000020105	1353.99	0.0505051	0.0887063	0.569352	0.569118	0.740254	1466.94	1347.19	1318.83	1239.82	1344.18	1407.01	Lrig3	leucine-rich repeats and immunoglobulin-like domains 3
ENSMUSG00000020107	1201.86	-0.191371	0.109054	-1.75483	0.0792883	0.179555	1102.61	1174.84	1089.06	1453.99	1257.49	1133.14	Anapc16	anaphase promoting complex subunit 16
ENSMUSG00000020108	2883.53	-0.198116	0.089949	-2.20254	0.0276272	0.0769339	2657.98	2818.79	2580.99	3440.45	2884.21	2918.78	Ddit4	DNA-damage-inducible transcript 4
ENSMUSG00000020109	2168.32	0.0680191	0.0693475	0.980843	0.32667	0.517448	2289.8	2214.04	2153.4	2061.13	2209.98	2081.56	Dnajb12	DnaJ heat shock protein family (Hsp40) member B12
ENSMUSG00000020111	2924.11	-0.0593574	0.0724895	-0.818841	0.412877	0.604968	2907.92	2856.53	2828.27	3147.69	2769.7	3034.57	Micu1	mitochondrial calcium uptake 1
ENSMUSG00000020114	7290.1	0.0221363	0.0525254	0.42144	0.673433	0.816753	7332.76	7300.92	7403.99	7022.38	7411.19	7269.37	Cand1	cullin associated and neddylation disassociated 1
ENSMUSG00000020115	1043.28	-0.0393699	0.0855476	-0.46021	0.645365	0.796236	976.676	1075.91	1034.46	1084.6	1073.42	1014.59	Tbk1	TANK-binding kinase 1
ENSMUSG00000020116	1259.4	-0.243235	0.0985754	-2.4675	0.0136059	0.0426662	1150.67	1155.46	1153.98	1518.83	1350.6	1226.88	Pno1	partner of NOB1 homolog
ENSMUSG00000020120	16.1685	-0.376976	0.566388	-0.665579	0.50568	0.689271	13.4581	16.3172	12.364	10.8067	25.685	18.3802	Plek	pleckstrin
ENSMUSG00000020121	142.523	1.88038	0.267727	7.02349	2.16399e-12	2.92139e-11	232.633	217.223	222.552	35.3673	73.8443	73.5209	Srgap1	SLIT-ROBO Rho GTPase activating protein 1
ENSMUSG00000020122	695.33	-0.134079	0.123961	-1.08163	0.279419	0.463534	633.493	646.569	708.871	624.822	810.147	748.075	Egfr	epidermal growth factor receptor
ENSMUSG00000020123	268.4	4.50234	0.224047	20.0956	8.07072e-90	1.33666e-87	479.686	548.666	514.137	27.5079	19.2637	21.1372	Avpr1a	arginine vasopressin receptor 1A
ENSMUSG00000020124	2260.15	-0.583275	0.0645857	-9.03102	1.70086e-19	3.80032e-18	1849.53	1776.53	1802.06	2644.69	2710.84	2777.25	Usp15	ubiquitin specific peptidase 15
ENSMUSG00000020128	1198.63	0.140339	0.0921256	1.52335	0.127671	0.260615	1186.24	1231.95	1352.83	1065.93	1166.53	1188.28	Vps54	VPS54 GARP complex subunit
ENSMUSG00000020130	1800.65	-0.20971	0.0670607	-3.12716	0.00176502	0.00720219	1712.07	1628.66	1669.14	1959.94	1912.46	1921.65	Tbc1d15	TBC1 domain family, member 15
ENSMUSG00000020131	33.1117	-0.147769	0.36178	-0.408451	0.682942	0.822643	30.7614	34.674	28.8494	35.3673	33.1764	35.8414	Pcsk4	proprotein convertase subtilisin/kexin type 4
ENSMUSG00000020132	2823.72	0.15537	0.0676907	2.2953	0.0217161	0.0630409	3062.69	2942.19	2922.03	2813.67	2577.06	2624.69	Rab21	RAB21, member RAS oncogene family
ENSMUSG00000020133	720.034	0.216718	0.130886	1.65578	0.0977669	0.211247	794.03	746.511	780.994	773.169	666.739	558.759	2310011J03Rik	RIKEN cDNA 2310011J03 gene
ENSMUSG00000020134	621.035	0.356665	0.106275	3.35607	0.000790591	0.0035124	659.448	735.293	697.537	503.984	569.351	560.597	Peli1	pellino 1
ENSMUSG00000020135	356.343	1.06745	0.149719	7.12967	1.00611e-12	1.39097e-11	522.945	450.762	473.954	197.467	230.095	262.837	Apc2	APC regulator of WNT signaling pathway 2
ENSMUSG00000020137	961.012	0.137276	0.0938691	1.46242	0.143627	0.284939	963.218	1089.17	967.485	882.218	957.836	906.145	Thap2	THAP domain containing, apoptosis associated protein 2
ENSMUSG00000020142	2807.27	0.580086	0.0820657	7.06856	1.56554e-12	2.13319e-11	3420.29	3294.03	3378.47	2033.62	2295.6	2421.59	Slc1a4	solute carrier family 1 (glutamate/neutral amino acid transporter), member 4
ENSMUSG00000020149	8557.03	0.34006	0.0650934	5.22417	1.74933e-07	1.44502e-06	9376.47	9326.29	9979.83	7981.22	7447.58	7230.78	Rab1a	RAB1A, member RAS oncogene family
ENSMUSG00000020150	865.433	-0.428779	0.0922338	-4.64883	3.33825e-06	2.30464e-05	733.468	725.095	755.236	1051.19	926.8	1000.8	Gamt	guanidinoacetate methyltransferase
ENSMUSG00000020152	9010.67	0.289426	0.0542256	5.33744	9.42681e-08	8.01279e-07	9889.8	9858.64	9984.98	7871.19	8436.45	8022.96	Actr2	ARP2 actin-related protein 2
ENSMUSG00000020153	872.613	-0.425686	0.123596	-3.44417	0.000572811	0.00263522	793.068	761.809	678.991	1136.67	992.083	873.06	Ndufs7	NADH:ubiquinone oxidoreductase core subunit S7
ENSMUSG00000020154	2.05411	0.981646	1.62173	0.605307	0.544975	NA	0.961295	4.0793	3.09101	0.982425	3.21062	0	Ptprb	protein tyrosine phosphatase, receptor type, B
ENSMUSG00000020155	38.7521	0.407986	0.354815	1.14986	0.250203	0.428155	42.297	39.7732	50.4864	40.2794	32.1062	27.5703	Kcnmb1	potassium large conductance calcium-activated channel, subfamily M, beta member 1
ENSMUSG00000020156	1458.54	-0.705728	0.0761395	-9.26889	1.88094e-20	4.4242e-19	1124.72	1127.93	1073.61	1890.19	1751.93	1782.88	Pwwp3a	PWWP domain containing 3A, DNA repair factor
ENSMUSG00000020160	628.548	-0.228691	0.0980955	-2.33131	0.0197372	0.0582328	578.7	602.716	555.351	664.119	664.599	705.8	Meis1	Meis homeobox 1
ENSMUSG00000020163	727.104	-0.354238	0.168515	-2.10212	0.035543	0.0944736	614.268	685.322	615.11	1037.44	772.69	637.793	Uqcr11	ubiquinol-cytochrome c reductase, complex III subunit XI
ENSMUSG00000020166	2479.45	0.0943981	0.0649567	1.45325	0.146155	0.288521	2526.28	2630.13	2525.35	2311.65	2430.44	2452.84	Cnot2	CCR4-NOT transcription complex, subunit 2
ENSMUSG00000020167	4436.75	-0.0601507	0.0706017	-0.851973	0.394229	0.586579	4590.18	4401.56	4040.98	4598.73	4392.13	4596.89	Tcf3	transcription factor 3
ENSMUSG00000020169	24.2714	0.137001	0.496385	0.275998	0.78255	0.882971	26.9163	14.2775	35.0314	17.6837	27.8254	23.8943	Best3	bestrophin 3
ENSMUSG00000020170	5264.55	0.912013	0.113428	8.04047	8.94915e-16	1.54258e-14	6550.26	6984.78	7090.77	2970.85	3992.95	3997.7	Frs2	fibroblast growth factor receptor substrate 2
ENSMUSG00000020171	962.812	-0.144067	0.110572	-1.30293	0.192599	0.354504	925.727	906.624	911.847	1158.28	959.976	914.416	Yeats4	YEATS domain containing 4
ENSMUSG00000020173	483.609	0.195696	0.12161	1.60921	0.107569	0.228283	501.796	509.912	537.835	405.742	447.347	499.023	Cobl	cordon-bleu WH2 repeat
ENSMUSG00000020175	217.986	-0.0655964	0.184055	-0.356397	0.721544	0.845608	187.453	240.679	211.219	186.661	230.095	251.809	Rab36	RAB36, member RAS oncogene family
ENSMUSG00000020176	38.539	-0.245538	0.390086	-0.629446	0.529057	0.70928	24.9937	37.7335	43.2741	33.4025	38.5275	53.3026	Grb10	growth factor receptor bound protein 10
ENSMUSG00000020178	110.554	2.12502	0.242871	8.74959	2.14122e-18	4.39318e-17	182.646	174.39	182.369	51.0861	40.6679	32.1654	Adora2a	adenosine A2a receptor
ENSMUSG00000020180	2008.98	-0.254311	0.110376	-2.30404	0.0212204	0.061904	1723.6	1950.92	1822.66	2527.78	2081.55	1947.38	Snrpd3	small nuclear ribonucleoprotein D3
ENSMUSG00000020181	1082.63	-0.162034	0.173481	-0.934015	0.350296	0.542358	1074.73	953.536	1037.55	809.518	1218.97	1401.49	Nav3	neuron navigator 3
ENSMUSG00000020182	70.6477	-0.222495	0.262635	-0.847164	0.396904	0.588992	62.4842	65.2688	68.0021	64.8401	75.9848	87.306	Ddc	dopa decarboxylase
ENSMUSG00000020183	824.856	5.32703	0.162803	32.7207	7.9209e-235	7.95308e-232	1572.68	1540.95	1715.51	35.3673	39.5977	45.0315	Cpm	carboxypeptidase M
ENSMUSG00000020184	2136.97	-0.169015	0.0667619	-2.53161	0.0113539	0.0364145	2068.71	2032.51	1933.94	2285.12	2284.89	2216.65	Mdm2	transformed mouse 3T3 cell double minute 2
ENSMUSG00000020185	1092.69	-0.921223	0.10556	-8.72704	2.61426e-18	5.32296e-17	749.81	831.157	684.143	1408.8	1543.24	1339	E2f7	E2F transcription factor 7
ENSMUSG00000020186	14477.3	1.53413	0.075717	20.2613	2.82151e-91	4.72161e-89	22002.1	20929.9	21638.1	8128.59	6834.35	7330.95	Csrp2	cysteine and glycine-rich protein 2
ENSMUSG00000020189	1406.71	0.396576	0.112802	3.51567	0.000438644	0.00207137	1604.4	1578.69	1613.51	1013.86	1291.74	1338.08	Osbpl8	oxysterol binding protein-like 8
ENSMUSG00000020190	4574.51	0.0562824	0.0759854	0.740701	0.458875	0.647162	4917.99	4827.85	4244.98	4369.83	4502.36	4584.03	Mknk2	MAP kinase-interacting serine/threonine kinase 2
ENSMUSG00000020196	2646.18	0.114145	0.0888555	1.28461	0.198929	0.363034	2834.86	2710.69	2706.69	2248.77	2665.89	2710.16	Cabin1	calcineurin binding protein 1
ENSMUSG00000020198	4430.42	0.140592	0.0751321	1.87127	0.0613083	0.146261	4736.3	4659.58	4542.75	3863.88	4272.27	4507.75	Ap3d1	adaptor-related protein complex 3, delta 1 subunit
ENSMUSG00000020205	1259.78	0.947986	0.104536	9.06849	1.20679e-19	2.72291e-18	1671.69	1702.09	1604.23	981.443	820.849	778.402	Phlda1	pleckstrin homology like domain, family A, member 1
ENSMUSG00000020211	1769.91	-0.255193	0.0808722	-3.1555	0.00160222	0.00659654	1634.2	1624.58	1582.6	2087.65	1838.62	1851.81	Sf3a2	splicing factor 3a, subunit 2
ENSMUSG00000020212	518.152	0.00921218	0.11895	0.0774455	0.938269	0.972121	527.751	543.566	487.349	496.125	572.561	481.562	Mdm1	transformed mouse 3T3 cell double minute 1
ENSMUSG00000020216	206.426	-1.24822	0.183538	-6.80091	1.0396e-11	1.32865e-10	102.859	129.518	134.974	320.271	256.85	294.083	Jsrp1	junctional sarcoplasmic reticulum protein 1
ENSMUSG00000020219	1051.39	-0.453702	0.160886	-2.82003	0.00480199	0.0174337	883.43	865.831	912.877	1563.04	1117.3	965.88	Timm13	translocase of inner mitochondrial membrane 13
ENSMUSG00000020220	1951.67	0.307159	0.162463	1.89064	0.0586721	0.14159	2136.96	2161.01	2178.13	1230.98	1903.9	2099.02	Vps13d	vacuolar protein sorting 13D
ENSMUSG00000020224	249.569	-0.170247	0.164557	-1.03457	0.300868	0.48816	234.556	258.016	212.249	297.675	231.165	263.756	Llph	LLP homolog, long-term synaptic facilitation (Aplysia)
ENSMUSG00000020225	939.013	0.164585	0.0972798	1.69187	0.0906699	0.199208	975.715	1000.45	1001.49	978.495	844.394	833.543	Tmbim4	transmembrane BAX inhibitor motif containing 4
ENSMUSG00000020227	22.5084	0.677208	0.46814	1.44659	0.148011	0.291006	28.8389	27.5353	26.7887	11.7891	17.1233	22.9753	Irak3	interleukin-1 receptor-associated kinase 3
ENSMUSG00000020228	586.378	-0.00325524	0.1046	-0.0311208	0.975173	0.989015	597.926	602.716	556.381	548.193	604.667	608.385	Helb	helicase (DNA) B
ENSMUSG00000020230	1270.97	0.226355	0.0883093	2.5632	0.0103712	0.0337204	1456.36	1297.22	1357.98	1238.84	1105.52	1169.9	Prmt2	protein arginine N-methyltransferase 2
ENSMUSG00000020231	2434.28	0.213266	0.0843178	2.52932	0.0114285	0.0366391	2720.47	2597.49	2523.29	2037.55	2364.09	2362.78	Dip2a	disco interacting protein 2 homolog A
ENSMUSG00000020232	2062.97	0.152293	0.0804712	1.89252	0.058422	0.141181	2196.56	2165.09	2154.43	2093.55	1790.46	1977.71	Hmg20b	high mobility group 20B
ENSMUSG00000020234	4.61255	-0.593386	1.1907	-0.498352	0.618236	0.777372	2.88389	8.1586	0	3.9297	5.35104	7.35209	4930404N11Rik	RIKEN cDNA 4930404N11 gene
ENSMUSG00000020235	2113.58	-0.229911	0.0800114	-2.87348	0.00405983	0.0150557	2036.98	1999.88	1798.97	2370.59	2292.39	2182.65	Fzr1	fizzy and cell division cycle 20 related 1
ENSMUSG00000020238	3706.98	-0.00573674	0.0774295	-0.0740899	0.940939	0.973211	3849.03	3730.52	3518.6	3995.52	3669.74	3478.46	Ncln	nicalin
ENSMUSG00000020241	2451.26	1.43397	0.114894	12.4808	9.50578e-36	4.7722e-34	3750.01	3313.41	3672.12	1143.54	1279.97	1548.53	Col6a2	collagen, type VI, alpha 2
ENSMUSG00000020246	1248.54	0.239584	0.0813495	2.94512	0.00322832	0.0122811	1375.61	1287.02	1393.01	1092.46	1181.51	1161.63	Hcfc2	host cell factor C2
ENSMUSG00000020248	744.79	-0.286264	0.11996	-2.38632	0.0170179	0.0514186	690.21	673.084	650.142	947.058	749.145	759.103	Nfyb	nuclear transcription factor-Y beta
ENSMUSG00000020250	7327.89	-0.0735788	0.0607798	-1.21058	0.226057	0.398464	7079.94	7283.59	7058.83	7789.65	7647.7	7107.63	Txnrd1	thioredoxin reductase 1
ENSMUSG00000020251	370.299	-0.0504759	0.144015	-0.35049	0.725971	0.847844	353.757	375.295	362.678	319.288	385.275	425.502	Glt8d2	glycosyltransferase 8 domain containing 2
ENSMUSG00000020253	1128.94	0.0455791	0.110152	0.413782	0.679034	0.820695	1266.99	1103.45	1069.49	1237.86	1057.37	1038.48	Ppm1m	protein phosphatase 1M
ENSMUSG00000020255	1062.05	-0.154286	0.0819709	-1.8822	0.0598087	0.143578	971.869	1017.78	1026.21	1157.3	1124.79	1074.32	D10Wsu102e	DNA segment, Chr 10, Wayne State University 102, expressed
ENSMUSG00000020256	1516.26	-0.0311406	0.123127	-0.252914	0.800335	0.89501	1523.65	1512.4	1463.08	1250.63	1761.56	1586.21	Aldh1l2	aldehyde dehydrogenase 1 family, member L2
ENSMUSG00000020257	3372.83	-0.00719732	0.0615172	-0.116997	0.906863	0.95605	3419.33	3302.19	3371.26	3247.9	3473.89	3422.4	Wdr82	WD repeat domain containing 82
ENSMUSG00000020258	22.3644	0.137844	0.44582	0.309193	0.757175	0.866692	21.1485	22.4361	26.7887	18.6661	20.3339	24.8133	Glyctk	glycerate kinase
ENSMUSG00000020260	4835.38	0.705245	0.0551082	12.7974	1.69434e-37	9.16485e-36	6079.23	6033.28	5870.85	3709.64	3592.69	3726.59	Pofut2	protein O-fucosyltransferase 2
ENSMUSG00000020261	501.531	0.251575	0.129229	1.94674	0.051566	0.127526	565.242	512.972	557.411	396.9	466.611	510.051	Slc36a1	solute carrier family 36 (proton/amino acid symporter), member 1
ENSMUSG00000020262	490.176	-0.378117	0.120224	-3.14509	0.00166036	0.00682018	455.654	402.831	420.377	504.967	560.789	596.438	Adarb1	adenosine deaminase, RNA-specific, B1
ENSMUSG00000020263	657.603	0.0544503	0.0990605	0.549667	0.582548	0.750993	702.707	635.351	671.779	614.998	658.178	662.607	Appl2	adaptor protein, phosphotyrosine interaction, PH domain and leucine zipper containing 2
ENSMUSG00000020265	2081.65	9.47547e-05	0.0903378	0.00104889	0.999163	0.999467	2177.33	2095.74	1972.06	2301.82	1947.78	1995.17	Sumo3	small ubiquitin-like modifier 3
ENSMUSG00000020267	3281.19	-0.41492	0.133072	-3.118	0.00182081	0.00740725	2757.96	2855.51	2824.15	4658.66	3491.02	3099.82	Hint1	histidine triad nucleotide binding protein 1
ENSMUSG00000020268	36.4381	-0.257561	0.386735	-0.665987	0.505419	0.688995	31.7227	31.6146	36.0617	33.4025	54.5806	31.2464	Lyrm7	LYR motif containing 7
ENSMUSG00000020271	3254.5	0.257875	0.0692175	3.72557	0.000194872	0.000987887	3591.4	3527.57	3515.5	2807.77	2927.02	3157.72	Fbxw11	F-box and WD-40 domain protein 11
ENSMUSG00000020272	962.591	-0.0498064	0.0939204	-0.530305	0.595901	0.761159	941.108	991.269	905.665	904.814	1000.64	1032.05	Stk10	serine/threonine kinase 10
ENSMUSG00000020273	740.762	0.341074	0.122436	2.78572	0.00534083	0.0191433	755.578	884.188	843.845	567.842	721.32	671.797	Papolg	poly(A) polymerase gamma
ENSMUSG00000020275	396.258	0.582473	0.127653	4.56296	5.0438e-06	3.39032e-05	475.841	495.635	453.348	304.552	353.169	295.002	Rel	reticuloendotheliosis oncogene
ENSMUSG00000020277	5305.43	-0.23926	0.091682	-2.60967	0.00906283	0.0300691	5131.39	4826.83	4640.63	6433.9	5617.52	5182.3	Pfkl	phosphofructokinase, liver, B-type
ENSMUSG00000020280	896.736	-0.0726519	0.0830246	-0.875065	0.381539	0.574043	871.895	871.95	878.876	893.024	917.168	947.5	Pus10	pseudouridylate synthase 10
ENSMUSG00000020282	1558.73	-0.0943084	0.0767191	-1.22927	0.218971	0.389526	1559.22	1539.93	1423.92	1664.23	1587.12	1577.94	Rhbdf1	rhomboid 5 homolog 1
ENSMUSG00000020283	1030.89	0.126164	0.0896273	1.40765	0.159235	0.306802	1068	1083.05	1077.73	962.777	926.8	1066.97	Pex13	peroxisomal biogenesis factor 13
ENSMUSG00000020284	496.687	-0.10782	0.117584	-0.916963	0.359162	0.551197	448.925	518.071	467.772	553.105	485.874	506.375	Cfap410	cilia and flagella associated protein 410
ENSMUSG00000020286	44.579	-0.541073	0.327145	-1.65392	0.0981433	0.211861	43.2583	29.5749	36.0617	52.0685	51.37	55.1406	1700093K21Rik	RIKEN cDNA 1700093K21 gene
ENSMUSG00000020287	166.626	-0.257689	0.176257	-1.462	0.14374	0.285085	165.343	152.974	137.035	190.59	169.093	184.721	Mpg	N-methylpurine-DNA glycosylase
ENSMUSG00000020288	1738.49	-0.134353	0.0738061	-1.82035	0.0687052	0.16008	1605.36	1625.6	1742.3	1880.36	1779.76	1797.58	Ahsa2	AHA1, activator of heat shock protein ATPase 2
ENSMUSG00000020289	837.972	-0.0378654	0.104998	-0.360631	0.718375	0.844112	902.656	842.375	735.659	837.026	837.973	872.141	Nprl3	nitrogen permease regulator-like 3
ENSMUSG00000020290	5721.91	-0.395763	0.061896	-6.39399	1.61611e-10	1.86381e-09	4798.79	4947.17	5079.55	6666.74	6652.41	6186.78	Xpo1	exportin 1
ENSMUSG00000020300	728.887	0.298405	0.123157	2.42297	0.0153944	0.0472328	796.914	797.503	818.086	559	652.827	748.994	Cpeb4	cytoplasmic polyadenylation element binding protein 4
ENSMUSG00000020303	554.11	0.125232	0.138175	0.906328	0.364762	0.556342	612.345	532.348	590.382	488.265	477.313	624.008	Stc2	stanniocalcin 2
ENSMUSG00000020305	576.145	0.12938	0.120137	1.07694	0.281506	0.466178	551.783	584.359	669.718	512.826	588.614	549.568	Asb3	ankyrin repeat and SOCS box-containing 3
ENSMUSG00000020307	1268.22	-0.339797	0.120507	-2.81973	0.00480644	0.0174459	1156.44	1191.15	1010.76	1636.72	1357.02	1257.21	Cdc34	cell division cycle 34
[truncated: 16,290 more rows]
