# Supplementary material for: Late‐Stage Skeletal Muscle Transcriptome in Duchenne Muscular Dystrophy Shows a BMP4‐Induced Molecular Signature
Source: J Cachexia Sarcopenia Muscle. 2025 Jul 10;16(4):e70005. doi: 10.1002/jcsm.70005 (PMC12245985; doi:10.1002/jcsm.70005)
Supplement: Supplementary file 8 — Table S1 Differential gene expression analysis of DMD skeletal muscles (FDR < 0.05). [file JCSM-16-e70005-s017.xlsx]

## Sheet: Table S01
Table S01	Differential gene expression analysis of Duchenne muscular dystrophy skeletal muscles using DESeq method (FDR<0.05)
Ensembl_ID	log2FoldChange	Log2 Fold Change Error	FDR	Gene_Symbol	Description
ENSG00000166634	7.26641	1.60934	0.000319768	SERPINB12	serpin family B member 12
ENSG00000171951	6.80002	1.38751	7.55624e-05	SCG2	secretogranin II
ENSG00000182782	6.29399	1.43732	0.00051888	HCAR2	hydroxycarboxylic acid receptor 2
ENSG00000176194	6.17292	1.69902	0.00515316	CIDEA	cell death inducing DFFA like effector a
ENSG00000177551	6.00555	1.25901	0.000126316	NHLH2	nescient helix-loop-helix 2
ENSG00000259278	6.00433	1.29247	0.000204594	NA	NA
ENSG00000285681	5.97994	1.46278	0.00135024	NA	NA
ENSG00000116147	5.73527	1.46884	0.00235393	TNR	tenascin R
ENSG00000253686	5.65284	1.22112	0.00021358	LINC01484	long intergenic non-protein coding RNA 1484
ENSG00000226827	5.57647	1.64934	0.010108	NA	NA
ENSG00000133020	5.56179	1.34504	0.00115656	MYH8	myosin heavy chain 8
ENSG00000074410	5.49101	0.878063	1.5163e-07	CA12	carbonic anhydrase 12
ENSG00000082293	5.46115	1.28999	0.000826022	COL19A1	collagen type XIX alpha 1 chain
ENSG00000112559	5.44147	0.911333	6.19845e-07	MDFI	MyoD family inhibitor
ENSG00000187908	5.40287	1.09371	6.60168e-05	DMBT1	deleted in malignant brain tumors 1
ENSG00000073737	5.28238	1.32619	0.00187111	DHRS9	dehydrogenase/reductase 9
ENSG00000227925	5.25948	1.3667	0.00277291	NA	NA
ENSG00000225402	5.10788	1.57311	0.0140767	NA	NA
ENSG00000242268	5.0356	1.5349	0.0130275	LINC02082	long intergenic non-protein coding RNA 2082
ENSG00000153446	4.92168	0.850039	1.47247e-06	C16orf89	chromosome 16 open reading frame 89
ENSG00000188452	4.90513	1.50108	0.0134413	CERKL	ceramide kinase like
ENSG00000125384	4.86431	0.942038	2.6623e-05	PTGER2	prostaglandin E receptor 2
ENSG00000238042	4.80792	1.41845	0.00989511	LINC02257	long intergenic non-protein coding RNA 2257
ENSG00000196242	4.7593	1.41981	0.0108871	OR2C3	olfactory receptor family 2 subfamily C member 3
ENSG00000166819	4.75738	1.76088	0.0490904	PLIN1	perilipin 1
ENSG00000010932	4.70967	0.790673	6.60713e-07	FMO1	flavin containing dimethylaniline monoxygenase 1
ENSG00000109063	4.70615	0.601014	8.73372e-12	MYH3	myosin heavy chain 3
ENSG00000139200	4.70164	1.18263	0.00190467	PIANP	PILR alpha associated neural protein
ENSG00000149418	4.69093	0.932755	4.67596e-05	ST14	ST14 transmembrane serine protease matriptase
ENSG00000095970	4.68879	1.35513	0.00826333	TREM2	triggering receptor expressed on myeloid cells 2
ENSG00000188257	4.66624	0.918831	3.84818e-05	PLA2G2A	phospholipase A2 group IIA
ENSG00000253434	4.63282	1.35766	0.00934847	LINC02237	long intergenic non-protein coding RNA 2237
ENSG00000062524	4.54355	0.988859	0.000242429	LTK	leukocyte receptor tyrosine kinase
ENSG00000198807	4.52331	0.685917	2.13693e-08	PAX9	paired box 9
ENSG00000064886	4.52177	1.08537	0.00104485	CHI3L2	chitinase 3 like 2
ENSG00000204897	4.46083	1.26532	0.00697771	KRT25	keratin 25
ENSG00000186188	4.43838	1.23885	0.00592255	FFAR4	free fatty acid receptor 4
ENSG00000111249	4.42839	0.899494	7.00017e-05	CUX2	cut like homeobox 2
ENSG00000233101	4.41895	0.954735	0.00021358	HOXB-AS3	HOXB cluster antisense RNA 3
ENSG00000156475	4.33692	0.828081	1.91134e-05	PPP2R2B	protein phosphatase 2 regulatory subunit Bbeta
ENSG00000286241	4.32664	1.38407	0.0190056	NA	NA
ENSG00000224222	4.30311	1.58737	0.0482652	NA	NA
ENSG00000152270	4.27448	1.4026	0.0228932	PDE3B	phosphodiesterase 3B
ENSG00000237803	4.27152	1.11082	0.00279704	LINC00211	long intergenic non-protein coding RNA 211
ENSG00000225684	4.21902	1.18545	0.00635921	FAM225B	family with sequence similarity 225 member B
ENSG00000224570	4.15154	0.892037	0.000199224	NA	NA
ENSG00000164176	4.1349	0.472741	7.89031e-15	EDIL3	EGF like repeats and discoidin domains 3
ENSG00000287373	4.12993	1.01404	0.00140756	NA	NA
ENSG00000133048	4.11493	0.816517	4.50597e-05	CHI3L1	chitinase 3 like 1
ENSG00000103522	4.08024	1.03308	0.00206903	IL21R	interleukin 21 receptor
ENSG00000138311	4.06945	1.07889	0.00348326	ZNF365	zinc finger protein 365
ENSG00000133110	4.00838	0.624762	6.1565e-08	POSTN	periostin
ENSG00000005249	4.00694	1.33354	0.0252719	PRKAR2B	protein kinase cAMP-dependent type II regulatory subunit beta
ENSG00000164220	3.98431	0.902772	0.000463043	F2RL2	coagulation factor II thrombin receptor like 2
ENSG00000132639	3.96066	1.14228	0.00815802	SNAP25	synaptosome associated protein 25
ENSG00000006747	3.95213	0.849588	0.000200783	SCIN	scinderin
ENSG00000286843	3.94149	1.33257	0.0282803	NA	NA
ENSG00000120049	3.93994	1.25373	0.0181741	KCNIP2	potassium voltage-gated channel interacting protein 2
ENSG00000184292	3.9383	1.13003	0.00779081	TACSTD2	tumor associated calcium signal transducer 2
ENSG00000279141	3.91325	1.27513	0.0217693	LINC01451	long intergenic non-protein coding RNA 1451
ENSG00000157168	3.90785	1.11607	0.00745529	NRG1	neuregulin 1
ENSG00000145428	3.89955	1.16138	0.0107288	RNF175	ring finger protein 175
ENSG00000124159	3.86792	1.3283	0.0313769	MATN4	matrilin 4
ENSG00000124107	3.83263	0.788268	8.71793e-05	SLPI	secretory leukocyte peptidase inhibitor
ENSG00000173208	3.78213	0.820362	0.000228444	ABCD2	ATP binding cassette subfamily D member 2
ENSG00000121552	3.77769	1.10436	0.00914662	CSTA	cystatin A
ENSG00000122691	3.76872	0.813549	0.000211526	TWIST1	twist family bHLH transcription factor 1
ENSG00000148848	3.74401	0.418574	2.00901e-15	ADAM12	ADAM metallopeptidase domain 12
ENSG00000223764	3.73332	0.604043	2.18409e-07	LINC02593	long intergenic non-protein coding RNA 2593
ENSG00000225383	3.70195	1.23007	0.0249934	SFTA1P	surfactant associated 1, lncRNA
ENSG00000196917	3.68232	0.941218	0.00230877	HCAR1	hydroxycarboxylic acid receptor 1
ENSG00000231035	3.67578	1.07717	0.00934847	RPL7L1P9	ribosomal protein L7 like 1 pseudogene 9
ENSG00000164647	3.67159	0.740363	6.18485e-05	STEAP1	STEAP family member 1
ENSG00000225298	3.66732	1.12923	0.0140755	LINC00113	long intergenic non-protein coding RNA 113
ENSG00000224559	3.65326	1.07532	0.00973767	LINC01087	long intergenic non-protein coding RNA 1087
ENSG00000260542	3.58606	0.824087	0.000573765	NA	NA
ENSG00000181234	3.54923	0.759429	0.00018701	TMEM132C	transmembrane protein 132C
ENSG00000142949	3.53464	0.648092	7.33692e-06	PTPRF	protein tyrosine phosphatase receptor type F
ENSG00000282608	3.53025	1.09566	0.0149826	ADORA3	adenosine A3 receptor
ENSG00000101049	3.52318	0.970998	0.00521468	SGK2	serum/glucocorticoid regulated kinase 2
ENSG00000167767	3.52127	0.694252	3.94356e-05	KRT80	keratin 80
ENSG00000255040	3.50281	0.965529	0.00522129	NA	NA
ENSG00000171227	3.49996	0.843994	0.00111684	TMEM37	transmembrane protein 37
ENSG00000233393	3.495	1.22784	0.0362051	LOC105369306	uncharacterized LOC105369306
ENSG00000289526	3.46606	1.13648	0.0227711	NA	NA
ENSG00000287289	3.45606	0.842684	0.00129219	NA	NA
ENSG00000224530	3.45567	1.12219	0.0212451	PPIAP10	peptidylprolyl isomerase A pseudogene 10
ENSG00000120262	3.45053	0.655861	1.75289e-05	CCDC170	coiled-coil domain containing 170
ENSG00000100344	3.44692	0.988405	0.00774354	PNPLA3	patatin like phospholipase domain containing 3
ENSG00000260495	3.434	0.771082	0.000401768	NA	NA
ENSG00000127743	3.432	1.27174	0.0494129	IL17B	interleukin 17B
ENSG00000118513	3.42795	1.07697	0.0164664	MYB	MYB proto-oncogene, transcription factor
ENSG00000267454	3.42675	0.963079	0.00637046	ZNF582-AS1	ZNF582 antisense RNA 1 (head to head)
ENSG00000173110	3.40841	0.832903	0.00133587	HSPA6	heat shock protein family A (Hsp70) member 6
ENSG00000085265	3.40755	0.522915	3.23055e-08	FCN1	ficolin 1
ENSG00000229754	3.39976	1.19641	0.0365948	NA	NA
ENSG00000287001	3.37974	1.18505	0.0357424	NA	NA
ENSG00000133055	3.37601	0.554455	3.44979e-07	MYBPH	myosin binding protein H
ENSG00000198794	3.36845	0.903101	0.00392204	SCAMP5	secretory carrier membrane protein 5
ENSG00000188729	3.36018	0.939532	0.00602153	OSTN	osteocrin
ENSG00000278893	3.35594	0.929165	0.00545423	NA	NA
ENSG00000250320	3.33913	0.961541	0.00803747	NA	NA
ENSG00000162676	3.33062	1.1829	0.038866	GFI1	growth factor independent 1 transcriptional repressor
ENSG00000177822	3.32524	0.754059	0.000466103	NA	NA
ENSG00000118785	3.31112	0.874647	0.00332223	SPP1	secreted phosphoprotein 1
ENSG00000175779	3.28966	0.955146	0.00859945	LINC02694	long intergenic non-protein coding RNA 2694
ENSG00000126353	3.2887	0.78224	0.000919135	CCR7	C-C motif chemokine receptor 7
ENSG00000116678	3.28117	0.576594	2.41306e-06	LEPR	leptin receptor
ENSG00000140527	3.28033	1.19342	0.0448458	WDR93	WD repeat domain 93
ENSG00000112378	3.27311	0.593855	5.59005e-06	PERP	p53 apoptosis effector related to PMP22
ENSG00000241473	3.2592	0.657534	6.20252e-05	NA	NA
ENSG00000287839	3.24411	1.04554	0.0200555	NA	NA
ENSG00000113296	3.24206	1.19386	0.0477401	THBS4	thrombospondin 4
ENSG00000107105	3.23041	0.982463	0.0127819	ELAVL2	ELAV like RNA binding protein 2
ENSG00000039068	3.21757	1.0106	0.0164486	CDH1	cadherin 1
ENSG00000185610	3.21411	0.714534	0.000340935	DBX2	developing brain homeobox 2
ENSG00000206159	3.20691	0.867309	0.00427861	GYG2P1	glycogenin 2 pseudogene 1
ENSG00000170927	3.19706	0.627507	3.5629e-05	PKHD1	PKHD1 ciliary IPT domain containing fibrocystin/polyductin
ENSG00000138829	3.19584	0.877532	0.00504822	FBN2	fibrillin 2
ENSG00000134962	3.19001	0.821608	0.00251215	KLB	klotho beta
ENSG00000279180	3.18922	1.16539	0.0458546	NA	NA
ENSG00000189320	3.16679	0.587063	9.62278e-06	FAM180A	family with sequence similarity 180 member A
ENSG00000120875	3.15824	0.547834	1.67564e-06	DUSP4	dual specificity phosphatase 4
ENSG00000163618	3.15391	0.898887	0.0072992	CADPS	calcium dependent secretion activator
ENSG00000129596	3.14387	0.535356	9.94405e-07	CDO1	cysteine dioxygenase type 1
ENSG00000140937	3.13585	0.550519	2.35648e-06	CDH11	cadherin 11
ENSG00000289923	3.13523	0.934391	0.0108057	NA	NA
ENSG00000124762	3.12832	0.460599	6.6236e-09	CDKN1A	cyclin dependent kinase inhibitor 1A
ENSG00000258701	3.12787	1.14186	0.0456334	LINC00638	long intergenic non-protein coding RNA 638
ENSG00000251493	3.12734	0.884651	0.00676952	FOXD1	forkhead box D1
ENSG00000171596	3.12614	1.03389	0.0241885	NMUR1	neuromedin U receptor 1
ENSG00000066468	3.11702	0.650391	0.000114907	FGFR2	fibroblast growth factor receptor 2
ENSG00000103569	3.11273	0.95887	0.014096	AQP9	aquaporin 9
ENSG00000259417	3.1093	0.888594	0.00751519	CTXND1	cortexin domain containing 1
ENSG00000157064	3.10867	0.445906	2.3401e-09	NMNAT2	nicotinamide nucleotide adenylyltransferase 2
ENSG00000100985	3.10463	1.02864	0.024465	MMP9	matrix metallopeptidase 9
ENSG00000259916	3.10399	0.98792	0.0182034	LOC100509620	putative aquaporin-7-like protein 3
ENSG00000222024	3.09898	0.954748	0.0141073	NA	NA
ENSG00000258647	3.09682	0.835861	0.00418998	NA	NA
ENSG00000255346	3.09371	0.954548	0.0142812	NOX5	NADPH oxidase 5
ENSG00000176720	3.08799	0.567561	7.82505e-06	BOK	BCL2 family apoptosis regulator BOK
ENSG00000145423	3.08722	0.795331	0.00251386	SFRP2	secreted frizzled related protein 2
ENSG00000131080	3.07034	0.663619	0.00021358	EDA2R	ectodysplasin A2 receptor
ENSG00000157680	3.06695	0.695057	0.000463367	DGKI	diacylglycerol kinase iota
ENSG00000116741	3.06561	0.344183	2.26014e-15	RGS2	regulator of G protein signaling 2
ENSG00000198203	3.05688	0.821102	0.00399091	SULT1C2	sulfotransferase family 1C member 2
ENSG00000230333	3.05068	1.02882	0.0278561	NA	NA
ENSG00000108960	3.05036	0.784627	0.00247205	MMD	monocyte to macrophage differentiation associated
ENSG00000274021	3.04975	0.985447	0.0204755	NA	NA
ENSG00000133216	3.04956	0.624537	8.12891e-05	EPHB2	EPH receptor B2
ENSG00000258572	3.04806	0.932755	0.0134413	NA	NA
ENSG00000261889	3.04526	1.03492	0.0292201	NA	NA
ENSG00000233421	3.0355	0.901412	0.0104342	LINC01783	long intergenic non-protein coding RNA 1783
ENSG00000104332	3.03293	0.715377	0.000811948	SFRP1	secreted frizzled related protein 1
ENSG00000154096	3.03066	0.517679	1.0851e-06	THY1	Thy-1 cell surface antigen
ENSG00000141497	3.025	0.88683	0.00936907	ZMYND15	zinc finger MYND-type containing 15
ENSG00000112299	3.02352	1.00008	0.0241962	VNN1	vanin 1
ENSG00000205562	3.00946	0.871608	0.00842902	NA	NA
ENSG00000101680	3.00941	0.810012	0.00408649	LAMA1	laminin subunit alpha 1
ENSG00000216802	2.99924	1.00826	0.0272338	NA	NA
ENSG00000227705	2.99615	0.98148	0.0225768	NA	NA
ENSG00000257599	2.99182	1.02024	0.0299694	OVCH1-AS1	OVCH1 antisense RNA 1
ENSG00000159307	2.98343	1.01433	0.0293121	SCUBE1	signal peptide, CUB domain and EGF like domain containing 1
ENSG00000151023	2.9686	1.05829	0.0395764	ENKUR	enkurin, TRPC channel interacting protein
ENSG00000213431	2.96693	0.678606	0.000533353	LOC100421580	abraxas 1, BRCA1 A complex subunit pseudogene
ENSG00000167850	2.9624	0.853733	0.00810825	CD300C	CD300c molecule
ENSG00000169313	2.95492	0.843204	0.00738979	P2RY12	purinergic receptor P2Y12
ENSG00000224003	2.94675	0.816628	0.00550063	NA	NA
ENSG00000233608	2.94594	0.808719	0.0050357	TWIST2	twist family bHLH transcription factor 2
ENSG00000270953	2.94426	1.05682	0.0413093	NA	NA
ENSG00000104415	2.93931	0.815584	0.00556158	CCN4	cellular communication network factor 4
ENSG00000270607	2.91748	0.750706	0.00248294	NA	NA
ENSG00000236283	2.91247	0.765715	0.00314434	NA	NA
ENSG00000167157	2.90959	0.836312	0.00792848	PRRX2	paired related homeobox 2
ENSG00000101670	2.9079	0.75801	0.00286496	LIPG	lipase G, endothelial type
ENSG00000077420	2.90147	0.632847	0.000252954	APBB1IP	amyloid beta precursor protein binding family B member 1 interacting protein
ENSG00000243708	2.89836	1.0626	0.0467553	PLA2G4B	phospholipase A2 group IVB
ENSG00000138944	2.89724	0.915584	0.0172608	SHISAL1	shisa like 1
ENSG00000212807	2.88926	0.695129	0.00108224	OR2A42	olfactory receptor family 2 subfamily A member 42
ENSG00000158292	2.88902	0.46502	1.93455e-07	GPR153	G protein-coupled receptor 153
ENSG00000249825	2.88824	0.84557	0.00929615	THBS4-AS1	THBS4 antisense RNA 1
ENSG00000112799	2.88261	1.01829	0.0374796	LY86	lymphocyte antigen 86
ENSG00000166927	2.87208	0.628157	0.000264495	MS4A7	membrane spanning 4-domains A7
ENSG00000164638	2.87207	0.850346	0.0101709	SLC29A4	solute carrier family 29 member 4
ENSG00000118308	2.8486	0.759195	0.00370956	IRAG2	inositol 1,4,5-triphosphate receptor associated 2
ENSG00000187634	2.84437	0.854134	0.0114826	SAMD11	sterile alpha motif domain containing 11
ENSG00000227678	2.84388	1.04395	0.0469678	NA	NA
ENSG00000044524	2.82444	0.346932	7.66407e-13	EPHA3	EPH receptor A3
ENSG00000135773	2.81941	0.902944	0.0191062	CAPN9	calpain 9
ENSG00000064300	2.81831	0.705105	0.00178068	NGFR	nerve growth factor receptor
ENSG00000184349	2.81039	0.569087	6.62683e-05	EFNA5	ephrin A5
ENSG00000183837	2.79942	0.91157	0.0216883	PNMA3	PNMA family member 3
ENSG00000197415	2.79927	0.959473	0.0309568	VEPH1	ventricular zone expressed PH domain containing 1
ENSG00000250007	2.79218	0.720235	0.00254587	LOC101928174	uncharacterized LOC101928174
ENSG00000012124	2.78746	0.7416	0.00364502	CD22	CD22 molecule
ENSG00000106538	2.77402	0.737772	0.00363123	RARRES2	retinoic acid receptor responder 2
ENSG00000275395	2.75713	0.636125	0.000605861	FCGBP	Fc fragment of IgG binding protein
ENSG00000260027	2.75264	0.462414	6.68165e-07	HOXB7	homeobox B7
ENSG00000243193	2.74584	0.980867	0.0400458	NA	NA
ENSG00000245164	2.74398	0.86251	0.0165479	LINC00861	long intergenic non-protein coding RNA 861
ENSG00000174963	2.74074	0.60839	0.000332635	ZIC4	Zic family member 4
ENSG00000161249	2.73758	0.911513	0.0253513	DMKN	dermokine
ENSG00000224905	2.72893	0.938674	0.0317137	NA	NA
ENSG00000172247	2.72747	0.668833	0.00138903	C1QTNF4	C1q and TNF related 4
ENSG00000177106	2.72382	0.555624	7.52996e-05	EPS8L2	EPS8 like 2
ENSG00000164484	2.72341	0.485351	3.48999e-06	TMEM200A	transmembrane protein 200A
ENSG00000131471	2.71094	0.666355	0.00142866	AOC3	amine oxidase copper containing 3
ENSG00000182492	2.71015	0.437348	2.00815e-07	BGN	biglycan
ENSG00000170959	2.69797	0.916304	0.0291277	DCDC1	doublecortin domain containing 1
ENSG00000167851	2.69195	0.63369	0.000789989	CD300A	CD300a molecule
ENSG00000286865	2.68705	0.974186	0.043938	NA	NA
ENSG00000125813	2.68513	0.945482	0.0367321	PAX1	paired box 1
ENSG00000233858	2.6807	0.963654	0.0417072	NA	NA
ENSG00000227082	2.67667	0.560524	0.000123535	LINC02798	long intergenic non-protein coding RNA 2798
ENSG00000251379	2.67635	0.958197	0.0406267	NA	NA
ENSG00000130203	2.67505	0.529993	4.34724e-05	APOE	apolipoprotein E
ENSG00000153064	2.67465	0.881355	0.0236108	BANK1	B cell scaffold protein with ankyrin repeats 1
ENSG00000091986	2.67427	0.4656	1.86469e-06	CCDC80	coiled-coil domain containing 80
ENSG00000106624	2.66989	0.621249	0.000668885	AEBP1	AE binding protein 1
ENSG00000106483	2.66863	0.376604	1.29268e-09	SFRP4	secreted frizzled related protein 4
ENSG00000163220	2.6622	0.479461	4.56156e-06	S100A9	S100 calcium binding protein A9
ENSG00000139767	2.66145	0.846256	0.0180619	SRRM4	serine/arginine repetitive matrix 4
ENSG00000172987	2.65542	0.805915	0.0125475	HPSE2	heparanase 2 (inactive)
ENSG00000125910	2.65417	0.949567	0.0404595	S1PR4	sphingosine-1-phosphate receptor 4
ENSG00000145536	2.65249	0.810822	0.0133038	ADAMTS16	ADAM metallopeptidase with thrombospondin type 1 motif 16
ENSG00000156427	2.6502	0.546003	9.0583e-05	FGF18	fibroblast growth factor 18
ENSG00000229894	2.64716	0.874874	0.024086	GK3P	glycerol kinase 3 pseudogene
ENSG00000155307	2.64245	0.758551	0.00782598	SAMSN1	SAM domain, SH3 domain and nuclear localization signals 1
ENSG00000132938	2.64046	0.977124	0.0490414	MTUS2	microtubule associated scaffold protein 2
ENSG00000133937	2.64035	0.743499	0.00647257	GSC	goosecoid homeobox
ENSG00000042493	2.6244	0.532923	6.97912e-05	CAPG	capping actin protein, gelsolin like
ENSG00000176788	2.61824	0.528827	6.33533e-05	BASP1	brain abundant membrane attached signal protein 1
ENSG00000149972	2.61771	0.94675	0.043243	CNTN5	contactin 5
ENSG00000144893	2.61605	0.526003	5.93768e-05	MED12L	mediator complex subunit 12L
ENSG00000126709	2.61117	0.497831	1.84879e-05	IFI6	interferon alpha inducible protein 6
ENSG00000164530	2.60846	0.42588	2.91799e-07	PI16	peptidase inhibitor 16
ENSG00000154645	2.60739	0.667517	0.00234592	CHODL	chondrolectin
ENSG00000254366	2.60511	0.709991	0.00466258	NA	NA
ENSG00000117091	2.60067	0.815939	0.016331	CD48	CD48 molecule
ENSG00000112379	2.59969	0.670443	0.0025448	ARFGEF3	ARFGEF family member 3
ENSG00000204397	2.59895	0.826519	0.0180849	CARD16	caspase recruitment domain family member 16
ENSG00000110492	2.59362	0.485681	1.24247e-05	MDK	midkine
ENSG00000187546	2.59242	0.568018	0.000272356	AGMO	alkylglycerol monooxygenase
ENSG00000110934	2.59226	0.521559	6.00279e-05	BIN2	bridging integrator 2
ENSG00000122176	2.59225	0.751934	0.00853064	FMOD	fibromodulin
ENSG00000177575	2.58964	0.646649	0.00174388	CD163	CD163 molecule
ENSG00000250644	2.5889	0.634942	0.00138903	NA	NA
ENSG00000124249	2.57804	0.951906	0.048529	KCNK15	potassium two pore domain channel subfamily K member 15
ENSG00000077942	2.5773	0.374229	3.96023e-09	FBLN1	fibulin 1
ENSG00000157214	2.57652	0.504969	3.45765e-05	STEAP2	STEAP2 metalloreductase
ENSG00000138615	2.56798	0.428945	5.86155e-07	CILP	cartilage intermediate layer protein
ENSG00000258376	2.56767	0.900757	0.0358399	NA	NA
ENSG00000273018	2.56703	0.719743	0.00621237	FAM106A	family with sequence similarity 106 member A
ENSG00000244198	2.56669	0.580045	0.000444878	NA	NA
ENSG00000182704	2.56352	0.597165	0.000682265	TSKU	tsukushi, small leucine rich proteoglycan
ENSG00000250240	2.56351	0.917776	0.0406267	NA	NA
ENSG00000137462	2.56127	0.587939	0.000565229	TLR2	toll like receptor 2
ENSG00000260337	2.56089	0.935697	0.0458409	NA	NA
ENSG00000254481	2.56049	0.770816	0.0117696	NA	NA
ENSG00000205364	2.55958	0.710362	0.00557246	MT1M	metallothionein 1M
ENSG00000197520	2.55889	0.941089	0.0474708	FAM177B	family with sequence similarity 177 member B
ENSG00000248994	2.55799	0.683818	0.00380033	LOC105374618	uncharacterized LOC105374618
ENSG00000213462	2.55561	0.61655	0.00112434	ERV3-1	endogenous retrovirus group 3 member 1, envelope
ENSG00000239516	2.55415	0.600009	0.000768687	FLYWCH1P1	FLYWCH-type zinc finger 1 pseudogene 1
ENSG00000132170	2.5526	0.608375	0.000947933	PPARG	peroxisome proliferator activated receptor gamma
ENSG00000148053	2.55038	0.379665	1.04818e-08	NTRK2	neurotrophic receptor tyrosine kinase 2
ENSG00000089639	2.54936	0.535686	0.000130515	GMIP	GEM interacting protein
ENSG00000047457	2.54896	0.431283	8.46121e-07	CP	ceruloplasmin
ENSG00000183160	2.54822	0.411247	2.00815e-07	TMEM119	transmembrane protein 119
ENSG00000197696	2.54553	0.768253	0.0120475	NMB	neuromedin B
ENSG00000172346	2.54366	0.587286	0.000611973	CSDC2	cold shock domain containing C2
ENSG00000152977	2.53507	0.694308	0.00491878	ZIC1	Zic family member 1
ENSG00000162747	2.53244	0.795499	0.0164551	FCGR3B	Fc fragment of IgG receptor IIIb
ENSG00000224414	2.53172	0.681719	0.0041009	LOC100533848	ATPase H+/K+ transporting non-gastric alpha2 subunit pseudogene
ENSG00000163736	2.53139	0.866859	0.0307569	PPBP	pro-platelet basic protein
ENSG00000259345	2.5308	0.702534	0.00558553	NA	NA
ENSG00000226632	2.52868	0.766254	0.0123916	NA	NA
ENSG00000140323	2.52601	0.829043	0.0229269	DISP2	dispatched RND transporter family member 2
ENSG00000171812	2.52443	0.655429	0.00274196	COL8A2	collagen type VIII alpha 2 chain
ENSG00000121898	2.52016	0.711881	0.00667274	CPXM2	carboxypeptidase X, M14 family member 2
ENSG00000187862	2.51797	0.671489	0.00371871	TTC24	tetratricopeptide repeat domain 24
ENSG00000117122	2.51289	0.829585	0.0239307	MFAP2	microfibril associated protein 2
ENSG00000246223	2.51283	0.815559	0.0211821	LINC01550	long intergenic non-protein coding RNA 1550
ENSG00000115129	2.50726	0.40928	2.91799e-07	TP53I3	tumor protein p53 inducible protein 3
ENSG00000100504	2.50145	0.61644	0.00147067	PYGL	glycogen phosphorylase L
ENSG00000187474	2.49546	0.424297	9.69325e-07	FPR3	formyl peptide receptor 3
ENSG00000165973	2.49526	0.889173	0.0395177	NELL1	neural EGFL like 1
ENSG00000186047	2.48585	0.872922	0.036105	DLEU7	deleted in lymphocytic leukemia 7
ENSG00000223492	2.48512	0.732394	0.00982433	NA	NA
ENSG00000133083	2.48451	0.375746	1.98947e-08	DCLK1	doublecortin like kinase 1
ENSG00000255270	2.47955	0.797886	0.019831	NA	NA
ENSG00000273079	2.4755	0.740677	0.011127	GRIN2B	glutamate ionotropic receptor NMDA type subunit 2B
ENSG00000135245	2.47078	0.613037	0.00161432	HILPDA	hypoxia inducible lipid droplet associated
ENSG00000187758	2.46931	0.852142	0.0323042	ADH1A	alcohol dehydrogenase 1A (class I), alpha polypeptide
ENSG00000151468	2.46332	0.512353	0.000108459	CCDC3	coiled-coil domain containing 3
ENSG00000182580	2.4564	0.512567	0.000114907	EPHB3	EPH receptor B3
ENSG00000087116	2.45436	0.316554	1.37687e-11	ADAMTS2	ADAM metallopeptidase with thrombospondin type 1 motif 2
ENSG00000188596	2.45298	0.569049	0.000651703	CFAP54	cilia and flagella associated protein 54
ENSG00000147255	2.45266	0.544162	0.000329816	IGSF1	immunoglobulin superfamily member 1
ENSG00000178162	2.45158	0.882983	0.0421402	NA	NA
ENSG00000279204	2.44925	0.768774	0.0163763	NA	NA
ENSG00000095397	2.44595	0.722407	0.00999064	WHRN	whirlin
ENSG00000019991	2.44402	0.407744	5.72741e-07	HGF	hepatocyte growth factor
ENSG00000129450	2.44374	0.838969	0.0313292	SIGLEC9	sialic acid binding Ig like lectin 9
ENSG00000285520	2.44184	0.700586	0.00778846	NA	NA
ENSG00000215808	2.43445	0.354722	4.40201e-09	LINC01139	long intergenic non-protein coding RNA 1139
ENSG00000188783	2.43355	0.509167	0.000121735	PRELP	proline and arginine rich end leucine rich repeat protein
ENSG00000143320	2.43031	0.462405	1.76369e-05	CRABP2	cellular retinoic acid binding protein 2
ENSG00000230399	2.43017	0.798244	0.0230481	RBBP8P1	RBBP8 pseudogene 1
ENSG00000136250	2.42989	0.464679	1.98237e-05	AOAH	acyloxyacyl hydrolase
ENSG00000135144	2.42697	0.509968	0.000130515	DTX1	deltex E3 ubiquitin ligase 1
ENSG00000132554	2.42579	0.852673	0.0363287	RGS22	regulator of G protein signaling 22
ENSG00000115226	2.42438	0.483867	5.05403e-05	FNDC4	fibronectin type III domain containing 4
ENSG00000109610	2.42224	0.515554	0.000168663	SOD3	superoxide dismutase 3
ENSG00000105281	2.42051	0.614177	0.00212323	SLC1A5	solute carrier family 1 member 5
ENSG00000275074	2.41477	0.579638	0.00104485	NUDT18	nudix hydrolase 18
ENSG00000018280	2.41464	0.534205	0.000313347	SLC11A1	solute carrier family 11 member 1
ENSG00000289914	2.40994	0.866602	0.0417769	NA	NA
ENSG00000289318	2.40838	0.842825	0.0353486	NA	NA
ENSG00000102466	2.40502	0.695666	0.00832864	FGF14	fibroblast growth factor 14
ENSG00000100979	2.40288	0.403329	6.60713e-07	PLTP	phospholipid transfer protein
ENSG00000099998	2.40014	0.484302	6.20453e-05	GGT5	gamma-glutamyltransferase 5
ENSG00000181631	2.3956	0.481572	5.93768e-05	P2RY13	purinergic receptor P2Y13
ENSG00000146285	2.39504	0.759897	0.0177612	SCML4	Scm polycomb group protein like 4
ENSG00000101825	2.39484	0.572324	0.000991766	MXRA5	matrix remodeling associated 5
ENSG00000138131	2.39196	0.606332	0.0020966	LOXL4	lysyl oxidase like 4
ENSG00000110079	2.38526	0.675863	0.0068906	MS4A4A	membrane spanning 4-domains A4A
ENSG00000189184	2.3846	0.489231	8.43597e-05	PCDH18	protocadherin 18
ENSG00000122420	2.38342	0.452907	1.74931e-05	PTGFR	prostaglandin F receptor
ENSG00000160255	2.38125	0.562704	0.000828173	ITGB2	integrin subunit beta 2
ENSG00000141837	2.38106	0.639217	0.00397347	CACNA1A	calcium voltage-gated channel subunit alpha1 A
ENSG00000007174	2.38055	0.787281	0.0241885	DNAH9	dynein axonemal heavy chain 9
ENSG00000288079	2.37481	0.456414	2.2328e-05	NA	NA
ENSG00000272156	2.36889	0.784663	0.0244332	NA	NA
ENSG00000086991	2.36303	0.689585	0.00901293	NOX4	NADPH oxidase 4
ENSG00000162511	2.36287	0.499202	0.000145365	LAPTM5	lysosomal protein transmembrane 5
ENSG00000131771	2.36173	0.823669	0.0346516	PPP1R1B	protein phosphatase 1 regulatory inhibitor subunit 1B
ENSG00000176971	2.35809	0.505291	0.000188826	FIBIN	fin bud initiation factor homolog
ENSG00000144771	2.35727	0.745574	0.0173454	LRTM1	leucine rich repeats and transmembrane domains 1
ENSG00000115919	2.35511	0.532979	0.000453038	KYNU	kynureninase
ENSG00000188404	2.34794	0.542679	0.000622567	SELL	selectin L
ENSG00000165272	2.34789	0.655159	0.00590882	AQP3	aquaporin 3 (Gill blood group)
ENSG00000235568	2.34701	0.612181	0.00288164	NFAM1	NFAT activating protein with ITAM motif 1
ENSG00000085563	2.34425	0.686445	0.00930317	ABCB1	ATP binding cassette subfamily B member 1
ENSG00000038945	2.34205	0.452141	2.4647e-05	MSR1	macrophage scavenger receptor 1
ENSG00000205045	2.33547	0.492193	0.000137757	SLFN12L	schlafen family member 12 like
ENSG00000156140	2.33519	0.487134	0.000114866	ADAMTS3	ADAM metallopeptidase with thrombospondin type 1 motif 3
ENSG00000090659	2.33437	0.671592	0.00797714	CD209	CD209 molecule
ENSG00000135114	2.33146	0.686785	0.00979274	OASL	2'-5'-oligoadenylate synthetase like
ENSG00000166825	2.33019	0.542931	0.00068393	ANPEP	alanyl aminopeptidase, membrane
ENSG00000166473	2.32908	0.856896	0.0475975	PKD1L2	polycystin 1 like 2 (gene/pseudogene)
ENSG00000261208	2.32339	0.749536	0.0201932	NA	NA
ENSG00000082074	2.32236	0.388886	6.19845e-07	FYB1	FYN binding protein 1
ENSG00000162068	2.32101	0.84917	0.0461969	NTN3	netrin 3
ENSG00000204767	2.3177	0.703146	0.012521	INSYN2B	inhibitory synaptic factor family member 2B
ENSG00000106484	2.31175	0.608188	0.00317045	MEST	mesoderm specific transcript
ENSG00000139329	2.31161	0.43094	1.10912e-05	LUM	lumican
ENSG00000152926	2.31152	0.622405	0.0041009	ZNF117	zinc finger protein 117
ENSG00000111644	2.31008	0.831714	0.0420527	ACRBP	acrosin binding protein
ENSG00000173198	2.31	0.441097	1.91134e-05	CYSLTR1	cysteinyl leukotriene receptor 1
ENSG00000150681	2.30864	0.589725	0.00228782	RGS18	regulator of G protein signaling 18
ENSG00000064655	2.30806	0.59022	0.00232047	EYA2	EYA transcriptional coactivator and phosphatase 2
ENSG00000105894	2.30748	0.664613	0.00805488	PTN	pleiotrophin
ENSG00000082497	2.30603	0.701962	0.0128864	SERTAD4	SERTA domain containing 4
ENSG00000181408	2.30333	0.78396	0.0295806	UTS2R	urotensin 2 receptor
ENSG00000109944	2.30296	0.361659	7.94579e-08	JHY	junctional cadherin complex regulator
ENSG00000256120	2.30294	0.71936	0.0157896	SOX5-AS1	SOX5 antisense RNA 1
ENSG00000100448	2.30106	0.803879	0.0350313	CTSG	cathepsin G
ENSG00000155926	2.29998	0.629595	0.00489117	SLA	Src like adaptor
ENSG00000008323	2.29937	0.72361	0.0167284	PLEKHG6	pleckstrin homology and RhoGEF domain containing G6
ENSG00000152527	2.29825	0.458733	5.05403e-05	PLEKHH2	pleckstrin homology, MyTH4 and FERM domain containing H2
ENSG00000121005	2.29676	0.705098	0.0137592	CRISPLD1	cysteine rich secretory protein LCCL domain containing 1
ENSG00000102265	2.29569	0.43024	1.26471e-05	TIMP1	TIMP metallopeptidase inhibitor 1
ENSG00000019549	2.29159	0.552017	0.00110318	SNAI2	snail family transcriptional repressor 2
ENSG00000172901	2.29017	0.61135	0.00374544	LVRN	laeverin
ENSG00000166250	2.288	0.499872	0.000259657	CLMP	CXADR like membrane protein
ENSG00000101955	2.28475	0.400885	2.33498e-06	SRPX	sushi repeat containing protein X-linked
ENSG00000145283	2.28419	0.651121	0.00730832	SLC10A6	solute carrier family 10 member 6
ENSG00000163931	2.27927	0.580571	0.00223162	TKT	transketolase
ENSG00000163629	2.27638	0.29626	2.21891e-11	PTPN13	protein tyrosine phosphatase non-receptor type 13
ENSG00000173372	2.27633	0.700607	0.0140269	C1QA	complement C1q A chain
ENSG00000143845	2.27053	0.61872	0.00466164	ETNK2	ethanolamine kinase 2
ENSG00000287100	2.26945	0.551951	0.00124971	NA	NA
ENSG00000147642	2.26902	0.559928	0.00150036	SYBU	syntabulin
ENSG00000143127	2.26233	0.529799	0.000736894	ITGA10	integrin subunit alpha 10
ENSG00000144229	2.26092	0.555236	0.00140828	THSD7B	thrombospondin type 1 domain containing 7B
ENSG00000248905	2.2596	0.564399	0.00175023	FMN1	formin 1
ENSG00000168461	2.25503	0.437595	2.77133e-05	RAB31	RAB31, member RAS oncogene family
ENSG00000253456	2.25467	0.480897	0.000175957	NA	NA
ENSG00000197915	2.25239	0.544155	0.00114249	HRNR	hornerin
ENSG00000198626	2.25204	0.618775	0.00506913	RYR2	ryanodine receptor 2
ENSG00000135678	2.24886	0.522983	0.000665095	CPM	carboxypeptidase M
ENSG00000090382	2.2451	0.429841	2.03786e-05	LYZ	lysozyme
ENSG00000143502	2.2414	0.504212	0.000414096	SUSD4	sushi domain containing 4
ENSG00000102802	2.23721	0.450655	6.10553e-05	MEDAG	mesenteric estrogen dependent adipogenesis
ENSG00000144857	2.23653	0.454524	7.03993e-05	BOC	BOC cell adhesion associated, oncogene regulated
ENSG00000283052	2.23059	0.713613	0.0190056	NA	NA
ENSG00000011600	2.22537	0.505669	0.000481923	TYROBP	transmembrane immune signaling adaptor TYROBP
ENSG00000101871	2.22503	0.302411	2.01613e-10	MID1	midline 1
ENSG00000117525	2.21988	0.574283	0.0026303	F3	coagulation factor III, tissue factor
ENSG00000146242	2.21905	0.455124	8.4006e-05	TPBG	trophoblast glycoprotein
ENSG00000128340	2.21718	0.649254	0.00930317	RAC2	Rac family small GTPase 2
ENSG00000173369	2.21173	0.592818	0.00391461	C1QB	complement C1q B chain
ENSG00000187164	2.20946	0.418972	1.66631e-05	SHTN1	shootin 1
ENSG00000111341	2.20872	0.365763	4.52313e-07	MGP	matrix Gla protein
ENSG00000102032	2.20753	0.659027	0.01094	RENBP	renin binding protein
ENSG00000272970	2.20669	0.611774	0.0055182	LOC107986163	uncharacterized LOC107986163
ENSG00000143869	2.20155	0.654878	0.0106121	GDF7	growth differentiation factor 7
ENSG00000265907	2.19995	0.727634	0.0241962	NA	NA
ENSG00000203930	2.19806	0.676822	0.0140755	LINC00632	long intergenic non-protein coding RNA 632
ENSG00000147251	2.19639	0.489662	0.000356891	DOCK11	dedicator of cytokinesis 11
ENSG00000203747	2.1932	0.60239	0.00506071	FCGR3A	Fc fragment of IgG receptor IIIa
ENSG00000231246	2.18927	0.586004	0.00386259	LINC02884	long intergenic non-protein coding RNA 2884
ENSG00000155966	2.18194	0.640047	0.0094278	AFF2	AF4/FMR2 family member 2
ENSG00000166482	2.17891	0.343028	8.63898e-08	MFAP4	microfibril associated protein 4
ENSG00000214274	2.17626	0.663007	0.0129732	ANG	angiogenin
ENSG00000101938	2.17404	0.542755	0.00173984	CHRDL1	chordin like 1
ENSG00000163393	2.17322	0.509025	0.000738173	SLC22A15	solute carrier family 22 member 15
ENSG00000050628	2.17269	0.792835	0.0455641	PTGER3	prostaglandin E receptor 3
ENSG00000115423	2.16898	0.704981	0.0213818	DNAH6	dynein axonemal heavy chain 6
ENSG00000086300	2.16854	0.588086	0.00439565	SNX10	sorting nexin 10
ENSG00000141506	2.15975	0.631234	0.00912698	PIK3R5	phosphoinositide-3-kinase regulatory subunit 5
ENSG00000077063	2.15909	0.491865	0.000502095	CTTNBP2	cortactin binding protein 2
ENSG00000099365	2.1589	0.647659	0.0113588	STX1B	syntaxin 1B
ENSG00000164330	2.15735	0.366877	9.69325e-07	EBF1	EBF transcription factor 1
ENSG00000259883	2.15697	0.761924	0.0374796	EHD4-AS1	EHD4 antisense RNA 1
ENSG00000159189	2.1554	0.530114	0.00143937	C1QC	complement C1q C chain
ENSG00000139155	2.1548	0.743877	0.0323748	SLCO1C1	solute carrier organic anion transporter family member 1C1
ENSG00000144218	2.1541	0.484648	0.000414096	AFF3	AF4/FMR2 family member 3
ENSG00000047365	2.15283	0.323229	1.47083e-08	ARAP2	ArfGAP with RhoGAP domain, ankyrin repeat and PH domain 2
ENSG00000100077	2.15199	0.598965	0.00574678	GRK3	G protein-coupled receptor kinase 3
ENSG00000121236	2.14871	0.688274	0.0191345	TRIM6	tripartite motif containing 6
ENSG00000141655	2.14871	0.551216	0.00239753	TNFRSF11A	TNF receptor superfamily member 11a
ENSG00000120833	2.14688	0.557066	0.00272243	SOCS2	suppressor of cytokine signaling 2
ENSG00000204442	2.14583	0.754346	0.036349	FAM155A	family with sequence similarity 155 member A
ENSG00000133742	2.14391	0.635172	0.0102136	CA1	carbonic anhydrase 1
ENSG00000227189	2.14145	0.745116	0.0342001	NA	NA
ENSG00000196811	2.14073	0.525169	0.00138903	CHRNG	cholinergic receptor nicotinic gamma subunit
ENSG00000162627	2.13914	0.559037	0.00295053	SNX7	sorting nexin 7
ENSG00000237187	2.13901	0.512549	0.00102929	NR2F1-AS1	NR2F1 antisense RNA 1
ENSG00000188042	2.13731	0.535678	0.00182304	ARL4C	ADP ribosylation factor like GTPase 4C
ENSG00000106366	2.13697	0.630438	0.00989511	SERPINE1	serpin family E member 1
ENSG00000049540	2.13522	0.503335	0.00080698	ELN	elastin
ENSG00000099994	2.13434	0.545591	0.00230899	SUSD2	sushi domain containing 2
ENSG00000117595	2.13186	0.584766	0.00499204	IRF6	interferon regulatory factor 6
ENSG00000186854	2.12867	0.586521	0.00520069	TRABD2A	TraB domain containing 2A
ENSG00000140285	2.12774	0.455442	0.000187582	FGF7	fibroblast growth factor 7
ENSG00000170775	2.12599	0.649932	0.0133088	GPR37	G protein-coupled receptor 37
ENSG00000274565	2.12435	0.549876	0.00264044	NA	NA
ENSG00000186654	2.12149	0.546347	0.00251076	PRR5	proline rich 5
ENSG00000155886	2.11851	0.595296	0.00636006	SLC24A2	solute carrier family 24 member 2
ENSG00000134242	2.11753	0.529964	0.00178656	PTPN22	protein tyrosine phosphatase non-receptor type 22
ENSG00000106819	2.11698	0.373367	2.60715e-06	ASPN	asporin
ENSG00000145757	2.1133	0.775863	0.0469807	SPATA9	spermatogenesis associated 9
ENSG00000119535	2.11311	0.480028	0.000480869	CSF3R	colony stimulating factor 3 receptor
ENSG00000125730	2.10957	0.424979	6.10553e-05	C3	complement C3
ENSG00000172986	2.10888	0.332765	9.31924e-08	GXYLT2	glucoside xylosyltransferase 2
ENSG00000111799	2.10743	0.592398	0.00638155	COL12A1	collagen type XII alpha 1 chain
ENSG00000232406	2.10572	0.768987	0.0457303	NA	NA
ENSG00000231703	2.10417	0.58505	0.00568857	NA	NA
ENSG00000254166	2.10097	0.537728	0.0023395	PCAT2	prostate cancer associated transcript 2
ENSG00000066294	2.10028	0.516679	0.00144331	CD84	CD84 molecule
ENSG00000157617	2.09901	0.547773	0.00289554	C2CD2	C2 calcium dependent domain containing 2
ENSG00000184730	2.09781	0.658089	0.016326	APOBR	apolipoprotein B receptor
ENSG00000108821	2.09774	0.634286	0.0122334	COL1A1	collagen type I alpha 1 chain
ENSG00000271605	2.09487	0.526074	0.00187456	MILR1	mast cell immunoglobulin like receptor 1
ENSG00000269190	2.08977	0.487433	0.000693521	FBXO17	F-box protein 17
ENSG00000176438	2.08791	0.376345	4.61459e-06	SYNE3	spectrin repeat containing nuclear envelope family member 3
ENSG00000104043	2.08775	0.457165	0.000269483	ATP8B4	ATPase phospholipid transporting 8B4 (putative)
ENSG00000137691	2.08542	0.756519	0.0440671	CFAP300	cilia and flagella associated protein 300
ENSG00000151136	2.08532	0.582389	0.0059542	BTBD11	BTB domain containing 11
ENSG00000172236	2.08501	0.769359	0.0483259	TPSAB1	tryptase alpha/beta 1
ENSG00000153246	2.07803	0.47643	0.000556052	PLA2R1	phospholipase A2 receptor 1
ENSG00000183486	2.07395	0.465546	0.000400914	MX2	MX dynamin like GTPase 2
ENSG00000179630	2.06842	0.626349	0.0123664	LACC1	laccase domain containing 1
ENSG00000285517	2.06653	0.632911	0.0135146	NA	NA
ENSG00000124813	2.06583	0.381184	8.63933e-06	RUNX2	RUNX family transcription factor 2
ENSG00000140563	2.05647	0.537164	0.00293396	MCTP2	multiple C2 and transmembrane domain containing 2
ENSG00000108846	2.05558	0.608142	0.0101224	ABCC3	ATP binding cassette subfamily C member 3
ENSG00000229240	2.04895	0.55345	0.00422561	LINC00710	long intergenic non-protein coding RNA 710
ENSG00000115325	2.04732	0.514466	0.00188546	DOK1	docking protein 1
ENSG00000163563	2.0454	0.540469	0.0033345	MNDA	myeloid cell nuclear differentiation antigen
ENSG00000162444	2.0445	0.593682	0.00860439	RBP7	retinol binding protein 7
ENSG00000124019	2.04314	0.494893	0.00118295	FAM124B	family with sequence similarity 124 member B
ENSG00000183092	2.04297	0.744868	0.0453841	BEGAIN	brain enriched guanylate kinase associated
ENSG00000273055	2.04127	0.660303	0.0206605	NA	NA
ENSG00000175538	2.04112	0.678939	0.0251962	KCNE3	potassium voltage-gated channel subfamily E regulatory subunit 3
ENSG00000143196	2.03909	0.519616	0.00223918	DPT	dermatopontin
ENSG00000286153	2.03804	0.512232	0.00188559	NA	NA
ENSG00000256151	2.03652	0.712526	0.0353159	NA	NA
ENSG00000172201	2.03552	0.525989	0.00260158	ID4	inhibitor of DNA binding 4, HLH protein
ENSG00000140968	2.0349	0.49914	0.00138903	IRF8	interferon regulatory factor 8
ENSG00000102271	2.03292	0.568807	0.00607291	KLHL4	kelch like family member 4
ENSG00000197355	2.03265	0.554388	0.00470002	UAP1L1	UDP-N-acetylglucosamine pyrophosphorylase 1 like 1
ENSG00000260035	2.03182	0.705918	0.0338985	NA	NA
ENSG00000289054	2.03066	0.629459	0.014848	NA	NA
ENSG00000139220	2.03011	0.559082	0.00518187	PPFIA2	PTPRF interacting protein alpha 2
ENSG00000185567	2.0295	0.394264	2.84228e-05	AHNAK2	AHNAK nucleoprotein 2
ENSG00000163932	2.02549	0.40017	4.12763e-05	PRKCD	protein kinase C delta
ENSG00000015285	2.02338	0.556483	0.0051152	WAS	WASP actin nucleation promoting factor
ENSG00000158258	2.0207	0.711636	0.0367388	CLSTN2	calsyntenin 2
ENSG00000134201	2.02053	0.634029	0.0163431	GSTM5	glutathione S-transferase mu 5
ENSG00000262655	2.01358	0.51575	0.0023544	SPON1	spondin 1
ENSG00000254582	2.01358	0.743548	0.0485447	NA	NA
ENSG00000116711	2.01176	0.450773	0.000391867	PLA2G4A	phospholipase A2 group IVA
ENSG00000139880	2.01166	0.706746	0.0362051	CDH24	cadherin 24
ENSG00000101911	2.01102	0.415726	9.67304e-05	PRPS2	phosphoribosyl pyrophosphate synthetase 2
ENSG00000160233	2.01073	0.732151	0.0450604	LRRC3	leucine rich repeat containing 3
ENSG00000147257	2.00673	0.569962	0.00706351	GPC3	glypican 3
ENSG00000197405	2.00472	0.491216	0.00138286	C5AR1	complement C5a receptor 1
ENSG00000101098	2.00303	0.580871	0.00852574	RIMS4	regulating synaptic membrane exocytosis 4
ENSG00000176658	2.00096	0.395605	4.16783e-05	MYO1D	myosin ID
ENSG00000159231	1.99982	0.726814	0.0445271	CBR3	carbonyl reductase 3
ENSG00000136167	1.99566	0.388152	2.89303e-05	LCP1	lymphocyte cytosolic protein 1
ENSG00000267272	1.99474	0.485362	0.00125705	LINC01140	long intergenic non-protein coding RNA 1140
ENSG00000138964	1.99187	0.681153	0.0305363	PARVG	parvin gamma
ENSG00000108511	1.99128	0.569706	0.00757347	HOXB6	homeobox B6
ENSG00000137269	1.98987	0.452062	0.000480869	LRRC1	leucine rich repeat containing 1
ENSG00000089127	1.98982	0.338639	9.84617e-07	OAS1	2'-5'-oligoadenylate synthetase 1
ENSG00000174348	1.98682	0.39951	5.93768e-05	PODN	podocan
ENSG00000114923	1.98642	0.671364	0.0282263	SLC4A3	solute carrier family 4 member 3
ENSG00000182916	1.98566	0.64771	0.021923	TCEAL7	transcription elongation factor A like 7
ENSG00000169515	1.98372	0.690603	0.0343122	CCDC8	coiled-coil domain containing 8
ENSG00000178562	1.98314	0.731648	0.0482858	CD28	CD28 molecule
ENSG00000186204	1.98282	0.47599	0.00104485	CYP4F12	cytochrome P450 family 4 subfamily F member 12
ENSG00000125735	1.98174	0.663539	0.0264179	TNFSF14	TNF superfamily member 14
ENSG00000252835	1.97114	0.410749	0.000112685	SCARNA21	small Cajal body-specific RNA 21
ENSG00000143119	1.97083	0.503384	0.00228682	CD53	CD53 molecule
ENSG00000006042	1.96893	0.463654	0.000793953	TMEM98	transmembrane protein 98
ENSG00000105967	1.96838	0.588854	0.0111186	TFEC	transcription factor EC
ENSG00000023892	1.96522	0.466665	0.00089678	DEF6	DEF6 guanine nucleotide exchange factor
ENSG00000106809	1.96304	0.415303	0.000149358	OGN	osteoglycin
ENSG00000285850	1.96157	0.70023	0.0398805	NA	NA
ENSG00000119042	1.95972	0.518892	0.00342268	SATB2	SATB homeobox 2
ENSG00000154269	1.95866	0.648745	0.0244301	ENPP3	ectonucleotide pyrophosphatase/phosphodiesterase 3
ENSG00000105329	1.95841	0.423298	0.00021358	TGFB1	transforming growth factor beta 1
ENSG00000197261	1.95269	0.558908	0.00759973	C6orf141	chromosome 6 open reading frame 141
ENSG00000138356	1.95263	0.561444	0.00793535	AOX1	aldehyde oxidase 1
ENSG00000092445	1.95154	0.586549	0.0115807	TYRO3	TYRO3 protein tyrosine kinase
ENSG00000064666	1.94851	0.454489	0.000693521	CNN2	calponin 2
ENSG00000246985	1.94635	0.564986	0.00858551	SOCS2-AS1	SOCS2 antisense RNA 1
ENSG00000204991	1.94424	0.58817	0.0122919	SPIRE2	spire type actin nucleation factor 2
ENSG00000204851	1.94394	0.570961	0.009534	PNMA8B	PNMA family member 8B
ENSG00000182013	1.94353	0.614306	0.017274	PNMA8A	PNMA family member 8A
ENSG00000163191	1.94287	0.437717	0.000423923	S100A11	S100 calcium binding protein A11
ENSG00000162777	1.94262	0.572622	0.00983458	DENND2D	DENN domain containing 2D
ENSG00000276975	1.93989	0.516129	0.00364502	NA	NA
ENSG00000155659	1.93947	0.536048	0.00536144	VSIG4	V-set and immunoglobulin domain containing 4
ENSG00000121966	1.93928	0.685471	0.0376144	CXCR4	C-X-C motif chemokine receptor 4
ENSG00000232973	1.93927	0.497748	0.00241224	CYP1B1-AS1	CYP1B1 antisense RNA 1
ENSG00000166813	1.93701	0.400763	9.83884e-05	KIF7	kinesin family member 7
ENSG00000196205	1.93516	0.429706	0.000334148	NA	NA
ENSG00000115165	1.93436	0.569915	0.00980494	CYTIP	cytohesin 1 interacting protein
ENSG00000100767	1.9338	0.515918	0.00373536	PAPLN	papilin, proteoglycan like sulfated glycoprotein
ENSG00000120693	1.93334	0.626438	0.0209322	SMAD8	SMAD family member 9
ENSG00000139970	1.93297	0.517653	0.00388695	RTN1	reticulon 1
ENSG00000177272	1.93231	0.538568	0.00584825	KCNA3	potassium voltage-gated channel subfamily A member 3
ENSG00000197670	1.93214	0.698277	0.0430522	NA	NA
ENSG00000279302	1.932	0.692426	0.0409059	NA	NA
ENSG00000255043	1.93115	0.507222	0.00310971	NAV2-AS5	NAV2 antisense RNA 5
ENSG00000115232	1.92901	0.34969	5.4825e-06	ITGA4	integrin subunit alpha 4
ENSG00000187210	1.92748	0.496642	0.00251759	GCNT1	glucosaminyl (N-acetyl) transferase 1
ENSG00000234383	1.92591	0.688771	0.0403464	NA	NA
ENSG00000050767	1.92408	0.656221	0.0299973	COL23A1	collagen type XXIII alpha 1 chain
ENSG00000038295	1.92316	0.354616	8.51974e-06	TLL1	tolloid like 1
ENSG00000144810	1.91951	0.521704	0.00450998	COL8A1	collagen type VIII alpha 1 chain
ENSG00000184232	1.91691	0.381922	4.86164e-05	OAF	out at first homolog
ENSG00000147394	1.91522	0.596389	0.0154489	ZNF185	zinc finger protein 185 with LIM domain
ENSG00000163131	1.91454	0.388458	6.91676e-05	CTSS	cathepsin S
ENSG00000228526	1.91444	0.550107	0.00790902	MIR34AHG	MIR34A host gene
ENSG00000154175	1.90937	0.44325	0.000652111	ABI3BP	ABI family member 3 binding protein
ENSG00000123329	1.90737	0.500113	0.00305061	ARHGAP9	Rho GTPase activating protein 9
ENSG00000170006	1.90701	0.48264	0.00206035	TMEM154	transmembrane protein 154
ENSG00000102524	1.90555	0.510558	0.00390457	TNFSF13B	TNF superfamily member 13b
ENSG00000259583	1.90344	0.549269	0.00819599	LOC101927751	uncharacterized LOC101927751
ENSG00000228655	1.90318	0.685212	0.0420527	NA	NA
ENSG00000147443	1.90263	0.602782	0.0176077	DOK2	docking protein 2
ENSG00000230630	1.90235	0.413121	0.000233404	NA	NA
ENSG00000089041	1.90208	0.523061	0.00511142	P2RX7	purinergic receptor P2X 7
ENSG00000180658	1.90207	0.629394	0.0242507	OR2A4	olfactory receptor family 2 subfamily A member 4
ENSG00000146192	1.90121	0.60398	0.0179512	FGD2	FYVE, RhoGEF and PH domain containing 2
ENSG00000120885	1.89901	0.272422	2.3401e-09	CLU	clusterin
ENSG00000123338	1.8978	0.383748	6.46884e-05	NCKAP1L	NCK associated protein 1 like
ENSG00000026025	1.89434	0.263411	6.27107e-10	VIM	vimentin
ENSG00000239926	1.89349	0.539383	0.00725587	NA	NA
ENSG00000286322	1.89266	0.646138	0.0302009	NA	NA
ENSG00000261170	1.89082	0.694743	0.0471918	LOC107984827	uncharacterized LOC107984827
ENSG00000110077	1.89014	0.481918	0.00225357	MS4A6A	membrane spanning 4-domains A6A
ENSG00000245904	1.88962	0.659221	0.0347124	NA	NA
ENSG00000138119	1.88673	0.299548	1.15553e-07	MYOF	myoferlin
ENSG00000136514	1.88517	0.61737	0.0225226	RTP4	receptor transporter protein 4
ENSG00000214870	1.88493	0.604496	0.0192999	LOC441204	uncharacterized LOC441204
ENSG00000183098	1.88454	0.458913	0.00127045	GPC6	glypican 6
ENSG00000102359	1.88363	0.45138	0.00102929	SRPX2	sushi repeat containing protein X-linked 2
ENSG00000119986	1.88192	0.603442	0.01928	AVPI1	arginine vasopressin induced 1
ENSG00000134516	1.88091	0.431044	0.000553358	DOCK2	dedicator of cytokinesis 2
ENSG00000137727	1.8797	0.435938	0.000650609	ARHGAP20	Rho GTPase activating protein 20
ENSG00000196666	1.87718	0.585468	0.0155716	FAM180B	family with sequence similarity 180 member B
ENSG00000188517	1.87702	0.642536	0.0307104	COL25A1	collagen type XXV alpha 1 chain
ENSG00000179715	1.87259	0.650991	0.0339845	PCED1B	PC-esterase domain containing 1B
ENSG00000113083	1.86698	0.396452	0.000161831	LOX	lysyl oxidase
ENSG00000122121	1.8666	0.676057	0.0436441	XPNPEP2	X-prolyl aminopeptidase 2
ENSG00000109466	1.86486	0.653062	0.0355103	KLHL2	kelch like family member 2
ENSG00000185811	1.86272	0.461898	0.00160234	IKZF1	IKAROS family zinc finger 1
ENSG00000134531	1.86129	0.424313	0.0005041	EMP1	epithelial membrane protein 1
ENSG00000260816	1.8609	0.659849	0.0384629	NA	NA
ENSG00000039560	1.86074	0.507994	0.0047535	RAI14	retinoic acid induced 14
ENSG00000136235	1.86041	0.436441	0.000755677	GPNMB	glycoprotein nmb
ENSG00000168685	1.8578	0.44194	0.000919588	IL7R	interleukin 7 receptor
ENSG00000168229	1.85756	0.627189	0.0280741	PTGDR	prostaglandin D2 receptor
ENSG00000181104	1.85637	0.56053	0.0120942	F2R	coagulation factor II thrombin receptor
ENSG00000120324	1.85586	0.494067	0.00366356	PCDHB10	protocadherin beta 10
ENSG00000113749	1.85568	0.47481	0.00233131	HRH2	histamine receptor H2
ENSG00000205403	1.85554	0.495225	0.00373828	CFI	complement factor I
ENSG00000168792	1.85463	0.537241	0.00843935	ABHD15	abhydrolase domain containing 15
ENSG00000145779	1.85245	0.46818	0.00202594	TNFAIP8	TNF alpha induced protein 8
ENSG00000123342	1.84969	0.487296	0.00322139	MMP19	matrix metallopeptidase 19
ENSG00000103187	1.84897	0.362724	3.53147e-05	COTL1	coactosin like F-actin binding protein 1
ENSG00000203865	1.84869	0.457937	0.00158018	ATP1A1-AS1	ATP1A1 antisense RNA 1
ENSG00000135525	1.84834	0.585702	0.0176109	MAP7	microtubule associated protein 7
ENSG00000256235	1.84739	0.515114	0.0058738	SMIM3	small integral membrane protein 3
ENSG00000177337	1.84649	0.432953	0.000750649	NA	NA
ENSG00000128815	1.84587	0.568903	0.0141616	WDFY4	WDFY family member 4
ENSG00000123427	1.84507	0.387559	0.000130488	EEF1AKMT3	EEF1A lysine methyltransferase 3
ENSG00000066248	1.84217	0.601499	0.0220568	NGEF	neuronal guanine nucleotide exchange factor
ENSG00000197122	1.83978	0.42326	0.000579229	SRC	SRC proto-oncogene, non-receptor tyrosine kinase
ENSG00000214944	1.83909	0.416732	0.000463043	ARHGEF28	Rho guanine nucleotide exchange factor 28
ENSG00000147883	1.837	0.50348	0.00495596	CDKN2B	cyclin dependent kinase inhibitor 2B
ENSG00000134532	1.8351	0.521334	0.00707966	SOX5	SRY-box transcription factor 5
ENSG00000136960	1.83501	0.473191	0.00254403	ENPP2	ectonucleotide pyrophosphatase/phosphodiesterase 2
ENSG00000176014	1.83462	0.348856	1.76294e-05	TUBB6	tubulin beta 6 class V
ENSG00000105088	1.83425	0.597604	0.0217678	OLFM2	olfactomedin 2
ENSG00000159403	1.83094	0.402804	0.000292238	C1R	complement C1r
ENSG00000084636	1.82954	0.326886	3.70138e-06	COL16A1	collagen type XVI alpha 1 chain
ENSG00000072694	1.82749	0.675535	0.0487968	FCGR2B	Fc fragment of IgG receptor IIb
ENSG00000112297	1.82459	0.45831	0.00187725	CRYBG1	crystallin beta-gamma domain containing 1
ENSG00000113805	1.82365	0.642298	0.0367388	CNTN3	contactin 3
ENSG00000065809	1.82184	0.397765	0.000257244	FAM107B	family with sequence similarity 107 member B
ENSG00000114698	1.81926	0.331468	6.23626e-06	PLSCR4	phospholipid scramblase 4
ENSG00000133026	1.8188	0.375312	9.35211e-05	MYH10	myosin heavy chain 10
ENSG00000105852	1.81775	0.637376	0.0357424	PON3	paraoxonase 3
ENSG00000106785	1.81749	0.421612	0.000651703	TRIM14	tripartite motif containing 14
ENSG00000066336	1.81668	0.572406	0.0169087	SPI1	Spi-1 proto-oncogene
ENSG00000107130	1.8148	0.503346	0.00554223	NCS1	neuronal calcium sensor 1
ENSG00000136286	1.81159	0.488442	0.00415177	MYO1G	myosin IG
ENSG00000168476	1.81085	0.545376	0.0118219	REEP4	receptor accessory protein 4
ENSG00000138646	1.81072	0.434013	0.00103219	HERC5	HECT and RLD domain containing E3 ubiquitin protein ligase 5
ENSG00000123453	1.80959	0.642975	0.0389292	SARDH	sarcosine dehydrogenase
ENSG00000071967	1.80929	0.353966	3.32621e-05	CYBRD1	cytochrome b reductase 1
ENSG00000196083	1.80825	0.524027	0.00846462	IL1RAP	interleukin 1 receptor accessory protein
ENSG00000137959	1.80768	0.48744	0.00415177	IFI44L	interferon induced protein 44 like
ENSG00000159216	1.8073	0.614752	0.0294332	RUNX1	RUNX family transcription factor 1
ENSG00000237807	1.80567	0.642168	0.0390535	LOC100507516	uncharacterized LOC100507516
ENSG00000112655	1.80485	0.66358	0.0473877	PTK7	protein tyrosine kinase 7 (inactive)
ENSG00000106823	1.8043	0.38655	0.000188826	ECM2	extracellular matrix protein 2
ENSG00000171659	1.8039	0.498319	0.00534231	GPR34	G protein-coupled receptor 34
ENSG00000134830	1.80284	0.616825	0.0306034	C5AR2	complement component 5a receptor 2
ENSG00000119147	1.80208	0.556411	0.0143749	ECRG4	ECRG4 augurin precursor
ENSG00000106565	1.80181	0.554112	0.0139375	TMEM176B	transmembrane protein 176B
ENSG00000164694	1.80148	0.544677	0.0122325	FNDC1	fibronectin type III domain containing 1
ENSG00000287969	1.80086	0.661141	0.0469807	NA	NA
ENSG00000000938	1.79966	0.49087	0.00470002	FGR	FGR proto-oncogene, Src family tyrosine kinase
ENSG00000134602	1.7972	0.600066	0.0259057	STK26	serine/threonine kinase 26
ENSG00000067798	1.79629	0.413093	0.000575853	NAV3	neuron navigator 3
ENSG00000182463	1.79419	0.395562	0.000302223	TSHZ2	teashirt zinc finger homeobox 2
ENSG00000117016	1.79406	0.567374	0.0173376	RIMS3	regulating synaptic membrane exocytosis 3
ENSG00000182326	1.79185	0.298139	5.32528e-07	C1S	complement C1s
ENSG00000219642	1.79141	0.650822	0.0444356	BMPR1AP1	bone morphogenetic protein receptor type 1A pseudogene 1
ENSG00000184384	1.79017	0.264578	7.70026e-09	MAML2	mastermind like transcriptional coactivator 2
ENSG00000269486	1.78947	0.577959	0.0203988	NA	NA
ENSG00000160593	1.78725	0.475614	0.00364904	JAML	junction adhesion molecule like
ENSG00000013588	1.78574	0.65999	0.0487611	GPRC5A	G protein-coupled receptor class C group 5 member A
ENSG00000270504	1.78434	0.644529	0.0429785	NA	NA
ENSG00000161513	1.78338	0.585517	0.022968	FDXR	ferredoxin reductase
ENSG00000124491	1.78242	0.414254	0.000659574	F13A1	coagulation factor XIII A chain
ENSG00000286488	1.78149	0.495215	0.00568443	NA	NA
ENSG00000114013	1.78093	0.624687	0.0358132	CD86	CD86 molecule
ENSG00000168077	1.77994	0.521795	0.00936907	SCARA3	scavenger receptor class A member 3
ENSG00000163751	1.77987	0.600172	0.0278327	CPA3	carboxypeptidase A3
ENSG00000168060	1.7769	0.645124	0.0443082	NAALADL1	N-acetylated alpha-linked acidic dipeptidase like 1
ENSG00000235865	1.77283	0.37196	0.000127973	GSN-AS1	GSN antisense RNA 1
ENSG00000178718	1.77025	0.631027	0.0395744	RPP25	ribonuclease P and MRP subunit p25
ENSG00000088827	1.76997	0.429781	0.00122195	SIGLEC1	sialic acid binding Ig like lectin 1
ENSG00000132965	1.76865	0.555528	0.0164486	ALOX5AP	arachidonate 5-lipoxygenase activating protein
ENSG00000005108	1.7681	0.487146	0.00520069	THSD7A	thrombospondin type 1 domain containing 7A
ENSG00000110427	1.76492	0.466465	0.00333957	KIAA1549L	KIAA1549 like
ENSG00000102445	1.76407	0.405461	0.000573765	RUBCNL	rubicon like autophagy enhancer
ENSG00000083857	1.76351	0.377848	0.000188826	FAT1	FAT atypical cadherin 1
ENSG00000082397	1.76167	0.333295	1.56899e-05	EPB41L3	erythrocyte membrane protein band 4.1 like 3
ENSG00000185818	1.76159	0.648271	0.0476781	NAT8L	N-acetyltransferase 8 like
ENSG00000134013	1.76091	0.482507	0.00494316	LOXL2	lysyl oxidase like 2
ENSG00000162433	1.76046	0.415705	0.000823707	AK4	adenylate kinase 4
ENSG00000115956	1.75953	0.438246	0.00169434	PLEK	pleckstrin
ENSG00000253304	1.75921	0.608045	0.0326456	TMEM200B	transmembrane protein 200B
ENSG00000206052	1.75898	0.367318	0.000116643	DOK6	docking protein 6
ENSG00000104611	1.75601	0.499629	0.00717546	SH2D4A	SH2 domain containing 4A
ENSG00000102879	1.75546	0.526583	0.0113538	CORO1A	coronin 1A
ENSG00000145832	1.75525	0.544205	0.0148677	SLC25A48	solute carrier family 25 member 48
ENSG00000161921	1.75478	0.486787	0.0055473	CXCL16	C-X-C motif chemokine ligand 16
ENSG00000286947	1.75284	0.541197	0.0143749	NA	NA
ENSG00000197457	1.75127	0.486873	0.00568444	STMN3	stathmin 3
ENSG00000203706	1.74833	0.638256	0.0456334	NA	NA
ENSG00000106333	1.74794	0.492685	0.00652783	PCOLCE	procollagen C-endopeptidase enhancer
ENSG00000136052	1.74719	0.342368	3.45724e-05	SLC41A2	solute carrier family 41 member 2
ENSG00000162576	1.74695	0.489065	0.00611419	MXRA8	matrix remodeling associated 8
ENSG00000171310	1.74579	0.456995	0.00299882	CHST11	carbohydrate sulfotransferase 11
ENSG00000101336	1.74567	0.456422	0.00295979	HCK	HCK proto-oncogene, Src family tyrosine kinase
ENSG00000101236	1.74421	0.351738	6.18485e-05	RNF24	ring finger protein 24
ENSG00000128606	1.7431	0.609517	0.0352002	LRRC17	leucine rich repeat containing 17
ENSG00000226674	1.74245	0.383738	0.000296728	TEX41	testis expressed 41
ENSG00000197629	1.74148	0.417828	0.00104098	MPEG1	macrophage expressed 1
ENSG00000165168	1.74043	0.403165	0.000639478	CYBB	cytochrome b-245 beta chain
ENSG00000135318	1.73961	0.361567	0.000107302	NT5E	5'-nucleotidase ecto
ENSG00000155629	1.73954	0.374173	0.000202482	PIK3AP1	phosphoinositide-3-kinase adaptor protein 1
ENSG00000279030	1.73671	0.606234	0.0348334	NA	NA
ENSG00000164692	1.73552	0.44392	0.00232705	COL1A2	collagen type I alpha 2 chain
ENSG00000176678	1.735	0.642161	0.0490904	FOXL1	forkhead box L1
ENSG00000184922	1.73359	0.431936	0.00169513	FMNL1	formin like 1
ENSG00000236556	1.73091	0.60958	0.0367388	NA	NA
ENSG00000002933	1.73036	0.61022	0.0370925	TMEM176A	transmembrane protein 176A
ENSG00000157227	1.72223	0.464409	0.00415177	MMP14	matrix metallopeptidase 14
ENSG00000148344	1.72143	0.611709	0.0389343	PTGES	prostaglandin E synthase
ENSG00000111335	1.71943	0.420988	0.0013684	OAS2	2'-5'-oligoadenylate synthetase 2
ENSG00000156508	1.71889	0.297841	1.63047e-06	EEF1A1	eukaryotic translation elongation factor 1 alpha 1
ENSG00000127152	1.71832	0.569625	0.0245623	BCL11B	BAF chromatin remodeling complex subunit BCL11B
ENSG00000135736	1.71444	0.483958	0.00662267	CCDC102A	coiled-coil domain containing 102A
ENSG00000052126	1.71443	0.293522	1.12968e-06	PLEKHA5	pleckstrin homology domain containing A5
ENSG00000166073	1.71343	0.616784	0.042032	GPR176	G protein-coupled receptor 176
ENSG00000231768	1.7134	0.547462	0.018808	LINC01354	long intergenic non-protein coding RNA 1354
ENSG00000206190	1.71336	0.36918	0.000206711	ATP10A	ATPase phospholipid transporting 10A (putative)
ENSG00000153208	1.71199	0.634524	0.0494681	MERTK	MER proto-oncogene, tyrosine kinase
ENSG00000172936	1.71191	0.389816	0.000498779	MYD88	MYD88 innate immune signal transduction adaptor
ENSG00000125089	1.71168	0.61435	0.041297	SH3TC1	SH3 domain and tetratricopeptide repeats 1
ENSG00000197702	1.71126	0.3681	0.000202482	PARVA	parvin alpha
ENSG00000140534	1.71073	0.484209	0.00681217	TICRR	TOPBP1 interacting checkpoint and replication regulator
ENSG00000169413	1.71001	0.571958	0.026252	RNASE6	ribonuclease A family member k6
ENSG00000168542	1.70746	0.533081	0.0157088	COL3A1	collagen type III alpha 1 chain
ENSG00000279873	1.70728	0.581781	0.0298539	LINC01126	long intergenic non-protein coding RNA 1126
ENSG00000005059	1.70712	0.353394	9.90368e-05	MCUB	mitochondrial calcium uniporter dominant negative subunit beta
ENSG00000101265	1.7071	0.427074	0.00178068	RASSF2	Ras association domain family member 2
ENSG00000110900	1.70259	0.593622	0.0345939	TSPAN11	tetraspanin 11
ENSG00000211445	1.70087	0.449031	0.00330214	GPX3	glutathione peroxidase 3
ENSG00000135046	1.70031	0.36738	0.00021358	ANXA1	annexin A1
ENSG00000111885	1.69949	0.374868	0.00030369	MAN1A1	mannosidase alpha class 1A member 1
ENSG00000112769	1.69756	0.466339	0.00506349	LAMA4	laminin subunit alpha 4
ENSG00000117519	1.69723	0.273791	2.00815e-07	CNN3	calponin 3
ENSG00000260314	1.6964	0.506357	0.010933	MRC1	mannose receptor C-type 1
ENSG00000187955	1.69366	0.525872	0.0150374	COL14A1	collagen type XIV alpha 1 chain
ENSG00000188897	1.6935	0.546097	0.0201349	LOC400499	putative uncharacterized protein LOC400499
ENSG00000163145	1.69172	0.48171	0.00722746	C1QTNF7	C1q and TNF related 7
ENSG00000254087	1.69129	0.312881	9.21782e-06	LYN	LYN proto-oncogene, Src family tyrosine kinase
ENSG00000164294	1.68981	0.301855	3.70138e-06	GPX8	glutathione peroxidase 8 (putative)
ENSG00000249859	1.68974	0.488037	0.0082342	PVT1	Pvt1 oncogene
ENSG00000081237	1.68834	0.341237	6.41878e-05	PTPRC	protein tyrosine phosphatase receptor type C
ENSG00000189058	1.67965	0.549341	0.0223045	APOD	apolipoprotein D
ENSG00000163637	1.6786	0.295097	2.4244e-06	PRICKLE2	prickle planar cell polarity protein 2
ENSG00000233117	1.67821	0.450874	0.00399562	NA	NA
ENSG00000143226	1.67768	0.410177	0.00134585	FCGR2A	Fc fragment of IgG receptor IIa
ENSG00000166033	1.6771	0.370563	0.000308019	HTRA1	HtrA serine peptidase 1
ENSG00000182742	1.67577	0.46332	0.00537526	HOXB4	homeobox B4
ENSG00000111674	1.67468	0.436417	0.00286496	ENO2	enolase 2
ENSG00000140931	1.67384	0.309832	9.31908e-06	CMTM3	CKLF like MARVEL transmembrane domain containing 3
ENSG00000227487	1.67311	0.545185	0.0217693	NA	NA
ENSG00000030304	1.67237	0.467189	0.00596703	MUSK	muscle associated receptor tyrosine kinase
ENSG00000122122	1.67216	0.55713	0.0254814	SASH3	SAM and SH3 domain containing 3
ENSG00000139117	1.67209	0.513163	0.0137367	CPNE8	copine 8
ENSG00000225092	1.67146	0.491796	0.00970387	NA	NA
ENSG00000079691	1.67017	0.360971	0.00021358	CARMIL1	capping protein regulator and myosin 1 linker 1
ENSG00000123384	1.66951	0.273209	3.1415e-07	LRP1	LDL receptor related protein 1
ENSG00000165124	1.66897	0.404897	0.00120957	SVEP1	sushi, von Willebrand factor type A, EGF and pentraxin domain containing 1
ENSG00000164114	1.66837	0.469741	0.00646709	MAP9	microtubule associated protein 9
ENSG00000091844	1.66722	0.517128	0.0149124	RGS17	regulator of G protein signaling 17
ENSG00000229689	1.66632	0.524019	0.0166249	NA	NA
ENSG00000176170	1.66364	0.524743	0.0170348	SPHK1	sphingosine kinase 1
ENSG00000237172	1.66356	0.481971	0.00844233	B3GNT9	UDP-GlcNAc:betaGal beta-1,3-N-acetylglucosaminyltransferase 9
ENSG00000003137	1.66186	0.543699	0.0223574	CYP26B1	cytochrome P450 family 26 subfamily B member 1
ENSG00000108679	1.66003	0.448139	0.00419717	LGALS3BP	galectin 3 binding protein
ENSG00000145703	1.65569	0.38139	0.000589266	IQGAP2	IQ motif containing GTPase activating protein 2
ENSG00000163364	1.65274	0.411459	0.00168322	NA	NA
ENSG00000105426	1.65213	0.447764	0.00437622	PTPRS	protein tyrosine phosphatase receptor type S
ENSG00000279237	1.64988	0.522801	0.0176109	NA	NA
ENSG00000204262	1.64955	0.336966	7.71668e-05	COL5A2	collagen type V alpha 2 chain
ENSG00000189129	1.64894	0.47904	0.00863093	PLAC9	placenta associated 9
ENSG00000253284	1.64803	0.598731	0.0444356	NA	NA
ENSG00000134508	1.64752	0.479907	0.0088376	CABLES1	Cdk5 and Abl enzyme substrate 1
ENSG00000219607	1.64721	0.510963	0.0149189	PPP1R3G	protein phosphatase 1 regulatory subunit 3G
ENSG00000198121	1.64702	0.445554	0.00428722	LPAR1	lysophosphatidic acid receptor 1
ENSG00000164619	1.64633	0.509959	0.0147741	BMPER	BMP binding endothelial regulator
ENSG00000101916	1.64447	0.558333	0.0290774	TLR8	toll like receptor 8
ENSG00000017427	1.64182	0.60048	0.0461021	IGF1	insulin like growth factor 1
ENSG00000135951	1.64127	0.584321	0.0392595	TSGA10	testis specific 10
ENSG00000162692	1.64111	0.416406	0.00212323	VCAM1	vascular cell adhesion molecule 1
ENSG00000196664	1.63983	0.479095	0.00909948	TLR7	toll like receptor 7
ENSG00000287151	1.63893	0.491468	0.011349	C2orf27A	chromosome 2 open reading frame 27A
ENSG00000288927	1.63829	0.565177	0.0322592	NA	NA
ENSG00000120327	1.63796	0.462121	0.00658004	PCDHB14	protocadherin beta 14
ENSG00000105639	1.63767	0.595279	0.0445488	JAK3	Janus kinase 3
ENSG00000078549	1.63705	0.413666	0.00202293	ADCYAP1R1	ADCYAP receptor type I
ENSG00000119681	1.63664	0.511977	0.0159687	LTBP2	latent transforming growth factor beta binding protein 2
ENSG00000237356	1.63626	0.521046	0.0182857	NA	NA
ENSG00000010610	1.63548	0.515646	0.0169841	CD4	CD4 molecule
ENSG00000224618	1.6345	0.569261	0.0343598	NA	NA
ENSG00000106948	1.63297	0.416564	0.00226474	AKNA	AT-hook transcription factor
ENSG00000145147	1.63201	0.459485	0.00646709	SLIT2	slit guidance ligand 2
ENSG00000173715	1.63112	0.438521	0.00402867	C11orf80	chromosome 11 open reading frame 80
ENSG00000221963	1.63106	0.520219	0.0185535	APOL6	apolipoprotein L6
ENSG00000186340	1.63055	0.561426	0.0319154	THBS2	thrombospondin 2
ENSG00000183578	1.62832	0.507378	0.0155106	TNFAIP8L3	TNF alpha induced protein 8 like 3
ENSG00000269113	1.6276	0.470688	0.00831972	TRABD2B	TraB domain containing 2B
ENSG00000162105	1.62598	0.595977	0.0467338	SHANK2	SH3 and multiple ankyrin repeat domains 2
ENSG00000158869	1.62556	0.473405	0.00883088	FCER1G	Fc fragment of IgE receptor Ig
ENSG00000054392	1.62336	0.421395	0.00273638	HHAT	hedgehog acyltransferase
ENSG00000143344	1.62168	0.366055	0.000436187	RGL1	ral guanine nucleotide dissociation stimulator like 1
ENSG00000141574	1.62027	0.520468	0.019531	SECTM1	secreted and transmembrane 1
ENSG00000059377	1.61793	0.583141	0.0423351	TBXAS1	thromboxane A synthase 1
ENSG00000110318	1.61693	0.399081	0.00150283	CEP126	centrosomal protein 126
ENSG00000148180	1.61625	0.386691	0.0010073	GSN	gelsolin
ENSG00000166839	1.61426	0.495171	0.0136746	ANKDD1A	ankyrin repeat and death domain containing 1A
ENSG00000223749	1.61345	0.576317	0.0400376	NA	NA
ENSG00000167779	1.61121	0.380653	0.000826022	IGFBP6	insulin like growth factor binding protein 6
ENSG00000257178	1.60883	0.556037	0.0326456	NA	NA
ENSG00000177409	1.60854	0.348464	0.00022284	SAMD9L	sterile alpha motif domain containing 9 like
ENSG00000076344	1.60824	0.503288	0.0160214	RGS11	regulator of G protein signaling 11
ENSG00000151883	1.60544	0.358442	0.000366411	PARP8	poly(ADP-ribose) polymerase family member 8
ENSG00000066405	1.6045	0.550302	0.0310916	CLDN18	claudin 18
ENSG00000248866	1.60435	0.461383	0.0079477	USP46-DT	USP46 divergent transcript
ENSG00000101104	1.60433	0.516266	0.019831	PABPC1L	poly(A) binding protein cytoplasmic 1 like
ENSG00000185842	1.60384	0.574668	0.0408425	DNAH14	dynein axonemal heavy chain 14
ENSG00000155254	1.59868	0.401138	0.00185609	MARVELD1	MARVEL domain containing 1
ENSG00000184347	1.59539	0.372665	0.000707954	SLIT3	slit guidance ligand 3
ENSG00000158747	1.59381	0.39647	0.00166715	NBL1	NBL1, DAN family BMP antagonist
ENSG00000064692	1.59049	0.435343	0.00488942	SNCAIP	synuclein alpha interacting protein
ENSG00000266865	1.58685	0.413466	0.00286473	NA	NA
ENSG00000122644	1.58685	0.466676	0.00965279	ARL4A	ADP ribosylation factor like GTPase 4A
ENSG00000272211	1.58669	0.501499	0.017274	NA	NA
ENSG00000110660	1.58049	0.557657	0.0372094	SLC35F2	solute carrier family 35 member F2
ENSG00000172817	1.58016	0.401639	0.00216054	CYP7B1	cytochrome P450 family 7 subfamily B member 1
ENSG00000168234	1.57944	0.428241	0.00438656	TTC39C	tetratricopeptide repeat domain 39C
ENSG00000196576	1.57765	0.370701	0.000770793	PLXNB2	plexin B2
ENSG00000099864	1.5774	0.410243	0.00279783	PALM	paralemmin
ENSG00000153071	1.57601	0.273931	1.7786e-06	DAB2	DAB adaptor protein 2
ENSG00000120093	1.57569	0.33037	0.000126316	HOXB3	homeobox B3
ENSG00000101474	1.57505	0.471205	0.0111186	APMAP	adipocyte plasma membrane associated protein
ENSG00000288886	1.57455	0.548557	0.0344339	NA	NA
ENSG00000149257	1.57258	0.380962	0.00118295	SERPINH1	serpin family H member 1
ENSG00000138606	1.5724	0.557948	0.0386394	SHF	Src homology 2 domain containing F
ENSG00000070404	1.57195	0.426152	0.0043832	FSTL3	follistatin like 3
ENSG00000163565	1.57147	0.291022	9.3917e-06	IFI16	interferon gamma inducible protein 16
ENSG00000168994	1.56839	0.340934	0.000237332	PXDC1	PX domain containing 1
ENSG00000076706	1.5682	0.551712	0.0365457	MCAM	melanoma cell adhesion molecule
ENSG00000143797	1.56803	0.522939	0.0256792	MBOAT2	membrane bound O-acyltransferase domain containing 2
ENSG00000246090	1.56792	0.497194	0.0177283	LOC100507053	uncharacterized LOC100507053
ENSG00000189337	1.56437	0.490137	0.0161714	KAZN	kazrin, periplakin interacting protein
ENSG00000116285	1.56408	0.440301	0.00646447	ERRFI1	ERBB receptor feedback inhibitor 1
ENSG00000218336	1.56401	0.369489	0.000826022	TENM3	teneurin transmembrane protein 3
ENSG00000132688	1.56325	0.462529	0.0101275	NES	nestin
ENSG00000184060	1.56043	0.465948	0.0109557	ADAP2	ArfGAP with dual PH domains 2
ENSG00000137965	1.55965	0.362466	0.000659574	IFI44	interferon induced protein 44
ENSG00000188916	1.5594	0.383892	0.00145516	INSYN2A	inhibitory synaptic factor 2A
ENSG00000142552	1.55925	0.425911	0.00477297	RCN3	reticulocalbin 3
ENSG00000117600	1.55819	0.436582	0.00616898	PLPPR4	phospholipid phosphatase related 4
ENSG00000169604	1.55812	0.409853	0.00316597	ANTXR1	ANTXR cell adhesion molecule 1
ENSG00000145685	1.55772	0.362442	0.000668885	LHFPL2	LHFPL tetraspan subfamily member 2
ENSG00000116701	1.55769	0.429866	0.00527854	NCF2	neutrophil cytosolic factor 2
ENSG00000149131	1.55745	0.267612	1.25651e-06	SERPING1	serpin family G member 1
ENSG00000224743	1.55723	0.557825	0.0407844	TEX26-AS1	TEX26 antisense RNA 1
ENSG00000115380	1.55637	0.480833	0.0144375	EFEMP1	EGF containing fibulin extracellular matrix protein 1
ENSG00000198542	1.55501	0.556384	0.0404821	ITGBL1	integrin subunit beta like 1
ENSG00000182732	1.55457	0.484711	0.0155403	RGS6	regulator of G protein signaling 6
ENSG00000025434	1.55233	0.453047	0.00901705	NR1H3	nuclear receptor subfamily 1 group H member 3
ENSG00000277147	1.55219	0.552169	0.0390878	LINC00869	long intergenic non-protein coding RNA 869
ENSG00000134250	1.55218	0.275369	3.08551e-06	NOTCH2	notch receptor 2
ENSG00000145246	1.55115	0.338762	0.000258216	ATP10D	ATPase phospholipid transporting 10D (putative)
ENSG00000267121	1.55047	0.541231	0.0348334	LOC339192	uncharacterized LOC339192
ENSG00000137642	1.54582	0.464308	0.011506	SORL1	sortilin related receptor 1
ENSG00000035862	1.54493	0.291203	1.45945e-05	TIMP2	TIMP metallopeptidase inhibitor 2
ENSG00000131016	1.54479	0.323501	0.000123535	AKAP12	A-kinase anchoring protein 12
ENSG00000142347	1.54438	0.452101	0.00929615	MYO1F	myosin IF
ENSG00000231205	1.54329	0.517328	0.0266461	NA	NA
ENSG00000197747	1.54172	0.377967	0.00138903	S100A10	S100 calcium binding protein A10
ENSG00000162733	1.53956	0.393903	0.00233131	DDR2	discoidin domain receptor tyrosine kinase 2
ENSG00000131711	1.53752	0.340137	0.000313347	MAP1B	microtubule associated protein 1B
ENSG00000150636	1.53735	0.356363	0.000646687	CCDC102B	coiled-coil domain containing 102B
ENSG00000169851	1.53419	0.377858	0.00146466	PCDH7	protocadherin 7
ENSG00000106546	1.53235	0.256289	6.04614e-07	AHR	aryl hydrocarbon receptor
ENSG00000152127	1.53104	0.270609	2.7533e-06	MGAT5	alpha-1,6-mannosylglycoprotein 6-beta-N-acetylglucosaminyltransferase
ENSG00000144730	1.53093	0.44819	0.00929615	IL17RD	interleukin 17 receptor D
ENSG00000225138	1.53057	0.536707	0.0357443	NA	NA
ENSG00000163297	1.52733	0.314962	9.23647e-05	ANTXR2	ANTXR cell adhesion molecule 2
ENSG00000081377	1.52653	0.380003	0.00168322	CDC14B	cell division cycle 14B
ENSG00000186205	1.52595	0.545707	0.0403464	MTARC1	mitochondrial amidoxime reducing component 1
ENSG00000065485	1.52543	0.391741	0.00242772	PDIA5	protein disulfide isomerase family A member 5
ENSG00000138080	1.52346	0.399593	0.00306095	EMILIN1	elastin microfibril interfacer 1
ENSG00000151388	1.52264	0.489497	0.0196551	ADAMTS12	ADAM metallopeptidase with thrombospondin type 1 motif 12
ENSG00000166292	1.52254	0.522962	0.0314191	TMEM100	transmembrane protein 100
ENSG00000116717	1.52214	0.285031	1.24247e-05	GADD45A	growth arrest and DNA damage inducible alpha
ENSG00000106571	1.52159	0.287712	1.56211e-05	GLI3	GLI family zinc finger 3
ENSG00000141753	1.52147	0.463971	0.0130584	IGFBP4	insulin like growth factor binding protein 4
ENSG00000152952	1.52078	0.446681	0.009534	PLOD2	procollagen-lysine,2-oxoglutarate 5-dioxygenase 2
ENSG00000129009	1.51972	0.388029	0.00228205	ISLR	immunoglobulin superfamily containing leucine rich repeat
ENSG00000136378	1.51744	0.520132	0.0309568	ADAMTS7	ADAM metallopeptidase with thrombospondin type 1 motif 7
ENSG00000150540	1.51526	0.454359	0.011349	HNMT	histamine N-methyltransferase
ENSG00000143387	1.51348	0.334161	0.000306519	CTSK	cathepsin K
ENSG00000100075	1.51145	0.505655	0.026281	SLC25A1	solute carrier family 25 member 1
ENSG00000008277	1.51138	0.307488	7.1877e-05	ADAM22	ADAM metallopeptidase domain 22
ENSG00000064309	1.51046	0.377825	0.00178068	CDON	cell adhesion associated, oncogene regulated
ENSG00000181458	1.50755	0.4877	0.0206688	TMEM45A	transmembrane protein 45A
ENSG00000147100	1.50442	0.367162	0.00131183	SLC16A2	solute carrier family 16 member 2
ENSG00000026508	1.50386	0.443761	0.00990891	CD44	CD44 molecule (Indian blood group)
ENSG00000149294	1.50207	0.553541	0.0479707	NCAM1	neural cell adhesion molecule 1
ENSG00000106560	1.50148	0.380744	0.00210644	GIMAP2	GTPase, IMAP family member 2
ENSG00000174600	1.50058	0.463492	0.0144199	CMKLR1	chemerin chemokine-like receptor 1
ENSG00000168405	1.50026	0.364116	0.00121489	CMAHP	cytidine monophospho-N-acetylneuraminic acid hydroxylase, pseudogene
ENSG00000163521	1.49905	0.47547	0.0177373	GLB1L	galactosidase beta 1 like
ENSG00000182578	1.49649	0.458578	0.0135801	CSF1R	colony stimulating factor 1 receptor
ENSG00000136457	1.49585	0.539169	0.0423398	CHAD	chondroadherin
ENSG00000043462	1.49527	0.398685	0.00371803	LCP2	lymphocyte cytosolic protein 2
ENSG00000109062	1.49422	0.471281	0.0170345	SLC9A3R1	SLC9A3 regulator 1
ENSG00000287454	1.49355	0.480328	0.0197252	NA	NA
ENSG00000106511	1.49229	0.36848	0.00150813	MEOX2	mesenchyme homeobox 2
ENSG00000119922	1.49199	0.306763	8.71026e-05	IFIT2	interferon induced protein with tetratricopeptide repeats 2
ENSG00000150977	1.48977	0.538421	0.0430522	RILPL2	Rab interacting lysosomal protein like 2
ENSG00000170166	1.48903	0.404104	0.00443048	HOXD4	homeobox D4
ENSG00000154760	1.48887	0.432985	0.00872199	SLFN13	schlafen family member 13
ENSG00000248429	1.48881	0.451109	0.0123899	FAM198B-AS1	FAM198B antisense RNA 1
ENSG00000033327	1.48662	0.337896	0.00048359	GAB2	GRB2 associated binding protein 2
ENSG00000116106	1.48647	0.342038	0.000580145	EPHA4	EPH receptor A4
ENSG00000091129	1.48602	0.479033	0.0200816	NRCAM	neuronal cell adhesion molecule
ENSG00000166546	1.4859	0.5126	0.0322592	BEAN1	brain expressed associated with NEDD4 1
ENSG00000167202	1.48583	0.342761	0.0006053	TBC1D2B	TBC1 domain family member 2B
ENSG00000092096	1.48459	0.429043	0.00826281	SLC22A17	solute carrier family 22 member 17
ENSG00000158270	1.48315	0.517357	0.0346885	COLEC12	collectin subfamily member 12
ENSG00000151079	1.48253	0.522863	0.0371053	KCNA6	potassium voltage-gated channel subfamily A member 6
ENSG00000042980	1.48104	0.479511	0.020803	ADAM28	ADAM metallopeptidase domain 28
ENSG00000163694	1.48057	0.432578	0.00909948	RBM47	RNA binding motif protein 47
ENSG00000165655	1.4779	0.513572	0.0339077	ZNF503	zinc finger protein 503
ENSG00000242732	1.47647	0.425131	0.00803445	RTL5	retrotransposon Gag like 5
ENSG00000049192	1.47476	0.518686	0.0364918	ADAMTS6	ADAM metallopeptidase with thrombospondin type 1 motif 6
ENSG00000170458	1.47369	0.428	0.00861153	CD14	CD14 molecule
ENSG00000100368	1.47132	0.382702	0.00280026	CSF2RB	colony stimulating factor 2 receptor subunit beta
ENSG00000011465	1.47014	0.351646	0.00100471	DCN	decorin
ENSG00000081320	1.46964	0.384372	0.00296795	STK17B	serine/threonine kinase 17b
ENSG00000081853	1.46961	0.390472	0.00358877	PCDHGA2	protocadherin gamma subfamily A, 2
ENSG00000164342	1.4695	0.332266	0.000448749	TLR3	toll like receptor 3
ENSG00000069424	1.46868	0.466625	0.0179577	KCNAB2	potassium voltage-gated channel subfamily A regulatory beta subunit 2
ENSG00000118508	1.46824	0.417526	0.00715147	RAB32	RAB32, member RAS oncogene family
ENSG00000174130	1.46748	0.433392	0.00998985	TLR6	toll like receptor 6
ENSG00000105245	1.46658	0.346876	0.00083957	NUMBL	NUMB like endocytic adaptor protein
ENSG00000099337	1.4652	0.445936	0.0128759	KCNK6	potassium two pore domain channel subfamily K member 6
ENSG00000124549	1.46504	0.448681	0.0135146	BTN2A3P	butyrophilin subfamily 2 member A3, pseudogene
ENSG00000187608	1.4647	0.518601	0.0380325	ISG15	ISG15 ubiquitin like modifier
ENSG00000011028	1.46432	0.470132	0.0194641	MRC2	mannose receptor C type 2
ENSG00000175906	1.46406	0.527061	0.0420455	ARL4D	ADP ribosylation factor like GTPase 4D
ENSG00000135077	1.46387	0.42776	0.00910929	HAVCR2	hepatitis A virus cellular receptor 2
ENSG00000179954	1.46387	0.484345	0.0242489	SSC5D	scavenger receptor cysteine rich family member with 5 domains
ENSG00000145569	1.46365	0.430088	0.00957956	OTULINL	OTU deubiquitinase with linear linkage specificity like
ENSG00000131981	1.4635	0.383374	0.00301973	LGALS3	galectin 3
ENSG00000267532	1.46301	0.523136	0.040322	MIR497HG	mir-497-195 cluster host gene
ENSG00000138172	1.46276	0.298345	7.52996e-05	CALHM2	calcium homeostasis modulator family member 2
ENSG00000227051	1.46141	0.49662	0.0292201	C14orf132	chromosome 14 open reading frame 132
ENSG00000005020	1.45812	0.440733	0.0122059	SKAP2	src kinase associated phosphoprotein 2
ENSG00000156299	1.4581	0.519691	0.0395706	TIAM1	TIAM Rac1 associated GEF 1
ENSG00000100351	1.45678	0.518217	0.0390878	GRAP2	GRB2 related adaptor protein 2
ENSG00000280339	1.45608	0.520232	0.0400917	NA	NA
ENSG00000134138	1.45387	0.408815	0.00638947	MEIS2	Meis homeobox 2
ENSG00000181804	1.45314	0.331412	0.000506455	SLC9A9	solute carrier family 9 member A9
ENSG00000126005	1.45225	0.35064	0.00113723	MMP24OS	MMP24 opposite strand
ENSG00000169026	1.45218	0.522969	0.0421287	SLC49A3	solute carrier family 49 member 3
ENSG00000234380	1.45207	0.466443	0.019531	LINC01426	long intergenic non-protein coding RNA 1426
ENSG00000169507	1.4513	0.432565	0.0108094	SLC38A11	solute carrier family 38 member 11
ENSG00000198743	1.45043	0.510336	0.0365533	SLC5A3	solute carrier family 5 member 3
ENSG00000106804	1.45043	0.458318	0.0172608	C5	complement C5
ENSG00000130827	1.44988	0.486366	0.0267994	PLXNA3	plexin A3
ENSG00000164050	1.44908	0.521037	0.0417613	PLXNB1	plexin B1
ENSG00000119917	1.44713	0.340257	0.000776483	IFIT3	interferon induced protein with tetratricopeptide repeats 3
ENSG00000154065	1.44172	0.363602	0.00197281	ANKRD29	ankyrin repeat domain 29
ENSG00000142173	1.44163	0.446853	0.014848	COL6A2	collagen type VI alpha 2 chain
ENSG00000166888	1.44159	0.308618	0.000187582	STAT6	signal transducer and activator of transcription 6
ENSG00000065357	1.4415	0.359649	0.00172597	DGKA	diacylglycerol kinase alpha
ENSG00000141756	1.43765	0.436495	0.0125766	FKBP10	FKBP prolyl isomerase 10
ENSG00000204131	1.43639	0.298913	0.000109438	NHSL2	NHS like 2
ENSG00000276855	1.43611	0.504719	0.0362927	NA	NA
ENSG00000165025	1.43575	0.400857	0.00593507	SYK	spleen associated tyrosine kinase
ENSG00000100055	1.43458	0.413703	0.00815407	CYTH4	cytohesin 4
ENSG00000140511	1.43401	0.449846	0.016326	HAPLN3	hyaluronan and proteoglycan link protein 3
ENSG00000160211	1.43235	0.34351	0.00103774	G6PD	glucose-6-phosphate dehydrogenase
ENSG00000115353	1.43142	0.431735	0.0119932	TACR1	tachykinin receptor 1
ENSG00000072110	1.43053	0.352023	0.00144885	ACTN1	actinin alpha 1
ENSG00000146858	1.42965	0.470877	0.0235373	ZC3HAV1L	zinc finger CCCH-type containing, antiviral 1 like
ENSG00000051523	1.42754	0.437155	0.0135105	CYBA	cytochrome b-245 alpha chain
ENSG00000206527	1.42712	0.474815	0.0252396	HACD2	3-hydroxyacyl-CoA dehydratase 2
ENSG00000138435	1.42672	0.466355	0.0221864	CHRNA1	cholinergic receptor nicotinic alpha 1 subunit
ENSG00000130755	1.42656	0.520867	0.0456748	GMFG	glia maturation factor gamma
ENSG00000151773	1.42625	0.423753	0.0104728	CCDC122	coiled-coil domain containing 122
ENSG00000172243	1.42601	0.385189	0.00422561	CLEC7A	C-type lectin domain containing 7A
ENSG00000181264	1.425	0.353786	0.00162526	TLCD5	TLC domain containing 5
ENSG00000136010	1.42321	0.299503	0.000134395	ALDH1L2	aldehyde dehydrogenase 1 family member L2
ENSG00000130508	1.42012	0.368461	0.00272243	PXDN	peroxidasin
ENSG00000061337	1.41985	0.512219	0.0426374	LZTS1	leucine zipper tumor suppressor 1
ENSG00000244486	1.41974	0.460926	0.0211996	SCARF2	scavenger receptor class F member 2
ENSG00000100968	1.41882	0.43068	0.0125549	NFATC4	nuclear factor of activated T cells 4
ENSG00000112837	1.41834	0.408158	0.00799805	TBX18	T-box transcription factor 18
ENSG00000143515	1.41537	0.363855	0.00245445	ATP8B2	ATPase phospholipid transporting 8B2
ENSG00000168404	1.41428	0.324837	0.00057072	MLKL	mixed lineage kinase domain like pseudokinase
ENSG00000123989	1.41194	0.364278	0.00255002	CHPF	chondroitin polymerizing factor
ENSG00000182389	1.41106	0.418971	0.0104342	CACNB4	calcium voltage-gated channel auxiliary subunit beta 4
ENSG00000110811	1.40837	0.516732	0.0468931	P3H3	prolyl 3-hydroxylase 3
ENSG00000173218	1.40751	0.361394	0.00242348	VANGL1	VANGL planar cell polarity protein 1
ENSG00000174125	1.40705	0.447727	0.0181741	TLR1	toll like receptor 1
ENSG00000078053	1.4065	0.491837	0.0352002	AMPH	amphiphysin
ENSG00000213088	1.40581	0.298918	0.000165844	ACKR1	atypical chemokine receptor 1 (Duffy blood group)
ENSG00000038427	1.40336	0.387819	0.00536144	VCAN	versican
ENSG00000148700	1.40289	0.24943	3.2867e-06	ADD3	adducin 3
ENSG00000118971	1.40251	0.3149	0.000401768	CCND2	cyclin D2
ENSG00000118961	1.40236	0.375953	0.00392204	LDAH	lipid droplet associated hydrolase
ENSG00000118257	1.40087	0.514239	0.0469678	NRP2	neuropilin 2
ENSG00000106348	1.39866	0.348507	0.00169513	IMPDH1	inosine monophosphate dehydrogenase 1
ENSG00000177363	1.39859	0.361439	0.00260158	LRRN4CL	LRRN4 C-terminal like
ENSG00000142156	1.39807	0.495955	0.0385674	COL6A1	collagen type VI alpha 1 chain
ENSG00000012171	1.39774	0.496465	0.0388687	SEMA3B	semaphorin 3B
ENSG00000132793	1.39755	0.375848	0.00404377	LPIN3	lipin 3
ENSG00000142227	1.39682	0.440841	0.0171178	EMP3	epithelial membrane protein 3
ENSG00000138758	1.39677	0.311328	0.000356122	SEPTIN11	septin 11
ENSG00000118762	1.39646	0.327184	0.000741087	PKD2	polycystin 2, transient receptor potential cation channel
ENSG00000107099	1.39608	0.401306	0.00792938	DOCK8	dedicator of cytokinesis 8
ENSG00000189423	1.39342	0.465725	0.0260869	NA	NA
ENSG00000163536	1.3934	0.416622	0.0110698	SERPINI1	serpin family I member 1
ENSG00000101695	1.39284	0.385897	0.00548729	RNF125	ring finger protein 125
ENSG00000172123	1.39267	0.367194	0.00325199	SLFN12	schlafen family member 12
ENSG00000133106	1.39193	0.402254	0.00826281	EPSTI1	epithelial stromal interaction 1
ENSG00000096092	1.38921	0.454639	0.0223965	TMEM14A	transmembrane protein 14A
ENSG00000111679	1.38833	0.431258	0.0150874	PTPN6	protein tyrosine phosphatase non-receptor type 6
ENSG00000129295	1.38659	0.506109	0.0456334	LRRC6	leucine rich repeat containing 6
ENSG00000181800	1.38548	0.468095	0.0281615	CELF2-AS1	CELF2 antisense RNA 1
ENSG00000110651	1.38358	0.414944	0.011349	CD81	CD81 molecule
ENSG00000156535	1.38233	0.331229	0.00102929	CD109	CD109 molecule
ENSG00000135749	1.38184	0.33578	0.00123391	PCNX2	pecanex 2
ENSG00000153790	1.37977	0.500359	0.0439958	C7orf31	chromosome 7 open reading frame 31
ENSG00000267653	1.37872	0.510335	0.0490904	NA	NA
ENSG00000109743	1.37739	0.467778	0.0291264	BST1	bone marrow stromal cell antigen 1
ENSG00000086544	1.37641	0.401408	0.00895747	ITPKC	inositol-trisphosphate 3-kinase C
ENSG00000170571	1.37304	0.454883	0.0244548	EMB	embigin
ENSG00000089472	1.3717	0.433812	0.0173376	HEPH	hephaestin
ENSG00000162636	1.37124	0.372252	0.00444636	FAM102B	family with sequence similarity 102 member B
ENSG00000135931	1.37025	0.418191	0.013142	ARMC9	armadillo repeat containing 9
ENSG00000149591	1.37024	0.375859	0.00499204	TAGLN	transgelin
ENSG00000100842	1.36879	0.456475	0.0256792	EFS	embryonal Fyn-associated substrate
ENSG00000198513	1.36811	0.357643	0.00295467	ATL1	atlastin GTPase 1
ENSG00000182718	1.36794	0.394312	0.00812572	ANXA2	annexin A2
ENSG00000168032	1.36535	0.443152	0.0211821	ENTPD3	ectonucleoside triphosphate diphosphohydrolase 3
ENSG00000153029	1.36495	0.298265	0.000260082	MR1	major histocompatibility complex, class I-related
ENSG00000169499	1.35964	0.363419	0.00379645	PLEKHA2	pleckstrin homology domain containing A2
ENSG00000172244	1.35903	0.463679	0.0300899	C5orf34	chromosome 5 open reading frame 34
ENSG00000166501	1.35834	0.45345	0.0258699	PRKCB	protein kinase C beta
ENSG00000135905	1.35787	0.354945	0.00295467	DOCK10	dedicator of cytokinesis 10
ENSG00000081803	1.35779	0.467577	0.0319355	CADPS2	calcium dependent secretion activator 2
ENSG00000157601	1.35761	0.445328	0.0228261	MX1	MX dynamin like GTPase 1
ENSG00000162542	1.35646	0.456705	0.0275347	TMCO4	transmembrane and coiled-coil domains 4
ENSG00000100889	1.35608	0.438721	0.0206702	PCK2	phosphoenolpyruvate carboxykinase 2, mitochondrial
ENSG00000103647	1.35517	0.33234	0.00138903	CORO2B	coronin 2B
ENSG00000183722	1.35434	0.269088	4.62513e-05	LHFPL6	LHFPL tetraspan subfamily member 6
ENSG00000077585	1.35413	0.408637	0.0120391	GPR137B	G protein-coupled receptor 137B
ENSG00000156103	1.35143	0.374318	0.00547599	MMP16	matrix metallopeptidase 16
ENSG00000139971	1.35142	0.374788	0.00553926	ARMH4	armadillo like helical domain containing 4
ENSG00000152495	1.35038	0.481418	0.0395764	CAMK4	calcium/calmodulin dependent protein kinase IV
ENSG00000111331	1.3499	0.373071	0.00536144	OAS3	2'-5'-oligoadenylate synthetase 3
ENSG00000087245	1.3498	0.395206	0.00929977	MMP2	matrix metallopeptidase 2
ENSG00000131435	1.34861	0.483577	0.0410334	PDLIM4	PDZ and LIM domain 4
ENSG00000144369	1.34813	0.390735	0.00847282	FAM171B	family with sequence similarity 171 member B
ENSG00000205413	1.34806	0.345904	0.00240366	SAMD9	sterile alpha motif domain containing 9
ENSG00000101335	1.34682	0.303678	0.000428114	MYL9	myosin light chain 9
ENSG00000231551	1.34535	0.426712	0.0177373	PDE4DIPP6	PDE4DIP pseudogene 6
ENSG00000010671	1.34114	0.491012	0.0464012	BTK	Bruton tyrosine kinase
ENSG00000159674	1.33881	0.367321	0.00500382	SPON2	spondin 2
ENSG00000169403	1.33607	0.414592	0.0149686	PTAFR	platelet activating factor receptor
ENSG00000087086	1.33438	0.347259	0.00281381	FTL	ferritin light chain
ENSG00000165194	1.33192	0.394427	0.0101836	PCDH19	protocadherin 19
ENSG00000226137	1.33155	0.441387	0.0245623	BAIAP2-DT	BAIAP2 divergent transcript
ENSG00000006756	1.3314	0.37692	0.00682062	ARSD	arylsulfatase D
ENSG00000130813	1.3306	0.454973	0.0305267	SHFL	shiftless antiviral inhibitor of ribosomal frameshifting
ENSG00000196730	1.33021	0.393992	0.0101988	DAPK1	death associated protein kinase 1
ENSG00000164106	1.32943	0.405839	0.0131619	SCRG1	stimulator of chondrogenesis 1
ENSG00000120820	1.32888	0.383806	0.0082342	GLT8D2	glycosyltransferase 8 domain containing 2
ENSG00000110719	1.32601	0.404043	0.0129832	TCIRG1	T cell immune regulator 1, ATPase H+ transporting V0 subunit a3
ENSG00000113248	1.32591	0.482969	0.0451491	PCDHB15	protocadherin beta 15
ENSG00000260942	1.32588	0.479264	0.0430842	CAPN10-DT	CAPN10 divergent transcript
ENSG00000277152	1.32484	0.486701	0.0471627	NA	NA
ENSG00000225670	1.32442	0.391236	0.0100065	NA	NA
ENSG00000134287	1.3226	0.338856	0.00236182	ARF3	ADP ribosylation factor 3
ENSG00000099992	1.32161	0.419208	0.0177373	TBC1D10A	TBC1 domain family member 10A
ENSG00000125170	1.32148	0.356634	0.00418982	DOK4	docking protein 4
ENSG00000221818	1.31923	0.27399	0.000105756	EBF2	EBF transcription factor 2
ENSG00000182195	1.31855	0.482845	0.0464661	LDOC1	LDOC1 regulator of NFKB signaling
ENSG00000105851	1.31808	0.38793	0.0097313	PIK3CG	phosphatidylinositol-4,5-bisphosphate 3-kinase catalytic subunit gamma
ENSG00000167601	1.31767	0.282268	0.000188826	AXL	AXL receptor tyrosine kinase
ENSG00000163359	1.31747	0.386018	0.00934617	COL6A3	collagen type VI alpha 3 chain
ENSG00000119333	1.31743	0.414907	0.0168408	DYNC2I2	dynein 2 intermediate chain 2
ENSG00000075651	1.31669	0.378538	0.00793212	PLD1	phospholipase D1
ENSG00000245571	1.31584	0.455933	0.0332281	FAM111A-DT	FAM111A divergent transcript
ENSG00000065534	1.31582	0.332058	0.00198658	MYLK	myosin light chain kinase
ENSG00000143341	1.31301	0.377476	0.00793212	HMCN1	hemicentin 1
ENSG00000196562	1.31187	0.380958	0.00860439	SULF2	sulfatase 2
ENSG00000130300	1.3116	0.374923	0.0075267	PLVAP	plasmalemma vesicle associated protein
ENSG00000168016	1.31098	0.341804	0.00286876	TRANK1	tetratricopeptide repeat and ankyrin repeat containing 1
ENSG00000119121	1.31061	0.431246	0.0233903	TRPM6	transient receptor potential cation channel subfamily M member 6
ENSG00000076258	1.30952	0.469225	0.0408425	FMO4	flavin containing dimethylaniline monoxygenase 4
ENSG00000196639	1.30941	0.482302	0.0478082	HRH1	histamine receptor H1
ENSG00000115414	1.30866	0.444711	0.0292201	FN1	fibronectin 1
ENSG00000166086	1.30863	0.294969	0.000426301	JAM3	junctional adhesion molecule 3
ENSG00000019582	1.30767	0.45876	0.0358402	CD74	CD74 molecule
ENSG00000163430	1.30579	0.256378	3.5768e-05	FSTL1	follistatin like 1
ENSG00000109113	1.30371	0.44161	0.0286229	RAB34	RAB34, member RAS oncogene family
ENSG00000115252	1.30302	0.304045	0.000697252	PDE1A	phosphodiesterase 1A
ENSG00000183023	1.30112	0.423157	0.0214693	SLC8A1	solute carrier family 8 member A1
ENSG00000112414	1.30001	0.411758	0.0175685	ADGRG6	adhesion G protein-coupled receptor G6
ENSG00000087077	1.29996	0.450531	0.0332572	TRIP6	thyroid hormone receptor interactor 6
ENSG00000170915	1.29986	0.439178	0.0281615	PAQR8	progestin and adipoQ receptor family member 8
ENSG00000173040	1.29778	0.316414	0.00129219	EVC2	EvC ciliary complex subunit 2
ENSG00000150967	1.29722	0.470327	0.0439409	ABCB9	ATP binding cassette subfamily B member 9
ENSG00000205517	1.29699	0.430608	0.0248466	RGL3	ral guanine nucleotide dissociation stimulator like 3
ENSG00000198832	1.2967	0.350541	0.00426338	SELENOM	selenoprotein M
ENSG00000184584	1.29564	0.318161	0.00140828	STING1	stimulator of interferon response cGAMP interactor 1
ENSG00000197948	1.29495	0.414151	0.0189702	FCHSD1	FCH and double SH3 domains 1
ENSG00000054598	1.29358	0.348364	0.00410335	FOXC1	forkhead box C1
ENSG00000020181	1.29257	0.435832	0.0278317	ADGRA2	adhesion G protein-coupled receptor A2
ENSG00000115318	1.29216	0.414178	0.0192226	LOXL3	lysyl oxidase like 3
ENSG00000162512	1.29016	0.312555	0.00118295	SDC3	syndecan 3
ENSG00000197965	1.29015	0.299113	0.000647755	MPZL1	myelin protein zero like 1
ENSG00000169896	1.28999	0.478195	0.0495173	ITGAM	integrin subunit alpha M
ENSG00000077238	1.28922	0.424003	0.0232886	IL4R	interleukin 4 receptor
ENSG00000153815	1.28887	0.328587	0.00225308	CMIP	c-Maf inducing protein
ENSG00000112343	1.28738	0.326976	0.00214704	TRIM38	tripartite motif containing 38
ENSG00000185483	1.28589	0.383959	0.0109557	ROR1	receptor tyrosine kinase like orphan receptor 1
ENSG00000167291	1.2839	0.390781	0.0128778	TBC1D16	TBC1 domain family member 16
ENSG00000053747	1.28354	0.376559	0.0094278	LAMA3	laminin subunit alpha 3
ENSG00000088986	1.28289	0.301627	0.000776483	DYNLL1	dynein light chain LC8-type 1
ENSG00000122180	1.28026	0.255784	5.11421e-05	MYOG	myogenin
ENSG00000181467	1.27956	0.309296	0.00114871	RAP2B	RAP2B, member of RAS oncogene family
ENSG00000136830	1.27943	0.441461	0.0323021	NIBAN2	niban apoptosis regulator 2
ENSG00000154237	1.27831	0.334452	0.00297818	LRRK1	leucine rich repeat kinase 1
ENSG00000006534	1.27725	0.470075	0.0476781	ALDH3B1	aldehyde dehydrogenase 3 family member B1
ENSG00000154451	1.2761	0.437691	0.0310925	GBP5	guanylate binding protein 5
ENSG00000172932	1.27534	0.381704	0.0111479	ANKRD13D	ankyrin repeat domain 13D
ENSG00000155324	1.27472	0.44261	0.0337506	GRAMD2B	GRAM domain containing 2B
ENSG00000128805	1.27447	0.428604	0.0272874	ARHGAP22	Rho GTPase activating protein 22
ENSG00000111801	1.27192	0.41026	0.0201679	BTN3A3	butyrophilin subfamily 3 member A3
ENSG00000173546	1.27162	0.301977	0.00089678	CSPG4	chondroitin sulfate proteoglycan 4
ENSG00000186469	1.27067	0.370575	0.00895747	GNG2	G protein subunit gamma 2
ENSG00000104177	1.26896	0.444563	0.0355782	MYEF2	myelin expression factor 2
ENSG00000025708	1.26722	0.327187	0.00257491	TYMP	thymidine phosphorylase
ENSG00000235501	1.26705	0.459597	0.0440468	NA	NA
ENSG00000136059	1.26657	0.41452	0.0223965	VILL	villin like
ENSG00000132274	1.26598	0.313709	0.00158581	TRIM22	tripartite motif containing 22
ENSG00000145416	1.26423	0.348758	0.00526273	MARCHF1	membrane associated ring-CH-type finger 1
ENSG00000143479	1.26371	0.40246	0.0182994	DYRK3	dual specificity tyrosine phosphorylation regulated kinase 3
ENSG00000116852	1.26343	0.456626	0.0430522	KIF21B	kinesin family member 21B
ENSG00000159714	1.26273	0.409383	0.021006	ZDHHC1	zinc finger DHHC-type containing 1
ENSG00000108828	1.26003	0.36044	0.00756851	VAT1	vesicle amine transport 1
ENSG00000034510	1.25936	0.316411	0.00188279	TMSB10	thymosin beta 10
ENSG00000152518	1.25834	0.351586	0.00596703	ZFP36L2	ZFP36 ring finger protein like 2
ENSG00000113140	1.25808	0.345575	0.00506071	SPARC	secreted protein acidic and cysteine rich
ENSG00000050405	1.25798	0.446767	0.038866	LIMA1	LIM domain and actin binding 1
ENSG00000132470	1.25718	0.463667	0.0482218	ITGB4	integrin subunit beta 4
ENSG00000187688	1.25551	0.447311	0.0394827	TRPV2	transient receptor potential cation channel subfamily V member 2
ENSG00000141338	1.25517	0.357017	0.00716255	ABCA8	ATP binding cassette subfamily A member 8
ENSG00000152422	1.25441	0.380128	0.0123916	XRCC4	X-ray repair cross complementing 4
ENSG00000253276	1.25314	0.324296	0.00263546	CCDC71L	coiled-coil domain containing 71 like
ENSG00000120708	1.25261	0.401529	0.0192267	TGFBI	transforming growth factor beta induced
ENSG00000142634	1.24997	0.405608	0.0211509	EFHD2	EF-hand domain family member D2
ENSG00000183853	1.24774	0.382785	0.0136844	KIRREL1	kirre like nephrin family adhesion molecule 1
ENSG00000272674	1.24632	0.462185	0.0496247	PCDHB16	protocadherin beta 16
ENSG00000160209	1.24603	0.4327	0.033775	PDXK	pyridoxal kinase
ENSG00000133739	1.24476	0.361634	0.00863093	LRRCC1	leucine rich repeat and coiled-coil centrosomal protein 1
ENSG00000128656	1.24392	0.366501	0.00980494	CHN1	chimerin 1
ENSG00000197496	1.24255	0.389526	0.0162549	SLC2A10	solute carrier family 2 member 10
ENSG00000150961	1.24174	0.317154	0.00228682	SEC24D	SEC24 homolog D, COPII coat complex component
ENSG00000132357	1.24131	0.418087	0.0275961	CARD6	caspase recruitment domain family member 6
ENSG00000134297	1.23969	0.412837	0.0253798	PLEKHA8P1	pleckstrin homology domain containing A8 pseudogene 1
ENSG00000170385	1.23847	0.298487	0.0011092	SLC30A1	solute carrier family 30 member 1
ENSG00000138031	1.23764	0.419971	0.0289604	ADCY3	adenylate cyclase 3
ENSG00000182218	1.23754	0.409246	0.0241885	HHIPL1	HHIP like 1
ENSG00000029153	1.2361	0.448622	0.0441992	ARNTL2	aryl hydrocarbon receptor nuclear translocator like 2
ENSG00000105137	1.23565	0.321541	0.00281317	SYDE1	synapse defective Rho GTPase homolog 1
ENSG00000134802	1.23477	0.420953	0.0299181	SLC43A3	solute carrier family 43 member 3
ENSG00000276600	1.23453	0.409321	0.0245945	RAB7B	RAB7B, member RAS oncogene family
ENSG00000186716	1.23453	0.267176	0.000219151	BCR	BCR activator of RhoGEF and GTPase
ENSG00000124496	1.23448	0.438123	0.0386796	TRERF1	transcriptional regulating factor 1
ENSG00000106868	1.23304	0.42135	0.0304026	SUSD1	sushi domain containing 1
ENSG00000188321	1.23261	0.388591	0.0169768	ZNF559	zinc finger protein 559
ENSG00000197555	1.23177	0.290474	0.000810747	SIPA1L1	signal induced proliferation associated 1 like 1
ENSG00000115594	1.23108	0.333615	0.00437355	IL1R1	interleukin 1 receptor type 1
ENSG00000146021	1.23064	0.401867	0.0220568	KLHL3	kelch like family member 3
ENSG00000180447	1.22802	0.432336	0.0366909	GAS1	growth arrest specific 1
ENSG00000223745	1.22759	0.361377	0.00974522	NA	NA
ENSG00000009694	1.22754	0.302476	0.00147067	TENM1	teneurin transmembrane protein 1
ENSG00000134853	1.22657	0.343874	0.00620987	PDGFRA	platelet derived growth factor receptor alpha
ENSG00000111912	1.22406	0.370759	0.0123755	NCOA7	nuclear receptor coactivator 7
ENSG00000129534	1.22061	0.294509	0.00112486	MIS18BP1	MIS18 binding protein 1
ENSG00000104081	1.21846	0.445987	0.0463208	BMF	Bcl2 modifying factor
ENSG00000089327	1.21805	0.379601	0.0155288	FXYD5	FXYD domain containing ion transport regulator 5
ENSG00000149256	1.21654	0.35114	0.0082016	TENM4	teneurin transmembrane protein 4
ENSG00000254245	1.21499	0.432416	0.0391906	PCDHGA3	protocadherin gamma subfamily A, 3
ENSG00000168778	1.21478	0.371268	0.0132908	TCTN2	tectonic family member 2
ENSG00000090776	1.21426	0.431921	0.0390878	EFNB1	ephrin B1
ENSG00000137752	1.21221	0.357834	0.00993851	CASP1	caspase 1
ENSG00000244682	1.21144	0.401869	0.0246866	NA	NA
ENSG00000174807	1.21004	0.335349	0.00550063	CD248	CD248 molecule
ENSG00000235257	1.20702	0.30801	0.00226895	ITGA9-AS1	ITGA9 antisense RNA 1
ENSG00000187372	1.20672	0.374638	0.0150275	PCDHB13	protocadherin beta 13
ENSG00000151617	1.20667	0.427156	0.0380282	EDNRA	endothelin receptor type A
ENSG00000120254	1.20605	0.385627	0.0189403	MTHFD1L	methylenetetrahydrofolate dehydrogenase (NADP+ dependent) 1 like
ENSG00000134247	1.206	0.426066	0.0374887	PTGFRN	prostaglandin F2 receptor inhibitor
ENSG00000273136	1.20549	0.383779	0.0182463	NBPF26	NBPF member 26
ENSG00000176463	1.20541	0.382986	0.0179577	SLCO3A1	solute carrier organic anion transporter family member 3A1
ENSG00000103855	1.20329	0.349968	0.00872648	CD276	CD276 molecule
ENSG00000278705	1.20243	0.350686	0.00895747	H4C2	H4 clustered histone 2
ENSG00000113209	1.20232	0.44545	0.049379	PCDHB5	protocadherin beta 5
ENSG00000104723	1.20005	0.356391	0.0104377	TUSC3	tumor suppressor candidate 3
ENSG00000184867	1.19938	0.310569	0.00265187	ARMCX2	armadillo repeat containing X-linked 2
ENSG00000103335	1.19778	0.326838	0.00472358	PIEZO1	piezo type mechanosensitive ion channel component 1
ENSG00000162734	1.19752	0.304272	0.00215565	PEA15	proliferation and apoptosis adaptor protein 15
ENSG00000169255	1.19527	0.383446	0.0193562	B3GALNT1	beta-1,3-N-acetylgalactosaminyltransferase 1 (globoside blood group)
ENSG00000175471	1.19527	0.309243	0.00263092	MCTP1	multiple C2 and transmembrane domain containing 1
ENSG00000068079	1.19451	0.373667	0.0159687	IFI35	interferon induced protein 35
ENSG00000109472	1.19426	0.387719	0.0211996	CPE	carboxypeptidase E
ENSG00000131171	1.19416	0.24544	8.71026e-05	SH3BGRL	SH3 domain binding glutamate rich protein like
ENSG00000166173	1.1916	0.341371	0.00768339	LARP6	La ribonucleoprotein 6, translational regulator
ENSG00000187240	1.19113	0.310813	0.00289374	DYNC2H1	dynein cytoplasmic 2 heavy chain 1
ENSG00000243701	1.19009	0.311997	0.00305003	DUBR	DPPA2 upstream binding RNA
ENSG00000129538	1.18922	0.395223	0.0250288	RNASE1	ribonuclease A family member 1, pancreatic
ENSG00000138801	1.18905	0.322354	0.0043832	PAPSS1	3'-phosphoadenosine 5'-phosphosulfate synthase 1
ENSG00000184500	1.18855	0.321388	0.00427584	PROS1	protein S
ENSG00000204054	1.18848	0.397746	0.0263305	NA	NA
ENSG00000076770	1.18731	0.435232	0.0467353	MBNL3	muscleblind like splicing regulator 3
ENSG00000069493	1.18705	0.409002	0.0320454	CLEC2D	C-type lectin domain family 2 member D
ENSG00000250722	1.18452	0.363979	0.0138696	SELENOP	selenoprotein P
ENSG00000141480	1.18258	0.420557	0.0390535	ARRB2	arrestin beta 2
ENSG00000259366	1.18257	0.392748	0.0249062	NA	NA
ENSG00000050165	1.1803	0.40372	0.0305629	DKK3	dickkopf WNT signaling pathway inhibitor 3
ENSG00000158966	1.17929	0.340249	0.00818791	CACHD1	cache domain containing 1
ENSG00000182185	1.17874	0.340893	0.00831972	RAD51B	RAD51 paralog B
ENSG00000132530	1.17861	0.292875	0.00164265	XAF1	XIAP associated factor 1
ENSG00000114541	1.17585	0.305109	0.00272243	FRMD4B	FERM domain containing 4B
ENSG00000134874	1.1735	0.269291	0.000562862	DZIP1	DAZ interacting zinc finger protein 1
ENSG00000241644	1.17067	0.425162	0.044397	INMT	indolethylamine N-methyltransferase
ENSG00000023445	1.1704	0.419558	0.0409641	BIRC3	baculoviral IAP repeat containing 3
ENSG00000166106	1.1704	0.340782	0.00881475	ADAMTS15	ADAM metallopeptidase with thrombospondin type 1 motif 15
ENSG00000120899	1.17026	0.328352	0.00625823	PTK2B	protein tyrosine kinase 2 beta
ENSG00000074621	1.17004	0.359533	0.0138696	SLC24A1	solute carrier family 24 member 1
ENSG00000143850	1.16983	0.408455	0.034869	PLEKHA6	pleckstrin homology domain containing A6
ENSG00000205542	1.16968	0.232901	4.8242e-05	TMSB4X	thymosin beta 4 X-linked
ENSG00000115935	1.16605	0.291677	0.00178068	WIPF1	WAS/WASL interacting protein family member 1
ENSG00000165533	1.16574	0.393834	0.0281615	TTC8	tetratricopeptide repeat domain 8
ENSG00000177989	1.1652	0.383964	0.0236108	ODF3B	outer dense fiber of sperm tails 3B
ENSG00000127954	1.16361	0.300615	0.00259676	STEAP4	STEAP4 metalloreductase
ENSG00000130244	1.16283	0.418015	0.0417072	FAM98C	family with sequence similarity 98 member C
ENSG00000122694	1.16255	0.383282	0.0236855	GLIPR2	GLI pathogenesis related 2
ENSG00000137809	1.16244	0.423541	0.0451914	ITGA11	integrin subunit alpha 11
ENSG00000171608	1.16161	0.394084	0.0289103	PIK3CD	phosphatidylinositol-4,5-bisphosphate 3-kinase catalytic subunit delta
ENSG00000139182	1.16014	0.402739	0.0336991	CLSTN3	calsyntenin 3
ENSG00000205885	1.158	0.400727	0.0329031	C1RL-AS1	C1RL antisense RNA 1
ENSG00000164054	1.15692	0.2869	0.00160234	SHISA5	shisa family member 5
ENSG00000150867	1.15454	0.28319	0.00138903	PIP4K2A	phosphatidylinositol-5-phosphate 4-kinase type 2 alpha
ENSG00000105939	1.15434	0.254566	0.000303321	ZC3HAV1	zinc finger CCCH-type containing, antiviral 1
ENSG00000104093	1.15406	0.361312	0.0160819	DMXL2	Dmx like 2
ENSG00000072832	1.1537	0.358316	0.0150758	CRMP1	collapsin response mediator protein 1
ENSG00000170017	1.15267	0.378079	0.0228214	ALCAM	activated leukocyte cell adhesion molecule
ENSG00000072840	1.14986	0.348124	0.0123449	EVC	EvC ciliary complex subunit 1
ENSG00000186517	1.14925	0.421118	0.0466667	ARHGAP30	Rho GTPase activating protein 30
ENSG00000018408	1.14814	0.27909	0.0012399	WWTR1	WW domain containing transcription regulator 1
ENSG00000174175	1.14769	0.343929	0.0112896	SELP	selectin P
ENSG00000146350	1.1463	0.343325	0.0112223	TBC1D32	TBC1 domain family member 32
ENSG00000184743	1.14557	0.313841	0.00493473	ATL3	atlastin GTPase 3
ENSG00000162645	1.14397	0.278915	0.00129219	GBP2	guanylate binding protein 2
ENSG00000158163	1.14369	0.379973	0.0249733	DZIP1L	DAZ interacting zinc finger protein 1 like
ENSG00000286019	1.14312	0.307931	0.00411203	NOTCH2NLB	notch 2 N-terminal like B
ENSG00000197256	1.14305	0.33087	0.00839291	KANK2	KN motif and ankyrin repeat domains 2
ENSG00000104368	1.14281	0.358489	0.016326	PLAT	plasminogen activator, tissue type
ENSG00000066322	1.14261	0.34491	0.0120666	ELOVL1	ELOVL fatty acid elongase 1
ENSG00000259207	1.14203	0.314498	0.00518187	ITGB3	integrin subunit beta 3
ENSG00000272168	1.14181	0.373175	0.0221658	NA	NA
ENSG00000173258	1.1384	0.345171	0.012457	ZNF483	zinc finger protein 483
ENSG00000234456	1.13726	0.353262	0.0150874	MAGI2-AS3	MAGI2 antisense RNA 3
ENSG00000107611	1.13708	0.310092	0.00469623	CUBN	cubilin
ENSG00000287263	1.13549	0.418019	0.0476822	FLJ32255	uncharacterized LOC643977
ENSG00000127920	1.13491	0.281715	0.00162256	GNG11	G protein subunit gamma 11
ENSG00000187231	1.13265	0.386605	0.0301705	SESTD1	SEC14 and spectrin domain containing 1
ENSG00000166794	1.13242	0.28309	0.00177269	PPIB	peptidylprolyl isomerase B
ENSG00000139278	1.13223	0.383655	0.0286771	GLIPR1	GLI pathogenesis related 1
ENSG00000139178	1.13045	0.345037	0.0131481	C1RL	complement C1r subcomponent like
ENSG00000157404	1.12984	0.402196	0.0392499	KIT	KIT proto-oncogene, receptor tyrosine kinase
ENSG00000184408	1.12906	0.373062	0.0240531	KCND2	potassium voltage-gated channel subfamily D member 2
ENSG00000059573	1.12809	0.34777	0.0141877	ALDH18A1	aldehyde dehydrogenase 18 family member A1
ENSG00000078124	1.12753	0.360804	0.0190174	ACER3	alkaline ceramidase 3
ENSG00000223768	1.12611	0.347883	0.0144375	LINC00205	long intergenic non-protein coding RNA 205
ENSG00000163513	1.12607	0.245838	0.000257244	TGFBR2	transforming growth factor beta receptor 2
ENSG00000091136	1.12589	0.392018	0.0343305	LAMB1	laminin subunit beta 1
ENSG00000187091	1.12534	0.362259	0.0198863	PLCD1	phospholipase C delta 1
ENSG00000146072	1.12501	0.409607	0.0450548	TNFRSF21	TNF receptor superfamily member 21
ENSG00000197142	1.1244	0.383724	0.0301364	ACSL5	acyl-CoA synthetase long chain family member 5
ENSG00000065308	1.12107	0.359339	0.0192226	TRAM2	translocation associated membrane protein 2
ENSG00000130592	1.12085	0.388297	0.0332126	LSP1	lymphocyte specific protein 1
ENSG00000137821	1.12078	0.358699	0.0190174	LRRC49	leucine rich repeat containing 49
ENSG00000185862	1.11815	0.411604	0.0476822	EVI2B	ecotropic viral integration site 2B
ENSG00000122679	1.11766	0.348835	0.0156808	RAMP3	receptor activity modifying protein 3
ENSG00000151067	1.11686	0.394015	0.037188	CACNA1C	calcium voltage-gated channel subunit alpha1 C
ENSG00000166128	1.11492	0.319457	0.00769438	RAB8B	RAB8B, member RAS oncogene family
ENSG00000128849	1.11466	0.375076	0.0274152	CGNL1	cingulin like 1
ENSG00000078596	1.11438	0.3902	0.0354856	ITM2A	integral membrane protein 2A
ENSG00000241399	1.11352	0.365603	0.022968	CD302	CD302 molecule
ENSG00000153814	1.11211	0.407882	0.0468142	JAZF1	JAZF zinc finger 1
ENSG00000138193	1.11005	0.328265	0.0100946	PLCE1	phospholipase C epsilon 1
ENSG00000104549	1.10906	0.401797	0.043731	SQLE	squalene epoxidase
ENSG00000240184	1.1078	0.335774	0.0124163	PCDHGC3	protocadherin gamma subfamily C, 3
ENSG00000101577	1.1073	0.281131	0.00213948	LPIN2	lipin 2
ENSG00000064012	1.10648	0.353513	0.0188024	CASP8	caspase 8
ENSG00000150995	1.10419	0.237788	0.000206021	ITPR1	inositol 1,4,5-trisphosphate receptor type 1
ENSG00000073331	1.10382	0.323335	0.0093291	ALPK1	alpha kinase 1
ENSG00000144645	1.10341	0.344121	0.0155706	OSBPL10	oxysterol binding protein like 10
ENSG00000100316	1.10293	0.244293	0.000319768	RPL3	ribosomal protein L3
ENSG00000188313	1.10274	0.403871	0.0465034	PLSCR1	phospholipid scramblase 1
ENSG00000002834	1.10249	0.347128	0.0168029	LASP1	LIM and SH3 protein 1
ENSG00000162704	1.10035	0.283982	0.00256075	ARPC5	actin related protein 2/3 complex subunit 5
ENSG00000185339	1.09952	0.373456	0.0291372	TCN2	transcobalamin 2
ENSG00000142089	1.09898	0.266691	0.00121397	IFITM3	interferon induced transmembrane protein 3
ENSG00000162522	1.09793	0.350681	0.0187632	KIAA1522	KIAA1522
ENSG00000010810	1.09547	0.319891	0.00906864	FYN	FYN proto-oncogene, Src family tyrosine kinase
ENSG00000197291	1.0946	0.373089	0.0298947	RAMP2-AS1	RAMP2 antisense RNA 1
ENSG00000277443	1.0925	0.343038	0.0164247	MARCKS	myristoylated alanine rich protein kinase C substrate
ENSG00000135622	1.09237	0.354918	0.0213282	SEMA4F	ssemaphorin 4F
ENSG00000157379	1.09177	0.375586	0.0317256	DHRS1	dehydrogenase/reductase 1
ENSG00000166446	1.09056	0.384169	0.0367734	CDYL2	chromodomain Y like 2
ENSG00000164124	1.08949	0.354281	0.021465	TMEM144	transmembrane protein 144
ENSG00000180354	1.0893	0.391771	0.0418066	MTURN	maturin, neural progenitor differentiation regulator homolog
ENSG00000091972	1.08855	0.38711	0.0390535	CD200	CD200 molecule
ENSG00000140743	1.08595	0.379548	0.0351171	CDR2	cerebellar degeneration related protein 2
ENSG00000137573	1.08338	0.315253	0.00876509	SULF1	sulfatase 1
ENSG00000184371	1.08296	0.272938	0.001957	CSF1	colony stimulating factor 1
ENSG00000266028	1.08194	0.335009	0.0147374	SRGAP2	SLIT-ROBO Rho GTPase activating protein 2
ENSG00000107798	1.08132	0.257608	0.00094288	LIPA	lipase A, lysosomal acid type
ENSG00000149499	1.08015	0.3527	0.0220568	EML3	EMAP like 3
ENSG00000154721	1.07924	0.287584	0.00370751	JAM2	junctional adhesion molecule 2
ENSG00000152582	1.07494	0.349178	0.0213008	SPEF2	sperm flagellar 2
ENSG00000196935	1.07466	0.340859	0.0177373	SRGAP1	SLIT-ROBO Rho GTPase activating protein 1
ENSG00000062716	1.07187	0.357972	0.0259506	VMP1	vacuole membrane protein 1
ENSG00000109814	1.07181	0.366318	0.0304342	UGDH	UDP-glucose 6-dehydrogenase
ENSG00000015133	1.06022	0.392075	0.048914	CCDC88C	coiled-coil domain containing 88C
ENSG00000178904	1.06005	0.33462	0.0171451	DPY19L3	dpy-19 like C-mannosyltransferase 3
ENSG00000155660	1.05959	0.27718	0.00297377	PDIA4	protein disulfide isomerase family A member 4
ENSG00000182158	1.05922	0.249893	0.000812598	CREB3L2	cAMP responsive element binding protein 3 like 2
ENSG00000140406	1.05901	0.368991	0.0344425	TLNRD1	talin rod domain containing 1
ENSG00000172260	1.05872	0.305893	0.00824894	NEGR1	neuronal growth regulator 1
ENSG00000137033	1.05821	0.32268	0.0130584	IL33	interleukin 33
ENSG00000137628	1.058	0.305467	0.00822044	DDX60	DExD/H-box helicase 60
ENSG00000067066	1.05357	0.242198	0.000573765	SP100	SP100 nuclear antigen
ENSG00000150593	1.05332	0.265479	0.001957	PDCD4	programmed cell death 4
ENSG00000112773	1.05239	0.314272	0.0109599	TENT5A	terminal nucleotidyltransferase 5A
ENSG00000245025	1.05211	0.367597	0.0350382	NA	NA
ENSG00000171159	1.05143	0.382592	0.0449001	C9orf16	chromosome 9 open reading frame 16
ENSG00000119699	1.0513	0.347499	0.0241104	TGFB3	transforming growth factor beta 3
ENSG00000173559	1.05069	0.337339	0.0194641	NABP1	nucleic acid binding protein 1
ENSG00000083720	1.05024	0.329416	0.016326	OXCT1	3-oxoacid CoA-transferase 1
ENSG00000165359	1.04903	0.34787	0.0246221	INTS6L	integrator complex subunit 6 like
ENSG00000169439	1.04891	0.297539	0.00697771	SDC2	syndecan 2
ENSG00000166130	1.04888	0.353276	0.0275961	IKBIP	IKBKB interacting protein
ENSG00000196924	1.04865	0.278119	0.00349891	FLNA	filamin A
ENSG00000235106	1.04813	0.37098	0.0379951	BRD3OS	BRD3 opposite strand
ENSG00000166801	1.04783	0.304776	0.00872898	FAM111A	family with sequence similarity 111 member A
ENSG00000104419	1.04735	0.281256	0.0039825	NDRG1	N-myc downstream regulated 1
ENSG00000163453	1.04515	0.333547	0.018645	IGFBP7	insulin like growth factor binding protein 7
ENSG00000132256	1.04343	0.364972	0.0352459	TRIM5	tripartite motif containing 5
ENSG00000164038	1.0416	0.3023	0.00857158	SLC9B2	solute carrier family 9 member B2
ENSG00000127990	1.04147	0.26177	0.00188559	SGCE	sarcoglycan epsilon
ENSG00000168038	1.04075	0.324394	0.0155302	ULK4	unc-51 like kinase 4
ENSG00000198795	1.0406	0.328532	0.0171633	ZNF521	zinc finger protein 521
ENSG00000197442	1.04013	0.289235	0.00569351	MAP3K5	mitogen-activated protein kinase kinase kinase 5
ENSG00000266338	1.03927	0.293831	0.00673812	NBPF15	NBPF member 15
ENSG00000198478	1.03818	0.356633	0.0314273	SH3BGRL2	SH3 domain binding glutamate rich protein like 2
ENSG00000133401	1.03449	0.314536	0.0127575	PDZD2	PDZ domain containing 2
ENSG00000153823	1.03386	0.359231	0.0339077	PID1	phosphotyrosine interaction domain containing 1
ENSG00000183801	1.03214	0.355822	0.0321408	OLFML1	olfactomedin like 1
ENSG00000091317	1.03188	0.318805	0.0144375	CMTM6	CKLF like MARVEL transmembrane domain containing 6
ENSG00000134369	1.03174	0.259379	0.00189	NAV1	neuron navigator 1
ENSG00000135269	1.03142	0.356491	0.0326456	TES	testin LIM domain protein
ENSG00000156587	1.03142	0.361341	0.0355782	UBE2L6	ubiquitin conjugating enzyme E2 L6
ENSG00000183580	1.02906	0.301896	0.0094278	FBXL7	F-box and leucine rich repeat protein 7
ENSG00000198189	1.02775	0.267908	0.00286496	HSD17B11	hydroxysteroid 17-beta dehydrogenase 11
ENSG00000125354	1.02709	0.336882	0.0228214	SEPTIN6	septin 6
ENSG00000198142	1.0247	0.365443	0.0396667	SOWAHC	sosondowah ankyrin repeat domain family member C
ENSG00000113721	1.02221	0.314814	0.0140767	PDGFRB	platelet derived growth factor receptor beta
ENSG00000118263	1.0218	0.37333	0.0458409	KLF7	Kruppel like factor 7
ENSG00000257337	1.02038	0.286398	0.00628236	LOC283335	uncharacterized LOC283335
ENSG00000170004	1.02009	0.370597	0.0444356	CHD3	chromodomain helicase DNA binding protein 3
ENSG00000054793	1.01896	0.341997	0.0268937	ATP9A	ATPase phospholipid transporting 9A (putative)
ENSG00000287134	1.01895	0.297674	0.00909885	NA	NA
ENSG00000101974	1.01677	0.290959	0.00758871	ATP11C	ATPase phospholipid transporting 11C
ENSG00000175274	1.01661	0.343405	0.0281568	TP53I11	tumor protein p53 inducible protein 11
ENSG00000151491	1.01607	0.333485	0.0229269	EPS8	epidermal growth factor receptor pathway substrate 8
ENSG00000166548	1.01583	0.316507	0.0155062	TK2	thymidine kinase 2
ENSG00000088367	1.01355	0.315235	0.0152768	EPB41L1	erythrocyte membrane protein band 4.1 like 1
ENSG00000185222	1.01249	0.371272	0.0468004	TCEAL9	transcription elongation factor A like 9
ENSG00000171314	1.01186	0.353885	0.0352186	PGAM1	phosphoglycerate mutase 1
ENSG00000133639	1.01031	0.296372	0.0094278	BTG1	BTG anti-proliferation factor 1
ENSG00000103966	1.00894	0.31429	0.0154858	EHD4	EH domain containing 4
ENSG00000172716	1.00796	0.344694	0.0305363	SLFN11	schlafen family member 11
ENSG00000130066	1.00715	0.281116	0.00592255	SAT1	spermidine/spermine N1-acetyltransferase 1
ENSG00000138386	1.00629	0.283538	0.00650116	NAB1	NGFI-A binding protein 1
ENSG00000104213	1.00327	0.35174	0.0357275	PDGFRL	platelet derived growth factor receptor like
ENSG00000115267	1.00041	0.288709	0.00819599	IFIH1	interferon induced with helicase C domain 1
ENSG00000137486	0.997557	0.336576	0.0279213	ARRB1	arrestin beta 1
ENSG00000155849	0.99713	0.296068	0.0104342	ELMO1	engulfment and cell motility 1
ENSG00000135185	0.995349	0.368137	0.048914	TMEM243	transmembrane protein 243
ENSG00000155366	0.994629	0.285044	0.00769821	RHOC	ras homolog family member C
ENSG00000172197	0.994556	0.329471	0.0244496	MBOAT1	membrane bound O-acyltransferase domain containing 1
ENSG00000159176	0.994245	0.297702	0.0111923	CSRP1	cysteine and glycine rich protein 1
ENSG00000251136	0.992933	0.363156	0.0461021	LOC101929709	uncharacterized LOC101929709
ENSG00000104324	0.992833	0.344376	0.0334857	CPQ	carboxypeptidase Q
ENSG00000102024	0.991815	0.335745	0.0285064	PLS3	plastin 3
ENSG00000091592	0.991415	0.302882	0.0132524	NLRP1	NLR family pyrin domain containing 1
ENSG00000139946	0.989148	0.340985	0.0321408	PELI2	pellino E3 ubiquitin protein ligase family member 2
ENSG00000135124	0.988916	0.341074	0.032213	P2RX4	purinergic receptor P2X 4
ENSG00000157191	0.985435	0.307024	0.0155062	NECAP2	NECAP endocytosis associated 2
ENSG00000111962	0.98443	0.358408	0.0450548	UST	uronyl 2-sulfotransferase
ENSG00000243335	0.984075	0.320916	0.0218959	KCTD7	potassium channel tetramerization domain containing 7
ENSG00000167766	0.984004	0.320022	0.0214693	ZNF83	zinc finger protein 83
ENSG00000173852	0.98298	0.300441	0.0132915	DPY19L1	dpy-19 like C-mannosyltransferase 1
ENSG00000119655	0.982957	0.318829	0.0210691	NPC2	NPC intracellular cholesterol transporter 2
ENSG00000214021	0.981595	0.332759	0.0287732	TTLL3	tubulin tyrosine ligase like 3
ENSG00000068724	0.980719	0.341542	0.0343544	TTC7A	tetratricopeptide repeat domain 7A
ENSG00000111348	0.980099	0.350015	0.0399881	ARHGDIB	Rho GDP dissociation inhibitor beta
ENSG00000144935	0.9786	0.291891	0.0108793	TRPC1	transient receptor potential cation channel subfamily C member 1
ENSG00000013288	0.976239	0.306624	0.0164486	MAN2B2	mannosidase alpha class 2B member 2
ENSG00000135899	0.971761	0.278943	0.00782598	SP110	SP110 nuclear body protein
ENSG00000156869	0.971628	0.334558	0.0319154	FRRS1	ferric chelate reductase 1
ENSG00000064989	0.970866	0.319012	0.023118	CALCRL	calcitonin receptor like receptor
ENSG00000120594	0.9702	0.314669	0.0210691	PLXDC2	plexin domain containing 2
ENSG00000122786	0.969541	0.324768	0.0265072	CALD1	caldesmon 1
ENSG00000186314	0.967864	0.311712	0.019936	PRELID2	PRELI domain containing 2
ENSG00000197959	0.96717	0.293591	0.0125549	DNM3	dynamin 3
ENSG00000133138	0.965689	0.352747	0.0457938	TBC1D8B	TBC1 domain family member 8B
ENSG00000115306	0.964829	0.351889	0.045442	SPTBN1	spectrin beta, non-erythrocytic 1
ENSG00000077616	0.964137	0.340406	0.0373536	NAALAD2	N-acetylated alpha-linked acidic dipeptidase 2
ENSG00000140092	0.964027	0.34169	0.0383662	FBLN5	fibulin 5
ENSG00000024422	0.963244	0.314652	0.0221004	EHD2	EH domain containing 2
ENSG00000149177	0.962496	0.283478	0.00977894	PTPRJ	protein tyrosine phosphatase receptor type J
ENSG00000147065	0.962215	0.275718	0.00769438	MSN	moesin
ENSG00000136869	0.961076	0.346346	0.0422993	TLR4	toll like receptor 4
ENSG00000178852	0.96089	0.335127	0.0346516	EFCAB13	EF-hand calcium binding domain 13
ENSG00000138764	0.960842	0.339023	0.0372094	CCNG2	cyclin G2
ENSG00000085117	0.960802	0.329454	0.0310367	CD82	CD82 molecule
ENSG00000188643	0.959947	0.339111	0.0374796	S100A16	S100 calcium binding protein A16
ENSG00000176593	0.959717	0.349421	0.0450548	LOC100128398	uncharacterized LOC100128398
ENSG00000125844	0.95836	0.273212	0.00730832	RRBP1	ribosome binding protein 1
ENSG00000143669	0.956052	0.300268	0.0164486	LYST	lysosomal trafficking regulator
ENSG00000130303	0.95585	0.327492	0.0308651	BST2	bone marrow stromal cell antigen 2
ENSG00000152061	0.955091	0.285324	0.0109933	RABGAP1L	RAB GTPase activating protein 1 like
ENSG00000269825	0.955085	0.32322	0.0284752	NA	NA
ENSG00000082781	0.953666	0.349815	0.0468463	ITGB5	integrin subunit beta 5
ENSG00000138639	0.952553	0.315357	0.0243396	ARHGAP24	Rho GTPase activating protein 24
ENSG00000121064	0.950736	0.319315	0.0270246	SCPEP1	serine carboxypeptidase 1
ENSG00000160310	0.950461	0.275266	0.00842902	PRMT2	protein arginine methyltransferase 2
ENSG00000102362	0.949567	0.338808	0.0397861	SYTL4	synaptotagmin like 4
ENSG00000170390	0.948407	0.340524	0.0413983	DCLK2	doublecortin like kinase 2
ENSG00000150760	0.946257	0.252993	0.00380396	DOCK1	dedicator of cytokinesis 1
ENSG00000182220	0.94547	0.257316	0.00458612	ATP6AP2	ATPase H+ transporting accessory protein 2
ENSG00000136854	0.944568	0.307338	0.0215386	STXBP1	syntaxin binding protein 1
ENSG00000143315	0.943333	0.339568	0.042032	PIGM	phosphatidylinositol glycan anchor biosynthesis class M
ENSG00000268043	0.941707	0.28857	0.0135801	NBPF12	NBPF member 12
ENSG00000090376	0.937806	0.302019	0.019936	IRAK3	interleukin 1 receptor associated kinase 3
ENSG00000082512	0.937665	0.272546	0.0086714	TRAF5	TNF receptor associated factor 5
ENSG00000183741	0.937171	0.324283	0.0329031	CBX6	chromobox 6
ENSG00000172992	0.936511	0.294573	0.0166463	DCAKD	dephospho-CoA kinase domain containing
ENSG00000162944	0.936044	0.330339	0.0372465	RFTN2	raftlin family member 2
ENSG00000077713	0.935191	0.314073	0.0270185	SLC25A43	solute carrier family 25 member 43
ENSG00000152661	0.934648	0.301397	0.0201349	GJA1	gap junction protein alpha 1
ENSG00000167552	0.931215	0.324534	0.0344857	TUBA1A	tubulin alpha 1a
ENSG00000111961	0.931096	0.2376	0.00226895	SASH1	SAM and SH3 domain containing 1
ENSG00000172572	0.93026	0.313608	0.0277924	PDE3A	phosphodiesterase 3A
ENSG00000178700	0.929397	0.335885	0.0430522	DHFR2	dihydrofolate reductase 2
ENSG00000131477	0.927283	0.343576	0.0493903	RAMP2	receptor activity modifying protein 2
ENSG00000232931	0.924933	0.280218	0.0123794	NA	NA
ENSG00000019144	0.923653	0.315419	0.0302709	PHLDB1	pleckstrin homology like domain family B member 1
ENSG00000100994	0.921804	0.302921	0.0231196	PYGB	glycogen phosphorylase B
ENSG00000241684	0.920289	0.253527	0.00520069	ADAMTS9-AS2	ADAMTS9 antisense RNA 2
ENSG00000119397	0.920285	0.305593	0.0248791	CNTRL	centriolin
ENSG00000170540	0.91854	0.339828	0.0489759	ARL6IP1	ADP ribosylation factor like GTPase 6 interacting protein 1
ENSG00000185386	0.91706	0.312603	0.0299079	MAPK11	mitogen-activated protein kinase 11
ENSG00000185201	0.915064	0.337965	0.0485707	IFITM2	interferon induced transmembrane protein 2
ENSG00000102316	0.913718	0.294204	0.0199254	MAGED2	MAGE family member D2
ENSG00000179051	0.909845	0.311199	0.0305629	RCC2	regulator of chromosome condensation 2
ENSG00000182240	0.909563	0.335948	0.0485707	BACE2	beta-secretase 2
ENSG00000187514	0.906436	0.310024	0.0305629	PTMA	prothymosin alpha
ENSG00000247809	0.906365	0.330231	0.0451914	NR2F2-AS1	NR2F2 antisense RNA 1
ENSG00000182107	0.900788	0.316033	0.0358425	TMEM30B	transmembrane protein 30B
ENSG00000206530	0.898464	0.319503	0.0390535	CFAP44	cilia and flagella associated protein 44
ENSG00000138613	0.896017	0.289725	0.0206012	APH1B	aph-1 homolog B, gamma-secretase subunit
ENSG00000145623	0.895805	0.282293	0.0169259	OSMR	oncostatin M receptor
ENSG00000100234	0.895715	0.331984	0.0494681	TIMP3	TIMP metallopeptidase inhibitor 3
ENSG00000070756	0.894541	0.300311	0.0269345	PABPC1	poly(A) binding protein cytoplasmic 1
ENSG00000106617	0.894099	0.325206	0.0447746	PRKAG2	protein kinase AMP-activated non-catalytic subunit gamma 2
ENSG00000101052	0.89246	0.291342	0.0220568	IFT52	intraflagellar transport 52
ENSG00000185885	0.889797	0.317179	0.0395744	IFITM1	interferon induced transmembrane protein 1
ENSG00000171940	0.88723	0.285169	0.0196237	ZNF217	zinc finger protein 217
ENSG00000158195	0.885847	0.282769	0.0186795	WASF2	WASP family member 2
ENSG00000162976	0.88449	0.303417	0.0311235	SLC66A3	solute carrier family 66 member 3
ENSG00000087448	0.882957	0.290774	0.0235373	KLHL42	kelch like family member 42
ENSG00000186470	0.877081	0.304285	0.0335187	BTN3A2	butyrophilin subfamily 3 member A2
ENSG00000139668	0.875526	0.262607	0.011349	WDFY2	WD repeat and FYVE domain containing 2
ENSG00000196569	0.875232	0.322846	0.0482637	LAMA2	laminin subunit alpha 2
ENSG00000184465	0.872339	0.305017	0.0352002	WDR27	WD repeat domain 27
ENSG00000102699	0.870984	0.286622	0.0234064	PARP4	poly(ADP-ribose) polymerase family member 4
ENSG00000049323	0.869434	0.259351	0.0108832	LTBP1	latent transforming growth factor beta binding protein 1
ENSG00000114841	0.866786	0.255632	0.00987755	DNAH1	dynein axonemal heavy chain 1
ENSG00000069974	0.865612	0.303068	0.0354841	RAB27A	RAB27A, member RAS oncogene family
ENSG00000100596	0.859677	0.247512	0.00803137	SPTLC2	serine palmitoyltransferase long chain base subunit 2
ENSG00000166147	0.856009	0.309545	0.0432006	FBN1	fibrillin 1
ENSG00000167004	0.855432	0.281913	0.0236218	PDIA3	protein disulfide isomerase family A member 3
ENSG00000167460	0.854994	0.304265	0.0391747	TPM4	tropomyosin 4
ENSG00000069702	0.854524	0.307554	0.0420043	TGFBR3	transforming growth factor beta receptor 3
ENSG00000163755	0.852518	0.293958	0.0321646	HPS3	HPS3 biogenesis of lysosomal organelles complex 2 subunit 1
ENSG00000147526	0.851711	0.306285	0.0417782	TACC1	transforming acidic coiled-coil containing protein 1
ENSG00000059378	0.846464	0.282322	0.0256901	PARP12	poly(ADP-ribose) polymerase family member 12
ENSG00000171115	0.840294	0.268077	0.0185957	GIMAP8	GTPase, IMAP family member 8
ENSG00000160710	0.83584	0.271346	0.0211996	ADAR	adenosine deaminase RNA specific
ENSG00000065413	0.825313	0.291552	0.0374796	ANKRD44	ankyrin repeat domain 44
ENSG00000101350	0.824106	0.292431	0.0386394	KIF3B	kinesin family member 3B
ENSG00000198053	0.821443	0.299688	0.0455142	SIRPA	signal regulatory protein alpha
ENSG00000198001	0.820398	0.30317	0.0487257	IRAK4	interleukin 1 receptor associated kinase 4
ENSG00000128641	0.818878	0.262175	0.0190639	MYO1B	myosin IB
ENSG00000143079	0.812931	0.289671	0.039516	CTTNBP2NL	CTTNBP2 N-terminal like
ENSG00000031081	0.812288	0.26266	0.0206012	ARHGAP31	Rho GTPase activating protein 31
ENSG00000048342	0.811781	0.272384	0.0268548	CC2D2A	coiled-coil and C2 domain containing 2A
ENSG00000119280	0.807609	0.267234	0.0242507	C1orf198	chromosome 1 open reading frame 198
ENSG00000102760	0.79989	0.271781	0.0292201	RGCC	regulator of cell cycle
ENSG00000148158	0.798453	0.287686	0.0422452	SNX30	sorting nexin family member 30
ENSG00000197694	0.793231	0.223962	0.00663592	SPTAN1	spectrin alpha, non-erythrocytic 1
ENSG00000159433	0.79226	0.288565	0.0451407	STARD9	StAR related lipid transfer domain containing 9
ENSG00000175455	0.790708	0.274216	0.0334434	CCDC14	coiled-coil domain containing 14
ENSG00000185896	0.79067	0.267799	0.0286161	LAMP1	lysosomal associated membrane protein 1
ENSG00000151693	0.789594	0.288602	0.0459042	ASAP2	ArfGAP with SH3 domain, ankyrin repeat and PH domain 2
ENSG00000092964	0.781697	0.267087	0.0303928	DPYSL2	dihydropyrimidinase like 2
ENSG00000110274	0.76671	0.262651	0.0308379	CEP164	centrosomal protein 164
ENSG00000058668	0.763628	0.244633	0.0191482	ATP2B4	ATPase plasma membrane Ca2+ transporting 4
ENSG00000119314	0.760602	0.257337	0.0284408	PTBP3	polypyrimidine tract binding protein 3
ENSG00000056972	0.754577	0.249174	0.0239597	TRAF3IP2	TRAF3 interacting protein 2
ENSG00000131236	0.751365	0.269603	0.0412304	CAP1	cyclase associated actin cytoskeleton regulatory protein 1
ENSG00000101160	0.74741	0.266462	0.0395764	CTSZ	cathepsin Z
ENSG00000162458	0.74714	0.277301	0.0498781	FBLIM1	filamin binding LIM protein 1
ENSG00000079819	0.74634	0.264259	0.0380325	EPB41L2	erythrocyte membrane protein band 4.1 like 2
ENSG00000133121	0.744598	0.274131	0.0476838	STARD13	StAR related lipid transfer domain containing 13
ENSG00000132670	0.688988	0.2456	0.0395744	PTPRA	protein tyrosine phosphatase receptor type A
ENSG00000160691	0.677726	0.242521	0.04051	SHC1	SHC adaptor protein 1
ENSG00000046889	0.667456	0.24428	0.0463089	PREX2	phosphatidylinositol-3,4,5-trisphosphate dependent Rac exchange factor 2
ENSG00000151779	-0.636087	0.226045	0.0389374	NBAS	NBAS subunit of NRZ tethering complex
ENSG00000221983	-0.64146	0.223159	0.0341617	UBA52	ubiquitin A-52 residue ribosomal protein fusion product 1
ENSG00000122026	-0.647689	0.237867	0.047093	RPL21	ribosomal protein L21
ENSG00000161533	-0.652387	0.227079	0.0342857	ACOX1	acyl-CoA oxidase 1
ENSG00000074695	-0.661054	0.236634	0.0405978	LMAN1	lectin, mannose binding 1
ENSG00000084623	-0.671445	0.244923	0.045466	EIF3I	eukaryotic translation initiation factor 3 subunit I
ENSG00000106263	-0.675124	0.248138	0.0472868	EIF3B	eukaryotic translation initiation factor 3 subunit B
ENSG00000089916	-0.682118	0.241489	0.0380325	GPATCH2L	G-patch domain containing 2 like
ENSG00000152219	-0.687312	0.252194	0.0468957	ARL14EP	ADP ribosylation factor like GTPase 14 effector protein
ENSG00000048707	-0.689129	0.243594	0.037615	VPS13D	vacuolar protein sorting 13 homolog D
ENSG00000113048	-0.70547	0.25011	0.0384228	MRPS27	mitochondrial ribosomal protein S27
ENSG00000121067	-0.705973	0.235528	0.0257362	SPOP	speckle type BTB/POZ protein
ENSG00000166949	-0.709936	0.262578	0.048914	SMAD3	SMAD family member 3
ENSG00000089154	-0.713114	0.249309	0.0351844	GCN1	GCN1 activator of EIF2AK4
ENSG00000111785	-0.713663	0.260212	0.0453841	RIC8B	RIC8 guanine nucleotide exchange factor B
ENSG00000115073	-0.715769	0.254541	0.0390535	ACTR1B	actin related protein 1B
ENSG00000054118	-0.721809	0.246749	0.0304831	THRAP3	thyroid hormone receptor associated protein 3
ENSG00000164346	-0.727591	0.250123	0.0316149	NSA2	NSA2 ribosome biogenesis factor
ENSG00000180011	-0.727931	0.243788	0.0264683	ZADH2	zinc binding alcohol dehydrogenase domain containing 2
ENSG00000182934	-0.729294	0.248509	0.0298539	SRPRA	SRP receptor subunit alpha
ENSG00000132716	-0.729971	0.252036	0.0324055	DCAF8	DDB1 and CUL4 associated factor 8
ENSG00000164715	-0.735261	0.271957	0.048914	LMTK2	lemur tyrosine kinase 2
ENSG00000187555	-0.739513	0.273664	0.0490414	USP7	ubiquitin specific peptidase 7
ENSG00000148143	-0.742503	0.246365	0.0247192	ZNF462	zinc finger protein 462
ENSG00000047315	-0.744397	0.267365	0.0414887	POLR2B	RNA polymerase II subunit B
ENSG00000124788	-0.746095	0.239501	0.019448	ATXN1	ataxin 1
ENSG00000167325	-0.749635	0.260892	0.034255	RRM1	ribonucleotide reductase catalytic subunit M1
ENSG00000152217	-0.756475	0.276353	0.045816	SETBP1	SET binding protein 1
ENSG00000145996	-0.763589	0.261383	0.0307104	CDKAL1	CDK5 regulatory subunit associated protein 1 like 1
ENSG00000101391	-0.763987	0.264316	0.0328724	CDK5RAP1	CDK5 regulatory subunit associated protein 1
ENSG00000175390	-0.764223	0.230749	0.0120942	EIF3F	eukaryotic translation initiation factor 3 subunit F
ENSG00000107862	-0.769424	0.266899	0.0334902	GBF1	golgi brefeldin A resistant guanine nucleotide exchange factor 1
ENSG00000196227	-0.769929	0.269773	0.0355782	FAM217B	family with sequence similarity 217 member B
ENSG00000017260	-0.774024	0.277018	0.0405416	ATP2C1	ATPase secretory pathway Ca2+ transporting 1
ENSG00000087299	-0.778713	0.25707	0.0239307	L2HGDH	L-2-hydroxyglutarate dehydrogenase
ENSG00000256771	-0.779737	0.284347	0.0454096	ZNF253	zinc finger protein 253
ENSG00000126581	-0.780455	0.285646	0.0463089	BECN1	beclin 1
ENSG00000086827	-0.781568	0.282741	0.0433046	ZW10	zw10 kinetochore protein
ENSG00000181610	-0.785905	0.274761	0.0351844	MRPS23	mitochondrial ribosomal protein S23
ENSG00000174444	-0.789487	0.228964	0.00852574	RPL4	ribosomal protein L4
ENSG00000227345	-0.790448	0.267531	0.0284911	PARG	poly(ADP-ribose) glycohydrolase
ENSG00000124541	-0.791124	0.274977	0.0339621	RRP36	ribosomal RNA processing 36
ENSG00000160075	-0.792241	0.287653	0.0443198	SSU72	SSU72 homolog, RNA polymerase II CTD phosphatase
ENSG00000151014	-0.792766	0.274685	0.0332281	NOCT	nocturnin
ENSG00000107951	-0.793372	0.287946	0.0441992	MTPAP	mitochondrial poly(A) polymerase
ENSG00000126858	-0.794571	0.282443	0.0389878	RHOT1	ras homolog family member T1
ENSG00000198862	-0.794884	0.280643	0.0373536	LTN1	listerin E3 ubiquitin protein ligase 1
ENSG00000138326	-0.795209	0.264325	0.0250612	RPS24	ribosomal protein S24
ENSG00000101266	-0.801329	0.254314	0.0178045	CSNK2A1	casein kinase 2 alpha 1
ENSG00000116138	-0.801789	0.294224	0.0468957	DNAJC16	DnaJ heat shock protein family (Hsp40) member C16
ENSG00000127914	-0.804709	0.279635	0.0339077	AKAP9	A-kinase anchoring protein 9
ENSG00000198130	-0.80503	0.25611	0.0181473	HIBCH	3-hydroxyisobutyryl-CoA hydrolase
ENSG00000105499	-0.806328	0.280439	0.0341047	PLA2G4C	phospholipase A2 group IVC
ENSG00000177971	-0.811126	0.284204	0.0355782	IMP3	IMP U3 small nucleolar ribonucleoprotein 3
ENSG00000109572	-0.813338	0.299534	0.0477619	CLCN3	chloride voltage-gated channel 3
ENSG00000159111	-0.815752	0.25773	0.0172608	MRPL10	mitochondrial ribosomal protein L10
ENSG00000144713	-0.817264	0.25089	0.0137592	RPL32	ribosomal protein L32
ENSG00000176542	-0.817837	0.27357	0.026262	USF3	upstream transcription factor family member 3
ENSG00000140105	-0.818007	0.274132	0.0265887	WARS1	tryptophanyl-tRNA synthetase 1
ENSG00000205981	-0.818213	0.294186	0.04176	DNAJC19	DnaJ heat shock protein family (Hsp40) member C19
ENSG00000167186	-0.818721	0.288366	0.0367388	COQ7	coenzyme Q7, hydroxylase
ENSG00000110422	-0.819382	0.280158	0.0305247	HIPK3	homeodomain interacting protein kinase 3
ENSG00000047346	-0.820932	0.248063	0.0121704	FAM214A	family with sequence similarity 214 member A
ENSG00000170854	-0.821008	0.270619	0.0236548	RIOX2	ribosomal oxygenase 2
ENSG00000163608	-0.822243	0.292391	0.0390535	NEPRO	nucleolus and neural progenitor protein
ENSG00000103194	-0.824662	0.287744	0.034725	USP10	ubiquitin specific peptidase 10
ENSG00000067334	-0.825773	0.289993	0.0361115	DNTTIP2	deoxynucleotidyltransferase terminal interacting protein 2
ENSG00000163904	-0.830245	0.278615	0.0268688	SENP2	SUMO specific peptidase 2
ENSG00000131368	-0.832773	0.24245	0.00880873	MRPS25	mitochondrial ribosomal protein S25
ENSG00000125812	-0.83351	0.274526	0.0235373	GZF1	GDNF inducible zinc finger protein 1
ENSG00000130414	-0.835313	0.272403	0.0218959	NDUFA10	NADH:ubiquinone oxidoreductase subunit A10
ENSG00000145919	-0.835382	0.301675	0.0429162	BOD1	biorientation of chromosomes in cell division 1
ENSG00000087842	-0.835639	0.300315	0.0416567	PIR	pirin
ENSG00000163328	-0.835827	0.268535	0.0195472	GPR155	G protein-coupled receptor 155
ENSG00000136942	-0.836921	0.256484	0.0135825	RPL35	ribosomal protein L35
ENSG00000053254	-0.837602	0.262949	0.0163961	FOXN3	forkhead box N3
ENSG00000130559	-0.837713	0.28685	0.0307495	CAMSAP1	calmodulin regulated spectrin associated protein 1
ENSG00000173041	-0.837797	0.274184	0.0223965	ZNF680	zinc finger protein 680
ENSG00000115866	-0.838139	0.286723	0.0305764	DARS1	aspartyl-tRNA synthetase 1
ENSG00000120942	-0.838163	0.2529	0.0120335	UBIAD1	UbiA prenyltransferase domain containing 1
ENSG00000143436	-0.839133	0.306933	0.046121	MRPL9	mitochondrial ribosomal protein L9
ENSG00000100138	-0.83934	0.3086	0.0473877	SNU13	small nuclear ribonucleoprotein 13
ENSG00000163466	-0.840102	0.284577	0.0286229	ARPC2	actin related protein 2/3 complex subunit 2
ENSG00000159873	-0.840472	0.282639	0.0272874	CCDC117	coiled-coil domain containing 117
ENSG00000183624	-0.843529	0.258545	0.0135915	HMCES	5-hydroxymethylcytosine binding, ES cell specific
ENSG00000176623	-0.843862	0.277954	0.0235401	RMDN1	regulator of microtubule dynamics 1
ENSG00000114982	-0.844367	0.296704	0.0362536	KANSL3	KAT8 regulatory NSL complex subunit 3
ENSG00000104412	-0.846377	0.299555	0.0379925	EMC2	ER membrane protein complex subunit 2
ENSG00000168566	-0.846829	0.310782	0.0469134	SNRNP48	small nuclear ribonucleoprotein U11/U12 subunit 48
ENSG00000177613	-0.846924	0.296627	0.0355402	CSTF2T	cleavage stimulation factor subunit 2 tau variant
ENSG00000089195	-0.847331	0.298257	0.0366601	TRMT6	tRNA methyltransferase 6
ENSG00000159352	-0.85041	0.29248	0.0317004	PSMD4	proteasome 26S subunit, non-ATPase 4
ENSG00000137815	-0.850914	0.29275	0.0317338	RTF1	RTF1 homolog, Paf1/RNA polymerase II complex component
ENSG00000149313	-0.852047	0.298674	0.0356876	AASDHPPT	aminoadipate-semialdehyde dehydrogenase-phosphopantetheinyl transferase
ENSG00000087269	-0.853453	0.259547	0.0127818	NOP14	NOP14 nucleolar protein
ENSG00000140374	-0.853633	0.290723	0.0297192	ETFA	electron transfer flavoprotein subunit alpha
ENSG00000251034	-0.853734	0.298283	0.0350382	NA	NA
ENSG00000058600	-0.856363	0.278022	0.0211996	POLR3E	RNA polymerase III subunit E
ENSG00000184007	-0.857959	0.311714	0.0444356	PTP4A2	protein tyrosine phosphatase 4A2
ENSG00000105185	-0.858657	0.283594	0.023981	PDCD5	programmed cell death 5
ENSG00000024048	-0.859117	0.29867	0.0339845	UBR2	ubiquitin protein ligase E3 component n-recognin 2
ENSG00000011007	-0.860942	0.28619	0.0250633	ELOA	elongin A
ENSG00000119487	-0.861298	0.319609	0.0498168	MAPKAP1	MAPK associated protein 1
ENSG00000108344	-0.861624	0.294989	0.0307278	PSMD3	proteasome 26S subunit, non-ATPase 3
ENSG00000170325	-0.861711	0.276139	0.0191916	PRDM10	PR/SET domain 10
ENSG00000177728	-0.862292	0.297278	0.0321408	TMEM94	transmembrane protein 94
ENSG00000131558	-0.862669	0.261357	0.0123794	EXOC4	exocyst complex component 4
ENSG00000072415	-0.862803	0.270789	0.0163658	MPP5	membrane palmitoylated protein 5
ENSG00000117592	-0.864772	0.261273	0.0121573	PRDX6	peroxiredoxin 6
ENSG00000167658	-0.86539	0.261836	0.0123062	EEF2	eukaryotic translation elongation factor 2
ENSG00000100104	-0.865999	0.321327	0.0498008	SRRD	SRR1 domain containing
ENSG00000089289	-0.870556	0.255611	0.00951234	IGBP1	immunoglobulin binding protein 1
ENSG00000126838	-0.871078	0.291426	0.026281	PZP	PZP alpha-2-macroglobulin like
ENSG00000116918	-0.871874	0.316386	0.0441689	TSNAX	translin associated factor X
ENSG00000162244	-0.873622	0.260945	0.0109826	RPL29	ribosomal protein L29
ENSG00000090013	-0.876484	0.301088	0.0314273	BLVRB	biliverdin reductase B
ENSG00000121897	-0.877135	0.30222	0.0320454	LIAS	lipoic acid synthetase
ENSG00000100577	-0.878103	0.322544	0.0471288	GSTZ1	glutathione S-transferase zeta 1
ENSG00000164024	-0.879416	0.316344	0.0418579	METAP1	methionyl aminopeptidase 1
ENSG00000112874	-0.879592	0.295502	0.0270855	NUDT12	nudix hydrolase 12
ENSG00000165338	-0.880606	0.317212	0.0421767	HECTD2	HECT domain E3 ubiquitin protein ligase 2
ENSG00000080802	-0.880686	0.297905	0.0284104	CNOT4	CCR4-NOT transcription complex subunit 4
ENSG00000187522	-0.881118	0.294865	0.0263305	HSPA14	heat shock protein family A (Hsp70) member 14
ENSG00000003509	-0.881118	0.265873	0.0120335	NDUFAF7	NADH:ubiquinone oxidoreductase complex assembly factor 7
ENSG00000125885	-0.881313	0.301486	0.0305764	MCM8	minichromosome maintenance 8 homologous recombination repair factor
ENSG00000120910	-0.881625	0.287887	0.0220568	PPP3CC	protein phosphatase 3 catalytic subunit gamma
ENSG00000115677	-0.882706	0.291129	0.0237427	HDLBP	high density lipoprotein binding protein
ENSG00000109519	-0.883096	0.278401	0.0169768	GRPEL1	GrpE like 1, mitochondrial
ENSG00000115364	-0.884174	0.271459	0.0137592	MRPL19	mitochondrial ribosomal protein L19
ENSG00000147677	-0.884932	0.251703	0.00716255	EIF3H	eukaryotic translation initiation factor 3 subunit H
ENSG00000157077	-0.885246	0.308202	0.0343163	ZFYVE9	zinc finger FYVE-type containing 9
ENSG00000114739	-0.885549	0.270092	0.0130761	ACVR2B	activin A receptor type 2B
ENSG00000175581	-0.886849	0.325362	0.0468931	MRPL48	mitochondrial ribosomal protein L48
ENSG00000188917	-0.889045	0.298932	0.0272748	TRMT2B	tRNA methyltransferase 2 homolog B
ENSG00000230943	-0.893464	0.331624	0.0498798	LINC02541	long intergenic non-protein coding RNA 2541
ENSG00000171861	-0.89457	0.324999	0.0444356	MRM3	mitochondrial rRNA methyltransferase 3
ENSG00000279608	-0.896268	0.32853	0.0467338	NA	NA
ENSG00000161204	-0.896667	0.295424	0.0235906	ABCF3	ATP binding cassette subfamily F member 3
ENSG00000109775	-0.897126	0.293433	0.0223114	UFSP2	UFM1 specific peptidase 2
ENSG00000120709	-0.898752	0.304209	0.0284989	FAM53C	family with sequence similarity 53 member C
ENSG00000167283	-0.898877	0.301189	0.0265706	ATP5MG	ATP synthase membrane subunit g
ENSG00000134440	-0.899147	0.32973	0.0468047	NARS1	asparaginyl-tRNA synthetase 1
ENSG00000138430	-0.899233	0.286697	0.0184877	OLA1	Obg like ATPase 1
ENSG00000163644	-0.901199	0.326342	0.0436231	PPM1K	protein phosphatase, Mg2+/Mn2+ dependent 1K
ENSG00000178425	-0.901546	0.24975	0.0054826	NT5DC1	5'-nucleotidase domain containing 1
ENSG00000197429	-0.902123	0.292324	0.0209369	IPP	intracisternal A particle-promoted polypeptide
ENSG00000114686	-0.903211	0.305641	0.0284665	MRPL3	mitochondrial ribosomal protein L3
ENSG00000164751	-0.907472	0.271106	0.0109933	PEX2	peroxisomal biogenesis factor 2
ENSG00000185608	-0.908602	0.31049	0.0304026	MRPL40	mitochondrial ribosomal protein L40
ENSG00000153786	-0.909507	0.300351	0.0239616	ZDHHC7	zinc finger DHHC-type palmitoyltransferase 7
ENSG00000215021	-0.909804	0.256606	0.00656983	PHB2	prohibitin 2
ENSG00000172046	-0.911502	0.320713	0.0365533	USP19	ubiquitin specific peptidase 19
ENSG00000114120	-0.911624	0.325249	0.0397784	SLC25A36	solute carrier family 25 member 36
ENSG00000055950	-0.91183	0.335604	0.0476781	MRPL43	mitochondrial ribosomal protein L43
ENSG00000117500	-0.91407	0.325443	0.0392636	TMED5	transmembrane p24 trafficking protein 5
ENSG00000172765	-0.914355	0.311766	0.0299482	TMCC1	transmembrane and coiled-coil domain family 1
ENSG00000241468	-0.918264	0.328106	0.0401054	ATP5MF	ATP synthase membrane subunit f
ENSG00000170852	-0.918411	0.276674	0.011846	KBTBD2	kelch repeat and BTB domain containing 2
ENSG00000149657	-0.919073	0.318493	0.0332399	LSM14B	LSM family member 14B
ENSG00000160194	-0.919489	0.235622	0.0023665	NDUFV3	NADH:ubiquinone oxidoreductase subunit V3
ENSG00000176171	-0.920683	0.300896	0.0221658	BNIP3	BCL2 interacting protein 3
ENSG00000073910	-0.921005	0.323005	0.0357773	FRY	FRY microtubule binding protein
ENSG00000041357	-0.921923	0.327505	0.0388995	PSMA4	proteasome 20S subunit alpha 4
ENSG00000281026	-0.922091	0.3217	0.0347142	N4BP2L2-IT2	N4BPL2 intronic transcript 2
ENSG00000116288	-0.92244	0.329432	0.0399881	PARK7	Parkinsonism associated deglycase
ENSG00000077157	-0.922472	0.326241	0.0377544	PPP1R12B	protein phosphatase 1 regulatory subunit 12B
ENSG00000105401	-0.923016	0.288473	0.0158663	CDC37	cell division cycle 37, HSP90 cochaperone
ENSG00000122033	-0.923241	0.323054	0.035323	MTIF3	mitochondrial translational initiation factor 3
ENSG00000101182	-0.923421	0.336373	0.0451491	PSMA7	proteasome 20S subunit alpha 7
ENSG00000069345	-0.926247	0.2786	0.0116638	DNAJA2	DnaJ heat shock protein family (Hsp40) member A2
ENSG00000100764	-0.931505	0.341822	0.0468957	PSMC1	proteasome 26S subunit, ATPase 1
ENSG00000159267	-0.932276	0.265513	0.00724052	HLCS	holocarboxylase synthetase
ENSG00000138381	-0.93228	0.343212	0.0476822	ASNSD1	asparagine synthetase domain containing 1
ENSG00000135900	-0.932877	0.329183	0.0372227	MRPL44	mitochondrial ribosomal protein L44
ENSG00000180304	-0.933793	0.32061	0.0313404	OAZ2	ornithine decarboxylase antizyme 2
ENSG00000132612	-0.935374	0.292363	0.0158713	VPS4A	vacuolar protein sorting 4 homolog A
ENSG00000137073	-0.936788	0.301684	0.019936	UBAP2	ubiquitin associated protein 2
ENSG00000140945	-0.939165	0.309582	0.0236571	CDH13	cadherin 13
ENSG00000114166	-0.93974	0.297773	0.0176109	KAT2B	lysine acetyltransferase 2B
ENSG00000137040	-0.940424	0.318639	0.0286691	RANBP6	RAN binding protein 6
ENSG00000242485	-0.941139	0.277099	0.00974683	MRPL20	mitochondrial ribosomal protein L20
ENSG00000110700	-0.941761	0.267389	0.00704112	RPS13	ribosomal protein S13
ENSG00000103356	-0.941851	0.280254	0.0106464	EARS2	glutamyl-tRNA synthetase 2, mitochondrial
ENSG00000221962	-0.942557	0.340355	0.0429073	TMEM14EP	transmembrane protein 14E, pseudogene
ENSG00000168273	-0.94259	0.348536	0.0488857	SMIM4	small integral membrane protein 4
ENSG00000154814	-0.943555	0.287832	0.0130942	OXNAD1	oxidoreductase NAD binding domain containing 1
ENSG00000154719	-0.944232	0.29465	0.0156557	MRPL39	mitochondrial ribosomal protein L39
ENSG00000023608	-0.94443	0.325628	0.0321579	SNAPC1	small nuclear RNA activating complex polypeptide 1
ENSG00000167085	-0.944505	0.305961	0.020904	PHB	prohibitin
ENSG00000083544	-0.944562	0.27995	0.0102549	TDRD3	tudor domain containing 3
ENSG00000132155	-0.94459	0.257278	0.00463404	RAF1	Raf-1 proto-oncogene, serine/threonine kinase
ENSG00000118418	-0.946951	0.303933	0.0194276	HMGN3	high mobility group nucleosomal binding domain 3
ENSG00000025293	-0.94757	0.32077	0.0285064	PHF20	PHD finger protein 20
ENSG00000103121	-0.947799	0.35017	0.0486504	CMC2	C-X9-C motif containing 2
ENSG00000161057	-0.948247	0.296439	0.0158713	PSMC2	proteasome 26S subunit, ATPase 2
ENSG00000165733	-0.948735	0.274847	0.00843935	BMS1	BMS1 ribosome biogenesis factor
ENSG00000113013	-0.951028	0.352571	0.0495333	HSPA9	heat shock protein family A (Hsp70) member 9
ENSG00000111231	-0.952234	0.349134	0.0467691	GPN3	GPN-loop GTPase 3
ENSG00000155463	-0.95274	0.297064	0.0155403	OXA1L	OXA1L mitochondrial inner membrane protein
ENSG00000137216	-0.952752	0.318846	0.0263305	TMEM63B	transmembrane protein 63B
ENSG00000130764	-0.953181	0.30119	0.0172608	LRRC47	leucine rich repeat containing 47
ENSG00000154174	-0.954645	0.295694	0.0147741	TOMM70	translocase of outer mitochondrial membrane 70
ENSG00000168883	-0.955433	0.328666	0.031721	USP39	ubiquitin specific peptidase 39
ENSG00000157224	-0.956913	0.338805	0.0380325	CLDN12	claudin 12
ENSG00000107890	-0.957184	0.302441	0.0172608	ANKRD26	ankyrin repeat domain 26
ENSG00000165916	-0.957816	0.300902	0.0164645	PSMC3	proteasome 26S subunit, ATPase 3
ENSG00000166902	-0.958064	0.282072	0.00974683	MRPL16	mitochondrial ribosomal protein L16
ENSG00000141504	-0.959274	0.314286	0.0226004	SAT2	spermidine/spermine N1-acetyltransferase family member 2
ENSG00000099942	-0.959451	0.299939	0.0158713	CRKL	CRK like proto-oncogene, adaptor protein
ENSG00000141627	-0.959813	0.27847	0.00854689	DYM	dymeclin
ENSG00000184678	-0.960722	0.24644	0.00239747	H2BC21	H2B clustered histone 21
ENSG00000224934	-0.960986	0.287361	0.0110761	NA	NA
ENSG00000188342	-0.961527	0.343199	0.0398558	GTF2F2	general transcription factor IIF subunit 2
ENSG00000100109	-0.963318	0.313443	0.0215386	TFIP11	tuftelin interacting protein 11
ENSG00000139835	-0.963772	0.333516	0.0329031	GRTP1	growth hormone regulated TBC protein 1
ENSG00000169087	-0.96422	0.27965	0.00852574	HSPBAP1	HSPB1 associated protein 1
ENSG00000145362	-0.964258	0.291896	0.0123417	ANK2	ankyrin 2
ENSG00000114054	-0.964864	0.336336	0.034541	PCCB	propionyl-CoA carboxylase subunit beta
ENSG00000176476	-0.965096	0.306442	0.017883	SGF29	SAGA complex associated factor 29
ENSG00000178021	-0.966467	0.339999	0.0365457	TSPYL6	TSPY like 6
ENSG00000174132	-0.967627	0.301643	0.0155403	FAM174A	family with sequence similarity 174 member A
ENSG00000124795	-0.967832	0.293648	0.012521	DEK	DEK proto-oncogene
ENSG00000166200	-0.969917	0.355256	0.0465198	COPS2	COP9 signalosome subunit 2
ENSG00000156976	-0.970387	0.297503	0.0136129	EIF4A2	eukaryotic translation initiation factor 4A2
ENSG00000147684	-0.97206	0.358593	0.0482652	NDUFB9	NADH:ubiquinone oxidoreductase subunit B9
ENSG00000156502	-0.972275	0.262383	0.00418982	SUPV3L1	Suv3 like RNA helicase
ENSG00000197756	-0.972392	0.219174	0.000426301	RPL37A	ribosomal protein L37a
ENSG00000167191	-0.973457	0.359418	0.0485255	GPRC5B	G protein-coupled receptor class C group 5 member B
ENSG00000187079	-0.973868	0.329069	0.0281766	TEAD1	TEA domain transcription factor 1
ENSG00000185721	-0.97482	0.262776	0.00414651	DRG1	developmentally regulated GTP binding protein 1
ENSG00000121022	-0.975872	0.31165	0.0187441	COPS5	COP9 signalosome subunit 5
ENSG00000131069	-0.97622	0.269288	0.00526223	ACSS2	acyl-CoA synthetase short chain family member 2
ENSG00000165264	-0.976347	0.350184	0.0410969	NDUFB6	NADH:ubiquinone oxidoreductase subunit B6
ENSG00000143321	-0.976508	0.288894	0.0101224	HDGF	heparin binding growth factor
ENSG00000143420	-0.976537	0.355961	0.045325	ENSA	endosulfine alpha
ENSG00000126432	-0.977548	0.337122	0.0321985	PRDX5	peroxiredoxin 5
ENSG00000122970	-0.978595	0.270556	0.00537526	IFT81	intraflagellar transport 81
ENSG00000055208	-0.97882	0.351648	0.041546	TAB2	TGF-beta activated kinase 1 (MAP3K7) binding protein 2
ENSG00000179632	-0.979295	0.357886	0.0458791	MAF1	MAF1 homolog, negative regulator of RNA polymerase III
ENSG00000287562	-0.979847	0.311179	0.0179067	NA	NA
ENSG00000173011	-0.980031	0.31218	0.0183217	TADA2B	transcriptional adaptor 2B
ENSG00000139197	-0.980436	0.352128	0.0414887	PEX5	peroxisomal biogenesis factor 5
ENSG00000132300	-0.98142	0.283855	0.00832428	PTCD3	pentatricopeptide repeat domain 3
ENSG00000124486	-0.981497	0.354352	0.042856	USP9X	ubiquitin specific peptidase 9 X-linked
ENSG00000188846	-0.982071	0.244077	0.00164387	RPL14	ribosomal protein L14
ENSG00000055130	-0.982319	0.32886	0.0263993	CUL1	cullin 1
ENSG00000185104	-0.982793	0.319276	0.0213119	FAF1	Fas associated factor 1
ENSG00000073578	-0.983763	0.329917	0.0267464	SDHA	succinate dehydrogenase complex flavoprotein subunit A
ENSG00000204178	-0.984151	0.314864	0.0190056	MACO1	macoilin 1
ENSG00000144659	-0.984803	0.33395	0.0288106	SLC25A38	solute carrier family 25 member 38
ENSG00000067141	-0.985208	0.33782	0.0310367	NEO1	neogenin 1
ENSG00000170946	-0.988132	0.277831	0.00638947	DNAJC24	DnaJ heat shock protein family (Hsp40) member C24
ENSG00000132313	-0.988426	0.3286	0.0250767	MRPL35	mitochondrial ribosomal protein L35
ENSG00000100625	-0.989096	0.292341	0.0100474	SIX4	SIX homeobox 4
ENSG00000169139	-0.989301	0.341501	0.0323672	UBE2V2	ubiquitin conjugating enzyme E2 V2
ENSG00000240038	-0.990073	0.357834	0.0430522	AMY2B	amylase alpha 2B
ENSG00000012232	-0.992588	0.334927	0.027932	EXTL3	exostosin like glycosyltransferase 3
ENSG00000213047	-0.992601	0.339796	0.0307104	DENND1B	DENN domain containing 1B
ENSG00000132591	-0.99363	0.35445	0.0397374	ERAL1	Era like 12S mitochondrial rRNA chaperone 1
ENSG00000136451	-0.994314	0.327927	0.0237427	VEZF1	vascular endothelial zinc finger 1
ENSG00000138814	-0.994452	0.282941	0.00717546	PPP3CA	protein phosphatase 3 catalytic subunit alpha
ENSG00000170175	-0.994728	0.307809	0.0146564	CHRNB1	cholinergic receptor nicotinic beta 1 subunit
ENSG00000198837	-0.994867	0.352843	0.038522	DENND4B	DENN domain containing 4B
ENSG00000113638	-0.99491	0.320568	0.020012	TTC33	tetratricopeptide repeat domain 33
ENSG00000118181	-0.995191	0.2288	0.000573765	RPS25	ribosomal protein S25
ENSG00000173660	-0.996181	0.363363	0.045466	UQCRH	ubiquinol-cytochrome c reductase hinge protein
ENSG00000240857	-0.996485	0.314631	0.0171633	RDH14	retinol dehydrogenase 14
ENSG00000061794	-0.997475	0.360398	0.043015	MRPS35	mitochondrial ribosomal protein S35
ENSG00000171316	-0.998806	0.329766	0.0239398	CHD7	chromodomain helicase DNA binding protein 7
ENSG00000152402	-0.999437	0.278853	0.00590437	GUCY1A2	guanylate cyclase 1 soluble subunit alpha 2
ENSG00000101019	-1.00114	0.250523	0.00178464	UQCC1	ubiquinol-cytochrome c reductase complex assembly factor 1
ENSG00000163935	-1.00227	0.312914	0.0157088	SFMBT1	Scm like with four mbt domains 1
ENSG00000163539	-1.00359	0.282673	0.00648378	CLASP2	cytoplasmic linker associated protein 2
ENSG00000197885	-1.00431	0.337748	0.0272874	NKIRAS1	NFKB inhibitor interacting Ras like 1
ENSG00000103363	-1.00472	0.310801	0.0146202	ELOB	elongin B
ENSG00000196352	-1.00543	0.369777	0.0474708	CD55	CD55 molecule (Cromer blood group)
ENSG00000083099	-1.00549	0.353163	0.0361484	LYRM2	LYR motif containing 2
ENSG00000166889	-1.0062	0.310396	0.0142613	PATL1	PAT1 homolog 1, processing body mRNA decay factor
ENSG00000165660	-1.00667	0.315764	0.016326	ABRAXAS2	abraxas 2, BRISC complex subunit
ENSG00000035664	-1.00792	0.305088	0.012337	DAPK2	death associated protein kinase 2
ENSG00000179152	-1.00799	0.27149	0.00410741	TCAIM	T cell activation inhibitor, mitochondrial
ENSG00000121486	-1.00922	0.326268	0.0205729	TRMT1L	tRNA methyltransferase 1 like
ENSG00000132382	-1.00985	0.281585	0.0058738	MYBBP1A	MYB binding protein 1a
ENSG00000139990	-1.01032	0.350093	0.0332336	DCAF5	DDB1 and CUL4 associated factor 5
ENSG00000174547	-1.01051	0.358208	0.0383938	MRPL11	mitochondrial ribosomal protein L11
ENSG00000110013	-1.01083	0.375043	0.0497925	SIAE	sialic acid acetylesterase
ENSG00000135870	-1.0109	0.356482	0.0370904	RC3H1	ring finger and CCCH-type domains 1
ENSG00000121057	-1.01163	0.289397	0.00756851	AKAP1	A-kinase anchoring protein 1
ENSG00000176946	-1.01189	0.319974	0.0173298	THAP4	THAP domain containing 4
ENSG00000125977	-1.01297	0.348708	0.0318827	EIF2S2	eukaryotic translation initiation factor 2 subunit beta
ENSG00000245532	-1.01297	0.328321	0.0209782	NEAT1	nuclear paraspeckle assembly transcript 1
ENSG00000160703	-1.01345	0.301087	0.0104724	NLRX1	NLR family member X1
ENSG00000131462	-1.01354	0.325493	0.0194985	TUBG1	tubulin gamma 1
ENSG00000148459	-1.01399	0.3487	0.0316927	PDSS1	decaprenyl diphosphate synthase subunit 1
ENSG00000116906	-1.01429	0.368554	0.0444612	GNPAT	glyceronephosphate O-acyltransferase
ENSG00000132570	-1.01505	0.310211	0.0132908	PCBD2	pterin-4 alpha-carbinolamine dehydratase 2
ENSG00000225697	-1.01549	0.328106	0.0204713	SLC26A6	solute carrier family 26 member 6
ENSG00000025800	-1.01599	0.293545	0.00824894	KPNA6	karyopherin subunit alpha 6
ENSG00000119414	-1.01629	0.376271	0.0491552	PPP6C	protein phosphatase 6 catalytic subunit
ENSG00000150316	-1.01658	0.322477	0.0177397	CWC15	CWC15 spliceosome associated protein homolog
ENSG00000196547	-1.01678	0.373121	0.0468957	MAN2A2	mannosidase alpha class 2A member 2
ENSG00000169047	-1.01688	0.351599	0.0327178	IRS1	insulin receptor substrate 1
ENSG00000203705	-1.01715	0.26533	0.00288251	TATDN3	TatD DNase domain containing 3
ENSG00000097033	-1.01796	0.307929	0.0122888	SH3GLB1	SH3 domain containing GRB2 like, endophilin B1
ENSG00000172456	-1.01958	0.31993	0.0163431	FGGY	FGGY carbohydrate kinase domain containing
ENSG00000126768	-1.01983	0.377218	0.048914	TIMM17B	translocase of inner mitochondrial membrane 17B
ENSG00000100897	-1.01985	0.344506	0.0281568	DCAF11	DDB1 and CUL4 associated factor 11
ENSG00000108826	-1.01996	0.317588	0.015445	MRPL27	mitochondrial ribosomal protein L27
ENSG00000275131	-1.02122	0.377236	0.0486049	NA	NA
ENSG00000178952	-1.02251	0.367268	0.0414887	TUFM	Tu translation elongation factor, mitochondrial
ENSG00000111615	-1.02268	0.294368	0.00801036	KRR1	KRR1 small subunit processome component homolog
ENSG00000169946	-1.02279	0.304512	0.0107071	ZFPM2	zinc finger protein, FOG family member 2
ENSG00000064393	-1.02317	0.266725	0.00286496	HIPK2	homeodomain interacting protein kinase 2
ENSG00000142784	-1.02511	0.341941	0.0257041	WDTC1	WD and tetratricopeptide repeats 1
ENSG00000215251	-1.02537	0.3441	0.0268688	FASTKD5	FAST kinase domains 5
ENSG00000104221	-1.02602	0.353657	0.032123	BRF2	BRF2 RNA polymerase III transcription initiation factor subunit
ENSG00000048544	-1.02607	0.340277	0.0246265	MRPS10	mitochondrial ribosomal protein S10
ENSG00000152242	-1.02643	0.32357	0.0169768	C18orf25	chromosome 18 open reading frame 25
ENSG00000198039	-1.02682	0.329687	0.0194641	ZNF273	zinc finger protein 273
ENSG00000006007	-1.02759	0.324744	0.0172608	GDE1	glycerophosphodiester phosphodiesterase 1
ENSG00000198925	-1.02796	0.332006	0.0203988	ATG9A	autophagy related 9A
ENSG00000130706	-1.02822	0.335403	0.021923	ADRM1	adhesion regulating molecule 1
ENSG00000179743	-1.02888	0.359202	0.0348472	FLJ37453	uncharacterized LOC729614
ENSG00000089220	-1.02949	0.250504	0.00125705	PEBP1	phosphatidylethanolamine binding protein 1
ENSG00000108094	-1.03046	0.310465	0.0118553	CUL2	cullin 2
ENSG00000119705	-1.03134	0.349506	0.0286951	SLIRP	SRA stem-loop interacting RNA binding protein
ENSG00000139842	-1.03188	0.378131	0.0466734	CUL4A	cullin 4A
ENSG00000065150	-1.03336	0.317494	0.0138669	IPO5	importin 5
ENSG00000134744	-1.03337	0.317769	0.013932	TUT4	terminal uridylyl transferase 4
ENSG00000118407	-1.03356	0.380385	0.0476781	FILIP1	filamin A interacting protein 1
ENSG00000121671	-1.03374	0.275532	0.00370956	CRY2	cryptochrome circadian regulator 2
ENSG00000162885	-1.03473	0.317985	0.0138696	B3GALNT2	beta-1,3-N-acetylgalactosaminyltransferase 2
ENSG00000153561	-1.03839	0.360673	0.0338276	RMND5A	required for meiotic nuclear division 5 homolog A
ENSG00000074603	-1.03854	0.343065	0.0240007	DPP8	dipeptidyl peptidase 8
ENSG00000112294	-1.03887	0.362481	0.034725	ALDH5A1	aldehyde dehydrogenase 5 family member A1
ENSG00000154945	-1.03946	0.326111	0.016331	ANKRD40	ankyrin repeat domain 40
ENSG00000145495	-1.04098	0.302242	0.00859945	MARCHF6	membrane associated ring-CH-type finger 6
ENSG00000134049	-1.0411	0.325926	0.0160781	IER3IP1	immediate early response 3 interacting protein 1
ENSG00000152601	-1.04129	0.359771	0.0325854	MBNL1	muscleblind like splicing regulator 1
ENSG00000143575	-1.04132	0.31689	0.012866	HAX1	HCLS1 associated protein X-1
ENSG00000279555	-1.0422	0.319121	0.013504	NA	NA
ENSG00000182621	-1.04436	0.382809	0.0467338	PLCB1	phospholipase C beta 1
ENSG00000142864	-1.04445	0.288242	0.00527854	SERBP1	SERPINE1 mRNA binding protein 1
ENSG00000124380	-1.04471	0.340413	0.0217693	SNRNP27	small nuclear ribonucleoprotein U4/U6.U5 subunit 27
ENSG00000164062	-1.04568	0.381957	0.0457938	APEH	acylaminoacyl-peptide hydrolase
ENSG00000106460	-1.04572	0.339059	0.0210166	TMEM106B	transmembrane protein 106B
ENSG00000073008	-1.04845	0.33984	0.0209794	PVR	PVR cell adhesion molecule
ENSG00000085433	-1.04854	0.346478	0.0240564	WDR47	WD repeat domain 47
ENSG00000144306	-1.04945	0.37912	0.0429785	SCRN3	secernin 3
ENSG00000130811	-1.05007	0.247035	0.00078334	EIF3G	eukaryotic translation initiation factor 3 subunit G
ENSG00000233006	-1.05022	0.37388	0.0392575	MIR3936HG	MIR3936 host gene
ENSG00000204899	-1.05055	0.375504	0.0402109	MZT1	mitotic spindle organizing protein 1
ENSG00000171723	-1.05063	0.318278	0.0123794	GPHN	gephyrin
ENSG00000172336	-1.0528	0.333581	0.0176109	POP7	POP7 homolog, ribonuclease P/MRP subunit
ENSG00000151240	-1.05362	0.337164	0.0190174	DIP2C	disco interacting protein 2 homolog C
ENSG00000161813	-1.055	0.335349	0.0180093	LARP4	La ribonucleoprotein 4
ENSG00000147654	-1.05509	0.337422	0.0189699	EBAG9	estrogen receptor binding site associated antigen 9
ENSG00000119471	-1.05517	0.289975	0.00507201	HSDL2	hydroxysteroid dehydrogenase like 2
ENSG00000197170	-1.05561	0.373	0.0375322	PSMD12	proteasome 26S subunit, non-ATPase 12
ENSG00000143799	-1.05646	0.354002	0.0265706	PARP1	poly(ADP-ribose) polymerase 1
ENSG00000100028	-1.05733	0.313883	0.0104277	SNRPD3	small nuclear ribonucleoprotein D3 polypeptide
ENSG00000103051	-1.05849	0.269396	0.00220465	COG4	component of oligomeric golgi complex 4
ENSG00000103035	-1.05959	0.388596	0.0468047	PSMD7	proteasome 26S subunit, non-ATPase 7
ENSG00000247556	-1.06243	0.377075	0.0386798	OIP5-AS1	OIP5 antisense RNA 1
ENSG00000112339	-1.06271	0.364117	0.0308651	HBS1L	HBS1 like translational GTPase
ENSG00000146066	-1.06477	0.35647	0.0263993	HIGD2A	HIG1 hypoxia inducible domain family member 2A
ENSG00000101247	-1.06693	0.327242	0.0136658	NDUFAF5	NADH:ubiquinone oxidoreductase complex assembly factor 5
ENSG00000174738	-1.06775	0.326177	0.0132483	NR1D2	nuclear receptor subfamily 1 group D member 2
ENSG00000105879	-1.06833	0.288071	0.00415177	CBLL1	Cbl proto-oncogene like 1
ENSG00000110429	-1.06872	0.352627	0.0238226	FBXO3	F-box protein 3
ENSG00000147124	-1.06974	0.338406	0.0173674	ZNF41	zinc finger protein 41
ENSG00000135070	-1.0699	0.361682	0.0282625	ISCA1	iron-sulfur cluster assembly 1
ENSG00000198252	-1.07156	0.333484	0.0153708	STYX	serine/threonine/tyrosine interacting protein
ENSG00000160392	-1.07265	0.37512	0.0352108	C19orf47	chromosome 19 open reading frame 47
ENSG00000235535	-1.07415	0.282971	0.00322139	NA	NA
ENSG00000134419	-1.07425	0.288673	0.00400446	RPS15A	ribosomal protein S15a
ENSG00000040341	-1.07504	0.395873	0.0477401	STAU2	staufen double-stranded RNA binding protein 2
ENSG00000135002	-1.0764	0.374721	0.0343122	RFK	riboflavin kinase
ENSG00000177752	-1.07682	0.302784	0.00638947	YIPF7	Yip1 domain family member 7
ENSG00000090263	-1.07772	0.376838	0.0352002	MRPS33	mitochondrial ribosomal protein S33
ENSG00000079459	-1.07855	0.284609	0.00328335	FDFT1	farnesyl-diphosphate farnesyltransferase 1
ENSG00000151366	-1.07964	0.30562	0.00681772	NDUFC2	NADH:ubiquinone oxidoreductase subunit C2
ENSG00000116667	-1.07996	0.398148	0.0480977	C1orf21	chromosome 1 open reading frame 21
ENSG00000110917	-1.08013	0.359391	0.0252436	MLEC	malectin
ENSG00000165672	-1.08043	0.391629	0.0438773	PRDX3	peroxiredoxin 3
ENSG00000139180	-1.08073	0.393699	0.0451562	NDUFA9	NADH:ubiquinone oxidoreductase subunit A9
ENSG00000285691	-1.08075	0.300444	0.00568444	LOC105377982	uncharacterized LOC105377982
ENSG00000078061	-1.08349	0.370826	0.030684	ARAF	A-Raf proto-oncogene, serine/threonine kinase
ENSG00000100664	-1.08434	0.342811	0.0173073	EIF5	eukaryotic translation initiation factor 5
ENSG00000145332	-1.08504	0.336223	0.0148155	KLHL8	kelch like family member 8
ENSG00000214022	-1.08521	0.356784	0.0232181	REPIN1	replication initiator 1
ENSG00000288009	-1.08635	0.350806	0.0203816	LOC101929004	uncharacterized LOC101929004
ENSG00000138750	-1.08705	0.286998	0.00330214	NUP54	nucleoporin 54
ENSG00000149474	-1.08858	0.301789	0.0055182	KAT14	lysine acetyltransferase 14
ENSG00000198721	-1.09055	0.384217	0.0368046	ECI2	enoyl-CoA delta isomerase 2
ENSG00000116604	-1.09071	0.354769	0.0214801	MEF2D	myocyte enhancer factor 2D
ENSG00000164209	-1.091	0.340031	0.0155288	SLC25A46	solute carrier family 25 member 46
ENSG00000186566	-1.09114	0.267531	0.00138903	GPATCH8	G-patch domain containing 8
ENSG00000170315	-1.09155	0.35021	0.0193586	UBB	ubiquitin B
ENSG00000165028	-1.09293	0.360996	0.0239885	NIPSNAP3B	nipsnap homolog 3B
ENSG00000150401	-1.09471	0.402241	0.0471918	DCUN1D2	defective in cullin neddylation 1 domain containing 2
ENSG00000184990	-1.0951	0.275044	0.00187647	SIVA1	SIVA1 apoptosis inducing factor
ENSG00000151092	-1.09524	0.300332	0.00498411	NGLY1	N-glycanase 1
ENSG00000164983	-1.09554	0.371545	0.0288313	TMEM65	transmembrane protein 65
ENSG00000176209	-1.09648	0.296531	0.00427861	SMIM19	small integral membrane protein 19
ENSG00000114544	-1.097	0.342016	0.0155403	SLC41A3	solute carrier family 41 member 3
ENSG00000137710	-1.09937	0.358134	0.0217495	RDX	radixin
ENSG00000204104	-1.09965	0.33279	0.0123163	TRAF3IP1	TRAF3 interacting protein 1
ENSG00000106049	-1.09969	0.308439	0.00623236	HIBADH	3-hydroxyisobutyrate dehydrogenase
ENSG00000127334	-1.09976	0.333066	0.0123664	DYRK2	dual specificity tyrosine phosphorylation regulated kinase 2
ENSG00000137177	-1.10051	0.279716	0.00216054	KIF13A	kinesin family member 13A
ENSG00000005175	-1.10124	0.366816	0.0254284	RPAP3	RNA polymerase II associated protein 3
ENSG00000102683	-1.10215	0.307036	0.00581331	SGCG	sarcoglycan gamma
ENSG00000167815	-1.10305	0.370237	0.0268937	PRDX2	peroxiredoxin 2
ENSG00000184182	-1.10578	0.348129	0.016793	UBE2F	ubiquitin conjugating enzyme E2 F (putative)
ENSG00000100348	-1.10977	0.370883	0.0260853	TXN2	thioredoxin 2
ENSG00000070501	-1.1113	0.375233	0.0280741	POLB	DNA polymerase beta
ENSG00000196177	-1.11167	0.353364	0.0180093	ACADSB	acyl-CoA dehydrogenase short/branched chain
ENSG00000185973	-1.11346	0.350206	0.016642	TMLHE	trimethyllysine hydroxylase, epsilon
ENSG00000155760	-1.11463	0.349531	0.0163009	FZD7	frizzled class receptor 7
ENSG00000175166	-1.11524	0.367844	0.0237459	PSMD2	proteasome 26S subunit, non-ATPase 2
ENSG00000163528	-1.11546	0.383839	0.0317786	CHCHD4	coiled-coil-helix-coiled-coil-helix domain containing 4
ENSG00000169288	-1.11678	0.324954	0.00876501	MRPL1	mitochondrial ribosomal protein L1
ENSG00000107815	-1.11681	0.329601	0.0099183	TWNK	twinkle mtDNA helicase
ENSG00000255468	-1.11842	0.39523	0.0375499	LOC102724064	uncharacterized LOC102724064
ENSG00000137714	-1.11888	0.319966	0.00756225	FDX1	ferredoxin 1
ENSG00000144320	-1.11999	0.282345	0.00196188	LNPK	lunapark, ER junction formation factor
ENSG00000175395	-1.12105	0.316924	0.00673605	ZNF25	zinc finger protein 25
ENSG00000138376	-1.12145	0.318789	0.00712173	BARD1	BRCA1 associated RING domain 1
ENSG00000084733	-1.12175	0.36384	0.0210691	RAB10	RAB10, member RAS oncogene family
ENSG00000092148	-1.12176	0.309291	0.00523644	HECTD1	HECT domain E3 ubiquitin protein ligase 1
ENSG00000162377	-1.12246	0.398915	0.0389478	COA7	cytochrome c oxidase assembly factor 7 (putative)
ENSG00000224078	-1.12293	0.328854	0.00930719	NA	NA
ENSG00000168827	-1.12443	0.310778	0.00536144	GFM1	G elongation factor mitochondrial 1
ENSG00000165283	-1.12517	0.30168	0.00392204	STOML2	stomatin like 2
ENSG00000198791	-1.12613	0.35955	0.0187051	CNOT7	CCR4-NOT transcription complex subunit 7
ENSG00000093167	-1.1272	0.34111	0.0123163	LRRFIP2	LRR binding FLII interacting protein 2
ENSG00000065978	-1.12881	0.369662	0.0225226	YBX1	Y-box binding protein 1
ENSG00000156928	-1.12912	0.330938	0.00935214	MALSU1	mitochondrial assembly of ribosomal large subunit 1
ENSG00000005893	-1.12998	0.302013	0.00379643	LAMP2	lysosomal associated membrane protein 2
ENSG00000171503	-1.13107	0.297049	0.00310865	ETFDH	electron transfer flavoprotein dehydrogenase
ENSG00000137393	-1.13136	0.341802	0.0121573	RNF144B	ring finger protein 144B
ENSG00000070495	-1.1318	0.351037	0.0149124	JMJD6	jumonji domain containing 6, arginine demethylase and lysine hydroxylase
ENSG00000135655	-1.13213	0.327967	0.00843935	USP15	ubiquitin specific peptidase 15
ENSG00000163597	-1.133	0.297855	0.00314423	SNHG16	small nucleolar RNA host gene 16
[truncated: 1,050 more rows]
