# Supplementary material for: Late‐Stage Skeletal Muscle Transcriptome in Duchenne Muscular Dystrophy Shows a BMP4‐Induced Molecular Signature
Source: J Cachexia Sarcopenia Muscle. 2025 Jul 10;16(4):e70005. doi: 10.1002/jcsm.70005 (PMC12245985; doi:10.1002/jcsm.70005)
Supplement: Supplementary file 9 — Table S2 Canonical Pathways in DMD skeletal muscle transcriptome using Ingenuity Pathway Analysis. [file JCSM-16-e70005-s009.xlsx]

## Sheet: Table S02
Table S2 Canonical Pathways in Duchenne muscular dystrophy skeletal muscle transcriptome using Ingenuity Pathway Analysis.
Ingenuity Canonical Pathways	-log(p-value)	Ratio	z-score	Molecules
Neutrophil Extracellular Trap Signaling Pathway	25	0.277	-2.479	ATP5F1A,ATP5F1B,ATP5MC1,C1QA,C1QB,C1QC,C5,CASP1,CASP8,CASQ1,CD14,CD209,CLEC7A,COL12A1,COL16A1,COL19A1,COL1A1,COL1A2,COL23A1,COL25A1,COL3A1,COL4A3,COL4A4,COL5A2,COL6A1,COL6A2,COL6A3,COL8A1,COL8A2,CYBB,CYC1,DOCK1,FCGR3A/FCGR3B,FGR,FYN,HCK,IRS1,ITGB2,ITPR1,LYN,MAP2K6,MAPK12,MLKL,MMP2,MMP9,NCF2,NDUFA10,NDUFA12,NDUFA4,NDUFA5,NDUFA8,NDUFA9,NDUFAB1,NDUFB10,NDUFB11,NDUFB3,NDUFB4,NDUFB6,NDUFS2,NDUFS3,NDUF…
Mitochondrial Dysfunction	23.4	0.285	4.647	ACO2,AIFM1,APH1B,ATF4,ATP1A2,ATP1B1,ATP5F1A,ATP5F1B,ATP5MC1,ATP5MC2,ATP5MC3,ATP5MG,ATP5PD,ATP5PO,CACNA1A,CACNA1S,CACNA2D1,CACNB1,CACNB4,CACNG6,CAMK2B,CAMK2G,CAPN3,CAPN8,CAPN9,COX10,COX5B,COX6A2,COX6B1,COX6C,COX7A1,COX7B,COX7C,COX8A,CREB3L2,CYC1,DLAT,DLD,GPD2,GPX3,GPX8,IDH2,IRS1,ITPR1,MAOB,MAP3K5,MAPK12,MFN2,NDUFA10,NDUFA12,NDUFA4,NDUFA5,NDUFA8,NDUFA9,NDUFAB1,NDUFB10,NDUFB11,NDUFB3,NDUFB4,NDUFB6,N…
Electron transport, ATP synthesis, and heat production by uncoupling proteins	20.1	0.406	-7.211	ATP5F1A,ATP5F1B,ATP5MC1,ATP5MC2,ATP5MC3,ATP5MG,ATP5PD,ATP5PO,COQ10A,COX5B,COX6B1,COX6C,COX7B,COX7C,COX8A,CYC1,ETFA,ETFDH,LRPPRC,NDUFA10,NDUFA12,NDUFA4,NDUFA5,NDUFA8,NDUFA9,NDUFAB1,NDUFAF5,NDUFAF6,NDUFAF7,NDUFB10,NDUFB11,NDUFB3,NDUFB4,NDUFB6,NDUFC1,NDUFC2,NDUFS2,NDUFS3,NDUFS5,NDUFS6,NDUFS8,NDUFV1,NDUFV3,SDHB,TACO1,TRAP1,UCP3,UQCRB,UQCRC1,UQCRC2,UQCRFS1,UQCRH
Oxidative Phosphorylation	15.6	0.384	-6.557	ATP5F1A,ATP5F1B,ATP5MC1,ATP5MC2,ATP5MC3,ATP5MG,ATP5PD,ATP5PO,COX10,COX5B,COX6A2,COX6B1,COX6C,COX7A1,COX7B,COX7C,COX8A,CYC1,NDUFA10,NDUFA12,NDUFA4,NDUFA5,NDUFA8,NDUFA9,NDUFAB1,NDUFB10,NDUFB11,NDUFB3,NDUFB4,NDUFB6,NDUFS2,NDUFS3,NDUFS5,NDUFS6,NDUFS8,NDUFV1,NDUFV3,SDHB,UQCRB,UQCRC1,UQCRC2,UQCRFS1,UQCRH
Estrogen Receptor Signaling	13.8	0.221	0	ADCY1,ADCY2,ADCY3,ADCY9,ATF4,ATP5F1A,ATP5F1B,ATP5MC1,CACNA1A,CACNA1S,CACNA2D1,CACNB1,CACNB4,CACNG6,CARM1,CDKN1A,CREB3L2,CYC1,EGF,FBXO32,FOXO4,GNG11,GNG2,IGF1,IRS1,JAK3,LEPR,MDK,MED12L,MED14,MMP14,MMP16,MMP19,MMP2,MMP9,MYL1,MYL11,MYL9,NDUFA10,NDUFA12,NDUFA4,NDUFA5,NDUFA8,NDUFA9,NDUFAB1,NDUFB10,NDUFB11,NDUFB3,NDUFB4,NDUFB6,NDUFS2,NDUFS3,NDUFS5,NDUFS6,NDUFS8,NDUFV1,NDUFV3,PDIA3,PIK3CD,PIK3CG,PIK3R5,…
Role of Osteoclasts in Rheumatoid Arthritis Signaling Pathway	13.1	0.239	3.973	ADAM12,ADAM22,ADAM28,ARAF,ATF4,BIRC3,CDH1,COL12A1,COL16A1,COL19A1,COL1A1,COL1A2,COL23A1,COL25A1,COL3A1,COL4A3,COL4A4,COL5A2,COL6A1,COL6A2,COL6A3,COL8A1,COL8A2,CREB3L2,CSF1,CSF1R,CTNNA3,CTSK,FCGR2A,FCGR3A/FCGR3B,FOXO4,GSN,IL1R1,IL1RAP,IRS1,ITGB3,LCP2,MAP2K6,MAP3K5,MAPK12,MITF,MMP14,MMP16,MMP19,MMP2,MMP9,NGFR,PIK3CD,PIK3CG,PIK3R5,PLCG2,PPP3CA,PPP3CB,PPP3CC,PTK2B,RAC2,RAF1,RAP2B,RHOBTB1,RHOC,SFRP1,S…
Neutrophil degranulation	12.8	0.206	4.849	AGL,ALDOA,ANPEP,ANXA2,ARHGAP45,ARHGAP9,ARPC5,ATP6AP2,ATP8A1,ATP8B4,BIN2,BST2,C3,C5AR1,CAB39,CAP1,CD14,CD300A,CD44,CD53,CD55,CHI3L1,CMTM6,CNN2,COTL1,CR1,CTSS,CYBA,CYBB,DNASE1L1,DOCK2,DYNLL1,EEF1A1,EEF2,ENPP4,FCER1G,FCGR2A,FCGR3A/FCGR3B,FCN1,FGR,FTL,GMFG,GPI,GSN,HRNR,HSPA1A/HSPA1B,HSPA6,IMPDH1,IQGAP2,IRAG2,ITGB2,JUP,KCMF1,KCNAB2,LAMP1,LAMP2,LGALS3,LRRC7,LYZ,MLEC,MMP9,MNDA,NCKAP1L,NDUFC2,NFAM1,NPC2,…
Phagosome Formation	11.9	0.181	6.286	ACKR1,ADCYAP1R1,ADGRA2,ADGRG6,ADORA3,ADRB2,APBB1IP,ARPC2,ARPC5,C3,C5AR1,CALCRL,CCR7,CCR9,CD14,CD209,CELSR2,CLEC4E,CLEC7A,CMKLR1,COLEC12,CR1,CRKL,CXCR6,CYSLTR1,DOCK1,ELMO1,F2R,F2RL2,FCER1G,FCGR2A,FCGR3A/FCGR3B,FFAR4,FGR,FN1,FPR3,FYN,FZD7,GAB2,GPR137B,GPR153,GPR155,GPR157,GPR171,GPR34,GPR37,GPR65,HCAR2,HCK,HRH2,IRS1,ITGA10,ITGA11,ITGA4,ITGAD,ITGB2,ITGB3,ITGB5,ITPR1,LGR4,LPAR1,LYN,MAP2K6,MAPK12,MAPK…
Hepatic Fibrosis / Hepatic Stellate Cell Activation	11.4	0.268	#NUM!	CCR7,CD14,COL12A1,COL16A1,COL19A1,COL1A1,COL1A2,COL23A1,COL25A1,COL3A1,COL4A3,COL4A4,COL5A2,COL6A1,COL6A2,COL6A3,COL8A1,COL8A2,CSF1,EGF,FGFR2,FN1,HGF,IGF1,IGFBP4,IL1R1,IL1RAP,IL4R,LAMA1,LEPR,MMP2,MMP9,MYH1,MYH10,MYH2,MYH3,MYH8,MYL1,MYL9,NGFR,PDGFRA,PDGFRB,SERPINE1,TGFB1,TGFB3,TGFBR2,TIMP1,TIMP2,TLR4,VCAM1,VEGFA,VEGFD
The citric acid (TCA) cycle and respiratory electron transport	11.3	0.455	-5	ACO2,ADHFE1,BSG,CS,DLAT,DLD,FH,IDH2,IDH3A,IDH3B,L2HGDH,MDH2,MPC1,NNT,PDHA1,PDHB,PDHX,PDK2,PDP1,RXRA,SDHB,SUCLA2,SUCLG1,SUCLG2,VDAC1
Integrin cell surface interactions	10.8	0.365	4.131	BSG,CD44,CDH1,COL16A1,COL1A1,COL1A2,COL23A1,COL3A1,COL4A3,COL4A4,COL5A2,COL6A1,COL6A2,COL6A3,COL8A1,COL8A2,F11R,FBN1,FN1,ITGA10,ITGA11,ITGA4,ITGAD,ITGB2,ITGB3,ITGB5,JAM2,JAM3,LUM,SPP1,VCAM1
Sperm Motility	10.3	0.233	1.347	AXL,CNGA1,CSF1R,DDR2,DYRK3,EPHA3,EPHA4,EPHB2,EPHB3,ERBB4,FGFR2,FGR,FYN,GNG11,GNG2,GUCY1A2,HCK,ITPR1,JAK3,LTK,LYN,MAP2K6,MUSK,NTRK2,PDE1A,PDE4B,PDE4D,PDGFRA,PDGFRB,PDIA3,PLA2G2A,PLA2G4A,PLA2G4C,PLA2R1,PLAAT1,PLCD1,PLCD4,PLCE1,PLCG2,PLCL1,PNPLA3,PNPLA4,PRDX6,PRKAG1,PRKAG2,PRKAR2A,PRKAR2B,PRKCB,PRKCD,PRKCQ,PRKG1,PTK2B,PTK7,RET,ROR1,ROS1,SLC12A2,SRC,SYK,TYRO3
Axonal Guidance Signaling	10.1	0.188	#NUM!	ABLIM2,ADAM12,ADAM22,ADAM28,ADAMTS12,ADAMTS15,ADAMTS16,ADAMTS2,ADAMTS3,ADAMTS7,AFG3L2,ARPC2,ARPC5,COPS5,CRKL,CXCR4,DOCK1,DPYSL2,EFNA5,EGF,EIF3F,EIF3H,EPHA3,EPHA4,EPHB2,EPHB3,FYN,FZD7,GDF7,GLI3,GNG11,GNG2,IGF1,IRS1,ITGA10,ITGA11,ITGA4,ITGAD,ITGB2,ITGB3,ITGB5,KCNJ12,KIF7,MMP14,MMP16,MMP2,MMP9,MYL1,MYL11,MYL9,NGFR,NTRK2,PDIA3,PIK3CD,PIK3CG,PIK3R5,PLCD1,PLCD4,PLCE1,PLCG2,PLCL1,PLXNA3,PLXNB1,PLXNB2,PP…
Cellular Effects of Sildenafil (Viagra)	10	0.28	#NUM!	ACTA1,ADCY1,ADCY2,ADCY3,ADCY9,CACNA1A,CACNA1S,CACNA2D1,CACNB1,CACNB4,CACNG6,GPR37,GUCY1A2,ITPR1,KCNN2,MYH1,MYH10,MYH2,MYH3,MYH8,MYL1,MYL11,MYL9,MYLK,PABPC4,PDE1A,PDE3A,PDE3B,PDE4B,PDE4D,PDIA3,PLCD1,PLCD4,PLCE1,PLCG2,PLCL1,PPP1R12B,PRKAG1,PRKAG2,PRKAR2A,PRKAR2B,PRKG1
Serotonin Receptor Signaling	9.96	0.191	1.166	ADCY1,ADCY2,ADCY3,ADCY9,ADRB2,ARAF,ARRB1,ATF4,CACNA1A,CACNA1S,CACNA2D1,CACNB1,CACNB4,CACNG6,CAMK2B,CAMK2G,CAV3,CCR7,CD38,CD44,CDH1,COPS5,CPE,CREB3L2,F13A1,FBP2,FGR,FYN,GNG11,GNG2,GPR37,HCK,IL33,IRS1,ITGB3,KCNJ5,KCNN2,LYN,MAOB,MAP2K6,MAP3K5,MAPK12,MMP2,MMP9,MYLK,MYLK2,ORAI2,PDIA3,PIK3CD,PIK3CG,PIK3R5,PLA2G2A,PLA2G4A,PLA2G4C,PLA2R1,PLAAT1,PLCD1,PLCD4,PLCE1,PLCG2,PLCL1,PLD1,PLIN1,PNPLA3,PNPLA4,PPARG…
HIF1α Signaling	9.46	0.242	0.714	ARAF,CAMK1D,CAMK2B,CAMK2G,CCNG2,CDKN1A,COPS5,CUL2,CYBB,EGF,ELOB,GPI,HGF,HSPA1A/HSPA1B,HSPA2,HSPA6,IGF1,IRS1,KDM1A,MAP2K6,MKNK2,MMP14,MMP16,MMP19,MMP2,MMP9,NCF2,NOX4,PIK3CD,PIK3CG,PIK3R5,PKM,PLCG2,PPP3CA,PPP3CB,PPP3CC,PRKCB,PRKCD,PRKCQ,RAC2,RAF1,RAP2B,RORC,SAT1,SAT2,SERPINE1,SLC2A5,TGFB1,VEGFA,VEGFD,VIM
Extracellular matrix organization	9.33	0.311	4.7	ADAM12,ASPN,BGN,COL1A1,COL1A2,COL3A1,COL4A3,COL4A4,COL5A2,COL6A1,COL6A2,COL6A3,DCN,DDR2,DMD,FMOD,FN1,ITGB3,ITGB5,LAMA1,LAMA3,LAMA4,LAMB1,LUM,MUSK,NCAM1,PTPRS,SERPINE1,SPARC,TGFB1,TGFB3,TNR,VCAN
Protein Kinase A Signaling	9.32	0.195	-0.122	ADCY1,ADCY2,ADCY3,ADCY9,ADD3,AKAP1,AKAP12,AKAP7,AKAP9,ATF4,CAMK2B,CAMK2G,CDC14B,CNGA1,CREB3L2,DUSP10,DUSP3,DUSP4,EPM2A,EYA2,FLNA,GDE1,GLI3,GNG11,GNG2,ITPR1,MYH10,MYH2,MYL1,MYL11,MYL9,MYLK,MYLK2,NGFR,PDE1A,PDE3A,PDE3B,PDE4B,PDE4D,PDIA3,PGP,PHKB,PHKG1,PLCD1,PLCD4,PLCE1,PLCG2,PLCL1,PPP1R3A,PPP1R3C,PPP3CA,PPP3CB,PPP3CC,PRKAG1,PRKAG2,PRKAR2A,PRKAR2B,PRKCB,PRKCD,PRKCQ,PTK2B,PTPN13,PTPN22,PTPN4,PTPN6,PT…
Mitochondrial translation	9.25	0.323	-5.568	AURKAIP1,GFM1,MRPL1,MRPL10,MRPL15,MRPL16,MRPL19,MRPL20,MRPL27,MRPL3,MRPL35,MRPL36,MRPL39,MRPL40,MRPL43,MRPL44,MRPL51,MRPL58,MRPS10,MRPS15,MRPS18A,MRPS25,MRPS30,MRPS33,MRPS35,MRPS7,MRPS9,OXA1L,PTCD3,TSFM,TUFM
GP6 Signaling Pathway	9.24	0.287	4.667	APBB1IP,COL12A1,COL16A1,COL19A1,COL1A1,COL1A2,COL23A1,COL25A1,COL3A1,COL4A3,COL4A4,COL5A2,COL6A1,COL6A2,COL6A3,COL8A1,COL8A2,FCER1G,FYB1,FYN,IRS1,ITGB3,ITPR1,LAMA1,LAMA3,LAMA4,LAMB1,LCP2,LYN,PIK3CD,PIK3CG,PIK3R5,PLCG2,PRKCB,PRKCD,PRKCQ,SYK
Elastic fibre formation	9.18	0.455	4.025	EFEMP1,ELN,EMILIN1,FBLN1,FBLN5,FBN1,FBN2,FBN3,FN1,ITGB3,ITGB5,LOX,LOXL2,LOXL3,LOXL4,LTBP1,LTBP2,MFAP4,TGFB1,TGFB3
S100 Family Signaling Pathway	8.88	0.163	4.025	ABCB1,ACKR1,ADCYAP1R1,ADGRA2,ADGRG6,ADORA3,ADRB2,ANXA1,ANXA2,ARAF,ATF4,ATP5F1A,ATP5F1B,ATP5PO,BSG,C5AR1,CACNA1A,CACNA1S,CACNA2D1,CACNB1,CACNB4,CACNG6,CALCRL,CAMK2B,CAMK2G,CCR7,CCR9,CDH1,CDKN1A,CELSR2,CMKLR1,COPS5,CREB3L2,CXCR6,CYBB,CYSLTR1,DLC1,EGF,F2R,F2RL2,FCGR2A,FCGR3A/FCGR3B,FFAR4,FGFR2,FPR3,FZD7,GPR137B,GPR153,GPR155,GPR157,GPR171,GPR34,GPR37,GPR65,HCAR2,HRH2,IRAK3,IRAK4,IRS1,ITPR1,LGR4,LPAR…
Circadian Rhythm Signaling	8.68	0.216	#NUM!	ADCY1,ADCY2,ADCY3,ADCY9,ADCYAP1R1,ARAF,ATF4,BHLHE40,CACNA1A,CACNA1S,CACNA2D1,CACNB1,CACNB4,CACNG6,CAMK2B,CAMK2G,CIART,CREB3L2,CRY2,CSNK2A1,FGR,FYN,GNG11,GNG2,GRIA4,GRIN2B,GUCY1A2,HCK,ITPR1,LYN,MAP2K6,MKNK2,MLST8,NGFR,NR1D2,NTRK2,PDIA3,PLCD1,PLCD4,PLCE1,PLCG2,PLCL1,PRKAA2,PRKAG1,PRKAG2,PRKAR2A,PRKAR2B,PRKCB,PRKCD,PRKCQ,PRKG1,RAF1,RAP2B,RORA,RORC,RYR1,RYR2,SRC
Assembly of collagen fibrils and other multimeric structures	8.5	0.377	3.962	COL12A1,COL14A1,COL1A1,COL1A2,COL3A1,COL4A3,COL4A4,COL5A2,COL6A1,COL6A2,COL6A3,COL8A1,COL8A2,CTSS,LAMA3,LOX,LOXL2,LOXL3,LOXL4,MMP9,PCOLCE,PXDN,TLL1
Sirtuin Signaling Pathway	8.46	0.209	3.015	ACSS2,ATG4D,ATG9A,ATP5F1A,ATP5F1B,ATP5MC1,CDH1,CYC1,FOXO4,G6PD,GADD45A,GOT2,IDH2,MAPK12,MAPK6,NDRG1,NDUFA10,NDUFA12,NDUFA4,NDUFA5,NDUFA8,NDUFA9,NDUFAB1,NDUFB10,NDUFB11,NDUFB3,NDUFB4,NDUFB6,NDUFS2,NDUFS3,NDUFS5,NDUFS6,NDUFS8,NDUFV1,NDUFV3,NEDD4,NR1H3,PARP1,PCK1,PDHA1,PFKM,PGK1,PPARA,PPARG,PPARGC1A,PPID,PPIF,PRKAA2,SDHB,SLC25A4,SOD3,TIMM23,TOMM7,TOMM70,TUBA1A,TUBA4A,UQCRC2,UQCRFS1,VDAC1,VDAC2,VDAC3
Collagen biosynthesis and modifying enzymes	8.32	0.358	4.082	ADAMTS2,ADAMTS3,COL12A1,COL14A1,COL16A1,COL19A1,COL1A1,COL1A2,COL23A1,COL25A1,COL3A1,COL4A3,COL4A4,COL5A2,COL6A1,COL6A2,COL6A3,COL8A1,COL8A2,PCOLCE,PLOD2,PPIB,SERPINH1,TLL1
Class I MHC mediated antigen processing and presentation	8.19	0.192	-3.064	ASB10,ASB11,ASB12,ASB14,ASB15,ASB16,ASB4,ASB8,BTBD1,BTBD6,CD14,CDC34,CTSS,CUL1,CUL2,CUL5,CYBA,CYBB,ELOB,FBXL7,FBXO27,FBXO32,HECTD1,HECTD2,HERC5,KBTBD13,KBTBD8,KCTD7,KEAP1,KLHL2,KLHL3,KLHL42,LTN1,MIB2,MRC1,MRC2,MYD88,NCF2,NEDD4,NPEPPS,PDIA3,PRKN,PSMA4,PSMA7,PSMC1,PSMC2,PSMC3,PSMD12,PSMD2,PSMD3,PSMD4,RNF123,RNF144B,S100A9,SAR1B,SEC24D,TLR1,TLR2,TLR4,TLR6,UBAC1,UBB,UBE2B,UBE2D1,UBE2E3,UBE2F,UBE2G1,U…
Cardiac conduction	7.99	0.269	-1.257	AKAP9,ATP1A2,ATP1B1,ATP2A1,ATP2B2,ATP2B4,CACNB1,CACNG6,CAMK2B,CAMK2G,CASQ1,FGF13,FGF14,HIPK2,ITPR1,KAT2B,KCND2,KCNE3,KCNIP2,KCNJ11,KCNJ12,KCNJ2,KCNK15,KCNK6,ORAI2,RYR1,RYR2,SCN11A,SCN1B,SCN4A,SLC8A1,STIM1,TRDN,TRPC1,WWTR1
Actin Cytoskeleton Signaling	7.98	0.216	1.183	ACTA1,ACTN1,ACTN3,ARHGAP24,ARPC2,ARPC5,CD14,CRKL,DOCK1,EGF,F2R,FGF13,FGF14,FGF18,FGF5,FGF7,FLNA,FN1,GSN,IQGAP2,IRS1,ITGA10,ITGA11,ITGA4,ITGAD,ITGB2,ITGB3,ITGB5,MSN,MYH1,MYH10,MYH2,MYH3,MYH8,MYL1,MYL11,MYL9,MYLK,MYLK2,NCKAP1L,PIK3CD,PIK3CG,PIK3R5,PPP1R12B,RAC2,RAF1,RAP2B,RDX,SHC1,SOS2,TMSB10/TMSB4X,WAS,WASF2
Hepatic Fibrosis Signaling Pathway	7.95	0.184	2.853	ACVR2B,ARAF,ATF4,CACNA1A,CACNA1S,CACNA2D1,CACNB1,CACNB4,CACNG6,COL1A1,COL1A2,COL3A1,CREB3L2,CYBB,FOXO4,FTL,FZD7,GLI3,IL1R1,IL1RAP,IL33,IRAK3,IRAK4,IRS1,ITGA10,ITGA11,ITGA4,ITGAD,ITGB2,ITGB3,ITGB5,LEPR,LRP1,MAP2K6,MAPK12,MYD88,MYL1,MYL11,MYL9,MYLK,MYLK2,NCF2,NGFR,NOX4,PDCD4,PDGFRA,PDGFRB,PIK3CD,PIK3CG,PIK3R5,PLCG2,PPARG,PRKAG1,PRKAG2,PRKAR2A,PRKAR2B,PRKCB,PRKCD,PRKCQ,RAC2,RAF1,RAP2B,RHOBTB1,RHOC,S…
Role of NFAT in Cardiac Hypertrophy	7.91	0.221	0.577	ADCY1,ADCY2,ADCY3,ADCY9,CACNA1A,CACNA1S,CACNA2D1,CACNB1,CACNB4,CACNG6,CAMK1D,CAMK2B,CAMK2G,GNG11,GNG2,HDAC4,IGF1,IRS1,ITPR1,MAP2K6,MAPK12,MEF2D,PDIA3,PIK3CD,PIK3CG,PIK3R5,PLCD1,PLCD4,PLCE1,PLCG2,PLCL1,PPP3CA,PPP3CB,PPP3CC,PRKAG1,PRKAG2,PRKAR2A,PRKAR2B,PRKCB,PRKCD,PRKCQ,RAF1,RAP2B,SHC1,SLC8A1,SOS2,SRC,TGFB1,TGFB3,TGFBR2
Calcium Signaling	7.86	0.223	-1.029	ACTA1,ATF4,ATP2A1,ATP2B2,ATP2B4,CACNA1A,CACNA1S,CACNA2D1,CACNB1,CACNB4,CACNG6,CAMK1D,CAMK2B,CAMK2G,CASQ1,CHRNA1,CHRNA10,CHRNG,CREB3L2,GRIA4,GRIN2B,HDAC4,ITPR1,MEF2D,MYH1,MYH10,MYH2,MYH3,MYH8,MYL1,MYL9,PPP3CA,PPP3CB,PPP3CC,PRKAG1,PRKAG2,PRKAR2A,PRKAR2B,RAP2B,RYR1,RYR2,SLC8A1,TNNC2,TNNT3,TPM1,TPM2,TPM4,TRDN,TRPC1
Leukocyte Extravasation Signaling	7.77	0.231	2.03	ACTA1,ACTN1,ACTN3,ARHGAP1,ARHGAP9,CD44,CLDN14,CRKL,CTNNA3,CXCR4,CYBA,CYBB,DLC1,EDIL3,F11R,IRS1,ITGA4,ITGB2,JAM2,JAM3,MAPK12,MMP14,MMP16,MMP19,MMP2,MMP9,MSN,NCF2,PIK3CD,PIK3CG,PIK3R5,PLCG2,PRKCB,PRKCD,PRKCQ,PTK2B,RAC2,RDX,SRC,THY1,TIMP1,TIMP2,VCAM1,WAS,WIPF1
Cristae formation	7.49	0.484	-3.873	APOO,APOOL,ATP5F1A,ATP5F1B,ATP5MC1,ATP5MC2,ATP5MC3,ATP5MG,ATP5PD,ATP5PO,CHCHD3,IMMT,MTX2,SAMM50,TMEM11
RHO GTPase cycle	7.46	0.178	4.472	ACTN1,ADD3,AKAP12,ANKRD26,ARAP2,ARHGAP1,ARHGAP20,ARHGAP22,ARHGAP24,ARHGAP31,ARHGAP45,ARHGAP9,ARHGDIB,ARHGEF28,BASP1,BCR,CDC37,CHN1,COPS2,CPNE8,CYBA,CYBB,DEF6,DLC1,DOCK1,DOCK10,DOCK11,DOCK2,DOCK8,EFHD2,EPSTI1,FGD2,FILIP1,FMNL1,GJA1,GMIP,IQGAP2,JUP,LRRC1,MACO1,MCAM,MPP7,NCF2,NCKAP1L,NDUFA5,NDUFS3,NIPSNAP2,OSBPL11,PARD6A,PCDH7,PLD1,PLEKHG6,PLXNB1,PTK2B,PTPN13,RAC2,RHOBTB1,RHOC,SAMM50,SEMA4F,SLC1A5,S…
Striated Muscle Contraction	7.3	0.444	-2	ACTA1,ACTN3,DMD,MYBPC1,MYBPC2,MYH3,MYH8,MYL1,TMOD1,TMOD4,TNNC2,TNNT3,TPM1,TPM2,TPM4,VIM
Response to elevated platelet cytosolic Ca2+	7.26	0.258	3.087	ACTN1,ALDOA,APOOL,CAP1,CD109,CLU,EGF,F13A1,FLNA,FN1,HGF,IGF1,ITGB3,LAMP2,LGALS3BP,LHFPL2,MAGED2,OLA1,PCDH7,PLEK,PRKCB,PROS1,RARRES2,SELENOP,SERPINE1,SERPING1,SPARC,TGFB1,TGFB3,TIMP1,TMSB10/TMSB4X,TUBA4A,VEGFA,VEGFD
Acetylcholine Receptor Signaling Pathway	7.24	0.224	0.457	ACHE,ADCY1,ADCY2,ADCY3,ADCY9,APH1B,ATF4,CACNA1A,CACNA1S,CACNA2D1,CACNB1,CACNB4,CACNG6,CAMK2B,CAMK2G,CASP1,CASP8,CASQ1,CHRNA1,CHRNA10,CHRNG,CREB3L2,FYN,IRS1,ITPR1,KCNJ2,KEAP1,NGFR,PDIA3,PIK3CD,PIK3CG,PIK3R5,PLCD1,PLCD4,PLCE1,PLCG2,PLCL1,PRKAG1,PRKAG2,PRKAR2A,PRKAR2B,PRKCB,PRKCD,PRKCQ
Granzyme A Signaling	7.23	0.32	4.491	CASP1,F2R,FN1,MBP,NDUFA10,NDUFA12,NDUFA4,NDUFA5,NDUFA8,NDUFA9,NDUFAB1,NDUFB10,NDUFB11,NDUFB3,NDUFB4,NDUFB6,NDUFS2,NDUFS3,NDUFS5,NDUFS6,NDUFS8,NDUFV1,NDUFV3,PARP1
Opioid Signaling Pathway	7.14	0.2	-0.816	ADCY1,ADCY2,ADCY3,ADCY9,ARRB1,ATF4,CACNA1A,CACNA1S,CACNA2D1,CACNB1,CACNB4,CACNG6,CAMK1D,CAMK2B,CAMK2G,CLTCL1,CREB3L2,FGR,FYN,GNG11,GNG2,GRIN2B,GRK3,HCK,ITPR1,KCNJ5,LYN,MAP2K6,MAPK12,MAPK6,PDE1A,PIK3CG,PPP3CA,PPP3CB,PPP3CC,PRKAG1,PRKAG2,PRKAR2A,PRKAR2B,PRKCB,PRKCD,PRKCQ,RAC2,RAF1,RAP2B,RGS1,RGS11,RGS17,RGS18,RGS6,RPS6KA3,RYR1,RYR2,SOS2,SRC,SRF
Cardiac Hypertrophy Signaling (Enhanced)	7.1	0.167	0.918	ACVR2B,ADCY1,ADCY2,ADCY3,ADCY9,ADRB2,ATP2A1,CACNA1A,CACNA1S,CACNA2D1,CACNB1,CACNB4,CACNG6,CAMK2B,CAMK2G,CSF2RB,CYBB,FGF13,FGF14,FGF18,FGF5,FGF7,FGFR2,FZD7,GDE1,GNG11,GNG2,HDAC4,IFNLR1,IGF1,IL17RD,IL1R1,IL21R,IL33,IL4R,IL7R,IRS1,ITGA10,ITGA11,ITGA4,ITGAD,ITGB2,ITGB3,ITGB5,ITPR1,MAP2K6,MAP3K5,MAPK12,MAPKAPK3,MEF2D,MKNK2,NGFR,PDE1A,PDE3A,PDE3B,PDE4B,PDE4D,PDIA3,PIK3CD,PIK3CG,PIK3R5,PLCD1,PLCD4,PLCE1…
Degradation of the extracellular matrix	7.04	0.333	3.838	ADAMTS16,BSG,CD44,CDH1,CTSK,CTSS,DCN,ELN,FBN1,FBN2,FBN3,FN1,HTRA1,LAMA3,LAMB1,MMP14,MMP19,MMP2,MMP9,SCUBE1,SPP1,TLL1
Dopamine-DARPP32 Feedback in cAMP Signaling	7.02	0.226	-0.354	ADCY1,ADCY2,ADCY3,ADCY9,ATF4,ATP2A1,CACNA1A,CACNA1S,CACNA2D1,CACNB1,CACNB4,CACNG6,CREB3L2,GRIN2B,GUCY1A2,ITPR1,KCNJ11,KCNJ12,KCNJ2,KCNJ5,PDIA3,PLCD1,PLCD4,PLCE1,PLCG2,PLCL1,PPM1J,PPP1R3A,PPP1R3C,PPP2R2B,PPP2R3A,PPP3CA,PPP3CB,PPP3CC,PRKAG1,PRKAG2,PRKAR2A,PRKAR2B,PRKCB,PRKCD,PRKCQ,PRKG1
RAF/MAP kinase cascade	6.96	0.202	-0.137	APBB1IP,ARAF,ARRB1,CAMK2B,CAMK2G,CNKSR1,CSF2RB,DUSP10,DUSP4,EGF,ERBB4,FGF18,FGF5,FGF7,FGFR2,FN1,FYN,GRIN2B,HGF,IL17RD,IRS1,ITGB3,JAK3,KLB,LRRC7,MAPK12,NCAM1,NRG1,NRG4,PDGFRA,PDGFRB,PEA15,PEBP1,PSMA4,PSMA7,PSMC1,PSMC2,PSMC3,PSMD12,PSMD2,PSMD3,PSMD4,RAF1,RASGRP3,RET,RGL1,RGL3,SHC1,SPTAN1,SPTB,SPTBN1,SRC,UBB
Glutaminergic Receptor Signaling Pathway (Enhanced)	6.94	0.19	-0.128	ADCY1,ADCY2,ADCY3,ADCY9,ATF4,CACNA1A,CACNA1S,CACNA2D1,CACNB1,CACNB4,CACNG6,CAMK2B,CAMK2G,CREB3L2,DGKA,DGKI,GLUL,GOT2,GRIA4,GRIN2B,HOMER1,IRS1,ITPR1,MAPK12,MLST8,PDIA3,PIK3CD,PIK3CG,PIK3R5,PLA2G2A,PLA2G4A,PLA2G4C,PLA2R1,PLAAT1,PLCD1,PLCD4,PLCE1,PLCG2,PLCL1,PLD1,PNPLA3,PNPLA4,PPP3CA,PPP3CB,PPP3CC,PRDX6,PRKAG1,PRKAG2,PRKAR2A,PRKAR2B,PRKCB,PRKCD,PRKCQ,SCN11A,SCN1B,SCN4A,SLC38A2,SRC,STX1B,TGFB1,TGFB3,…
Netrin Signaling	6.87	0.229	-0.632	ABLIM2,ARPC2,ARPC5,CACNA1A,CACNA1S,CACNA2D1,CACNB1,CACNB4,CACNG6,CAMK2B,CAMK2G,CRMP1,DOCK1,DPYSL2,FMO1,FMO4,FYN,IRS1,ITPR1,NEO1,PGK1,PIK3CD,PIK3CG,PIK3R5,PLCG2,PPP3CA,PPP3CB,PPP3CC,PRKAG1,PRKAG2,PRKAR2A,PRKAR2B,PRKCB,PRKCD,PRKCQ,PRKG1,RAC2,RYR1,RYR2,STX1B
ID1 Signaling Pathway	6.77	0.217	2.592	ACVR2B,AMHR2,ARAF,BHLHE40,CDKN1A,CHRNA1,CHRNA10,CHRNG,EGF,FGFR2,FGR,FN1,FYN,GSPT1,HCK,IRS1,LYN,MAPK12,MCAM,MMP2,MMP9,NGFR,PARK7,PIK3CD,PIK3CG,PIK3R5,PLXNB1,PLXNB2,PTK7,RAF1,RAP2B,RHOC,RNF125,S100A9,SMAD8,SRC,STMN3,TGFB1,TGFB3,TGFBR2,TGFBR3,VEGFA,VEGFD,VIM
CREB Signaling in Neurons	6.77	0.161	3.459	ACKR1,ADCY1,ADCY2,ADCY3,ADCY9,ADCYAP1R1,ADGRA2,ADGRG6,ADORA3,ADRB2,ATF4,C5AR1,CACNA1A,CACNA1S,CACNA2D1,CACNB1,CACNB4,CACNG6,CALCRL,CAMK2B,CAMK2G,CCR7,CCR9,CELSR2,CMKLR1,CREB3L2,CXCR6,CYSLTR1,EGF,F2R,F2RL2,FFAR4,FGFR2,FPR3,FZD7,GNG11,GNG2,GPR137B,GPR153,GPR155,GPR157,GPR171,GPR34,GPR37,GPR65,GRIA4,GRIN2B,HCAR2,HGF,HRH2,IGF1,IRS1,ITPR1,LGR4,LPAR1,NGFR,NMUR1,NTRK2,P2RY1,P2RY12,P2RY13,PDGFRA,PDGFRB,P…
Docosahexaenoic Acid (DHA) Signaling	6.73	0.202	0.42	ADCY1,ADCY2,ADCY3,ADCY9,APH1B,ARAF,ATF4,BIRC3,CASP8,CREB3L2,EGF,GRIN2B,HGF,IGF1,IRS1,ITPR1,MLST8,NGFR,NTRK2,PDIA3,PIK3CD,PIK3CG,PIK3R5,PLA2G2A,PLA2G4A,PLA2G4C,PLA2R1,PLAAT1,PLCD1,PLCD4,PLCE1,PLCG2,PLCL1,PNPLA3,PNPLA4,PRDX6,PRKAA2,PRKAG1,PRKAG2,PRKAR2A,PRKAR2B,PRKCB,PRKCD,PRKCQ,RAF1,RXRA,SPTB,SPTBN1,STXBP1,TGFB1,VEGFA
Neddylation	6.67	0.203	-4.525	ASB10,ASB11,ASB12,ASB14,ASB15,ASB16,ASB4,ASB8,BTBD1,BTBD6,CCDC8,CDKN1A,CISH,COPS2,COPS3,COPS5,COPS8,CUL1,CUL2,CUL4A,CUL5,DCAF5,DCAF6,DCUN1D2,ELOB,FBXL7,FBXO27,FBXO32,FEM1A,KBTBD13,KBTBD8,KCTD7,KEAP1,KLHL2,KLHL3,KLHL42,PSMA4,PSMA7,PSMC1,PSMC2,PSMC3,PSMD12,PSMD2,PSMD3,PSMD4,SOCS2,UBB,UBE2D1,UBE2F,WDTC1
RAR Activation	6.66	0.174	-0.465	ACVR2B,ADCY1,ADCY2,ADCY3,ADCY9,ATF4,CAMK2B,CAMK2G,CARM1,CDKN1A,CDKN2B,CNGA1,COL1A1,COL1A2,COL3A1,CRABP2,CREB3L2,CSF2RB,CSNK2A1,DHRS7C,DHRS9,DKK2,EGF,F11R,GDE1,GTF2H5,HOXB3,HOXB4,HOXD4,IL33,IRS1,KAT2B,LAMB1,MAPK12,MEIS2,MMP2,MMP9,PARP1,PDE1A,PDE3A,PDE3B,PDE4B,PDE4D,PHF10,PIK3CD,PIK3CG,PIK3R5,PITX2,PPARG,PPARGC1A,PRKAG1,PRKAG2,PRKAR2A,PRKAR2B,PRKCD,PRMT1,PRMT2,RAC2,RBP7,RDH14,RET,RHOBTB1,RHOC,RORC,…
Collagen chain trimerization	6.63	0.386	3.153	COL12A1,COL14A1,COL16A1,COL19A1,COL1A1,COL1A2,COL23A1,COL25A1,COL3A1,COL4A3,COL4A4,COL5A2,COL6A1,COL6A2,COL6A3,COL8A1,COL8A2
Mitochondrial protein import	6.61	0.328	-4.583	ACO2,ATP5F1A,ATP5F1B,ATP5MC1,CHCHD3,CHCHD4,COQ2,CS,CYC1,DNAJC19,FXN,GRPEL1,MTX2,SAMM50,SLC25A12,SLC25A4,TIMM21,TIMM23,TOMM7,TOMM70,VDAC1
Insulin Secretion Signaling Pathway	6.59	0.196	0.438	ADCY1,ADCY2,ADCY3,ADCY9,ATF4,CACNA1A,CACNA1S,CACNA2D1,CACNB1,CACNB4,CACNG6,CAMK2B,CAMK2G,CPE,CREB3L2,DLAT,DLD,EIF2S2,EIF4A2,FGR,FYN,HCK,IRS1,ITPR1,JAK3,KCNJ11,LYN,MAPK12,PABPC1,PDHA1,PDHB,PDHX,PDIA3,PIK3CD,PIK3CG,PIK3R5,PLCD1,PLCD4,PLCE1,PLCG2,PLCL1,PRKAG1,PRKAG2,PRKAR2A,PRKAR2B,PRKCB,PRKCD,PRKCQ,RYR1,RYR2,SLC2A5,SRC,STAT6,STX1B
Oxytocin Signaling Pathway	6.55	0.194	0.137	ARRB1,ATF4,ATP2B2,ATP2B4,CACNA1A,CACNA1S,CACNA2D1,CACNB1,CACNB4,CACNG6,CREB3L2,EEF2,GJA1,GNG11,GNG2,GUCY1A2,IRS1,ITPR1,MAPK12,MAPK6,MFN2,MYH1,MYH10,MYH2,MYH3,MYH8,MYL1,MYL9,MYLK,PIK3CD,PIK3CG,PIK3R5,PLA2G2A,PLA2G4A,PLA2G4C,PPARA,PPARG,PPP1R12B,PPP3CA,PPP3CB,PPP3CC,PRKAA2,PRKAG1,PRKAG2,PRKAR2A,PRKAR2B,PRKCB,PRKCD,PRKCQ,PRKG1,PTGFR,RAF1,RAP2B,SHC1,SOS2
Myelination Signaling Pathway	6.54	0.186	2.177	ACVR2B,ADAM22,ADGRG6,APH1B,ARAF,ARHGAP1,ARHGAP9,ATF4,CHD7,CREB3L2,DLC1,DTX1,ERBB4,FGFR2,FGR,FYN,FZD7,GLI3,GPR37,HCK,HDAC4,ID4,IGF1,IRS1,ITGB2,ITGB3,ITGB5,LAMA1,LAMA3,LAMA4,LAMB1,LYN,MBP,MLST8,NDRG1,NGFR,NOTCH2,NRG1,NTRK2,OLIG1,PDGFRA,PDGFRB,PIK3CD,PIK3CG,PIK3R5,PLCG2,PPP3CA,PPP3CB,PPP3CC,PRKAG1,PRKAG2,PRKAR2A,PRKAR2B,PTK2B,RAF1,RAP2B,SMAD8,SOS2,SRC,WNT9A,XAF1
Pulmonary Fibrosis Idiopathic Signaling Pathway	6.54	0.186	4.202	ACTA1,ACVR2B,ARAF,AXL,CCN4,CDH1,COL12A1,COL16A1,COL19A1,COL1A1,COL1A2,COL23A1,COL25A1,COL3A1,COL4A3,COL4A4,COL5A2,COL6A1,COL6A2,COL6A3,COL8A1,COL8A2,EPHB3,F2R,FGF18,FGFR2,FN1,FOXO4,FZD7,IRS1,LPAR1,MAP2K6,MAPK12,MMP14,MMP16,MMP19,MMP2,MMP9,NOTCH2,NOX4,PDGFRA,PDGFRB,PIK3CD,PIK3CG,PIK3R5,PRKN,PTK2B,RAF1,RAP2B,RPS6KA3,SERPINE1,SOS2,SRF,STAT6,TGFB1,TGFB3,TGFBR2,TGFBR3,VIM,WNT9A,WWTR1
Adrenomedullin signaling pathway	6.47	0.214	0.156	ADCY1,ADCY2,ADCY3,ADCY9,ARAF,C3,CALCRL,CFH,GPR37,GUCY1A2,IL33,IRS1,ITPR1,KCNN2,MAP2K6,MAPK12,MAPK6,MMP2,MYLK,MYLK2,PDIA3,PIK3CD,PIK3CG,PIK3R5,PLCD1,PLCD4,PLCE1,PLCG2,PLCL1,PPARG,PRKAG1,PRKAG2,PRKAR2A,PRKAR2B,PRKG1,PTK2B,RAF1,RAMP3,RAP2B,RXRA,SHC1,SHF,SOS2
Dilated Cardiomyopathy Signaling Pathway	6.32	0.233	-0.192	ACTA1,ADCY1,ADCY2,ADCY3,ADCY9,CACNA1A,CACNA1S,CACNA2D1,CACNB1,CACNB4,CACNG6,CAMK1D,CAMK2B,CAMK2G,DMD,ITPR1,KDM1A,LAMA4,MAPK12,MYH1,MYH10,MYH2,MYH3,MYH8,MYL1,MYL9,PDE3A,PRKAG1,PRKAG2,PRKAR2A,PRKAR2B,RYR2,TNNC2,TNNT3,TPM1
Collagen degradation	6.32	0.328	3.578	COL12A1,COL14A1,COL16A1,COL1A1,COL1A2,COL23A1,COL25A1,COL3A1,COL4A3,COL4A4,COL5A2,COL6A1,COL6A2,COL6A3,COL8A1,COL8A2,CTSK,MMP14,MMP2,MMP9
Orexin Signaling Pathway	6.22	0.2	1.313	ADCY1,ADCY2,ADCY3,ADCY9,ATP6AP2,CACNA1A,CACNA1S,CACNA2D1,CACNB1,CACNB4,CACNG6,CAMK2B,GNG11,GNG2,IRS1,ITPR1,KCNJ5,MAPK12,MLST8,PDIA3,PIK3CD,PIK3CG,PIK3R5,PIP4K2A,PLA2G2A,PLA2G4A,PLA2G4C,PLCD1,PLCD4,PLCE1,PLCG2,PLCL1,PLD1,PPARG,PPARGC1A,PRKAA2,PRKAG1,PRKAG2,PRKAR2A,PRKAR2B,PRKCB,PRKCD,PRKCQ,SLC8A1,SMAD8,SRC,TCIRG1,TRPC1
Role of Pattern Recognition Receptors in Recognition of Bacteria and Viruses	6.21	0.228	3.8	C1QA,C1QB,C1QC,C3,C5,C5AR1,CASP1,CLEC7A,IFIH1,IL33,IRS1,MAPK12,MYD88,NLRP3,OAS1,OAS2,OAS3,PIK3CD,PIK3CG,PIK3R5,PLCG2,PRKCB,PRKCD,PRKCQ,SYK,TGFB1,TGFB3,TLR1,TLR2,TLR3,TLR4,TLR6,TLR7,TNFSF13B,TNFSF14,TNFSF8
Pancreatic Secretion Signaling Pathway	6.12	0.197	0.429	ADCY1,ADCY2,ADCY3,ADCY9,AMY2B,ARHGDIB,ATP2A1,ATP2B2,ATP2B4,CA1,CA12,CA14,CA5B,CADPS2,CD38,EGF,IRS1,ITPR1,LIPA,LIPG,MLST8,PDIA3,PIK3CD,PIK3CG,PIK3R5,PLCD1,PLCD4,PLCE1,PLCG2,PLCL1,PPP1R3A,PPP1R3C,PRKAG1,PRKAG2,PRKAR2A,PRKAR2B,PRKCB,PRKCD,PRKCQ,RASGRP3,RGS2,RYR1,RYR2,SCTR,SLC12A2,SRC,STIM1,STX1B,STXBP1
Neuropathic Pain Signaling in Dorsal Horn Neurons	6.07	0.262	1.347	CAMK1D,CAMK2B,CAMK2G,GPR37,GRIA4,GRIN2B,IRS1,ITPR1,KCNN2,NTRK2,PDIA3,PIK3CD,PIK3CG,PIK3R5,PLCD1,PLCD4,PLCE1,PLCG2,PLCL1,PRKAG1,PRKAG2,PRKAR2A,PRKAR2B,PRKCB,PRKCD,PRKCQ,SRC
Regulation of the Epithelial Mesenchymal Transition by Growth Factors Pathway	6.05	0.211	3.212	ARAF,CDH1,DOCK10,EGF,ESRP2,FGF13,FGF14,FGF18,FGF5,FGF7,FGFR2,GSC,HGF,IRS1,JAK3,MAP2K6,MAPK12,MEST,MMP2,MMP9,NGFR,PARD6A,PDGFRA,PDGFRB,PIK3CD,PIK3CG,PIK3R5,RAF1,RAP2B,SHC1,SNAI2,SOS2,TGFB1,TGFB3,TGFBR2,TNFSF13B,TNFSF14,TNFSF8,TWIST1,VIM,WWTR1
Synaptogenesis Signaling Pathway	6.01	0.183	2.177	ADCY1,ADCY2,ADCY3,ADCY9,APOE,ARPC2,ARPC5,ATF4,CACNA2D1,CACNB1,CACNB4,CAMK2B,CAMK2G,CDH1,CDH11,CDH13,CHN1,CLASP2,CREB3L2,CRKL,EFNA5,EPHA3,EPHA4,EPHB2,EPHB3,FGR,FYN,GRIA4,GRIN2B,HCK,IRS1,ITPR1,LRP1,LYN,MAP1B,MARCKS,NTRK2,PIK3CD,PIK3CG,PIK3R5,PLCG2,PRKAG1,PRKAG2,PRKAR2A,PRKAR2B,PRKCD,RAF1,RAP2B,SHC1,SHF,SOS2,SRC,STX1B,STXBP1,THBS2,THBS4,VLDLR,WAS
ABRA Signaling Pathway	5.98	0.272	-1	ABLIM2,ACTA1,ACTN1,CALD1,CKM,DMD,GSN,IGF1,MAPK12,MEF2D,MMP9,MYL1,MYL9,MYOG,PPARGC1A,PPP3CA,PPP3CB,PPP3CC,SRF,TAGLN,TPM1,TPM2,TPM4,VEGFA,VEGFD
Necroptosis Signaling Pathway	5.96	0.226	-0.507	AXL,BIRC3,CAMK2B,CAMK2G,CAPN3,CAPN8,CAPN9,CASP1,CASP8,CYBB,DAPK1,GLUL,MLKL,NGFR,NLRP3,PLA2G2A,PLA2G4A,PLA2G4C,PPID,PPIF,PPP3CA,PPP3CB,PPP3CC,PYGL,SLC25A3,SLC25A4,TIMM23,TLR3,TLR4,TOMM7,TOMM70,TYRO3,VDAC1,VDAC2,VDAC3
Cachexia Signaling Pathway	5.77	0.174	-0.5	ACVR2B,ADCY1,ADCY2,ADCY3,ADCY9,ADRB2,CAPN3,CAPN8,CAPN9,CASP1,CASP8,CASQ1,EIF2S2,FBXO32,FOXO4,HSPA1A/HSPA1B,HSPA2,HSPA6,IGF1,IL1R1,IL1RAP,IL33,IRS1,MAPK12,MFN2,MSTN,MYD88,MYOG,NGFR,NOX4,PDE3B,PIK3CD,PIK3CG,PIK3R5,PLIN1,PPARG,PRKAA2,PRKAG1,PRKAG2,PRKAR2A,PRKAR2B,PRKCB,PRKCD,PRKCQ,PSMA4,PSMA7,PSMC1,PSMC2,PSMC3,PSMD12,PSMD2,PSMD3,PSMD4,RYR1,STAT6,TGFB1,TGFB3,TGFBR2,TGFBR3,TLR4,TLR7,TNFSF13B,TNFSF14,T…
Semaphorin Neuronal Repulsive Signaling Pathway	5.71	0.224	-1.095	CD44,CRMP1,CSPG4,DPYSL2,FYN,GUCY1A2,IRS1,ITGA10,ITGA11,ITGA4,ITGAD,ITGB2,ITGB3,ITGB5,MAP2K6,MYL1,MYL11,MYL9,PDE4B,PDE4D,PIK3CD,PIK3CG,PIK3R5,PLCG2,PLXNA3,PLXNB1,PPP1R12B,PRKAG1,PRKAG2,PRKAR2A,PRKAR2B,PRKG1,SEMA6C,VCAN
NAD Signaling Pathway	5.71	0.224	-0.18	ACADM,AIFM1,CD38,EGF,ETFA,GJA1,HGF,IDH2,IGF1,IRS1,NMNAT1,NMNAT2,NT5E,NUDT12,PARP1,PARP12,PARP4,PARP8,PIK3CD,PIK3CG,PIK3R5,POLR2B,POLR2J,PPARGC1A,PRKAA2,PRKAG1,PRKAG2,RYR1,RYR2,SLC29A2,SLC29A4,TGFB1,TNKS2,VEGFA
Osteoarthritis Pathway	5.67	0.195	2.611	ANXA2,ATF4,CASP1,CASP8,CASQ1,CCN4,CREB3L2,DCN,DDR2,FGF18,FN1,FZD7,GLI3,HDAC4,HTRA1,IL1R1,IL1RAP,ITGA10,ITGA11,ITGA4,ITGAD,ITGB2,ITGB3,ITGB5,LRP1,MMP9,MYBBP1A,P2RX7,PPARG,PPARGC1A,PRKAA2,PRKAG1,PRKAG2,RARRES2,RUNX2,S100A9,SDC4,SMAD8,SPHK1,SPP1,TGFB1,TGFBR2,TLR2,TLR4,VEGFA,VEGFD
Cardiac β-adrenergic Signaling	5.65	0.211	-0.2	ADCY1,ADCY2,ADCY3,ADCY9,AKAP1,AKAP12,AKAP7,AKAP9,ATP2A1,CACNA1A,CACNA1S,CACNA2D1,CACNB1,CACNB4,CACNG6,GDE1,GNG11,GNG2,GRK3,PDE1A,PDE3A,PDE3B,PDE4B,PDE4D,PKIA,PPM1J,PPP1R1A,PPP1R3A,PPP1R3C,PPP2R2B,PPP2R3A,PRKAG1,PRKAG2,PRKAR2A,PRKAR2B,RYR2,SLC8A1,SMPDL3A
Syndecan interactions	5.61	0.444	2.887	ACTN1,COL1A1,COL1A2,COL3A1,COL5A2,FN1,ITGB3,ITGB5,SDC2,SDC3,SDC4,TGFB1
ERK/MAPK Signaling	5.53	0.198	2.058	ARAF,ATF4,CREB3L2,CRKL,DOCK1,DUSP4,FYN,IRS1,ITGA10,ITGA11,ITGA4,ITGAD,ITGB2,ITGB3,ITGB5,MKNK2,PIK3CD,PIK3CG,PIK3R5,PLA2G2A,PLA2G4A,PLA2G4C,PLCG2,PPARG,PPM1J,PPP1R3A,PPP1R3C,PPP2R2B,PPP2R3A,PRKAG1,PRKAG2,PRKAR2A,PRKAR2B,PRKCB,PRKCD,PTK2B,RAC2,RAF1,RAP2B,SHC1,SOS2,SRC,SRF
Endothelin-1 Signaling	5.52	0.204	2.137	ADCY1,ADCY2,ADCY3,ADCY9,ARAF,CASP1,CASP8,CASQ1,GUCY1A2,IRS1,ITPR1,MAPK12,MAPK6,PDIA3,PIK3CD,PIK3CG,PIK3R5,PLA2G2A,PLA2G4A,PLA2G4C,PLA2R1,PLAAT1,PLCD1,PLCD4,PLCE1,PLCG2,PLCL1,PLD1,PNPLA3,PNPLA4,PRDX6,PRKCB,PRKCD,PRKCQ,PTGER2,RAF1,RAP2B,SHC1,SHF,SRC
Endocannabinoid Neuronal Synapse Pathway	5.46	0.221	0.354	ADCY1,ADCY2,ADCY3,ADCY9,CACNA1A,CACNA1S,CACNA2D1,CACNB1,CACNB4,CACNG6,DNAH1,GNG11,GNG2,GRIA4,GRIN2B,ITPR1,KCNJ5,MAPK12,MAPK6,NDUFS2,PDIA3,PLCD1,PLCD4,PLCE1,PLCG2,PLCL1,PPP3CA,PPP3CB,PPP3CC,PRKAG1,PRKAG2,PRKAR2A,PRKAR2B
Glucocorticoid Receptor Signaling	5.46	0.154	#NUM!	ADRB2,ANXA1,ATP5F1A,ATP5F1B,ATP5MC1,CD163,CDKN1A,CSF2RB,CYC1,DCAF6,DNAH1,EGF,GJA1,GTF2H5,HLA-DRB1,HSPA1A/HSPA1B,HSPA2,HSPA6,IFNLR1,IGF1,IL17RD,IL1R1,IL21R,IL4R,IL7R,IRS1,JAK3,KAT2B,KRT25,KRT80,MAPK12,MED14,MMP2,MMP9,MR1,NDUFA10,NDUFA12,NDUFA4,NDUFA5,NDUFA8,NDUFA9,NDUFAB1,NDUFB10,NDUFB11,NDUFB3,NDUFB4,NDUFB6,NDUFS2,NDUFS3,NDUFS5,NDUFS6,NDUFS8,NDUFV1,NDUFV3,PCK1,PFKFB1,PHF10,PIK3CD,PIK3CG,PIK3R5,PL…
IL-15 Production	5.45	0.236	3.9	AXL,CSF1R,DDR2,DYRK3,EPHA3,EPHA4,EPHB2,EPHB3,ERBB4,FGFR2,FGR,FYN,HCK,JAK3,LTK,LYN,MAP2K6,MUSK,NTRK2,PDGFRA,PDGFRB,PTK2B,PTK7,RET,ROR1,ROS1,SRC,SYK,TYRO3
Pulmonary Healing Signaling Pathway	5.35	0.201	1.581	ARAF,CDH1,CXCR4,EGF,FGF7,FGFR2,FGR,FYN,FZD7,HCK,IDH2,LYN,MAPK12,MMP14,MMP16,MMP19,MMP2,MMP9,MYD88,NGFR,NOTCH2,PRKAA2,PRKAG1,PRKAG2,PRKCB,PRKCD,PRKCQ,RAF1,RAP2B,SMAD8,SOS2,SRC,TGFB1,TGFB3,TLR2,TLR4,VEGFA,VEGFD,WNT9A,WWTR1
GPCR-Mediated Nutrient Sensing in Enteroendocrine Cells	5.34	0.237	0.378	ADCY1,ADCY2,ADCY3,ADCY9,CACNA1A,CACNA1S,CACNA2D1,CACNB1,CACNB4,CACNG6,FFAR4,GNG11,GNG2,ITPR1,PDIA3,PLCD1,PLCD4,PLCE1,PLCG2,PLCL1,PRKAG1,PRKAG2,PRKAR2A,PRKAR2B,PRKCB,PRKCD,PRKCQ,TAS1R1
G-Protein Coupled Receptor Signaling	5.33	0.148	2.376	ACKR1,ADCY1,ADCY2,ADCY3,ADCY9,ADCYAP1R1,ADGRA2,ADGRG6,ADORA3,ADRB2,ARRB1,ATF4,C5AR1,CALCRL,CAMK2B,CAMK2G,CCR7,CCR9,CELSR2,CMKLR1,CNGA1,CREB3L2,CXCR6,CYSLTR1,DUSP4,EYA2,F2R,F2RL2,FFAR4,FOXO4,FPR3,FYN,FZD7,GDE1,GNG11,GNG2,GPR137B,GPR153,GPR155,GPR157,GPR171,GPR34,GPR37,GPR65,GRK3,HCAR2,HCN1,HRH2,IRS1,KCNN2,LGR4,LPAR1,MAP2K6,MAP3K5,MAPK12,MEF2D,MYL1,MYL11,MYL9,MYLK,MYLK2,NMUR1,P2RY1,P2RY12,P2RY13,PD…
eNOS Signaling	5.32	0.215	0	ADCY1,ADCY2,ADCY3,ADCY9,AQP3,AQP4,AQP9,CASP8,CHRNA1,CHRNA10,CHRNG,CNGA1,GUCY1A2,HSPA1A/HSPA1B,HSPA2,HSPA6,IRS1,ITPR1,LPAR1,PIK3CD,PIK3CG,PIK3R5,PLCG2,PRKAA2,PRKAG1,PRKAG2,PRKAR2A,PRKAR2B,PRKCB,PRKCD,PRKCQ,PRKG1,VEGFA,VEGFD
Gap Junction Signaling	5.3	0.2	#NUM!	ACTA1,ADCY1,ADCY2,ADCY3,ADCY9,EGF,GJA1,GRIA4,GUCY1A2,IRS1,ITPR1,LPAR1,PDIA3,PIK3CD,PIK3CG,PIK3R5,PLCD1,PLCD4,PLCE1,PLCG2,PLCL1,PPP3CA,PPP3CB,PPP3CC,PRKAG1,PRKAG2,PRKAR2A,PRKAR2B,PRKCB,PRKCD,PRKCQ,PRKG1,RAF1,RAP2B,SOS2,SRC,TUBA1A,TUBA4A,TUBB6,TUBG1
Multiple Sclerosis Signaling Pathway	5.27	0.194	3.202	AIFM1,C1QA,C1QB,C1QC,C3,C5,CAPN3,CAPN8,CAPN9,CASP1,CASP8,CTNNA3,GRIN2B,HLA-DRB1,IL33,IL7R,MAPK12,MBP,MMP9,NLRP1,NLRP3,NR1H3,P2RX4,P2RX7,PARP1,PARP12,PARP4,PARP8,PPARG,SLC8A1,TGFB1,TGFB3,TLR1,TLR2,TLR3,TLR4,TLR6,TLR7,TNFSF13B,TNFSF14,TNFSF8,TNKS2,UBR2
Role of Macrophages, Fibroblasts and Endothelial Cells in Rheumatoid Arthritis	5.27	0.174	#NUM!	ATF4,C5,C5AR1,CAMK2B,CAMK2G,CEBPG,CREB3L2,CSF1,DKK2,DKK3,FCGR3A/FCGR3B,FN1,FZD7,IL1R1,IL1RAP,IL33,IRAK3,IRAK4,IRS1,LRP1,MAP2K6,MYD88,NGFR,PDIA3,PIK3CD,PIK3CG,PIK3R5,PLCD1,PLCD4,PLCE1,PLCG2,PLCL1,PPP3CA,PPP3CB,PPP3CC,PRKCB,PRKCD,PRKCQ,RAF1,RAP2B,SFRP1,SFRP2,SFRP4,SRC,TGFB1,TLR1,TLR2,TLR3,TLR4,TLR6,TLR7,TNFSF13B,TRAF3IP2,TRAF5,VCAM1,VEGFA,VEGFD,WNT9A
ILK Signaling	5.19	0.198	1.372	ACTA1,ACTN1,ACTN3,ATF4,CDH1,CREB3L2,DOCK1,FBLIM1,FLNA,FN1,IRS1,ITGB2,ITGB3,ITGB5,MAP2K6,MAPK12,MMP9,MYH1,MYH10,MYH2,MYH3,MYH8,MYL1,MYL9,PARVA,PARVB,PIK3CD,PIK3CG,PIK3R5,PPM1J,PPP2R2B,PPP2R3A,RAC2,RHOBTB1,RHOC,SNAI2,TMSB10/TMSB4X,VEGFA,VEGFD,VIM
Interferon alpha/beta signaling	5.17	0.282	4.472	ADAR,BST2,GBP2,IFI35,IFI6,IFIT2,IFIT3,IFITM1,IFITM2,IFITM3,IRF6,IRF8,MX1,MX2,OAS1,OAS2,OAS3,OASL,PTPN6,XAF1
ROBO SLIT Signaling Pathway	5.16	0.228	0.928	ARF3,ARPC2,ARPC5,CABLES1,CAP1,CDH1,CDKN1A,FGR,FYN,HCK,LYN,MMP14,MMP2,MYL9,NEDD4,PAX9,PRKAG1,PRKAG2,PRKAR2A,PRKAR2B,SLIT2,SLIT3,SRC,SRGAP1,SRGAP2,TGFB1,TGFBR2,VEGFA,VEGFD
Leptin Signaling in Obesity	5.15	0.273	1.89	ADCY1,ADCY2,ADCY3,ADCY9,IRS1,LEPR,PDE3A,PDE3B,PDIA3,PIK3CD,PIK3CG,PIK3R5,PLCD1,PLCD4,PLCE1,PLCG2,PLCL1,PRKAG1,PRKAG2,PRKAR2A,PRKAR2B
Cardiac Hypertrophy Signaling	5.11	0.183	0	ADCY1,ADCY2,ADCY3,ADCY9,ADRB2,CACNA1A,CACNA1S,CACNA2D1,CACNB1,CACNB4,CACNG6,GNG11,GNG2,IGF1,IRS1,MAP2K6,MAP3K5,MAPK12,MAPKAPK3,MEF2D,MYL1,MYL11,MYL9,PDIA3,PIK3CD,PIK3CG,PIK3R5,PLCD1,PLCD4,PLCE1,PLCG2,PLCL1,PPP3CA,PPP3CB,PPP3CC,PRKAG1,PRKAG2,PRKAR2A,PRKAR2B,RAC2,RAF1,RAP2B,RHOBTB1,RHOC,SRF,TGFB1,TGFB3,TGFBR2
CLEAR Signaling Pathway	5.09	0.179	-3.394	ATF4,ATP6AP2,BNIP3,CREB3L2,EGF,FGFR2,HGF,IGF1,ITPR1,LAMP1,MAPK12,MAPK6,MID1,MITF,MLST8,NGFR,NTRK2,PDGFRA,PDGFRB,PPARA,PPARGC1A,PPM1J,PPP2R2B,PPP2R3A,PPP3CA,PPP3CB,PPP3CC,PRKAA2,PRKAG1,PRKAG2,PRKCB,PRKCD,PRKCQ,PRKN,RAP2B,RRAGD,RXRA,STK4,TCIRG1,TGFB1,TGFBR2,TGFBR3,TLR1,TLR2,TLR3,TLR4,TLR6,TLR7,TNFRSF11A,VEGFA,VPS8
Melatonin Signaling	5.07	0.278	0.471	ARAF,CAMK2B,CAMK2G,MAP2K6,PDIA3,PLCD1,PLCD4,PLCE1,PLCG2,PLCL1,PRKAG1,PRKAG2,PRKAR2A,PRKAR2B,PRKCB,PRKCD,PRKCQ,RAF1,RORA,RORC
NAFLD Signaling Pathway	5.07	0.19	3.202	ATF4,CASP1,CASP8,EPM2A,IL33,IRS1,JAK3,LPIN1,MAP3K5,MAPK12,MLST8,MYD88,NGFR,NLRP3,NOX4,NR1H3,P2RX7,PCK1,PIK3CD,PIK3CG,PIK3R5,PNPLA3,PPARA,PPARGC1A,PPM1J,PPP2R2B,PPP2R3A,PRKAA2,PRKAG1,PRKAG2,PRKCQ,SOCS2,TGFB1,TGFB3,TLR1,TLR2,TLR3,TLR4,TLR6,TLR7,TNFSF13B,TNFSF14,TNFSF8
P2Y Purigenic Receptor Signaling Pathway	5.06	0.222	0.378	ADCY1,ADCY2,ADCY3,ADCY9,ATF4,CREB3L2,GNG11,GNG2,IRS1,ITGB3,P2RY1,P2RY12,PDIA3,PIK3CD,PIK3CG,PIK3R5,PLCD1,PLCD4,PLCE1,PLCG2,PLCL1,PRKAG1,PRKAG2,PRKAR2A,PRKAR2B,PRKCB,PRKCD,PRKCQ,RAF1,RAP2B
Endocannabinoid Cancer Inhibition Pathway	5.02	0.215	-0.539	ADCY1,ADCY2,ADCY3,ADCY9,ATF4,CASP1,CASP8,CASQ1,CCND2,CDH1,CDKN1A,CREB3L2,IRS1,MAP2K6,MLST8,MMP2,PIK3CD,PIK3CG,PIK3R5,PRKAA2,PRKAG1,PRKAG2,PRKAR2A,PRKAR2B,RAF1,SNAI2,SPTLC2,SRC,TWIST1,VEGFA,VEGFD,VIM
Integrin Signaling	4.94	0.192	2.271	ACTA1,ACTN1,ACTN3,ARF3,ARPC2,ARPC5,CAPN3,CAPN8,CAPN9,CRKL,DOCK1,FYN,GSN,IRS1,ITGA10,ITGA11,ITGA4,ITGAD,ITGB2,ITGB3,ITGB5,MYL9,MYLK,MYLK2,PARVA,PARVB,PIK3CD,PIK3CG,PIK3R5,PLCG2,PPP1R12B,RAC2,RAF1,RAP2B,RHOBTB1,RHOC,SHC1,SOS2,SRC,WAS,WIPF1
Regulation of Insulin-like Growth Factor (IGF) transport and uptake by IGFBPs	4.9	0.226	3.78	APOE,C3,CHGB,CHRDL1,CP,CSF1,ENAM,FBN1,FN1,FSTL1,FSTL3,GPC3,HRC,IGF1,IGFBP4,IGFBP6,IGFBP7,ITIH2,LAMB1,LTBP1,MMP2,MXRA8,SCG2,SDC2,SHISA5,SPP1,TIMP1,VCAN
Wound Healing Signaling Pathway	4.88	0.183	2.949	ACVR2B,COL12A1,COL16A1,COL19A1,COL1A1,COL1A2,COL23A1,COL25A1,COL3A1,COL4A3,COL4A4,COL5A2,COL6A1,COL6A2,COL6A3,COL8A1,COL8A2,EGF,FGF7,FGFR2,FN1,IL1R1,IL1RAP,IL33,LAMA1,LAMA3,LAMB1,MAP2K6,MAPK12,MMP9,NGFR,RAF1,RAP2B,SHC1,SNAI2,SOS2,TGFB1,TGFB3,TGFBR2,TGFBR3,TNFSF13B,TNFSF14,TNFSF8,VEGFA,VEGFD,VIM
White Adipose Tissue Browning Pathway	4.86	0.217	-1.89	ADCY1,ADCY2,ADCY3,ADCY9,ATF4,CACNA1A,CACNA1S,CACNA2D1,CACNB1,CACNB4,CACNG6,CREB3L2,FCER1G,FGFR2,GUCY1A2,ITPR1,KLB,MAPK12,PLIN1,PPARA,PPARG,PPARGC1A,PRKAA2,PRKAG1,PRKAG2,PRKAR2A,PRKAR2B,PRKG1,RXRA,VEGFA
Sertoli Cell-Sertoli Cell Junction Signaling	4.86	0.184	1.206	ACTA1,ACTN1,ACTN3,ATF4,CDH1,CDH11,CDH13,CLDN14,COL4A3,CREB3L2,F11R,GJA1,IL1R1,IL1RAP,IRS1,JAM2,JAM3,JUP,KEAP1,LAMA1,LAMA3,LAMA4,LAMB1,MAP3K5,MAPK12,NGFR,PIK3CD,PIK3CG,PIK3R5,RAB8B,RAF1,RAP2B,SPTAN1,SPTB,SPTBN1,SRC,TGFB3,TGFBR2,TIMP1,TUBA1A,TUBA4A,TUBB6,TUBG1,WAS,YBX3
Sertoli Cell-Germ Cell Junction Signaling Pathway (Enhanced)	4.84	0.185	1.067	ACTA1,ARPC2,ARPC5,CAMK2B,CDH1,CLDN14,EPS8,F11R,GJA1,GUCY1A2,IL1R1,IL1RAP,IRS1,JAM2,JAM3,JUP,LAMA1,LAMA3,LAMA4,LAMB1,MAP2K6,MAP3K5,MAPK12,MMP2,MMP9,NGFR,PIK3CD,PIK3CG,PIK3R5,PPM1J,PPP2R2B,PPP2R3A,PRKAA2,PRKAG1,PRKAG2,PRKAR2A,PRKAR2B,PRKG1,RAC2,RAP2B,SRC,TGFB1,TGFB3,TGFBR2
Synaptic Long Term Potentiation	4.81	0.22	-0.378	ADCY1,ATF4,CAMK2B,CAMK2G,CREB3L2,GRIA4,GRIN2B,ITPR1,PDIA3,PLCD1,PLCD4,PLCE1,PLCG2,PLCL1,PPP1R1A,PPP1R3A,PPP1R3C,PPP3CA,PPP3CB,PPP3CC,PRKAG1,PRKAG2,PRKAR2A,PRKAR2B,PRKCB,PRKCD,PRKCQ,RAF1,RAP2B
Tumor Microenvironment Pathway	4.78	0.199	3.773	ARAF,CD44,COL1A1,COL1A2,COL3A1,CSF1,CSPG4,CXCR4,EGF,FGF13,FGF14,FGF18,FGF5,FGF7,FN1,FOXO4,HGF,IGF1,IRS1,ITGB3,LEPR,MMP14,MMP16,MMP19,MMP2,MMP9,PIK3CD,PIK3CG,PIK3R5,RAF1,RAP2B,SPP1,TGFB1,TGFB3,VEGFA,VEGFD
Microautophagy Signaling Pathway	4.77	0.206	-2.668	COL12A1,COL16A1,COL19A1,COL1A1,COL1A2,COL23A1,COL25A1,COL3A1,COL4A3,COL4A4,COL5A2,COL6A1,COL6A2,COL6A3,COL8A1,COL8A2,LAMP2,PRKAA2,PRKAG1,PRKAG2,PSMA4,PSMA7,PSMC1,PSMC2,PSMC3,PSMD12,PSMD2,PSMD3,PSMD4,RAB7B,SEC24D,VPS4A,VTA1
Melanocyte Development and Pigmentation Signaling	4.76	0.24	-0.426	ADCY1,ADCY2,ADCY3,ADCY9,ATF4,CREB3L2,IRS1,MITF,PIK3CD,PIK3CG,PIK3R5,PLCG2,PRKAG1,PRKAG2,PRKAR2A,PRKAR2B,PTPN6,RAF1,RAP2B,RPS6KA3,SH2B2,SHC1,SOS2,SRC
Pathogen Induced Cytokine Storm Signaling Pathway	4.75	0.164	4.481	BHLHE40,C3,C5,CASP1,CASP8,CD163,CDH1,CLEC7A,COL12A1,COL16A1,COL19A1,COL1A1,COL1A2,COL23A1,COL25A1,COL3A1,COL4A3,COL4A4,COL5A2,COL6A1,COL6A2,COL6A3,COL8A1,COL8A2,CSF2RB,CXCL16,CXCR4,FTL,HLA-DRB1,IFIH1,IL1R1,IL1RAP,IL21R,IL33,LYST,MAPK12,MAPK6,MLKL,MYD88,NGFR,NLRP3,P2RX7,RORC,RYR1,RYR2,SLC2A5,SPI1,SYK,TGFB1,TGFB3,TLR1,TLR2,TLR3,TLR4,TLR6,TLR7,TNFSF13B,TNFSF14,TNFSF8,VEGFA,VEGFD
Interferon gamma signaling	4.73	0.245	3.545	CAMK2B,CAMK2G,CD44,GBP2,GBP5,HLA-DRB1,IRF6,IRF8,MID1,NCAM1,OAS1,OAS2,OAS3,OASL,PRKCD,PTAFR,PTPN6,SP100,TRIM14,TRIM22,TRIM38,TRIM5,VCAM1
Fcγ Receptor-mediated Phagocytosis in Macrophages and Monocytes	4.73	0.245	3.545	ACTA1,ARPC2,ARPC5,DOCK1,FCGR2A,FCGR3A/FCGR3B,FGR,FYB1,FYN,GAB2,HCK,LCP2,LYN,PIK3CG,PLD1,PRKCB,PRKCD,PRKCQ,PTK2B,RAC2,SRC,SYK,WAS
Post-translational protein phosphorylation	4.71	0.234	3.4	APOE,C3,CHGB,CHRDL1,CP,CSF1,ENAM,FBN1,FN1,FSTL1,FSTL3,GPC3,HRC,IGFBP4,IGFBP7,ITIH2,LAMB1,LTBP1,MXRA8,SCG2,SDC2,SHISA5,SPP1,TIMP1,VCAN
Apelin Cardiomyocyte Signaling Pathway	4.68	0.238	0.626	ATP2A1,IRS1,ITPR1,MAPK12,MAPK6,MYL1,MYL11,MYL9,MYLK,PDIA3,PIK3CD,PIK3CG,PIK3R5,PLCD1,PLCD4,PLCE1,PLCG2,PLCL1,PRKCB,PRKCD,PRKCQ,SLC8A1,SLC9A2,TGFB1
Detoxification of Reactive Oxygen Species	4.68	0.351	0.832	CYBA,CYBB,GPX3,GPX8,NCF2,NOX4,NOX5,PRDX2,PRDX3,PRDX5,PRDX6,SOD3,TXN2
Complement System	4.68	0.351	1.155	C1QA,C1QB,C1QC,C1S,C3,C5,C5AR1,CD55,CFH,CFI,CR1,ITGB2,SERPING1
Role of Chondrocytes in Rheumatoid Arthritis Signaling Pathway	4.67	0.213	1.826	CASP1,CASP8,CEBPG,CXCR4,FN1,IL1R1,IL1RAP,IL33,IRAK4,LRP1,MAPK12,MLKL,MLST8,MMP14,MMP16,MMP19,MMP2,MMP9,NGFR,NLRP3,PPP3CA,PPP3CB,PPP3CC,PRKAA2,PRKAG1,PRKAG2,RUNX2,TLR2,VEGFA,VEGFD
TCA Cycle II (Eukaryotic)	4.66	0.435	-3.162	ACO2,CS,DLD,FH,IDH3A,IDH3B,MDH2,SDHB,SUCLA2,SUCLG1
Colorectal Cancer Metastasis Signaling	4.62	0.176	2.03	ADCY1,ADCY2,ADCY3,ADCY9,APPL1,ARRB1,CDH1,EGF,FZD7,GNG11,GNG2,GRK3,IRS1,JAK3,LRP1,MAPK12,MMP14,MMP16,MMP19,MMP2,MMP9,PIK3CD,PIK3CG,PIK3R5,PRKAG1,PRKAG2,PRKAR2A,PRKAR2B,PTGER2,PTGER3,RAC2,RAP2B,RHOBTB1,RHOC,SOS2,SRC,TGFB1,TGFB3,TGFBR2,TLR1,TLR2,TLR3,TLR4,TLR6,TLR7,VEGFA,VEGFD,WNT9A
Macropinocytosis Signaling	4.6	0.26	2.673	CD14,CSF1,CSF1R,EGF,HGF,IRS1,ITGB2,ITGB3,ITGB5,MRC1,PIK3CD,PIK3CG,PIK3R5,PLCG2,PRKCB,PRKCD,PRKCQ,RAB34,RAP2B,SRC
Transcriptional regulation by RUNX3	4.57	0.24	-1.964	BRD2,CDKN1A,HDAC4,ITGA4,KAT2B,MAML2,PSMA4,PSMA7,PSMC1,PSMC2,PSMC3,PSMD12,PSMD2,PSMD3,PSMD4,RORC,RUNX1,SPP1,SRC,TEAD1,TGFB1,UBB,WWTR1
GM-CSF Signaling	4.5	0.264	1.5	CAMK2B,CAMK2G,CISH,CSF2RB,HCK,IRS1,LYN,PIK3CD,PIK3CG,PIK3R5,PPP3CA,PPP3CB,PPP3CC,PRKCB,RAF1,RAP2B,RUNX1,SHC1,SOS2
Glycogen metabolism	4.47	0.417	-1.897	AGL,EPM2A,PHKA1,PHKB,PHKG1,PPP1R3C,PYGB,PYGL,PYGM,UBB
Clathrin-mediated Endocytosis Signaling	4.46	0.187	#NUM!	ACTA1,AMPH,AP4E1,APOD,APOE,ARPC2,ARPC5,ARRB1,CLTCL1,CLU,CSNK2A1,DAB2,DNM3,EGF,EPHB2,F2R,FGF13,FGF14,FGF18,FGF5,FGF7,IGF1,IRS1,ITGB2,ITGB3,ITGB5,LYZ,PIK3CD,PIK3CG,PIK3R5,PPP3CA,PPP3CB,PPP3CC,SH3GLB1,SRC,UBB,USP9X,VEGFA,VEGFD
Deubiquitination	4.4	0.175	-4.718	ABRAXAS2,ADRB2,ADRM1,ARRB1,BARD1,BIRC3,FOXK2,FOXO4,H2BC21,IDE,IFIH1,IL33,KAT2B,KEAP1,NLRP3,POLB,PRKN,PSMA4,PSMA7,PSMC1,PSMC2,PSMC3,PSMD12,PSMD2,PSMD3,PSMD4,RAD23A,RNF123,RNF128,TADA2B,TGFB1,TGFBR2,TNKS2,TOMM70,UBB,UBE2D1,UCHL5,USP15,USP19,USP2,USP24,USP25,USP9X,VDAC1,VDAC2,VDAC3
L1CAM interactions	4.39	0.216	1.732	ALCAM,ANK1,ANK2,CSNK2A1,DNM3,DPYSL2,EPHB2,ITGA10,ITGB3,LAMA1,LAMB1,MSN,NCAM1,NRCAM,RDX,RPS6KA3,SCN11A,SCN1B,SCN4A,SHTN1,SPTAN1,SPTB,SPTBN1,SRC,TUBA1A,TUBA4A,TUBB6
PIP3 activates AKT signaling	4.31	0.207	3.157	CD28,CDKN1A,EGF,ERBB4,FGF18,FGF5,FGF7,FGFR2,FOXO4,FYN,GAB2,HGF,IL1RAP,IL33,IRAK4,IRS1,KLB,MLST8,MYD88,NRG1,NRG4,PDGFRA,PDGFRB,PIK3AP1,PIK3CD,PIP4K2A,PRR5,RAC2,SRC
cAMP-mediated signaling	4.25	0.178	-0.164	ADCY1,ADCY2,ADCY3,ADCY9,ADORA3,ADRB2,AKAP1,AKAP12,AKAP7,AKAP9,ATF4,CAMK1D,CAMK2B,CAMK2G,CNGA1,CREB3L2,DUSP4,GDE1,HCAR2,HRH2,LPAR1,P2RY12,P2RY13,PDE1A,PDE3A,PDE3B,PDE4B,PDE4D,PKIA,PPP3CA,PPP3CB,PPP3CC,PRKAR2A,PRKAR2B,PTGDR,PTGER2,PTGER3,RAF1,RGS18,RGS2,SMPDL3A,SRC
GPVI-mediated activation cascade	4.25	0.343	3.464	COL1A1,COL1A2,FCER1G,FYN,LCP2,LYN,PIK3CG,PIK3R5,PLCG2,PTPN6,RAC2,SYK
FGF Signaling	4.2	0.239	0.447	ATF4,CREB3L2,CRKL,FGF13,FGF14,FGF18,FGF5,FGF7,FGFR2,HGF,IRS1,ITPR1,MAP2K6,MAP3K5,MAPK12,PIK3CD,PIK3CG,PIK3R5,PTPN6,RAF1,SOS2
STAT3 Pathway	4.19	0.207	1.877	CDKN1A,CISH,CSF2RB,EGF,FGFR2,HGF,IFNLR1,IGF1,IL17RD,IL1R1,IL21R,IL4R,IL7R,MAPK12,NGFR,NTRK2,PDGFRA,PDGFRB,PTPN6,RAF1,RAP2B,SOCS2,SRC,TGFB1,TGFBR2,TGFBR3,TNFRSF11A,VEGFA
Breast Cancer Regulation by Stathmin1	4.17	0.144	3.183	ACKR1,ADCYAP1R1,ADGRA2,ADGRG6,ADORA3,ADRB2,ATF4,C5AR1,CALCRL,CAMK1D,CAMK2B,CAMK2G,CCND2,CCR7,CCR9,CELSR2,CMKLR1,CREB3L2,CXCR6,CYSLTR1,EGF,F2R,F2RL2,FFAR4,FPR3,FZD7,GNG11,GNG2,GPR137B,GPR153,GPR155,GPR157,GPR171,GPR34,GPR37,GPR65,HCAR2,HGF,HRH2,IGF1,IRS1,LGR4,LPAR1,MMP2,MMP9,NMUR1,P2RY1,P2RY12,P2RY13,PIK3CD,PIK3CG,PIK3R5,PPM1J,PPP1R3A,PPP1R3C,PPP2R2B,PPP2R3A,PRKAG1,PRKAG2,PRKAR2A,PRKAR2B,PRKCB,PRK…
Nitric Oxide Signaling in the Cardiovascular System	4.15	0.213	0.655	ATP2A1,CACNA1A,CACNA1S,CACNA2D1,CACNB1,CACNB4,CACNG6,GUCY1A2,IRS1,ITPR1,PDE1A,PDE3B,PIK3CD,PIK3CG,PIK3R5,PRKAG1,PRKAG2,PRKAR2A,PRKAR2B,PRKCB,PRKCD,PRKCQ,PRKG1,RYR2,VEGFA,VEGFD
G Beta Gamma Signaling	4.14	0.209	0.784	ADCY1,ADCY2,CACNA1A,CACNA1S,CACNA2D1,CACNB1,CACNB4,CACNG6,CAV3,GNG11,GNG2,ITPR1,KCNJ5,PIK3CG,PLCG2,PRKAG1,PRKAG2,PRKAR2A,PRKAR2B,PRKCB,PRKCD,PRKCQ,RAF1,RAP2B,SHC1,SOS2,SRC
Signaling by PDGF	4.14	0.276	2.5	COL3A1,COL4A3,COL4A4,COL5A2,COL6A1,COL6A2,COL6A3,CRKL,PDGFRA,PDGFRB,PLAT,SPP1,SRC,STAT6,THBS2,THBS4
Senescence Pathway	4.12	0.166	-1.067	ACVR2B,ARAF,BHLHE40,CACNA1A,CACNA1S,CACNA2D1,CACNB1,CACNB4,CACNG6,CAPN3,CAPN8,CAPN9,CCND2,CDKN1A,CDKN2B,DLAT,DLD,FOXO4,GADD45A,HIPK2,IRS1,KAT2B,MAP2K6,MAPK12,MAPK6,MAPKAPK3,PARP1,PDHA1,PDHB,PDHX,PDK2,PIK3CD,PIK3CG,PIK3R5,PPM1J,PPP2R2B,PPP2R3A,PPP3CA,PPP3CB,PPP3CC,RAF1,RAP2B,SAA2,SERPINE1,SMAD8,TGFB1,TGFB3,TGFBR2,TGFBR3,TLR2
α-Adrenergic Signaling	4.11	0.22	0.832	ADCY1,ADCY2,ADCY3,ADCY9,EPM2A,GNG11,GNG2,ITPR1,PHKB,PHKG1,PLCG2,PRKAG1,PRKAG2,PRKAR2A,PRKAR2B,PRKCB,PRKCD,PRKCQ,PYGB,PYGL,PYGM,RAF1,RAP2B,SLC8A1
Autophagy	4.09	0.18	-2	ATF4,ATG9A,BNIP3,CREB3L2,DAPK1,DAPK2,EGF,HGF,IGF1,IRS1,LAMP1,LAMP2,MAPK12,MLST8,MYD88,NGFR,OPTN,PIK3CD,PIK3CG,PIK3R5,PPM1J,PPP2R2B,PPP2R3A,PPP3CA,PPP3CB,PPP3CC,PRKAA2,PRKAG1,PRKAG2,PRKAR2A,PRKAR2B,PRKCQ,RAB7B,RAF1,SESN1,SLC1A5,TGFB1,TLR4,VEGFA
Ephrin Receptor Signaling	4.09	0.183	1.706	ARPC2,ARPC5,ATF4,CREB3L2,CRKL,CXCR4,DOK1,EFNA5,EGF,EPHA3,EPHA4,EPHB2,EPHB3,FYN,GNG11,GNG2,GRIN2B,ITGA10,ITGA11,ITGA4,ITGAD,ITGB2,ITGB3,ITGB5,PIK3CG,PTPN13,RAC2,RAF1,RAP2B,SDC2,SHC1,SOS2,SRC,VEGFA,VEGFD,WAS,WIPF1
Signaling by CSF1 (M-CSF) in myeloid cells	4.09	0.355	2.714	CSF1,CSF1R,FYN,GAB2,HCK,LYN,PIK3CG,PLCG2,SHC1,SRC,UBB
Renin-Angiotensin Signaling	4.08	0.211	1.528	ADCY1,ADCY2,ADCY3,ADCY9,IRS1,ITPR1,MAPK12,PIK3CD,PIK3CG,PIK3R5,PLCG2,PRKAG1,PRKAG2,PRKAR2A,PRKAR2B,PRKCB,PRKCD,PRKCQ,PTGER2,PTK2B,PTPN6,RAF1,RAP2B,SHC1,SHF,SOS2
Neuroinflammation Signaling Pathway	4.04	0.163	4.423	ACVR2B,APH1B,ATF4,BIRC3,CASP1,CASP8,CREB3L2,CSF1R,CYBB,GLUL,GRIN2B,HLA-DRB1,IDE,IL1R1,IRAK3,IRAK4,IRS1,JAK3,KCNJ5,MAPK12,MAPK6,MMP9,MR1,MYD88,NCF2,NLRP3,NOX4,P2RX7,PIK3CD,PIK3CG,PIK3R5,PLA2G2A,PLA2G4A,PLA2G4C,PLCG2,PPP3CA,PPP3CB,PPP3CC,RAC2,SYK,TGFB1,TGFB3,TGFBR2,TGFBR3,TLR1,TLR2,TLR3,TLR4,TLR6,TLR7,TYROBP,VCAM1
Thrombin Signaling	3.98	0.176	1.826	ADCY1,ADCY2,ADCY3,ADCY9,ARHGEF28,CAMK1D,CAMK2B,CAMK2G,EGF,F2R,F2RL2,GNG11,GNG2,IRS1,ITPR1,MAPK12,MYL1,MYL11,MYL9,MYLK,PDIA3,PIK3CD,PIK3CG,PIK3R5,PLCD1,PLCD4,PLCE1,PLCG2,PLCL1,PPP1R12B,PRKCB,PRKCD,PRKCQ,RAC2,RAF1,RAP2B,RHOBTB1,RHOC,SHC1,SRC
D-myo-inositol-5-phosphate Metabolism	3.97	0.183	0	ATP1A2,CILP,DUSP10,DUSP4,EYA4,HACD2,IGBP1,NUDT12,PIP4K2A,PLCD1,PLCD4,PLCE1,PLCG2,PLPP7,PLPPR4,PPFIA2,PPM1J,PPM1K,PPP1R12B,PPP1R1A,PPP1R3A,PPP1R3C,PPP2R2B,PPP2R3A,PPP3CA,PPP3CB,PPP3CC,PPTC7,PTPN13,PTPN22,PTPN6,PTPRC,PTPRF,PTPRJ,STYX,STYXL2
Molecular Mechanisms of Cancer	3.97	0.134	4.196	ACKR1,ACVR2B,ADCY1,ADCY2,ADCY3,ADCY9,ADCYAP1R1,ADGRA2,ADGRG6,ADORA3,ADRB2,APH1B,BIRC3,C5AR1,CALCRL,CAMK2B,CAMK2G,CASP8,CCND2,CCR7,CCR9,CDH1,CDKN1A,CDKN2B,CELSR2,CMKLR1,CSF2RB,CXCR6,CYSLTR1,EGF,F2R,F2RL2,FANCD2,FFAR4,FPR3,FYN,FZD7,GAB2,GNG11,GNG2,GPR137B,GPR153,GPR155,GPR157,GPR171,GPR34,GPR37,GPR65,HCAR2,HDAC4,HGF,HIPK2,HRH2,IFNLR1,IGF1,IL17RD,IL1R1,IL21R,IL4R,IL7R,IRS1,ITGA10,ITGA11,ITGA4,ITGAD,…
Regulation of the Epithelial-Mesenchymal Transition Pathway	3.97	0.183	#NUM!	APH1B,ARAF,CDH1,EGF,ESRP2,FGF13,FGF14,FGF18,FGF5,FGF7,FGFR2,FZD7,GSC,HGF,IRS1,JAK3,LOX,MAP2K6,MMP2,MMP9,NOTCH2,PARD6A,PDGFRB,PIK3CD,PIK3CG,PIK3R5,PYGO1,RAF1,RAP2B,SNAI2,SOS2,TGFB1,TGFB3,TGFBR2,TWIST1,WNT9A
Glycolysis I	3.95	0.37	-2.53	ALDOA,ENO2,ENO3,FBP2,GAPDH,GPI,PFKM,PGK1,PKM,TPI1
Synaptic Long Term Depression	3.93	0.182	0.87	CACNA1A,CACNA1S,CACNA2D1,CACNB1,CACNB4,CACNG6,GRIA4,GUCY1A2,IGF1,ITPR1,LYN,PDIA3,PLA2G2A,PLA2G4A,PLA2G4C,PLA2R1,PLAAT1,PLCD1,PLCD4,PLCE1,PLCG2,PLCL1,PNPLA3,PNPLA4,PPM1J,PPP2R2B,PPP2R3A,PRDX6,PRKCB,PRKCD,PRKCQ,PRKG1,RAF1,RAP2B,RYR1,RYR2
Hedgehog 'off' state	3.91	0.214	-2.236	ADCY1,ADCY2,ADCY3,ADCY9,CUL1,DYNC2H1,FUZ,GLI3,KIF7,PRKAR2A,PRKAR2B,PSMA4,PSMA7,PSMC1,PSMC2,PSMC3,PSMD12,PSMD2,PSMD3,PSMD4,TUBA1A,TUBA4A,TUBB6,UBB
Smooth Muscle Contraction	3.91	0.302	0.277	ANXA1,ANXA2,CALD1,CAV3,GUCY1A2,ITGB5,LMOD1,MYL11,MYL9,MYLK,TPM1,TPM2,TPM4
PAK Signaling	3.9	0.21	1.147	EPHA3,EPHB3,IRS1,ITGA10,ITGA11,ITGA4,ITGAD,ITGB2,ITGB3,ITGB5,MAPK12,MYL1,MYL11,MYL9,MYLK,PDGFRA,PDGFRB,PIK3CD,PIK3CG,PIK3R5,PTK2B,RAF1,RAP2B,SHC1,SOS2
Superpathway of Inositol Phosphate Compounds	3.88	0.173	0.539	ATP1A2,CILP,DUSP10,DUSP4,EYA4,HACD2,IGBP1,IRS1,ITPKC,NUDT12,PIK3CD,PIK3CG,PIK3R5,PIP4K2A,PLCD1,PLCD4,PLCE1,PLCG2,PLPP7,PLPPR4,PPFIA2,PPM1J,PPM1K,PPP1R12B,PPP1R1A,PPP1R3A,PPP1R3C,PPP2R2B,PPP2R3A,PPP3CA,PPP3CB,PPP3CC,PPTC7,PTPN13,PTPN22,PTPN6,PTPRC,PTPRF,PTPRJ,STYX,STYXL2
Hedgehog 'on' state	3.87	0.233	-0.447	ARRB1,BOC,CDON,DZIP1,EVC,EVC2,GAS1,GLI3,KIF7,PSMA4,PSMA7,PSMC1,PSMC2,PSMC3,PSMD12,PSMD2,PSMD3,PSMD4,SPOP,UBB
PFKFB4 Signaling Pathway	3.87	0.286	0.277	AMPD1,ATF4,CREB3L2,FBP2,GPI,MAP2K6,PFKM,PRKAG1,PRKAG2,PRKAR2A,PRKAR2B,TGFB1,TGFB3,TKT
Sensory processing of sound by outer hair cells of the cochlea	3.86	0.273	0.775	ATP2B2,CHRNA10,CLIC5,EPB41L1,EPB41L3,EPS8,EPS8L2,GSN,KCNN2,MSN,OTOGL,RDX,SPTAN1,SPTBN1,WHRN
NCAM signaling for neurite out-growth	3.85	0.262	1.5	CACNA1S,CACNB1,CACNB4,COL3A1,COL4A3,COL4A4,COL5A2,COL6A1,COL6A2,COL6A3,FYN,NCAM1,SPTAN1,SPTB,SPTBN1,SRC
Role of Osteoblasts, Osteoclasts and Chondrocytes in Rheumatoid Arthritis	3.85	0.174	#NUM!	ACVR2B,BIRC3,COL1A1,CSF1,CSF1R,CTSK,DKK2,DKK3,FZD7,GSN,IGF1,IL1R1,IL1RAP,IL33,IRS1,ITGB3,LRP1,MAP2K6,MAP3K5,MAPK12,MMP14,NGFR,PIK3CD,PIK3CG,PIK3R5,PPP3CA,PPP3CB,PPP3CC,PTK2B,RUNX2,SFRP1,SFRP2,SFRP4,SMAD9,SPP1,SRC,TGFB1,TNFRSF11A,TRAF5,WNT9A
Pyroptosis Signaling Pathway	3.84	0.226	3.273	CASP1,CASP8,GBP2,GBP5,IL1R1,MAPK12,MEFV,NGFR,NLRP1,NLRP3,P2RX7,PRKAG1,PRKAG2,PRKAR2A,PRKAR2B,TLR1,TLR2,TLR3,TLR4,TLR6,TLR7
Glycosaminoglycan metabolism	3.83	0.237	3.441	BGN,CD44,CHPF,CSPG4,DCN,FMOD,GPC3,GPC6,HPSE2,LUM,OGN,PAPSS1,PRELP,SDC2,SDC3,SDC4,ST3GAL1,UST,VCAN
PPARα/RXRα Activation	3.77	0.18	-2.043	ACVR2B,ADCY1,ADCY2,ADCY3,ADCY9,GOT2,GPD2,IL1R1,IL1RAP,IRS1,ITGB5,MAP2K6,PDIA3,PLCD1,PLCD4,PLCE1,PLCG2,PLCL1,PPARA,PPARGC1A,PRKAA2,PRKAG1,PRKAG2,PRKAR2A,PRKAR2B,PRKCB,RAF1,RAP2B,RXRA,SHC1,SOS2,TGFB1,TGFB3,TGFBR2,TGFBR3
Gustation Pathway	3.75	0.178	0.667	ADCY1,ADCY2,ADCY3,ADCY9,CACNA1A,CACNA1S,CACNA2D1,CACNB1,CACNB4,CACNG6,FFAR4,GPR37,ITPR1,KCNJ11,KCNJ12,KCNN2,LIPA,LIPG,ORAI2,P2RX4,P2RX6,P2RX7,P2RY1,P2RY12,P2RY13,PDE3A,PDE3B,PRKAG1,PRKAG2,PRKAR2A,PRKAR2B,SCN11A,SCN1B,SCN4A,STIM1,TAS1R1
CDK5 Signaling	3.73	0.209	1.46	ADCY1,ADCY2,ADCY3,ADCY9,CABLES1,CACNA1A,LAMA1,LAMA3,LAMB1,MAPK12,MAPK6,NGFR,NTRK2,PPM1J,PPP1R3A,PPP1R3C,PPP2R2B,PPP2R3A,PRKAG1,PRKAG2,PRKAR2A,PRKAR2B,RAF1,RAP2B
Signaling by VEGF	3.73	0.213	2.132	AXL,CYBA,CYBB,DOCK1,ELMO1,FYN,ITGB3,ITPR1,JUP,MAPK12,MAPKAPK3,MLST8,NCF2,NCKAP1L,PRKCB,PRKCD,PRR5,PTK2B,SPHK1,SRC,VEGFA,VEGFD,WASF2
Sphingosine-1-phosphate Signaling	3.73	0.205	2.132	ACER3,ADCY1,ADCY2,ADCY3,ADCY9,CASP1,CASP8,CASQ1,IRS1,PDGFRA,PDGFRB,PDIA3,PIK3CD,PIK3CG,PIK3R5,PLCD1,PLCD4,PLCE1,PLCG2,PLCL1,PTK2B,RAC2,RHOBTB1,RHOC,SPHK1
TP53 Regulates Metabolic Genes	3.72	0.227	-3.578	COX5B,COX6B1,COX6C,COX7B,COX7C,COX8A,G6PD,GPI,LRPPRC,MLST8,NDUFA4,PRDX2,PRDX5,PRKAA2,PRKAG1,PRKAG2,RRAGD,RRM2B,SESN1,TACO1
Signaling by ROBO receptors	3.67	0.207	-1.633	CAP1,CAP2,CLASP2,CUL2,CXCR4,ELOB,PPP3CB,PRKAR2A,PSMA4,PSMA7,PSMC1,PSMC2,PSMC3,PSMD12,PSMD2,PSMD3,PSMD4,SLIT2,SLIT3,SOS2,SRC,SRGAP1,SRGAP2,UBB
Activin Inhibin Signaling Pathway	3.67	0.174	3.124	ACVR2B,CCND2,CDH1,CDKN1A,COL1A1,COL1A2,COL3A1,CXCR4,FBXO32,FSTL3,IL1R1,IL1RAP,IL33,IRS1,MAP2K6,MAPK12,MAPK6,MMP2,MYD88,NGFR,PAX9,PIK3CD,PIK3CG,PIK3R5,PPARG,SERPINE1,SMAD8,SNAI2,TGFB1,TGFB3,TGFBR3,TLR1,TLR2,TLR3,TLR4,TLR6,TLR7,TNFSF13B
Glycogen Degradation II	3.65	0.545	0	AGL,PGM1,PYGB,PYGL,PYGM,TYMP
C-type lectin receptors (CLRs)	3.64	0.193	-0.784	CASP8,CD209,CDC34,CLEC4E,CLEC7A,CUL1,FCER1G,FYN,ITPR1,LYN,PLCG2,PPP3CA,PPP3CB,PRKCD,PSMA4,PSMA7,PSMC1,PSMC2,PSMC3,PSMD12,PSMD2,PSMD3,PSMD4,RAF1,SRC,SYK,UBB,UBE2D1
Signaling by Rho Family GTPases	3.56	0.164	1.372	ACTA1,ARPC2,ARPC5,CDH1,CDH11,CDH13,CYBB,GNG11,GNG2,IRS1,ITGA10,ITGA11,ITGA4,ITGAD,ITGB2,ITGB3,ITGB5,MAPK12,MSN,MYL1,MYL11,MYL9,MYLK,NCF2,NEDD4,NOX4,PARD6A,PIK3CD,PIK3CG,PIK3R5,PIP4K2A,PLD1,PPP1R12B,PTK2B,RAC2,RAF1,RDX,RHOBTB1,RHOC,SEPTIN11,SEPTIN6,VIM,WAS,WIPF1
Apelin Adipocyte Signaling Pathway	3.52	0.22	-0.688	ADCY1,ADCY2,ADCY3,ADCY9,CYBB,GPX3,GPX8,MAPK12,MAPK6,NCF2,NOX4,PLIN1,PPARGC1A,PRDX6,PRKAA2,PRKAG1,PRKAG2,PRKAR2A,PRKAR2B,RAC2
Huntington's Disease Signaling	3.52	0.161	0.655	ATF4,ATP5F1A,ATP5F1B,ATP5MC1,CAPN3,CAPN8,CAPN9,CASP1,CASP8,CASQ1,CLTCL1,CREB3L2,DNM3,EGF,GNG11,GNG2,GRIN2B,HDAC4,HSPA1A/HSPA1B,HSPA2,HSPA6,IGF1,IRS1,ITPR1,PIK3CD,PIK3CG,PIK3R5,POLR2B,POLR2J,PRKCB,PRKCD,PRKCQ,PSMA4,PSMA7,PSMC1,PSMC2,PSMC3,PSMD12,PSMD2,PSMD3,PSMD4,SDHB,SHC1,SOS2,STX1B,UBB
Signaling by CSF3 (G-CSF)	3.51	0.333	0.632	CSF3R,CUL5,ELOB,GAB2,HCK,LYN,SHC1,SYK,UBB,UBE2D1
Hepatic Cholestasis	3.51	0.17	0.973	ABCB1,ABCB4,ABCC3,ADCY1,ADCY2,ADCY3,ADCY9,CD14,CYP7B1,IL1R1,IL1RAP,IL33,IRAK3,IRAK4,MAPK12,MYD88,NGFR,NR1H3,PPARA,PPP3CA,PPP3CB,PPP3CC,PRKAG1,PRKAG2,PRKAR2A,PRKAR2B,PRKCB,PRKCD,PRKCQ,RXRA,SLC10A2,SLCO1C1,TGFB1,TGFB3,TLR4,TNFSF13B,TNFSF14,TNFSF8
Atherosclerosis Signaling	3.51	0.195	#NUM!	APOD,APOE,CLU,COL1A1,COL1A2,COL3A1,CSF1,CXCR4,F3,IL33,ITGA4,ITGB2,LYZ,MMP9,MSR1,PLA2G2A,PLA2G4A,PLA2G4C,PLA2R1,PLAAT1,PNPLA3,PNPLA4,PRDX6,TGFB1,TNFSF14,VCAM1
Signaling by TGF-beta Receptor Complex	3.48	0.264	1.069	F11R,FBN1,ITGB3,ITGB5,LTBP1,LTBP2,PARD6A,TGFB1,TGFB3,TGFBR2,UBB,UCHL5,USP15,ZFYVE9
Production of Nitric Oxide and Reactive Oxygen Species in Macrophages	3.48	0.176	3.651	APOD,APOE,CLU,CYBA,CYBB,HOXA10,IRF8,IRS1,JAK3,LYZ,MAP3K5,MAPK12,NCF2,NGFR,PIK3CD,PIK3CG,PIK3R5,PLCG2,PPARA,PPM1J,PPP1R3A,PPP1R3C,PPP2R2B,PPP2R3A,PRKCB,PRKCD,PRKCQ,PTPN6,RAC2,RHOBTB1,RHOC,SPI1,TLR2,TLR4
3-phosphoinositide Biosynthesis	3.45	0.172	0	ATP1A2,CILP,DUSP10,DUSP4,EYA4,HACD2,IGBP1,IRS1,NUDT12,PIK3CD,PIK3CG,PIK3R5,PIP4K2A,PLPP7,PLPPR4,PPFIA2,PPM1J,PPM1K,PPP1R12B,PPP1R1A,PPP1R3A,PPP1R3C,PPP2R2B,PPP2R3A,PPP3CA,PPP3CB,PPP3CC,PPTC7,PTPN13,PTPN22,PTPN6,PTPRC,PTPRF,PTPRJ,STYX,STYXL2
Role of Tissue Factor in Cancer	3.45	0.172	2.874	ACVR2B,ARAF,ARRB1,CSF1,EGF,F2R,F3,FGF5,FGR,FYN,HCK,HGF,IRS1,ITGB3,LYN,MAP2K6,MAPK12,MAPK6,MMP2,MMP9,NGFR,PIK3CD,PIK3CG,PIK3R5,PPM1J,PPP2R3A,PTK2B,RAF1,RAP2B,RPS6KA3,SRC,TGFB1,TGFB3,TGFBR2,TGFBR3,VEGFA
Glioma Signaling	3.44	0.197	1.147	CAMK1D,CAMK2B,CAMK2G,CCND2,CDKN1A,CDKN2B,EGF,HDAC4,IDH2,IDH3B,IGF1,IRS1,PDGFRA,PDGFRB,PIK3CD,PIK3CG,PIK3R5,PLCG2,PRKCB,PRKCD,PRKCQ,RAF1,RAP2B,SHC1,SOS2
Protein Ubiquitination Pathway	3.41	0.161	#NUM!	BIRC3,CDC34,CUL1,CUL2,DNAJB5,DNAJC19,DNAJC24,ELOB,HSPA1A/HSPA1B,HSPA2,HSPA6,MR1,NEDD4,PRKN,PSMA4,PSMA7,PSMC1,PSMC2,PSMC3,PSMD12,PSMD2,PSMD3,PSMD4,TRAP1,UBB,UBE2B,UBE2D1,UBE2E3,UBE2F,UBE2G1,UBE2L6,UBE2V2,UBR2,UCHL5,USO1,USP15,USP19,USP2,USP24,USP25,USP38,USP39,USP6,USP9X
AMPK Signaling	3.38	0.165	-0.816	ADRB2,AK1,AK3,AK4,ATF4,CAB39,CDKN1A,CHRNA1,CHRNA10,CHRNG,CKM,CREB3L2,EEF2,EPM2A,FOXO4,GNG11,GNG2,IRS1,KAT2B,MAPK12,MLST8,ORAI2,PFKFB1,PFKM,PHF10,PIK3CD,PIK3CG,PIK3R5,PPARGC1A,PPM1A,PPM1J,PPM1K,PPP2R2B,PPP2R3A,PRKAA2,PRKAG1,PRKAG2,PRKAR2A,PRKAR2B,STIM1
Toll-like Receptor Cascades	3.38	0.323	2.53	CD14,DNM3,ITGB2,PLCG2,PTPN4,TLR1,TLR2,TLR4,TLR6,TLR7
nNOS Signaling in Skeletal Muscle Cells	3.38	0.271	#NUM!	CACNA1A,CACNA1S,CACNA2D1,CACNB1,CACNB4,CACNG6,CAPN3,CHRNA1,DMD,ITPR1,RYR1,RYR2,SNTA1
Tight Junction Signaling	3.38	0.178	#NUM!	ACTA1,CLDN14,CSTF2T,F11R,F2RL2,JAM2,JAM3,MYH1,MYH10,MYH2,MYH3,MYH8,MYL1,MYL9,MYLK,NGFR,PALS1,PARD6A,PATJ,PPM1J,PPP2R2B,PPP2R3A,PRKAG1,PRKAG2,PRKAR2A,PRKAR2B,SPTAN1,STX1B,TGFB1,TGFB3,TGFBR2,YBX3
Endocannabinoid Developing Neuron Pathway	3.34	0.194	0.447	ADCY1,ADCY2,ADCY3,ADCY9,ARAF,ATF4,CREB3L2,GNG11,GNG2,IRS1,MAP2K6,MAPK12,MAPK6,MLST8,PIK3CD,PIK3CG,PIK3R5,PRKAG1,PRKAG2,PRKAR2A,PRKAR2B,RAC2,RAF1,RAP2B,SRC
RHOGDI Signaling	3.32	0.168	-1.706	ACTA1,ARHGAP1,ARHGAP9,ARHGDIB,ARPC2,ARPC5,CD44,CDH1,CDH11,CDH13,DLC1,GNG11,GNG2,ITGA10,ITGA11,ITGA4,ITGAD,ITGB2,ITGB3,ITGB5,MSN,MYH1,MYH10,MYH2,MYH3,MYH8,MYL1,MYL11,MYL9,PIP4K2A,PPP1R12B,RAC2,RDX,RHOBTB1,RHOC,SRC,WASF2
Corticotropin Releasing Hormone Signaling	3.29	0.184	-0.626	ADCY1,ADCY2,ADCY3,ADCY9,ARPC5,ATF4,CACNA1A,CACNA1S,CACNA2D1,CACNB1,CACNB4,CACNG6,CREB3L2,GLI3,GUCY1A2,ITPR1,MAPK12,MEF2D,PLCG2,PRKAG1,PRKAG2,PRKAR2A,PRKAR2B,PRKCB,PRKCD,PRKCQ,RAF1,VEGFA
IL-3 Signaling	3.28	0.222	0.471	CRKL,CSF2RB,GAB2,IRS1,PIK3CD,PIK3CG,PIK3R5,PPP3CA,PPP3CB,PPP3CC,PRKCB,PRKCD,PRKCQ,PTPN6,RAF1,RAP2B,SHC1,STAT6
Ion channel transport	3.25	0.175	-0.539	ANO5,ATP10A,ATP10D,ATP11C,ATP13A5,ATP1A2,ATP1B1,ATP2A1,ATP2B2,ATP2B4,ATP8A1,ATP8B2,ATP8B4,ATP9A,CAMK2B,CAMK2G,CASQ1,CLCN1,CLCN4,MLKL,RAF1,RYR1,RYR2,SGK2,SLC9B2,TCIRG1,TRDN,TRPC1,TRPM6,UBB,WNK2,WWP1
GPCR-Mediated Integration of Enteroendocrine Signaling Exemplified by an L Cell	3.24	0.227	-1	ADCY1,ADCY2,ADCY3,ADCY9,ADRB2,ITPR1,NMB,PDIA3,PLCD1,PLCD4,PLCE1,PLCG2,PLCL1,PRKAG1,PRKAG2,PRKAR2A,PRKAR2B
GNRH Signaling	3.24	0.173	0	ADCY1,ADCY2,ADCY3,ADCY9,ATF4,CACNA1A,CACNA1S,CACNA2D1,CACNB1,CACNB4,CACNG6,CAMK2B,CAMK2G,CREB3L2,GNG11,GNG2,ITPR1,MAP2K6,MAP3K5,MAPK12,MMP2,PRKAG1,PRKAG2,PRKAR2A,PRKAR2B,PRKCB,PRKCD,PRKCQ,PTK2B,RAF1,RAP2B,SOS2,SRC
Neuregulin Signaling	3.21	0.197	0.258	CRKL,DCN,EGF,ERBB4,ERRFI1,ITGA10,ITGA11,ITGA4,ITGAD,ITGB2,ITGB3,ITGB5,NRG1,NRG4,PLCG2,PRKCB,PRKCD,PRKCQ,RAF1,RAP2B,SHC1,SOS2,SRC
Phospholipases	3.2	0.232	1.941	LIPG,PDIA3,PLA2G2A,PLA2G4A,PLA2G4C,PLA2R1,PLAAT1,PLCD1,PLCD4,PLCE1,PLCG2,PLCL1,PLD1,PNPLA3,PNPLA4,PRDX6
PDGF Signaling	3.2	0.213	2.065	CAV3,CRKL,CSNK2A1,IRS1,JAK3,PDGFRA,PDGFRB,PIK3CD,PIK3CG,PIK3R5,PLCG2,PRKCB,RAF1,RAP2B,SHC1,SOS2,SPHK1,SRC,SRF
RAC Signaling	3.2	0.187	2.357	ANK1,ARPC2,ARPC5,CD44,CYBB,IQGAP2,IRS1,ITGA10,ITGA11,ITGA4,ITGAD,ITGB2,ITGB3,ITGB5,NCF2,NOX4,PARD6A,PIK3CD,PIK3CG,PIK3R5,PIP4K2A,PLD1,PTK2B,RAC2,RAF1,RAP2B
Adrenergic Receptor Signaling Pathway (Enhanced)	3.19	0.17	-1.029	ADCY1,ADCY2,ADCY3,ADCY9,ADRB2,ATP6AP2,CACNA1A,CACNA1S,CACNA2D1,CACNB1,CACNB4,CACNG6,IL33,ITPR1,MAOB,PDIA3,PLCD1,PLCD4,PLCE1,PLCG2,PLCL1,PRKAG1,PRKAG2,PRKAR2A,PRKAR2B,PRKCB,PRKCD,PRKCQ,TCIRG1,TGFB1,TGFB3,TNFSF13B,TNFSF14,TNFSF8
Glycogen Degradation III	3.15	0.462	0	AGL,PGM1,PYGB,PYGL,PYGM,TYMP
Oxytocin in Brain Signaling Pathway	3.15	0.169	0.539	ATF4,CACNA1A,CACNA1S,CACNA2D1,CACNB1,CACNB4,CACNG6,CASP1,CREB3L2,GNG11,GNG2,IRS1,ITPR1,MEF2D,NLRP1,NLRP3,PIK3CD,PIK3CG,PIK3R5,PLA2G2A,PLA2G4A,PLA2G4C,PLA2R1,PLAAT1,PNPLA3,PNPLA4,PRDX6,PRKCB,PRKCD,PRKCQ,RAF1,RAP2B,RGS2,TLR4
OAS antiviral response	3.15	0.556	2.236	FLNA,OAS1,OAS2,OAS3,OASL
Opioid Signalling	3.14	0.211	-0.943	ADCY1,ADCY2,ADCY3,ADCY9,CAMK2B,CAMK2G,GNG11,GNG2,ITPR1,PDE1A,PDE4B,PDE4D,PLA2G4A,PPP3CA,PPP3CB,PPP3CC,PRKAR2A,PRKAR2B,PRKCD
Gαs Signaling	3.12	0.19	0.426	ADCY1,ADCY2,ADCY3,ADCY9,ADD3,ADRB2,ATF4,CNGA1,CREB3L2,GNG11,GNG2,HCAR2,HCK,HRH2,PRKAG1,PRKAG2,PRKAR2A,PRKAR2B,PTGDR,PTGER2,RGS2,RYR1,RYR2,SRC
ERBB4 Signaling	3.12	0.229	0.775	APH1B,ERBB4,IRS1,NRG1,NRG4,PIK3CD,PIK3CG,PIK3R5,PLCG2,PRKCB,PRKCD,PRKCQ,RAF1,RAP2B,SHC1,SOS2
Inhibition of Matrix Metalloproteases	3.11	0.282	-1	ADAM12,LRP1,MMP14,MMP16,MMP19,MMP2,MMP9,SDC2,THBS2,TIMP1,TIMP2
Transcriptional regulation by RUNX2	3.11	0.255	2.309	CDKN1A,COL1A1,GLI3,HDAC4,ITGBL1,LGALS3,RUNX1,RUNX2,SATB2,SRC,TWIST1,WWTR1,ZNF521
GDNF Family Ligand-Receptor Interactions	3.1	0.221	1	DOK1,DOK2,DOK4,DOK5,DOK6,IRS1,ITPR1,MAPK12,PIK3CD,PIK3CG,PIK3R5,PLCG2,RAF1,RAP2B,RET,SHC1,SOS2
Activation of NMDA receptors and postsynaptic events	3.09	0.214	-0.535	ADCY1,CAMK2B,CAMK2G,ERBB4,GRIA4,GRIN2B,LRRC7,NRG1,PRKAA2,PRKAG1,PRKAG2,PRKAR2A,PRKAR2B,RPS6KA3,SRC,TUBA1A,TUBA4A,TUBB6
IL-8 Signaling	3.03	0.165	3.307	ARAF,CCND2,CDH1,CYBB,GNG11,GNG2,IRAK3,IRAK4,IRS1,ITGB2,ITGB3,LASP1,MAPK12,MMP2,MMP9,MYL9,NCF2,NOX4,PIK3CD,PIK3CG,PIK3R5,PLD1,PRKCB,PRKCD,PRKCQ,PTK2B,RAC2,RAF1,RAP2B,RHOBTB1,RHOC,SRC,VCAM1,VEGFA,VEGFD
D-myo-inositol (1,4,5,6)-Tetrakisphosphate Biosynthesis	3.02	0.171	-0.655	ATP1A2,CILP,DUSP10,DUSP4,EYA4,HACD2,IGBP1,NUDT12,PLPP7,PLPPR4,PPFIA2,PPM1J,PPM1K,PPP1R12B,PPP1R1A,PPP1R3A,PPP1R3C,PPP2R2B,PPP2R3A,PPP3CA,PPP3CB,PPP3CC,PPTC7,PTPN13,PTPN22,PTPN6,PTPRC,PTPRF,PTPRJ,STYX,STYXL2
D-myo-inositol (3,4,5,6)-tetrakisphosphate Biosynthesis	3.02	0.171	-0.655	ATP1A2,CILP,DUSP10,DUSP4,EYA4,HACD2,IGBP1,NUDT12,PLPP7,PLPPR4,PPFIA2,PPM1J,PPM1K,PPP1R12B,PPP1R1A,PPP1R3A,PPP1R3C,PPP2R2B,PPP2R3A,PPP3CA,PPP3CB,PPP3CC,PPTC7,PTPN13,PTPN22,PTPN6,PTPRC,PTPRF,PTPRJ,STYX,STYXL2
PTEN Signaling	2.99	0.179	-1.964	CDKN1A,CSNK2A1,FGFR2,FOXO4,ITGA10,ITGA11,ITGA4,ITGAD,ITGB2,ITGB3,ITGB5,MAST2,NGFR,NTRK2,PDGFRA,PDGFRB,PIK3CD,PIK3CG,PIK3R5,RAC2,RAF1,RAP2B,SHC1,SOS2,TGFBR2,TGFBR3,TNFRSF11A
Platelet homeostasis	2.96	0.209	1.414	ATP2A1,ATP2B2,ATP2B4,FGR,GNG11,GNG2,GUCY1A2,ITPR1,ORAI2,P2RX4,P2RX6,P2RX7,PDE1A,PLA2G4A,PRKG1,PTPN6,SLC8A1,STIM1
Eukaryotic Translation Initiation	2.95	0.189	-3.545	CP,EIF1AX,EIF2S2,EIF3F,EIF3G,EIF3H,EIF4A2,EIF4B,EIF5,PABPC1,RPL14,RPL29,RPL3,RPL32,RPL35,RPL37A,RPL38,RPL3L,RPL4,RPLP1,RPS13,RPS15A,RPS24
Urate Biosynthesis/Inosine 5'-phosphate Degradation	2.94	0.429	-0.447	IMPDH1,LACC1,NT5C1A,NT5C3A,NT5E,NT5M
Regulation of Actin-based Motility by Rho	2.93	0.191	1.069	ACTA1,ARPC2,ARPC5,GSN,ITGA10,ITGA11,ITGA4,ITGAD,ITGB2,ITGB3,ITGB5,MYL1,MYL11,MYL9,MYLK,PIP4K2A,PPP1R12B,RAC2,RHOBTB1,RHOC,WAS,WIPF1
Sulfur amino acid metabolism	2.91	0.333	-1.414	APIP,CDO1,FMO1,GADL1,GOT2,MTRR,SUOX,TXN2
DAG and IP3 signaling	2.91	0.268	-0.632	ADCY1,ADCY2,ADCY3,ADCY9,CAMK2B,CAMK2G,ITPR1,PDE1A,PRKAR2A,PRKAR2B,PRKCD
VEGF Signaling	2.91	0.198	0	ACTA1,ACTN1,ACTN3,EIF1AX,EIF2S2,IRS1,PIK3CD,PIK3CG,PIK3R5,PLCG2,PRKCB,PTK2B,PTPN6,RAF1,RAP2B,SHC1,SOS2,SRC,VEGFA,VEGFD
Chronic Myeloid Leukemia Signaling	2.91	0.154	1.543	ABCB1,ADAR,ADCY3,CCND2,CDKN1A,CRKL,DYRK2,FZD7,GAB2,GLI3,HCK,HDAC4,IRF8,IRS1,MLST8,MMP9,NOTCH2,PDIA3,PIK3CD,PIK3CG,PIK3R5,PLCD1,PLCD4,PLCE1,PLCG2,PLCL1,PPP3CA,PPP3CB,PPP3CC,PRKAA2,PRKAG1,PRKAG2,PTPN13,PTPN6,RAC2,RAF1,RAP2B,SOS2,SPP1,TGFB1,TGFB3,TGFBR2,WNT9A
EPH-Ephrin signaling	2.9	0.202	3.441	APH1B,ARHGEF28,ARPC2,ARPC5,CLTCL1,EFNA5,EPHA3,EPHA4,EPHB2,EPHB3,FYN,GRIN2B,LYN,MMP2,MMP9,MYH10,MYL9,SDC2,SRC
Natural Killer Cell Signaling	2.89	0.165	2.121	COL1A1,COL1A2,COL3A1,FCER1G,FCGR2A,FCGR3A/FCGR3B,FYN,HSPA1A/HSPA1B,HSPA2,HSPA6,IRAK4,IRS1,JAK3,LCP2,MAP3K5,MAPK12,MYD88,PIK3CD,PIK3CG,PIK3R5,PLCG2,PRKCQ,PTK2B,PTPN6,PVR,RAC2,RAF1,RAP2B,SOS2,SYK,TYROBP,WAS,WIPF1
Paxillin Signaling	2.86	0.193	1.291	ACTA1,ACTN1,ACTN3,DOCK1,IRS1,ITGA10,ITGA11,ITGA4,ITGAD,ITGB2,ITGB3,ITGB5,MAPK12,PARVA,PIK3CD,PIK3CG,PIK3R5,PTK2B,RAP2B,SOS2,SRC
Acute Phase Response Signaling	2.86	0.168	2.4	C1QA,C1QB,C1QC,C1S,C3,C5,CP,CRABP2,FN1,FTL,IL1R1,IL1RAP,IL33,ITIH2,MAP2K6,MAP3K5,MAPK12,MYD88,NGFR,OSMR,PIK3CD,PIK3CG,RAF1,RAP2B,RBP7,SAA2,SERPINE1,SERPING1,SHC1,SOCS2,SOS2
GABAergic Receptor Signaling Pathway (Enhanced)	2.85	0.18	0.2	ADCY1,ADCY2,ADCY3,ADCY9,ALDH5A1,CACNA1A,CACNA1S,CACNA2D1,CACNB1,CACNB4,CACNG6,GLUL,GNG11,GNG2,GOT2,GPHN,GRIN2B,ITPR1,KCNJ5,PRKAG1,PRKAG2,PRKAR2A,PRKAR2B,SLC12A2,SLC38A2
CXCR4 Signaling	2.83	0.171	2.353	ADCY1,ADCY2,ADCY3,ADCY9,CD4,CXCR4,DOCK1,ELMO1,GNG11,GNG2,IRS1,ITPR1,LYN,MAPK12,MYL1,MYL11,MYL9,PIK3CD,PIK3CG,PIK3R5,PRKCB,PRKCD,PRKCQ,RAC2,RAF1,RAP2B,RHOBTB1,RHOC,SRC
MyD88:MAL(TIRAP) cascade initiated on plasma membrane	2.82	0.262	2.714	CD14,IRAK3,IRAK4,MYD88,PELI2,S100A9,TLR1,TLR2,TLR4,TLR6,UBB
Interleukin-4 and Interleukin-13 signaling	2.81	0.191	2.837	ANXA1,BCL6,CDKN1A,COL1A2,F13A1,FN1,HGF,IL4R,ITGB2,JAK3,MMP2,MMP9,RORA,RORC,STAT6,TGFB1,TIMP1,TWIST1,VCAM1,VEGFA,VIM
Amyotrophic Lateral Sclerosis Signaling	2.78	0.186	-0.258	BIRC3,CACNA1A,CACNA1S,CACNA2D1,CACNB1,CACNB4,CACNG6,CAPN3,CAPN8,CAPN9,CASP1,GLUL,GRIA4,GRIN2B,IGF1,IRS1,PIK3CD,PIK3CG,PIK3R5,PPP3CA,VEGFA,VEGFD
Platelet Adhesion to exposed collagen	2.76	0.4	2.449	COL1A1,COL1A2,FCER1G,FYN,ITGA10,LYN
TCR signaling	2.75	0.183	-1.46	CD4,CDC34,CUL1,FYB1,HLA-DRB1,LCP2,PLCG2,PRKCQ,PSMA4,PSMA7,PSMC1,PSMC2,PSMC3,PSMD12,PSMD2,PSMD3,PSMD4,PTPN22,PTPRC,PTPRJ,UBB,UBE2D1,WAS
Inflammasome pathway	2.74	0.35	2.646	CASP1,CASP8,MYD88,NLRP1,NLRP3,P2RX7,TLR4
HGF Signaling	2.73	0.179	0.943	CDKN1A,CRKL,DOCK1,HGF,IRS1,ITGA10,ITGA11,ITGA4,ITGAD,ITGB2,ITGB3,ITGB5,MAP3K5,MAPK12,PIK3CD,PIK3CG,PIK3R5,PLCG2,PRKCB,PRKCD,PRKCQ,RAF1,RAP2B,SOS2
IL-12 Signaling and Production in Macrophages	2.72	0.156	0	APOD,APOE,C3,CLU,COL1A1,COL1A2,COL3A1,DDR2,FCGR2A,FCGR3A/FCGR3B,IFIH1,IRF8,IRS1,JMJD6,LYZ,MAP2K6,MAPK12,MYD88,PIK3CD,PIK3CG,PIK3R5,PPARG,PRKAA2,PRKAG1,PRKAG2,PRKCB,PRKCD,PRKCQ,RXRA,SPI1,STAT6,TGFB1,TGFB3,TLR2,TLR3,TLR4,TNFRSF11A
Immunogenic Cell Death Signaling Pathway	2.72	0.2	2.357	ANXA1,ATF4,ATG4D,CASP1,CASP8,DAPK1,DAPK2,HSPA1A/HSPA1B,HSPA2,HSPA6,LRP1,MLKL,NGFR,NLRP3,P2RX7,PDIA3,TLR3,TLR4
HOTAIR Regulatory Pathway	2.72	0.17	2.746	ATXN1,CD44,CDH1,CDKN1A,COL1A1,COL1A2,COL3A1,IRS1,JAM2,KDM1A,MMP14,MMP16,MMP19,MMP2,MMP9,PIK3CD,PIK3CG,PIK3R5,RBM38,RHOC,SNAI2,SPP1,SRF,TGFB1,TLR4,TWIST1,VIM,WNT9A
HER-2 Signaling in Breast Cancer	2.71	0.157	3.212	ARAF,ARF3,CDKN1A,COX10,COX5B,COX6A2,COX6B1,COX6C,COX7A1,COX7B,COX7C,COX8A,EGF,FCER1G,FGR,FYN,HCK,IRS1,ITGB2,ITGB3,ITGB5,LYN,MLST8,MMP2,NRG1,PARD6A,PIK3CD,PIK3CG,PIK3R5,PRKCB,PRKCD,PRKCQ,RAF1,RAP2B,SOS2,SRC
Granulocyte Adhesion and Diapedesis	2.71	0.164	#NUM!	C5,C5AR1,CCR7,CCR9,CLDN14,CSF3R,CXCL16,CXCR4,CXCR6,FPR3,HRH2,IL1R1,IL1RAP,IL33,ITGA4,ITGB2,JAM3,MMP14,MMP16,MMP19,MMP2,MMP9,MSN,NGFR,RDX,SDC2,SDC3,SDC4,SELL,THY1,VCAM1
p38 MAPK Signaling	2.68	0.183	0.894	ATF4,CREB3L2,DUSP10,IL1R1,IL1RAP,IL33,IRAK3,IRAK4,MAP2K6,MAP3K5,MAPK12,MAPKAPK3,MEF2D,MKNK2,PLA2G2A,PLA2G4A,PLA2G4C,RPS6KA3,SRF,TGFB1,TGFB3,TGFBR2
Fc Epsilon RI Signaling	2.68	0.183	1.706	FCER1G,FYN,IRS1,LCP2,LYN,MAP2K6,MAPK12,PIK3CD,PIK3CG,PIK3R5,PLA2G2A,PLA2G4A,PLA2G4C,PLCG2,PRKCB,PRKCD,PRKCQ,RAC2,RAF1,RAP2B,SOS2,SYK
Factors involved in megakaryocyte development and platelet production	2.67	0.198	0.471	AK3,AKAP1,CABLES1,CAPZA2,CARMIL1,DOCK1,DOCK10,DOCK11,DOCK2,DOCK8,EHD2,KDM1A,MFN2,PRKAR2A,PRKAR2B,RAD51B,SH2B2,ZFPM2
Eicosanoid Signaling	2.67	0.214	1.633	ALOX5AP,CYSLTR1,PLA2G2A,PLA2G4A,PLA2G4C,PLA2R1,PLAAT1,PNPLA3,PNPLA4,PRDX6,PTGDR,PTGER2,PTGER3,PTGFR,TBXAS1
Interleukin-1 family signaling	2.66	0.18	-0.626	CASP1,CUL1,IL1R1,IL1RAP,IL33,IRAK3,IRAK4,MAP2K6,MYD88,PELI2,PSMA4,PSMA7,PSMC1,PSMC2,PSMC3,PSMD12,PSMD2,PSMD3,PSMD4,PTPN13,PTPN4,PTPN6,UBB
Acetyl-CoA Biosynthesis I (Pyruvate Dehydrogenase Complex)	2.64	0.571	-2	DLAT,DLD,PDHA1,PDHB
Signaling by Retinoic Acid	2.64	0.25	-1.508	CRABP2,CYP26B1,DHRS9,DLAT,DLD,PDHA1,PDHB,PDHX,PDK2,RDH14,RXRA
IGF-1 Signaling	2.64	0.189	0	CSNK2A1,IGF1,IGFBP4,IGFBP6,IGFBP7,IRS1,NEDD4,PIK3CD,PIK3CG,PIK3R5,PRKAG1,PRKAG2,PRKAR2A,PRKAR2B,RAF1,RAP2B,SHC1,SOCS2,SOS2,SRF
14-3-3-mediated Signaling	2.62	0.178	1.414	IRS1,MAP3K5,MAPK12,PDIA3,PIK3CD,PIK3CG,PIK3R5,PLCD1,PLCD4,PLCE1,PLCG2,PLCL1,PRKCB,PRKCD,PRKCQ,RAF1,RAP2B,SRC,TUBA1A,TUBA4A,TUBB6,TUBG1,VIM
Neurovascular Coupling Signaling Pathway	2.61	0.155	-0.686	CACNA1A,CACNA1S,CACNA2D1,CACNB1,CACNB4,CACNG6,GJA1,GRIA4,GRIN2B,GUCY1A2,ITPR1,KCNJ11,KCNJ12,KCNJ2,KCNJ5,KCNN2,LRRC38,ORAI2,P2RY1,PLA2G2A,PLA2G4A,PLA2G4C,PLA2R1,PLAAT1,PNPLA3,PNPLA4,PPP1R12B,PRDX6,PRKAG1,PRKAG2,PRKAR2A,PRKAR2B,PRKG1,RYR1,RYR2,STIM1
3-phosphoinositide Degradation	2.6	0.161	-0.655	ATP1A2,CILP,DUSP10,DUSP4,EYA4,HACD2,IGBP1,NUDT12,PLPP7,PLPPR4,PPFIA2,PPM1J,PPM1K,PPP1R12B,PPP1R1A,PPP1R3A,PPP1R3C,PPP2R2B,PPP2R3A,PPP3CA,PPP3CB,PPP3CC,PPTC7,PTPN13,PTPN22,PTPN6,PTPRC,PTPRF,PTPRJ,STYX,STYXL2
Signal regulatory protein family interactions	2.59	0.375	2.449	FYB1,PTK2B,PTPN6,SKAP2,SRC,TYROBP
Type II Diabetes Mellitus Signaling	2.58	0.17	1.291	ACSL5,ACSL6,CACNA1A,CACNA1S,CACNA2D1,CACNB1,CACNB4,CACNG6,IRS1,ITPR1,KCNJ11,MAP3K5,MAPK12,NGFR,PIK3CD,PIK3CG,PIK3R5,PKM,PPARG,PRKAA2,PRKAG1,PRKAG2,PRKCB,PRKCD,PRKCQ,SOCS2
EGF Signaling	2.56	0.224	-0.277	CSNK2A1,EGF,IRS1,ITPR1,MAPK12,PIK3CD,PIK3CG,PIK3R5,RAF1,SHC1,SOS2,SRC,SRF
RANK Signaling in Osteoclasts	2.56	0.194	0.471	BIRC3,GSN,IRS1,MAP2K6,MAP3K5,MAPK12,MITF,PIK3CD,PIK3CG,PIK3R5,PPP3CA,PPP3CB,PPP3CC,PTK2B,RAF1,SRC,TNFRSF11A,TRAF5
GPER1 signaling	2.56	0.244	0.905	ADCY1,ADCY2,ADCY3,ADCY9,FN1,GNG11,GNG2,PRKAR2A,PRKAR2B,SHC1,SRC
VEGF Family Ligand-Receptor Interactions	2.55	0.198	0.728	IRS1,PIK3CD,PIK3CG,PIK3R5,PLA2G2A,PLA2G4A,PLA2G4C,PLCG2,PRKCB,PRKCD,PRKCQ,RAF1,RAP2B,SHC1,SOS2,VEGFA,VEGFD
Gluconeogenesis I	2.54	0.296	-2.121	ALDOA,ENO2,ENO3,FBP2,GAPDH,GPI,MDH2,PGK1
NAD Salvage Pathway II	2.54	0.296	-1.134	ENPP5,NMNAT1,NMNAT2,NT5C1A,NT5C3A,NT5E,NT5M,NUDT12
Role of MAPK Signaling in Inhibiting the Pathogenesis of Influenza	2.54	0.203	0	ARAF,MAP2K6,MAP3K5,MAPK12,MYD88,PLA2G2A,PLA2G4A,PLA2G4C,PLA2R1,PLAAT1,PNPLA3,PNPLA4,PRDX6,RAF1,RPS6KA3,TLR4
Agranulocyte Adhesion and Diapedesis	2.53	0.157	#NUM!	ACTA1,AOC3,C5,C5AR1,CCR7,CCR9,CLDN14,CXCL16,CXCR4,CXCR6,FN1,IL1R1,IL33,ITGA4,ITGB2,JAM3,MMP14,MMP16,MMP19,MMP2,MMP9,MSN,MYH1,MYH10,MYH2,MYH3,MYH8,MYL1,MYL9,RDX,SDC4,SELL,VCAM1
RHOA Signaling	2.5	0.177	0.426	ACTA1,ARHGAP1,ARHGAP9,ARPC2,ARPC5,DLC1,IGF1,LPAR1,MSN,MYL1,MYL11,MYL9,MYLK,MYLK2,NEDD4,PIP4K2A,PLD1,PPP1R12B,PTK2B,RDX,SEPTIN11,SEPTIN6
Regulation of RUNX2 expression and activity	2.48	0.205	-2.84	CUL1,PPARGC1A,PSMA4,PSMA7,PSMC1,PSMC2,PSMC3,PSMD12,PSMD2,PSMD3,PSMD4,RUNX2,TWIST1,UBB,WWP1
Chaperone Mediated Autophagy	2.48	0.318	-0.378	EEF1A1,LAMP2,PARK7,PCNT,RNASE1,UBB,VIM
RHO GTPases Activate NADPH Oxidases	2.48	0.318	2.646	CYBA,CYBB,NCF2,PRKCB,PRKCD,RAC2,S100A9
ERBB Signaling	2.46	0.189	0	EGF,ERBB4,IRS1,MAP2K6,MAPK12,NRG1,NRG4,PIK3CD,PIK3CG,PIK3R5,PLCG2,PRKCB,PRKCD,PRKCQ,RAF1,RAP2B,SHC1,SOS2
GP1b-IX-V activation signalling	2.46	0.417	1.342	COL1A1,COL1A2,FLNA,RAF1,SRC
FOXO-mediated transcription of cell cycle genes	2.44	0.353	0.816	BTG1,CCNG2,CDKN1A,FOXO4,GADD45A,MSTN
fMLP Signaling in Neutrophils	2.44	0.173	1.528	ARPC2,ARPC5,CYBB,FPR3,GNG11,GNG2,IRS1,ITPR1,NCF2,NOX4,PIK3CD,PIK3CG,PIK3R5,PPP3CA,PPP3CB,PPP3CC,PRKCB,PRKCD,PRKCQ,RAC2,RAF1,RAP2B,WAS
Glioblastoma Multiforme Signaling	2.42	0.162	1.4	CCND2,CDKN1A,EGF,FZD7,IGF1,IRS1,ITPR1,PDGFRA,PDGFRB,PDIA3,PIK3CD,PIK3CG,PIK3R5,PLCD1,PLCD4,PLCE1,PLCG2,PLCL1,PRKCD,RAC2,RAF1,RAP2B,RHOBTB1,RHOC,SHC1,SOS2,SRC,WNT9A
nNOS Signaling in Neurons	2.4	0.234	-1	CAPN3,CAPN8,CAPN9,GRIN2B,PFKM,PPP3CA,PPP3CB,PPP3CC,PRKCB,PRKCD,PRKCQ
Apelin Pancreas Signaling Pathway	2.4	0.234	0.905	IRS1,MAPK12,PDE3B,PIK3CD,PIK3CG,PIK3R5,PRKAA2,PRKAG1,PRKAG2,PRKAR2A,PRKAR2B
TNFR2 non-canonical NF-kB pathway	2.36	0.206	-1.604	BIRC3,PSMA4,PSMA7,PSMC1,PSMC2,PSMC3,PSMD12,PSMD2,PSMD3,PSMD4,TNFRSF11A,TNFSF13B,TNFSF14,UBB
Remodeling of Epithelial Adherens Junctions	2.36	0.206	1.633	ACTA1,ACTN1,ACTN3,ARPC2,ARPC5,CBLL1,CDH1,DNM3,HGF,SRC,TUBA1A,TUBA4A,TUBB6,TUBG1
RET signaling	2.36	0.244	1.897	DOK1,DOK2,DOK4,DOK5,DOK6,GAB2,PIK3CD,RET,SHC1,SRC
Glioma Invasiveness Signaling	2.36	0.2	1.941	CD44,F2R,IRS1,ITGB3,MMP2,MMP9,PIK3CD,PIK3CG,PIK3R5,RAC2,RAP2B,RHOBTB1,RHOC,TIMP1,TIMP2
Caveolar-mediated Endocytosis Signaling	2.36	0.2	#NUM!	ACTA1,CD55,DYRK3,EGF,FLNA,FYN,ITGA10,ITGA11,ITGA4,ITGAD,ITGB2,ITGB3,ITGB5,MR1,SRC
Apelin Cardiac Fibroblast Signaling Pathway	2.35	0.304	-1.89	PRKAA2,PRKAG1,PRKAG2,SERPINE1,SPHK1,TGFB1,TGFB3
Regulation of Cellular Mechanics by Calpain Protease	2.34	0.189	0.378	ACTN1,ACTN3,CAPN3,CAPN8,CAPN9,CCND2,CNGA1,EGF,ITGA10,ITGA11,ITGA4,ITGAD,ITGB2,ITGB3,ITGB5,RAP2B,SRC
Virus Entry via Endocytic Pathways	2.34	0.175	#NUM!	ACTA1,AP4E1,CD55,CLTCL1,FLNA,FYN,IRS1,ITGB2,ITGB3,ITGB5,MR1,PIK3CD,PIK3CG,PIK3R5,PLCG2,PRKCB,PRKCD,PRKCQ,RAC2,RAP2B,SRC
Energy dependent regulation of mTOR by LKB1-AMPK	2.33	0.276	-2.121	CAB39,MLST8,PPM1A,PRKAA2,PRKAG1,PRKAG2,RRAGD,STRADB
Myogenesis	2.33	0.276	-0.707	BOC,CDON,MAP2K6,MAPK12,MEF2D,MYF6,MYOG,NEO1
Cytoprotection by HMOX1	2.3	0.21	-3.051	CARM1,COX5B,COX6B1,COX6C,COX7B,COX7C,COX8A,LRPPRC,NDUFA4,NLRP3,PPARA,RXRA,TACO1
Interleukin-3, Interleukin-5 and GM-CSF signaling	2.3	0.218	2.309	CRKL,CSF2RB,FYN,GAB2,HCK,JAK3,LYN,PIK3CD,PTPN6,SHC1,SYK,UBB
KEAP1-NFE2L2 pathway	2.28	0.187	-3.153	CDKN1A,CSNK2A1,CUL1,FBXL17,KEAP1,PRKCD,PSMA4,PSMA7,PSMC1,PSMC2,PSMC3,PSMD12,PSMD2,PSMD3,PSMD4,SESN1,UBB
Mitochondrial iron-sulfur cluster biogenesis	2.28	0.385	-1.342	FDX1,FDXR,FXN,GLRX5,ISCA1
Mitochondrial calcium ion transport	2.28	0.385	-1.342	AKAP1,MCUB,VDAC1,VDAC2,VDAC3
Guanosine Nucleotides Degradation III	2.28	0.385	-1	LACC1,NT5C1A,NT5C3A,NT5E,NT5M
Regulation of eIF4 and p70S6K Signaling	2.28	0.157	1.155	EIF1AX,EIF2S2,EIF3F,EIF3G,EIF3H,EIF4A2,IRS1,ITGA10,ITGA11,ITGA4,ITGAD,ITGB2,ITGB3,ITGB5,MAPK12,PABPC1,PIK3CD,PIK3CG,PIK3R5,PPM1J,PPP2R2B,PPP2R3A,RAF1,RAP2B,RPS13,RPS15A,RPS24,SHC1,SOS2
Glycerophospholipid biosynthesis	2.26	0.182	0.943	ACHE,AGPAT3,CSNK2A1,ETNK2,GPD1L,LPIN1,LPIN2,LPIN3,MBOAT1,MBOAT2,OSBPL10,PLA2G2A,PLA2G4A,PLA2G4C,PLA2R1,PLD1,PNPLA3,STARD7
Interferon Signaling	2.25	0.25	2.828	IFI35,IFI6,IFIT3,IFITM1,IFITM2,IFITM3,MED14,MX1,OAS1
Signaling by the B Cell Receptor (BCR)	2.24	0.159	-0.784	CD22,CUL1,FYN,ITPR1,LYN,ORAI2,PIK3AP1,PIK3CD,PLCG2,PPP3CA,PPP3CB,PRKCB,PSMA4,PSMA7,PSMC1,PSMC2,PSMC3,PSMD12,PSMD2,PSMD3,PSMD4,PTPN6,RASGRP3,STIM1,SYK,TRPC1,UBB
Cell junction organization	2.24	0.185	0.243	ACTN1,ANG,CDH1,CDH11,CDH13,CLDN14,F11R,FBLIM1,FLNA,JUP,LAMA3,PALS1,PARD6A,PARVA,PARVB,PATJ,PVR
Mitophagy	2.23	0.267	-2.121	CSNK2A1,MFN2,PRKN,SRC,TOMM7,TOMM70,UBB,VDAC1
Xenobiotic Metabolism Signaling	2.22	0.142	#NUM!	ABCB1,ABCC3,AHR,ALDH18A1,ALDH1L1,ALDH1L2,ALDH5A1,CAMK1D,CAMK2B,CAMK2G,CES3,CES4A,CHST11,FMO1,FMO4,FTL,GSTM4,GSTM5,HDAC4,IRS1,KEAP1,MAOB,MAP2K6,MAP3K5,MAPK12,NQO2,PIK3CD,PIK3CG,PIK3R5,PPARGC1A,PPM1J,PPP2R2B,PPP2R3A,PRKCB,PRKCD,PRKCQ,RAF1,RAP2B,RXRA,SOD3,SULT1C2,UST
Vasopressin regulates renal water homeostasis via Aquaporins	2.21	0.233	0	ADCY1,ADCY2,ADCY3,ADCY9,AQP3,AQP4,GNG11,GNG2,PRKAR2A,PRKAR2B
BAG2 Signaling Pathway	2.21	0.188	1.134	ANXA2,CDKN1A,HSPA1A/HSPA1B,HSPA2,HSPA6,PRKN,PSMA4,PSMA7,PSMC1,PSMC2,PSMC3,PSMD12,PSMD2,PSMD3,PSMD4,UBE2D1
UVA-Induced MAPK Signaling	2.21	0.18	1.155	IRS1,MAPK12,PARP1,PARP12,PARP4,PARP8,PDIA3,PIK3CD,PIK3CG,PIK3R5,PLCD1,PLCD4,PLCE1,PLCG2,PLCL1,RAP2B,RPS6KA3,TNKS2
Th2 Pathway	2.2	0.165	1.528	ACVR2B,APH1B,CD28,CD4,CXCR4,CXCR6,HLA-DRB1,IKZF1,IL33,IL4R,IRS1,ITGB2,JAK3,NOTCH2,PIK3CD,PIK3CG,PIK3R5,PRKCQ,SPI1,STAT6,TGFB1,TGFBR2,TGFBR3
Toll-like Receptor Signaling	2.2	0.192	2.111	CD14,IL33,IRAK3,IRAK4,MAP2K6,MAPK12,MYD88,PPARA,TLR1,TLR2,TLR3,TLR4,TLR6,TLR7,UBB
Acute Myeloid Leukemia Signaling	2.19	0.183	-1.155	ARAF,CSF1R,CSF2RB,CSF3R,IDH2,IDH3B,IRS1,JUP,MAP2K6,PIK3CD,PIK3CG,PIK3R5,RAF1,RAP2B,RUNX1,SOS2,SPI1
Actin Nucleation by ARP-WASP Complex	2.19	0.183	1.414	ARPC2,ARPC5,ITGA10,ITGA11,ITGA4,ITGAD,ITGB2,ITGB3,ITGB5,PPP1R12B,RAC2,RAP2B,RHOBTB1,RHOC,SOS2,WAS,WIPF1
Mitochondrial biogenesis	2.18	0.203	-3.051	ACSS2,ATP5F1B,CARM1,IDH2,MAPK12,MEF2D,PPARA,PPARGC1A,PRKAA2,PRKAG1,PRKAG2,RXRA,TWNK
Signaling by ERBB2	2.18	0.22	-0.302	CDC37,CUL5,EGF,ERBB4,FYN,NRG1,NRG4,PRKCD,SHC1,SRC,UBB
Netrin-1 signaling	2.18	0.22	0.302	ABLIM2,DOCK1,FYN,HJV,MAPK12,NEO1,PRKCQ,SLIT2,SLIT3,SRC,TRPC1
ABC-family proteins mediated transport	2.17	0.178	-2.357	ABCA5,ABCA8,ABCB1,ABCB4,ABCC3,ABCD2,EIF2S2,KCNJ11,PSMA4,PSMA7,PSMC1,PSMC2,PSMC3,PSMD12,PSMD2,PSMD3,PSMD4,UBB
Purine Nucleotides Degradation II (Aerobic)	2.17	0.316	-0.447	IMPDH1,LACC1,NT5C1A,NT5C3A,NT5E,NT5M
Germ Cell-Sertoli Cell Junction Signaling	2.17	0.157	#NUM!	ACTA1,ACTN1,ACTN3,CDH1,GSN,IRS1,JUP,KEAP1,MAP2K6,MAP3K5,MAPK12,PIK3CD,PIK3CG,PIK3R5,RAB8B,RAC2,RAP2B,RHOBTB1,RHOC,SRC,TGFB1,TGFB3,TGFBR2,TUBA1A,TUBA4A,TUBB6,TUBG1
Reelin Signaling in Neurons	2.16	0.164	0.688	APOE,ARHGEF28,ARPC2,ARPC5,CAMK2B,CAMK2G,CRKL,DNAH1,FGR,FYN,GRIN2B,HCK,IRS1,LYN,MAP1B,MAP2K6,MAPK12,PDK2,PIK3CD,PIK3CG,PIK3R5,SRC,VLDLR
EIF2 Signaling	2.14	0.147	-1.091	ACTA1,ATF4,EIF1AX,EIF2S2,EIF3F,EIF3G,EIF3H,EIF4A2,EIF5,IRS1,NOX4,PABPC1,PIK3CD,PIK3CG,PIK3R5,RAF1,RAP2B,RPL14,RPL29,RPL3,RPL32,RPL35,RPL37A,RPL38,RPL3L,RPL4,RPLP1,RPS13,RPS15A,RPS24,SHC1,SOS2,VEGFA,WARS1
Signaling by Erythropoietin	2.14	0.28	1.89	CRKL,LYN,PIK3CD,PIK3CG,PIK3R5,PLCG2,SHC1
Signaling by MET	2.14	0.19	2.84	COL1A1,COL1A2,COL3A1,COL5A2,CRKL,FN1,HGF,LAMA1,LAMA3,LAMA4,LAMB1,PTPRJ,SHC1,SRC,UBB
Aldosterone Signaling in Epithelial Cells	2.1	0.155	1.147	DNAJB5,DNAJC19,DNAJC24,HSPA1A/HSPA1B,HSPA2,HSPA6,IRS1,ITPR1,LRRC38,NEDD4,PDIA3,PIK3CD,PIK3CG,PIK3R5,PIP4K2A,PLCD1,PLCD4,PLCE1,PLCG2,PLCL1,PRKCB,PRKCD,PRKCQ,RAF1,SLC12A2,SOS2,TRAP1
Dopamine Receptor Signaling	2.09	0.188	-1	ADCY1,ADCY2,ADCY3,ADCY9,MAOB,NCS1,PPM1J,PPP1R3A,PPP1R3C,PPP2R2B,PPP2R3A,PRKAG1,PRKAG2,PRKAR2A,PRKAR2B
IL-7 Signaling Pathway	2.09	0.188	1.941	BCL6,EBF1,FOXO4,FYN,HGF,IL7R,IRS1,JAK3,LYN,MAPK12,PIK3CD,PIK3CG,PIK3R5,SHC1,SOS2
Integration of energy metabolism	2.08	0.175	-0.277	ADCY1,ADCY2,ADCY3,ADCY9,CACNA1A,GNG11,GNG2,ITPR1,KCNJ11,KCNS3,MARCKS,PFKFB1,PRKAA2,PRKAG2,PRKAR2A,PRKAR2B,STXBP1,TKT
Metabolism of polyamines	2.05	0.203	-2.887	AGMAT,OAZ2,PSMA4,PSMA7,PSMC1,PSMC2,PSMC3,PSMD12,PSMD2,PSMD3,PSMD4,SAT1
Signaling by ERBB4	2.05	0.203	-0.577	APH1B,APOE,EGF,ERBB4,NEDD4,NRG1,NRG4,SHC1,SPARC,SRC,UBB,WWP1
IL-1 Signaling	2.05	0.177	0.905	ADCY1,ADCY2,ADCY3,ADCY9,GNG11,GNG2,IL1R1,IL1RAP,IRAK3,IRAK4,MAP2K6,MAPK12,MYD88,PRKAG1,PRKAG2,PRKAR2A,PRKAR2B
Glycine Degradation (Creatine Biosynthesis)	2.04	1	#NUM!	GAMT,GATM
SNARE Signaling Pathway	2.02	0.162	-0.426	ADCY1,ADCY2,ADCY3,ADCY9,CACNA2D1,CACNB1,CACNB4,CAMK2B,CAMK2G,MYH1,MYH10,MYH2,MYH3,MYH8,MYL1,MYL9,PRKAG1,PRKAG2,PRKAR2A,PRKAR2B,STX1B,STXBP1
Factors Promoting Cardiogenesis in Vertebrates	1.99	0.157	0.426	ACVR2B,ATF4,CAMK2B,CAMK2G,CREB3L2,FZD7,LRP1,MAPK12,NOX4,PDIA3,PLCD1,PLCD4,PLCE1,PLCG2,PLCL1,PRKCB,PRKCD,PRKCQ,SMAD8,TGFB1,TGFB3,TGFBR2,TGFBR3,WNT9A
Interleukin-2 family signaling	1.99	0.217	3.162	CSF2RB,GAB2,HAVCR2,IL21R,JAK3,PIK3CD,PTK2B,PTPN6,SHC1,SYK
YAP1- and WWTR1 (TAZ)-stimulated gene expression	1.98	0.333	-0.447	HIPK2,KAT2B,RUNX2,TEAD1,WWTR1
Cellular response to hypoxia	1.97	0.187	-3.742	CUL2,ELOB,PSMA4,PSMA7,PSMC1,PSMC2,PSMC3,PSMD12,PSMD2,PSMD3,PSMD4,UBB,UBE2D1,VEGFA
Signaling by NOTCH4	1.95	0.181	-2.324	APH1B,CUL1,KAT2B,MAML2,NOTCH2,PSMA4,PSMA7,PSMC1,PSMC2,PSMC3,PSMD12,PSMD2,PSMD3,PSMD4,UBB
Interleukin-7 signaling	1.94	0.286	0.816	CISH,HGF,IL7R,IRS1,JAK3,SOCS2
Regulation of TLR by endogenous ligand	1.94	0.286	2.449	CD14,S100A9,TLR1,TLR2,TLR4,TLR6
Inhibition of ARE-Mediated mRNA Degradation Pathway	1.93	0.153	1	CNOT4,CNOT7,MAPK12,MAPK6,NGFR,PPM1J,PPP2R2B,PPP2R3A,PRKAG1,PRKAG2,PRKAR2A,PRKAR2B,PSMA4,PSMA7,PSMC1,PSMC2,PSMC3,PSMD12,PSMD2,PSMD3,PSMD4,TNFSF13B,TNFSF14,TNFSF8,ZFP36L2
Ferroptosis Signaling Pathway	1.91	0.16	0.218	ARAF,ARF3,ATF4,CDKN1A,CYBB,EMP1,FANCD2,FTL,KEAP1,NOX4,PEBP1,PRKAA2,PRKAG1,PRKAG2,RAF1,RAP2B,SAT1,SLC1A5,STEAP3,VDAC2,WWTR1
mTOR Signaling	1.91	0.145	1.342	EIF3F,EIF3G,EIF3H,EIF4A2,EIF4B,IRS1,MLST8,PIK3CD,PIK3CG,PIK3R5,PLD1,PPM1J,PPP2R2B,PPP2R3A,PRKAA2,PRKAG1,PRKAG2,PRKCB,PRKCD,PRKCQ,PRR5,RAC2,RAP2B,RHOBTB1,RHOC,RPS13,RPS15A,RPS24,RPS6KA3,VEGFA,VEGFD
Ribonucleotide Reductase Signaling Pathway	1.9	0.151	0.6	ATF4,CDC34,CDH1,CDKN1A,CREB3L2,CUL1,HGF,IRS1,MAPK12,MLST8,MMP2,MMP9,PARP1,PARP12,PARP4,PARP8,PHF10,PIK3CD,PIK3CG,PIK3R5,RRM2B,SNAI2,SRC,TNKS2,VEGFA,YBX1
Inhibition of Angiogenesis by TSP1	1.89	0.235	0	FYN,GUCY1A2,MAPK12,MMP9,SDC2,TGFB1,TGFBR2,VEGFA
Autism Signaling Pathway	1.89	0.135	0.781	ADSL,ALDH18A1,ALDH1L1,ALDH1L2,ALDH5A1,CACNA1A,CACNA1S,CACNA2D1,CACNB1,CACNB4,CACNG6,CAMK2B,CAMK2G,DLD,FZD7,GRIN2B,HGF,IGF1,IL33,IRS1,L2HGDH,MLST8,MR1,NTRK2,PIK3CD,PIK3CG,PIK3R5,PPM1K,PRKAG1,PRKAG2,PRKAR2A,PRKAR2B,RAF1,RAP2B,RXRA,SOS2,TGFB1,TGFB3,TNFSF13B,TNFSF14,TNFSF8,WNT9A
Bladder Cancer Signaling	1.87	0.164	1.134	CDH1,CDKN1A,DAPK1,EGF,FGF13,FGF14,FGF18,FGF5,FGF7,HDAC4,MMP14,MMP16,MMP19,MMP2,MMP9,RAF1,RAP2B,VEGFA,VEGFD
Relaxin Signaling	1.86	0.153	0.243	ADCY1,ADCY2,ADCY3,ADCY9,GDE1,GNG11,GNG2,GUCY1A2,IRS1,MMP9,PDE1A,PDE3A,PDE3B,PDE4B,PDE4D,PIK3CD,PIK3CG,PIK3R5,PRKAG1,PRKAG2,PRKAR2A,PRKAR2B,SMPDL3A,VEGFA
G alpha (z) signalling events	1.86	0.208	0.632	ADCY1,ADCY2,ADCY3,ADCY9,GNG11,GNG2,PRKCB,PRKCD,PRKCQ,RGS17
Glyoxylate metabolism and glycine degradation	1.85	0.25	-2.646	DLAT,DLD,GOT2,NDUFAB1,PDHA1,PDHB,PDHX
Adenosine Nucleotides Degradation II	1.85	0.312	-1	LACC1,NT5C1A,NT5C3A,NT5E,NT5M
Signaling by ALK	1.85	0.25	1.89	IRS1,JAK3,MDK,PTN,PTPN6,SHC1,SRC
Parkinson's Signaling	1.85	0.312	#NUM!	GPR37,MAPK12,PARK7,PRKN,SNCAIP
Role of JAK1 and JAK3 in γc Cytokine Signaling	1.85	0.186	#NUM!	IL21R,IL4R,IL7R,IRS1,JAK3,PIK3CD,PIK3CG,PIK3R5,PTK2B,RAP2B,SHC1,STAT6,SYK
Epithelial Adherens Junction Signaling	1.82	0.152	0.408	ACVR2B,ARPC2,ARPC5,CDH1,EGF,FYN,HGF,MYH10,MYH2,NANOS1,NOTCH2,PPM1J,PPP2R2B,PPP2R3A,PRKAA2,PRKAG1,PRKAG2,RAP2B,SNAI2,SRC,STK4,TGFBR2,TGFBR3,WAS
PI3K/AKT Signaling	1.82	0.145	1.069	CDC37,CDKN1A,CSF2RB,EPM2A,GAB2,IFNLR1,IL17RD,IL1R1,IL21R,IL4R,IL7R,ITGA10,ITGA11,ITGA4,ITGAD,ITGB2,ITGB3,ITGB5,JAK3,MAP3K5,PIK3CD,PIK3CG,PPM1J,PPP2R2B,PPP2R3A,RAF1,RAP2B,SHC1,SOS2
IL-2 Signaling	1.78	0.188	1.508	CSNK2A1,IRS1,JAK3,PIK3CD,PIK3CG,PIK3R5,PTK2B,RAF1,RAP2B,SHC1,SOS2,SYK
LPS-stimulated MAPK Signaling	1.77	0.172	0.535	CD14,IRS1,MAP2K6,MAP3K5,MAPK12,PIK3CD,PIK3CG,PIK3R5,PRKCB,PRKCD,PRKCQ,RAF1,RAP2B,SRF,TLR4
Apelin Endothelial Signaling Pathway	1.77	0.154	0.894	ADCY1,ADCY2,ADCY3,ADCY9,GNG11,GNG2,HDAC4,IRS1,MAPK12,MEF2D,PIK3CD,PIK3CG,PIK3R5,PRKAA2,PRKAG1,PRKAG2,PRKCB,PRKCD,PRKCQ,RAF1,RAP2B,VCAM1
Response of EIF2AK4 (GCN2) to amino acid deficiency	1.76	0.165	-3.638	ATF4,CEBPG,EIF2S2,GCN1,RPL14,RPL29,RPL3,RPL32,RPL35,RPL37A,RPL38,RPL3L,RPL4,RPLP1,RPS13,RPS15A,RPS24
Cholecystokinin/Gastrin-mediated Signaling	1.76	0.16	0.728	EPHA4,IL33,ITPR1,MAP2K6,MAPK12,MEF2D,PRKCB,PRKCD,PRKCQ,PTK2B,RAC2,RAF1,RAP2B,RHOBTB1,RHOC,SHC1,SOS2,SRC,SRF
Growth Hormone Signaling	1.75	0.181	0	IGF1,IRS1,PIK3CD,PIK3CG,PIK3R5,PLCG2,PRKCB,PRKCD,PRKCQ,PTPN6,RPS6KA3,SOCS2,SRF
Role of Osteoblasts in Rheumatoid Arthritis Signaling Pathway	1.75	0.138	2.121	ACVR2B,COL1A1,CTSK,CTSS,DKK2,FZD7,IGF1,IL33,IRS1,JAK3,LRP1,MMP14,MMP16,MMP19,MMP2,MMP9,PIK3CD,PIK3CG,PIK3R5,RUNX2,SFRP1,SFRP2,SFRP4,SMAD8,SRC,STAT6,TGFB1,TGFB3,TNFSF13B,TNFSF14,TNFSF8,VEGFA,VEGFD,WNT9A
Glucose metabolism	1.74	0.175	-2.673	ALDOA,FBP2,GOT2,GPI,MDH2,PCK1,PFKFB1,PFKM,PKM,SLC25A1,SLC25A11,SLC25A12,SLC37A4,TPI1
Aggrephagy	1.74	0.209	-0.333	DYNLL1,PARK7,PCNT,PRKN,TUBA1A,TUBA4A,TUBB6,UBB,VIM
Neurotrophin/TRK Signaling	1.74	0.175	0.577	ATF4,CREB3L2,IRS1,MAP2K6,MAP3K5,NGFR,NTRK2,PIK3CD,PIK3CG,PIK3R5,RAF1,RAP2B,SHC1,SOS2
Nephrin family interactions	1.74	0.261	1.633	ACTN1,ACTN3,FYN,KIRREL1,SPTAN1,SPTBN1
FLT3 Signaling	1.74	0.222	2.121	FYN,GAB2,HCK,PTPRJ,SLA,SOCS2,SYK,UBB
Xenobiotic Metabolism PXR Signaling Pathway	1.73	0.144	0	ABCB1,ABCC3,ALDH18A1,ALDH1L1,ALDH1L2,ALDH5A1,CAMK2B,CAMK2G,CES3,CES4A,CHST11,GSTM4,GSTM5,MAOB,PPARGC1A,PPM1A,PPP1R3A,PPP1R3C,PRKAG1,PRKAG2,PRKAR2A,PRKAR2B,PRKCB,PRKCD,PRKCQ,RXRA,SULT1C2,UST
Thrombopoietin Signaling	1.73	0.185	1.732	GAB2,IRS1,PIK3CD,PIK3CG,PIK3R5,PLCG2,PRKCB,PRKCD,PRKCQ,RAF1,RAP2B,SHC1
TGF-β Signaling	1.72	0.167	0.832	ACVR2B,AMHR2,GSC,MAP2K6,MAPK12,PITX2,RAF1,RAP2B,RUNX2,SERPINE1,SMAD8,SOS2,TGFB1,TGFB3,TGFBR2,ZFYVE9
Protein ubiquitination	1.69	0.233	-2.646	CDC34,UBB,UBE2B,UBE2D1,UBE2E3,UBE2G1,USP9X
Renal Cell Carcinoma Signaling	1.69	0.173	0.707	CUL2,ELOB,FH,HGF,IRS1,PIK3CD,PIK3CG,PIK3R5,RAF1,RAP2B,SOS2,TGFB1,UBB,VEGFA
Amyloid Processing	1.68	0.196	-1.342	APH1B,CAPN3,CAPN8,CAPN9,CSNK2A1,MAPK12,PRKAG1,PRKAG2,PRKAR2A,PRKAR2B
Aspartate and asparagine metabolism	1.66	0.333	-1	GADL1,GOT2,NAT8L,SLC25A12
TR/RXR Activation	1.66	0.154	-0.229	ATP2A1,COL6A3,DAPK2,IRS1,ITGB3,MBP,PCK1,PDE3B,PIK3CD,PIK3CG,PIK3R5,PPARA,PPARG,PPARGC1A,RXRA,SLC16A2,SRC,UCP3,VEGFA,VEGFD
Presynaptic depolarization and calcium channel opening	1.66	0.333	0	CACNA1A,CACNA2D1,CACNB1,CACNB4
Reversible hydration of carbon dioxide	1.66	0.333	1	CA1,CA12,CA14,CA5B
Macrophage Classical Activation Signaling Pathway	1.66	0.143	3.657	ACO2,CD14,CYBB,DLAT,DLD,GBP2,HLA-DRB1,IL33,IRAK4,IRF8,MYD88,NCF2,PDHA1,PDHB,PDHX,PKM,PPARG,SDHB,SPI1,STAT6,TGFB1,TGFB3,TLR4,TNFSF13B,TNFSF14,TNFSF8,UQCRC2
Antioxidant Action of Vitamin C	1.65	0.158	-1.604	CSF2RB,MAPK12,PDIA3,PLA2G2A,PLA2G4A,PLA2G4C,PLA2R1,PLAAT1,PLCD1,PLCD4,PLCE1,PLCG2,PLCL1,PLD1,PNPLA3,PNPLA4,PRDX6,SLC2A5
Metabolism of water-soluble vitamins and cofactors	1.65	0.186	-0.905	AASDHPPT,AOX1,ENPP2,GPHN,HLCS,MTRR,PCCB,PDXK,RFK,SLC19A2,TCN2
Phagosome Maturation	1.64	0.146	#NUM!	ATP6AP2,CTSK,CTSS,CYBB,DYNC2H1,DYNC2I2,DYNLL1,HLA-DRB1,LAMP1,LAMP2,MR1,NCF2,NOX4,PRDX2,PRDX5,PRDX6,RAB7B,RAC2,STX1B,TCIRG1,TUBA1A,TUBA4A,TUBB6,TUBG1
Branched-chain amino acid catabolism	1.63	0.278	-2.236	ACADSB,DLD,HIBADH,HIBCH,PPM1K
IL-6 Signaling	1.63	0.153	1.147	ABCB1,CD14,COL1A1,CSNK2A1,IL1R1,IL1RAP,IL33,IRS1,MAP2K6,MAPK12,NGFR,PIK3CD,PIK3CG,PIK3R5,RAF1,RAP2B,SHC1,SOS2,SRF,VEGFA
LXR/RXR Activation	1.62	0.154	-0.471	APOD,APOE,C3,CD14,CLU,IL1R1,IL1RAP,IL33,LYZ,MMP9,MSR1,NGFR,NR1H3,PLTP,PON3,RXRA,SAA2,TLR3,TLR4
MyD88 dependent cascade initiated on endosome	1.62	0.226	1.89	CD14,IRAK4,MYD88,PELI2,TLR4,TLR7,UBB
Insulin Receptor Signaling	1.61	0.15	0.229	CRKL,EPM2A,FOXO4,FYN,IRS1,PDE3B,PIK3CD,PIK3CG,PIK3R5,PPP1R3A,PPP1R3C,PRKAG1,PRKAG2,PRKAR2A,PRKAR2B,PTPRF,RAF1,RAP2B,SHC1,SOS2,TRIP10
Gαi Signaling	1.61	0.15	2.4	ADCY1,ADCY2,ADCY3,ADCY9,ADORA3,GNG11,GNG2,HCAR2,LPAR1,P2RY12,P2RY13,PRKAG1,PRKAG2,PRKAR2A,PRKAR2B,PTGER3,RAF1,RAP2B,SHC1,SOS2,SRC
NIK-->noncanonical NF-kB signaling	1.6	0.183	-3.317	CUL1,PSMA4,PSMA7,PSMC1,PSMC2,PSMC3,PSMD12,PSMD2,PSMD3,PSMD4,UBB
WNT/β-catenin Signaling	1.6	0.144	-1.46	ACVR2B,APPL1,CD44,CDH1,CSNK2A1,DKK2,DKK3,FZD7,GJA1,LRP1,PPM1J,PPP2R2B,PPP2R3A,SFRP1,SFRP2,SFRP4,SOX5,SOX6,SRC,TGFB1,TGFB3,TGFBR2,TGFBR3,UBB,WNT9A
Th1 and Th2 Activation Pathway	1.6	0.144	#NUM!	ACVR2B,APH1B,CD28,CD4,CXCR4,CXCR6,HAVCR2,HLA-DRB1,IKZF1,IL33,IL4R,IRS1,ITGB2,JAK3,MAP2K6,NOTCH2,PIK3CD,PIK3CG,PIK3R5,PRKCQ,SPI1,STAT6,TGFB1,TGFBR2,TGFBR3
4-aminobutyrate Degradation I	1.59	0.667	#NUM!	ALDH5A1,SUCLG2
Regulation of Apoptosis	1.58	0.189	-3.162	PSMA4,PSMA7,PSMC1,PSMC2,PSMC3,PSMD12,PSMD2,PSMD3,PSMD4,UBB
FLT3 Signaling in Hematopoietic Progenitor Cells	1.57	0.167	0.277	ATF4,CREB3L2,GAB2,IRS1,MAPK12,PIK3CD,PIK3CG,PIK3R5,RAF1,RAP2B,RPS6KA3,SHC1,SOS2,STAT6
JAK/STAT Signaling	1.57	0.167	0.535	CDKN1A,CISH,IRS1,JAK3,PIK3CD,PIK3CG,PIK3R5,PTPN6,RAF1,RAP2B,SHC1,SOCS2,SOS2,STAT6
ISGylation Signaling Pathway	1.57	0.157	3.153	HERC5,IFIH1,IFNLR1,IRF6,IRF8,ITGB2,LIPG,MAPK12,NEDD4,PRKN,TLR1,TLR2,TLR3,TLR4,TLR6,TLR7,UBE2L6
Agrin Interactions at Neuromuscular Junction	1.54	0.174	0.632	ACTA1,CHRNA1,ERBB4,ITGA4,LAMB1,MAPK12,MUSK,NRG1,NRG4,RAC2,RAP2B,SRC
Sensory processing of sound by inner hair cells of the cochlea	1.54	0.174	1.155	ATP2B2,CAPZA2,CLIC5,EPB41L1,EPB41L3,EPS8,EPS8L2,MSN,RDX,SPTAN1,SPTBN1,WHRN
Cell surface interactions at the vascular wall	1.54	0.137	4.271	ATP1B1,BSG,CD44,CD74,CD84,COL1A1,COL1A2,DOK2,F11R,FCER1G,FN1,FYN,ITGA4,ITGB2,ITGB3,JAM2,JAM3,JAML,LYN,PROS1,PTPN6,SDC2,SDC3,SDC4,SELL,SHC1,SLC7A10,SRC,TGFB1
Trafficking and processing of endosomal TLR	1.53	0.308	2	CTSK,CTSS,TLR3,TLR7
Dissolution of Fibrin Clot	1.53	0.308	2	ANXA2,PLAT,S100A10,SERPINE1
IL-13 Signaling Pathway	1.51	0.153	3.638	CHI3L1,FGR,FYN,HCK,IL33,IL4R,IRS1,LYN,MAPK12,PIK3CD,PIK3CG,PIK3R5,POSTN,PRKCD,SRC,STAT6,TGFB1,TGFB3
Gα12/13 Signaling	1.5	0.148	0.894	CDH1,CDH11,CDH13,F2R,F2RL2,IRS1,LPAR1,MAP3K5,MAPK12,MEF2D,MYL1,MYL11,MYL9,PIK3CD,PIK3CG,PIK3R5,PTK2B,RAF1,RAP2B,SRC
VDR/RXR Activation	1.49	0.167	-1	CD14,CDKN1A,CSNK2A1,GADD45A,HOXA10,IGFBP6,PRKCB,PRKCD,PRKCQ,RUNX2,RXRA,SEMA3B,SPP1
Role of Hypercytokinemia/hyperchemokinemia in the Pathogenesis of Influenza	1.49	0.163	3.207	CASP1,IFIT2,IFIT3,IFNLR1,IL33,MX1,MYD88,NLRP3,OAS1,OAS2,OAS3,TLR3,TLR4,TLR7
Activation of Matrix Metalloproteinases	1.48	0.212	2.646	CTSK,MMP14,MMP16,MMP2,MMP9,TIMP1,TIMP2
Xenobiotic Metabolism General Signaling Pathway	1.46	0.145	0.894	AHR,FTL,GSTM4,GSTM5,IRS1,KEAP1,MAP2K6,MAP3K5,MAPK12,NQO2,NR1H3,PIK3CD,PIK3CG,PIK3R5,PPARA,PRKCB,PRKCD,PRKCQ,RAF1,RAP2B,RXRA
G alpha (s) signalling events	1.46	0.145	2.4	ADCY1,ADCY2,ADCY3,ADCY9,ADCYAP1R1,ADRB2,ARRB1,CALCRL,GNG11,GNG2,GRK3,HRH2,PDE1A,PDE3A,PDE3B,PDE4D,PTGDR,PTGER2,RAMP3,SCTR,SRC
Eukaryotic Translation Elongation	1.45	0.158	-2.84	EEF1A1,EEF2,RPL14,RPL29,RPL3,RPL32,RPL35,RPL37A,RPL38,RPL3L,RPL4,RPLP1,RPS13,RPS15A,RPS24
Retinol Biosynthesis	1.45	0.188	0.707	CES3,CES4A,DHRS7,DHRS9,LIPG,PNPLA3,PNPLA4,RBP7,RDH14
Maturity Onset Diabetes of Young (MODY) Signaling	1.45	0.165	#NUM!	APOD,APOE,APOL6,APOO,APPL1,CACNA1A,CACNA1S,CACNA2D1,CACNB1,CACNB4,CACNG6,GAPDH,KCNJ11
Iron homeostasis signaling pathway	1.44	0.146	#NUM!	ACO2,ATP6AP2,CD163,CDC34,CIAO2A,CP,CUL1,CYBRD1,EGF,FTL,FXN,HEPH,HJV,JAK3,LRP1,PDGFRA,PDGFRB,SLC11A1,STEAP3,TCIRG1
NLR signaling pathways	1.43	0.179	1.265	BIRC3,CASP1,CASP8,MAP2K6,MAPK12,MEFV,NLRP1,NLRP3,P2RX7,UBB
Carnitine metabolism	1.42	0.286	-1	MID1IP1,PRKAA2,PRKAG2,RXRA
Interleukin-15 signaling	1.42	0.286	1	GAB2,JAK3,SHC1,SOS2
Prolactin Signaling	1.42	0.156	1.069	FYN,IRS1,LRRC38,PIK3CD,PIK3CG,PIK3R5,PLCG2,PRKCB,PRKCD,PRKCQ,RAF1,RAP2B,SHC1,SOCS2,SOS2
Leukotriene Biosynthesis	1.42	0.286	#NUM!	ALOX5AP,GGT5,GGT7,GSTM4
BMAL1:CLOCK,NPAS2 activates circadian gene expression	1.41	0.222	-0.816	BHLHE40,BMAL2,CARM1,PPARA,RXRA,SERPINE1
Signaling by NOTCH2	1.41	0.206	0.378	APH1B,MAML2,MDK,MIB2,NEURL1,NOTCH2,UBB
Triglyceride metabolism	1.41	0.206	0.378	AGMO,GPD2,LPIN1,LPIN2,LPIN3,PLIN1,PNPLA4
Apelin Liver Signaling Pathway	1.41	0.222	0.816	COL1A1,COL1A2,COL3A1,IRS1,MAPK12,PDGFRB
Gap junction trafficking and regulation	1.41	0.206	1.134	CLTCL1,DAB2,GJA1,SRC,TUBA1A,TUBA4A,TUBB6
Macrophage Alternative Activation Signaling Pathway	1.41	0.137	1.569	ACADM,ATF4,CREB3L2,CSF1,CSF1R,FCER1G,HLA-DRB1,IL33,IL4R,IRS1,JAK3,MAPK12,MLST8,MRC1,NR1H3,PIK3CD,PIK3CG,PIK3R5,PPARG,PPARGC1A,RXRA,STAT6,SYK,TGFB1,TGFB3,TLR4
Integrin signaling	1.41	0.222	2.449	APBB1IP,FN1,ITGB3,SHC1,SRC,SYK
Transcriptional activity of SMAD2/SMAD3:SMAD4 heterotrimer	1.4	0.184	0.333	CDKN2B,COL1A2,PARP1,PPM1A,SERPINE1,UBB,USP9X,WWTR1,YBX1
Ephrin A Signaling	1.4	0.184	#NUM!	EFNA5,EPHA3,EPHA4,FYN,IRS1,NGFR,PIK3CD,PIK3CG,PIK3R5
Neurexins and neuroligins	1.38	0.175	1.265	BEGAIN,EPB41L1,EPB41L2,EPB41L3,GRIN2B,HOMER1,LRRTM3,PDLIM5,SIPA1L1,STXBP1
Hedgehog ligand biogenesis	1.37	0.169	-2.714	DISP2,PSMA4,PSMA7,PSMC1,PSMC2,PSMC3,PSMD12,PSMD2,PSMD3,PSMD4,UBB
Role of MAPK Signaling in Promoting the Pathogenesis of Influenza	1.37	0.149	0	ARAF,ATP6AP2,MAP2K6,MAP3K5,MAPK12,PLA2G2A,PLA2G4A,PLA2G4C,PLA2R1,PLAAT1,PNPLA3,PNPLA4,PRDX6,RAF1,RAP2B,RPS6KA3,TCIRG1
Amyloid fiber formation	1.37	0.164	1.155	APH1B,APOE,GSN,H2BC21,LYZ,PRKN,SNCAIP,SORL1,TGFBI,UBB,UBE2L6,USP9X
Chemokine Signaling	1.37	0.16	1.387	CAMK1D,CAMK2B,CAMK2G,CXCR4,MAPK12,PIK3CG,PLCG2,PPP1R12B,PRKCB,PTK2B,RAF1,RAP2B,SRC
WNK Renal Signaling Pathway	1.36	0.151	1.265	BIRC3,CUL1,CUL2,ELOB,IGF1,IRS1,KLHL3,NEDD4,PIK3CD,PIK3CG,PIK3R5,PRKCB,PRKCD,PRKCQ,PRKN,UBR2
RHO GTPases activate PAKs	1.36	0.238	1.342	FLNA,MYH10,MYL9,MYLK,PPP1R12B
Signaling by NOTCH3	1.35	0.18	-1.667	APH1B,EGF,IKZF1,KAT2B,MAML2,MIB2,NEURL1,UBB,YBX1
NR1H2 and NR1H3-mediated signaling	1.35	0.18	0.333	APOD,APOE,ARL4C,KDM1A,NR1H3,PCK1,PLIN1,PLTP,RXRA
SUMOylation of intracellular receptors	1.34	0.214	-0.816	HDAC4,NR1H3,PPARA,PPARG,RORA,RXRA
Iron uptake and transport	1.34	0.172	1.265	CP,CUL1,CYBRD1,FTL,HEPH,SLC22A17,STEAP2,STEAP3,TCIRG1,UBB
Selenoamino acid metabolism	1.33	0.15	-2	HNMT,INMT,PAPSS1,RPL14,RPL29,RPL3,RPL32,RPL35,RPL37A,RPL38,RPL3L,RPL4,RPLP1,RPS13,RPS15A,RPS24
WNT/Ca+ pathway	1.33	0.167	0	ATF4,CREB3L2,FZD7,PDIA3,PLCD1,PLCD4,PLCE1,PLCG2,PLCL1,PPP3CA,ROR1
Lipophagy	1.33	0.333	#NUM!	PRKAA2,PRKAG1,PRKAG2
Spermine and Spermidine Degradation I	1.32	0.5	#NUM!	SAT1,SAT2
Taurine Biosynthesis	1.32	0.5	#NUM!	CDO1,FMO1
L-cysteine Degradation I	1.32	0.5	#NUM!	CDO1,GOT2
Polyamine Regulation in Colon Cancer	1.29	0.169	-1.897	ARAF,CSNK2A1,MAP2K6,MLST8,PPARG,RAF1,SAT1,SAT2,STIM1,TRPC1
Ovarian Cancer Signaling	1.29	0.138	0.471	ARRB1,CD44,EGF,FZD7,GJA1,HDAC4,IRS1,MMP2,MMP9,PIK3CD,PIK3CG,PIK3R5,PRKAG1,PRKAG2,PRKAR2A,PRKAR2B,RAF1,RAP2B,SRC,VEGFA,VEGFD,WNT9A
ERB2-ERBB3 Signaling	1.29	0.164	0.905	IRS1,JAK3,NRG1,NRG4,PIK3CD,PIK3CG,PIK3R5,RAF1,RAP2B,SHC1,SOS2
IL-9 Signaling	1.29	0.194	1.342	CISH,IRS1,JAK3,PIK3CD,PIK3CG,PIK3R5,SOCS2
FXR/RXR Activation	1.28	0.134	-2.2	ABCB4,APOE,CASP8,GSTM4,GSTM5,IL33,MAPK12,NLRP3,NR1H3,PLTP,PPARA,PPARG,PPARGC1A,PRKAA2,PRKAG1,PRKAG2,RXRA,SLC10A2,SRC,TGFB1,TGFB3,TNFSF13B,TNFSF14,TNFSF8,VLDLR
Androgen Signaling	1.28	0.136	0	CACNA1A,CACNA1S,CACNA2D1,CACNB1,CACNB4,CACNG6,GNG11,GNG2,GTF2H5,ITPR1,KAT2B,POLR2B,POLR2J,PRKAG1,PRKAG2,PRKAR2A,PRKAR2B,PRKCB,PRKCD,PRKCQ,SHC1,SRC,TAF13
Erythropoietin Signaling Pathway	1.28	0.135	0.626	BIRC3,CCND2,CSF2RB,IL33,IRS1,ITPR1,PIK3CD,PIK3CG,PIK3R5,PRKCB,PRKCD,PRKCQ,PTPN6,RAC2,RAF1,RAP2B,SHC1,SOS2,SRC,TGFB1,TGFB3,TNFSF13B,TNFSF14,TNFSF8
EGR2 and SOX10-mediated initiation of Schwann cell myelination	1.28	0.207	0.816	ADGRG6,LAMB1,MBP,NAB1,TEAD1,WWTR1
HMGB1 Signaling	1.28	0.136	1.291	IL1R1,IL33,IRS1,KAT2B,MAP2K6,MAPK12,NGFR,PIK3CD,PIK3CG,PIK3R5,PLAT,RAC2,RAP2B,RHOBTB1,RHOC,SERPINE1,TGFB1,TGFB3,TLR4,TNFSF13B,TNFSF14,TNFSF8,VCAM1
Transcriptional regulation by RUNX1	1.27	0.138	-1.789	CBX6,CSNK2A1,CTSK,H2BC21,HIPK2,LGALS3,LMO1,PRKCB,PSMA4,PSMA7,PSMC1,PSMC2,PSMC3,PSMD12,PSMD2,PSMD3,PSMD4,RUNX1,RUNX2,SPI1,UBB
PI3K Cascade	1.27	0.182	2.121	FGF18,FGF5,FGF7,FGFR2,GAB2,IRS1,KLB,PDE3B
Plasma lipoprotein assembly, remodeling, and clearance	1.26	0.158	0.577	APOE,CES3,CUBN,HDLBP,LIPA,LIPG,NPC2,NR1H3,PLTP,SAR1B,UBB,VLDLR
Role of MAPK Signaling in the Pathogenesis of Influenza	1.26	0.155	#NUM!	MAP2K6,MAP3K5,MAPK12,PLA2G2A,PLA2G4A,PLA2G4C,PLA2R1,PLAAT1,PNPLA3,PNPLA4,PRDX6,RAF1,RAP2B
Hypoxia Signaling in the Cardiovascular System	1.26	0.158	#NUM!	ATF4,CDC34,COPS5,CREB3L2,UBE2B,UBE2D1,UBE2E3,UBE2F,UBE2G1,UBE2L6,UBE2V2,VEGFA
Melanoma Signaling	1.25	0.173	0.378	CDH1,CDKN1A,IRS1,MITF,PIK3CD,PIK3CG,PIK3R5,RAF1,RAP2B
Apoptotic execution phase	1.25	0.173	1.667	CASP8,CDH1,GSN,PRKCD,PRKCQ,SATB1,SPTAN1,STK26,VIM
MSP-RON Signaling Pathway	1.25	0.167	#NUM!	ACTA1,CSF1,CSF2RB,IRS1,ITGB2,PIK3CD,PIK3CG,PIK3R5,TLR2,TLR4
COPI-mediated anterograde transport	1.22	0.147	-0.775	ANK1,ANK2,ARF3,CAPZA2,CD55,COG4,DYNLL1,GBF1,SPTAN1,SPTB,SPTBN1,TUBA1A,TUBA4A,TUBB6,USO1
Phase I - Functionalization of compounds	1.22	0.147	-0.258	ACSS2,AHR,AOC3,ARNT2,CES3,CMBL,CYP26B1,CYP4F12,CYP7B1,FDX1,FDXR,MAOB,NQO2,RXRA,TBXAS1
Nucleotide catabolism	1.22	0.2	0	NT5C1A,NT5C3A,NT5E,NT5M,NUDT18,TYMP
Pancreatic Adenocarcinoma Signaling	1.22	0.141	0.277	CDKN1A,CDKN2B,EGF,HDAC4,IRS1,JAK3,MAPK12,MMP9,PIK3CD,PIK3CG,PIK3R5,PLD1,RAF1,TGFB1,TGFB3,TGFBR2,VEGFA,VEGFD
Eukaryotic Translation Termination	1.21	0.149	-3.207	GSPT1,RPL14,RPL29,RPL3,RPL32,RPL35,RPL37A,RPL38,RPL3L,RPL4,RPLP1,RPS13,RPS15A,RPS24
Mitotic G2-G2/M phases	1.21	0.131	-2.353	AKAP9,CDKN1A,CEP63,CNTRL,CUL1,DYNLL1,FBXL7,NEDD1,OPTN,PCNT,PPP1R12B,PRKAR2B,PSMA4,PSMA7,PSMC1,PSMC2,PSMC3,PSMD12,PSMD2,PSMD3,PSMD4,TUBA1A,TUBA4A,TUBB6,TUBG1,UBB
Gαq Signaling	1.21	0.134	0.894	EPM2A,GNG11,GNG2,IRS1,ITPR1,PIK3CD,PIK3CG,PIK3R5,PLCG2,PLD1,PPP3CA,PPP3CB,PPP3CC,PRKCB,PRKCD,PRKCQ,PTK2B,RAC2,RAF1,RGS18,RGS2,RHOBTB1,RHOC
Caspase activation via Dependence Receptors in the absence of ligand	1.2	0.3	#NUM!	APPL1,DAPK1,DAPK2
Calcium Transport I	1.2	0.3	#NUM!	ATP2A1,ATP2B2,ATP2B4
Superpathway of Methionine Degradation	1.19	0.184	-1.134	CDO1,DLD,EEF1AKMT3,GOT2,PCCB,PRMT1,SUOX
Potassium Channels	1.19	0.146	-0.258	GNG11,GNG2,HCN1,KCNA6,KCNA7,KCNAB2,KCND2,KCNJ11,KCNJ12,KCNJ2,KCNJ5,KCNK6,KCNN2,KCNQ5,KCNS3
UVB-Induced MAPK Signaling	1.17	0.167	0.333	IRS1,MAPK12,PIK3CD,PIK3CG,PIK3R5,PRKCB,PRKCD,PRKCQ,RPS6KA3
Role of JAK2 in Hormone-like Cytokine Signaling	1.17	0.161	0.632	BIRC3,CCND2,IGF1,IRS1,LEPR,PTPN6,SHC1,SOCS2,VEGFA,VEGFD
IL-17A Signaling in Fibroblasts	1.16	0.149	1.941	COL1A1,COL1A2,COL3A1,FN1,IGF2BP2,LOX,MAPK12,PRKCB,SERPINH1,TGFB1,THY1,TRAF3IP2,VCAM1
DHCR24 Signaling Pathway	1.16	0.137	2.828	APOD,APOE,C3,CLU,IGF1,IRS1,NR1H3,PIK3CD,PIK3CG,PIK3R5,PLTP,PON3,PRKCB,PRKCD,PRKCQ,RAP2B,RXRA,SAA2,VCAM1
Mitotic G1 phase and G1/S transition	1.14	0.137	-1	CABLES1,CCND2,CDKN1A,CDKN2B,CUL1,LYN,MCM8,PSMA4,PSMA7,PSMC1,PSMC2,PSMC3,PSMD12,PSMD2,PSMD3,PSMD4,SRC,UBB
Growth hormone receptor signaling	1.14	0.208	0.447	CISH,IRS1,LYN,PTPN6,SOCS2
Signaling by Type 1 Insulin-like Growth Factor 1 Receptor (IGF1R)	1.14	0.235	1	CILP,IGF1,IRS1,SHC1
Signaling by NTRK3 (TRKC)	1.14	0.235	1	IRS1,PTPRS,SHC1,SRC
Other interleukin signaling	1.14	0.208	1.342	CD4,CSF1,CSF1R,CSF3R,IFNLR1
Signaling by PTK6	1.13	0.164	0.333	DOCK1,DOK1,EGF,ELMO1,ERBB4,GPNMB,NRG1,NRG4,UBB
Human Embryonic Stem Cell Pluripotency	1.13	0.128	1.8	ACVR2B,ARAF,FGFR2,FZD7,ID4,IRS1,JAK3,MAP2K6,NTRK2,PDGFRA,PDGFRB,PIK3CD,PIK3CG,PIK3R5,PRKCB,PRKCD,PRKCQ,RAF1,RAP2B,SMAD8,SOS2,SPHK1,TGFB1,TGFB3,TGFBR2,WNT9A
iNOS Signaling	1.13	0.17	1.89	CD14,HMGA1,IRAK3,IRAK4,JAK3,MAPK12,MYD88,TLR4
Reelin signalling pathway	1.13	0.4	#NUM!	FYN,VLDLR
2-oxobutanoate Degradation I	1.13	0.4	#NUM!	DLD,PCCB
Glutamate Degradation III (via 4-aminobutyrate)	1.13	0.4	#NUM!	ALDH5A1,SUCLG2
PTEN Regulation	1.11	0.133	-3.5	CBX6,CHD3,CSNK2A1,KDM1A,MLST8,NEDD4,PPARG,PSMA4,PSMA7,PSMC1,PSMC2,PSMC3,PSMD12,PSMD2,PSMD3,PSMD4,RRAGD,SNAI2,TNKS2,UBB
G alpha (i) signalling events	1.11	0.124	3.536	ADCY1,ADCY2,ADCY3,ADCY9,ADORA3,ANXA1,C3,C5,C5AR1,CCR7,CCR9,CXCL16,CXCR4,CXCR6,FPR3,GNG11,GNG2,GPR37,HCAR2,LPAR1,NMUR1,P2RY12,P2RY13,PTGER3,RGS1,RGS11,RGS17,RGS18,RGS22,RGS6,SRC,TAS1R1
GABA Receptor Signaling	1.11	0.136	#NUM!	ADCY1,ADCY2,ADCY3,ADCY9,ALDH5A1,CACNA1A,CACNA1S,CACNA2D1,CACNB1,CACNB4,CACNG6,GNG11,GNG2,GPHN,GPR37,ITPR1,KCNN2,UBB
Glutamate binding, activation of AMPA receptors and synaptic plasticity	1.1	0.188	-0.816	CAMK2B,CAMK2G,EPB41L1,GRIA4,GRIP2,PRKCB
RIPK1-mediated regulated necrosis	1.1	0.188	0	BIRC3,CASP8,CDC37,MLKL,PRKN,UBB
Thrombin signalling through proteinase activated receptors (PARs)	1.1	0.188	2.449	ARRB1,F2R,F2RL2,GNG11,GNG2,SRC
Purine Nucleotides De Novo Biosynthesis II	1.1	0.273	#NUM!	ADSL,ADSS1,IMPDH1
Signaling by NTRK1 (TRKA)	1.09	0.148	0	ADCYAP1R1,CRKL,DNM3,DUSP3,DUSP4,IRS1,MAPK12,MAPKAPK3,NTRK2,RPS6KA3,SHC1,SRC
Triacylglycerol Biosynthesis	1.09	0.161	1.414	AGPAT3,ELOVL1,LPIN1,LPIN2,LPIN3,MBOAT1,MBOAT2,PLPPR4,PNPLA3
Semaphorin interactions	1.09	0.156	3.162	CRMP1,DPYSL2,FYN,MYH10,MYL9,PLXNA3,PLXNB1,PTPRC,RHOC,TYROBP
PPAR Signaling	1.08	0.14	-2.324	IL1R1,IL1RAP,IL33,NGFR,NR1H3,PDGFRA,PDGFRB,PPARA,PPARG,PPARGC1A,RAF1,RAP2B,RXRA,SHC1,SOS2
Cargo recognition for clathrin-mediated endocytosis	1.08	0.14	-0.775	ADRB2,ARRB1,CD4,CLTCL1,COPS2,COPS3,COPS5,COPS8,DAB2,EGF,EPS15L1,GRK3,IL7R,NECAP2,UBB
Protein Sorting Signaling Pathway	1.08	0.129	0.626	ADCY1,ADCY2,ADCY3,ADCY9,AP4E1,CLTCL1,FGR,FYN,GOLGA4,HCK,LYN,MIA2,PLD1,PRKAG1,PRKAG2,PRKAR2A,PRKAR2B,SEC24D,SERPINH1,SNX10,SNX7,SRC,TMED5
MSP-RON Signaling in Cancer Cells Pathway	1.08	0.134	1	ARAF,ATF4,CREB3L2,CSF2RB,FLNA,IRS1,PIK3CD,PIK3CG,PIK3R5,PTK2B,RAF1,RAP2B,RPS6KA3,SOS2,SRC,ST14,VEGFA,VEGFD,VIM
IL-33 Signaling Pathway	1.08	0.128	1.877	ATF4,CASP1,CASP8,CASQ1,CREB3L2,IL1RAP,IL33,IRAK4,IRS1,LPIN1,MAPK12,MMP2,MMP9,MYD88,PIK3CD,PIK3CG,PIK3R5,PLCG2,PRKAG1,PRKAG2,PRKAR2A,PRKAR2B,SYK,VCAM1
Signaling by NTRK2 (TRKB)	1.08	0.2	2.236	FYN,GRIN2B,NTRK2,SHC1,SRC
RORA activates gene expression	1.07	0.222	-2	CARM1,PPARA,RORA,RXRA
Fc epsilon receptor (FCERI) signaling	1.07	0.126	-1.633	CDC34,CUL1,FCER1G,FYN,GAB2,ITPR1,LCP2,LYN,MAPK12,PLCG2,PPP3CA,PPP3CB,PRKCQ,PSMA4,PSMA7,PSMC1,PSMC2,PSMC3,PSMD12,PSMD2,PSMD3,PSMD4,SHC1,SYK,UBB,UBE2D1
Nicotinate metabolism	1.07	0.222	0	CD38,NMNAT1,NMNAT2,NT5E
Metabolism of Angiotensinogen to Angiotensins	1.07	0.222	1	ANPEP,AOPEP,ATP6AP2,CPA3
PXR/RXR Activation	1.06	0.154	0	ABCB1,ABCC3,CES3,PPARA,PPARGC1A,PRKAG1,PRKAG2,PRKAR2A,PRKAR2B,RXRA
Signal amplification	1.05	0.182	1.633	GNG11,GNG2,P2RY1,P2RY12,PLA2G4A,SRC
PI Metabolism	1.05	0.146	2.887	ARF3,GDE1,PIK3CD,PIK3CG,PIK3R5,PIP4K2A,PLEKHA2,PLEKHA5,PLEKHA6,PTPN13,TNFAIP8,TNFAIP8L3
FAT10 Signaling Pathway	1.05	0.158	#NUM!	PSMA4,PSMA7,PSMC1,PSMC2,PSMC3,PSMD12,PSMD2,PSMD3,PSMD4
Transport of vitamins, nucleosides, and related molecules	1.04	0.171	1.134	APOD,SLC16A2,SLC25A4,SLC29A2,SLC29A4,SLCO1C1,SLCO3A1
Mechanisms of Viral Exit from Host Cells	1.04	0.171	#NUM!	ACTA1,NEDD4,PRKCB,PRKCD,PRKCQ,SH3GLB1,VPS4A
p53 Signaling	1.03	0.14	-0.632	CCND2,CCNG1,CDKN1A,GADD45A,HIPK2,IRS1,KAT2B,PERP,PIK3CD,PIK3CG,PIK3R5,RRM2B,SNAI2,TP53I3
PD-1, PD-L1 cancer immunotherapy pathway	1.03	0.138	-0.277	CD28,CSNK2A1,HLA-DRB1,IRS1,JAK3,LCP2,MR1,NGFR,PDCD4,PIK3CD,PIK3CG,PIK3R5,PRKCQ,TGFB1,TGFB3
Miscellaneous transport and binding events	1.02	0.192	-0.447	ADD3,MRS2,NIPA1,NIPAL1,TUSC3
Signaling by BMP	1.02	0.192	0.447	ACVR2B,AMHR2,CHRDL1,FSTL1,SMAD8
CCR3 Signaling in Eosinophils	1.02	0.132	0.832	GNG11,GNG2,IRS1,ITPR1,MAPK12,MYLK,PIK3CD,PIK3CG,PIK3R5,PLA2G2A,PLA2G4A,PLA2G4C,PPP1R12B,PRKCB,PRKCD,PRKCQ,RAF1,RAP2B
Role of PKR in Interferon Induction and Antiviral Response	1.02	0.132	1.155	CASP1,CASP8,COLEC12,CYC1,HSPA1A/HSPA1B,HSPA2,HSPA6,IFIH1,MAP2K6,MAPK12,MSR1,MYD88,NLRP1,NLRP3,PDGFRB,SCARA3,TLR3,TLR4
D-myo-inositol (1,4,5)-Trisphosphate Biosynthesis	1.02	0.192	1.342	PIP4K2A,PLCD1,PLCD4,PLCE1,PLCG2
Transport of bile salts and organic acids, metal ions and amine compounds	1.02	0.145	2.309	BSG,CP,EMB,HEPH,RUNX1,SLC10A6,SLC11A1,SLC22A15,SLC30A1,SLC41A2,SLC47A1,SLC5A3
Acyl Carrier Protein Metabolism	1.02	1	#NUM!	AASDHPPT
Glutamine Biosynthesis I	1.02	1	#NUM!	GLUL
Sulfite Oxidation IV	1.02	1	#NUM!	SUOX
MAPK6/MAPK4 signaling	1.01	0.141	#NUM!	CDC14B,MAPK6,MMP2,PSMA4,PSMA7,PSMC1,PSMC2,PSMC3,PSMD12,PSMD2,PSMD3,PSMD4,UBB
FAT10 Cancer Signaling Pathway	1	0.16	2.121	ACVR2B,CXCR4,EEF1A1,NGFR,TGFB1,TGFB3,TGFBR2,TGFBR3
γ-glutamyl Cycle	1	0.25	#NUM!	ANPEP,GGT5,GGT7
Metabolism of cofactors	0.997	0.211	-2	COQ2,COQ3,COQ9,PDSS1
RHO GTPases activate CIT	0.997	0.211	1	MYH10,MYL9,PPP1R12B,RHOC
RHO GTPases Activate ROCKs	0.997	0.211	1	MYH10,MYL9,PPP1R12B,RHOC
Regulation of lipid metabolism by PPARalpha	0.996	0.134	-2.324	ABCB4,ACADM,AHR,ARNT2,CARM1,FHL2,MED14,MED25,NR1H3,PPARA,PPARG,PPARGC1A,RGL1,RORA,RXRA,THRAP3
Transcriptional regulation of white adipocyte differentiation	0.994	0.143	-1.155	CARM1,EBF1,MED14,MED25,PCK1,PLIN1,PPARA,PPARG,PPARGC1A,RXRA,TGFB1,THRAP3
Creatine metabolism	0.978	0.333	#NUM!	GAMT,GATM
Lipid particle organization	0.978	0.333	#NUM!	CIDEA,HILPDA
Glycine Cleavage Complex	0.978	0.333	#NUM!	DLD,GLDC
NAD Biosynthesis III	0.978	0.333	#NUM!	NMNAT1,NMNAT2
Circadian Clock	0.976	0.153	-2.828	CARM1,CRY2,CUL1,MEF2D,PPARA,PPARGC1A,RORA,RXRA,UBB
Cyclins and Cell Cycle Regulation	0.965	0.141	-0.707	CCND2,CDC34,CDKN1A,CDKN2B,CUL1,HDAC4,PPM1J,PPP2R2B,PPP2R3A,RAF1,TGFB1,TGFB3
UVC-Induced MAPK Signaling	0.964	0.157	0	ARAF,MAPK12,PRKCB,PRKCD,PRKCQ,RAF1,RAP2B,SRC
Fatty acyl-CoA biosynthesis	0.964	0.185	0.447	ACSL5,ACSL6,HACD2,SLC25A1,TECR
Effects of PIP2 hydrolysis	0.964	0.185	1.342	DGKA,DGKI,ITPR1,PRKCD,PRKCQ
Assembly and cell surface presentation of NMDA receptors	0.956	0.163	-0.378	CAMK2B,CAMK2G,GRIN2B,LRRC7,TUBA1A,TUBA4A,TUBB6
Signaling by SCF-KIT	0.956	0.163	1.89	FYN,GAB2,LYN,MMP9,PTPN6,SH2B2,SRC
Coagulation System	0.954	0.171	0.816	F13A1,F2R,F3,PLAT,PROS1,SERPINE1
Fcgamma receptor (FCGR) dependent phagocytosis	0.953	0.127	3.441	ARPC2,ARPC5,DOCK1,ELMO1,FCGR2A,FCGR3A/FCGR3B,FGR,FYN,HCK,ITPR1,LYN,MYH2,NCKAP1L,PLCG2,PRKCD,SRC,SYK,WAS,WASF2,WIPF1
Xenobiotic Metabolism CAR Signaling Pathway	0.949	0.124	0.816	ABCB1,ABCC3,ALDH18A1,ALDH1L1,ALDH1L2,ALDH5A1,CHST11,FMO1,FMO4,GSTM4,GSTM5,MAP2K6,PPARGC1A,PPM1J,PPP2R2B,PPP2R3A,PRKCB,PRKCD,PRKCQ,RXRA,SOD3,SRC,SULT1C2,UST
TREM1 Signaling	0.945	0.143	3.317	CASP1,MYD88,NLRP3,PLCG2,TLR1,TLR2,TLR3,TLR4,TLR6,TLR7,TYROBP
GABA receptor activation	0.942	0.15	-0.333	ADCY1,ADCY2,ADCY3,ADCY9,GNG11,GNG2,KCNJ12,KCNJ2,KCNJ5
GADD45 Signaling	0.942	0.15	0.333	ACVR2B,CCND2,CDKN1A,GADD45A,MAP2K6,MAPK12,TGFB1,TGFB3,TGFBR2
PEDF Signaling	0.937	0.14	0.577	ARHGAP22,CASP8,IRS1,MAPK12,PIK3CD,PIK3CG,PIK3R5,PPARG,RAF1,RAP2B,SRF,WASF2
Valine Degradation I	0.933	0.2	-2	ACADSB,DLD,HIBADH,HIBCH
Receptor-type tyrosine-protein phosphatases	0.933	0.2	2	IL1RAP,PPFIA2,PTPRF,PTPRS
DNA Replication Pre-Initiation	0.928	0.135	-3.742	H2BC21,KPNA6,MCM8,PSMA4,PSMA7,PSMC1,PSMC2,PSMC3,PSMD12,PSMD2,PSMD3,PSMD4,UBB,UBE2D1
Apoptosis Signaling	0.928	0.135	0.277	AIFM1,BIRC3,CAPN3,CAPN8,CAPN9,CASP8,CYC1,MAP3K5,PARP1,PLCG2,PRKCQ,RAF1,RAP2B,SPTAN1
NGF Signaling	0.926	0.131	0.775	ATF4,CREB3L2,IRS1,MAP3K5,MAPK12,NGFR,PIK3CD,PIK3CG,PIK3R5,PLCG2,PRKCD,RAF1,RAP2B,RPS6KA3,SHC1,SOS2
Passive transport by Aquaporins	0.92	0.231	#NUM!	AQP3,AQP4,AQP9
Processing of SMDT1	0.92	0.231	#NUM!	AFG3L2,MCUB,PHB2
NAD biosynthesis II (from tryptophan)	0.92	0.231	#NUM!	KYNU,NMNAT1,NMNAT2
Signaling by NOTCH1	0.916	0.141	-0.905	APH1B,ARRB1,CUL1,DTX1,HDAC4,KAT2B,MAML2,MIB2,NEURL1,TLE5,UBB
MIF Regulation of Innate Immunity	0.916	0.159	1.134	CD14,CD74,MAPK12,PLA2G2A,PLA2G4A,PLA2G4C,TLR4
Retinoid metabolism and transport	0.916	0.159	1.89	APOE,GPC3,GPC6,LRP1,SDC2,SDC3,SDC4
CDP-diacylglycerol Biosynthesis I	0.912	0.179	#NUM!	AGPAT3,GPD2,MBOAT1,MBOAT2,PNPLA3
Transcriptional regulation by the AP-2 (TFAP2) family of transcription factors	0.909	0.167	-1.633	APOE,CDKN1A,CITED4,DEK,PITX2,VEGFA
RHO GTPases Activate WASPs and WAVEs	0.909	0.167	1.633	ARPC2,ARPC5,NCKAP1L,WAS,WASF2,WIPF1
MIF-mediated Glucocorticoid Regulation	0.909	0.167	1.633	CD14,CD74,PLA2G2A,PLA2G4A,PLA2G4C,TLR4
Semaphorin Signaling in Neurons	0.909	0.148	#NUM!	ARHGAP1,CRMP1,DPYSL2,FYN,PLXNA3,PLXNB1,RAC2,RHOBTB1,RHOC
Non-Small Cell Lung Cancer Signaling	0.905	0.135	0	CCND2,EGF,HDAC4,IRS1,ITPR1,PIK3CD,PIK3CG,PIK3R5,RAF1,RAP2B,RXRA,SOS2,STK4
Thyroid Cancer Signaling	0.888	0.139	1.508	CDH1,CXCR4,IGF1,IRS1,NTRK2,PIK3CD,PIK3CG,PIK3R5,RAP2B,RET,SHC1
Antiproliferative Role of Somatostatin Receptor 2	0.888	0.139	1.897	CDKN1A,GNG11,GNG2,GUCY1A2,IRS1,PIK3CD,PIK3CG,PIK3R5,PTPN6,RAP2B,SRC
Regulation of mitotic cell cycle	0.883	0.136	-3.464	CUL1,PSMA4,PSMA7,PSMC1,PSMC2,PSMC3,PSMD12,PSMD2,PSMD3,PSMD4,UBB,UBE2D1
Coronavirus Replication Pathway	0.877	0.156	-1.134	DDX1,IFITM1,IFITM2,IFITM3,TUBA1A,TUBA4A,TUBB6
Nucleotide salvage	0.873	0.19	-1	AMPD1,GMPR,PUDP,TK2
Synaptic adhesion-like molecules	0.873	0.19	1	GRIA4,GRIN2B,PTPRF,PTPRS
Gene and protein expression by JAK-STAT signaling after IL-12 stimulation	0.867	0.162	0	ANXA2,CA1,CNN2,LCP1,MSN,PDCD4
MyD88-independent TLR4 cascade	0.867	0.162	0.816	BIRC3,CASP8,CD14,TLR4,UBB,UBE2D1
Translocation of SLC2A4 (GLUT4) to the plasma membrane	0.866	0.141	-0.632	EXOC4,KIF3B,PRKAA2,PRKAG1,PRKAG2,RAB10,TBC1D4,TUBA1A,TUBA4A,TUBB6
NF-κB Activation by Viruses	0.86	0.138	1.508	CD4,IRS1,ITGB3,PIK3CD,PIK3CG,PIK3R5,PRKCB,PRKCD,PRKCQ,RAF1,RAP2B
Pentose phosphate pathway	0.859	0.286	#NUM!	G6PD,TKT
Aryl hydrocarbon receptor signalling	0.859	0.286	#NUM!	AHR,ARNT2
NAD Biosynthesis from 2-amino-3-carboxymuconate Semialdehyde	0.859	0.286	#NUM!	NMNAT1,NMNAT2
NAD Salvage Pathway III	0.859	0.286	#NUM!	NMNAT1,NMNAT2
Aspartate Degradation II	0.859	0.286	#NUM!	GOT2,MDH2
RAB GEFs exchange GTP for GDP on RABs	0.857	0.135	0	DENND1B,DENND2C,DENND2D,DENND4B,DENND6B,RAB10,RAB12,RAB31,RAB32,RAB7B,RAB8B,TRAPPC9
Glutamate and glutamine metabolism	0.845	0.214	#NUM!	ALDH18A1,GLUL,GOT2
LPS/IL-1 Mediated Inhibition of RXR Function	0.842	0.117	1.387	ABCB1,ABCC3,ACSL5,ACSL6,ALDH18A1,ALDH1L1,ALDH1L2,ALDH5A1,APOE,CD14,CHST11,FMO1,FMO4,GSTM4,GSTM5,IL1R1,IL1RAP,IL33,MAOB,MYD88,NGFR,NR1H3,PLTP,PPARA,PPARGC1A,RXRA,SOD3,SULT1C2,TLR4,UST
tRNA Splicing	0.841	0.152	-0.378	GDE1,PDE1A,PDE3A,PDE3B,PDE4B,PDE4D,SMPDL3A
Cytosolic sensors of pathogen-associated DNA	0.841	0.152	1.134	IFI16,MYD88,NKIRAS1,STAT6,TLR3,TRIM56,UBB
Heme signaling	0.841	0.152	2.449	CARM1,MEF2D,PPARA,PPARGC1A,RORA,RXRA,TLR4
Nonsense-Mediated Decay (NMD)	0.835	0.128	-2.84	GSPT1,PABPC1,RPL14,RPL29,RPL3,RPL32,RPL35,RPL37A,RPL38,RPL3L,RPL4,RPLP1,RPS13,RPS15A,RPS24
IL-10 Signaling	0.832	0.123	0.688	AHR,ATF4,BHLHE40,CCN4,CDKN1A,CREB3L2,FCGR2A,HLA-DRB1,IL1R1,IL1RAP,IL33,IL4R,MAP2K6,MAPK12,PKM,PRKAA2,PRKAG1,PRKAG2,TLR4
Cilium Assembly	0.829	0.119	0	AKAP9,CC2D2A,CEP63,CNTRL,DYNC2H1,DYNC2I2,DYNLL1,EXOC4,GBF1,IFT81,KIF3B,MKKS,NEDD1,NPHP1,PCNT,PKD2,PRKAR2B,TCTN2,TRAF3IP1,TTC8,TUBA1A,TUBA4A,TUBB6,TUBG1
NRF2-mediated Oxidative Stress Response	0.827	0.117	0.775	ACTA1,AOX1,ATF4,CDC34,DNAJA2,DNAJB5,DNAJC19,FMO1,FTL,GSTM4,GSTM5,IRS1,KEAP1,MAP2K6,MAP3K5,NQO2,PIK3CD,PIK3CG,PIK3R5,PPIB,PRKCB,PRKCD,PRKCQ,RAF1,RAP2B,SOD3,UBB,UBE2E3
Cell Cycle Regulation by BTG Family Proteins	0.826	0.158	#NUM!	BTG1,CNOT7,PPM1J,PPP2R2B,PPP2R3A,PRMT1
Deadenylation-dependent mRNA decay	0.825	0.145	-2.121	CNOT4,CNOT7,EIF4A2,EIF4B,HBS1L,PABPC1,PATL1,TUT4
HSP90 chaperone cycle for steroid hormone receptors in the presence of ligand	0.825	0.145	0	CAPZA2,DNAJA2,DYNLL1,HSPA1A/HSPA1B,HSPA2,TUBA1A,TUBA4A,TUBB6
Phosphatidylglycerol Biosynthesis II (Non-plastidic)	0.817	0.167	#NUM!	AGPAT3,GPD2,MBOAT1,MBOAT2,PNPLA3
Signaling by FGFR2	0.81	0.137	0.632	ESRP2,FGF18,FGF5,FGF7,FGFR2,POLR2B,POLR2J,SHC1,SRC,UBB
Extra-nuclear estrogen signaling	0.81	0.137	0.632	EGF,GNG11,GNG2,MMP2,MMP9,PRMT1,SHC1,SRC,SRF,ZDHHC7
S Phase	0.808	0.13	-2.496	CABLES1,CDKN1A,CUL1,PSMA4,PSMA7,PSMC1,PSMC2,PSMC3,PSMD12,PSMD2,PSMD3,PSMD4,UBB
BEX2 Signaling Pathway	0.808	0.134	0.302	CDKN1A,MAPK12,MMP2,NGFR,NHLH2,PPM1J,PPP2R2B,PPP2R3A,SPP1,VEGFA,VEGFD
Degradation of beta-catenin by the destruction complex	0.807	0.132	-3.464	CUL1,PSMA4,PSMA7,PSMC1,PSMC2,PSMC3,PSMD12,PSMD2,PSMD3,PSMD4,TLE5,UBB
Crosstalk between Dendritic Cells and Natural Killer Cells	0.807	0.132	1.508	ACTA1,CAMK2B,CAMK2G,CCR7,CD209,CD28,CSF2RB,HLA-DRB1,TLR3,TLR4,TLR7,TYROBP
CSDE1 Signaling Pathway	0.793	0.143	0	FN1,LSM14A,PABPC1,PABPC4,SDC4,SNAI2,TGFB1,VIM
Telomerase Signaling	0.789	0.127	0.577	CDKN1A,EGF,HDAC4,IRS1,PIK3CD,PIK3CG,PIK3R5,PPM1J,PPP2R2B,PPP2R3A,RAF1,RAP2B,SHC1,SOS2
tRNA Charging	0.788	0.154	-2.449	DARS1,EARS2,KARS1,NARS1,TARS3,WARS1
Regulation of TP53 Expression and Degradation	0.788	0.154	-1.633	CCNG1,MLST8,PHF20,PRR5,UBB,USP2
NGF-stimulated transcription	0.788	0.154	-1	F3,ID4,MEF2D,NAB1,SRF,TRIB1
Induction of Apoptosis by HIV1	0.786	0.138	0	BIRC3,CASP8,CXCR4,CYC1,MAP3K5,MAPK12,NGFR,SLC25A3,SLC25A4
Response of EIF2AK1 (HRI) to heme deficiency	0.779	0.2	#NUM!	ATF4,CEBPG,EIF2S2
Sonic Hedgehog Signaling	0.774	0.161	0.447	GLI3,PRKAG1,PRKAG2,PRKAR2A,PRKAR2B
RHO GTPases activate IQGAPs	0.774	0.161	1.342	CDH1,IQGAP2,TUBA1A,TUBA4A,TUBB6
IL-23 Signaling Pathway	0.772	0.146	0.378	IRS1,PIK3CD,PIK3CG,PIK3R5,RORA,RORC,RUNX1
Pyrimidine Deoxyribonucleotides De Novo Biosynthesis I	0.767	0.174	0	AK1,AK4,PCK1,RRM2B
O-linked glycosylation	0.767	0.126	3.207	ADAMTS12,ADAMTS15,ADAMTS16,ADAMTS2,ADAMTS3,ADAMTS7,B3GNT9,GCNT1,SPON1,SPON2,ST3GAL1,THBS2,THSD7A,THSD7B
Tryptophan Degradation III (Eukaryotic)	0.767	0.174	#NUM!	CA1,KYNU,PARK7,TBXAS1
Lymphotoxin β Receptor Signaling	0.763	0.14	1.89	CYC1,IRS1,PIK3CD,PIK3CG,PIK3R5,TNFSF14,TRAF5,VCAM1
Histidine catabolism	0.761	0.25	#NUM!	CARNMT1,HNMT
Miro GTPase Cycle	0.761	0.25	#NUM!	MFN2,TRAK1
NFE2L2 regulates pentose phosphate pathway genes	0.761	0.25	#NUM!	G6PD,TKT
Ceramide Signaling	0.76	0.129	-0.302	CNKSR1,IRS1,NGFR,PIK3CD,PIK3CG,PIK3R5,PPM1J,PPP2R2B,PPP2R3A,RAF1,RAP2B,SPHK1
Transport of glycerol from adipocytes to the liver by Aquaporins	0.741	0.5	#NUM!	AQP9
UDP-D-xylose and UDP-D-glucuronate Biosynthesis	0.741	0.5	#NUM!	UGDH
All-trans-decaprenyl Diphosphate Biosynthesis	0.741	0.5	#NUM!	PDSS1
S-methyl-5-thio-α-D-ribose 1-phosphate Degradation	0.741	0.5	#NUM!	APIP
Flavin Biosynthesis IV (Mammalian)	0.741	0.5	#NUM!	RFK
Sulfate Activation for Sulfonation	0.741	0.5	#NUM!	PAPSS1
Xanthine and Xanthosine Salvage	0.741	0.5	#NUM!	LACC1
Glycerol-3-phosphate Shuttle	0.741	0.5	#NUM!	GPD2
TP53 Regulates Transcription of Cell Cycle Genes	0.739	0.143	-0.378	CARM1,CDKN1A,CNOT4,CNOT7,GADD45A,PRMT1,RGCC
Cancer Drug Resistance by Drug Efflux	0.734	0.138	0	ABCB1,ARAF,FOXO4,PIK3CD,PIK3CG,RAF1,RAP2B,YBX1
Toll Like Receptor 3 (TLR3) Cascade	0.733	0.156	0.447	BIRC3,CASP8,TLR3,UBB,UBE2D1
Transport of inorganic cations/anions and amino acids/oligopeptides	0.72	0.125	0.277	SLC12A2,SLC1A5,SLC24A1,SLC24A2,SLC24A3,SLC36A2,SLC38A2,SLC4A3,SLC7A10,SLC7A2,SLC8A1,SLC9A2,SLC9A9
The Visual Cycle	0.72	0.167	#NUM!	DHRS7,DHRS9,RBP7,RDH14
Caspase activation via Death Receptors in the presence of ligand	0.719	0.188	#NUM!	CASP8,CD14,TLR4
Extrinsic Prothrombin Activation Pathway	0.719	0.188	#NUM!	F13A1,F3,PROS1
Glutaryl-CoA Degradation	0.719	0.188	#NUM!	CA1,PARK7,TBXAS1
HIPPO signaling	0.711	0.128	1.414	CD44,CUL1,PATJ,PPM1J,PPP1R3A,PPP1R3C,PPP2R2B,PPP2R3A,STK4,TEAD1,WWTR1
MYC Mediated Apoptosis Signaling	0.708	0.14	0.378	ADRB2,CASP8,NGFR,PRKAG1,PRKAG2,PRKAR2A,PRKAR2B
Cell Cycle: G1/S Checkpoint Regulation	0.705	0.132	0.447	CCND2,CDC34,CDKN1A,CDKN2B,CUL1,HDAC4,NRG1,TGFB1,TGFB3
Death Receptor Signaling	0.694	0.125	0.905	ACTA1,ARHGDIB,BIRC3,CASP8,CYC1,MAP3K5,PARP1,PARP12,PARP4,PARP8,SPTAN1,TNKS2
SRP-dependent cotranslational protein targeting to membrane	0.687	0.122	-3.207	RPL14,RPL29,RPL3,RPL32,RPL35,RPL37A,RPL38,RPL3L,RPL4,RPLP1,RPS13,RPS15A,RPS24,SRPRA
DAP12 interactions	0.683	0.143	2.449	FYN,LCP2,PLCG2,SHC1,SYK,TYROBP
Class A/1 (Rhodopsin-like receptors)	0.681	0.11	4.564	ACKR1,ADORA3,ADRB2,ANXA1,C3,C5,C5AR1,CCR7,CCR9,CMKLR1,CXCL16,CXCR4,CXCR6,CYSLTR1,F2R,F2RL2,FFAR4,FPR3,GPR37,GPR65,HCAR2,HRH2,LPAR1,NMB,NMUR1,P2RY1,P2RY12,P2RY13,PLPPR4,PTAFR,PTGDR,PTGER2,PTGER3,PTGFR,UTS2R
Transcriptional regulation of granulopoiesis	0.679	0.137	0.378	CDKN1A,CSF3R,DEK,H2BC21,RUNX1,RXRA,SPI1
Abacavir ADME	0.679	0.222	#NUM!	ABCB1,PCK1
Sucrose Degradation V (Mammalian)	0.679	0.222	#NUM!	ALDOA,TPI1
Salvage Pathways of Pyrimidine Deoxyribonucleotides	0.679	0.222	#NUM!	TK2,TYMP
Retinoic acid Mediated Apoptosis Signaling	0.678	0.133	0.816	CASP8,CRABP2,PARP1,PARP12,PARP4,PARP8,RXRA,TNKS2
MyD88 cascade initiated on plasma membrane	0.675	0.16	1	IRAK4,MYD88,PELI2,UBB
Nucleotide Excision Repair	0.673	0.124	-3.464	COPS2,COPS3,COPS5,COPS8,CUL4A,GTF2H5,PARP1,POLR2B,POLR2J,RAD23A,UBB,UBE2V2
Complement cascade	0.667	0.119	3.5	C1QA,C1QB,C1QC,C1S,C3,C5,C5AR1,CD55,CD81,CFH,CFI,CLU,CR1,FCN1,PROS1,SERPING1
DDX58/IFIH1-mediated induction of interferon-alpha/beta	0.661	0.127	0	CASP8,HERC5,IFIH1,NKIRAS1,NLRX1,RNF125,TOMM70,UBB,UBE2D1,UBE2L6
Late endosomal microautophagy	0.658	0.147	-0.447	PARK7,PCNT,RNASE1,UBB,VIM
Oncostatin M Signaling	0.651	0.14	1.633	CHI3L1,JAK3,OSMR,RAF1,RAP2B,SHC1
Ubiquinol-10 Biosynthesis (Eukaryotic)	0.634	0.154	0	COQ2,COQ3,CYP26B1,CYP7B1
Airway Pathology in Chronic Obstructive Pulmonary Disease	0.632	0.119	#NUM!	APOD,FGF13,FGF14,FGF18,FGF5,FGF7,IL33,MMP2,MMP9,TGFB1,TGFB3,TNFSF13B,TNFSF14,TNFSF8
Endometrial Cancer Signaling	0.627	0.129	0	CDH1,IRS1,PIK3CD,PIK3CG,PIK3R5,RAF1,RAP2B,SOS2
Unfolded protein response	0.625	0.122	0	ATF4,CD82,CEBPG,DNAJA2,DNAJB5,DNAJC19,HSPA1A/HSPA1B,HSPA2,HSPA6,MAP3K5,PPARG
TAK1-dependent IKK and NF-kappa-B activation	0.621	0.136	0	ALPK1,CASP8,IKBIP,NKIRAS1,NLRX1,UBB
TP53 Regulates Transcription of Cell Death Genes	0.621	0.136	0.816	BCL6,CASP1,NDRG1,PERP,STEAP3,TP53I3
TBC/RABGAPs	0.621	0.136	0.816	OPTN,RAB7B,RAB8B,RABEP1,TBC1D10A,TBC1D16
Unfolded Protein Response (UPR)	0.614	0.167	#NUM!	ATF4,CREB3L2,EIF2S2
Formation of definitive endoderm	0.614	0.167	#NUM!	CDH1,CXCR4,GSC
RUNX1 and FOXP3 control the development of regulatory T lymphocytes (Tregs)	0.609	0.2	#NUM!	CR1,RUNX1
Citrulline Biosynthesis	0.609	0.2	#NUM!	AGMAT,ALDH18A1
BMP signaling pathway	0.605	0.121	0.333	ACVR2B,MAPK12,PITX2,PRKAG1,PRKAG2,PRKAR2A,PRKAR2B,RAF1,RAP2B,RUNX2,SMAD8
Peroxisomal protein import	0.602	0.127	-2.828	ECI2,IDE,NUDT19,PEX2,PHYH,UBB,UBE2D1,USP9X
Transcriptional Regulation by MECP2	0.602	0.127	0	CAMK2B,CAMK2G,GAMT,GRIN2B,HIPK2,PPARG,PTPN4,RBFOX1
Phototransduction Pathway	0.597	0.13	#NUM!	CNGA1,GUCY1A2,PRKAG1,PRKAG2,PRKAR2A,PRKAR2B,RGS9BP
Carboxyterminal post-translational modifications of tubulin	0.592	0.133	0	AGBL1,AGTPBP1,TTLL3,TUBA1A,TUBA4A,TUBB6
Clathrin-mediated endocytosis	0.591	0.115	0.258	ADRB2,AMPH,ARPC2,ARPC5,ARRB1,CD4,CLTCL1,DAB2,DNM3,EGF,EPS15L1,IL7R,NECAP2,TRIP10,UBB
MTF1 activates gene expression	0.586	0.333	#NUM!	CSRP1
L-carnitine Biosynthesis	0.586	0.333	#NUM!	TMLHE
Diphthamide Biosynthesis	0.586	0.333	#NUM!	EEF2
NADH Repair	0.586	0.333	#NUM!	GAPDH
Guanine and Guanosine Salvage I	0.586	0.333	#NUM!	LACC1
S-methyl-5'-thioadenosine Degradation II	0.586	0.333	#NUM!	LACC1
L-cysteine Degradation III	0.586	0.333	#NUM!	CISD1
Inosine-5'-phosphate Biosynthesis II	0.586	0.333	#NUM!	ADSL
Geranylgeranyldiphosphate Biosynthesis	0.586	0.333	#NUM!	COX10
Biotin-carboxyl Carrier Protein Assembly	0.586	0.333	#NUM!	HLCS
Adenine and Adenosine Salvage I	0.586	0.333	#NUM!	LACC1
Glutamate Degradation II	0.586	0.333	#NUM!	GOT2
Tyrosine Biosynthesis IV	0.586	0.333	#NUM!	PCBD2
Aspartate Biosynthesis	0.586	0.333	#NUM!	GOT2
NOD1/2 Signaling Pathway	0.581	0.111	3.273	BIRC3,CASP1,HSPA1A/HSPA1B,HSPA2,HSPA6,IL33,MAP2K6,MAPK12,MYD88,NLRP3,TGFB1,TGFB3,TLR1,TLR2,TLR3,TLR4,TLR6,TLR7,TNFSF13B,TNFSF14,TNFSF8
TCF dependent signaling in response to WNT	0.578	0.111	-3.411	CSNK2A1,DKK2,H2BC21,LGR4,PSMA4,PSMA7,PSMC1,PSMC2,PSMC3,PSMD12,PSMD2,PSMD3,PSMD4,PYGO1,RSPO2,SFRP1,SFRP2,SOX6,TLE5,TNKS2,UBB,WNT9A
Beta-catenin independent WNT signaling	0.577	0.118	0	FZD7,GNG11,GNG2,ITPR1,PARD6A,PPP3CA,PPP3CB,PRKCB,PRKG1,RAC2,ROR1,UBB
RHO GTPases activate PKNs	0.56	0.143	1	MYH10,MYL9,PPP1R12B,RHOC
Sumoylation Pathway	0.559	0.117	-0.378	ARHGDIB,CDH1,KDM1A,MAP3K5,MAPK12,RAC2,RHOBTB1,RHOC,SENP2,SERBP1,SP100,ZNF217
Macroautophagy	0.556	0.123	-1.414	ATG4D,ATG9A,DYNLL1,MLST8,PRKAA2,PRKAG1,PRKAG2,RRAGD
Pyridoxal 5'-phosphate Salvage Pathway	0.556	0.123	-0.707	ARAF,DAPK1,MAP2K6,MAPK6,PDXK,PRKAA2,PRKCD,PRKCQ
Estrogen-Dependent Breast Cancer Signaling	0.556	0.119	1.414	ATF4,CREB3L2,HSD17B11,IGF1,IRS1,PIK3CD,PIK3CG,PIK3R5,RAP2B,SRC
Signaling by Leptin	0.548	0.182	#NUM!	IRS1,LEPR
Alpha-protein kinase 1 signaling pathway	0.548	0.182	#NUM!	ALPK1,UBB
Pentose Phosphate Pathway	0.548	0.182	#NUM!	G6PD,TKT
Immunoregulatory interactions between a Lymphoid and a non-Lymphoid cell	0.541	0.109	3.411	C3,CD300A,CD300C,CD81,CD96,CDH1,COL1A1,COL1A2,COL3A1,COLEC12,FCGR3A/FCGR3B,IFITM1,ITGA4,ITGB2,JAML,KLRG1,PIANP,PVR,SELL,SH2D1B,TYROBP,VCAM1
Role of IL-17F in Allergic Inflammatory Airway Diseases	0.539	0.128	-1	ATF4,CREB3L2,IGF1,RAF1,RPS6KA3,TRAF3IP2
Th1 Pathway	0.532	0.113	1.941	APH1B,CD28,CD4,HAVCR2,HLA-DRB1,IRS1,ITGB2,JAK3,MAP2K6,NOTCH2,PIK3CD,PIK3CG,PIK3R5,PRKCQ
Notch Signaling	0.531	0.132	#NUM!	APH1B,DTX1,MAML2,NOTCH2,NUMBL
Class I peroxisomal membrane protein import	0.528	0.15	#NUM!	ABCD2,ATAD1,PEX2
TNFs bind their physiological receptors	0.526	0.138	2	EDA2R,TNFSF13B,TNFSF14,TNFSF8
Hereditary Breast Cancer Signaling	0.526	0.111	#NUM!	BARD1,CCND2,CDKN1A,FANCD2,GADD45A,HDAC4,IRS1,PHF10,PIK3CD,PIK3CG,PIK3R5,POLR2B,POLR2J,RAP2B,TUBG1,UBB
TNF signaling	0.524	0.123	-1.134	BIRC3,CASP8,MIB2,OPTN,UBB,UBE2D1,USP2
CD27 Signaling in Lymphocytes	0.524	0.123	0	CASP8,CYC1,MAP2K6,MAP3K5,MAPK12,SIVA1,TRAF5
Apelin Muscle Signaling Pathway	0.514	0.125	-1	GNG11,GNG2,PPARGC1A,PRKAA2,PRKAG1,PRKAG2
XBP1(S) activates chaperone genes	0.514	0.125	-0.816	EXTL3,HDGF,KLHDC3,PDIA5,SHC1,SRPRA
Mouse Embryonic Stem Cell Pluripotency	0.509	0.113	0.577	FZD7,ID4,IRS1,JAK3,MAPK12,PIK3CD,PIK3CG,PIK3R5,RAF1,RAP2B,SMAD8,SOS2
Transcriptional Regulatory Network in Embryonic Stem Cells	0.509	0.109	1.698	ACVR2B,ALKBH5,FGFR2,FOXC1,FZD7,IGF1,IRS1,JAK3,PIK3CD,PIK3CG,PIK3R5,RAP2B,SMAD8,TGFB1,TGFB3,TGFBR2,TGFBR3,WNT9A
G alpha (q) signalling events	0.508	0.109	3.9	ANXA1,CYSLTR1,F2R,F2RL2,FFAR4,GNG11,GNG2,GPR65,LPAR1,NMB,NMUR1,P2RY1,PTAFR,PTGFR,RGS1,RGS17,RGS18,RGS2,UTS2R
MAP kinase activation	0.504	0.128	-2.236	CUL1,MAP2K6,MAPK12,MAPKAPK3,UBB
Formation of Fibrin Clot (Clotting Cascade)	0.504	0.128	2.236	F13A1,F2R,F3,PROS1,SERPING1
MHC class II antigen presentation	0.502	0.111	1.069	CAPZA2,CD74,CTSK,CTSS,DNM3,DYNLL1,HLA-DRB1,KIF3B,OSBPL1A,SAR1B,SEC24D,TUBA1A,TUBA4A,TUBB6
Regulation of the Epithelial Mesenchymal Transition in Development Pathway	0.5	0.115	1	APH1B,CDH1,FZD7,GLI3,GSC,LOX,PYGO1,SNAI2,TWIST1,WNT9A
Major pathway of rRNA processing in the nucleolus and cytosol	0.495	0.108	-4.025	BMS1,C1D,KRR1,NOP14,RCL1,RPL14,RPL29,RPL3,RPL32,RPL35,RPL37A,RPL38,RPL3L,RPL4,RPLP1,RPS13,RPS15A,RPS24,TSR1,UTP11
FOXO-mediated transcription of oxidative stress, metabolic and neuronal genes	0.495	0.133	-1	FBXO32,FOXO4,PCK1,PPARGC1A
Regulation of TP53 Activity through Acetylation	0.495	0.133	0	CHD3,ING2,MAP2K6,PIP4K2A
Costimulation by the CD28 family	0.488	0.115	1.667	CD28,CD4,FYN,HLA-DRB1,LYN,MLST8,PRR5,PTPN6,SRC
CNTF Signaling	0.481	0.119	0.378	IRS1,PIK3CD,PIK3CG,PIK3R5,RAF1,RAP2B,RPS6KA3
Neurotransmitter uptake and metabolism In glial cells	0.481	0.25	#NUM!	GLUL
Threonine catabolism	0.481	0.25	#NUM!	RIDA
Retinoate Biosynthesis II	0.481	0.25	#NUM!	RBP7
2-ketoglutarate Dehydrogenase Complex	0.481	0.25	#NUM!	DLD
PRPP Biosynthesis I	0.481	0.25	#NUM!	PRPS2
Branched-chain α-keto acid Dehydrogenase Complex	0.481	0.25	#NUM!	DLD
Phenylethylamine Degradation I	0.481	0.25	#NUM!	AOC3
Methylmalonyl Pathway	0.481	0.25	#NUM!	PCCB
Glutathione Redox Reactions II	0.481	0.25	#NUM!	PDIA3
Proline Biosynthesis I	0.481	0.25	#NUM!	ALDH18A1
Melatonin Degradation II	0.481	0.25	#NUM!	MAOB
Phenylalanine Degradation I (Aerobic)	0.481	0.25	#NUM!	PCBD2
Molybdenum Cofactor Biosynthesis	0.481	0.25	#NUM!	GPHN
Fatty Acid β-oxidation III (Unsaturated, Odd Number)	0.481	0.25	#NUM!	ECI2
Neurotransmitter release cycle	0.478	0.125	-0.447	PPFIA2,SLC38A2,STXBP1,TSPOAP1,UNC13B
Pyrimidine Ribonucleotides Interconversion	0.478	0.125	1	AK1,AK4,NUDT18,PCK1,PGP
Signaling by FGFR3	0.478	0.125	1.342	FGF18,FGF5,SHC1,SRC,UBB
CD40 Signaling	0.474	0.116	0.707	IRS1,JAK3,MAP2K6,MAPK12,PIK3CD,PIK3CG,PIK3R5,TRAF5
Signaling by EGFR	0.467	0.12	0	ADAM12,EGF,EPS15L1,SHC1,SRC,UBB
Cell Cycle: G2/M DNA Damage Checkpoint Regulation	0.467	0.12	0.447	CDC34,CDKN1A,CUL1,GADD45A,HIPK2,KAT2B
Signaling by FGFR1	0.467	0.12	0.816	FGF18,FGF5,FLRT1,SHC1,SRC,UBB
Bile acid and bile salt metabolism	0.466	0.129	-1	CYP7B1,OSBP,OSBPL1A,RXRA
Synthesis of DNA	0.461	0.109	-3.606	CUL1,MCM8,PSMA4,PSMA7,PSMC1,PSMC2,PSMC3,PSMD12,PSMD2,PSMD3,PSMD4,UBB,UBE2D1
Pregnenolone Biosynthesis	0.455	0.136	#NUM!	CYP26B1,CYP7B1,FDX1
Putrescine Degradation III	0.455	0.136	#NUM!	MAOB,SAT1,SAT2
Signaling by FGFR4	0.453	0.122	1.342	FGF18,KLB,SHC1,SRC,UBB
Metabolism of folate and pterines	0.449	0.154	#NUM!	ALDH1L1,ALDH1L2
Platelet Aggregation (Plug Formation)	0.449	0.154	#NUM!	COL1A1,COL1A2
Advanced glycosylation endproduct receptor signaling	0.449	0.154	#NUM!	CAPZA2,LGALS3
Azathioprine ADME	0.449	0.154	#NUM!	IMPDH1,SLC29A2
Role of p14/p19ARF in Tumor Suppression	0.438	0.125	-1	IRS1,PIK3CD,PIK3CG,PIK3R5
G-protein beta:gamma signalling	0.438	0.125	2	GNG11,GNG2,PIK3CG,PIK3R5
SPINK1 General Cancer Pathway	0.437	0.113	0.707	IRS1,JAK3,MT1M,PIK3CD,PIK3CG,PIK3R5,RAF1,RAP2B
MSP-RON Signaling in Macrophages Pathway	0.433	0.107	1.897	ATF4,CREB3L2,GAB2,HLA-DRB1,IRS1,ITGB2,PIK3CD,PIK3CG,PIK3R5,RAP2B,SOS2,ST14,TLR4
Intrinsic Prothrombin Activation Pathway	0.429	0.119	1.342	COL1A1,COL1A2,COL3A1,F13A1,PROS1
RAF-independent MAPK1/3 activation	0.422	0.13	#NUM!	DUSP10,DUSP4,PEA15
MAPK targets/ Nuclear events mediated by MAP kinases	0.412	0.121	-1	DUSP3,DUSP4,MAPK12,RPS6KA3
Airway Inflammation in Asthma	0.412	0.121	#NUM!	IL33,MMP9,TGFB1,TGFB3
Coronavirus Pathogenesis Pathway	0.409	0.103	0	ATF4,BST2,CASP1,CASP8,EEF1A1,HDAC4,MAPK12,NLRP3,OAS1,OAS2,OAS3,RPS13,RPS15A,RPS24,SERPINE1,TGFB1,TGFBR2,TLR3,TLR7,TOMM70,ZC3HAV1
Pyrimidine Ribonucleotides De Novo Biosynthesis	0.407	0.116	1	AK1,AK4,NUDT18,PCK1,PGP
Acetylcholine binding and downstream events	0.407	0.143	#NUM!	CHRNA1,CHRNG
LGI-ADAM interactions	0.407	0.143	#NUM!	ADAM22,STX1B
DNA Double-Strand Break Repair by Non-Homologous End Joining	0.407	0.143	#NUM!	PARP1,XRCC4
Phenylalanine Degradation IV (Mammalian, via Side Chain)	0.407	0.143	#NUM!	GOT2,MAOB
Colanic Acid Building Blocks Biosynthesis	0.407	0.143	#NUM!	GPI,UGDH
FasL/ CD95L signaling	0.404	0.2	#NUM!	CASP8
Intestinal absorption	0.404	0.2	#NUM!	SLC2A5
Arsenate Detoxification I (Glutaredoxin)	0.404	0.2	#NUM!	LACC1
Creatine-phosphate Biosynthesis	0.404	0.2	#NUM!	CKM
Pentose Phosphate Pathway (Oxidative Branch)	0.404	0.2	#NUM!	G6PD
Lysine Degradation II	0.404	0.2	#NUM!	AASDHPPT
Myo-inositol Biosynthesis	0.404	0.2	#NUM!	IMPA2
Lysine Degradation V	0.404	0.2	#NUM!	AASDHPPT
Arginine Degradation I (Arginase Pathway)	0.404	0.2	#NUM!	AGMAT
Acetate Conversion to Acetyl-CoA	0.404	0.2	#NUM!	ACSS2
Mitochondrial Fatty Acid Beta-Oxidation	0.393	0.125	#NUM!	ACADM,NDUFAB1,PCCB
Regulation of RUNX1 Expression and Activity	0.393	0.125	#NUM!	CCND2,RUNX1,SRC
RAS processing	0.393	0.125	#NUM!	LYPLA1,PRKCQ,UBB
Tumoricidal Function of Hepatic Natural Killer Cells	0.393	0.125	#NUM!	AIFM1,CASP8,SERPINB9
Fatty Acid β-oxidation I	0.388	0.118	-1	ACADM,ACSL5,ACSL6,ECI2
Regulation of mRNA stability by proteins that bind AU-rich elements	0.386	0.114	1.342	ENPP2,HSPA1A/HSPA1B,PABPC1,PRKCD,UBB
Role of NANOG in Mammalian Embryonic Stem Cell Pluripotency	0.371	0.103	1	ACVR2B,FZD7,IRS1,JAK3,PIK3CD,PIK3CG,PIK3R5,RAF1,RAP2B,SHC1,SMAD8,SOS2,WNT9A
Signaling by Activin	0.371	0.133	#NUM!	ACVR2B,FSTL3
Regulation of cholesterol biosynthesis by SREBP (SREBF)	0.371	0.133	#NUM!	SAR1B,SEC24D
Fatty Acid Activation	0.371	0.133	#NUM!	ACSL5,ACSL6
Choline Biosynthesis III	0.371	0.133	#NUM!	PHKA1,PLD1
RAB geranylgeranylation	0.369	0.108	1.134	RAB10,RAB12,RAB31,RAB32,RAB34,RAB7B,RAB8B
E3 ubiquitin ligases ubiquitinate target proteins	0.367	0.109	-2.449	PEX2,RTF1,UBB,UBE2B,UBE2D1,UBE2V2
Metabolism of steroid hormones	0.365	0.114	0	FDX1,FDXR,HSD17B11,TSPOAP1
MicroRNA Biogenesis Signaling Pathway	0.356	0.101	1.414	ADAR,DDX1,DNAJA2,EGF,HGF,IGF1,IRS1,MAPK12,PIK3CD,PIK3CG,PIK3R5,POLR2B,POLR2J,RAP2B,SMAD8,TGFB1,TGFB3,TUT4,VEGFA
IL-17 Signaling	0.356	0.101	2.357	IL33,IRS1,MAP2K6,MAPK12,MMP2,MMP9,PIK3CD,PIK3CG,PIK3R5,RAP2B,TGFB1,TGFB3,TNFSF13B,TNFSF14,TNFSF8,TRAF3IP2,TRAF5,VEGFA,VEGFD
Salvage Pathways of Pyrimidine Ribonucleotides	0.349	0.103	-0.632	AK1,AK4,ARAF,DAPK1,MAP2K6,MAPK6,PCK1,PRKAA2,PRKCD,PRKCQ
Xenobiotic Metabolism AHR Signaling Pathway	0.346	0.103	0.333	AHR,ALDH18A1,ALDH1L1,ALDH1L2,ALDH5A1,GSTM4,GSTM5,HDAC4,NQO2
Synthesis of Lipoxins (LX)	0.345	0.167	#NUM!	ALOX5AP
Chondroitin and Dermatan Biosynthesis	0.345	0.167	#NUM!	CHPF
Pentose Phosphate Pathway (Non-oxidative Branch)	0.345	0.167	#NUM!	TKT
Glycerol Degradation I	0.345	0.167	#NUM!	GPD2
Tryptophan Degradation to 2-amino-3-carboxymuconate Semialdehyde	0.345	0.167	#NUM!	KYNU
GDP-mannose Biosynthesis	0.345	0.167	#NUM!	GPI
ESR-mediated signaling	0.344	0.102	-2.309	CARM1,EBAG9,ERBB4,H2BC21,KAT2B,KDM1A,POLR2B,POLR2J,PPID,PRMT1,RUNX1,ZNF217
Adipogenesis pathway	0.341	0.101	0.535	ACVR2B,EBF1,FGFR2,FZD7,GTF2H5,HDAC4,KAT2B,KDM1A,LPIN1,PLIN1,PPARG,SENP2,SMAD8,TGFB1
Phase II - Conjugation of compounds	0.338	0.104	0.378	GGT5,GGT7,MTRR,PAPSS1,SULT1C2,UGDH,UGT3A1
Rap1 signalling	0.338	0.125	#NUM!	PRKG1,RAF1
FOXO-mediated transcription of cell death genes	0.338	0.125	#NUM!	BCL6,FOXO4
Granzyme B Signaling	0.338	0.125	#NUM!	CASP8,PARP1
Superpathway of Citrulline Metabolism	0.338	0.125	#NUM!	AGMAT,ALDH18A1
Small Cell Lung Cancer Signaling	0.337	0.102	0.816	CCND2,CDKN2B,CYC1,HDAC4,IRS1,PIK3CD,PIK3CG,PIK3R5,RXRA,TRAF5
Protein folding	0.337	0.102	1.265	CSNK2A1,GNG11,GNG2,KIF13A,RGS11,RGS6,SPHK1,TUBA1A,TUBA4A,TUBB6
CGAS-STING Signaling Pathway	0.33	0.1	3.742	ATP6AP2,CASP1,CDKN1A,GJA1,IL33,NLRP3,PCDH7,STAT6,TCIRG1,TGFB1,TGFB3,TNFSF13B,TNFSF14,TNFSF8
RUNX1 regulates megakaryocyte differentiation and platelet function	0.318	0.103	-1	H2BC21,KAT2B,MYL9,PRKCQ,PRMT1,RUNX1
CDX Gastrointestinal Cancer Signaling Pathway	0.316	0.098	-0.688	CA1,CYBB,FZD7,IL33,IRS1,JAK3,MAPK12,NCF2,NOX4,PIK3CD,PIK3CG,PIK3R5,RAC2,SLC10A2,TGFB1,TGFB3,TNFSF13B,TNFSF14,TNFSF8,WNT9A
IL-17A Signaling in Airway Cells	0.309	0.101	1.134	IRS1,JAK3,MAPK12,PIK3CD,PIK3CG,PIK3R5,TRAF3IP2
NER (Nucleotide Excision Repair, Enhanced Pathway)	0.308	0.1	0	CHAF1B,COPS2,COPS3,COPS5,COPS8,CUL4A,GTF2H5,POLR2B,POLR2J
Protein methylation	0.308	0.118	#NUM!	EEF1A1,EEF2
RAN Signaling	0.308	0.118	#NUM!	IPO5,KPNA6
Isoleucine Degradation I	0.308	0.118	#NUM!	ACADSB,DLD
DNA Double Strand Break Response	0.303	0.102	-1.633	BARD1,EYA2,EYA4,H2BC21,UBB,UBE2V2
Role of IL-17A in Arthritis	0.303	0.102	#NUM!	IRS1,MAP2K6,MAPK12,PIK3CD,PIK3CG,PIK3R5
Erythrocytes take up oxygen and release carbon dioxide	0.297	0.143	#NUM!	CA1
TYSND1 cleaves peroxisomal proteins	0.297	0.143	#NUM!	PHYH
STAT5 Activation	0.297	0.143	#NUM!	GAB2
Atorvastatin ADME	0.297	0.143	#NUM!	PON3
Epithelial-Mesenchymal Transition (EMT) during gastrulation	0.297	0.143	#NUM!	CDH1
Urea Cycle	0.297	0.143	#NUM!	AGMAT
Ceramide Biosynthesis	0.297	0.143	#NUM!	SPTLC2
Arginine Degradation VI (Arginase 2 Pathway)	0.297	0.143	#NUM!	AGMAT
Phosphatidylcholine Biosynthesis I	0.297	0.143	#NUM!	PHKA1
Adenine and Adenosine Salvage III	0.297	0.143	#NUM!	LACC1
Ceramide Degradation	0.297	0.143	#NUM!	ACER3
Glycogen Biosynthesis II (from UDP-D-Glucose)	0.297	0.143	#NUM!	EPM2A
MTOR signalling	0.295	0.107	#NUM!	EIF4B,MLST8,RRAGD
Glutathione Redox Reactions I	0.295	0.107	#NUM!	GPX3,GPX8,PRDX6
SPINK1 Pancreatic Cancer Pathway	0.288	0.1	-2.449	CPA3,CPE,CPM,CPQ,TGFB1,TGFBR2
Antigen Presentation Pathway	0.286	0.103	#NUM!	CD74,HLA-DRB1,MR1,PDIA3
ISG15 antiviral mechanism	0.283	0.0986	0.378	EIF4A2,HERC5,MX1,MX2,NEDD4,UBB,UBE2L6
Stearate Biosynthesis I (Animals)	0.283	0.0986	0.447	ACSL5,ACSL6,DHRS7,ELOVL1,PTGR3,TBXAS1,TECR
Kinesins	0.274	0.0984	0	KIF1B,KIF1C,KIF3B,TUBA1A,TUBA4A,TUBB6
mRNA Capping	0.274	0.103	#NUM!	GTF2H5,POLR2B,POLR2J
Regulation of TP53 Activity through Phosphorylation	0.273	0.0968	-2.333	BARD1,CSNK2A1,DYRK2,HIPK2,PRKAA2,PRKAG1,PRKAG2,TAF13,UBB
Ephrin B Signaling	0.27	0.0972	1.342	CAP1,CXCR4,EPHB2,EPHB3,GNG11,GNG2,RAC2
Senescence-Associated Secretory Phenotype (SASP)	0.258	0.0959	-0.378	CDKN1A,CDKN2B,H2BC21,IGFBP7,RPS6KA3,UBB,UBE2D1
DNA Damage Reversal	0.258	0.125	#NUM!	ALKBH5
TRAIL signaling	0.258	0.125	#NUM!	CASP8
Serine biosynthesis	0.258	0.125	#NUM!	SERINC2
Superoxide Radicals Degradation	0.258	0.125	#NUM!	SOD3
Purine Ribonucleosides Degradation to Ribose-1-phosphate	0.258	0.125	#NUM!	LACC1
GABA synthesis, release, reuptake and degradation	0.257	0.105	#NUM!	ALDH5A1,STXBP1
FOXO-mediated transcription	0.257	0.105	#NUM!	FOXO4,KAT2B
γ-linolenate Biosynthesis II (Animals)	0.257	0.105	#NUM!	ACSL5,ACSL6
Mitochondrial L-carnitine Shuttle Pathway	0.257	0.105	#NUM!	ACSL5,ACSL6
Gamma carboxylation, hypusine formation and arylsulfatase activation	0.253	0.0976	0	ARSD,DNAJC24,EEF2,PROS1
Endosomal Sorting Complex Required For Transport (ESCRT)	0.238	0.0968	#NUM!	UBB,VPS4A,VTA1
Signaling by Hippo	0.236	0.1	#NUM!	STK4,WWTR1
Synthesis, secretion, and deacylation of Ghrelin	0.236	0.1	#NUM!	ACHE,IGF1
Interleukin-1 processing	0.226	0.111	#NUM!	CASP1
RHO GTPases Activate Rhotekin and Rhophilins	0.226	0.111	#NUM!	RHOC
Lysine catabolism	0.226	0.111	#NUM!	DLD
Butyrophilin (BTN) family interactions	0.226	0.111	#NUM!	CD209
Interleukin-9 signaling	0.226	0.111	#NUM!	JAK3
Prednisone ADME	0.226	0.111	#NUM!	ABCB1
Sphingosine and Sphingosine-1-phosphate Metabolism	0.226	0.111	#NUM!	ACER3
Phosphatidylethanolamine Biosynthesis II	0.226	0.111	#NUM!	ETNK2
α-tocopherol Degradation	0.226	0.111	#NUM!	CYP4F12
Leucine Degradation I	0.226	0.111	#NUM!	ACADM
Neurotransmitter clearance	0.199	0.1	#NUM!	ACHE
POU5F1 (OCT4), SOX2, NANOG repress genes related to differentiation	0.199	0.1	#NUM!	GSC
ATF6 (ATF6-alpha) activates chaperone genes	0.199	0.1	#NUM!	ATF4
Ketone body metabolism	0.199	0.1	#NUM!	OXCT1
mRNA Editing	0.199	0.1	#NUM!	ADAR
Prostanoid Biosynthesis	0.199	0.1	#NUM!	TBXAS1
Ketolysis	0.199	0.1	#NUM!	OXCT1
Cell Cycle Checkpoints	0	0.0699	-3.441	BARD1,CDKN1A,CLASP2,DYNLL1,H2BC21,MCM8,PHF20,PSMA4,PSMA7,PSMC1,PSMC2,PSMC3,PSMD12,PSMD2,PSMD3,PSMD4,UBB,UBE2D1,UBE2V2
Processing of Capped Intron-Containing Pre-mRNA	0	0.0348	-3.162	CSTF2T,CWC15,POLR2B,POLR2J,SNRNP25,SNRNP27,SNRPD3,TFIP11,USP39,YBX1
RNA Polymerase II Transcription	0	0.0604	-3	CSTF2T,ELOA,ELOB,GTF2H5,POLR2B,POLR2J,RTF1,SNRPD3,TAF13
Mitotic Metaphase and Anaphase	0	0.0766	-2.828	BANF1,CLASP2,DYNLL1,PSMA4,PSMA7,PSMC1,PSMC2,PSMC3,PSMD12,PSMD2,PSMD3,PSMD4,TUBA1A,TUBA4A,TUBB6,UBB,UBE2D1,VPS4A
SUMOylation of transcription cofactors	0	0.0909	-2	HIPK2,ING2,PARK7,PPARGC1A
B-WICH complex positively regulates rRNA expression	0	0.0769	-2	DEK,H2BC21,KAT2B,MYBBP1A
Formation of WDR5-containing histone-modifying complexes	0	0.0952	-2	KANSL3,KAT14,KAT2B,PHF20
Assembly of RNA Polymerase II Complex	0	0.08	-2	GTF2H5,POLR2B,POLR2J,TAF13
PCP (Planar Cell Polarity) Pathway	0	0.0833	-2	FZD7,LGR4,MAPK12,VANGL1,WNT9A
TP53 Regulates Transcription of DNA Repair Genes	0	0.0857	-1.633	ELOA,ELOB,FANCD2,GTF2H5,POLR2B,POLR2J
Generic Transcription Pathway	0	0.0467	-1.342	HDAC4,KAT2B,MAML2,MED14,MED25,NOTCH2,NR1D2,NR1H3,PPARA,PPARG,RORA,RORC,RXRA,ZNF25,ZNF273,ZNF41,ZNF483,ZNF559,ZNF665,ZNF680
HDR through Homologous Recombination (HRR) or Single Strand Annealing (SSA)	0	0.0446	-1.342	BARD1,H2BC21,RAD51B,UBB,UBE2V2
RNA polymerase II transcribes snRNA genes	0	0.0602	-1.342	NABP1,POLR2B,POLR2J,TAF13,ZC3H8
Chaperone Mediated Autophagy Signaling Pathway	0	0.0613	-1.298	ATP6AP2,CASP1,EEF1A1,EPS8,FCER1G,HSPA1A/HSPA1B,HSPA2,HSPA6,IDH2,IRS1,KAT2B,LAMP2,MAPK12,MEF2D,MLST8,MMP14,MMP16,MMP19,MMP2,MMP9,NLRP3,PARK7,PEA15,PIK3CD,PIK3CG,PIK3R5,PPP3CA,PPP3CB,PPP3CC,PRKAA2,PRKAG1,PRKAG2,PRR5,PSMA4,PSMA7,SNX10,TCIRG1,TPT1,USP19
Regulation of IL-2 Expression in Activated and Anergic T Lymphocytes	0	0.0368	-1.213	CD28,FCER1G,FYN,MAPK12,PABPC4,PLCG2,PPP3CA,PPP3CB,PPP3CC,PRKCQ,RAF1,RAP2B,SOS2,TGFB1,TGFB3,TGFBR2,TOB1
CTLA4 Signaling in Cytotoxic T Lymphocytes	0	0.0475	-1.177	AHR,CD28,CLTCL1,FCER1G,FGR,FYB1,FYN,HCK,HLA-DRB1,IRS1,ITGB2,LCP2,LYN,MAPK12,MR1,PIK3CD,PIK3CG,PIK3R5,PLCG2,PLD1,PPM1J,PPP2R2B,PPP2R3A,PRKCQ,RAC2,RAP2B,SRC,TGFB1,TGFB3
Nonhomologous End-Joining (NHEJ)	0	0.0816	-1	BARD1,H2BC21,UBE2V2,XRCC4
DNA Damage Bypass	0	0.0833	-1	CUL4A,UBB,UBE2B,UBE2L6
Amino acids regulate mTORC1	0	0.0727	-1	MLST8,RRAGD,SESN1,TCIRG1
Basal Cell Carcinoma Signaling	0	0.0556	-1	FZD7,GLI3,KIF7,WNT9A
Calcium-induced T Lymphocyte Apoptosis	0	0.0261	-0.905	ATP2A1,CD4,FCER1G,HLA-DRB1,ITPR1,MEF2D,PPP3CA,PPP3CB,PPP3CC,PRKCB,PRKCD,PRKCQ
NUR77 Signaling in T Lymphocytes	0	0.0253	-0.905	CD28,FCER1G,HLA-DRB1,MEF2D,MR1,PPP3CA,PPP3CB,PPP3CC,PRKCB,PRKCD,PRKCQ,RPS6KA3,RXRA
Mitotic Prometaphase	0	0.064	-0.832	AKAP9,CEP63,CLASP2,CNTRL,CSNK2A1,DYNLL1,NEDD1,PCNT,PRKAR2B,TUBA1A,TUBA4A,TUBB6,TUBG1
Pre-NOTCH Expression and Processing	0	0.0789	-0.816	ATP2A1,H2BC21,KAT2B,MAML2,NOTCH2,RUNX1
COPII-mediated vesicle transport	0	0.0833	-0.816	ANKRD44,PPP6C,SAR1B,SEC24D,TRAPPC9,USO1
ERK5 Signaling	0	0.0946	-0.816	ATF4,CREB3L2,EGF,MEF2D,RAP2B,RPS6KA3,SRC
Oxidative Stress Induced Senescence	0	0.093	-0.707	CBX6,CDKN2B,H2BC21,MAP2K6,MAP3K5,MAPK12,MAPKAPK3,UBB
Mitotic Prophase	0	0.0777	-0.707	BANF1,ENSA,H2BC21,LPIN1,LPIN2,LPIN3,PRKCB,USO1
Intra-Golgi and retrograde Golgi-to-ER traffic	0	0.0887	-0.471	AGPAT3,ARF3,CAPZA2,COG4,CYTH4,DYNLL1,GBF1,GOLGA4,KIF1B,KIF1C,KIF3B,MAN1A1,NAA30,NBAS,PLA2G4A,TUBA1A,TUBA4A,TUBB6
Visual phototransduction	0	0.0833	-0.447	CNGA1,DHRS9,PRKCQ,RGS9BP,SLC24A1
Triacylglycerol Degradation	0	0.0862	-0.447	CES3,LIPG,PNPLA3,PNPLA4,PRDX6
Serotonin Degradation	0	0.0685	-0.447	ADHFE1,DHRS9,MAOB,SULT1C2,UGT3A1
Activation of anterior HOX genes in hindbrain during early embryogenesis	0	0.0864	-0.378	H2BC21,HOXB3,HOXB4,HOXD4,POLR2B,POLR2J,RXRA
Cellular response to heat stress	0	0.0928	-0.333	CAMK2B,CAMK2G,EEF1A1,HSPA1A/HSPA1B,HSPA2,HSPA6,MLST8,SERPINH1,UBB
Intrinsic Pathway for Apoptosis	0	0.0727	0	APIP,CASP8,DYNLL1,PPP3CC
trans-Golgi Network Vesicle Budding	0	0.0541	0	AP4E1,ARRB1,FTL,GBF1
SUMOylation of chromatin organization proteins	0	0.0714	0	CHD3,HDAC4,SATB1,SATB2
ICOS-ICOSL Signaling in T Helper Cells	0	0.0393	0	CAMK2B,CAMK2G,CD28,CD4,FCER1G,GAB2,HLA-DRB1,IRS1,ITPR1,LCP2,PIK3CD,PIK3CG,PIK3R5,PLEKHA2,PPP3CA,PPP3CB,PPP3CC,PRKCQ,PTPRC,SHC1
Role of CHK Proteins in Cell Cycle Checkpoint Control	0	0.069	0	CDKN1A,PPM1J,PPP2R2B,PPP2R3A
Neuroprotective Role of THOP1 in Alzheimer's Disease	0	0.0744	0	HTRA1,IDE,MMP9,PREP,PRKAG1,PRKAG2,PRKAR2A,PRKAR2B,ST14
OX40 Signaling Pathway	0	0.0105	0	CD4,FCER1G,HLA-DRB1,MAPK12,TRAF5
Heparan Sulfate Biosynthesis	0	0.0667	0	CES3,CHST11,EXTL3,PRDX6,SULT1C2,UST
Retinoate Biosynthesis I	0	0.093	0	DHRS7C,DHRS9,RBP7,RDH14
Heparan Sulfate Biosynthesis (Late Stages)	0	0.0723	0	CES3,CHST11,EXTL3,PRDX6,SULT1C2,UST
Kinetochore Metaphase Signaling Pathway	0	0.0455	0	DNAH1,ENSA,PPP1R3A,PPP1R3C,STAG3
T Cell Receptor Signaling	0	0.0453	0.2	CD28,CD4,FCER1G,FYB1,FYN,HLA-DRB1,IRS1,ITGB2,LCP2,MAP2K6,MAPK12,MLST8,MR1,PIK3CD,PIK3CG,PIK3R5,PLCG2,PPP3CA,PPP3CB,PPP3CC,PRKCQ,PTK2B,PTPN22,PTPN6,PTPRC,RAF1,RAP2B,SOS2
CDC42 Signaling	0	0.0417	0.258	ARPC2,ARPC5,EXOC4,FCER1G,HLA-DRB1,IQGAP2,ITGA10,ITGA11,ITGA4,ITGAD,ITGB2,ITGB3,ITGB5,MAPK12,MYL1,MYL11,MYL9,MYLK,PARD6A,PPP1R12B,RAF1,SRC,WAS,WIPF1
Systemic Lupus Erythematosus in T Cell Signaling Pathway	0	0.0558	0.343	ATF4,BCL6,CASP1,CASP8,CASQ1,CD28,CD44,CREB3L2,FCER1G,GADD45A,HLA-DRB1,IRS1,ITPR1,LEPR,MAP2K6,MLST8,MR1,MSN,PIK3CD,PIK3CG,PIK3R5,PPM1J,PPP2R2B,PPP2R3A,PPP3CA,PPP3CB,PPP3CC,RAC2,RAP2B,RDX,RHOBTB1,RHOC,RORC,SOS2,STIM1,SYK
B Cell Receptor Signaling	0	0.0534	0.365	APBB1IP,ATF4,BCL6,CAMK2B,CAMK2G,CD22,CREB3L2,EBF1,FCGR2A,GAB2,IRS1,LYN,MAP2K6,MAP3K5,MAPK12,PIK3AP1,PIK3CD,PIK3CG,PIK3R5,PLCG2,PPP3CA,PPP3CB,PPP3CC,PRKCB,PRKCQ,PTK2B,PTPN6,PTPRC,RAC2,RAF1,RAP2B,SHC1,SOS2,SYK
Role of JAK family kinases in IL-6-type Cytokine Signaling	0	0.0886	0.378	MAPK12,OSMR,TGFB1,TGFB3,TIMP1,VEGFA,VEGFD
Activation of IRF by Cytosolic Pattern Recognition Receptors	0	0.0769	0.447	ADAR,IFIH1,IFIT2,MAPK12,PPIB
PKCθ Signaling in T Lymphocytes	0	0.05	0.655	CACNA1A,CACNA1S,CACNA2D1,CACNB1,CACNB4,CACNG6,CAMK2B,CAMK2G,CD28,CD4,FCER1G,FYN,HLA-DRB1,IRS1,ITPR1,LCP2,MAP3K5,PIK3CD,PIK3CG,PIK3R5,PLCG2,PPP3CA,PPP3CB,PPP3CC,PRKCQ,RAC2,RAP2B,SOS2
T Cell Exhaustion Signaling Pathway	0	0.0422	0.655	ACVR2B,BCL6,CD28,FCER1G,HAVCR2,HLA-DRB1,IRS1,JAK3,MAPK12,MGAT5,PIK3CD,PIK3CG,PIK3R5,PLCG2,PPM1J,PPP2R2B,PPP2R3A,PRKCQ,PTPN6,RAP2B,TGFB1,TGFBR2,TGFBR3,VEGFA
Aryl Hydrocarbon Receptor Signaling	0	0.0943	0.707	AHR,ALDH18A1,ALDH1L1,ALDH1L2,ALDH5A1,CCND2,CDKN1A,GSTM4,GSTM5,NCOA7,NQO2,RXRA,SRC,TGFB1,TGFB3
p75 NTR receptor-mediated signalling	0	0.06	0.816	APH1B,FGD2,MYD88,NGFR,SOS2,UBB
CCR5 Signaling in Macrophages	0	0.0341	0.816	CACNA1A,CACNA1S,CACNA2D1,CACNB1,CACNB4,CACNG6,CD4,FCER1G,GNG11,GNG2,ITPR1,MAPK12,PLCG2,PRKCB,PRKCD,PRKCQ,PTK2B
CD28 Signaling in T Helper Cells	0	0.0424	0.894	ARPC2,ARPC5,CD28,CD4,FCER1G,FYN,HLA-DRB1,IRS1,ITPR1,LCP2,MAPK12,PIK3CD,PIK3CG,PIK3R5,PPP3CA,PPP3CB,PPP3CC,PRKCQ,PTPN6,PTPRC,SYK,WAS
Signaling by Insulin receptor	0	0.093	1	IRS1,PTPRF,SHC1,TCIRG1
Class B/2 (Secretin family receptors)	0	0.0947	1	ADCYAP1R1,CALCRL,CD55,FZD7,GNG11,GNG2,RAMP3,SCTR,WNT9A
Role of PI3K/AKT Signaling in the Pathogenesis of Influenza	0	0.0735	1	CRKL,IRS1,PIK3CD,PIK3CG,PIK3R5
Antiproliferative Role of TOB in T Cell Signaling	0	0.0235	1	CD28,CDC34,CUL1,FCER1G,PABPC1,PABPC4,TGFB1,TGFB3,TGFBR2,TOB1
DNA damage-induced 14-3-3σ Signaling	0	0.087	1	CASP1,CASP8,CASQ1,CDKN1A
Role of NFAT in Regulation of the Immune Response	0	0.027	1.043	CD28,CD4,FCER1G,FCGR2A,FCGR3A/FCGR3B,FYN,GNG11,GNG2,HLA-DRB1,IPO5,IRS1,ITPR1,KPNA6,LCP2,LYN,MEF2D,PIK3CD,PIK3CG,PIK3R5,PLCG2,PPP3CA,PPP3CB,PPP3CC,PRKCQ,RAF1,RAP2B,SOS2,SYK
Keratinization	0	0.0327	1.134	JUP,KAZN,KRT25,KRT80,PERP,PKP2,ST14
ATM Signaling	0	0.09	1.134	ATF4,CDKN1A,CREB3L2,FANCD2,GADD45A,MAPK12,PPM1J,PPP2R2B,PPP2R3A
SAPK/JNK Signaling	0	0.0338	1.213	CRKL,DUSP10,DUSP4,FCER1G,GADD45A,GNG11,GNG2,IRS1,MAP3K5,MAPK12,PIK3CD,PIK3CG,PIK3R5,RAC2,RAP2B,SHC1,SOS2
RHO GTPases Activate Formins	0	0.0719	1.265	CLASP2,DYNLL1,FMNL1,RHOC,SRC,SRF,SRGAP2,TUBA1A,TUBA4A,TUBB6
Type I Diabetes Mellitus Signaling	0	0.0275	1.265	CASP8,CD28,CPE,CYC1,FCER1G,HLA-DRB1,IL1R1,IL1RAP,MAP2K6,MAP3K5,MAPK12,MYD88,NGFR,SOCS2
Phospholipase C Signaling	0	0.0473	1.333	ADCY1,ADCY2,ADCY3,ADCY9,ATF4,CREB3L2,FCER1G,FCGR2A,FYN,GNG11,GNG2,HDAC4,ITGA10,ITGA11,ITGA4,ITGAD,ITGB2,ITGB3,ITGB5,ITPR1,LCP2,LYN,MARCKS,MEF2D,MYL1,MYL11,MYL9,PEBP1,PLA2G2A,PLA2G4A,PLA2G4C,PLCD1,PLCD4,PLCE1,PLCG2,PLD1,PPP1R12B,PPP3CA,PPP3CB,PPP3CC,PRKCB,PRKCD,PRKCQ,RAC2,RAF1,RAP2B,RHOBTB1,RHOC,RPS6KA3,SHC1,SOS2,SRC,SYK
Nicotine Degradation II	0	0.0735	1.342	AOX1,FMO1,FMO4,INMT,UGT3A1
Sphingolipid metabolism	0	0.092	1.414	ACER3,ARSD,B3GALNT1,GLB1L,HYAL4,OSBP,SPHK1,SPTLC2
FcγRIIB Signaling in B Lymphocytes	0	0.0336	1.508	CACNA1A,CACNA1S,CACNA2D1,CACNB1,CACNB4,CACNG6,DOK1,IRS1,ITPR1,LYN,MAPK12,PIK3CD,PIK3CG,PIK3R5,PLCG2,RAP2B,SHC1,SYK
IL-15 Signaling	0	0.0226	1.508	IRS1,JAK3,MAPK12,MLST8,PIK3CD,PIK3CG,PIK3R5,RAF1,RAP2B,SHC1,STAT6,SYK
Th17 Activation Pathway	0	0.0248	1.508	AHR,FCER1G,IL1R1,IL21R,IRAK3,IRAK4,JAK3,MYD88,PTGER2,RORA,RORC,RUNX1
PI3K Signaling in B Lymphocytes	0	0.0491	1.569	ATF4,C3,CAMK2B,CAMK2G,CD81,FYN,IL4R,IRS1,ITPR1,LYN,PDIA3,PIK3AP1,PIK3CD,PIK3CG,PLCD1,PLCD4,PLCE1,PLCG2,PLCL1,PLEKHA2,PPP3CA,PPP3CB,PPP3CC,PRKCB,PTPRC,RAF1,RAP2B,SYK,TLR4
G alpha (12/13) signalling events	0	0.075	1.633	FGD2,GNG11,GNG2,PLXNB1,RHOC,SOS2
NFKBIE Signaling Pathway	0	0.0156	1.89	ANKRD44,FCER1G,NGFR,PPP6C,TNFSF13B,TNFSF14,TNFSF8
Arachidonic acid metabolism	0	0.0889	2	ALOX5AP,GGT5,PLA2G4A,PON3
Interleukin-10 signaling	0	0.0889	2	CSF1,IL1R1,PTAFR,TIMP1
Chondroitin Sulfate Biosynthesis	0	0.0656	2	CHPF,CHST11,SULT1C2,UST
Dermatan Sulfate Biosynthesis	0	0.0635	2	CHPF,CHST11,SULT1C2,UST
Chondroitin Sulfate Biosynthesis (Late Stages)	0	0.0755	2	CHPF,CHST11,SULT1C2,UST
p70S6K Signaling	0	0.0481	2.268	EEF2,F2R,F2RL2,IL4R,IRS1,LYN,PDIA3,PIK3CD,PIK3CG,PIK3R5,PLCD1,PLCD4,PLCE1,PLCG2,PLCL1,PLD1,PPM1J,PPP2R2B,PPP2R3A,PRKCB,PRKCD,PRKCQ,RAF1,RAP2B,SHC1,SOS2,SRC,SYK
G Protein Signaling Mediated by Tubby	0	0.0128	2.449	FCER1G,FYB1,GNG11,GNG2,LCP2,PLCG2
IL-4 Signaling	0	0.0623	3	ATF4,COL12A1,COL16A1,COL19A1,COL1A1,COL1A2,COL23A1,COL25A1,COL3A1,COL4A3,COL4A4,COL5A2,COL6A1,COL6A2,COL6A3,COL8A1,COL8A2,CREB3L2,FCER1G,HLA-DRB1,IL4R,IRS1,JAK3,MAPK12,MLST8,PIK3CD,PIK3CG,PIK3R5,PRR5,PTPN6,RAP2B,SOS2,STAT6,TGFB1,TGFB3,TRPC1
TEC Kinase Signaling	0	0.0569	3.128	ACTA1,FCER1G,FGR,FYN,GNG11,GNG2,HCK,IRS1,ITGA10,ITGA11,ITGA4,ITGAD,ITGB2,ITGB3,ITGB5,JAK3,LYN,MAPK12,PIK3CD,PIK3CG,PIK3R5,PLCG2,PRKCB,PRKCD,PRKCQ,PTK2B,RAC2,RHOBTB1,RHOC,SRC,STAT6,TLR4,WAS
Binding and Uptake of Ligands by Scavenger Receptors	0	0.0893	3.162	APOE,CD163,COL1A1,COL1A2,COL3A1,COLEC12,FTL,LRP1,MSR1,SPARC
Systemic Lupus Erythematosus in B Cell Signaling Pathway	0	0.0605	3.202	CCND2,CD22,FCGR2A,FGR,FOXO4,FYN,HCK,IFIH1,IFIT2,IFIT3,IL33,IRAK4,IRS1,LYN,MYD88,PIK3AP1,PIK3CD,PIK3CG,PIK3R5,PLCG2,PPP3CA,PPP3CB,PPP3CC,PRKCB,PRKCD,PRKCQ,PTPN6,RAC2,RAF1,RAP2B,RASGRP3,SHC1,SHF,SOS2,SRC,SYK,TGFB1,TGFB3,TLR3,TLR7,TNFSF13B,TNFSF14,TNFSF8,TRAF5
NF-κB Signaling	0	0.0629	3.333	ARAF,CASP8,CSNK2A1,EGF,FCER1G,FGFR2,IL1R1,IL33,IRAK3,IRAK4,IRS1,MAP2K6,MYD88,NGFR,NTRK2,PDGFRA,PDGFRB,PIK3CD,PIK3CG,PIK3R5,PLCG2,PRKCB,PRKCQ,RAF1,RAP2B,TGFBR2,TGFBR3,TLR1,TLR2,TLR3,TLR4,TLR6,TLR7,TNFRSF11A,TNFSF13B,TRAF5
Dendritic Cell Maturation	0	0.0536	3.528	ATF4,CCR7,COL1A1,COL1A2,COL3A1,CREB3L2,DDR2,FCER1G,FCGR2A,FCGR3A/FCGR3B,HLA-DRB1,IL33,IRF8,IRS1,LEPR,MAPK12,MR1,MYD88,NGFR,PDIA3,PIK3CD,PIK3CG,PIK3R5,PLCD1,PLCD4,PLCE1,PLCG2,PLCL1,TLR2,TLR3,TLR4,TYROBP
FAK Signaling	0	0.093	5.103	ACKR1,ACVR2B,ADCYAP1R1,ADGRA2,ADGRG6,ADORA3,ADRB2,ARPC2,ARPC5,C5AR1,CALCRL,CAPN3,CAPN8,CAPN9,CCR7,CCR9,CDH1,CELSR2,CMKLR1,COL1A1,COL1A2,COL3A1,CRKL,CSF2RB,CXCR6,CYSLTR1,DOCK1,ECM2,EFNA5,EGF,F2R,F2RL2,FCER1G,FFAR4,FPR3,FYN,FZD7,GPR137B,GPR153,GPR155,GPR157,GPR171,GPR34,GPR37,GPR65,HCAR2,HRH2,IFNLR1,IL17RD,IL1R1,IL21R,IL33,IL4R,IL7R,IRS1,ITGA10,ITGA11,ITGA4,ITGAD,ITGB2,ITGB3,ITGB5,LGR4,LPAR1,MAPK12…
Oxytocin in Spinal Neurons Signaling Pathway	0	0.0857	#NUM!	GUCY1A2,KCNJ11,PRKG1
Prolactin receptor signaling	0	0.0667	#NUM!	CUL1
Signaling by NODAL	0	0.0435	#NUM!	ACVR2B
Meiotic synapsis	0	0.0545	#NUM!	H2BC21,HSPA2,STAG3
Erythrocytes take up carbon dioxide and release oxygen	0	0.0909	#NUM!	CA1
Defensins	0	0.0698	#NUM!	CD4,TLR1,TLR2
Antimicrobial peptides	0	0.0882	#NUM!	RNASE6,S100A9,SLC11A1
Telomere Maintenance	0	0.0274	#NUM!	H2BC21,PPP6C
Regulation of beta-cell development	0	0.0476	#NUM!	KAT2B,MAML2
Cellular hexose transport	0	0.0909	#NUM!	SLC2A10,SLC2A12
Metabolism of non-coding RNA	0	0.0182	#NUM!	SNRPD3
Vitamin D (calciferol) metabolism	0	0.0833	#NUM!	CUBN
Metabolism of nitric oxide: NOS3 activation and regulation	0	0.0667	#NUM!	LYPLA1
Asparagine N-linked glycosylation	0	0.0323	#NUM!	PDIA3
Gene Silencing by RNA	0	0.0316	#NUM!	H2BC21,POLR2B,POLR2J
PRC2 methylates histones and DNA	0	0.0286	#NUM!	H2BC21
Synthesis of Prostaglandins (PG) and Thromboxanes (TX)	0	0.0667	#NUM!	TBXAS1
Activation of gene expression by SREBF (SREBP)	0	0.0732	#NUM!	CARM1,PPARA,RXRA
Oncogene Induced Senescence	0	0.0588	#NUM!	CDKN2B,UBB
DNA Damage/Telomere Stress Induced Senescence	0	0.0536	#NUM!	CDKN1A,H2BC21,HMGA1
Insulin processing	0	0.08	#NUM!	CPE,EXOC4
SUMOylation of DNA damage response and repair proteins	0	0.0395	#NUM!	PARP1,SP100,XRCC4
Processing and activation of SUMO	0	0.0909	#NUM!	SENP2
SUMOylation of transcription factors	0	0.05	#NUM!	MITF
WNT ligand biogenesis and trafficking	0	0.0769	#NUM!	TMED5,WNT9A
ATF4 activates genes in response to endoplasmic reticulum stress	0	0.0741	#NUM!	ATF4,CEBPG
Olfactory Signaling Pathway	0	0.0135	#NUM!	ADCY3
Peroxisomal lipid metabolism	0	0.0455	#NUM!	PHYH
Incretin synthesis, secretion, and inactivation	0	0.04	#NUM!	FFAR4
Class C/3 (Metabotropic glutamate/pheromone receptors)	0	0.025	#NUM!	TAS1R1
SIRT1 negatively regulates rRNA expression	0	0.0345	#NUM!	H2BC21
ERCC6 (CSB) and EHMT2 (G9a) positively regulate rRNA expression	0	0.0541	#NUM!	CHD3,H2BC21
NoRC negatively regulates rRNA expression	0	0.0263	#NUM!	H2BC21
Activation of kainate receptors upon glutamate binding	0	0.0667	#NUM!	GNG11,GNG2
Interconversion of nucleotide di- and triphosphates	0	0.0909	#NUM!	AK1,AK4
DNA methylation	0	0.0385	#NUM!	H2BC21
Pyroptosis	0	0.037	#NUM!	CASP1
Activated PKN1 stimulates transcription of AR regulated genes KLK2 and KLK3	0	0.0714	#NUM!	H2BC21,KDM1A
Metallothioneins bind metals	0	0.0909	#NUM!	MT1M
Surfactant metabolism	0	0.087	#NUM!	CSF2RB,DMBT1
HDR through MMEJ (alt-NHEJ)	0	0.0833	#NUM!	PARP1
Cargo concentration in the ER	0	0.0882	#NUM!	MIA2,SAR1B,SEC24D
Fanconi Anemia Pathway	0	0.0526	#NUM!	FANCD2,UBB
Interleukin-6 family signaling	0	0.0417	#NUM!	OSMR
Regulation of TP53 Activity through Association with Co-factors	0	0.0714	#NUM!	PHF20
Regulation of TP53 Activity through Methylation	0	0.0526	#NUM!	UBB
Activation of the pre-replicative complex	0	0.0303	#NUM!	MCM8
Tryptophan catabolism	0	0.0833	#NUM!	KYNU
RNA Polymerase I Transcription	0	0.06	#NUM!	CHD3,GTF2H5,KAT2B
Resolution of Abasic Sites (AP sites)	0	0.0789	#NUM!	PARG,PARP1,POLB
Processing of Capped Intronless Pre-mRNA	0	0.069	#NUM!	CSTF2T,SNRPD3
Nucleosome assembly	0	0.0408	#NUM!	H2BC21,MIS18BP1
Gastrin-CREB signalling pathway via PKC and MAPK	0	0.0556	#NUM!	RPS6KA3
Transcriptional Regulation by VENTX	0	0.05	#NUM!	CSF1R,UBE2D1
Interleukin-20 family signaling	0	0.0769	#NUM!	IFNLR1,JAK3
Digestion	0	0.0952	#NUM!	AMY2B,PIR
Meiotic recombination	0	0.0208	#NUM!	H2BC21
Insertion of tail-anchored proteins into the endoplasmic reticulum membrane	0	0.0455	#NUM!	UBL4A
Transcriptional Regulation by NPAS4	0	0.0857	#NUM!	ARNT2,RET,SRF
Pexophagy	0	0.0909	#NUM!	UBB
Transcriptional regulation of testis differentiation	0	0.0769	#NUM!	ZFPM2
Sensory perception of taste	0	0.0638	#NUM!	KCNJ2,SCN1B,TAS1R1
Aspirin ADME	0	0.0714	#NUM!	BSG
Expression and translocation of olfactory receptors	0	0.00251	#NUM!	EBF1
Germ layer formation at gastrulation	0	0.0588	#NUM!	GSC
Formation of paraxial mesoderm	0	0.087	#NUM!	KAT2B,MAML2
NFE2L2 regulating anti-oxidant/detoxification enzymes	0	0.0526	#NUM!	ATF4
Role of BRCA1 in DNA Damage Response	0	0.0625	#NUM!	BARD1,CDKN1A,FANCD2,GADD45A,PHF10
Role of RIG1-like Receptors in Antiviral Innate Immunity	0	0.0435	#NUM!	CASP8,IFIH1
IL-22 Signaling	0	0.0417	#NUM!	MAPK12
Cytotoxic T Lymphocyte-mediated Apoptosis of Target Cells	0	0.00941	#NUM!	CASP8,CYC1,FCER1G,MR1
4-1BB Signaling in T Lymphocytes	0	0.0588	#NUM!	MAP3K5,MAPK12
B Cell Activating Factor Signaling	0	0.0698	#NUM!	MAPK12,TNFSF13B,TRAF5
T Helper Cell Differentiation	0	0.0234	#NUM!	BCL6,CD28,FCER1G,HLA-DRB1,IL21R,IL4R,NGFR,RORC,STAT6,TGFB1,TGFBR2
Role of Cytokines in Mediating Communication between Immune Cells	0	0.037	#NUM!	IL33,TGFB1
Angiopoietin Signaling	0	0.0769	#NUM!	DOK2,IRS1,PIK3CD,PIK3CG,PIK3R5,RAP2B
Cardiomyocyte Differentiation via BMP Receptors	0	0.0741	#NUM!	ACVR2B,SMAD9
Lipid Antigen Presentation by CD1	0	0.00482	#NUM!	FCER1G,PDIA3
Mitotic Roles of Polo-Like Kinase	0	0.0597	#NUM!	PPM1J,PPP2R2B,PPP2R3A,TGFB1
DNA Methylation and Transcriptional Repression Signaling	0	0.051	#NUM!	CHD3,GADD45A,HOXB3,TCF24,TEAD1
Role of OCT4 in Mammalian Embryonic Stem Cell Pluripotency	0	0.0652	#NUM!	PARP1,SH3GLB1,SPP1
Prostate Cancer Signaling	0	0.0948	#NUM!	ATF4,CDKN1A,CREB3L2,HDAC4,IRS1,PIK3CD,PIK3CG,PIK3R5,RAF1,RAP2B,SOS2
Primary Immunodeficiency Signaling	0	0.0667	#NUM!	CD4,IL7R,JAK3,PTPRC
Allograft Rejection Signaling	0	0.00616	#NUM!	CD28,FCER1G,HLA-DRB1
Autoimmune Thyroid Disease Signaling	0	0.00655	#NUM!	CD28,FCER1G,HLA-DRB1
Graft-versus-Host Disease Signaling	0	0.00897	#NUM!	CD28,FCER1G,HLA-DRB1,IL33
Cleavage and Polyadenylation of Pre-mRNA	0	0.0769	#NUM!	CSTF2T
Communication between Innate and Adaptive Immune Cells	0	0.015	#NUM!	CCR7,CD28,CD4,FCER1G,HLA-DRB1,IL33,MR1,TLR1,TLR2,TLR3,TLR4,TLR6,TLR7,TNFSF13B
Systemic Lupus Erythematosus Signaling	0	0.0225	#NUM!	C5,CD22,CD28,FCER1G,FCGR2A,FCGR3A/FCGR3B,IL33,IRS1,LSM14A,LSM14B,LYN,PIK3CD,PIK3CG,PIK3R5,PLCG2,PTPN6,PTPRC,RAP2B,SNRNP25,SNRNP27,SNRPD3,SOS2,TLR7,TNFSF13B
April Mediated Signaling	0	0.0476	#NUM!	MAPK12,TRAF5
Altered T Cell and B Cell Signaling in Rheumatoid Arthritis	0	0.0149	#NUM!	CD28,CSF1,FCER1G,HLA-DRB1,IL33,SPP1,TGFB1,TLR1,TLR2,TLR3,TLR4,TLR6,TLR7,TNFSF13B
B Cell Development	0	0.00613	#NUM!	HLA-DRB1,IL7R,PTPRC
Role of WNT/GSK-3β Signaling in the Pathogenesis of Influenza	0	0.0256	#NUM!	FZD7,WNT9A
TWEAK Signaling	0	0.0541	#NUM!	BIRC3,CASP8
TNFR1 Signaling	0	0.0392	#NUM!	BIRC3,CASP8
TNFR2 Signaling	0	0.0312	#NUM!	BIRC3
Cell Cycle Control of Chromosomal Replication	0	0.0179	#NUM!	MCM8
Spliceosomal Cycle	0	0.0189	#NUM!	CWC15
IL-17A Signaling in Gastric Cells	0	0.0385	#NUM!	MAPK12
Role of IL-17A in Psoriasis	0	0.0714	#NUM!	S100A9
Role of JAK1, JAK2 and TYK2 in Interferon Signaling	0	0.0769	#NUM!	PTPN6,RAF1
Telomere Extension by Telomerase	0	0.0667	#NUM!	TNKS2
Hematopoiesis from Pluripotent Stem Cells	0	0.00673	#NUM!	CD4,CSF1,FCER1G
Hematopoiesis from Multipotent Stem Cells	0	0.0833	#NUM!	CSF1
Estrogen-mediated S-phase Entry	0	0.0385	#NUM!	CDKN1A
Glucose and Glucose-1-phosphate Degradation	0	0.0833	#NUM!	PGM1
Thyroid Hormone Metabolism II (via Conjugation and/or Degradation)	0	0.0476	#NUM!	SULT1C2,UGT3A1
Nicotine Degradation III	0	0.0333	#NUM!	AOX1,UGT3A1
Dopamine Degradation	0	0.0625	#NUM!	MAOB,SULT1C2
Chondroitin Sulfate Degradation (Metazoa)	0	0.0625	#NUM!	HYAL4
Melatonin Degradation I	0	0.0312	#NUM!	SULT1C2,UGT3A1
Estrogen Biosynthesis	0	0.0217	#NUM!	HSD17B11
Tryptophan Degradation X (Mammalian, via Tryptamine)	0	0.0741	#NUM!	MAOB,RDH14
Glutathione-mediated Detoxification	0	0.0789	#NUM!	ANPEP,GSTM4,GSTM5
1D-myo-inositol Hexakisphosphate Biosynthesis II (Mammalian)	0	0.0588	#NUM!	ITPKC
NAD Phosphorylation and Dephosphorylation	0	0.0769	#NUM!	NNT
Dermatan Sulfate Biosynthesis (Late Stages)	0	0.06	#NUM!	CHST11,SULT1C2,UST
Dermatan Sulfate Degradation (Metazoa)	0	0.0588	#NUM!	HYAL4
Superpathway of D-myo-inositol (1,4,5)-trisphosphate Metabolism	0	0.0909	#NUM!	IMPA2,ITPKC
D-myo-inositol (1,3,4)-trisphosphate Biosynthesis	0	0.0588	#NUM!	ITPKC
D-myo-inositol (1,4,5)-trisphosphate Degradation	0	0.0625	#NUM!	IMPA2
Methylglyoxal Degradation III	0	0.0645	#NUM!	DHRS7,PTGR3
Histamine Degradation	0	0.0476	#NUM!	HNMT
Dolichyl-diphosphooligosaccharide Biosynthesis	0	0.0909	#NUM!	DPM1
Superpathway of Melatonin Degradation	0	0.0435	#NUM!	MAOB,SULT1C2,UGT3A1
Histidine Degradation VI	0	0.087	#NUM!	CYP26B1,CYP7B1
Noradrenaline and Adrenaline Degradation	0	0.0811	#NUM!	ADHFE1,DHRS9,MAOB
Acetone Degradation I (to Methylglyoxal)	0	0.0476	#NUM!	DHRS7,PTGR3
GDP-glucose Biosynthesis	0	0.0909	#NUM!	PGM1
Fatty Acid α-oxidation	0	0.0476	#NUM!	TMLHE
UDP-N-acetyl-D-galactosamine Biosynthesis II	0	0.0769	#NUM!	GPI
Oxidative Ethanol Degradation III	0	0.0179	#NUM!	ACSS2
Ethanol Degradation IV	0	0.04	#NUM!	ACSS2
Ethanol Degradation II	0	0.0857	#NUM!	ACSS2,ADHFE1,DHRS9
Methionine Degradation I (to Homocysteine)	0	0.087	#NUM!	EEF1AKMT3,PRMT1
Superpathway of Geranylgeranyldiphosphate Biosynthesis I (via Mevalonate)	0	0.0556	#NUM!	COX10
Cysteine Biosynthesis III (mammalia)	0	0.08	#NUM!	EEF1AKMT3,PRMT1
BER (Base Excision Repair) Pathway	0	0.0682	#NUM!	MAP2K6,PARP1,POLB
Nucleotide Excision Repair Pathway	0	0.0857	#NUM!	GTF2H5,POLR2B,POLR2J
Endoplasmic Reticulum Stress Pathway	0	0.0952	#NUM!	ATF4,MAP3K5
Glutamate Receptor Signaling	0	0.0909	#NUM!	GLUL,GNG11,GNG2,GRIA4,GRIN2B,HOMER1
