# Supplementary material for: Late‐Stage Skeletal Muscle Transcriptome in Duchenne Muscular Dystrophy Shows a BMP4‐Induced Molecular Signature
Source: J Cachexia Sarcopenia Muscle. 2025 Jul 10;16(4):e70005. doi: 10.1002/jcsm.70005 (PMC12245985; doi:10.1002/jcsm.70005)
Supplement: Supplementary file 10 — Table S3 Upstream regulators in DMD skeletal muscle transcriptome using Ingenuity Pathway Analysis. [file JCSM-16-e70005-s012.xlsx]

## Sheet: Table S03
Table S3 Upstream regulators in Duchenne muscular dystrophy skeletal muscle transcriptome using Ingenuity Pathway Analysis.
Upstream Regulator	Expr Log Ratio	Molecule Type	Predicted Activation State	Activation z-score	p-value of overlap	Target Molecules in Dataset	Mechanistic Network	WGCNA Module	Module kME
trastuzumab		biologic drug	Activated	2.236	0.163	ANXA2,CDKN1A,IFIT2,IFIT3,PDCD4		N/A	N/A
oblimersen		biologic drug	Activated	3.308	9.61e-07	BRD2,BST2,CDKN1A,GADD45A,IFI16,IFI35,IFI44,IFI6,IFIT3,IFITM1,KLF10,MX1,MX2,MYH3,OAS1,OAS2,OASL,TRIM14		N/A	N/A
bleomycin		biologic drug	Activated	5.766	4.47e-12	APOE,BASP1,BHLHE40,C3,C5,CAMK2B,CCN4,CCND2,CDH1,CDH11,CDKN1A,CHI3L1,CIART,COL1A1,COL1A2,COL3A1,CSF2RB,CTSK,CTSS,CXCR4,DCN,ELN,F2R,FN1,GAB2,GADD45A,GPR34,IFIT2,IGF1,IL4R,KLHL42,LAMA1,LGALS3,LOX,LTBP1,LTBP2,MID1,MMP14,MMP2,MMP9,MRC1,MSN,NLRP3,OASL,PLAT,PPARA,PPARG,PPARGC1A,PPTC7,PTGER2,RGCC,RTP4,SDC4,SERPINE1,SFRP1,SFRP2,SOCS2,SPHK1,SPP1,STK17B,TGFB1,TGFBR2,THBS4,TIMP1,TIMP2,TLR2,TLR4,TSPOAP1,TWIST…		N/A	N/A
vancomycin		biologic drug	Activated	2.969	2.06e-11	ABCC3,AGMO,AGPAT3,AK1,ALCAM,ANXA1,ANXA2,APOD,BIRC3,C1QA,C1QB,C3,CD14,CD44,CD82,CLU,COL3A1,CP,CSF1,EMP3,EPB41L2,EPS15L1,EXTL3,FBLIM1,FCGR2A,FXYD5,GPNMB,GPX8,HAVCR2,ITGB5,LAMP2,LGALS3,MMP2,MRC1,MYO1B,NIBAN2,NOX4,PPP1R9A,PRKCD,S100A10,S100A11,SDC3,SOCS2,SOD3,SPP1,SYNPO,TES,TIMP1,TMEM100,TMSB10/TMSB4X,TNFRSF11A,USP2,VIM		N/A	N/A
stallimycin		biologic drug	Activated	3.592	0.000169	CSF1,F3,IFI16,IFI44,IFI6,IFIH1,IFIT2,IFIT3,IFITM1,IL7R,MX1,OAS1,SP110		N/A	N/A
poly rI:rC-RNA		biologic drug	Activated	7.303	1.84e-20	ABCB1,ACO2,ADAR,AHR,ANXA1,APOL6,ATF4,ATP10D,ATP5MG,AXL,BIRC3,BNIP3,BST2,BTN3A3,C3,CASP1,CASP8,CCND2,CCNG1,CCR7,CD14,CD163,CD209,CD22,CD44,CD74,CD82,CDH1,CDKN1A,CFH,CHD7,CHN1,CLEC4E,CLEC7A,COQ9,COX10,COX7B,CSF1,CTSS,CXCR4,CYC1,DARS1,DDX60,ELAVL2,EPSTI1,FASTKD1,FCN1,FN1,GATM,GBP2,GBP5,GLI3,GPHN,HAVCR2,IDH2,IFI16,IFI35,IFI44,IFI44L,IFI6,IFIH1,IFIT2,IFIT3,IFITM1,IFITM3,IGF1,IGFBP6,IKZF2,IL1RAP,IL33,I…	1417 (105)	N/A	N/A
alefacept		biologic drug	Inhibited	-2.333	0.0598	ABCB1,CYBA,FCGR3A/FCGR3B,IL7R,NCAM1,PTPN4,STAT6,TGFB1,TGFBR3		N/A	N/A
vasoactive intestinal peptide		biologic drug	Inhibited	-2.382	0.0184	CSF1,EGF,MYD88,NES,TLR4,VEGFA		N/A	N/A
enalapril		biologic drug	Inhibited	-2.635	5.78e-07	CLU,COL1A1,COL3A1,CP,CYBA,FBLIM1,FBN1,FN1,GPX3,HGF,LGALS3,LOX,LTBP2,MMP14,MMP2,S100A10,SERPINE1,SPP1,TGFB1,TGFB3,TGFBR2,TIMP1,TIMP2,VCAM1		N/A	N/A
bevacizumab		biologic drug		0	0.00293	CDH1,CXCR4,FN1,SNAI2,VEGFA,VIM	1037 (45)	N/A	N/A
NC410		biologic drug		0	0.000269	BASP1,CD74,CDKN1A,F13A1,GBP5,HSPA1A/HSPA1B,IFIT2,MMP14,MMP9,MPEG1,MRC1,MYD88,PLTP,RGS1,RUNX2,STAT6,TGFB1,TGFBI,TGFBR2,TIMP2,VEGFA		N/A	N/A
colistin		biologic drug		-0.6	4.05e-06	ABCC3,AGMO,AGPAT3,AK1,ALCAM,APOD,C1QA,C1QB,CSF1,EPB41L2,EPS15L1,EXTL3,FXYD5,HAVCR2,ITGB5,LAMP2,LGALS3,MMP2,MYO1B,PPP1R9A,SDC3,SOCS2,SPP1,TMEM100,TNFRSF11A,USP2		N/A	N/A
hexa-D-arginine		biologic drug			0.0235	GJA1,PTGFR		N/A	N/A
GnRH analog		biologic drug		0.48	0.0316	ACTN1,AFF2,ARHGAP1,ATP5F1A,BHLHE40,BST2,CACNB1,CASP8,CLUH,COL6A1,CUL5,CYC1,DYNLL1,EGF,ENSA,FBLN5,FN1,HSPA2,ITPR1,KYNU,MLF1,NARS1,NDRG1,NGFR,NHLH2,NTRK2,PABPC1,PCNT,PDGFRB,PDLIM5,PLEKHA6,PVR,RASSF2,SFRP1,SKAP2,SNRPD3,TPM1,TUBA1A,UBAC1,UQCRB,VAT1		N/A	N/A
low molecular weight hyaluronic acid		biologic drug			0.0123	CD44,SRC,TNFRSF11A		N/A	N/A
alisporivir		biologic drug			0.00833	PPARGC1A,PPID		N/A	N/A
anifrolumab		biologic drug			0.0235	IFI44L,MX1		N/A	N/A
defibrotide		biologic drug			0.000759	F3,PLAT,SERPINE1		N/A	N/A
interferon beta-1a		biologic drug		0.908	1.77e-06	AOAH,ATP5MC3,ATP5MG,CD4,COPS5,CORO1A,COX5B,CS,CSF1R,CXCR4,FCER1G,FYB1,GBP5,GPR65,IFI35,IFI6,KARS1,MMP9,MRPL20,MX1,NCF2,PGK1,RPL3,S100A9,SERPING1,TBXAS1,TLR1,TNFSF13B,UQCRFS1		N/A	N/A
pituitary adenylate cyclase-activating polypeptide		biologic drug			0.0141	AGL,CCND2,EPHA4,ERRFI1,MACROD1,MMD,RET,SLC41A2,SMIM3		N/A	N/A
pembrolizumab		biologic drug		1.89	0.122	CASP8,CD276,CD4,CMKLR1,CXCR6,HAVCR2,OAS1		N/A	N/A
MSB0011359C		biologic drug		0.277	0.0142	BASP1,CDKN1A,F13A1,GBP5,HSPA1A/HSPA1B,IFIT2,MMP14,MPEG1,PLTP,RGS1,RUNX2,TGFBI,TIMP2		N/A	N/A
filgrastim		biologic drug		-0.611	2.72e-13	ADAM28,ADORA3,ANXA1,AOC3,ARHGAP24,ARRB1,ATP2B4,ATP9A,BIRC3,CARD6,CD163,CD44,CD55,CD74,CEP63,CLEC7A,CLU,CR1,CRYBG1,CSF1R,CXCR4,CYBB,CYSLTR1,DHRS9,DLC1,DYRK2,EPSTI1,FAM111A,FCER1G,GADD45A,GAPDH,GBP5,GNG11,GPR171,GPR34,HERC5,HILPDA,HIPK2,HLA-DRB1,HMGA1,IFI44,IFI6,IFIT2,IFIT3,IGF2BP2,IL1R1,IL1RAP,IL4R,IRAK3,IRAK4,ITGA4,ITPKC,LGALS3,MAP2K6,MAPK6,MLXIP,MMP9,MPEG1,MS4A4A,MS4A6A,MX1,NDUFB6,NLRP3,NMNAT2,O…		N/A	N/A
MK2 inhibitory peptide		biologic drug		-1.987	0.00599	COL1A2,COL3A1,FN1,LOX		N/A	N/A
leuprolide		biologic drug		-0.191	0.00549	MMP14,MMP2,MMP9,PEA15,TGFB1,TIMP1		N/A	N/A
atosibanum		biologic drug			0.0441	CDKN1A,GJA1		N/A	N/A
actinomycin D		biologic drug		-0.597	4.04e-06	ATF4,BIRC3,CASP1,CD28,CD38,CD55,CDKN1A,COL1A2,DUSP4,ERRFI1,F3,FLNA,FN1,GADD45A,GAPDH,GPI,GSTM5,HOMER1,IGFBP4,IL7R,IRAK4,IRS1,MMP2,NTRK2,PDE3A,PERP,PLA2G2A,PPARG,PTGER3,RGS2,RRM2B,SDC3,SERPINE1,SFRP1,SLC30A1,SPHK1,SPP1,TBC1D10A,TGFB1,TLR2,TP53I3,TRAF3IP2,UBE2B,UBE2D1,VEGFA		N/A	N/A
BQ-788		biologic drug		1.067	0.00927	AQP9,CDH1,LAMA1,MCAM		N/A	N/A
desmopressin		biologic drug		0.389	0.000744	ADCY3,ADD3,CAPG,CGNL1,CYBA,EIF4B,FLNA,GAPDH,HSPA1A/HSPA1B,LIMA1,MYH10,NDRG2,PALM,PLS3,PLXDC2,PPP1R1A,S100A11,ST14,VDAC1		N/A	N/A
BQ 123		biologic drug			0.0419	CCR7,GJA1,VEGFA		N/A	N/A
myristoylated protein kinase C peptide inhibitor		biologic drug			0.0441	CD55,PPARG		N/A	N/A
lisinopril		biologic drug		-0.187	3.14e-06	ACTA1,ARHGDIB,CYBB,GBP2,ITGB2,MMP2,MMP9,MYL11,PDGFRB,PYGM,S100A9,TGFB1,TNNC2,VEGFA		N/A	N/A
TGAL copolymer		biologic drug			0.0197	CD163,IGF1,NRG1,P2RX7,TGFB1		N/A	N/A
cyclosporin A		biologic drug		1.645	2.08e-11	ACHE,AIFM1,ANG,ANXA1,ANXA2,APOD,APOE,BGN,BIRC3,CASP1,CCR7,CCR9,CD14,CD163,CD44,CD55,CDH1,CDH11,CDKN1A,CLCN1,CLU,COL1A1,CP,CXCR4,CYBA,DGKA,EDIL3,EGF,EMP3,F3,FBLIM1,FCGR2A,FLNA,FN1,FXYD5,FYN,GJA1,GPNMB,IQGAP2,ITPR1,LAMA3,LGALS3,LYN,MDH2,MMP14,MMP2,MMP9,MRC1,MYH10,MYH2,NDFIP2,NDUFB6,NGFR,NRCAM,PDCD4,PDE3B,PERP,PKM,POSTN,PREP,PSMC1,RORC,RUNX1,RUNX2,RXRA,S100A10,S100A11,S100A9,SELL,SERPINE1,SERPINH1,S…	1405 (89)	N/A	N/A
protamine zinc insulin		biologic drug			0.0235	IGF1,UCP3		N/A	N/A
prostaglandin D2		chemical - endogenous mammalian	Activated	2.137	0.0235	AHR,CD44,CSF1,HSPA1A/HSPA1B,P2RX7,PHLDB1,PPARG,PRKCD,RXRA,SDC4,SRC		N/A	N/A
inosine		chemical - endogenous mammalian	Activated	4.422	1.06e-08	ALCAM,ANTXR2,ANXA1,ANXA2,C1QA,C1QB,C1QC,C1S,C3,EMP3,FTL,IFITM3,LCP1,LGALS3BP,NPC2,RHOC,SERPING1,TIMP1,TUBA1A,VIM		N/A	N/A
uric acid		chemical - endogenous mammalian	Activated	2.354	0.198	ANXA1,CASP1,CYBB,IFIT2,IFIT3,ITGB3,NLRP3,NOX4,PARP1,POLB,RAF1,S100A9,TACC2,TGFB1,VCAM1		N/A	N/A
hyaluronic acid		chemical - endogenous mammalian	Activated	2.435	2.34e-06	ABCB1,CCR7,CD44,COL6A2,CSF1R,CTSK,CXCR4,FN1,IRAK3,MMP2,MMP9,MYD88,NCF2,PDCD4,PPARG,PTPRC,RHOC,SERPINE1,SPHK1,SPP1,TGFB1,TIMP1,TIMP2,TLR2,TLR4,TNFSF14,TRDN,VCAM1	1133 (55)	N/A	N/A
beta-estradiol		chemical - endogenous mammalian	Activated	2.643	5.58e-35	ABCA5,ABCA8,ABCB1,ACADM,ACTA1,ACVR2B,ADCY1,ADCY3,ADCY9,ADRB2,AEBP1,AHR,AKAP1,AKAP12,ALCAM,ALDH18A1,ALDOA,ANK1,ANPEP,ANTXR1,ANXA1,ANXA2,APOD,APOE,ARAF,ARHGEF28,ARL4A,ARNT2,ART3,ATP1B1,ATP2B2,ATP5F1B,ATP5MC2,ATP5PD,ATP6AP2,BCL6,BGN,BHLHE40,BIRC3,BSG,BTG1,C3,CA12,CA14,CACNB1,CACNB4,CAP2,CBX6,CCDC170,CCDC80,CCND2,CCNG1,CCNG2,CD14,CD276,CD44,CD55,CD74,CDH1,CDH11,CDKN1A,CDKN2B,CEBPG,CGNL1,CHAF1B,CHGB,C…	1574 (115)	N/A	N/A
ursodeoxycholic acid		chemical - endogenous mammalian	Activated	2.517	0.0034	ABCB1,ABCC3,COL1A1,COL1A2,DLC1,IRS1,LGALS3,PDGFRB,SCTR,SLC10A2,SPARC,SPP1,TGFB1,TIMP1		N/A	N/A
hydrogen peroxide		chemical - endogenous mammalian	Activated	2.726	1.35e-06	ABCB1,AEBP1,ANXA1,ANXA2,BIRC3,BSG,CASP1,CD55,CD81,CDC34,CDH1,CDH13,CDKN1A,CEBPG,CLU,COL1A1,COL1A2,COL3A1,COX6C,CSF1,CSF3R,CTSS,CXCR4,DNAJA2,DUSP10,DUSP4,EEF1A1,ELN,ENPP2,FBXO32,FDXR,FN1,FOXO4,G6PD,GADD45A,HIPK2,IDE,IFI6,IFIT2,IRS1,ITGB3,LGR4,MCAM,MDK,MFN2,MITF,MMP2,MMP9,MSR1,NEDD4,NOX5,OAZ2,PARK7,PARP1,PDCD4,PDGFRA,PDIA3,PDIA4,PKIA,PPARG,PPARGC1A,PRDX2,PRKCD,PSTPIP2,PTMA,PTN,RUNX2,SELENOP,SERPINE…	799 (11)	N/A	N/A
UTP		chemical - endogenous mammalian	Activated	2.081	0.000599	CD14,F3,FLNA,KCND2,MYL11,SERPINE1,SPP1,TLR4,VCAM1		N/A	N/A
desoxycorticosterone		chemical - endogenous mammalian	Activated	2.595	0.000446	COL1A1,CYBA,CYBB,NOX4,SERPINE1,SPP1,TGFB1	1280 (50)	N/A	N/A
ATP		chemical - endogenous mammalian	Activated	2.354	0.0167	AHR,CASP1,CCR7,CD14,CDH1,CXCR4,F3,FLNA,IL33,ITGA4,MBP,NLRP3,P2RX4,P2RX7,SAT1,SELL,SERPINE1,SPHK1,TLR4,VCAM1		N/A	N/A
2'3'-cyclic guanosine monophosphate-adenosine monophosphate		chemical - endogenous mammalian	Activated	2.425	0.167	CASP1,IFIT2,MX1,NLRP3,OAS1,OAS2		N/A	N/A
superoxide		chemical - endogenous mammalian	Activated	2.186	0.0247	CLU,CYBA,FN1,MMP9,TIMP1		N/A	N/A
nitric oxide		chemical - endogenous mammalian	Activated	2.038	0.0132	AHR,BNIP3,CAV3,CCNG1,CD44,CDKN1A,FGF7,GADD45A,IL7R,MMP2,MMP9,NCAM1,NDRG1,PDIA4,PPARGC1A,PRDX5,PRKG1,SDHB,SPP1,TIMP2,TNFSF13B,TP53I3,UQCRC2,VEGFA		N/A	N/A
lactic acid		chemical - endogenous mammalian	Activated	2.743	1.84e-09	ABCC3,ACHE,AEBP1,AQP4,BSG,CLEC4E,CLU,CNN2,COL3A1,COL6A2,DKK3,EIF3F,FBLN1,FN1,FSTL1,FSTL3,IGF1,IGSF1,LRP1,MEST,MFAP4,MLKL,MMP9,MPC1,MRC1,NCAM1,NGFR,NKAIN1,NRCAM,PABPC1,PARP1,PARVA,PCK1,PDHA1,PPARGC1A,PTPRF,PYGL,RCN3,SCG2,SERPINE1,SLC22A17,SPARC,TEAD1,TPI1,VCAN,WWTR1,XRCC4		N/A	N/A
acetaldehyde		chemical - endogenous mammalian	Activated	2.778	0.000326	COL1A1,COL1A2,DDR2,MMP2,PPARA,PPARG,TGFB1,TIMP1		N/A	N/A
sodium chloride		chemical - endogenous mammalian	Activated	2.95	0.392	COL1A1,COL3A1,CYBA,CYBB,FN1,NOX4,SLC5A3,SPP1,TGFB1,VCAM1		N/A	N/A
steroid		chemical - endogenous mammalian	Activated	2.219	0.0194	ANXA1,CDH1,IGF1,NGFR,PLAT,PRKCD,SPP1,TIMP1		N/A	N/A
palmitic acid		chemical - endogenous mammalian	Activated	2.199	2.12e-08	ACADM,ACHE,ACSS2,ADCYAP1R1,ADRB2,AHR,ALDOA,ARNT2,ATF4,BIRC3,CD28,CDKN1A,CHGB,CIDEA,CKM,COL1A1,COL4A4,COL8A2,CPE,CS,CYBA,CYBB,CYP4F12,DLC1,EEF1A1,FBLN1,FBXO32,FN1,G6PD,GAPDH,HIBADH,HIBCH,IDE,IDH2,IGF1,IRS1,KEAP1,KLRG1,LOX,LTBP1,MMP2,NCF2,NDUFA5,NT5E,PCCB,PCK1,PFKM,PGM1,PIK3CD,PNPLA3,PPARA,PPARG,PPARGC1A,PPP2R2B,PSMC1,PSMC2,PSMC3,PSMD2,PSTPIP2,PTGER3,RARRES2,RGS2,RORC,RUNX2,RXRA,SAT1,SERPINE1,SHOX2…	1350 (87)	N/A	N/A
N(G)-monomethyl-D-arginine		chemical - endogenous mammalian	Activated	2	0.291	ITGB2,MMP9,VCAM1,VEGFA		N/A	N/A
GABA		chemical - endogenous mammalian	Activated	2.668	3.01e-06	ACADM,ADCY1,ADSL,AGPAT3,ALDH5A1,APOE,ATP1B1,ATP2B2,ATP2B4,ATP5F1A,ATP5F1B,BTG1,CASP8,CCND2,CDC34,CHPF,COL6A3,COX7B,CREB3L2,CSNK2A1,DLAT,DPM1,DUSP4,EEF1A1,EGF,EIF2S2,EIF4A2,ENO2,FN1,FZD7,HIBCH,IDE,IDH2,ITPR1,LAMP1,MAOB,MMP2,MMP9,MYH10,NDUFA12,NDUFB4,NT5C3A,NT5M,NTRK2,PARK7,PCCB,PDHB,PDIA3,PDIA4,PDXK,PRDX6,PRKN,PTK2B,RDX,RHOBTB1,RPL35,RPL37A,RPL4,SHC1,SLC12A2,SNRNP27,SUCLA2,TGFB1,TK2,TOB1,TRPC1,VDA…		N/A	N/A
D-glucose		chemical - endogenous mammalian	Activated	3.953	1.81e-14	ABCB1,ACADM,ACHE,ACO2,ACTA1,ACTN1,ALDOA,ANXA1,ARF3,ART3,ATF4,ATP2B2,ATP2B4,ATP5MC2,ATP6AP2,BVES,C3,CALD1,CAP1,CAPZA2,CASP1,CCND2,CD55,CDH1,CDKN1A,CLU,COL1A1,COL1A2,COL3A1,COX6A2,CSF1R,CXCR4,CYBA,CYBB,DCN,DMD,DNAJA2,DTNA,DYNLL1,ENPP2,FBP2,FBXO32,FN1,G6PD,GAPDH,GAS1,GJA1,GLUL,GPI,GSN,HGF,IGF1,IRS1,ITPR1,KAT2B,KLF10,KLRG1,LAMB1,LCP1,LMOD1,LRP1,MAP2K6,MCAM,MDH2,MID1IP1,MMP14,MMP2,MMP9,MSR1,MYL9,NDUFB…	1384 (80)	N/A	N/A
D-galactosamine		chemical - endogenous mammalian	Activated	3.123	0.00946	CASP1,CASP8,CD14,IL33,KEAP1,MLKL,NLRP3,PEBP4,PTN,SDC3,TIMP1,TLR4		N/A	N/A
glucosamine		chemical - endogenous mammalian	Activated	2.433	0.145	ACADM,ATP5MC2,COX6A2,LEPR,MDH2,PCCB,PCK1,SLC25A11,UQCRC2		N/A	N/A
aldosterone		chemical - endogenous mammalian	Activated	3.535	1.95e-05	ACTA1,AQP4,ATP1B1,BGN,CIDEA,COL1A1,COL1A2,COL3A1,CYBA,CYBB,DCN,ELN,EMB,FN1,FSTL3,IRS1,LGALS3,LOX,MMP2,NCF2,NDRG2,PIK3CD,POSTN,PPARG,PPARGC1A,RGS2,RUNX2,SERPINE1,SLC12A2,SPP1,TBC1D4,TGFB1,TIMP1,USP2,VCAM1,VIM	1396 (80)	N/A	N/A
cholesterol		chemical - endogenous mammalian	Activated	2.59	4.63e-05	ACSS2,APOE,AQP9,ATF4,BSG,C1QC,CAMK1D,CASP1,CD14,COL1A1,COL3A1,CR1,CSF1,CTSK,CYBB,CYP7B1,F3,FBXO3,FN1,GLI3,LAPTM5,LEPR,LGALS3,LYZ,MITF,MMP14,MMP2,MPEG1,MRC1,NCF2,NLRP3,NR1H3,PLTP,PPARA,PPARG,PPARGC1A,RGCC,TGFB1,TIMP1,TLR4,UCP3,VCAM1,ZFPM2	1207 (46)	N/A	N/A
nicotinamide-beta-riboside		chemical - endogenous mammalian	Inhibited	-3.5	2.66e-05	AIFM1,ALDH5A1,CASP1,DLD,HIBADH,HSD17B11,IDH3A,IDH3B,NDUFA12,NDUFA4,NDUFA9,NDUFC2,NLRP3,PPARGC1A,SDHB,UQCRFS1		N/A	N/A
chondroitin sulfate A		chemical - endogenous mammalian	Inhibited	-2	0.0329	MMP2,MMP9,TIMP1,TIMP2		N/A	N/A
alpha-ketoglutaramate		chemical - endogenous mammalian	Inhibited	-2.557	0.00132	COL4A4,CYBB,FGF18,GDF7,MMP2,MMP9,NCF2,NLRP3,NOX4,PXDN,RGS1,SOD3,TGFBI		N/A	N/A
zinc protoporphyrin IX		chemical - endogenous mammalian	Inhibited	-2	0.0753	CDKN1A,FGFR2,HGF,IGF1		N/A	N/A
succinic acid		chemical - endogenous mammalian	Inhibited	-2.137	0.00829	CCDC80,CD44,COL1A1,IGFBP4,MAN1A1,MYH1,PPARGC1A,SERPING1		N/A	N/A
3,5-diiodothyronine		chemical - endogenous mammalian	Inhibited	-2.449	0.000177	AK1,CKM,ENO3,GAPDH,IDH3A,PGM1		N/A	N/A
levodopa		chemical - endogenous mammalian	Inhibited	-3.558	7.62e-08	ACKR1,ADAR,ADD3,ARAF,ARMH4,ARPP21,ATXN1,AXL,BANF1,C1QA,CA12,CAP1,CAPG,CCNG2,CEBPG,CHST11,CIART,CITED4,CLIP4,CORO2B,COTL1,CRY2,CYTH4,DCAKD,DDIT4L,DGKI,EFNA5,EPS15L1,F11R,FBLN1,FCHSD1,FTL,FXYD5,GAPDH,GKAP1,GPC3,GPD2,HOMER1,INSYN2B,KARS1,KCNA6,KCND2,LAMP2,LAPTM5,LASP1,LDAH,LRRC1,LRRTM3,LTBP1,MBP,MEIS2,MITF,MMP14,MUSK,MYO1B,MYORG,NAV1,NDUFA5,NDUFA8,NPC2,NT5E,OAZ2,PALM,PARD6A,PDCD4,PDZD2,PGM2L1,PIK3CG…		N/A	N/A
platelet activating factor		chemical - endogenous mammalian		1.422	6.11e-06	CDH1,CDKN1A,F3,FN1,ITGB2,MMP14,MMP2,MMP9,MYL11,NOX5,PTAFR,SELL,SERPINE1,TIMP1,TIMP2,VEGFA,VIM	1051 (37)	N/A	N/A
8,9-epoxyeicosatrienoic acid		chemical - endogenous mammalian		1.342	0.00182	CD44,CD82,MMP9,PIK3CG,PLAT		N/A	N/A
11,12-epoxyeicosatrienoic acid		chemical - endogenous mammalian		1	0.00193	CD44,CD82,MMP9,PIK3CG,PLAT,PPARG,VCAM1	1297 (61)	N/A	N/A
14,15-epoxyeicosatrienoic acid		chemical - endogenous mammalian		0	0.000982	CD44,CD82,CTSK,MMP9,PIK3CG,PLAT,TNFRSF11A		N/A	N/A
15-deoxy-delta-12,14 -PGJ 2		chemical - endogenous mammalian		-1.355	0.013	BIRC3,CCND2,CCNG1,CDKN1A,COL1A1,COL1A2,CSPG4,CYBB,DGKA,FN1,GADD45A,GSN,HGF,IFITM2,LAMA1,LAMB1,LAMP1,MMP9,MSR1,MYOG,NOX4,PARP1,PDGFRA,PLA2G4A,PPARG,RORA,RUNX2,SERPINE1,SFRP2,SPP1,TBXAS1,VCAM1,VEGFA		N/A	N/A
16,16-dimethylprostaglandin E2		chemical - endogenous mammalian		1.172	0.00625	CD44,CLU,CXCR4,MMP2,PTGER2		N/A	N/A
dinoprost		chemical - endogenous mammalian		0.967	0.00374	CCND2,HSPA1A/HSPA1B,LIPA,MAPK6,MMP9,PDIA4,PLA2G4A,PLCD1,PTGFR,PTK2B,RUNX2,SCN1B,SPP1,TGFB1,VEGFA		N/A	N/A
leukotriene B4		chemical - endogenous mammalian		1.982	0.0942	F3,MMP9,MYD88,NOX4,VSIG4		N/A	N/A
cyclic AMP		chemical - endogenous mammalian		0.462	0.0411	ACHE,ANTXR1,ANTXR2,AOC3,CCND2,CDC37,CDKN1A,ENO2,F3,FN1,GJA1,HSD17B11,IGF1,IGFBP4,IL33,LGALS3BP,MEST,MITF,MMP9,MYLK,PCK1,PDE4B,PDE4D,PFKFB1,PLA2G4A,PPARGC1A,PRKAR2B,PTGER2,RORC,RXRA,SERPINE1,SLC37A4,TIMP1,VLDLR		N/A	N/A
xanthine		chemical - endogenous mammalian		1.516	0.00625	CXCR4,DUSP10,MMP14,MMP2,TIMP2		N/A	N/A
adenine		chemical - endogenous mammalian			0.0306	COL1A1,FCGR2A,MYH10,TGFB1,VCAM1		N/A	N/A
L-arginine		chemical - endogenous mammalian		0.052	0.0194	ABCB1,BGN,FN1,IGF1,MYH3,SERPINE1,SLC7A2,TGFB1		N/A	N/A
L-glutamic acid		chemical - endogenous mammalian		1.753	0.286	CDKN1A,HOMER1,MAP1B,MITF,MMP2,MMP9,PLA2G4A,PPARGC1A,PTMA,RUNX2,SELENOP,SLC25A38,SORL1,TIMP1,TMEM97		N/A	N/A
glutamine		chemical - endogenous mammalian		-0.822	0.00178	ATF4,BSG,CDKN1A,COL1A1,DLAT,DNAJA2,FN1,GADD45A,HSPA1A/HSPA1B,NES,NGFR,PARP1,PCK1,PDHA1,PDHB,PPARGC1A,SNAI2,THBS2,VEGFA,VIM,WARS1		N/A	N/A
heparin		chemical - endogenous mammalian		-1.466	9.84e-05	ACADM,APOE,ATP5F1A,CD209,COL1A1,CS,EPHB2,F3,FN1,IL1R1,MMP14,MMP2,MMP9,NDUFA9,PLAT,RUNX2,VCAM1,VEGFA,VIM	1503 (141)	N/A	N/A
glycerophosphoric acid		chemical - endogenous mammalian			0.0235	LAMP1,LAMP2		N/A	N/A
ergosterol-5,8-peroxide		chemical - endogenous mammalian			0.0235	MYD88,VCAM1		N/A	N/A
lithocholic acid		chemical - endogenous mammalian		1.961	0.485	ABCC3,GSTM5,MBOAT2,TGFB1,TGFBR2		N/A	N/A
taurocholic acid		chemical - endogenous mammalian		0.258	0.0286	ANPEP,APOD,CD74,CMTM3,IL7R,LIPG,LPIN2,LTBP1,NT5E,PPARA,PTPRS,RSPO2,SERPINE1,SLC10A2,TRIP6,VEGFA		N/A	N/A
taurodeoxycholic acid		chemical - endogenous mammalian		-0.139	0.00115	ANPEP,APOD,CASP1,CD74,CMTM3,IL7R,LIPG,LTBP1,NLRP3,NOX5,NT5E,P2RX7,PTPRS,RSPO2,S100A9,SERPINE1,SLC10A2,TRIP6		N/A	N/A
cholic acid		chemical - endogenous mammalian		1.185	0.013	ABCB1,ABCB4,ABCC3,CCNG1,CYP7B1,EGF,MDK,NR1H3,PCK1,PLTP,PPARGC1A,SLC10A2,SOD3,TAGLN		N/A	N/A
glycodeoxycholic acid		chemical - endogenous mammalian		0.577	0.0458	ANPEP,APOD,CD74,CMTM3,IL7R,LIPG,LTBP1,NT5E,PTPRS,RSPO2,SERPINE1,TRIP6		N/A	N/A
taurochenodeoxycholate		chemical - endogenous mammalian		0.577	0.042	ANPEP,APOD,CD74,CMTM3,IL7R,LIPG,LTBP1,NT5E,PTPRS,RSPO2,SERPINE1,TRIP6		N/A	N/A
nitrate		chemical - endogenous mammalian			0.0419	ACADM,PPARGC1A,PRDX3		N/A	N/A
lysophosphatidylinositol		chemical - endogenous mammalian		1.265	0.0103	C3,CASP1,CD74,F3,GLUL,HLA-DRB1,IL33,PFKM,PLCE1,TLR3		N/A	N/A
prostaglandin E2		chemical - endogenous mammalian		1.483	1.01e-08	AHR,ANXA2,AQP3,BIRC3,BTG1,C5AR1,CALCRL,CASP1,CCR7,CD14,CD44,CD55,CD74,CDH1,CDKN1A,CLEC7A,COL1A1,CP,CSF1,CXCR4,CYTIP,DCLK1,DCN,DYNLL1,F2R,FMOD,FN1,FSTL3,GBP5,GCNT1,GJA1,HCAR2,IGF1,IGFBP4,IGFBP7,IL1R1,IL7R,JAK3,LIPG,LOX,LRP1,MITF,MMP14,MMP19,MMP2,MMP9,MR1,MRC1,MYOZ1,NR1H3,NT5E,PDE4B,PIK3CG,PLA2G4A,PPARG,PTGER2,RGS2,RNF24,RORC,RUNX2,SELL,SNAI2,SOCS2,SPHK1,SPP1,SRF,ST3GAL1,TGFB1,TGFBR3,THEMIS2,TNFSF1…	356 (5)	N/A	N/A
corticosterone		chemical - endogenous mammalian		1.526	0.00144	ANXA1,ATP1B1,CA14,CALD1,CDKN1A,COL1A1,COL1A2,COL3A1,COL6A1,COL6A2,CYBA,DOCK8,DPY19L1,FGF7,GLUL,IDE,IRS1,ITIH2,MMP9,NMB,NOX4,PPARG,PPARGC1A,PYGL,SFRP1,SHISA5,TIMP1,TLR2	1385 (70)	N/A	N/A
1-O-hexadecyl-2-N-methylcarbamol-sn-glycerol-3-phosphocholine		chemical - endogenous mammalian			0.0441	MMP14,MMP2		N/A	N/A
hydrocortisone		chemical - endogenous mammalian		0.405	6.62e-05	ACHE,ALDH18A1,ALDH1L1,AQP4,CCND2,CD163,CDH11,COL1A1,COL1A2,CXCR4,ERRFI1,FGF7,FN1,GLUL,GPR153,HGF,IGF1,IGFBP4,IGFBP6,IGFBP7,LOX,NTRK2,PLA2G4A,PLAT,PPARG,PTPN4,SERPINE1,SFRP1,TLR2,TP53I11,VIM	1452 (87)	N/A	N/A
1alpha,20-dihydroxyvitamin D3		chemical - endogenous mammalian			0.00833	COL1A2,COL3A1		N/A	N/A
(20S,23)-dihydroxyvitamin D3		chemical - endogenous mammalian			0.00833	COL1A2,COL3A1		N/A	N/A
1R,20,23-trihydroxyvitamin D3		chemical - endogenous mammalian			0.00833	COL1A2,COL3A1		N/A	N/A
20S-hydroxyvitamin-d3		chemical - endogenous mammalian			0.00833	COL1A2,COL3A1		N/A	N/A
indican		chemical - endogenous mammalian		1.414	0.0119	ATP6AP2,BNIP3,CDH1,CDKN1A,CXCR4,HILPDA,NOX4,TGFB1		N/A	N/A
isoleucine		chemical - endogenous mammalian		-1	0.0188	ACADSB,CDKN1A,HIBADH,PPM1K		N/A	N/A
leucine		chemical - endogenous mammalian		-0.168	0.0362	ATF4,BTG1,CDKN1A,EEF1A1,LEPR,PPARA,UCP3		N/A	N/A
valine		chemical - endogenous mammalian		-1.633	0.000905	ACADSB,CDKN1A,DLD,HIBADH,PPARA,PPM1K		N/A	N/A
carboxymethylflavin		chemical - endogenous mammalian			0.0123	MMP2,MMP9,TIMP1		N/A	N/A
mevalonic acid		chemical - endogenous mammalian		1.073	0.0103	CD55,PLAT,PPARA,RARRES2,RORC,SERPINE1,TGFB1,VCAM1,VEGFA		N/A	N/A
phenylacetic acid		chemical - endogenous mammalian			0.0441	MMP2,TIMP2		N/A	N/A
advanced glycation end-products		chemical - endogenous mammalian		1.841	6.63e-06	BSG,CASP8,CDH1,CDKN1A,F2R,FN1,GJA1,MMP9,NLRP1,NLRP3,PPARG,SERPINE1,SLIT2,SPP1,TGFB1,TLR4,VCAM1,VIM	247 (10)	N/A	N/A
4-phenylbutyric acid		chemical - endogenous mammalian		-0.066	0.0178	ABCD2,ATF4,CASP8,CDKN1A,EIF2S2,GJA1,GSN,HOMER1,LYPLA1,MMP2,MMP9,NLRP3,PARK7,PSMC3,SAT1,SELENOP,SLC16A2,TIMP2		N/A	N/A
nicotinic acid		chemical - endogenous mammalian		-0.659	0.0194	ANG,G6PD,GAPDH,MMP9,PPARA,PPARG,TECR,UCP3		N/A	N/A
dimethyl succinate		chemical - endogenous mammalian		1	0.00359	BSG,CDH1,FN1,VIM		N/A	N/A
carbon monoxide		chemical - endogenous mammalian		-0.772	0.00402	ATF4,CD14,CDKN1A,F3,FN1,HGF,IRF8,NCF2,PRKN,SERPINE1,TGFB1,TLR4,VEGFA		N/A	N/A
ethanol		chemical - endogenous mammalian		1.571	5.51e-08	ACADM,ACTA1,ADCYAP1R1,ANPEP,APOO,AQP4,ARHGDIB,ATF4,C5AR1,CD14,CD44,CD81,CDH1,CDH13,CDKN1A,CLU,CMBL,COL1A2,COL3A1,COL6A1,CXCR4,CYP7B1,DDR2,EIF3G,FLNA,FN1,GADD45A,GAPDH,GBP2,GDE1,GRIN2B,HSD17B11,IFIT2,IFIT3,IL1R1,IL33,IQGAP2,KLHL24,LGALS3BP,LPIN1,MAP1B,MBP,MMP2,MMP9,MYD88,MYOF,NCF2,NGFR,NT5E,NTRK2,PARP1,PCK1,PDLIM5,PKM,PLAT,PLIN1,PPARA,PPARG,PPARGC1A,PPM1A,PPP1R3C,PRKN,RAB10,RARRES2,RGCC,RORA,RRP12…	1228 (59)	N/A	N/A
thyroid hormone		chemical - endogenous mammalian		-0.033	0.00141	ACSL5,ACTA1,AK4,APOE,ATF4,ATP5MG,CDKN1A,CDKN2B,CHGB,COX7A1,CPE,CSNK2A1,EGF,G6PD,GPD2,IGF1,IGFBP4,MBP,NTRK2,PCK1,PHYH,PIP4K2A,PLA2G2A,PPARA,PPM1A,RTN1,S100A10,SCG2,ST14,VIM		N/A	N/A
sphingosine-1-phosphate		chemical - endogenous mammalian		1.52	6.15e-05	AHR,ANXA2,CD276,CD44,CDH1,COL3A1,CRMP1,CSF2RB,ENPP2,FN1,GBP5,IGF1,IRF6,ITGB2,MMP14,MMP9,MYD88,NCAM1,NCKAP1L,PLA2G2A,RUNX2,RXRA,SERPINE1,SNAI2,SPHK1,TAGLN,TGFB1,TIMP1,VCAM1,VIM	1314 (65)	N/A	N/A
acetyl-L-carnitine		chemical - endogenous mammalian		-0.522	0.00139	CDKN1A,GADD45A,PPARA,PPARG,PPARGC1A,RRM2B,UQCRC2		N/A	N/A
cholecalciferol		chemical - endogenous mammalian		1.397	1.41e-07	ANXA2,CD14,CD209,CD300A,CD38,CDH1,COL1A1,CS,CSF1,CSTF2T,CTSK,CUBN,DKK2,F13A1,IGF1,ITGB2,MS4A6A,MYH1,MYH2,PDGFRA,PDGFRB,PFKM,PPARG,PPARGC1A,PRKCB,RGS1,RORC,RUNX2,SERPINE1,SPP1,SULF2,TGFB1,TGFBR2		N/A	N/A
butyric acid		chemical - endogenous mammalian		1.323	3.08e-08	ABCB1,ACHE,ADCY1,ALPK2,ANXA1,ANXA2,ATP2B4,ATP5MC3,CAP1,CCND2,CCNG1,CD14,CD300C,CD44,CD81,CD82,CDH1,CDH11,CDKN1A,CLU,COL5A2,COL6A3,CPA3,CSF1,CUL1,CXCR4,DAPK1,DEK,EMP3,FSTL1,FXN,FYN,GADD45A,GBP2,GLI3,GSN,HDGF,HLA-DRB1,IFI16,IFIT3,IFITM1,IFITM2,IL1R1,IRS1,ITGB5,MMP2,MMP9,MYH3,OAS2,PCK1,PDIA3,PDK2,PKHD1,PLAT,PLSCR1,PPARA,PPARG,PPARGC1A,PRKAR2A,PRKCB,PRKCD,PTAFR,PYGL,RAF1,RXRA,SAT1,SELENOP,SERPINE1,SP…		N/A	N/A
4-aminophenol		chemical - endogenous mammalian			0.0123	CLU,SPP1,VIM		N/A	N/A
bisphenol A		chemical - endogenous mammalian		0.743	0.0113	ALDH5A1,ARNT2,ATP5PO,C3,CDH1,CDKN1A,CLU,COL1A1,COL1A2,ELN,F11R,FGF18,FGF7,HOXA10,HSPA1A/HSPA1B,IGF1,LCP2,MMP9,NEK10,POSTN,PPARG,PTPRS,RBM47,SLC1A5,SLFN12,STK17B,TGFB3,VCAN,VMP1,WNK2		N/A	N/A
polyphosphate		chemical - endogenous mammalian			0.0419	SELL,SPP1,VCAM1		N/A	N/A
beta-carotene		chemical - endogenous mammalian		-0.213	0.0488	ACSS2,APOL6,CCR9,GJA1,HSPA1A/HSPA1B,MID1IP1,PPARG,SLC9A2		N/A	N/A
folic acid		chemical - endogenous mammalian		1.071	5.6e-05	CDH1,CDKN1A,CLU,COL1A1,COL3A1,CYBB,FN1,HDAC4,HGF,IFI6,LGALS3,MMP2,MMP9,MYD88,NLRP3,NOX4,PITX2,PPARGC1A,SFRP1,TGFB1,VCAM1		N/A	N/A
ascorbic acid		chemical - endogenous mammalian		0.865	0.0129	CASP8,CDKN1A,COL1A1,FTL,IGF1,IGFBP4,ITGB3,MGP,NDRG1,PPARA,PPARG,PRKCD,RUNX2,SERPINE1,SPARC,SPP1,TGFB1		N/A	N/A
spermine		chemical - endogenous mammalian		1.103	0.0417	ITGB2,RUNX2,SAT1,TLR2		N/A	N/A
fatty acid		chemical - endogenous mammalian		-0.496	0.00543	AHR,CIDEA,FFAR4,HDAC4,IRS1,LAMP1,LEPR,LPIN2,MAPK12,MMP9,MYOG,NDUFB6,NR1H3,PPARA,PPARG,PPARGC1A,PRKAA2,RXRA,SERPINE1,UCP3,VCAM1	1385 (83)	N/A	N/A
riboflavin		chemical - endogenous mammalian		0.447	0.0247	MMP2,MMP9,PITX2,SFRP1,TIMP1		N/A	N/A
elovanoid N32		chemical - endogenous mammalian		-1.633	0.00724	APOE,CDKN1A,CFH,MMP2,MMP9,VEGFA		N/A	N/A
elovanoid N34		chemical - endogenous mammalian		-1.633	0.00937	APOE,CDKN1A,CFH,MMP2,MMP9,VEGFA		N/A	N/A
norepinephrine		chemical - endogenous mammalian		0.605	0.0363	ACTA1,CITED4,COL1A2,CRY2,CSF1R,CXCR4,ELOVL1,FDX1,FN1,GRIN2B,GRK3,HILPDA,MCAM,MMP2,MMP9,PDE4B,PDE4D,PPARG,PPARGC1A,PRKN,SERPINE1,TGFB1,VEGFA,WHRN		N/A	N/A
5-hydroxytryptamine		chemical - endogenous mammalian		1.26	0.0458	APBB1IP,CDH1,COL23A1,CYBB,F2R,F3,FN1,IGF1,NCF2,RUNX2,SERPINE1,SLC10A2,TGFB1,TGFBR2,TUBA4A,UCP3,VCAM1,VIM		N/A	N/A
choline		chemical - endogenous mammalian		-1.89	0.0927	ADORA3,CDKN1A,COL8A1,ELN,ERRFI1,PTK2B,SPP1		N/A	N/A
ammonium		chemical - endogenous mammalian		-0.275	5.41e-05	AAMDC,ABCB1,CAV3,CD44,CDC37,CLU,COPS5,CUL5,DENND2D,DMD,DYNLL1,FHL3,GSN,MYBPC2,MYBPH,MYH1,MYL11,MYOF,NCAM1,NDUFA4,NLRX1,NPC2,PDXK,PKIA,RCSD1,SGCA,SLC25A4,SLC38A2,SLIRP,SPARC,TENT5C,THRAP3,UGDH,UQCRC2,USO1,VAT1		N/A	N/A
alpha-hydroxyglutarate		chemical - endogenous mammalian			0.0123	CDH1,FN1,VIM		N/A	N/A
citric acid		chemical - endogenous mammalian		1.199	0.0417	CASP1,CASP8,NLRP3,PRKCB		N/A	N/A
glycocholic acid		chemical - endogenous mammalian		0.577	0.0498	ANPEP,APOD,CD74,CMTM3,IL7R,LIPG,LTBP1,NT5E,PTPRS,RSPO2,SERPINE1,TRIP6		N/A	N/A
sulfur		chemical - endogenous mammalian			0.00833	MMP2,MMP9		N/A	N/A
magnesium		chemical - endogenous mammalian		-0.328	0.023	CDKN1A,MGP,MRS2,MYOG,NIPA1,RUNX2,SLC41A2		N/A	N/A
beta-glycerophosphoric acid		chemical - endogenous mammalian		1.954	0.0529	CDKN1A,MGP,RUNX2,SPARC,SPP1		N/A	N/A
diacylglycerol		chemical - endogenous mammalian			0.0329	ACADM,PRKCB,PRKCD,PRKCQ		N/A	N/A
2-arachidonoylglycerol		chemical - endogenous mammalian		-0.818	0.00293	F3,LPIN1,PCK1,PPARA,PPARG,PPARGC1A		N/A	N/A
succinylacetone		chemical - endogenous mammalian			0.0441	CYBA,CYBB		N/A	N/A
linolenic acid		chemical - endogenous mammalian		-0.749	0.0376	ABCD2,CLU,COL1A1,LEPR,NR1H3,SERPINE1		N/A	N/A
oleic acid		chemical - endogenous mammalian		-0.513	6.9e-05	ACADM,ACSS2,ANKRD23,APOE,AQP3,AQP9,ATF4,CD38,CLU,CYBB,CYP4F12,GADD45A,GAPDH,GLRX5,HIBADH,IGF1,NR1H3,PCCB,PCK1,PGM1,PIK3CD,PLIN1,PNPLA3,PPARA,PPARG,PPARGC1A,PRKN,RARRES2,RXRA,SERPINE1,SPHK1,SUCLA2,TLR2,TLR4,UCP3,VCAM1,WWTR1	1150 (50)	N/A	N/A
10E,12Z-octadecadienoic acid		chemical - endogenous mammalian		0.26	0.0141	ABCD2,ACSS2,ADAM12,ANKDD1A,ATF4,BOK,CAMK2B,CLCN1,CLIC5,EBF1,IGF1,ITIH2,LPIN1,LRP1,PLIN1,PODN,PPARG,PPP1R3B,RGS1,RORC,SCN4A,SMTNL2,SNCAIP,SOX6		N/A	N/A
palmitoleic acid		chemical - endogenous mammalian		1	0.0329	MITF,MRC1,TGFB1,VCAM1		N/A	N/A
12-hydroxyeicosatetraenoic acid		chemical - endogenous mammalian			0.0201	PTPRC,VCAM1,VEGFA		N/A	N/A
arachidonic acid		chemical - endogenous mammalian		0.88	0.00882	AQP3,CLU,COL1A2,F3,G6PD,ITGB3,MRC1,PLA2G2A,PLA2G4A,PLD1,PLTP,PPARG,PRKCB,RGS2,RXRA,SPP1,VCAM1,VIM	1442 (97)	N/A	N/A
AICAR		chemical - endogenous mammalian		0.078	0.000108	ACTA1,ATF4,CDKN1A,COL1A1,COL3A1,FN1,FOXO4,GPX3,GPX8,GSTM5,HDAC4,MMP2,MMP9,MSTN,MYOG,PPARA,PPARG,PPARGC1A,RUNX2,SERPINE1,SOD3,TGFB1,TP53I3,UCP3,VEGFA		N/A	N/A
S-adenosylhomocysteine		chemical - endogenous mammalian			0.0235	COL1A1,COL1A2		N/A	N/A
N(6)-carboxymethyl-L-lysine		chemical - endogenous mammalian			0.00283	AHR,FN1,NLRP3		N/A	N/A
agmatine		chemical - endogenous mammalian		-1.34	0.0447	PPARA,PPARG,PPARGC1A,TMLHE,UCP3		N/A	N/A
taurine		chemical - endogenous mammalian		-1.254	0.00736	ACADM,AXL,CDO1,FN1,MMP2,MMP9,PPARA,PPARGC1A,VIM		N/A	N/A
L-triiodothyronine		chemical - endogenous mammalian		0.311	4.99e-05	ABCD2,ACHE,ACTA1,ADCY9,ADRB2,ATP1B1,ATP8B4,C1S,CA1,CD44,CDKN1A,CDKN2B,CEP126,CIDEA,CLU,CMKLR1,CS,CYP26B1,EGF,ENO2,ENPP2,F3,FH,FKBP10,G6PD,GPD2,HOMER1,IDH3A,IGF1,IGFBP4,IGFBP6,ITGB3,ITPR1,KIF1B,LGALS3,LRP1,LYZ,MBP,MMP14,MMP9,MYBPH,NR1H3,NT5E,NTRK2,NUDT18,PARP1,PCK1,PDHB,PDK2,PGK1,PITX2,PLA2G2A,PNPLA3,PPARA,PPARG,PPARGC1A,PRDX2,PRDX3,PRKCQ,PTAFR,PYGL,RAB34,RET,RGS2,RUNX2,RYR2,SBK1,SERPINE1,SFRP2,SH…	1369 (68)	N/A	N/A
creatine		chemical - endogenous mammalian		0.555	0.000228	CS,GATM,MBP,MYH2,P2RX7,TLR2,TLR3,TLR4,TLR7		N/A	N/A
homocysteine		chemical - endogenous mammalian		1.335	0.0151	ACADM,ANXA2,ATF4,CDKN1A,CLU,ECI2,EEF1A1,F3,GADD45A,HCAR2,MMP2,NDRG1,PKM,PRDX2,SNAI2,TIMP1,VCAM1,VEGFA		N/A	N/A
mannan		chemical - endogenous mammalian			0.03	IRAK3,TLR2,TLR4		N/A	N/A
galactose		chemical - endogenous mammalian		-0.105	0.0136	ACTA1,ACTN1,CS,CSRP1,PDP1,TAGLN,VDAC1		N/A	N/A
D-fructose		chemical - endogenous mammalian		1.859	0.00338	COL1A1,COL3A1,FN1,MMP2,PPARG,SLC2A12,SLC2A5,TGFB1,TIMP1,TKT,TXN2		N/A	N/A
ecdysterone		chemical - endogenous mammalian			0.0441	COL1A1,RUNX2		N/A	N/A
bile salt		chemical - endogenous mammalian		1	0.00927	ABCB4,ABCC3,SCTR,SLC10A2	1136 (52)	N/A	N/A
dihydrotestosterone		chemical - endogenous mammalian		1.801	9.37e-11	ACO2,ACTA1,ALDOA,AMHR2,APOD,APOE,ATP2A1,BASP1,BGN,CASP1,CASP8,CCND2,CD74,CDH1,CDKN1A,CDO1,CHI3L1,CIAO2A,CIDEA,CKM,CLU,CMKLR1,COL3A1,COL5A2,COL6A1,CREB3L2,CSNK2A1,CYBB,DCN,DUSP4,DYNLL1,EGF,ELN,F2R,FBXO32,FGF7,FN1,FOXP2,FTL,GAPDH,GAS1,GLUL,GOLGA4,GPI,GPX3,GSC,GSN,HECTD2,HOXB7,HSPA1A/HSPA1B,IGF1,IGFBP4,IGFBP7,IQGAP2,IRS1,LOX,LTBP1,LYZ,MAP2K6,MCAM,MMP2,MMP9,MSTN,MYLK,MYOF,NDRG1,NIBAN2,NPEPPS,PCK1,PDC…	1297 (57)	N/A	N/A
oxysterol		chemical - endogenous mammalian		1.964	0.0629	APOE,NR1H3,TGFB1,TIMP1		N/A	N/A
testosterone		chemical - endogenous mammalian		0.595	0.00191	ALDOA,AMHR2,ANPEP,ANXA1,ARAF,ATP1B1,BGN,CASP8,CDH1,CDKN1A,CLU,COL3A1,COX6A2,CYP26B1,CYP7B1,DCN,EGF,FBXO32,FGF7,FGFR2,FN1,GADD45A,GFM1,GUCY1A2,HPCAL4,HSPA1A/HSPA1B,IGF1,IL33,IRS1,MMP2,MSTN,MX1,MYOG,NDRG1,NGFR,PARP1,PDE3B,PDIA4,PPARA,PPARG,PRKCB,PRKG1,PSMC3,RAF1,RAI14,SNRNP25,STEAP2,SYK,TBXAS1,TGFBR2,TLR4,TMEM144,UBE2B,VCAM1,VCAN	1389 (77)	N/A	N/A
progesterone		chemical - endogenous mammalian		0.825	6.27e-09	ABCB1,ABCB4,ACTA1,ADCYAP1R1,ADRB2,AEBP1,AK3,APOD,APOE,ARL4A,ART3,ATP1A2,ATP1B1,ATP5MC2,ATP5PD,B3GALNT1,BCL6,BHLHE40,BIRC3,BSG,C3,C5AR1,CA12,CCNG1,CD248,CD82,CDH1,CDH11,CDKN1A,CDKN2B,CHAF1B,COL12A1,CP,CREB3L2,CSF1,CSF3R,CXCR4,DLC1,EGF,ENPP2,ERRFI1,F2R,F3,FAM111A,FGFR2,FKBP3,FN1,FOXC1,G6PD,GJA1,HGF,HOXA10,HSPA2,IDE,IDH2,IGF1,IL33,INMT,IRS1,ITGA11,ITGB3,JAM2,KLF10,LEPR,LGALS3,LPIN1,MBP,MDK,MICOS10-N…	1507 (111)	N/A	N/A
Ca2+		chemical - endogenous mammalian		0.904	1.87e-05	ABCB1,AHR,CCND2,CDH1,CDKN1A,CHGB,COL1A1,CPA3,CSRP1,CXCR4,FGFR2,FN1,GJA1,GUCY1A2,HOMER1,IL33,ITPR1,KCND2,MCAM,MEF2D,MGP,MMP19,MMP9,MSR1,MYH2,MYL1,NDRG1,NGFR,NOX5,NTRK2,PEBP1,PLS3,PPARA,PPARG,PPARGC1A,PRDX6,RUNX2,S100A9,SERPINE1,SNAI2,SPP1,STIM1,TAGLN,TGFB1,TIMP2,TLR4,TRPC1,USP15,VCAM1,VEGFA,VEGFD	1535 (160)	N/A	N/A
phosphate		chemical - endogenous mammalian		-0.263	0.001	ACADSB,ADAMTS2,AXL,COL19A1,CYC1,DCN,DHRS7,EMILIN1,F2R,FGFR2,NDUFA12,NDUFB10,OGN,PKD2,POSTN,RHOC,RUNX2,SPP1,TGFB1,TIMP1,ZFP36L2		N/A	N/A
manganese		chemical - endogenous mammalian		-1.504	9.11e-06	BNIP3,BOK,C5AR1,CD38,CDKN1A,COL3A1,DUSP10,FGF5,GAPDH,HGF,HSPA1A/HSPA1B,LRRC7,MXRA8,P2RX7,PARK7,PPARG,PTK2B,PTN,SLIT2,SOX6,TGFB1,TLR4,VIM		N/A	N/A
E. coli B5 lipopolysaccharide		chemical - endogenous non-mammalian	Activated	3.648	1.34e-05	ACKR1,ADRB2,BCL6,BHLHE40,BIRC3,CCR7,CCR9,CD44,CDKN1A,CIDEA,CLDN14,CSF3R,CXCR4,CXCR6,CYBB,EEF1A1,ERRFI1,F3,FMO1,GBP2,IL1R1,IL1RAP,IL21R,IL7R,IRAK3,MSN,MYD88,NCF2,OASL,PDE4B,PPARGC1A,RDX,SELENOP,SERPINE1,SOCS2,SPP1,TGFB1,TGFB3,TGFBR2,TGFBR3,TLR2,TLR3,TLR4,TLR6,TLR7,VEGFA		N/A	N/A
E. coli lipopolysaccharide		chemical - endogenous non-mammalian	Activated	2.581	0.548	CCR7,MMP9,MX1,S100A9,TGFB1,TLR4,VCAM1		N/A	N/A
sesaminol		chemical - endogenous non-mammalian	Activated	2.324	4.31e-06	CASQ1,CKM,COX7A1,MYADML2,MYBPC1,MYBPC2,MYH1,MYH2,MYL11,MYLK2,MYO1B,MYO1D,MYOZ1,SMTNL1,TNNC2		N/A	N/A
aflatoxin B1		chemical - endogenous non-mammalian	Activated	2.457	2.95e-05	ABCC3,ACTA1,ADAMTS7,AOX1,BARD1,BOK,CCNG1,CDH13,CDKN1A,CHAF1B,CLIC5,CNKSR1,COL14A1,COL4A3,CUL2,DCN,DDIT4L,DMBT1,EDA2R,EGF,ELAVL2,FANCD2,GJA1,IGFBP7,IGSF1,LEPR,LGALS3BP,MAP1B,MCM8,MMP2,NCF2,NDRG1,NRCAM,NRG1,PRMT2,RGS2,RHOC,SEMA3B,SERPINB9,SFRP1,SGCB,SLC25A4,SPARC,SPP1,SULF2,TLR1,UGDH,VEGFA,VLDLR		N/A	N/A
E. coli serotype 0127B8 lipopolysaccharide		chemical - endogenous non-mammalian	Activated	2.389	9.32e-06	ALDH1L1,ANXA1,AQP9,CASP8,CD14,CELSR2,CHST11,CXCL16,CXCR4,DOK1,ELN,F2R,GJA1,GLUL,GMPR,GNG2,HCAR2,IGF1,LGALS3,LOX,MEFV,MYD88,NTRK2,P2RY1,PCK1,PRDX3,PRDX5,SOD3,SYNM,TGFBR2,TGFBR3,TLR2,TLR3,TLR4,TNFSF13B,VEGFA		N/A	N/A
5-O-mycolyl-beta-araf-(1->2)-5-O-mycolyl-alpha-araf-(1->1')-glycerol		chemical - endogenous non-mammalian	Activated	2.673	0.0213	AQP9,CCR7,CD44,CMKLR1,IFIT2,IFIT3,KYNU,MMP9,NT5E,PDE4B,RGS1,SDC4,SPHK1,VCAM1		N/A	N/A
zymosan		chemical - endogenous non-mammalian	Activated	2.181	0.0735	ACADM,ARNT2,CCR7,CR1,CSF1,FTL,IL4R,MMP2,PPARA,PPARGC1A,RXRA,TLR2		N/A	N/A
N-acetylmuramyl-L-alanyl-D-isoglutamine		chemical - endogenous non-mammalian	Activated	2.383	0.444	AOX1,CASP1,DMBT1,ITGB2,ITGB3,MMP9,MSR1		N/A	N/A
lipoteichoic acid		chemical - endogenous non-mammalian	Activated	3.534	0.00188	ANTXR1,ANTXR2,CD14,CXCR4,CYBB,MMP2,MMP9,MYD88,NLRP3,PTAFR,TLR2,TLR3,TLR4,TLR6,TLR7	1133 (55)	N/A	N/A
ginsenoside Rb1		chemical - endogenous non-mammalian	Inhibited	-2.207	0.0942	CYBA,CYBB,PPARA,PPARGC1A,VCAM1		N/A	N/A
kawain		chemical - endogenous non-mammalian	Inhibited	-2.414	0.00724	MYD88,NLRP3,PPARG,PPARGC1A,TLR2,TLR4		N/A	N/A
tanshinone II		chemical - endogenous non-mammalian	Inhibited	-2.158	0.0673	KCNJ2,MMP14,MMP2,MMP9,MSR1,SRF,TLR4,VCAM1		N/A	N/A
oleanolic acid		chemical - endogenous non-mammalian	Inhibited	-2	0.318	AHR,CD44,CDKN1A,MMP2,MMP9		N/A	N/A
naringenin		chemical - endogenous non-mammalian	Inhibited	-2.766	0.000107	COL1A1,COL3A1,GJA1,LYN,MMP2,MMP9,MYH1,MYH8,MYOG,PPARGC1A,TGFB1,TLR2,TLR4,VIM	1196 (54)	N/A	N/A
diphtheria toxin		chemical - endogenous non-mammalian		0.832	3.92e-08	ACADSB,ACTA1,AGMO,AK3,ALOX5AP,C1QA,CASP1,CD163,CD74,CFH,COL12A1,COL1A2,COL3A1,COL6A3,COL8A1,EGF,HTRA1,IKZF1,LAMB1,LAMP1,MRPL20,NLRP3,NOTCH2,OASL,PON3,PPARA,PSMD3,RPL3,S100A10,S100A9,SOS2,TGFBR3,TLR2,TNFRSF11A,ZMYND15		N/A	N/A
salmonella minnesota R595 lipopolysaccharides		chemical - endogenous non-mammalian		1.754	0.0485	AK3,AXL,CD38,IFIT2,IRF8,LPAR1,MEFV,OASL,PDE4B,PSTPIP2,PTPRJ,SERPINE1,SLC7A2,SLFN13,TFEC,TLR2,VCAM1		N/A	N/A
anacardic acid		chemical - endogenous non-mammalian		-1.109	0.0306	CD44,FN1,IL33,MMP9,PLAT		N/A	N/A
maslinic acid		chemical - endogenous non-mammalian		-1.664	0.00311	ACTN1,APPL1,CAMK2G,CCND2,CD44,CDH1,CDO1,DOCK1,FZD7,MAP2K6,MSN,PLA2G4C,PPARA,PPARG,PRKAR2B,PRKCB,SHC1,TGFB1		N/A	N/A
bee venom		chemical - endogenous non-mammalian		0.887	0.0321	CYBB,CYTIP,FYB1,GADD45A,IPO5,ITPKC,LCP2,LPIN2,MEFV,MSN,NLRP3,OASL,RGS1,RGS2,YBX3		N/A	N/A
bis(4-hydroxycinnamoyl)methane		chemical - endogenous non-mammalian			0.000759	TLR2,TLR3,TLR4		N/A	N/A
baicalin		chemical - endogenous non-mammalian		-0.666	0.0314	CCNG1,COL1A1,EGF,MBP,MDK,SPARC,TAGLN,TLR2,TLR4		N/A	N/A
formylmethylflavin		chemical - endogenous non-mammalian			0.0123	MMP2,MMP9,TIMP1		N/A	N/A
beta-elemene		chemical - endogenous non-mammalian		-0.243	0.0247	CDKN1A,HTRA1,IGF1,SNAI2,TWIST1		N/A	N/A
norisoboldine		chemical - endogenous non-mammalian			0.0123	ACADM,CTSK,MMP9		N/A	N/A
tomatidine		chemical - endogenous non-mammalian		-0.57	0.000982	CTSK,EIF2S2,MMP9,NARS1,SLC38A2,TCIRG1,TNFRSF11A		N/A	N/A
zeaxanthin dipalmitate		chemical - endogenous non-mammalian		-0.18	5.92e-06	ACVR2B,AGTPBP1,AHR,AKAP12,ALDOA,ANTXR2,BCL6,CCDC117,CISH,CNNM4,COL4A3,COL4A4,FBLN1,HAVCR2,HCAR2,HHATL,JMJD6,LGALSL,LMO1,LOXL4,LSM14A,MEF2D,NGFR,PPP2R2B,PTGFR,S100A16,SDC4,THBS4,TRIB1,VIM,WWTR1		N/A	N/A
filipin		chemical - endogenous non-mammalian			0.0235	ENO2,SERPINE1		N/A	N/A
anisomycin		chemical - endogenous non-mammalian		-0.497	0.0122	ABCB1,AHR,CDKN1A,CYBB,GJA1,HMGA1,IRS1,NTRK2,POSTN,SERPINE1,SPP1,VEGFA		N/A	N/A
anethole		chemical - endogenous non-mammalian			0.00193	CDH1,MMP2,MMP9,TIMP1		N/A	N/A
gingerenone A		chemical - endogenous non-mammalian			0.0123	CDKN1A,SERPINE1,TAGLN		N/A	N/A
3,4-dihydroxybenzaldehyde		chemical - endogenous non-mammalian			0.0235	CCND2,PARK7		N/A	N/A
gallic acid		chemical - endogenous non-mammalian		-1.98	0.0329	MMP2,MMP9,PLAT,VCAM1		N/A	N/A
arjunolic acid		chemical - endogenous non-mammalian			0.0235	COL3A1,PPARA		N/A	N/A
angustibalin		chemical - endogenous non-mammalian			0.00659	COL1A1,COL1A2,FN1		N/A	N/A
dehydrocostus lactone		chemical - endogenous non-mammalian		-1.718	0.0188	ITGB3,MMP2,MMP9,PRKCB		N/A	N/A
lumichrome		chemical - endogenous non-mammalian			0.0123	MMP2,MMP9,TIMP1		N/A	N/A
garcinol		chemical - endogenous non-mammalian		-1.807	0.0348	BCL6,CD44,CDC34,DAPK1,EEF1AKMT3,FN1,GSPT1,MED14,MNDA,PERP,PITX2,PLAT,PXDN,SATB1,TPT1		N/A	N/A
18-alpha-glycyrrhetinic acid		chemical - endogenous non-mammalian			0.0123	CDH1,GJA1,PPARG		N/A	N/A
mezerein		chemical - endogenous non-mammalian			0.000472	CD74,CDKN1A,EEF1A1,FN1,IFI6,IFIH1,MX1,OAS2		N/A	N/A
tunicamycin		chemical - endogenous non-mammalian		0.087	0.0273	ABCB1,ADCYAP1R1,ASB11,ATF4,AVIL,AXL,BIRC3,CDH1,CDH13,CDKN1A,COL6A1,COX5B,CREB3L2,FN1,GADD45A,GOLGA4,HDLBP,ITPR1,LPIN1,MMP9,NARS1,NDRG1,NR1H3,OSBP,PDGFRB,PDIA3,PPARA,PPARG,PVR,RYR1,SEC24D,SRPRA,TLR2,USO1,VCAM1,VEGFA,WARS1		N/A	N/A
honokiol		chemical - endogenous non-mammalian		-0.426	0.000535	CCND2,CDH1,CDKN1A,ERBB4,FGFR2,FN1,MMP9,PPARG,PPID,PTPN6,RET,VIM		N/A	N/A
phorbol 12,13-dibutyrate		chemical - endogenous non-mammalian		-0.293	0.00419	AQP4,CCND2,CCNG2,CD55,CDKN1A,PRKCB,PRKCD,PTAFR,SERPINE1	1203 (54)	N/A	N/A
PD98059		chemical - kinase inhibitor	Inhibited	-3.42	3.9e-12	AKAP12,ALDOA,ALOX5AP,ANPEP,ANXA1,ARRB1,ATF4,ATP2A1,BCL6,BGN,BNIP3,C3,CAV3,CCND2,CD14,CD4,CD44,CD55,CD74,CDH1,CDKN1A,CDKN2B,CHN1,CLU,COL1A1,COL1A2,COL3A1,CTSK,CXCR4,DUSP4,EEF1A1,EIF5,ELN,EMP1,EMP3,ENO2,ERRFI1,F2R,F3,FN1,GADD45A,GJA1,GPI,HGF,IGF1,IGF2BP2,ITGA4,ITGB2,ITGB3,ITGB5,LAMA3,LAMP1,LAMP2,LIPG,MCM8,MITF,MMD,MMP14,MMP2,MMP9,MSR1,MSTN,MT1M,MYH1,MYOG,NAB1,NDUFS3,OSMR,PABPC1,PCK1,PDGFRA,PFKFB1,P…	1258 (80)	N/A	N/A
IND S1		chemical - kinase inhibitor		-0.632	9.09e-06	ATP5F1B,COPS8,ETFA,FH,HIBCH,HSPA1A/HSPA1B,PDIA3,PGK1,PRDX2,VDAC2		N/A	N/A
IND S7		chemical - kinase inhibitor		-0.632	0.000111	ATP5F1B,COPS8,ETFA,FH,HSPA1A/HSPA1B,PDIA3,PGK1,PRDX2,VDAC2,VIM		N/A	N/A
MEL T1		chemical - kinase inhibitor		-0.816	0.00206	ATP5F1B,COPS8,FH,HIBCH,HSPA1A/HSPA1B,PGK1		N/A	N/A
MEL S3		chemical - kinase inhibitor		-0.333	0.000799	ATP5F1B,COPS8,ETFA,FH,HSPA1A/HSPA1B,PGK1,PRDX2,VDAC2,VIM		N/A	N/A
Bay 11-7082		chemical - kinase inhibitor		-1.661	0.0217	CASP1,CD44,CDH1,CHI3L1,F3,GJA1,HAX1,IRAK4,MMP2,MMP9,NEDD4,NLRP3,SAMSN1,SIX4,TLR2,VCAM1,VIM		N/A	N/A
DL-threo-dihydrosphingosine		chemical - kinase inhibitor			0.0235	RXRA,SPHK1		N/A	N/A
cardiotoxin		chemical - other	Activated	4.807	1.01e-08	ACSL5,ANG,AOC3,BGN,C5AR1,CASP1,CCND2,CHRNG,COL1A1,COL1A2,COL6A2,CSF1,CSF1R,CSF2RB,CSF3R,CXCR4,DCN,DOK2,EGF,FGF7,FSTL1,G6PD,GSN,HGF,IGF1,IGFBP7,IL1R1,IL33,IL4R,IL7R,ITGA4,ITGB2,ITGB5,KARS1,LTBP1,MEST,MMP2,MRC1,MSTN,MYF6,MYOG,OSTN,PTN,PTPRC,S100A9,SERPINE1,SFRP2,SPP1,TGFB1,TIMP1,UCP3,VEGFA		N/A	N/A
lysophosphatidic acid		chemical - other		1.297	0.000149	BCL6,CACNA2D1,CD14,CSF1,F3,LIPG,MMP2,MMP9,MSR1,PCK1,PDGFRA,PDGFRB,PFKFB1,PPARG,PPP1R3B,SERPINE1,SPHK1,SRF,TAGLN,VCAM1,VEGFA,VIM		N/A	N/A
lysophosphatidylcholine		chemical - other		1.817	0.00826	ACSL5,AXL,CD74,CYBB,ECI2,F3,GJA1,HLA-DRB1,LRP1,MBP,MID1IP1,MMP9,NDUFA8,NLRP3,PCCB,PHYH,PPARG,RGS2,RXRA,SERPINE1,TGFB1,TLR4		N/A	N/A
steroid hormone		chemical - other			0.0441	AIFM1,CXCR4		N/A	N/A
AZ-1		chemical - protease inhibitor		-1.069	0.0144	ARHGAP1,CD109,CRYBG1,CUL5,EFEMP1,EPB41L2,F11R,FN1,IFIT2,MCAM,PDLIM5,PLXNB2,SLC37A4,TMEM97		N/A	N/A
4-(2-aminoethyl)benzenesulfonylfluoride		chemical - protease inhibitor		-1.026	2.63e-05	ACSS2,ATP1A2,CDKN1A,COL1A1,COL1A2,ENPP2,FBN2,FN1,HSD17B11,MITF,SERPINI1,TAGLN		N/A	N/A
batimastat		chemical - protease inhibitor		1.198	9.09e-06	ANG,CASP1,EGF,HAVCR2,HGF,MMP14,MMP2,MMP9,SDC4,VEGFA		N/A	N/A
N-[N-(3,5-difluorophenacetyl-L-Ala)]-S-phenylglycine t-butyl ester		chemical - protease inhibitor		-1.286	0.0258	CLTCL1,CSF1,CXCR4,EPHB2,FSTL3,IL7R,LOX,MAOB,MN1,MYD88,NOTCH2,PTPRF,RORC,SERPINE1,SPP1,TGFB1,TGFBI,TLR4,TMEM97,VEGFA		N/A	N/A
Z-LLL-CHO		chemical - protease inhibitor		-0.408	5.01e-05	ABCB1,AHR,ARHGDIB,ATF4,BIRC3,BST2,CACNA1A,CAV3,CCND2,CCNG1,CDH1,CDH13,CDKN1A,CISH,CLU,DCN,DDR2,DMD,DOCK2,DOK1,HSF2,IRAK4,IRS1,LMOD1,MAPK6,MFN2,MITF,MMP14,MMP2,MMP9,NCF2,NOX4,OPTN,PARP1,PDCD4,PDCD5,PDGFRA,PEBP1,PPARA,PPARG,PPM1A,PRKAA2,PSMC1,PSMD12,PSMD2,PSMD3,PTGFR,PTPN6,RAB10,RUNX2,RXRA,SGCA,SLC10A2,TIMP1,TWIST1,VCAM1,VEGFA,WAS,WWTR1,YBX3		N/A	N/A
Z-DEVD-FMK		chemical - protease inhibitor		-0.254	0.0135	FCER1G,PDZD2,PLD1,SPHK1		N/A	N/A
TAPI-1		chemical - protease inhibitor		-1.982	0.00927	LEPR,MMP2,MMP9,VCAM1		N/A	N/A
lactacystin		chemical - protease inhibitor		0.376	0.0444	ADRB2,ARHGDIB,CAV3,CCND2,CDKN1A,CXCR4,FTL,GJA1,IRAK4,IRS1,MAP1B,MAPK6,MMP2,MMP9,NCS1,NR1H3,OPTN,PEA15,PEBP1,RUNX2,SAT1,SH3BGRL,SYK,TACSTD2,TLR2,ZFP36L2		N/A	N/A
tosylphenylalanyl chloromethyl ketone		chemical - protease inhibitor		-0.939	0.0136	BIRC3,CDH1,HAX1,MMP2,PLCG2,VCAM1,VIM		N/A	N/A
bromodeoxyuridine		chemical drug	Activated	3.988	1.23e-05	CSF1,F3,IFI16,IFI44,IFI6,IFIH1,IFIT2,IFIT3,IFITM1,IGFBP4,IL7R,MX1,OAS1,SERPINE1,SP110,TGFBI		N/A	N/A
allopurinol		chemical drug	Activated	2.43	7.02e-07	ANXA1,ANXA2,ATP6AP2,BIRC3,CD14,CD44,CLU,CP,EMP3,F3,FBLIM1,FCGR2A,FXYD5,GPNMB,IRAK4,LGALS3,MRC1,S100A10,S100A11,SPP1,TES,TIMP1,TLR4,TLR6,TMSB10/TMSB4X,VIM	890 (17)	N/A	N/A
5-fluorouracil		chemical drug	Activated	5.204	6.25e-07	ALDOA,ANXA2,ASB11,ATF4,ATP5F1B,ATP5PO,BNIP3,CCND2,CCNG1,CD81,CD82,CDH1,CDKN1A,CLU,COL1A2,COPS8,COX6B1,COX6C,COX8A,CSF1R,DNTTIP2,EEF2,EIF2S2,EIF3G,ELOB,FDXR,FGFR2,GADD45A,GAPDH,GOT2,GSN,IDH2,KARS1,MMP9,NDUFA4,NDUFS8,NNT,PGK1,PIK3CG,PKM,POLR2B,PSMA7,PSMD2,RAF1,RAP2B,RPL35,RPL38,RPS13,RPS15A,RXRA,SAT1,SESN1,SLA,SLC25A3,SNAI2,SPHK1,SPP1,TGFB1,TLR3,TLR4,TMSB10/TMSB4X,TPI1,UQCRC2,YBX1,YBX3		N/A	N/A
dextran sulfate		chemical drug	Activated	2.503	0.00868	AHR,C3,CASP1,CD14,CD209,CD74,CDKN1A,CFH,CHAF1B,EFNA5,EGF,ENPP2,GSTM5,HGF,IFITM3,LCP1,MMP14,MMP2,MMP9,MRC1,MSR1,MYLK,NLRP3,OSMR,PARP1,PTAFR,PTN,S100A9,SERPINE1,SPHK1,SPON2,ST14,STEAP3,TGFB3,TGFBR2,TGFBR3,THBS2,THBS4,TICRR,TIMP2,TLR4,VCAM1,VEGFA,VEGFD	1277 (53)	N/A	N/A
streptozocin		chemical drug	Activated	3.143	1.76e-06	ABCB1,AQP9,ATF4,ATP1A2,ATP1B1,CACNA1A,CCNG1,CD163,CDKN1A,CIDEA,CLU,COL12A1,COL1A1,COL3A1,EGF,ENO3,FBN1,FBXO32,FN1,GPX3,IGF1,IRS1,KCNJ11,LGALS3,MEF2D,MFN2,MMP2,MMP9,MSR1,NOX4,NT5E,OSTN,PCK1,PDGFRA,PDHB,PDK2,PPARG,PPARGC1A,PYGL,RPS6KA3,RUNX2,SERPINE1,SLC25A11,SLC2A5,SLC7A2,SOD3,SPP1,TGFB1,TLR2,UCP3,VCAM1,VDAC1,VEGFA,VIM,YBX1		N/A	N/A
etoposide		chemical drug	Activated	2.277	0.00514	ABCB1,ACHE,APOL6,BANK1,BCL6,BIRC3,CASP1,CDKN1A,COL1A2,CSF2RB,DUSP4,EEF1A1,EPSTI1,FANCD2,GADD45A,GBP2,IFI44L,IFIT2,IFITM1,ING2,IRF8,LGALS3BP,LIMA1,OAS2,PDE4B,PEBP1,PFKM,RNF144B,RRM2B,SELL,SENP2,SERPING1,SMAD9,SPHK1,TP53I3,UBE2L6,XAF1		N/A	N/A
17-alpha-ethinylestradiol		chemical drug	Activated	2.652	1.8e-07	ABCB1,ABCC3,ALDH18A1,APOE,AQP3,AQP9,ATF4,C1QB,C1QC,C3,CCR7,CD53,CD74,CDH1,CDKN1A,CNOT4,CSF1R,CTSS,CYP7B1,EIF2S2,F3,IFI16,IGF1,LPIN1,MMP9,MRC1,PERP,SERPINH1,SESN1,SLC11A1,SLCO1C1,TGFB3,TNFSF8,VCAM1,VEGFA,VEZF1	1349 (68)	N/A	N/A
dexamethasone		chemical drug	Activated	2.313	1.9e-44	ABCB1,ABCB4,ABCC3,ACADM,ACSS2,ADAM12,ADAM28,ADAMTS15,ADAMTS2,ADHFE1,ADORA3,ADRB2,AEBP1,AGPAT3,AHR,AKAP12,AKTIP,ALCAM,ALDH18A1,ALDH1L1,ALOX5AP,AMY2B,ANGPTL7,ANK2,ANPEP,ANXA1,AOC3,APOD,APOE,APOL6,ARHGAP24,ARL4C,ARRB1,ASPN,ATF4,ATP1B1,ATP2B4,ATP5MC1,ATP5MC2,ATP9A,B3GALNT1,BCL6,BCR,BGN,BHLHE40,BIRC3,BNIP3,BSG,BTG1,BTN3A2,BZW2,C1QB,C3,C5,C5AR1,CALD1,CARD6,CASP1,CASP8,CCDC102B,CCND2,CCNG2,CCR7,CD163,CD…	1370 (62)	N/A	N/A
deoxycorticosterone acetate		chemical drug	Activated	2.588	0.00727	ATP6AP2,COL1A1,COL3A1,CYBA,SPP1,TGFB1,VCAM1		N/A	N/A
triclosan		chemical drug	Activated	2	0.0629	COL1A1,CYBB,NCF2,TIMP1		N/A	N/A
palbociclib		chemical drug	Activated	2.137	0.182	CDKN1A,DDX60,GADD45A,IDH2,IFI44,KLF10,MMP9,MX1,OAS1,OASL,PRKCB,TIMP2		N/A	N/A
peoniflorin		chemical drug	Activated	2.399	0.000228	ATP5F1A,ENO2,HIBADH,MYH3,MYOG,PDIA3,PPIF,RUNX1,SAR1B		N/A	N/A
arimoclomol		chemical drug	Activated	2.449	0.225	IFIT3,MAN1A1,MYD88,NES,TNFAIP8,TRIM22		N/A	N/A
laquinimod		chemical drug	Activated	3.507	0.0513	ADAMTS15,AK4,CABLES1,CDH1,DAB2,FBXO27,GPNMB,LPAR1,MS4A7,MSR1,PPP1R3C,RIMS4,SCIN,SHISAL1,SMIM3,TSKU		N/A	N/A
deferasirox		chemical drug	Activated	2.538	0.00171	ANXA2,CD300A,CDH1,CSTF2T,F13A1,ITGB2,MS4A6A,PPARG,RGS1,SULF2		N/A	N/A
vidutolimod		chemical drug	Activated	4.768	6.16e-13	BST2,CCR7,CD38,EPSTI1,GLIPR2,GMPR,HERC5,IFI35,IFI44,IFI44L,IFI6,IFIH1,IFIT2,IFIT3,IFITM2,IFITM3,IL1R1,LYN,MX1,MX2,NT5C3A,OAS1,OAS2,OAS3,OASL,OPTN,PARP12,PLSCR1,SAMD9,SAMD9L,SERPING1,SIGLEC1,SP110,SPP1,TNFSF13B,UBE2L6,XAF1		N/A	N/A
ibrutinib		chemical drug	Activated	2.415	1.85e-05	AIMP2,ALDOA,CCDC71L,CD44,CDKN2B,COX6B1,COX6C,COX7C,CYBB,GAPDH,GPI,IFITM3,ITGA4,MMP9,MYBBP1A,MYD88,NDUFA8,NDUFB6,NDUFS6,NDUFV1,NMUR1,PLCG2,RRP12,SELL,SLC1A5,SLC2A5,SUPV3L1,TGFBR3,TMEM97,TPI1,TTC24		N/A	N/A
adavosertib		chemical drug	Activated	4.321	0.004	C1S,CASP1,COLEC12,CTSS,DUSP4,IFI35,IFIH1,IFIT2,IFITM1,IL4R,IRF8,JAK3,MX1,OAS1,OAS3,OASL,SERPING1,SLC11A1,TLR6		N/A	N/A
tazemetostat		chemical drug	Activated	2.834	6.66e-05	ARAF,BRD2,CAP2,CCND2,CD44,CDH1,CRABP2,CRMP1,CUL1,DDR2,DEK,DLC1,DNM3,DOCK1,DOK4,EIF4B,EPHA3,EPHB3,FN1,FOXC1,GLI3,HDGF,HOXA10,IGF2BP2,IL1RAP,KIF7,LOX,LTBP1,LYZ,MAPK12,MSN,MYO1B,NCAM1,OSTN,PDLIM5,PIK3CD,PLXNA3,RAF1,RET,RIOX2,SATB1,SDC2,SERPINI1,SHC1,SPP1,SPTAN1,STAT6,STEAP2,STXBP1,TYRO3,UCHL5,VCAN	1175 (53)	N/A	N/A
abemaciclib		chemical drug	Activated	3.162	0.000856	ABHD15,APOD,CPE,LAMA3,MR1,PLAT,PLTP,PLXNB1,TGFBI,TSKU		N/A	N/A
prexasertib		chemical drug	Activated	3.5	0.000347	BCL6,BIRC3,C3,CDKN1A,CDKN2B,IFIH1,IFIT2,IFIT3,LRP1,MMP9,NGFR,NLRP1,RRM2B,SERPINE1,SFRP4,SIGLEC1,SLIT3		N/A	N/A
pidnarulex		chemical drug	Activated	2.523	0.00568	CCNG2,CDKN1A,CELSR2,CHCHD4,DGKA,ELAVL2,GADD45A,KIAA1549L,LOXL4,RRM2B,RYR2,SESN1,SLIT2,TP53I3,TPT1,TRIM22		N/A	N/A
concanavalin a		chemical drug	Activated	2.192	0.286	CASP1,CDKN1A,HDGF,ITGB2,LAMP1,LAMP2,MMP14,MMP9,RGS1,RGS2,SDC4,SLC37A4,SPP1,TGFB1,TLR3		N/A	N/A
phytohemagglutinin		chemical drug	Activated	3.769	1.78e-07	ADORA3,AQP4,BCR,BTG1,C5,CAP2,CCND2,CCR7,CD44,CDH11,CHAF1B,CHN1,CLCN4,COL1A2,COX7B,CPM,CRMP1,CSF1,CXCR4,EIF5,FBN1,FGR,GAB2,GPD2,HAVCR2,IDH3A,IKZF3,IL21R,IL7R,ITGB3,JAK3,KCNN2,LAMP1,MAP1B,MBP,MEIS2,MMP9,NCAM1,NT5E,PDHB,PLCD1,PLD1,PTGER3,PTPN22,PTPRC,PTPRJ,RXRA,SELENOP,SHC1,SLC16A2,SLC5A3,SPHK1,SPP1,TEAD1,TIMP1,TK2,TRAF5		N/A	N/A
gentamicin C		chemical drug	Activated	4.264	2.22e-08	ANXA1,ANXA2,BIRC3,CD14,CD44,CLU,CP,DMD,EMP3,FBLIM1,FCGR2A,FXYD5,GPNMB,LGALS3,MRC1,S100A10,S100A11,SPP1,TES,TIMP1,TMSB10/TMSB4X,VIM		N/A	N/A
raltitrexed		chemical drug	Activated	2	0.00927	ANXA2,CDKN1A,SAT1,TMSB10/TMSB4X		N/A	N/A
phenylbutazone		chemical drug	Activated	4.085	1.7e-05	ANXA1,ANXA2,CD44,CLU,CP,FBLIM1,FCGR2A,FXYD5,GPNMB,LGALS3,MRC1,S100A10,S100A11,SPP1,TIMP1,TMSB10/TMSB4X,VIM	1261 (58)	N/A	N/A
indomethacin		chemical drug	Activated	2.72	1.78e-07	ANXA1,ANXA2,BIRC3,BSG,CD14,CD44,CD55,CDH1,CDKN1A,CLU,COX8A,CP,CSF2RB,CXCR4,DYNLL1,EMP3,FBLIM1,FCGR2A,FGF18,FGF7,FXYD5,GPNMB,HGF,IFITM3,IGF1,IL1R1,LGALS3,LIMA1,LOXL2,MFN2,MMP14,MMP2,MRC1,NGFR,PLA2G4A,PPARA,PPARG,PRKN,RXRA,S100A10,S100A11,SELL,SPP1,STAT6,TES,TIMP1,TMSB10/TMSB4X,VCAN,VEGFA,VIM	1426 (88)	N/A	N/A
trichostatin A		chemical drug	Activated	3.714	4.36e-11	ABCB1,ABCC3,ADCY1,AHR,AKAP12,APOE,ARAF,ARHGAP1,AVIL,BRD2,BTG1,CA12,CAP2,CCND2,CCR7,CD14,CD28,CD44,CDH1,CDKN1A,CDKN2B,CISH,CLU,COL1A2,COL6A3,COLEC12,CPA3,CRABP2,CRMP1,CSF3R,CUL1,CXCR4,CYBB,DDR2,DEK,DKK2,DLC1,DNM3,DOCK1,DOK2,DOK4,EIF4B,ENPP2,EPHA3,EPHB3,F2R,F3,FBLN1,FGF7,FN1,FOXC1,FTL,G6PD,GADD45A,GLI3,GSN,GSTM4,GSTM5,HDGF,HLA-DRB1,HOXA10,IFITM1,IGF2BP2,IGFBP4,IGFBP6,IGFBP7,IGSF1,IKZF1,IL1RAP,IRF8,…	1530 (114)	N/A	N/A
nitrofurantoin		chemical drug	Activated	2.31	0.00109	ACADM,ANXA2,APOE,C3,CCNG1,CFI,CLU,CP,CTSS,EEF1A1,FGF7,GADD45A,GPNMB,IGF1,LGALS3,LOX,MMP14,PLAT,PRDX2,PRKCB,S100A10,S100A11,SELENOP,SPP1,TIMP1,TUBA1A,VCAM1,VEGFA		N/A	N/A
CFI-402257		chemical drug	Activated	2.025	0.00109	CD55,FGF13,GMFG,IGF1,IGFBP6,MMP14,MMP2,PLAT,S100A9,TIMP2		N/A	N/A
hydroxyurea		chemical drug	Activated	2.227	0.131	ABCB1,CCND2,CDKN1A,GADD45A,HERC5,IFI6,MARCKS,MCAM,MX1,OAS1,OASL,PPARGC1A,RAF1,RASGRP3,TGFB3		N/A	N/A
imiquimod		chemical drug	Activated	2.434	0.042	AQP4,CCR7,CLEC7A,CTSS,ECI2,FHL3,HCK,HMGA1,IFI35,IFITM1,IFITM3,ITGB2,LBX1,MID1,MITF,MX1,OAS1,OASL,OLA1,PLTP,PPP1R3B,PRDX3,S100A9,SELL,SOX5,STMN3,TCEAL7,TGFB1,TLR7,UBAC1		N/A	N/A
isoproterenol		chemical drug	Activated	2.286	0.00845	ADRB2,AQP4,BVES,CASP1,COL1A1,COL3A1,HILPDA,LGALS3,MEF2D,MITF,MMP2,MMP9,NLRP3,OSTN,PCK1,PDE3A,PLAT,PPP1R1A,TBC1D10A,TGFB1,TGFBR3,TIMP1,TIMP2,TLR4,TYRO3,VEGFA		N/A	N/A
alendronic acid		chemical drug	Activated	2.111	0.00284	C1S,C3,EPHB3,FCGR3A/FCGR3B,MAP2K6,MMP9,NCF2,NLRP1,OSMR,SPP1,VEGFA		N/A	N/A
triamterene		chemical drug	Activated	4.554	3.7e-07	ANXA1,ANXA2,BIRC3,CD14,CD44,CLU,CP,EMP3,FBLIM1,FCGR2A,FXYD5,GPNMB,LGALS3,MRC1,S100A10,S100A11,SPP1,TES,TIMP1,TMSB10/TMSB4X,VIM		N/A	N/A
bexarotene		chemical drug	Activated	2.72	0.0204	ADD3,ADRB2,ALCAM,APOE,AXL,CEBPG,COX8A,EFNA5,ERBB4,IGFBP6,ITM2A,ITPR1,KLF10,LOXL2,MMP9,MYOG,NGFR,NTRK2,PLAT,PLOD2,PPARG,RET,S100A9,SELENOM,SPARC,TGFB1,VCAM1		N/A	N/A
lomustine		chemical drug	Activated	4.472	7.45e-07	ANXA1,ANXA2,BIRC3,CD14,CD44,CLU,CP,EMP3,FBLIM1,FCGR2A,FXYD5,GPNMB,LGALS3,S100A10,S100A11,SPP1,TES,TIMP1,TMSB10/TMSB4X,VIM		N/A	N/A
phenacetin		chemical drug	Activated	4	3.66e-07	ANXA1,ANXA2,BIRC3,CD44,CLU,CP,FBLIM1,LGALS3,MRC1,S100A10,S100A11,SPP1,TES,TIMP1,TMSB10/TMSB4X,VIM	1260 (58)	N/A	N/A
semaxinib		chemical drug	Activated	3.066	1.91e-05	AHR,ALDOA,C1QA,C1QB,C1QC,CCR7,CCR9,CD28,CD4,CHI3L1,CMKLR1,CSF2RB,F3,HAVCR2,IL1R1,IL21R,IL7R,LMOD1,MMP9,MYOF,NLRP3,OAS3,PARP1,PDCD4,PRKCQ,PRKN,SERPINE1,SLPI,TGFB1	1238 (59)	N/A	N/A
ST1926		chemical drug	Activated	4.124	1.18e-06	ARPC2,ATP2B2,ATP5F1A,ATP5F1B,CDKN1A,COX5B,COX6C,COX7B,COX7C,DYNLL1,EEF2,EIF3G,EIF4A2,EIF4B,ITGA11,KARS1,NARS1,NDUFS5,PABPC1,PDIA3,PSMA4,PSMD3,RPL29,RPL32,RPLP1,SLC25A3,SLIRP,TMSB10/TMSB4X,TOMM7,TPT1,UQCRB,UQCRC2,UQCRH,VDAC2,YBX1		N/A	N/A
epicatechin		chemical drug	Activated	4.379	5.77e-06	COL1A1,COL1A2,COL3A1,COL5A2,DYRK2,FBN1,HACD2,IMPDH1,LAMA4,LAMB1,MAPK12,PARVG,PCK1,PLIN1,PODN,POSTN,PPARG,PRELP,PTPN6,RPL35,SPARC,ST3GAL1,SULF2,SVEP1		N/A	N/A
cisplatin		chemical drug	Activated	4.191	4.95e-15	ABCB1,ABCC3,ACADM,ADAP2,ADRM1,AHNAK2,AIFM1,ANK1,ANPEP,ANXA1,ANXA2,AQP3,ATF4,ATXN1,BIRC3,C3,CARD6,CASP1,CASP8,CCNG1,CCNG2,CD14,CD44,CD53,CDC14B,CDH1,CDKN1A,CDKN2B,CDO1,CLIP4,CLU,CMBL,COL1A1,CP,CSF1,CYBB,DGKA,DMXL2,DOCK1,EGF,EMP3,EPS8L2,ERBB4,F11R,F3,FBLIM1,FCGR2A,FDXR,FN1,FOXN3,FXN,FXYD5,FYN,G6PD,GADD45A,GAMT,GAS1,GKAP1,GOT2,GPNMB,GRIN2B,HIPK2,IDH2,IFI6,IFIH1,IFITM1,IL4R,ING2,INMT,IRAG2,KIAA1522,L…		N/A	N/A
CD 437		chemical drug	Activated	3.731	1.29e-06	ALDOA,ARHGDIB,ARPC2,ATP5F1A,ATP5F1B,ATP5MC3,ATP5MG,ATP5PO,BANF1,CDKN1A,COX6C,COX7B,COX7C,EEF2,EIF3G,EIF4A2,EIF4B,F3,FTL,GADD45A,ITGA11,KARS1,NARS1,NDUFS5,PABPC1,PDIA3,PHYH,PSMA4,PSMD3,RASL10B,RPLP1,SLC25A3,SLIRP,STOML2,TMSB10/TMSB4X,TOMM7,TUBA1A,UQCRC2,UQCRH,VDAC2,YBX1		N/A	N/A
tretinoin		chemical drug	Activated	5.734	5.93e-21	ABI3BP,ACSS2,ADAR,ADCYAP1R1,ADD3,AFF2,AHR,AKAP12,ANPEP,ANXA1,ANXA2,APBB1IP,APOD,APOE,AQP9,ARHGAP1,ATF4,ATP2B2,B3GALT1,BCL6,BHLHE40,BIRC3,BNIP3,BTG1,BZW2,C1QA,C1S,C3,C5AR1,CACNA1S,CAMK2B,CASP1,CCND2,CCNG1,CCR9,CD14,CD300C,CD38,CD44,CD53,CD74,CD82,CDH1,CDKN1A,CDKN2B,CEBPG,CHGB,CIDEA,COL1A1,COL1A2,COL3A1,COL4A3,COL6A3,COTL1,CP,CPE,CRABP2,CSF1R,CSF3R,CTNNA3,CTSK,CTSS,CUBN,CXCR4,CYBB,CYP26B1,DAB2,DAPK…	1549 (137)	N/A	N/A
doxorubicin		chemical drug	Activated	7.054	2.65e-23	ABCB1,ABCB4,ABCC3,ADAR,ANXA1,ANXA2,AOX1,ASB11,ATP5F1A,BARD1,BHLHE40,BIRC3,BTG1,C1S,CASP1,CASP8,CD14,CD44,CDKN1A,CKM,CLU,COL1A1,COL3A1,COX10,CP,CSF1,CTSK,CYBB,CYC1,DDX1,DEF6,DENND2C,DGKA,DLAT,DLD,EEF1A1,EMP3,EPSTI1,F3,FBLN1,FH,GADD45A,GBP2,GPNMB,HIPK2,IDH3A,IDH3B,IFIH1,IFIT2,IFIT3,IFITM2,IFITM3,IGFBP4,IGFBP6,IGFBP7,IL4R,INSYN2A,JPH2,KAT2B,LGALS3,LGALS3BP,LIMA1,LPIN1,LTK,MCTP2,MFN2,MMP2,MMP9,MRC1,M…		N/A	N/A
vitamin K2		chemical drug	Activated	2.619	0.000982	ABCB1,CD14,COL6A1,CSF1,MGP,SPP1,TSKU		N/A	N/A
daidzein		chemical drug	Activated	2.343	1	ABCC3,APOE,CD4,FXYD5,ITGB2,LAPTM5,LCP2,PTPN6,SH2B2		N/A	N/A
paclitaxel		chemical drug	Activated	2.054	1.27e-05	ABCB1,ALDH1L1,ATF4,BHLHE40,BIRC3,CASP8,CCNG1,CCNG2,CCR7,CD44,CD53,CDKN1A,CELSR2,CHAF1B,CLU,CRY2,DUSP10,DUSP4,EMP1,ENPP2,ENPP4,FLNA,GAMT,IL1RAP,IRAK4,ITGB5,ITPKC,LCP1,LCP2,LGALS3,MMP9,NAV3,NCS1,NT5E,OSMR,PARP4,PGK1,PPARG,PPP2R3A,PRELP,RAC2,RAF1,S100A9,SAT1,SCN1B,SLC12A2,SNAI2,SPTLC2,SRF,TGFBR2,TIMP2,TUBA4A,TWIST1,TYMP,WWTR1,YBX1	1275 (77)	N/A	N/A
AGN194204		chemical drug	Activated	3.07	3.94e-11	AHR,ANGPTL7,ANXA2,ARL4C,BZW2,CCNG2,CDKN1A,COL6A2,COTL1,CRABP2,CRYBG1,CSRP1,CYP26B1,CYP7B1,DCN,DGKA,DKK2,DOCK8,EBF2,EMP1,EMP3,ENO3,FDX1,GADD45A,GAPDH,GBP2,GJA1,GPR65,IFITM3,IL33,IL4R,IL7R,IRAG2,ITGB2,ITM2A,KRT80,LAMP1,MAN1A1,MITF,MMP9,NPC2,PDCD4,PPARG,PPARGC1A,PROS1,PTPN22,RAMP3,SCG2,SCIN,SPP1,STIM1,SYNPO,TIMP1,UNC13C	1206 (45)	N/A	N/A
valproic acid		chemical drug	Activated	2.832	0.00276	ABCD2,ADCY1,ADRM1,ANTXR2,ATF4,ATP2B4,CA12,CAP2,CARM1,CASP8,CCND2,CD209,CD44,CDH1,CDKN1A,CHAF1B,CITED4,CXCR4,FOXC1,GLUL,HOMER1,HOXB4,IGSF1,LIMA1,LMO1,LOXL3,MEF2D,MITF,MYH3,MYOF,NCAM1,NES,NPC2,NRG4,PDGFRB,PLAT,PLTP,PNPLA3,PPARA,PPARG,PRKCD,PRMT2,PSMA4,PSMA7,PSMC1,PSMC2,PSMC3,PSMD12,PSMD2,PSMD3,PSMD4,RCL1,ROR1,SELENOP,SERPINE1,SERPINH1,SMAD9,SMIM3,SPI1,SPP1,TENM3,TES,TGFB1,UBIAD1		N/A	N/A
cicaprost		chemical drug	Activated	2.53	0.000665	CCR7,CSF2RB,CXCR4,FGF18,FGF7,IL1R1,MMP9,PLA2G4A,VCAN,VEGFA		N/A	N/A
CpG oligonucleotide		chemical drug	Activated	2.807	0.0256	AHR,C5AR1,CD14,CLEC4E,DDX60,IFI6,IFIT2,IFIT3,IL33,JMJD6,LYN,MSR1,MYD88,NOTCH2,OAS1,OAS2,OAS3,PRKCD,PRKG1,SAMSN1,SERPINE1,SLC1A5,SYK,TLR2,TNFSF13B		N/A	N/A
5-azacytidine		chemical drug	Activated	2.413	0.018	ABCB1,ANXA2,ATP5F1A,ATP5F1B,CASP8,CD44,CDH1,CDKN1A,CDKN2B,COL1A1,F3,FANCD2,FYN,GADD45A,IFI6,IRF8,KEAP1,LOX,MEF2D,MYO1B,NDRG1,SHC1,SPHK1,TACSTD2,TGFBR2,THBS2,XRCC4		N/A	N/A
decitabine		chemical drug	Activated	6.494	3.27e-17	ABCB1,ABCC3,ACHE,ADAM12,ADRB2,AEBP1,AFF2,AGPAT3,AKAP12,ANXA2,APOE,ARAF,ARHGDIB,BIRC3,BNIP3,BRD2,BTG1,CA12,CAP2,CASP8,CCND2,CCNG2,CCR7,CD276,CD44,CDH1,CDH11,CDH13,CDKN1A,CDKN2B,CDO1,CHI3L1,CLU,COL1A1,COL1A2,COL3A1,COL6A3,CRABP2,CRMP1,CUL1,CXCR4,DAPK1,DDR2,DDX60,DEK,DKK2,DLC1,DMBT1,DNM3,DOCK1,DOK4,EDA2R,EEF1A1,EIF3F,EIF4B,EPHA3,EPHB3,EYA2,FAT1,FBN2,FBXL7,FDXR,FILIP1,FILIP1L,FN1,FOXC1,GLI3,GPC3,GPR3…		N/A	N/A
N-nitro-L-arginine methyl ester		chemical drug	Activated	2.252	3.74e-05	ACADM,ACTA1,BGN,COL1A2,COL3A1,CSF1,CYBA,CYBB,FN1,GJA1,ITGB3,MAP1B,MMP9,PERP,PPARGC1A,SERPINE1,TGFB1,TIMP1,TLR2,TLR4,UCP3,VCAM1,VEGFA		N/A	N/A
eflornithine		chemical drug	Activated	2.857	0.000665	ATF4,C3,CDH1,CDKN1A,CDKN2B,FN1,ITGB3,LGALS3,LGALS3BP,PRKAG1,SERPINE1,SHC1		N/A	N/A
buthionine sulfoximine		chemical drug	Activated	2	0.27	ABCB1,CXCR4,EEF2,SERPINE1		N/A	N/A
lipopolysaccharide		chemical drug	Activated	7.882	2.86e-39	AAMDC,ABCB1,ABCB4,ABCC3,ACADM,ACHE,ACKR1,ACSS2,ACTA1,ACVR2B,ADAP2,ADAR,ADORA3,ADRB2,ADRM1,AFF3,AHR,AK4,ALCAM,ALDOA,ALKBH5,ALOX5AP,ANK2,ANXA1,ANXA2,AOAH,AOX1,APOE,APOL6,AQP3,AQP4,ARHGAP1,ARK2N,ARL4A,ARL4C,ATF4,ATP1A2,ATP5MC1,ATP8B2,AXL,BANK1,BCL6,BGN,BIRC3,BTG1,C1QA,C1QC,C3,C5,C5AR1,CACNA1A,CACNA1S,CACNA2D1,CALCRL,CAPG,CARD6,CARNMT1,CASP1,CASP8,CCDC170,CCN4,CCND2,CCNG2,CCR7,CCR9,CD14,CD163,CD209,C…	1203 (55)	N/A	N/A
tetradecanoylphorbol acetate		chemical drug	Activated	6.448	6.13e-13	ABCB1,ACHE,ADAM28,ADCY3,AHR,ALCAM,ANXA1,AQP4,AQP9,ATP2B4,AXL,BCL6,BIRC3,BTG1,C3,C5,C5AR1,CALCRL,CAMSAP1,CAPG,CASP1,CCND2,CCR7,CD14,CD163,CD209,CD276,CD28,CD4,CD44,CD55,CDH1,CDKN1A,CDKN2B,CFAP46,CKM,CPE,CSF1,CSF1R,CSF3R,CXCR4,CYBA,CYBB,CYTH4,DAB2,DEK,DMBT1,EEF1AKMT3,EGF,EMP1,EPHA4,ERBB4,ERRFI1,F3,FBN1,FCER1G,FCGBP,FDX1,FGF7,FHL3,FSTL3,GJA1,GPR34,GPR65,HGF,HMGA1,HOXA9,HOXB7,HRH2,HSPA2,IFI16,IFI35,I…	1229 (54)	N/A	N/A
medroxyprogesterone acetate		chemical drug	Activated	4.539	7.04e-08	ADCY1,ADCY3,ADRB2,ALDH18A1,ARNT2,BIRC3,CCND2,CCNG2,CD44,CDKN1A,CDKN2B,CIMAP1B,COL3A1,COL4A3,COL4A4,COL5A2,CSF2RB,CSF3R,CTSK,CXCR4,DCN,DOCK1,ENPP2,F2R,F3,FGF5,FMOD,FN1,FYN,FZD7,GLUL,GPX3,GSN,HGF,HTRA1,ID4,IFI35,IGF1,IGFBP7,IL4R,IL7R,IQGAP2,ITGA11,ITGA4,ITGB2,ITGB3,LAMA1,LAMP2,LEPR,LIPA,LTBP1,MAOB,MGAT5,MYH10,MYH2,MYLK,PDE1A,PDE3B,PDGFRA,PIP4K2A,PPARG,PRICKLE2,PTGER3,RAC2,RARRES2,RRM2B,RUNX1,S100A1…	1505 (111)	N/A	N/A
propylthiouracil		chemical drug	Inhibited	-2.53	1.02e-05	ABCC3,ADSS1,AQP4,ART3,C1QB,CA1,CCDC28B,CDH1,CORO1A,CPE,CS,EMB,EMP1,EMP3,EPHA3,FBLIM1,G6PD,GLUL,GSC,GSN,HCAR2,IGF1,ITM2A,LAPTM5,MRC1,MYL11,NTRK2,OXCT1,PKP2,RBFOX1,RPS6KA3,RTN1,SFRP2,SLC29A4,SLC2A5,STMN3,SYNPO,TLE5,TMEM176B,TNNC2,VLDLR		N/A	N/A
sunitinib		chemical drug	Inhibited	-2.54	1.37e-05	CCND2,CD44,CDKN1A,COL1A1,COL6A1,COL8A1,CXCR4,FN1,ITGA4,ITGB2,ITGB3,ITGB5,KIRREL1,LAMA3,LAMB1,MMP9,RUNX1,TGFBI,TIMP2	1419 (107)	N/A	N/A
GCN2iB		chemical drug	Inhibited	-4.484	2.14e-06	ALDOA,ATF4,ATP5MC1,CACNA2D1,CIDEA,COL3A1,COX6A2,COX7A1,ENO3,GAPDH,ITGB3,NDUFA8,NDUFS6,NDUFV3,PDE3A,PDHB,PKM,PPARG,PRDX2,PYGL,RYR2,TPI1,TXN2,UQCRC1		N/A	N/A
vitamin E		chemical drug	Inhibited	-2.152	0.000274	ACTA1,CD44,CD53,CDH1,CDKN1A,F3,MMP14,MMP2,PLAT,PPARA,PRMT1,SERPINE1,SPP1,TGFB1,VCAM1,VEGFA		N/A	N/A
sitagliptin		chemical drug	Inhibited	-2.219	0.0447	COL3A1,FN1,LGALS3,MFN2,TGFB1		N/A	N/A
conjugated linoleic acid		chemical drug	Inhibited	-2.017	0.0166	AXL,CTSK,CXCR4,GLI3,ITGB2,MMP9,NLRP3,PPARG,PPARGC1A,TNFSF8,VEGFD		N/A	N/A
SRT1720		chemical drug	Inhibited	-2	0.0517	FN1,MMP9,VCAM1,VIM		N/A	N/A
dobesilic acid		chemical drug	Inhibited	-2.214	0.00058	CD14,CYBB,MMP9,PRKCD,TLR4		N/A	N/A
tipiracil		chemical drug	Inhibited	-2	0.00407	APOL6,EPSTI1,IFI44,IFIH1,SAMD9L,UBE2L6		N/A	N/A
birabresib		chemical drug	Inhibited	-2.138	0.0022	ANK2,CCNG2,CDKN2B,CHRNA1,EYA2,H2BC21,HOXB3,IFI44,IFI44L,NANOS1,PDE1A,PTPRF,RAI14,VCAM1		N/A	N/A
THZ1		chemical drug	Inhibited	-5.988	2.76e-17	ACTA1,ADAMTS2,ANGPTL7,ANXA1,ARL4C,BGN,BIRC3,CAPG,CCDC80,CILP,CLU,COL12A1,COL14A1,COL1A1,COL1A2,COL3A1,CXCR6,CYTIP,DKK3,DUSP10,EMP1,FBLN5,FBN1,FMOD,FN1,FSTL1,HSPA1A/HSPA1B,IGF1,IKZF1,LGALS3,LOX,LOXL3,LTBP2,LYST,MGP,MICOS10-NBL1/NBL1,MMP2,PCOLCE,PDZD2,PI16,POSTN,PRELP,SERPINE1,SFRP1,SFRP2,SLA,SRPX2,ST3GAL1,STK17B,SULF1,THBS4,TIMP1,TMEM119,VCAN		N/A	N/A
guanidinopropionic acid		chemical drug	Inhibited	-3.219	1.91e-05	ATP5MC1,ATP5PO,ATP8A1,COX6A2,CYC1,MYH1,NDUFA12,NDUFA5,NDUFB4,PPARA,PPARG,PPARGC1A,PRKAA2,SDHB,UQCRB		N/A	N/A
halofuginone		chemical drug	Inhibited	-3.817	4.3e-19	ADD3,AKAP12,BGN,BHLHE40,CD44,CD55,COL1A1,COL1A2,CP,CPA3,CPQ,CTSK,CTSS,DKK3,ELN,EMP1,F2R,FBLN5,FBN1,FN1,FSTL1,GATM,GDE1,GNG11,GPX3,IFITM2,IL33,KLRG1,LGALS3BP,LOX,LTBP1,MMP2,MMP9,PCOLCE,PDGFRA,PKM,PRELP,PTGFRN,PTK2B,PTPRS,RGCC,SCN1B,SPARC,SPP1,STEAP3,TAGLN,TGFB1,TGFB3,TGFBR2,TIMP1,TIMP2,TYRO3,USP2,VCAM1		N/A	N/A
sildenafil		chemical drug	Inhibited	-2.219	0.412	COL1A1,CYBB,FN1,TRPC1,VEGFA		N/A	N/A
zoledronic acid		chemical drug	Inhibited	-2.252	9.31e-08	CDH1,CDKN1A,CTSK,CXCR4,IRAK3,LPAR1,MMP2,MMP9,MYD88,NCAM1,NOX4,PPARG,RUNX2,SERPINE1,SPARC,TGFB1,TLR4,TNFRSF11A,VEGFA		N/A	N/A
LY294002		chemical drug	Inhibited	-3.865	3.7e-11	ABCB1,ACSS2,ADRB2,AGL,ALOX5AP,ANPEP,APOE,AQP3,ART3,ATF4,ATP2B2,BCL6,BHLHE40,BIRC3,BSG,CCND2,CD14,CD38,CD44,CD74,CDH1,CDKN1A,CDKN2B,COL1A1,COL1A2,CP,CUBN,CUL4A,CXCL16,DUSP4,EDIL3,EIF1AX,EMILIN1,F2R,F3,FEZ2,FGF7,FN1,FOXC1,GJA1,GPD2,GPR137B,HAVCR2,HGF,HLA-DRB1,HOXD4,IDE,IFRD2,IGF1,IL33,IRS1,ITGB3,ITGB5,ITGBL1,JUP,KLF10,LAMB1,MEIS2,MFN2,MITF,MMP14,MMP2,MMP9,MYEF2,MYOG,NDRG1,PDE4B,PGK1,PLA2G2A,POSTN,P…	1361 (78)	N/A	N/A
carvedilol		chemical drug	Inhibited	-2.384	0.00681	COL1A1,COL3A1,CYBA,F3,MMP2,MMP9,TIMP2,TLR4		N/A	N/A
dimethyl fumarate		chemical drug	Inhibited	-2.466	0.00882	ACVR2B,CCR7,F3,FN1,MRC1,RUNX2,SERPINE1,SPP1,VEGFA,VIM		N/A	N/A
tempol		chemical drug	Inhibited	-2.646	0.0756	CYBA,F3,MMP9,SERPINE1,SPP1,TGFB1,VCAM1		N/A	N/A
coomassie brilliant blue G-250		chemical drug	Inhibited	-2.619	0.00727	COL1A1,EGF,MMP9,NLRP3,P2RX7,TIMP1,TLR4		N/A	N/A
amlexanox		chemical drug	Inhibited	-3.207	0.0022	C1S,C5AR1,CD163,CSF1R,CYP7B1,DCN,EPHA3,IGF1,IL33,LTBP1,PDGFRA,PI16,RARRES2,RCN3		N/A	N/A
dexmedetomidine		chemical drug	Inhibited	-4	0.000103	CDKN1A,COL1A1,COL1A2,CSF1,EGF,F2R,FGF18,FN1,HGF,ITGB3,MYD88,NGFR,OSMR,SPP1,THBS2,TLR2		N/A	N/A
GW501516		chemical drug	Inhibited	-2.594	0.0334	ACADM,APOD,CDKN1A,COL6A1,F3,IGFBP6,LIPG,LPIN1,PLAT,PPARA,PPARGC1A,S100A9,SLPI,UCP3,VEGFA,VLDLR		N/A	N/A
metformin		chemical drug	Inhibited	-2.04	0.000163	ABCB1,ACHE,AHR,ALDOA,APPL1,ATF4,BTG1,CCND2,CCNG1,CCR7,CDKN1A,CFAP54,COL3A1,ENO3,F3,FHL2,FN1,GADD45A,GPNMB,IFI44,IGF1,IL1R1,IRS1,LRRCC1,MMP9,MSTN,MX1,MYOG,NIPSNAP2,PARP1,PCK1,PEA15,PERP,PFKM,PHKG1,PKM,PPARG,PPARGC1A,PPP1R3B,PYGM,RAP2B,RARRES2,RUNX2,SELENOP,SERPINE1,SLC25A30,SLC30A1,SLIT2,SPP1,TCF24,TGFB1,TMEM63B,VEGFA	1260 (49)	N/A	N/A
TPCA-1		chemical drug	Inhibited	-2.236	0.0306	COL1A1,FN1,MMP2,MMP9,VIM		N/A	N/A
cilostazol		chemical drug	Inhibited	-2.425	0.112	MITF,MMP9,PPARGC1A,SERPINE1,TLR4,VCAM1,VEGFA		N/A	N/A
dipyridamole		chemical drug	Inhibited	-2.433	0.0149	MMP2,MMP9,SPP1,TGFB1,TIMP1,TIMP2		N/A	N/A
IACS-010759		chemical drug	Inhibited	-2	0.0517	HGF,RPL14,RPL32,RPL37A		N/A	N/A
everolimus		chemical drug	Inhibited	-2.047	1	ATF4,CCND2,CDKN1A,MMP2,SLC2A12		N/A	N/A
lapatinib		chemical drug	Inhibited	-2	1	FOXN3,FOXO4,PPARA,RXRA		N/A	N/A
SB203580		chemical drug	Inhibited	-3.76	2.2e-10	ADRB2,ALOX5AP,ANXA1,AQP4,AQP9,ARHGDIB,BST2,C3,CAV3,CCNG2,CD109,CD28,CD55,CDH1,CDKN1A,COBL,COL1A1,COL1A2,COL3A1,CTSK,CYP26B1,EFEMP1,EGF,F3,FN1,FYB1,GADD45A,GBP2,GJA1,GMPR,GPI,IFI35,IFIT2,IFIT3,ITGA4,ITGB3,LMOD1,MAP2K6,MAPK12,MAPK6,MITF,MMP2,MMP9,MSTN,MX1,MYL11,MYOG,NOX4,OPTN,PATJ,PCK1,PDE4B,PDGFRA,PDGFRB,PLAT,POSTN,PPARA,PPARG,PPARGC1A,PRMT1,PTGER3,RCN3,RUNX1,RUNX2,S100A10,SECTM1,SERPINB9,SERPINE1…	1462 (115)	N/A	N/A
KN 93		chemical drug	Inhibited	-2.219	0.356	COL3A1,MMP2,MYOG,PEA15,VCAM1		N/A	N/A
losartan potassium		chemical drug	Inhibited	-3.136	1.44e-10	ACTA1,ARHGDIB,ATF4,ATP5PD,BOK,CD276,CIDEA,COL1A1,COL1A2,COL3A1,CYBB,EGF,F13A1,F3,FN1,GBP2,GJA1,IFITM2,IFITM3,IGF1,ITGB2,ITGB5,LGALS3,MMP2,MMP9,MRC1,MRC2,MYL11,NOX4,P2RY12,P2RY13,PDE3A,POSTN,PPARGC1A,PYGM,S100A9,SERPINE1,SIGLEC1,SPP1,TGFB1,TGFB3,TGFBR2,TIMP1,TMEM26,TNNC2,VCAM1,VEGFA	669 (8)	N/A	N/A
U0126		chemical drug	Inhibited	-3.907	4.05e-09	ABCB1,ALDH1L1,AQP3,ATF4,ATP6AP2,BHLHE40,BIRC3,C3,CCN4,CCND2,CCNG2,CD44,CDH1,CDKN1A,CELSR2,CHAF1B,CHGB,COL1A1,CRY2,CSF1R,CXCR4,CYBB,DAB2,DBNDD1,DUSP10,DUSP4,EEF1A1,EEF2,EGF,EIF1AX,ELN,EMP1,ENPP2,ENPP4,ERRFI1,F3,FGFR2,FN1,GAMT,GJA1,GPR34,GRK3,GSN,IL1RAP,ITGB5,ITPKC,KLF10,LAMB1,LAMP1,LAMP2,MMP2,MMP9,MRPL36,MRPS9,MYOG,NAV3,NDUFA12,NDUFAB1,NDUFC1,NDUFS6,NES,OSMR,PABPC1,PARP4,PLA2G4A,PLD1,PLIN1,POSTN,P…	1267 (80)	N/A	N/A
aspirin		chemical drug	Inhibited	-3.975	8.97e-07	ADRB2,AHR,AKAP12,CALCRL,CD38,CDKN1A,CDKN2B,CSF1,CXCR4,DLC1,EMP1,FBLN5,FBN1,FGF18,HGF,HILPDA,IL17RD,LAMA3,LAMP2,MCAM,MMP2,MMP9,NGFR,NOX4,PCK1,PDGFRB,PLA2G4A,POSTN,PPARA,PPARGC1A,PTGER3,RHOC,SELL,SERPINB9,TGFB1,TLR3,TYMP,VCAM1	1368 (84)	N/A	N/A
troglitazone		chemical drug	Inhibited	-2.035	0.00225	ABCD2,ACADM,ACSL6,ACTA1,ANXA2,AQP3,BIRC3,C3,CCND2,CDH1,CDKN1A,CEBPG,CKM,COL1A1,COL1A2,COX7A1,DCN,DGKA,EIF5,ENO2,FGGY,FN1,GADD45A,GBP2,GRK3,HGF,HIPK2,HIPK3,IFI16,IRS1,ITM2A,LAMA3,LAMA4,MAOB,MMP9,MSR1,NDRG1,NR1H3,PCK1,PDE3B,PDGFRA,PLIN1,PPARA,PPARG,PPARGC1A,SERPINE1,SPP1,STYX,TBXAS1,TGFB1,UCP3,VCAM1,VEGFA	1300 (61)	N/A	N/A
hydroxyflutamide		chemical drug	Inhibited	-2.236	0.00868	IGF1,MSN,TGFBR2,UGDH,VCAM1		N/A	N/A
eprosartan		chemical drug	Inhibited	-2.219	3.5e-05	COL1A1,COL3A1,FN1,SERPINE1,TGFB1	659 (8)	N/A	N/A
paricalcitol		chemical drug	Inhibited	-2.259	0.00456	ATP6AP2,CASP1,COL3A1,F3,FN1,GPX3,NLRP3,TGFB1,TIMP1,VCAM1		N/A	N/A
atorvastatin		chemical drug	Inhibited	-2.922	8.65e-07	ABCB1,ABCB4,ABCC3,APOE,ARRB1,CD55,CDKN2AIPNL,COL1A1,COPS5,CXCR4,CYBA,CYBB,DMD,F2R,F3,GJA1,GLI3,IL17RD,ITGB2,LIPG,LMOD3,LRRK1,MMP2,MMP9,NLRP3,NOX4,NR1H3,NRDC,PDXK,PLAT,POSTN,PPARG,RGS1,SERPINE1,SLC10A2,SLCO1C1,SOD3,SPP1,TGFB1,TGFB3,TLR2,TLR4,TNFRSF11A,VCAM1,VEGFA		N/A	N/A
aprepitant		chemical drug	Inhibited	-2.828	0.0194	ANXA1,C3,MMP14,PTAFR,S100A9,SPARC,SPON2,SULF2		N/A	N/A
emodin		chemical drug	Inhibited	-2.742	0.00162	ABCB1,CDH1,CDKN1A,CSF1R,CXCR4,FN1,MAP3K5,MMP2,MMP9,MRC1,TLR4,TWIST1,VCAM1,VIM		N/A	N/A
SP600125		chemical drug	Inhibited	-3.751	7.34e-07	ABCB1,APOE,ATP6AP2,CCDC117,CD44,CDH1,CDKN1A,COL1A1,COL8A1,CPM,CREB3L2,CSF1R,CSPG4,CXCL16,CXCR4,DDIT4L,EIF1AX,EMB,F3,FBXO32,FN1,GADD45A,GBP2,H2BC21,IGF1,IL1R1,IRS1,ITGB5,LAMA1,LAPTM5,MMP9,MYH3,MYOG,PARP1,PARP8,PDGFRA,PDGFRB,PIK3CD,PLA2G4A,PLSCR1,POSTN,PPARG,RUNX1,RUNX2,SERPINE1,SERPINH1,SLC10A2,SMPDL3A,SNAI2,SP110,SPARC,SPHK1,SPP1,TGFB1,THBS2,TLR4,TNFSF14,TPM1,TWIST1,VCAM1,VEGFA,VIM	1293 (61)	N/A	N/A
ramipril		chemical drug	Inhibited	-3.053	1.26e-06	COL1A1,COL1A2,COL3A1,FN1,LAMA1,LAMB1,MMP2,MMP9,TGFB1,TIMP1,TIMP2,TLR4,VEGFA		N/A	N/A
enoxacin		chemical drug	Inhibited	-2	0.0135	CTSK,ITGB3,LCP1,TCIRG1		N/A	N/A
propofol		chemical drug	Inhibited	-2.084	0.001	ANXA1,AQP4,CD14,CD44,CHI3L1,CYBB,MMP2,MMP9,SRC,TLR4,TWIST1,VIM		N/A	N/A
rottlerin		chemical drug	Inhibited	-2.946	0.0314	ATP6AP2,BIRC3,CDKN1A,COL1A1,COL3A1,MMP2,MMP9,PDCD4,PLD1,PLSCR1,PRKCD,RGS2,VCAM1		N/A	N/A
acetovanillone		chemical drug	Inhibited	-3.148	0.0103	CCND2,F3,MMP2,MMP9,MSR1,NCF2,RYR2,SERPINE1,TAGLN,UCP3		N/A	N/A
PLX5622		chemical drug	Inhibited	-3.92	2.63e-10	AMPH,AQP4,ARHGAP45,ATF4,BSG,C1QB,C1QC,CACNB4,CAMK2B,CD14,CDKN1A,CLEC7A,COL4A3,COL8A1,COL8A2,CP,CSF1,CSF2RB,CTSS,CXCL16,CYBB,CYTH4,FCER1G,FCGR2A,FN1,FYB1,GJA1,IL1R1,IL33,IL4R,ITGB2,ITGB5,LAPTM5,MMP14,MMP2,MPEG1,MYH10,NCAM1,NCKAP1L,NEGR1,NMB,P2RY12,P2RY13,PGK1,PLA2G4C,PRKAA2,SPARC,SPP1,SULF1,TCIRG1,TGFB1,TGFBR2,TLR2,TLR4,TMEM119,TNFSF13B,TNR,TYROBP,VEGFA	1199 (53)	N/A	N/A
plicamycin		chemical drug	Inhibited	-2.248	0.00448	AHR,AVPI1,AXL,CDKN1A,COL1A1,COL1A2,CYBRD1,EPS8,F3,FYN,HDAC4,IGFBP4,NGFR,PRKCD,ROR1,SERPINE1,TGFBR2,TIMP1,TYMP,WNT9A		N/A	N/A
bisindolylmaleimide I		chemical drug	Inhibited	-2.379	0.00106	AQP3,BIRC3,CCND2,CD44,CD55,CDH1,CDKN1A,CLU,FN1,IGF1,KCNJ11,MMP2,MMP9,PDCD4,PLD1,PRKCD,SAMSN1,SERPINE1,TGFB3,VEGFA,VIM,VSIG4	1206 (54)	N/A	N/A
verteporfin		chemical drug	Inhibited	-2.772	3.39e-05	CDKN1A,COL1A1,COL3A1,COL6A1,FN1,GADD45A,IL33,LOX,MMP9,NT5E,ROR1,SCG2,SNAI2,TGFB1,VEGFA,VIM	1237 (51)	N/A	N/A
triptolide		chemical drug	Inhibited	-4.011	0.000873	AHR,AKAP12,CALCRL,CD38,CDH1,CDKN1A,CDKN2B,DLC1,EMP1,FBLN5,FBN1,FGF18,HGF,HILPDA,IL17RD,LAMA3,MCAM,MMP19,PDGFRA,PDGFRB,POSTN,RHOC,SERPINB9,TLR2,TLR3,TLR4		N/A	N/A
quercetin		chemical drug	Inhibited	-2.529	0.0577	ANK2,BHLHE40,BIRC3,C3,CCDC28B,CD44,CDKN1A,CELSR2,COL1A1,DAPK1,EGF,FCGBP,FN1,GTPBP8,HIPK2,HSF2,KLF10,LEPR,MMP9,NLRX1,NT5E,PGAP4,PLD1,PPARGC1A,PRDX3,PRDX5,SNRNP25,TLR7,TNFRSF11A,VCAM1		N/A	N/A
fenofibrate		chemical drug	Inhibited	-2.285	5.62e-05	ABCB4,ABCD2,ACADM,ACSL5,CIDEA,CLU,COL1A1,COQ3,CSF1R,DLAT,ECI2,FBP2,FBXO32,FN1,GADD45A,GAPDH,GLUL,GOT2,HILPDA,IRF8,MAN1A1,MEST,MITF,MSTN,NR1H3,PDHB,PLTP,POPDC3,PPARA,PPARGC1A,PSMA4,PTAFR,PTPRC,PTPRF,PTPRS,RORA,SERPINE1,SUCLG1,TBX1,TGFB1,TIMP1,UCP3,VCAM1,VLDLR,XRCC4	1149 (50)	N/A	N/A
curcumin		chemical drug	Inhibited	-2.437	8.64e-05	ABCB1,APOE,AQP4,ATP6AP2,AXL,BIRC3,CCND2,CD44,CD81,CDC14B,CDH1,CDKN1A,COL1A1,COL1A2,COPS5,COX7B,CR1,CRY2,CXCR4,DAPK1,EIF3H,ELOB,F3,FTL,FYN,GLUL,GRIN2B,HGF,HSPA1A/HSPA1B,IGFBP4,IRS1,KLB,MMP14,MMP2,MMP9,NCAM1,NEO1,NOTCH2,PDE3B,PDGFRB,PPARA,PPARG,PPARGC1A,PPP1R3A,PRPS2,PTN,RUNX2,SERPINE1,SLC37A4,TACC2,TGFBR2,TLR2,TLR4,TNFRSF11A,TOB1,TPT1,VCAM1,VEGFA,VIM	1522 (139)	N/A	N/A
tetrathiomolybdate		chemical drug	Inhibited	-2.449	0.00056	COL1A1,MMP9,PDXK,SERPINE1,TIMP1,VCAM1		N/A	N/A
tyrphostin AG490		chemical drug	Inhibited	-2.305	0.0264	ACHE,BIRC3,CDKN1A,CTSK,ENPP2,IGF1,LYN,MMP9,MYH10,PLA2G2A,S100A10,SPP1,TAGLN,TIMP1,TWIST1,VEGFA		N/A	N/A
tyrphostin AG 1478		chemical drug	Inhibited	-3.196	0.000565	CDKN1A,COL8A1,CXCR4,EGF,ELN,F3,FBN1,MMP2,MMP9,NCF2,PTGER2,RUNX1,RUNX2,S100A10,SPHK1,TWIST1,VCAM1	1299 (58)	N/A	N/A
docosahexaenoic acid		chemical drug	Inhibited	-2.222	5.52e-09	ABCD2,ACSS2,APOE,ATF4,CASP1,CASP8,CD44,CDH1,CDKN1A,COL1A1,CSF1,CXCR4,DPYSL2,LOX,LOXL2,LOXL3,MFN2,MMP2,MMP9,MRC1,MSTN,NOX4,PCK1,PLA2G4A,PLAT,PLTP,PPARA,PPARG,PTAFR,RAF1,RXRA,SERPINE1,SERPINH1,SORL1,SPHK1,TGFB1,TGFB3,TGFBR2,THBS2,TIMP1,TIMP2,UCP3,VCAM1	1303 (64)	N/A	N/A
PF543		chemical drug	Inhibited	-3	0.0543	CCN4,COL16A1,FGR,FN1,IGF1,ITGB3,LOX,TGFB1,TLR1		N/A	N/A
valsartan		chemical drug	Inhibited	-3.523	2.34e-07	ANG,AQP4,CD163,COL1A1,CTSS,CYBA,CYBB,EGF,F3,FN1,GJA1,MMP2,MRC1,POSTN,PPARG,SERPINE1,SPP1,TGFB1,TIMP1,UBE2V2	661 (8)	N/A	N/A
N-acetyl-L-cysteine		chemical drug	Inhibited	-2.915	1.64e-05	ABCB1,ACTA1,ATF4,ATP6AP2,BIRC3,BNIP3,BSG,C3,CASP1,CCND2,CDH1,CDKN1A,COL1A1,CTSK,CXCR4,CYBA,CYBB,FBXO32,GAPDH,GJA1,HAX1,IRAK4,ITGA4,KYNU,MMP2,MMP9,MRC1,MSR1,NCF2,NLRP3,PARP1,PPARGC1A,PRDX2,RAF1,RUNX2,SERPINE1,SPP1,TAGLN,TGFB1,TGFBR2,TLR4,TLR6,TWIST1,VCAM1,VEGFA,XAF1		N/A	N/A
spironolactone		chemical drug	Inhibited	-2.734	2.02e-05	ABCC3,ATP6AP2,BGN,CCR7,CD163,CDKN1A,CIDEA,COL1A1,COL1A2,COL3A1,CXCR4,DCN,FN1,LGALS3,LOX,POSTN,PPARG,RUNX2,SELL,TGFB1,TIMP2,USP2,VEGFA,VIM	1407 (76)	N/A	N/A
mifepristone		chemical drug	Inhibited	-2.497	4.96e-08	ABCB1,ABCC3,ANXA1,APOE,C1QB,C3,CASP1,CASP8,CD14,CD74,CDKN1A,CHI3L1,CISH,CLU,COL5A2,CYBA,CYBB,DKK3,DLC1,EPHB3,ERRFI1,F3,FN1,GJA1,HOXA10,IL4R,ITGA4,ITGB3,JAK3,JAM2,JUP,LOX,LRP1,MMP9,NDRG1,NOX4,NQO2,OGN,P2RX7,PAX9,PDGFRA,PLA2G4A,PLAT,POSTN,PTGER2,PTN,RAMP3,RGS2,RHOC,RUNX2,SERPINE1,SERPING1,SFRP1,SFRP2,SFRP4,SNAI2,SPEG,SPP1,TENM3,TGFB1,THBS2,TIMP1,VCAN	1522 (115)	N/A	N/A
progestin		chemical drug	Inhibited	-2.236	0.0376	CCDC170,GRPEL1,HOXA10,TADA2B,TIMP2,VEGFD		N/A	N/A
eplerenone		chemical drug	Inhibited	-2.541	1.47e-06	COL1A1,CYBA,CYBB,FN1,LGALS3,MMP2,MMP9,NOX4,PPARG,SERPINE1,SPP1,TGFB1,VCAM1,VEGFA	1407 (76)	N/A	N/A
PDGF receptor tyrosine kinase inhibitor IV		chemical drug			0.0235	COL1A2,FN1		N/A	N/A
3-deazaneplanocin		chemical drug		1.252	0.00446	AKNA,CDKN1A,DUSP10,DUSP4,FBXO32,GPNMB,IRF8,NOTCH2,NOX4,PLXNB1,SLC7A2,SLPI,TGFB1,TRIM14		N/A	N/A
doxifluridine		chemical drug		0.314	5.33e-06	AQP3,CCNG1,CDKN1A,FDXR,GADD45A,RPL3,RRM2B,SESN1,TP53I3		N/A	N/A
6-mercaptopurine		chemical drug		-1.982	0.0329	CCR7,PLIN1,PPARG,VCAM1		N/A	N/A
roscovitine		chemical drug		-1.941	1	CD44,CDKN1A,FN1,PPARG		N/A	N/A
azathioprine		chemical drug		-1	0.0135	ATP9A,G3BP2,IL21R,ITGA4		N/A	N/A
PP1		chemical drug		-1.643	0.000856	CCND2,CDH1,CXCL16,CXCR4,GJA1,MMP2,SERPINE1,SRC,SRF,TAGLN,VCAM1		N/A	N/A
moxonidine		chemical drug		-1.406	0.00625	ANPEP,CDKN1A,IRS1,P2RY1,TGFB1		N/A	N/A
PP2/AG1879 tyrosine kinase inhibitor		chemical drug		-1.435	6.19e-06	ACTA1,BIRC3,CD38,CDH1,CDKN1A,CXCL16,EPHA3,FGR,FN1,JUP,LYN,MYOG,PRDX3,PTPRJ,RHOC,SERPINE1,SNAI2,SPP1,SRC,TIMP2,TWIST1,VEGFA,VIM		N/A	N/A
tetrodotoxin		chemical drug			0.0173	ATP1B1,CAMK1D,DCN,GPD2,HFM1,HIPK3,HNMT,KCND2,LUM,NTRK2,PDE4B,POPDC3,PPARGC1A,SNX7,SORL1,THSD7B,THY1,TLL1,TRIM14,VLDLR,ZNF25		N/A	N/A
bosentan		chemical drug		-1.982	0.171	COL1A2,F3,MSN,TGFB1		N/A	N/A
branched chain amino acids		chemical drug		-1.609	0.000472	COL1A2,COL3A1,PPARA,PPM1K,TGFB1,TIMP1,TIMP2,VEGFA		N/A	N/A
1L-6-hydroxymethyl-chiro-inositol 2-(R)-2-O-methyl-3-O-octadecylcarbonate		chemical drug		-1.52	0.00434	CDKN2B,CXCL16,ITGB5,MMP2,PPARG	1221 (59)	N/A	N/A
gentamicin C1		chemical drug			0.00833	CD44,SPP1		N/A	N/A
1,25-dihydroxyvitamin D		chemical drug		-1.119	3.42e-08	BNIP3,CCND2,CCNG2,CDH1,CSF1,CUBN,DLD,GLUL,IGF1,LAMP1,MAPK12,MN1,MSTN,MYOG,PPM1K,PTPRC,RNASE1,SPI1,TLR1,TLR2,TLR3,TLR4,TLR7,VIM		N/A	N/A
calcipotriene		chemical drug		1.969	0.461	IL33,PRKCD,SERPINE1,SPP1		N/A	N/A
fulvestrant		chemical drug		0.099	0.00144	ADCY9,ADRB2,ARAF,ATF4,ATP5F1B,AXL,BARD1,C3,CA12,CCDC80,CD74,CDH1,CDKN1A,CSF1,DYNLL1,F2R,G6PD,GAB2,GADD45A,GJA1,IGF1,IRS1,ITGB3,KLF10,LEPR,MAP2K6,MMD,MYO1B,NGFR,NHERF1,PDCD4,PPARG,PTGER3,SELENOP,SERPINB9,SNAI2,TGFB1,TGFBR3,TUBA4A,USP19,VCAM1,VEGFA	1436 (81)	N/A	N/A
pregnenolone carbonitrile		chemical drug			0.0441	ABCB1,ABCC3,CLEC4E,JAZF1,SLCO1C1,SORL1,SPHK1,TLR1,TLR3		N/A	N/A
glucocorticoid		chemical drug		0.261	0.00788	ACHE,ADRB2,AHR,ANXA1,CALD1,CD163,CD44,CD74,CDH1,CDKN1A,CLU,COL1A1,CSF1,CSF1R,CXCR4,FBLN1,FN1,G6PD,GLUL,GPX3,IRF8,JAK3,KCNJ11,LPIN1,MMP9,NCF2,OAS1,OGN,PCK1,PLAT,PPARA,PPARG,PPARGC1A,RRM2B,SERPINE1,SLPI,SPP1,TGFB1,TLR2,VCAM1,VEGFA,VIM	1450 (95)	N/A	N/A
GCS-100		chemical drug			0.03	CCND2,CDKN1A,LGALS3		N/A	N/A
prednisolone		chemical drug		0.29	0.00126	APOE,ATG4D,ATG9A,BIRC3,BNIP3,BTG1,CALD1,CASP8,CD163,CTSS,CXCR4,DAPK1,DUSP10,FBXO32,GPX3,IGF1,ITGA4,NOTCH2,NQO2,NUDT18,PARK7,PCK1,PGK1,PIK3CG,PLAT,POLB,PRDX2,PRKAA2,SDC2,SLC41A3,SOD3,SPON2,SPP1,TGFB1,TMEM74,TUBA4A,UCP3,ZFP36L2	1290 (54)	N/A	N/A
budesonide		chemical drug		1.269	9.8e-05	ARK2N,ATOSA,BNIP3,CAB39,CDKN1A,CEBPG,CGNL1,CNN3,CNST,CPA3,DOP1B,DYNLL1,EFNA5,EMP1,ETNK2,FYN,HECTD1,HIPK3,IFITM3,IL1RAP,ITPR1,KAT2B,KIF1B,LAPTM5,LCP2,LOX,LPIN1,LYPLA1,MACO1,MAP2K6,MRPS10,NIBAN2,PEA15,PLD1,PLEKHA6,PRKCQ,PTN,RHOC,RMND5A,S100A9,SAMSN1,SASH1,SLC10A2,SRGAP1,STRADB,TLR2,TRIP10,ZNF117,ZNF365	1295 (54)	N/A	N/A
fluticasone propionate		chemical drug		1.406	9.15e-08	ADORA3,AQP9,BGN,C1QB,C3,CD163,CD4,CD74,CHI3L1,DCN,EMP1,FBLN5,FCN1,GBP5,HTRA1,IRF8,MMP19,MMP9,MX1,OAS2,PPARGC1A,PTGER2,RNASE1,SDC4,SELENOP,SERPINE1,SESN1,SLA,SLC2A5,SLPI,SPP1,SRPX,TBC1D16,TCN2,TGFB1,TIMP1,TNFSF13B,VSIG4,WARS1	1287 (54)	N/A	N/A
triamcinolone acetonide		chemical drug		-0.46	2.45e-06	ALDH5A1,ANGPTL7,AQP3,ARL4C,ATP10A,BHLHE40,CAPG,CD22,CD44,CRYBG1,CYTIP,DUSP10,DYRK3,EPHA4,FGFR2,GAS1,HCK,HIPK2,IGFBP4,ITGA10,KCNJ12,KLF10,MDFI,MT1M,MXRA5,NHERF1,OSBP,PCDH19,PDIA5,PKD2,RGCC,RGS2,RUNX1,SCG2,SFRP2,SOCS2,SPP1,TACC2,TNFAIP8,TRIB1,VLDLR		N/A	N/A
lenalidomide		chemical drug		0.746	4.42e-07	ANTXR1,ATXN1,CASP1,CD38,CTTNBP2,DLD,DNM3,DOK4,DTNA,FLNA,FN1,FZD7,GIMAP2,HHATL,HILPDA,HINT3,HIPK2,HLA-DRB1,IFI6,IFIH1,IFIT3,IKZF1,IRF8,ITPR1,LHFPL2,LIMA1,LRP1,MAML2,MRS2,PLOD2,PPIF,PROS1,PTPRC,PVR,RASGRP3,RGS1,ROR1,RORC,RTP4,RYR1,S100A16,SHISAL1,SLC7A2,SPI1,TLR4,TNFSF13B,USP9X,VIM,WNT9A		N/A	N/A
picropodophyllin		chemical drug		-1.96	0.0753	CCND2,CD44,ELN,IFITM3		N/A	N/A
resatorvid		chemical drug		-0.576	0.0385	ALDOA,GLI3,MMP9,NLRP3,PKM,TLR4,TLR7,VCAM1		N/A	N/A
asoprisnil		chemical drug		-1.97	0.0142	APOD,AQP3,EGF,IGF1,MAP3K5,PARP1,TGFB3,TGFBR2		N/A	N/A
norethindrone acetate		chemical drug			0.0123	F3,PLAT,SERPINE1		N/A	N/A
mirdametinib		chemical drug		-1.791	1.09e-05	AEBP1,COL14A1,COL6A2,DEPTOR,EFEMP1,F3,FBLN5,FBN1,FN1,LAMB1,MRC1,OGN,PKM,POSTN,TGFB1,TGFBI,THBS4,TYRO3,VCAM1		N/A	N/A
benfotiamine		chemical drug			0.0235	NOX4,TKT		N/A	N/A
methapyrilene		chemical drug		-0.302	0.0149	ACADM,ALDOA,ANXA2,APOE,ATF4,CCNG1,CDC34,CP,CTSS,EEF1A1,ENPP2,GADD45A,IGF1,KYNU,MAOB,MAPK6,PDP1,PPP1R2,PPP3CA,PRKCB,SELENOP		N/A	N/A
obeticholic acid		chemical drug		-1.443	0.00473	ABCB1,ABCB4,CDH1,COL1A1,FN1,PCK1,PLTP,PPARG,TGFB1,TIMP1,TIMP2,UCP3	1136 (52)	N/A	N/A
perindoprilat		chemical drug			0.0235	LRP1,MMP9		N/A	N/A
1-methyl-2-pyrrolidinone		chemical drug			0.0441	CTSK,MMP9		N/A	N/A
crizotinib		chemical drug		0.058	3.24e-05	CDH1,COL3A1,COL5A2,MITF,NT5E,OSMR,PPARGC1A,ROS1,SERPINE1,SPARC,TGFB3,VCAN,VIM,WAS,WIPF1	1290 (71)	N/A	N/A
Angelica gigas Nakai extract		chemical drug			0.0235	MMP9,VIM		N/A	N/A
rhus verniciflua stokes water extract		chemical drug			0.0235	MMP9,VIM		N/A	N/A
morus alba L. extract		chemical drug			0.0235	MMP9,VIM		N/A	N/A
thymoquinone		chemical drug		-0.114	0.00196	CASP1,CD14,CDKN1A,COL1A1,COL3A1,CXCR4,MMP9,PDE1A,PKM,SAT1,TLR4		N/A	N/A
salinosporamide A		chemical drug		-0.6	0.0439	ATF4,BIRC3,CDH1,MMP9,PEBP1,VEGFA		N/A	N/A
fluoroquinolone		chemical drug			0.0235	MMP2,MMP9		N/A	N/A
selumetinib		chemical drug		1.171	0.000465	CDKN1A,DDR2,EPHA4,FGFR2,FGR,GPNMB,JAK3,LTK,LYN,MITF,MUSK,NTRK2,PPARGC1A,RET,RUNX2,TYRO3	1336 (78)	N/A	N/A
tosedostat		chemical drug		0.707	0.00447	CCNG2,CDKN1A,CLEC7A,FYN,GADD45A,SLC38A2,VEGFA,WARS1		N/A	N/A
gentamicin		chemical drug		-0.434	3.9e-08	ABCC3,ACADM,ACADSB,AGMO,AGPAT3,AK1,ALCAM,APOD,C1QA,C1QB,CCNG1,CDC34,CDO1,CIPC,CLU,CPQ,CSF1,CUL2,DMD,DNAJA2,EEF1A1,EGF,ENPP2,EPB41L2,EPS15L1,ETFDH,EXTL3,FMO1,FXYD5,GADD45A,GATM,GSTM5,HAVCR2,HSPA1A/HSPA1B,ITGB5,KYNU,LAMP2,LGALS3,MAPK6,MAPKAPK3,MLKL,MMP2,MYBBP1A,MYO1B,MYO1G,NR1D2,NRG1,PDIA4,PPP1R1A,PPP1R9A,PTN,RGCC,SDC3,SOCS2,SPP1,SUOX,TGFB1,THY1,TIMP1,TMEM100,TNFRSF11A,USP2,VAT1,VCAM1,YBX3		N/A	N/A
linsitinib		chemical drug		-1.987	0.00927	CD44,COL1A1,FN1,SERPINE1		N/A	N/A
2-(3-chlorophenylamino)phenylacetic acid		chemical drug			0.0235	FN1,TGFB1		N/A	N/A
oxymatrine		chemical drug		-0.816	0.00345	AIFM1,FN1,GRIN2B,PPARA,PTPRC,TGFB1,TLR4		N/A	N/A
C-21		chemical drug		-1.274	0.0197	MLKL,MMP9,SPP1,TGFB1,TIMP1		N/A	N/A
methylamphotericin B		chemical drug			0.0235	SPP1,TIMP1		N/A	N/A
dactolisib		chemical drug		1.188	0.00087	AK4,CDH1,CDKN1A,DLD,GAPDH,GPI,HOMER1,NRG1,PGK1,PGM1,PKM,PLOD2,SDC2,TPI1,VLDLR		N/A	N/A
withaferin A		chemical drug		-0.371	0.000905	CDKN1A,RUNX1,RUNX2,SERPINE1,SPP1,VIM		N/A	N/A
vismodegib		chemical drug		-0.489	0.0107	CD14,GLI3,HGF,IGF1,IL33,LGALS3,NT5C1A,PPARG,PTGER3,RUNX2,SFRP2,VEGFA		N/A	N/A
enzalutamide		chemical drug		1.937	0.0298	CA14,DOCK8,DPY19L1,ENO2,SHISA5,SLC2A12,TGFB1,TWIST1		N/A	N/A
firtecan pegol		chemical drug			0.0441	BNIP3,CXCR4		N/A	N/A
danusertib		chemical drug			0.0441	CDKN1A,GADD45A		N/A	N/A
siponimod		chemical drug		-1.941	4.92e-07	ALPK1,APBB1IP,CHI3L1,CIART,FAM78A,FCGR2A,GPR34,HAVCR2,IKZF1,IRF8,MPP7,NCKAP1L,PRKCD,PTPRC,RAMP3		N/A	N/A
BMS-754807		chemical drug		-0.555	0.00625	CLU,ELN,EPHA4,ERBB4,TGFBR2		N/A	N/A
empagliflozin		chemical drug			0.00447	CACNA2D1,CTSS,EIF5,FTL,IFI35,OSBP,PTPRJ,TLR4		N/A	N/A
vemurafenib		chemical drug		-0.559	0.0278	DDR2,GPNMB,HAVCR2,MITF,PPARGC1A,PRKN,SNAI2,VEGFA,VIM		N/A	N/A
dabrafenib		chemical drug		-0.849	0.0253	GPNMB,MITF,NLRP3,TGFB1		N/A	N/A
riociguat		chemical drug			0.00283	SERPINE1,SPP1,TIMP1		N/A	N/A
NVP-TAE684		chemical drug		-0.017	2.47e-05	CCND2,CDH1,CDKN2B,COL3A1,COL5A2,ESRP2,MITF,RET,SERPINE1,SPARC,TGFB3,VCAN,VIM	1112 (38)	N/A	N/A
erismodegib		chemical drug		-1.414	0.00356	GLI3,HGF,IGF1,MMP2,MMP9,PTGER3,SFRP2,TWIST1		N/A	N/A
eprenetapopt		chemical drug			0.0288	AKAP9,CD276,CD81,EIF5,FZD7,GJA1,IGFBP7,PEA15,PVR,SHISA5		N/A	N/A
apilimod		chemical drug			0.0235	LAMP1,RAC2		N/A	N/A
galunisertib		chemical drug			0.0123	CDH1,FN1,VIM		N/A	N/A
ostarine		chemical drug			0.0235	IGF1,MSTN		N/A	N/A
lurbinectedin		chemical drug			0.0123	FTL,KLF10,SAT1		N/A	N/A
infigratinib		chemical drug		-1.982	0.0753	COL1A2,FBXO32,RUNX2,SERPINE1		N/A	N/A
pexidartinib		chemical drug		0.5	0.0172	ABCD2,BCL6,CD300C,CDC14B,CDON,CLDN14,EEIG2,ERRFI1,FAM174A,HINT3,IL7R,PCDH7,PDGFRA,RGS1,SLC30A1,ZNF680		N/A	N/A
ulixertinib		chemical drug		-1.342	0.00107	AHR,COL12A1,COL1A1,COL1A2,COL3A1		N/A	N/A
GSK2816126		chemical drug		1.913	0.266	BZW2,GPC3,HOXD4,RUNX2,SPARC,SPP1,TNFRSF11A,VIM		N/A	N/A
pinometostat		chemical drug		0.333	0.0163	CDKN1A,CHST11,HLA-DRB1,IGF1,LAPTM4B,MARCKS,SLC4A3,SLC8A1,TWIST1		N/A	N/A
histone deacetylase inhibitor		chemical drug		1.947	0.0474	CDKN1A,CPA3,DEK,GSN,NHERF1,RAF1,TGFB1		N/A	N/A
AZD-1208		chemical drug			0.00283	CD38,CD44,SELL		N/A	N/A
telaglenastat		chemical drug		-1	0.0188	ITGB2,MMP9,MRC1,VEGFA		N/A	N/A
ocifisertib		chemical drug		1.744	0.000336	ALCAM,ATP1B1,CAMK2G,CD38,CFH,IFI44,IFI44L,IFIT3,RAD51B,RGS1,SAMD9,SERPINE1,TIMP1		N/A	N/A
iberdomide		chemical drug			0.00833	IKZF1,IKZF3		N/A	N/A
PT-2385		chemical drug			0.0419	FXN,SDHB,UQCRFS1		N/A	N/A
farnesyltransferase inhibitor		chemical drug			0.0441	CDKN1A,COL1A2		N/A	N/A
RK-24466		chemical drug			0.00833	PLCG2,RUNX1	1277 (63)	N/A	N/A
AZD0156		chemical drug		-1	0.0417	ACTA1,ACTN1,CSRP1,TAGLN		N/A	N/A
citarinostat		chemical drug		1.463	0.00555	BTG1,CISH,COA7,DUSP4,FILIP1L,IFIT3,RCL1,SRF		N/A	N/A
icariin		chemical drug		0.095	0.00359	ADCY2,ADCY9,COL1A2,RUNX2		N/A	N/A
p38 MAP kinase inhibitor		chemical drug			0.00283	CDKN1A,COL1A1,MMP9		N/A	N/A
kanamycin A		chemical drug		-0.6	5.78e-06	ABCC3,AGMO,AGPAT3,AK1,ALCAM,APOD,C1QA,C1QB,CSF1,EPB41L2,EPS15L1,EXTL3,FXYD5,HAVCR2,ITGB5,LAMP2,LGALS3,MMP2,MYO1B,PPP1R9A,SDC3,SOCS2,SPP1,TMEM100,TNFRSF11A,USP2		N/A	N/A
green tea polyphenol		chemical drug		-0.304	0.000856	ANXA1,CASP8,CDH1,CDKN1A,IGF1,MMP2,MMP9,PPARG,TGFB1,VEGFA		N/A	N/A
ciprofloxacin		chemical drug		0.655	0.000742	ACO2,ACSL5,ACTN1,ATP5F1A,COLEC12,CSF2RB,EDIL3,MAN2B2,MMP2,MPEG1,MSR1,MYBBP1A,MYOF,NRCAM,PLXNB2,SPP1,SRPRA,STXBP1,TLR7,TUFM,VDAC1,VIM		N/A	N/A
ciglitazone		chemical drug		1.515	0.0021	APOE,AQP3,CDKN1A,CRABP2,CSPG4,CYBB,DGKA,FGF5,FN1,GSN,HGF,IFITM2,LAMA1,LAMB1,MITF,MMP2,MMP9,NOX4,PARP1,PPARG,PTGER2,SERPINE1,SFRP2,VCAM1	1297 (61)	N/A	N/A
PD 169316		chemical drug		-0.378	0.00193	BIRC3,CCND2,CDKN1A,FN1,MAPK6,PPARGC1A,VIM	1249 (52)	N/A	N/A
candesartan		chemical drug		-1.214	0.00177	ACTA1,COL1A2,COL3A1,FN1,MMP14,MMP2,PDGFRB,PPP3CB,SERPINE1,SPP1,TGFB1,TRPC1	661 (8)	N/A	N/A
diethylstilbestrol		chemical drug		1.593	6.34e-11	ACTA1,ADCYAP1R1,AHR,AMHR2,AQP3,AQP4,AQP9,ARHGDIB,BCL6,C1QA,C3,CD14,CD55,CDH13,CDKN1A,CLSTN2,CLU,COL1A1,CPE,CRABP2,CTSK,DCLK1,DCN,DPT,DPYSL2,EGF,EMP1,F3,FBLN1,FMO1,FMOD,GADD45A,GSPT1,HOXA10,HOXA9,IGF1,IGFBP6,IL4R,IRS1,LARP6,LTBP2,LUM,MFAP4,MGP,MMP2,NDRG2,NTRK2,NUMBL,PCOLCE,PDGFRA,PDGFRB,PTK7,RIDA,RUNX1,SLPI,SOCS2,SPARC,SRC,STEAP3,SULF1,TGFB1,TGFB3,TGFBI,THBS2,VEGFA,VEZF1	1437 (81)	N/A	N/A
2-mercaptoacetate		chemical drug		1.969	0.00345	ANXA2,C3,IGF1,PPARG,S100A10,TGFB1,TPT1		N/A	N/A
sirolimus		chemical drug		0.464	2.65e-08	ACADM,APPL1,AQP3,ARHGDIB,ATF4,ATP2B4,ATP5MC1,ATP5MG,ATP6AP2,C3,C5AR1,CALD1,CCND2,CCR7,CCR9,CD209,CDH1,CDKN1A,COL1A1,COL1A2,COX6B1,COX6C,CSF1,CSNK2A1,CTSK,CXCR4,DPYSL2,EEF1A1,EEF2,EIF1AX,EIF5,F3,FCER1G,FN1,G6PD,GRIN2B,HGF,IGF1,IL33,IL4R,IRS1,LAMB1,LEPR,LGALS3,LPIN1,MAPK12,MBP,MED25,MFN2,MMP14,MMP2,MMP9,MRC1,MYOG,NCAM1,NDUFA9,NLRP3,PDCD4,PDGFRA,PDGFRB,PDHA1,PEX2,PGK1,PGM1,PKM,PLIN1,POSTN,PPARG,PPAR…	1374 (89)	N/A	N/A
dantrolene		chemical drug		1.535	0.0117	ATP5F1A,ATP5PD,DMD,NDUFB4,PPARGC1A		N/A	N/A
amoxicillin		chemical drug		-1.982	0.00359	IL1R1,TLR2,TLR4,TLR7		N/A	N/A
doxycycline		chemical drug		-0.74	0.0023	ATF4,CD38,CDH1,COL3A1,CSF3R,FGF7,HOXA10,HSPA1A/HSPA1B,IRAK4,MAP3K5,MITF,MMP2,MMP9,NHERF1,SPI1,TIMP1,TLR2,TNFSF14,TWIST1		N/A	N/A
nedocromil sodium		chemical drug		-1.982	0.0135	COL3A1,MMP2,MMP9,TGFB1		N/A	N/A
diclofenac		chemical drug		-1.725	0.0229	AQP4,ATF4,BIRC3,CDKN1A,CEBPG,EIF4A2,LGALS3,MID1IP1,OSMR,SELL,SERPINE1,SLC38A2,TMEM100,VEGFA,WARS1		N/A	N/A
mitoxantrone		chemical drug		0.57	0.0141	CDKN1A,COL1A1,COL1A2,IFI16,IFIT2,OAS2,PERP,SFRP2,VEGFA		N/A	N/A
gemcitabine		chemical drug		0.047	0.00161	ABCB1,AQP3,CD44,CDH1,CDKN1A,CXCR4,EGF,G6PD,MDK,MMP2,MMP9,NT5E,PEBP1,PKM,RRM2B,TKT,VEGFA,VIM,VMP1		N/A	N/A
LY379196		chemical drug			0.00659	CD55,MSR1,TGFB1		N/A	N/A
PD 123319		chemical drug		1.27	5.87e-06	COL1A1,CYBA,MYH3,MYOG,NCF2,RET,SERPINE1,SPP1,TGFB1,TIMP1,UBE2V2,VEGFA		N/A	N/A
cyclophosphamide		chemical drug		0.881	0.000529	CASP8,CCNG1,CD163,CD44,CD74,CDKN1A,CLU,CP,DTX1,EPB41L3,FCGR2A,FDXR,GADD45A,IL7R,ITGAD,LGALS3,NGFR,P2RY13,PHPT1,RAC2,S100A11,SATB1,SIGLEC1,SPP1,TIMP1,VEGFA,ZFP36L2		N/A	N/A
methamphetamine		chemical drug		1.413	0.0284	ALDH18A1,ATP5F1A,ATP5PO,CARMIL1,GBP2,INMT,KLRG1,MMP2,MMP9,MRC1,NAT8L,NDUFA4,NDUFB10,NDUFB3,NTRK2,PLSCR1,PPP3CA,PPP3CB,STAT6,TIMP2,UQCRC2,VCAM1		N/A	N/A
candesartan cilexetil		chemical drug		0.816	8.73e-05	CYBA,HGF,NOX4,SOD3,TGFB1,VEGFA	659 (8)	N/A	N/A
pitavastatin		chemical drug		-1.982	1	ACADM,MMP9,PPARG,STAT6		N/A	N/A
imatinib		chemical drug		0.204	2.13e-05	ATP1A2,ATP1B1,ATP5MC2,ATP5MC3,BCR,CASP8,CCND2,CDH1,CDKN1A,COL1A1,COL3A1,COX5B,COX6B1,COX7B,COX7C,CXCR4,CYBB,CYC1,DAB2,EIF4B,FN1,GADD45A,GSPT1,HSPA2,IFIT2,IFIT3,IL7R,LYN,MAPK6,MKNK2,NDFIP2,NDUFA12,NDUFA4,NDUFA8,NDUFB6,NDUFC1,NDUFC2,NDUFS2,NDUFS5,OPTN,PDIA3,PDIA4,PPID,PPIF,RAB31,RAF1,SH3GLB1,SNRPD3,SOCS2,TCIRG1,TGFB1,TMOD1,TNFSF13B,UQCRFS1,VEGFA,VIM	1371 (102)	N/A	N/A
cephaloridine		chemical drug		-0.216	0.0188	AMPD1,ATAD1,CHAF1B,DNAH9,FBP2,FCN1,G6PD,GPNMB,GSTM5,HSPA1A/HSPA1B,MMP16,NGFR,OSMR,PIR,RAB31,RYR2		N/A	N/A
gefitinib		chemical drug		-0.191	0.000202	ADAMTS15,C3,CDH1,CELSR2,COL1A1,COL8A1,DUSP4,EPSTI1,FGF18,FGFR2,GJA1,GLB1L,ID4,IGF1,KLHDC3,LPIN1,MAP2K6,MCM8,MMP9,NOX4,OSMR,PDGFRA,PPARG,PPP2R2B,RAF1,S100A9,SLPI,SOS2,TIMP2,TLR2,TWIST1,VEGFA,VEGFD,VILL,VIM	1302 (58)	N/A	N/A
tamoxifen		chemical drug		-1.915	4.12e-09	ANG,AQP9,ATF4,ATP5F1B,C3,CASP8,CCDC80,CDH1,CDH11,CDKN1A,CLU,COL1A1,COL1A2,CPE,CXCR4,EPHA4,ERBB4,F13A1,F2R,FGFR2,FHL2,FN1,FNDC4,GAPDH,HGF,HOXB7,IDH3A,IGF1,IGFBP4,IRS1,KLHL24,KRT80,LGALS3,LOXL2,LOXL3,LTBP2,MMP2,MX1,NHERF1,NRCAM,PKM,PPARA,PPARG,PSMA7,PSMC2,PSMC3,PSMD2,PSMD4,PTGER2,PTPRS,RAMP3,RET,SAMD11,SCN1B,SCTR,SDC3,SEMA3B,SHC1,SLC5A3,SLC7A2,SPP1,TACC1,TAGLN,TGFBR2,TLR4,TYMP,VEGFA,VIM	1440 (81)	N/A	N/A
tacrolimus		chemical drug		0.292	0.00102	ACTA1,APOD,ATP2B4,BASP1,CAPG,CAV3,CD74,CISH,CKM,COL1A1,COL3A1,CXCR4,CYBB,DAPK1,DUSP4,FLNA,FN1,IGFBP4,IKZF2,IL33,ITPR1,MYH10,MYOG,NT5E,PDCD4,PDE3B,PPP3CB,PTGER2,PTPRF,PTPRJ,RRP12,RUNX2,SDC3,SELL,SLIT2,SPP1,TGFBR3,TMEM100,TNNT3,TRPM6	1382 (90)	N/A	N/A
resiquimod		chemical drug		0.576	5.89e-21	ADAR,ANKRD33B,AOC3,ARPC2,ARPC5,ATF4,ATP5F1A,BCL6,BNIP3,BST2,BTN3A2,BTN3A3,C3,CASP8,CCND2,CCR7,CD22,CD44,CD55,CLEC4E,CLEC7A,CSF1R,DDX60,DLD,DOCK10,F2R,FBXO32,FCER1G,FCGR2A,FCN1,FH,GNG2,GPNMB,HAVCR2,HCK,HERC5,IFI16,IFI44L,IFIT2,IFIT3,IFITM1,IFITM3,IGFBP4,IL21R,IL33,IRAK3,JAK3,LGALS3,LYN,LYST,MSN,MX1,MX2,MYD88,MYO1G,NCKAP1L,NFAM1,NLRP3,NMUR1,NOTCH2,OAS1,OAS2,OAS3,OASL,PARK7,PDE4B,PDE4D,PIK3CD,PIK3CG…		N/A	N/A
trabectedin		chemical drug		-1.083	0.00419	ABCB1,CCNG2,CDKN1A,COL1A1,G6PD,GADD45A,MX1,PPARG,SAT1		N/A	N/A
mecamylamine		chemical drug			0.0201	CDH1,KCNJ11,VIM		N/A	N/A
GW 5074		chemical drug			0.03	ATP6AP2,FGFR2,SERPINE1		N/A	N/A
chloroquine		chemical drug		-0.179	0.0272	CDH1,COL1A1,COL1A2,FN1,GJA1,IFIH1,IRS1,LEPR,NT5E,PKD2,RORC,RUNX2,TLR3,TNFSF13B,VEGFA		N/A	N/A
sarpogrelate		chemical drug			0.00833	F3,SERPINE1		N/A	N/A
methiothepin		chemical drug			0.00833	F3,SERPINE1		N/A	N/A
calmidazolium		chemical drug		-1.091	0.00927	FN1,NCAM1,SELL,VCAM1		N/A	N/A
rosiglitazone		chemical drug		-1.727	6.21e-17	ACADM,ACO2,ACSL5,ACSS2,ACTA1,AOC3,APOE,APOL6,AQP3,ATP5MC1,ATP5MC2,C1QA,C1QB,C1QC,C3,CCN4,CDH1,CDKN1A,CIDEA,CKM,CLEC7A,COL1A1,COL1A2,COL3A1,COL6A1,COX7A1,CS,CSF1,CTSS,DLD,DOK1,ETFA,ETFDH,F3,FDX1,FGF13,FN1,GAPDH,GBP2,GPR65,HCAR2,HGF,HILPDA,IDH3A,IDH3B,IFIT2,IFIT3,IGF1,IGFBP6,IL21R,IL7R,IRS1,ITGAD,ITGB3,KLB,LOX,LPIN1,LRP1,MDH2,MFN2,MMP9,MR1,MRC1,MSR1,MX2,MYOG,NDUFS2,NDUFV1,NDUFV3,NOX4,NR1H3,OAS1,OAS…	1335 (71)	N/A	N/A
celecoxib		chemical drug		-0.628	0.0202	ATF4,CDH1,CDKN1A,CIDEA,COL3A1,CTSK,F3,GADD45A,MMP2,MMP9,PPARG,RAF1,SERPINE1,SLC25A4,TGFBR2,TLR2,TLR4,TNFRSF11A,VCAM1		N/A	N/A
methacholine		chemical drug			0.0235	FN1,SLPI		N/A	N/A
raloxifene		chemical drug		1.03	4.99e-06	ADCY9,CBX6,CDKN1A,CLU,CSF1,DUSP4,DYNLL1,ENPP2,F2R,H2BC21,HSPA1A/HSPA1B,IDH2,IGF1,IGFBP4,IL1R1,IRF6,ITGB3,KYNU,LAMB1,LUM,MMD,MMP2,MYO1B,NDRG1,PDGFRA,PPP1R3C,PTGER3,PXDN,SERPINE1,SLIT2,SPP1,TGFB3,TGFBR2,TIMP1,TUBA4A	1437 (81)	N/A	N/A
2,3 butanedione monoxime		chemical drug		1.026	0.0026	ACTA1,ATP2B2,ATP2B4,KCNJ5,MYOG,RYR2,SLC8A1		N/A	N/A
acetaminophen		chemical drug		0.211	0.0226	ABCB1,ABCB4,ABCC3,ACADM,AHR,AK4,CASP8,CCNG1,CDKN1A,CSNK2A1,DMBT1,FTL,GADD45A,GLUL,GSTM5,IGF1,IRS1,KEAP1,NDRG2,NGFR,PPARG,PRDX6,PRKCB,PRKN,RXRA,SELENOP,TKT,TLR3,TUBA1A,UGDH,VCAM1,VEGFA		N/A	N/A
tanespimycin		chemical drug		-0.636	0.00448	AHR,ARAF,AXL,BIRC3,CDKN1A,CDKN2B,HSPA1A/HSPA1B,LYN,MITF,PDGFRA,PRDX3,PSMA7,PTMA,RAF1,RPL35,SERPINE1,SERPINH1,SNAI2,SRC,TLR3,TYMP,VEGFA	1287 (52)	N/A	N/A
bortezomib		chemical drug		-0.881	0.00697	ABCB1,ATF4,BIRC3,BNIP3,CASP1,CASP8,CCND2,CDKN1A,CSF2RB,CXCR4,CXCR6,DMD,FANCD2,GADD45A,GPNMB,HSPA1A/HSPA1B,IGF1,IL33,IRS1,ITGA4,MAPK6,MITF,MX1,NOX4,PSMA7,PSMC1,PSMD12,PSMD2,PSMD3,PSMD4,PVR,RAF1,TGFB1,TLR7,VCAM1,VEGFA,VIM		N/A	N/A
rolipram		chemical drug		-0.759	0.000211	ANXA1,CASP1,CXCR4,IL1R1,IL1RAP,MMP9,NLRP3,NTRK2,P2RX7,PDE1A,PDE4B,SYNPO,TGFB1,TLR7		N/A	N/A
epalrestat		chemical drug			0.000759	PDGFRB,PRKCB,TGFB1		N/A	N/A
ibuprofen		chemical drug		0.605	0.00381	COL12A1,CYBB,DCN,LAMB1,MMP2,MMP9,NGFR,PPARG,PTPRC,VEGFA	1259 (58)	N/A	N/A
Sb202190		chemical drug		-0.993	1.27e-06	ABCB1,CAV3,CCND2,CD55,CDH1,CDKN1A,CKM,COL1A1,DGKA,FGFR2,FN1,MAPK6,MMP2,MMP9,MYOG,PLA2G2A,PLA2G4A,PPARA,PPARGC1A,RUNX1,RUNX2,SERPINE1,SNAI2,SPI1,SPP1,TIMP2,TYMP,UBR2,VCAM1,VEGFA,VIM,VSIG4	1331 (78)	N/A	N/A
temozolomide		chemical drug		1.805	0.021	CD44,CDKN1A,CYBB,ITGB3,MMP14,MMP2,MMP9,SAA2,SNAI2,SRPX,VIM		N/A	N/A
tirapazamine		chemical drug			0.0441	CDKN1A,SPP1		N/A	N/A
tranylcypromine		chemical drug		-0.721	0.00937	CDKN1A,CTSK,MMP9,NTRK2,PDE4B,TSPOAP1		N/A	N/A
mibefradil		chemical drug		-1.98	0.000893	ITGB2,MYEF2,MYOG,SELL		N/A	N/A
geldanamycin		chemical drug		-1.724	0.000122	ANXA1,ANXA2,ARAF,BGN,BSG,CASP8,CDC37,CLU,CNOT7,COL6A2,CUL2,CUL5,DRG1,EEF1A1,ELOB,FAT1,FUNDC2,FYN,GJA1,GRK3,HMGA1,HSPA1A/HSPA1B,IFI16,IFIT2,IRS1,NEDD4,NHLH2,NLRP3,PARK7,PARP1,PDCD4,PPID,PPM1A,PSMC3,RAB10,RAB8B,RAF1,RTN1,SLFN11,STIM1,STK4,TOMM70,TPPP,TRAP1,ZC3H12D,ZIC4	1298 (52)	N/A	N/A
sulforafan		chemical drug		0.55	0.0328	ABCB1,ALDH1L2,AOX1,CAND2,CD44,CDKN1A,COL8A2,COX7A1,CSF1R,FTL,GOLGA4,GSTM5,HIPK2,KEAP1,MMP14,MMP9,MRPL16,MSTN,MYH10,OAS1,PDGFRB,PDK2,PHKA1,PIR,PRDX5,PTGER2,PTPRC,SULF2,TEAD1,TKT,VCAM1,VEGFA,VEGFD,VIM		N/A	N/A
KN-62		chemical drug		0	0.0269	KCNJ11,MMP9,MYH2,MYOG,PPARG,VCAM1		N/A	N/A
arzoxifene		chemical drug			0.0441	IGF1,TGFB3		N/A	N/A
deferoxamine		chemical drug		1.467	8.8e-11	AK3,ALDOA,ANXA2,BHLHE40,BNIP3,CACNB4,CCND2,CCR7,CD14,CD300A,CDH1,CDKN1A,CP,CSTF2T,DUSP10,ELN,ERRFI1,F13A1,F3,FBXO32,FGF18,FGF5,GADD45A,HSPA1A/HSPA1B,IFI16,IFI6,IGF1,IGFBP4,ITGB2,LAMA3,MFN2,MMP2,MS4A6A,MSTN,MX2,NDRG1,NDUFA9,PFKFB1,PGK1,PKM,PLA2G4A,PLAT,PPARG,RGS1,SDHB,SERPINE1,SPP1,SULF2,TGFB1,UBE2D1,UQCRFS1,VCAM1,VEGFA		N/A	N/A
BMX-001		chemical drug		-0.508	3.5e-05	CDH1,MMP2,MMP9,VEGFA,VIM		N/A	N/A
KU-55933		chemical drug		-0.928	0.0319	ACTA1,ACTN1,CSRP1,OASL,TAGLN,VIM		N/A	N/A
telmisartan		chemical drug		0.196	0.0397	CD163,HGF,MMP9,MRC1,PLIN1,PPARA,PPARG,PRMT1,TGFB1,TRPC1		N/A	N/A
tesaglitazar		chemical drug			0.0441	PPARA,PPARG		N/A	N/A
Y 27632		chemical drug		-0.678	2.09e-05	ACTA1,AXL,CD44,CDH1,CDKN1A,CDKN2B,COL12A1,DPYSL2,MMP2,MMP9,MYL11,PERP,PPARG,PRKN,SERPINE1,SOX5,SOX6,SRF,TAGLN,TGFB1,VCAM1,VIM		N/A	N/A
pirfenidone		chemical drug		-1.785	0.0163	CDH1,COL3A1,FN1,POSTN,TGFB1,TGFBR2,VIM		N/A	N/A
fasudil		chemical drug		-1.94	0.00543	CD14,F3,MMP2,MMP9,MRC1,TAGLN,TGFB1,TGFB3,TLR4,VCAM1	1312 (60)	N/A	N/A
entinostat		chemical drug		0.925	0.0272	CD44,CDH1,CDKN1A,GBP2,GSN,MMP2,MMP9,RNASE1,RORC,RUNX2,SERPINE1,SNAI2,TGFBR2,THBS2,VEGFA		N/A	N/A
methotrexate		chemical drug		-0.04	1.8e-06	ACADM,ACSL6,ACSS2,ADORA3,AGPAT3,AK4,ALDOA,C1QB,C3,C5,CCNG1,CD28,CDH1,CDKN1A,CFH,CFI,CSF1,CSF1R,CTSS,DLAT,DUSP10,ENO3,FGF7,FKBP3,GAPDH,GPI,GSN,IL4R,LPIN1,LRP1,MAP2K6,MITF,NGFR,PCK1,PHYH,PNPLA4,PPARA,PRKCB,S100A11,SELENOP,SELL,SERPING1,SPP1,TGFB1,TLR3,TOB1,VCAM1		N/A	N/A
captopril		chemical drug		1.474	1.7e-08	ANXA1,BGN,CCR9,CD44,CLU,CP,F3,FBLIM1,FCGR2A,IGFBP6,LGALS3,LTBP2,MMP9,MRC1,POSTN,S100A10,S100A11,SERPING1,SLC8A1,SPP1,TGFB1,TGFB3,THBS4,TIMP1,TMSB10/TMSB4X		N/A	N/A
dimethyl sulfoxide		chemical drug		0.878	0.0105	ADAM12,ANXA1,ATF4,BNIP3,CCND2,EMP3,FXN,IFI16,ITGB2,KAT2B,LOXL4,MEFV,PDZD2,PLD1,PTK2B,RUNX2,SLC36A2,SPI1,SRC,UBE2L6,VCAM1,VLDLR		N/A	N/A
memantine		chemical drug		-1.053	0.00178	ADAM22,ADCY1,AMPH,ATP2B2,ATP2B4,BCR,CACNB4,CAP1,DGKI,EPHA4,GLUL,GRIN2B,HOMER1,HPCAL4,NTRK2,PDP1,PLPPR4,PRDX2,RXRA,SPON1,SRC		N/A	N/A
cilazapril		chemical drug			0.0441	ACTA1,COL3A1		N/A	N/A
carboplatin		chemical drug		1.994	0.00608	ABCB1,CD44,CLU,CP,FCGR2A,FXYD5,GPNMB,LGALS3,MRC1,NT5E,SPP1,TIMP1,VIM		N/A	N/A
bumetanide		chemical drug			0.00283	COL1A1,COL3A1,NGFR		N/A	N/A
trovafloxacin		chemical drug		1.155	0.0192	ADRB2,BHLHE40,BIRC3,CDKN1A,CLDN14,ERRFI1,MYD88,PDE4B,RDX,SERPINE1,SOCS2,VEGFA		N/A	N/A
natamycin		chemical drug			0.0235	SPP1,TIMP1		N/A	N/A
(-)-isoproterenol		chemical drug		0.689	6.92e-05	CD44,MMP2,NES,PDE4D		N/A	N/A
fluvastatin		chemical drug		0.028	0.00875	CD81,CDKN1A,CYBA,DCLK1,LAMP1,LRP1,PLAT,SERPINE1,VEGFA		N/A	N/A
cerivastatin		chemical drug		-1.444	0.000565	CDKN1A,COL1A1,F3,FN1,ITGB2,MMP9,PLAT,PPARA,PPARG,PTMA,S100A9,SERPINE1,TGFB1,TGFBR3,TMSB10/TMSB4X,VCAM1,VEGFA		N/A	N/A
pravastatin		chemical drug		-1.709	0.0484	ADCYAP1R1,COTL1,DMD,GJA1,NR1H3,PPARA,SDC4,TGFB1,TLR4,VEGFA		N/A	N/A
simvastatin		chemical drug		-1.909	0.000268	ABCB4,ADCYAP1R1,ADRB2,ANXA1,APOE,C5AR1,CALD1,CCND2,CD14,CD55,CD81,CDH1,CDKN1A,COTL1,CYBB,F2R,F3,GJA1,ITGB2,MMP2,MMP9,MYH10,NCF2,NTRK2,PLAT,PPARA,RAF1,RORC,SDC4,SERPINE1,SPP1,STAT6,TIMP1,TLR2,TLR4,VCAM1,VEGFA,VIM		N/A	N/A
calcitriol		chemical drug		0.744	4.17e-13	ABCB1,ABCC3,ACADSB,ADCY9,ADHFE1,AHR,AKAP12,ANXA2,APOL6,ARHGEF28,ATAD1,ATP10D,ATP2B4,AURKAIP1,C3,CAP1,CCDC80,CCND2,CD14,CD163,CD28,CD38,CD44,CDH1,CDKN1A,CFH,CHAF1B,CISH,CKM,COL12A1,COL1A2,COL3A1,COL6A2,COL6A3,COL8A1,COQ9,CSF1,CSF1R,CTSK,CXCL16,CYBB,DCLK1,DCN,DOK5,DUSP10,ELN,EPHB2,ERRFI1,F3,FBN1,FBN2,FCER1G,FDX1,FIBIN,FMOD,FN1,FTL,G6PD,GADD45A,GAPDH,GNG11,GSTM5,GUF1,HIPK2,HOXB4,IDH2,IFI44L,IFITM1,I…	1227 (54)	N/A	N/A
erlotinib		chemical drug		1.96	0.00204	ACHE,AXL,CD14,COL8A1,CYBB,F3,FBN1,FN1,IGFBP4,IGFBP6,IGFBP7,IRAK4,MMP14,MYD88,NOX4,NOX5,RAF1,SERPINE1,SNAI2,SOS2,TLR2,TLR4	1367 (77)	N/A	N/A
olanzapine		chemical drug		-0.956	0.0348	AOX1,CAPN8,COL1A2,CYSLTR1,FGFR2,HOMER1,IL1RAP,NRG1,OLIG1,PLA2G4A,PYGM,RGS2,S100A9,SLC24A3,YBX3		N/A	N/A
ropivacaine		chemical drug			0.0235	MBP,VDAC2		N/A	N/A
cystemustine		chemical drug			0.0419	PSMC1,PSMC2,PSMD4		N/A	N/A
metronidazole		chemical drug		-0.577	3.93e-06	ABCC3,AGMO,AGPAT3,AK1,ALCAM,APOD,C1QA,C1QB,COL3A1,CSF1,EPB41L2,EPS15L1,EXTL3,FXYD5,HAVCR2,IL1R1,ITGB5,LAMP2,LGALS3,MMP2,MYO1B,PPP1R9A,SDC3,SOCS2,SPP1,TMEM100,TNFRSF11A,USP2		N/A	N/A
tetracycline		chemical drug		1.257	0.042	AK4,BHLHE40,CACNA2D1,COL1A1,CSF1,NDRG2,PCDH18,PDE4B,PPP1R3C,SERPINE1,SLC25A30,VDAC1		N/A	N/A
(+)-MK-801		chemical drug		0.632	0.000306	ALDOA,ARF3,ATP2B2,CDKN1A,GJA1,GRIN2B,HPCAL4,HSPA1A/HSPA1B,ITGB3,NGFR,NPTXR,NTRK2,PTGER2,PTPRF,RUNX2,SELL,STXBP1,TIMP1		N/A	N/A
vitamin K3		chemical drug		-1.951	0.522	ATF4,CD44,DYRK2,MMP9		N/A	N/A
SB 216763		chemical drug		1.245	0.0441	BHLHE40,FGF18,MYLK,MYOG,PCK1,RGS1,RGS2,SRF,TAGLN		N/A	N/A
Go 6976		chemical drug		-0.769	0.0393	ACTA1,CD55,CDKN1A,CHGB,CYBB,FN1,LAMP2,MMP2,MMP9,PLD1,VCAM1		N/A	N/A
nifedipine		chemical drug		0.437	0.00543	ABCB1,ABCC3,ATP2B2,ATP2B4,DUSP4,FGF7,FN1,IRS1,KCNJ11,MYOG,NTRK2,POSTN,SLC8A1,VCAM1,VEGFA		N/A	N/A
resveratrol		chemical drug		-0.967	0.0214	BIRC3,BSG,CAV3,CCND2,CD14,CD163,CDH1,CDKN1A,CS,CSF1R,CTSK,CYBB,DAPK1,DYNLL1,F3,FN1,FOXO4,FXN,HDGF,IL7R,MITF,MMP2,MMP9,MRC1,OAS1,PCK1,PDCD4,PKM,PLIN1,PPARG,PPARGC1A,PRKAA2,SERPINE1,SLC10A2,SPHK1,SPP1,TGFB1,TNFRSF11A,UQCRC2,VCAM1,VIM		N/A	N/A
probucol		chemical drug		-1.091	0.0119	CYBA,CYBB,PSMA4,SERPINE1,TGFB1,VCAM1		N/A	N/A
epicatechin gallate		chemical drug			0.00345	CCNG1,CDKN1A,LYN,PERP,TP53I11,VCAM1,VEGFA		N/A	N/A
4-hydroxytamoxifen		chemical drug		1.93	0.00141	ABCB1,AKAP1,AQP3,BHLHE40,C3,CD55,CDH1,CDKN1A,CLU,COL16A1,DUSP4,DYNLL1,EFEMP1,ERRFI1,HDGF,IGF1,IL7R,MICOS10-NBL1/NBL1,MPC1,PDCD5,PPARGC1A,RIOX2,S100A9,SERPINB9,SLC25A4,SNAI2,SPHK1,TMEM97,TMOD1,TPM1	1436 (81)	N/A	N/A
trans-hydroxytamoxifen		chemical drug		-1.439	2.1e-12	ADCY9,ADGRA2,APOE,ARHGAP24,ARNT2,BTG1,CBX6,CHI3L1,CLU,COL1A1,COL1A2,CYBA,DCN,DUSP4,EPB41L3,FN1,H2BC21,IGFBP4,IL1R1,IRF6,KYNU,LAMB1,LHFPL2,LOX,LOXL2,LOXL3,LOXL4,MMD,MMP2,MYO1B,NDRG1,PKD2,PLOD2,PPP1R3C,PTGER3,PXDN,RAB31,RUNX1,SCG2,SERPINB9,SFRP1,SLIT2,SP100,STXBP1,TGFB3,TGFBR2,THBS2,TPM1,WARS1		N/A	N/A
epigallocatechin-gallate		chemical drug		-1.983	0.00052	AHR,AQP4,AXL,CASP1,CASP8,CDH1,CDKN1A,CTSK,DAPK2,F3,FN1,GADD45A,GJA1,IFIT3,IL1R1,ITGB3,JAK3,JUP,LAMP1,MAP3K5,MMP2,MMP9,NOTCH2,PDGFRB,PDIA4,PTN,SCG2,SERPINE1,SFRP1,SLC10A2,SNAI2,TACSTD2,TGFB1,TIMP1,TIMP2,TLR4,VCAM1,VEGFA,VIM	1385 (80)	N/A	N/A
phenylephrine		chemical drug		-1.055	0.0118	ACTA1,COL3A1,GJA1,HOXA9,MSTN,MYL1,MYL11,NDUFV1,NRG1,PDCD5,PDZD2,PIEZO1,PPP3CB,PRKCB,RGS2,STEAP3		N/A	N/A
phentolamine		chemical drug			0.0441	GRK3,UCP3		N/A	N/A
salirasib		chemical drug		-0.62	2.07e-05	AK4,ATF4,BHLHE40,BNIP3,COL5A2,ENO2,PDGFRA,PDGFRB,PGK1,PGM1,PKM,PLAT,PLOD2,SERPINE1,TPI1,VEGFA		N/A	N/A
sodium phosphate		chemical drug			0.00599	MMP2,RUNX2,SPP1,TAGLN		N/A	N/A
sodium arsenite		chemical drug		0.014	0.0237	ALDOA,CCND2,CDKN1A,CISH,GADD45A,GAPDH,PCK1,PGK1,PKM,PPARG,RAF1,TKT,VEGFA		N/A	N/A
sodium tungstate		chemical drug		1.89	0.00829	ACO2,AK1,DPYSL2,ENO3,PDHA1,PDHB,TPI1,TUBA1A		N/A	N/A
lithium chloride		chemical drug		0.499	0.00826	AHR,BSG,CD4,CD44,CDH1,CDKN1A,CKM,DCN,ENAM,GRIN2B,MMP2,MYLK,MYOG,NES,NPEPPS,PLD1,POSTN,PPARG,PRKCD,SRF,TAGLN,VCAN		N/A	N/A
titanium dioxide		chemical drug		0.577	0.0376	ALOX5AP,CDKN1A,EGF,HCAR2,IGF1,PLAT		N/A	N/A
arsenic trioxide		chemical drug		-0.122	0.000736	ALOX5AP,ATF4,ATP1A2,ATP1B1,ATP5MC2,ATP5MC3,BNIP3,CASP8,CD44,CDKN1A,COX5B,COX6B1,COX7B,COX7C,CYC1,FDX1,FN1,GJA1,GSPT1,HSPA2,KEAP1,MAPK6,MKNK2,MMP9,MSN,NDFIP2,NDUFA12,NDUFA4,NDUFA8,NDUFB6,NDUFC1,NDUFC2,NDUFS2,NDUFS5,NQO2,PDIA3,PDIA4,PFKFB1,PIR,PPARG,PPID,PPIF,PTPRC,RAB31,SH3GLB1,TCIRG1,TMOD1,UQCRFS1,VDAC1,VEGFA		N/A	N/A
sodium alum		chemical drug			0.0441	IL4R,TPT1		N/A	N/A
THZ531		chemical drug		-1.147	0.0406	AHNAK2,AK4,ANTXR1,COLEC12,DAPK2,DDR2,DEPTOR,EBF2,GCNT1,LINGO4,LRRC39,LYRM7,NT5M,PLEKHA6,RGS17,SLC2A12,STEAP4,TBC1D16,THBS4		N/A	N/A
pipoxolan		chemical drug			0.0441	MMP2,MMP9		N/A	N/A
acyclic retinoid		chemical drug		-1.52	0.0197	CDKN1A,COL1A2,PDGFRA,PDGFRB,TIMP2		N/A	N/A
tamibarotene		chemical drug		1.172	0.0447	F3,ITGB2,LEPR,RORC,SLC16A2		N/A	N/A
alitretinoin		chemical drug		-0.78	0.0211	ABCC3,ACADM,ADAM28,APOD,CASP1,CD14,CD38,CDKN1A,CIDEA,CPM,DHRS9,FN1,MFN2,MMP9,PLTP,PPARA,PPARG,PPARGC1A,RXRA,SPP1,TGFB1,TGFB3,TGFBR2,VIM		N/A	N/A
formoterol		chemical drug		-0.068	0.0417	MMP9,PDE4D,PSMA4,UBE2B		N/A	N/A
trientine		chemical drug		-1.502	2.74e-05	COL3A1,FN1,IGF1,IGFBP4,SERPINE1,SOD3,TGFB1		N/A	N/A
androgen		chemical drug		-0.134	3.26e-05	ADAMTS15,APOD,CA12,CD44,COL12A1,CXCR4,ENO2,FGF7,FGFR2,FLNA,GJA1,GSN,IGF1,MMP9,NES,NTRK2,PARK7,PRKCB,PTPRC,RET,RUNX1,RUNX2,SDC4,SFRP2,STEAP1,STIM1,TACC2,TLE5,TNFAIP8,TPT1,TWIST1,VMP1,YBX1	1294 (57)	N/A	N/A
idarubicin		chemical drug		1.342	0.0447	CDKN1A,FDXR,GADD45A,OAS1,SESN1		N/A	N/A
daunorubicin		chemical drug		1.948	0.0415	ABCB1,CD82,CDKN1A,EPS8,PFKM,SLC25A4,UQCRFS1		N/A	N/A
Ro31-8220		chemical drug		-1.187	3.87e-05	CD55,CDKN1A,COL1A1,COL1A2,DUSP4,FN1,FSTL3,MMP2,PDCD4,PLD1,PRKCQ,SERPINE1,TWIST1,VCAM1	1319 (75)	N/A	N/A
ursolic acid		chemical drug		-0.397	0.0224	BNIP3,CDKN1A,CXCR4,DAPK2,EIF2S2,IGF1,MBP,MMP2,MMP9,NARS1,PDCD4,PPARG,SLC38A2,TLR4,VCAM1,VEGFA		N/A	N/A
zeaxanthin		chemical drug		0	0.000177	DLAT,MMP2,PRKAA2,SLC25A30,SPON2,TIMP1		N/A	N/A
bardoxolone		chemical drug		1.348	0.00999	CDKN1A,CEBPG,IRS1,MDH2,NQO2,TUFM,UGDH,UQCRFS1		N/A	N/A
betulinic acid		chemical drug		-1.153	0.00419	CYBA,MMP2,MMP9,NOX4,PKM,PTPN6,TIMP1,TIMP2,TLR4		N/A	N/A
bardoxolone methyl		chemical drug			0.0424	ABCC3,BIRC3,C3,CCDC80,CLU,DTX1,EGF,ENPP2,HFM1,HPCAL4,MMP9,MYO1F,PID1,RYR2,SERPINE1,TES,VEGFD		N/A	N/A
genistein		chemical drug		1.463	0.00566	ALDH5A1,ATF4,ATP5PO,C3,CD4,CD44,CD74,CDKN1A,CHPF,CLTCL1,CLU,COL1A1,CTSK,F3,FXYD5,GADD45A,HOXA10,HSPA1A/HSPA1B,IFIT2,IGF1,ITGB2,KCNJ2,LAMP1,LAPTM4B,LAPTM5,LCP2,LIPA,MMP2,MMP9,NPC2,NR1H3,PDCD4,PLAT,PLTP,PPARG,PPARGC1A,PTAFR,PTPN6,RUNX2,RXRA,SERPINE1,SH2B2,SLC11A1,SLC1A5,SLFN12,SPHK1,SPP1,STK17B,TAGLN,TBX1,TGFB1,TGFB3,VCAM1,VEGFA	1353 (68)	N/A	N/A
baicalein		chemical drug		0.447	0.0488	ABCB1,APOE,CYBB,MMP2,PLA2G4A,PRDX6,PTPN6,VCAM1		N/A	N/A
deguelin		chemical drug			0.0417	CDH1,CDKN1A,PARP1,VEGFD		N/A	N/A
TAS4464		chemical drug		-0.333	0.0022	ATF4,BCL6,BRD2,CDKN1A,GADD45A,IDH2,TIMP1,VEGFA,VIM		N/A	N/A
nicotine		chemical drug		1.25	0.0238	AHR,ALDOA,CACNA2D1,CCND2,CD44,CDH1,CDKN1A,CHGB,CHRNA1,COL1A1,COL3A1,CTSK,FN1,GJA1,HOMER1,IDH3B,IGF1,KCNJ11,LGALS3,MMP2,MMP9,MRC1,NTRK2,PLAT,POSTN,PTGER2,RYR2,SCG2,SERPINE1,SPP1,TRPC1,VIM		N/A	N/A
vinorelbine		chemical drug		-0.218	9.01e-05	CD74,DTX1,IL7R,LGALS3,RAC2,SATB1,TYMP,ZFP36L2		N/A	N/A
berberine		chemical drug		-1.796	0.00253	AIFM1,ATP5F1A,ATP5MC2,BIRC3,BSG,CASP8,CDKN1A,COX6A2,FN1,GRK3,MMP2,MMP9,MYLK,PPARA,PPARG,RORC,SAT1,SPHK1,TGFB1,TIMP1,VCAM1,VEGFA,VIM		N/A	N/A
topotecan		chemical drug		-0.608	6.06e-05	AAMDC,AKAP12,ALKBH5,ARHGAP24,ARK2N,ATF4,ATP8B2,BIRC3,BTG1,C3,CAMK1D,CARNMT1,CD14,CD276,CDKN1A,CHD3,CREB3L2,CSF1,CSNK2A1,EMB,ERBB4,FAF1,FAT1,GPC6,HSF2,HSPA1A/HSPA1B,IFIT3,IL1R1,IRS1,JAK3,LARP4,LGR4,LRRC7,MMP14,MYH10,NIPSNAP2,OAF,PDCD4,PDE4B,PHKG1,PIK3CD,PIK3R5,PPARG,PPM1A,PPP3CA,PRKAR2B,PRKCQ,PRKN,RAB10,RBFOX1,SIVA1,TP53I3,TRAP1,UBE2B,VEGFA,YBX1		N/A	N/A
morphine		chemical drug		1.559	0.0363	ABCB1,AQP4,ARRB1,CA1,CDKN1A,CYBB,GRIN2B,KCNAB2,MBP,MMP9,NTRK2,PLAT,SPARC,SRF,SYNPO,THBS2,TLR2,TLR4,TRPC1,USP15,WNT9A		N/A	N/A
staurosporine		chemical drug		0.385	5.31e-05	ABCB1,CD28,CD53,CDH1,CDKN1A,CKM,COL1A1,COL1A2,CSF3R,FCGR2A,IFIT2,IGF1,IL1RAP,ITGB2,ITGB3,KLF10,MFN2,MMP2,MMP9,PCK1,PLAT,SELL,SERPINE1,TGFBR3,VEGFA,VIM	1423 (94)	N/A	N/A
camptothecin		chemical drug		-0.082	8.43e-11	ABCB1,AK4,AKAP9,ALDOA,ANXA2,APOE,ARAP2,ARL4A,BIRC3,BTN3A3,CAMK2B,CAMK2G,CASP1,CASP8,CCNG1,CD22,CD300C,CD53,CDKN1A,CHST11,CIDEA,CLU,CRYBG1,CSF1,CTSS,DUSP10,DYRK3,EEF1A1,ENO3,F3,FAM53C,FKBP3,FOXC1,FOXN3,FXN,FZD7,GADD45A,GAMT,GAPDH,GBP2,GDE1,GPHN,GPI,GPNMB,HSPA1A/HSPA1B,HSPA2,IFI16,IL1RAP,IMPA2,IQGAP2,ITPR1,JMJD6,KIF3B,LGALS3,LPIN1,MMP9,MPZL1,NLRP1,NLRP3,OPTN,P2RX4,PDZD2,PERP,PIK3CD,PIK3CG,PLD1,PNPL…		N/A	N/A
chelerythrine		chemical drug		-1.664	0.0184	ATP6AP2,CYBA,CYBB,GRK3,VCAM1,VEGFA		N/A	N/A
caffeic acid phenethyl ester		chemical drug		-1.327	0.00192	ABCB1,ABCD2,BIRC3,CCNG1,CD44,CDKN1A,ELOVL1,F3,FTL,IGFBP6,MMP14,MMP2,NGFR,PLD1,PTGFR,RXRA,TGFB1,TLR2,VCAM1,VIM		N/A	N/A
KT 5926		chemical drug			0.00833	CD14,VCAM1		N/A	N/A
ciprofibrate		chemical drug		-0.082	0.0154	ABCB1,ABCB4,ACADM,ANXA2,ATOSA,BSG,CCND2,CES3,CIDEA,CYP4F12,CYP7B1,IGF1,IL1RAP,LGALS3BP,MYH1,NPC2,NR1H3,PLSCR1,PPARG,SLC10A2,SLC37A4,VEGFD		N/A	N/A
bezafibrate		chemical drug		-1.679	0.0205	ABCB4,ACADM,ACSL5,ACSL6,APOE,BNIP3,CS,HILPDA,LGALS3,NPC2,NR1H3,PPARA,PPARG,PPARGC1A,SERPINE1,UCP3		N/A	N/A
lithium		chemical drug		-1.509	0.0188	ADCY1,ADCY2,ADRB2,CARM1,CASP8,CDH1,CDKN1A,IFI44L,MMP9,NCAM1,NCS1,OAS1,OAS3,PDE4D,RET,YBX1		N/A	N/A
mycophenolic acid		chemical drug		0.168	0.00451	ADRB2,AKAP12,ANPEP,BIRC3,CCND2,CD55,CDKN1A,CLU,CXCR4,CYBB,FN1,MYL11,PDLIM5,RUNX2,SERPINE1,SLC30A1		N/A	N/A
latanoprost		chemical drug			0.0235	MMP2,MMP9		N/A	N/A
butaprost		chemical drug		-0.243	0.0372	CCR7,CDH1,MMP9,PTGER2,TGFBR3		N/A	N/A
eicosapentaenoic acid		chemical drug		0.554	1.2e-05	APOE,CD44,CIDEA,CSF1R,ELN,FBN1,IGF1,IL1R1,IL1RAP,IMPA2,KCNJ11,MFN2,MMP9,MRC1,PPARA,PPARG,PSMC2,SELENOP,SERPINE1,SPI1,TGFB1,TGFB3,TGFBR2,UBE2B	1147 (50)	N/A	N/A
adefovir dipivoxil		chemical drug		-1.96	0.0253	COL1A1,FN1,PDGFRA,TIMP1		N/A	N/A
stavudine		chemical drug			0.0235	PPARA,PPARG		N/A	N/A
lamivudine		chemical drug		-0.447	0.00407	IFI44L,IRS1,NLRP3,PDE4B,SERPINE1,TLR7		N/A	N/A
ribavirin		chemical drug		1.726	0.00106	CD38,HERC5,IFI44L,IFI6,IFIT2,IFIT3,IFITM1,ITGB2,MX1,OASL,RNF125		N/A	N/A
pregabalin		chemical drug			0.00283	CACNA2D1,MBP,NGFR		N/A	N/A
ziritaxestat		chemical drug		-1.886	5.15e-07	APOL6,FYB1,GBP2,IFIT2,IFIT3,KLHL24,LPAR1,LTBP2,MTURN,MX1,MX2,NBPF10 (includes others),OAS1,OAS2,OAS3,OASL,SULF1,TAGLN		N/A	N/A
hydroxypropyl-beta-cyclodextrin		chemical drug		-1.606	0.000783	AIMP2,APOD,APOE,C1S,CD44,CR1,CSF1,DMXL2,ELOVL1,HDLBP,LIPA,LPIN1,MYO1B,NPC2,NT5E,PLTP,RXRA,SCAMP5,TLR4,VCAM1,VLDLR		N/A	N/A
topiramate		chemical drug		-0.194	0.00864	ABCA8,CYP7B1,MYO1D,NOX5,PPARGC1A,PTPRF,RET,TGFB1,TIMP2,TNFSF8,TYRO3		N/A	N/A
2-deoxyglucose		chemical drug		-1.356	0.0106	ABCB1,ATF4,C3,CASP8,CDKN1A,CSF1R,FN1,IFIT2,IFIT3,IRF8,NCAM1,NLRX1,PDIA3,PPARG,SERPINE1,SPI1,SPP1,XAF1		N/A	N/A
wortmannin		chemical drug		-1.754	2.37e-05	ANPEP,AQP3,ARRB1,CCND2,CD14,CD44,CDH1,CDKN1A,CDKN2B,CIDEA,COL1A1,COL1A2,COL3A1,CSF1,CXCL16,EIF1AX,F2R,F3,FN1,IDE,IGF1,IRF8,IRS1,ITGB5,MMP14,MMP2,MMP9,MSN,MSR1,NT5E,POSTN,SAMSN1,SERPINE1,SOCS2,TPI1,TPM1,TYMP,VCAM1,VEGFA,VIM	1351 (81)	N/A	N/A
onapristone		chemical drug		-1.951	0.0329	RUNX1,SPHK1,TGFB1,VEGFA		N/A	N/A
methylprednisolone		chemical drug		-0.904	7.37e-13	ABCB4,AK4,ANPEP,ANXA1,ANXA2,ARL4A,ATP1B1,BTG1,C1QB,CAMK1D,CCNG1,CD22,CD38,CD44,CD74,CDH1,CDH13,CDKN1A,CIDEA,CNN3,CSNK2A1,CTSS,CYBB,CYC1,DAB2,DHRS9,DMD,DYNLL1,EMP1,ENPP2,F3,FBLN5,FBP2,FBXO32,FCGR2A,FGF7,FGR,FN1,FSTL1,GADD45A,GATM,GBP2,HNMT,HSPA1A/HSPA1B,IDH2,IGF1,IL1R1,IRAK3,ITGB5,ITPR1,JUP,KCNAB2,LAMA3,LGR4,LIPA,LOX,LYN,MAOB,MGP,MMP9,MYBBP1A,MYO1B,MYO1G,NDUFC1,NDUFV3,NR1H3,PDE3B,PIK3AP1,PIK3CD,PK…	1297 (54)	N/A	N/A
estrogen		chemical drug		0.775	0.0356	APOE,ART3,AXL,BARD1,CDKN1A,CLU,COL14A1,COL1A1,COL3A1,COL6A2,CRY2,CYBB,EGF,FBLN1,FGF7,FN1,G6PD,GJA1,HGF,IGF1,IGFBP4,IGFBP6,IRS1,ITM2A,MEOX2,NDUFV3,NGFR,PLAT,PTAFR,PTMA,RAF1,RET,SERPINB9,SPARC,SPP1,TGFB3,VEGFA		N/A	N/A
canrenoate potassium		chemical drug		-1.982	0.0753	CDKN1A,COL3A1,LGALS3,SPP1		N/A	N/A
mibolerone		chemical drug		-1.223	0.000149	ABCA8,AHR,ALCAM,ALDH18A1,CCDC80,CD74,CLU,COL1A1,COL1A2,COL6A3,F3,GOT2,GPC3,GPNMB,HDLBP,HSD17B11,IGF1,KLF10,PGK1,PPIB,PRELP,SMPDL3A,TGFBI,TUBA1A,UCHL5,UCP3,USO1		N/A	N/A
S-equol		chemical drug			0.0253	MMP2,MMP9,PLAT,SERPINE1		N/A	N/A
tetraethylammonium		chemical drug		0.707	0.026	ATP5PD,EFHD2,LYPLA1,NDUFS8,PARK7,PDIA3,PRDX3,TPI1		N/A	N/A
zinc		chemical drug		1.837	1	AIFM1,COL1A1,LIPA,MGP,NGFR,PDE4B,SLC30A1		N/A	N/A
PC-SPES		chemical drug			0.00111	ANXA1,CCNG1,CDKN1A,CLU,COL16A1,COL1A1,FTL,GAPDH,GPI,HMGN3,IMPDH1,MYH3,OAZ2,PEA15,PRDX6,TMSB10/TMSB4X,TPM1,TUBA4A,VIM		N/A	N/A
8-bromo-cAMP		chemical reagent	Activated	3.843	7.46e-08	ADCY1,ADCY3,ADRB2,ALDH18A1,ARNT2,BIRC3,CCND2,CCNG2,CD82,CDKN1A,CDKN2B,CLU,COL3A1,COL4A4,COL5A2,CSF2RB,CSF3R,CTSK,DCN,DOCK1,DUSP4,F2R,FDX1,FDXR,FGF5,FN1,FYN,FZD7,GJA1,GLUL,GPX3,GSN,ID4,IGF1,IL4R,IL7R,IQGAP2,ITGA11,ITGA4,ITGB3,LAMA1,LAMP2,LEPR,LIPA,LOX,LTBP1,MAOB,MGAT5,MMP9,MYH10,MYH2,MYLK,PCK1,PDE1A,PDE3B,PDE4B,PDE4D,PDGFRA,PIP4K2A,PLAT,PPARG,PPARGC1A,PPP1R1A,PRICKLE2,PTGER3,PTGFR,RAC2,RRM2B,RUNX1…		N/A	N/A
3p-hpRNA		chemical reagent	Activated	3.133	0.000339	APOL6,EPSTI1,IFI44,IFIH1,IFITM1,MX1,OAS1,SAMD9,SAMD9L,TLR3,TYMP,UBE2L6		N/A	N/A
1-palmitoyl-2-(5-oxovaleroyl)-sn-glycero-3-phosphorylcholine		chemical reagent	Activated	2.154	0.0119	BIRC3,COL8A1,TGFB1,TGFBR2,TWIST1,VCAM1,VEGFA,VIM		N/A	N/A
AKT inhibitor VIII		chemical reagent	Activated	2.55	0.00543	ATP5F1A,CD28,CDH1,F3,IL7R,MMP2,NDUFB4,PARP1,PPARGC1A,SELL		N/A	N/A
1,1-diarylethylene-diammonium derivative		chemical reagent	Activated	4.025	9.08e-08	BST2,BTG1,CDKN1A,DDX60,IFI35,IFI44,IFIH1,IFIT2,IFIT3,OAS1,OAS2,OAS3,OASL,PARP12,PDE4B,SAMD9,SP110,TENT5A,TRIM5,UBE2L6		N/A	N/A
meds433		chemical reagent	Activated	3.441	0.00161	CALCRL,CDH1,CDKN1A,CFH,FDXR,FPR3,GBP2,GBP5,HCK,MDK,MMP2,PLXNB2,RGS18,RNASE1,S100A9,SERPINE1,SPTB,TFEC,TRIM22		N/A	N/A
Wy 40905		chemical reagent	Activated	2.157	0.334	CD53,CDKN1A,CIDEA,FXYD5,RGS2,SCN1B,SERPINB9,SERPINE1		N/A	N/A
torin1		chemical reagent	Activated	5.541	5.7e-18	ACSS2,ALDOA,ATF4,ATP5F1B,ATP5MC1,ATP5MG,ATP5PD,CDH1,COX10,COX5B,COX6B1,COX6C,COX7B,COX8A,CYC1,DLAT,EEF1A1,EEF2,EIF3F,EIF3H,EIF4B,GAPDH,GPI,MITF,NDUFA8,NDUFA9,NDUFAB1,NDUFB10,NDUFB3,NDUFC1,NDUFC2,NDUFS2,NDUFS5,NDUFS8,PABPC1,PDHA1,PDHB,PGK1,PKM,RPL14,RPL29,RPL3,RPL32,RPL35,RPL37A,RPL38,RPL4,RPS13,RPS15A,RPS24,RUNX2,SDHB,TAGLN,TCIRG1,TPI1,TPT1,UQCRFS1,UQCRH,VEGFA,VIM		N/A	N/A
deoxycorticosterone acetate/potassium chloride/sodium chloride		chemical reagent	Activated	2.423	0.0846	ATP6AP2,COL1A1,CYBB,FN1,NOX4,SPP1		N/A	N/A
2-bromoethylamine		chemical reagent	Activated	4.338	2.11e-08	ANXA1,ANXA2,CD14,CD44,CLU,CP,EMP3,FBLIM1,FCGR2A,FXYD5,GPNMB,LGALS3,MRC1,S100A10,S100A11,SPP1,TIMP1,TMSB10/TMSB4X,VIM		N/A	N/A
fenamic acid		chemical reagent	Activated	4.263	1.04e-07	ANXA1,ANXA2,BIRC3,CD14,CD44,CLU,CP,EMP3,FBLIM1,FCGR2A,FXYD5,GPNMB,LGALS3,MRC1,S100A10,S100A11,SELL,SPP1,TES,TIMP1,TMSB10/TMSB4X,VIM		N/A	N/A
pyridostatin		chemical reagent	Activated	4.683	1.16e-10	ADAR,BST2,DDX60,GMPR,IFI35,IFI44,IFI44L,IFIH1,IFIT2,IFIT3,IFITM1,IFITM2,IFITM3,LGALS3BP,MX1,OASL,PARP12,PLSCR1,RTP4,SAMD9,SAMD9L,SELL,SP110,TRIM14,TRIM5,UBE2L6		N/A	N/A
DETA-NONOate		chemical reagent	Activated	2.23	0.00473	BGN,BIRC3,CDKN1A,DGKA,LOXL2,MMP9,PDE3B,PRKG1,SERPINE1,SOD3,TIMP1,VCAM1		N/A	N/A
sodium iodate		chemical reagent	Activated	2.236	0.0447	CASP8,EHD2,MLKL,NLRP3,NOX4		N/A	N/A
SP2509		chemical reagent	Activated	2.457	0.000125	ARAF,BRD2,CAP2,CCND2,CDH1,CRABP2,CRMP1,CUL1,DDR2,DEK,DNM3,DOCK1,DOK4,EIF4B,EPHA3,EPHB3,FN1,FOXC1,GLI3,HDGF,HOXA10,IGF2BP2,IL1RAP,KIF7,LOX,LTBP1,MAPK12,MSN,MYO1B,NCAM1,OSTN,PDLIM5,PIK3CD,PLXNA3,RAF1,RET,RIOX2,SATB1,SDC2,SERPINI1,SHC1,SPP1,SPTAN1,STAT6,STEAP2,STXBP1,TYRO3,UCHL5,VCAN		N/A	N/A
trinitrobenzenesulfonic acid		chemical reagent	Activated	3.25	0.237	ADAM12,CD44,CLEC4E,COL1A1,COL1A2,COL3A1,LUM,MMP9,S100A9,TGFB1,TIMP1		N/A	N/A
S-(2,3-bispalmitoyloxypropyl)-cysteine-GDPKHPKSF		chemical reagent	Activated	2	0.171	MMP9,SERPINE1,TLR1,TLR2		N/A	N/A
CpG ODN 2006		chemical reagent	Activated	2.685	5.82e-12	ANKRD33B,ARPC2,ARPC5,BIRC3,BST2,BTN3A2,BTN3A3,CASP8,CCND2,CD22,CD55,DOCK10,EPSTI1,FCN1,GBP5,HCK,IFI35,IFI44,IFI44L,IFI6,IFIH1,IFIT2,IFIT3,LGALS3,LYN,MX1,MX2,MYD88,MYO1G,NCKAP1L,NFAM1,NOTCH2,OAS1,OASL,PDE4B,PDE4D,PIK3CD,PRKCB,PSMA4,PSMC1,PSMC2,PSMC3,PSMD2,PSMD3,PTPN6,RGCC,RUNX1,SELL,SNAI3,SP100,SRC,STOML2,TGFB1,THEMIS2,TLR4,TLR7,TNFSF13B,TRIM5,TYROBP,VCAM1,ZFP36L2		N/A	N/A
MDL 73811		chemical reagent	Activated	2.795	0.000326	C3,CDKN1A,FN1,ITGB3,LGALS3,LGALS3BP,SERPINE1,SHC1		N/A	N/A
puromycin aminonucleoside		chemical reagent	Activated	5.005	3.13e-08	ANXA1,ANXA2,CD14,CD44,CLIC5,CLU,CP,CYBA,CYBB,EMP3,ETFA,EXOC4,FBLIM1,FCGR2A,FXYD5,GPNMB,LGALS3,MRC1,NES,NOX4,PRDX3,S100A10,S100A11,SOD3,SPP1,TES,TIMP1,TMSB10/TMSB4X,UCP3,VIM		N/A	N/A
nitroarginine		chemical reagent	Activated	2.041	0.00356	CAV3,CD44,CD53,CKM,NCAM1,PLAT,SPP1,TGFB1		N/A	N/A
T-5224		chemical reagent	Inhibited	-2.183	0.0369	ACSS2,ARHGAP20,ATF4,CPM,CRYBG1,F3,FILIP1L,HILPDA,HPCAL4,IFI16,NR1D2,PRICKLE2,PTK2B,RGS2,RUNX1,TRIB1,TRIM22		N/A	N/A
ML290		chemical reagent	Inhibited	-2.813	0.00092	COL1A1,COL1A2,COL3A1,COL6A3,PDGFRA,PDGFRB,PPARGC1A,TGFB1		N/A	N/A
SN-011		chemical reagent	Inhibited	-4.796	2.84e-08	ADAR,CDKN1A,CLEC4E,DDX60,GBP5,IFI44,IFIH1,IFIT2,IFIT3,IFITM3,MYD88,OAS1,OAS2,OAS3,OASL,RTP4,SP110,TENT5A,TRIM14,TRIM56,UBE2L6,XAF1,ZC3HAV1		N/A	N/A
soloxolone methyl		chemical reagent	Inhibited	-2.236	0.00182	ELN,IFI44,RTP4,SERPINE1,TIMP1		N/A	N/A
GNE-987		chemical reagent	Inhibited	-2	0.135	ANKRD13D,PTMA,S100A16,ZFP36L2		N/A	N/A
handle region peptide HRP		chemical reagent	Inhibited	-2	0.00359	COL1A1,PPARA,TGFB1,TIMP1		N/A	N/A
TYA-018		chemical reagent	Inhibited	-4.675	1.63e-18	ACADM,ACTA1,ADCK1,ADHFE1,ADSL,AKAP1,APOO,ATP5F1B,ATP5MG,ATP5MJ,BNIP3,CDKN1A,CLU,COX6A2,CYC1,DCN,DMD,DNAJC19,EFHD2,EHD2,ETFA,ETFDH,FKBP3,GADD45A,GAPDH,GPHN,GPI,GRPEL1,GSTM5,LAMA4,LAMB1,MAPK12,MDH2,MYPN,NDUFA5,NDUFAF7,NDUFB4,NDUFC1,NDUFS6,NDUFS8,NDUFV1,NDUFV3,PDIA3,PRDX3,PSMA4,PSMD4,RYR2,SDHB,SLC25A11,SLC25A3,SLC25A4,SPEG,TAGLN,TMOD1,TNNT3,TPI1,TRAP1,TRDN,TXLNB,TXNL1,UCP3,UQCRC1,UQCRFS1		N/A	N/A
dimethyl itaconate		chemical reagent	Inhibited	-2.2	0.106	ATF4,IFIT2,IFIT3,IFITM3,S100A9		N/A	N/A
STAT3 inhibitor VI		chemical reagent	Inhibited	-2.375	0.00736	ATP5F1A,CDH1,COL3A1,ENPP2,PPARGC1A,SDHB,TGFB1,UQCRC2,VIM		N/A	N/A
IDR-1002		chemical reagent	Inhibited	-2.646	0.0195	CSF3R,HRH2,NLRP3,PTAFR,PTGER2,SLC11A1,TLR4		N/A	N/A
DMH1		chemical reagent	Inhibited	-2.449	0.0184	LOX,LOXL2,MMP2,MRC1,RUNX2,SPP1		N/A	N/A
diphenyleneiodonium		chemical reagent	Inhibited	-3.275	0.00242	ALOX5AP,ATP6AP2,CASP1,COL1A1,F3,FN1,MMP9,NGFR,NLRP3,NOX4,SELL,SERPINE1,TGFB1,THBS2,TIMP1,VEGFA		N/A	N/A
PCI-34051		chemical reagent	Inhibited	-2.219	0.00107	COL1A1,FN1,MMP2,MMP9,VIM		N/A	N/A
1,2-dithiol-3-thione		chemical reagent	Inhibited	-2.727	0.00067	ABCC3,ACSL5,AGPAT3,ALDOA,ANG,BNIP3,C5,CDC34,COPS5,CUL1,DYNLL1,EIF3G,FMO1,GSPT1,GSTM5,HAX1,IDE,INMT,NARS1,P2RX4,PDIA3,PDIA4,PPIB,PSMA4,PSMA7,PSMC1,PSMC2,PSMC3,PSMD12,PSMD3,PSMD4,SLC16A2,TPI1,USO1		N/A	N/A
manumycin A		chemical reagent	Inhibited	-2	0.0135	ANPEP,FN1,PLD1,VEGFA		N/A	N/A
butylidenephthalide		chemical reagent	Inhibited	-2.204	0.000113	AXL,MMP2,SNAI2,TWIST1,VIM		N/A	N/A
GW-788388		chemical reagent	Inhibited	-2.619	0.000174	CDKN1A,COL1A1,COL3A1,MMP2,MMP9,SERPINE1,TGFBR2		N/A	N/A
SB-431542		chemical reagent	Inhibited	-3.652	4.79e-07	ACSS2,ADAM12,ASPN,ATP1A2,BGN,C5AR1,CCN4,CD14,CD44,CDH1,COL1A1,COL3A1,COL6A1,FBN1,FN1,GJA1,IGF1,IGFBP7,IL1RAP,ITGA11,LAMA1,LOX,MMP2,MRC2,MYL11,PCOLCE,PITX2,POSTN,RUNX2,SERPINE1,SNAI2,SPP1,TGFB1,TIMP1,VEGFA,VIM		N/A	N/A
pyrrolidine dithiocarbamate		chemical reagent	Inhibited	-2.631	0.0011	ANXA1,BIRC3,CACNA2D1,CAV3,COL1A1,CXCR4,GBP2,IGF1,ITGB5,MMP14,MMP2,MMP9,PDGFRA,PGK1,PLD1,PPARA,PPARG,SAMSN1,SERPINE1,TLR2,TLR4,VCAM1,VEGFA		N/A	N/A
SC144		chemical reagent	Inhibited	-2.234	1.7e-05	CD44,CDH1,ENPP2,MMP14,NES,SNAI2,TGFBR2,VIM		N/A	N/A
retroinverso ERG inhibitory peptide 2		chemical reagent	Inhibited	-2	0.00193	ARHGDIB,CXCR4,NDRG1,PLAT		N/A	N/A
retroinverso ERG inhibitory peptide 1		chemical reagent	Inhibited	-2	0.00193	ARHGDIB,CXCR4,NDRG1,PLAT		N/A	N/A
immethridine		chemical reagent	Inhibited	-2.714	7.56e-06	C3,C5AR1,CD14,CD44,CFI,CTSS,IFI16,RELT,SIGLEC1,SPP1,VCAM1		N/A	N/A
MM-589		chemical reagent	Inhibited	-3.82	1.64e-16	ACTA1,CAP2,CCDC80,CGNL1,COBL,COL16A1,COL1A1,COL1A2,COL3A1,COL5A2,ELN,FBLN1,KCNJ5,LOXL2,LOXL3,MMP16,MMP2,MYL1,PDGFRA,PKP2,PLOD2,POSTN,RYR2,SULF1,TRDN,USP2		N/A	N/A
PTC-209		chemical reagent	Inhibited	-3.57	5.45e-17	ACTA1,CAP2,CCDC80,CDKN1A,CGNL1,COBL,COL16A1,COL1A1,COL1A2,COL3A1,COL5A2,ELN,FBLN1,KCNJ5,LOXL2,LOXL3,MMP16,MMP2,MYL1,PDGFRA,PKP2,PLOD2,POSTN,RYR2,SULF1,TRDN,USP2		N/A	N/A
3,5-dihydroxyphenylglycine		chemical reagent	Inhibited	-3.3	0.112	CACNA1A,CELSR2,CHCHD4,ELAVL2,KIAA1549L,RPL14,RPL3,RPL35,RPL37A,RPL38,RPL4,RPS13,RPS15A,RPS24,RYR2,SLC8A1,SLIT2,TPT1		N/A	N/A
metribolone		chemical reagent	Inhibited	-4.688	1.48e-25	ACADSB,ACSS2,ACTN1,ADRM1,ADSL,AKAP12,AKNA,ALDOA,ATP1A2,ATP1B1,ATP5F1B,ATP5MC1,ATP5MG,ATP5PD,CDC14B,CDKN1A,CDKN2B,CHPF,CLU,COX10,COX5B,COX6B1,COX6C,COX7B,COX8A,CPEB3,CXCR4,CYC1,DLAT,DLD,EIF5,ERRFI1,ETFA,ETFDH,FH,FHL2,GAPDH,GOT2,GPI,GRPEL1,HIBCH,HOMER1,IDH2,IDH3A,IFITM2,IGF1,IQGAP2,KCNN2,LRRTM3,MAP7,MDH2,MFN2,MICOS10-NBL1/NBL1,MMP2,MRPL15,MRPS15,MRPS30,NDRG1,NDUFA8,NDUFA9,NDUFAB1,NDUFB10,NDUFB3,NDU…	1322 (57)	N/A	N/A
BI113823		chemical reagent			0.0235	MMP2,MMP9		N/A	N/A
U46619		chemical reagent			0.0329	MMP14,NOX4,NOX5,TIMP2		N/A	N/A
ATP-gamma-S		chemical reagent		-1.282	3.44e-07	BTG1,C3,CASP1,CCR7,CD109,CD55,CSF1,CSF1R,CXCR4,IL1R1,IL1RAP,IL7R,MMP19,MMP9,MPEG1,NCF2,NLRP3,P2RX7,PRDX2,TLR1,TLR7,TRAP1,WARS1		N/A	N/A
8-bromo-cyclic ADP-ribose		chemical reagent			0.00833	COL1A1,TGFB1		N/A	N/A
5-N-ethylcarboxamido adenosine		chemical reagent		0.067	0.0178	BHLHE40,CDKN2B,CHAF1B,COL1A2,CSF2RB,GADD45A,GSC,IFIT2,IFIT3,NT5E,RGS2,SERPINE1,ST3GAL1,TGFB1,USP2,VCAN,VEGFA,VIM		N/A	N/A
D-2-amino-5-phosphonovaleric acid		chemical reagent			0.0441	CAMK2B,GRIN2B		N/A	N/A
S-nitroso-N-acetyl-DL-penicillamine		chemical reagent		1.304	0.021	BNIP3,CDKN1A,HSPA1A/HSPA1B,PPARGC1A,PRKG1,S100A10,SPP1,TGFB1,TGFB3,TIMP1,VEGFA		N/A	N/A
estradiol-17beta-benzoate		chemical reagent		-0.488	0.012	ALOX5AP,BGN,CD74,CHGB,CHST11,COL1A1,COL3A1,COL8A1,ENPP2,FMOD,GLUL,GRIN2B,INMT,JAK3,LAMB1,LUM,MGP,MRC2,NDUFB10,PON3,PTER,RET,RPL38,SCG2,SLC2A12,SULF1,SULT1C2,TGFB1,TP53I11,TYRO3		N/A	N/A
ShK-223		chemical reagent		1.606	0.00258	C1QC,CCNG2,CP,CSF3R,DOCK1,DOCK2,FCGR2A,IRAK4,ITGB5,LAMP2,PIK3CG,PIK3R5,PLCG2,PTPN6,RGL1,SLFN13,TBC1D4,TMEM100,TNFSF13B		N/A	N/A
atelocollagen		chemical reagent			0.0441	MYOG,PPARG		N/A	N/A
selaginella tamariscina extract		chemical reagent			0.00833	MMP2,MMP9		N/A	N/A
origanum majorana extract		chemical reagent			0.0123	CDH1,MMP2,MMP9		N/A	N/A
N-(1-carbamoyl-2-phenyl-ethyl) butyramide		chemical reagent		-1.342	0.0247	CD14,PPARA,PPARG,TLR2,TLR4		N/A	N/A
P5091		chemical reagent			0.00659	CDH1,MRC1,VIM		N/A	N/A
AH-7614		chemical reagent			0.0441	MMP14,MMP2		N/A	N/A
MS049		chemical reagent			0.00833	CDH1,VIM		N/A	N/A
8-bromoguanosine 3',5'-cyclic monophosphate		chemical reagent		0.853	0.0103	CDKN1A,HLCS,MMP9,S100A10,SOD3,TGFB1,TGFB3,VCAM1,VEGFA		N/A	N/A
Rp-8-pCPT-cGMPS-triethylamine		chemical reagent			0.0123	CDKN1A,S100A10,SOD3		N/A	N/A
8-chlorophenylthio-adenosine 3',5'-cyclic monophosphate		chemical reagent		-0.847	0.0156	ACADM,AKAP1,BIRC3,CDKN1A,IGF1,LPIN1,LPIN2,LPIN3,PCK1,PPARGC1A		N/A	N/A
N-[amino(dimethylamino)methylidene]-4-[(3aS,9bR)-8-ethoxy-7-methoxy-1,3,3a,9b-tetrahydrofuro[3,4-c]isoquinolin-5-yl]benzamide		chemical reagent			0.0123	COL1A1,FN1,SERPINE1		N/A	N/A
lipofermata		chemical reagent		-1.287	0.00279	ACTA1,ATF4,FN1,LTBP1,PPARA,PPARG,PPARGC1A,TGFB1		N/A	N/A
SF-3-030		chemical reagent			0.0419	AHR,COL1A1,COL3A1		N/A	N/A
B7-33		chemical reagent			0.00833	MMP2,TIMP1		N/A	N/A
ERW1041E		chemical reagent			0.0123	COL1A1,FN1,TGFB1		N/A	N/A
ML221		chemical reagent			0.0441	TAGLN,VIM		N/A	N/A
EVP 4593		chemical reagent		-0.283	0.0253	APOE,C3,KAT2B,MMP9		N/A	N/A
VH032		chemical reagent		1.414	0.00217	AK4,BNIP3,ENO2,LOX,LOXL2,NDRG1,PLOD2,VLDLR		N/A	N/A
PMID 35110406 compound 9		chemical reagent		0.447	0.00868	ADD3,NECAP2,PDCD4,SLC25A4,UBR2		N/A	N/A
CD-38 inhibitor 78c		chemical reagent		-1.89	0.00193	FBLN5,GBP2,HGF,IGF1,SERPING1,TLR3,VCAM1		N/A	N/A
1-(ethylthio)-4-(2-phenylethyl)-4H-spiro[benzo[h][1,2,4]triazolo[4,3-a]quinazoline-6,1'-cyclohexan]-5(7H)-one		chemical reagent		-0.632	0.0322	CDH1,CSF1,F2R,FBN1,FGFR2,FN1,ROR1,TGFB1,TWIST1,ZIC1		N/A	N/A
UMI-77		chemical reagent			0.00283	TGFB1,TWIST1,VIM		N/A	N/A
RADA16-4G-BMHP1		chemical reagent			0.0123	MMP14,TIMP2,VEGFA		N/A	N/A
BC-11		chemical reagent			0.0441	COL3A1,FN1		N/A	N/A
miR-423-5p inhibitor		chemical reagent			0.00659	ACTA1,CDH1,VIM		N/A	N/A
YAP1-TEAD inhibitor peptide 17		chemical reagent			0.0235	CDH1,VIM		N/A	N/A
NS8593		chemical reagent			0.00833	FN1,SERPINE1		N/A	N/A
NCT-80		chemical reagent		-1.127	0.0329	CDH1,SNAI2,TWIST1,VIM		N/A	N/A
9-ethyl-9H-carbazole-3-carbaldehyde		chemical reagent			0.03	CASP8,CDKN1A,GADD45A		N/A	N/A
IP7e		chemical reagent		-0.777	0.000177	APOE,CDH1,COL1A1,FN1,SNAI2,VIM		N/A	N/A
A-769662		chemical reagent		-0.91	0.000666	ACTA1,BARD1,FN1,MMP9,NR1H3,PPARG,PPARGC1A,SERPINE1		N/A	N/A
linseed oil		chemical reagent			0.0329	COX7A1,PCK1,PPARG,SYK		N/A	N/A
NB73		chemical reagent		0.577	0.00632	CAMK2B,EGF,EPS8,ERBB4,GJA1,MEF2D,PIK3R5,PLCE1,PLCG2,PTK2B,RPS6KA3,STXBP1		N/A	N/A
3,4',5-trimethoxystilbene		chemical reagent			0.0235	CDKN1A,DCLK1		N/A	N/A
SIS3		chemical reagent		-1.673	0.0269	CDH1,COL1A1,COL3A1,MRC2,NOX4,VIM		N/A	N/A
OVA-8		chemical reagent			0.0122	ALDOA,CISH,GAPDH,GPI,NDUFA4,NDUFB4,NDUFS8,PGK1,PIK3CD,POP7,RPL4,TPI1		N/A	N/A
GSK0660		chemical reagent		0.371	0.00359	C1QA,C1QB,FBXO32,FN1		N/A	N/A
FH535		chemical reagent			0.0441	CDH1,MMP9		N/A	N/A
N-[(2Z)-3-(4,5-dihydro-1,3-thiazol-2-yl)-1,3-thiazolidin-2-yl idene]-5H dibenzo[a,d][7]annulen-5-amine		chemical reagent		-1.512	0.00103	ACADM,ACSS2,CCN4,CD44,CEBPG,FXYD5,GAMT,HGF,IGF1,MMP2,MMP9,NRG1,PPARGC1A,RHOC,SERPINE1,SPP1,TWIST1		N/A	N/A
JQ1		chemical reagent		-1.83	0.326	ATF4,BIRC3,BZW2,CD4,CDKN1A,CISH,CXCR4,HAVCR2,IRAK3,MAP2K6,MX1,NMNAT1,ROR1,RORC,SH2D4A,SHC1,SPP1,TLR2,TLR4,TOGARAM2		N/A	N/A
CAY10594		chemical reagent			0.03	CIDEA,COX7A1,PPARGC1A		N/A	N/A
2-[[4-[(e)-styryl]phenoxy]methyl]oxirane		chemical reagent			0.0441	APOE,NR1H3		N/A	N/A
MC-1568		chemical reagent			0.03	FN1,MMP2,MMP9		N/A	N/A
EPZ004777		chemical reagent			0.0441	HOXA10,HOXA9		N/A	N/A
3-(3-pyridinyl)-1-(4-pyridinyl)-2-propen-1-one		chemical reagent			0.0201	BIRC3,FN1,SERPINE1		N/A	N/A
quinoline-Val-Asp-CH2-OPh		chemical reagent			0.0123	CASP1,CD44,CDKN1A		N/A	N/A
MM-401		chemical reagent			0.03	DEPTOR,HOXA10,HOXA9		N/A	N/A
KYP-2047		chemical reagent			0.0441	GAPDH,LAMP2		N/A	N/A
PDGFRbeta-recognizing cyclic peptide		chemical reagent			0.00283	COL1A1,COL1A2,FN1		N/A	N/A
NCGC00186528		chemical reagent		-1.981	0.00599	COL3A1,FN1,PPARGC1A,TGFB1		N/A	N/A
arsenic trichloride		chemical reagent			0.0235	GADD45A,TGFB1		N/A	N/A
lith-O-Asp		chemical reagent		-1.461	0.00868	MMP2,MMP9,OLA1,PGK1,TRAP1		N/A	N/A
IOX2		chemical reagent		1.414	0.00166	AK4,BNIP3,ENO2,LOX,LOXL2,NDRG1,PLOD2,VLDLR		N/A	N/A
sesame oil		chemical reagent			0.0135	GJA1,MMP9,PTN,TIMP1		N/A	N/A
AP20187		chemical reagent			0.0153	ANXA1,ATF4,CD14,CLEC7A,S100A9		N/A	N/A
TO-901317		chemical reagent		1.116	1.38e-05	ABCA5,ABCA8,ACSL5,AGPAT3,APOD,APOE,C3,C5,CASP1,CFH,CIDEA,CYP7B1,ELOVL1,FBXO3,FMO1,G6PD,GAMT,GPI,GSTM5,HSD17B11,IGF1,IGFBP4,LGALS3,LIPG,MID1IP1,MMP9,MPEG1,MRPS7,NR1H3,PCK1,PLTP,PNPLA3,PPARG,PSMA7,PTGER3,RAI14,SLC37A4,TGFB1,TIMP1,TKT,TLR4,VEGFA,VLDLR	1387 (99)	N/A	N/A
thenoyltrifluoroacetone		chemical reagent			0.0201	BIRC3,SERPINE1,TGFB1		N/A	N/A
N-hydroxy-N'-(4-butyl-2-methylphenyl)formamidine		chemical reagent			0.0123	CYBB,FN1,MMP9		N/A	N/A
CGP 12177		chemical reagent			0.0235	PPARGC1A,UCP3		N/A	N/A
H-[1,2,4]oxadiazolo[4,3-alpha]quinoxalin-1-one		chemical reagent		-0.186	0.00727	BNIP3,CDKN1A,MMP9,NCAM1,PRKG1,SOD3,TLR4		N/A	N/A
BAPTA-AM		chemical reagent		-1.988	0.0439	CDH1,CDKN1A,CISH,COL1A1,FN1,IL1R1,MMP16,MMP2,SOCS2,VCAM1		N/A	N/A
poloxamer		chemical reagent			0.0419	ACADM,DMD,PPARA		N/A	N/A
CV 6209		chemical reagent			0.0441	CASP1,NLRP3		N/A	N/A
arginine methyltransferase inhibitor-1		chemical reagent			0.03	CDKN1A,PPARGC1A,PRMT1		N/A	N/A
tributyltin		chemical reagent		1.13	3.09e-11	AHR,ANGPTL7,ATP5MC1,ATP5MC2,COL1A1,COL1A2,COL3A1,COL6A1,COL6A2,CYP26B1,DCN,DKK2,DOCK8,EBF2,ETFA,FN1,IFIT2,IFIT3,IL33,ITGB3,KRT80,MITF,NDUFS2,NDUFV1,NDUFV3,PDGFRA,PDGFRB,PPARA,PPARG,PTPN22,SCG2,SDHB,SOD3,SYNPO,THBS2,UNC13C,UQCRC1,UQCRC2		N/A	N/A
NS-398		chemical reagent		-1.893	0.00152	ATP6AP2,CDKN1A,COL1A2,CXCR4,F2R,F3,FAT1,HGF,IGF1,MMP14,MMP2,MMP9,PCDH7,PDCD4,PPARG,RUNX2,S100A9,SAA2,SPP1,VEGFA	1259 (58)	N/A	N/A
cycloheximide		chemical reagent		-1.677	1.03e-07	ABCB1,ADCY1,AHR,ALDOA,APBB1IP,AQP4,ATP2B4,BIRC3,CD38,CD4,CD44,CD55,CDKN1A,CKM,COL1A1,COL1A2,CSF1,CXCR4,EEF1A1,EIF4B,FDX1,FN1,GADD45A,GJA1,HGF,HMGA1,IGF1,IGFBP4,IGFBP6,IL4R,IL7R,IRAK4,ITGB3,ITGB5,KCND2,LARP6,MLKL,MMP19,MMP2,MYOG,NR1H3,OGN,PDGFRA,PDGFRB,PERP,PGK1,PLA2G2A,PLAT,PPARG,PRKAR2B,PTPN13,RGS2,RUNX2,RXRA,SERPINE1,SETD3,SIVA1,SLC30A1,SPP1,SRF,TGFB1,TGFBR2,TIMP1,TOB1,TRAF3IP2,TRPC1,USP15,VCAM…		N/A	N/A
polymethyl methacrylate		chemical reagent			0.00283	CSF1R,SRC,TNFRSF11A		N/A	N/A
methylselenic acid		chemical reagent			0.00267	ABCA5,ADD3,APOD,BIRC3,CD44,CDC14B,CDKN1A,CLU,CORO1A,CREB3L2,DPYSL2,DUSP10,DYNLL1,ENPP5,FN1,G3BP2,GADD45A,GPR37,HSD17B11,IGF1,ITGB5,KLHL2,MAP1B,NDRG1,PDIA4,PPM1A,RAB31,SAT1,SEC24D,SNAI2,TGFBR3,TLR2,TUBA4A,UBE2B,UGDH,VEGFA,ZNF217		N/A	N/A
GW3965		chemical reagent		-1.086	0.00021	ADCY3,APOD,APOE,CD38,CLEC4E,CYTIP,DHRS9,GATM,GNG11,GNG2,HCAR2,IRF8,LPIN1,MID1IP1,MMP9,NR1H3,PLIN1,PLTP,PRKAR2B,PTGER3,RGS1,TNFSF14,TRIB1,VEGFA,VLDLR		N/A	N/A
1-((2-chlorophenyl)diphenylmethyl)-1H-pyrazole		chemical reagent			0.0188	CTSK,MMP2,MMP9,VIM		N/A	N/A
pifithrin alpha		chemical reagent		-0.787	0.00829	CCNG1,CDKN1A,MFN2,PPARG,RUNX2,SPP1,TGFB1,XAF1	1235 (53)	N/A	N/A
RSL3		chemical reagent			2.61e-05	AMPH,CASP1,CD74,CDH1,CXCR4,FBLN1,GZF1,MDK,NIBAN2,NLRP3,SYK		N/A	N/A
sudemycin D6		chemical reagent		1.98	0.0135	IFITM1,MX1,MX2,OAS1		N/A	N/A
ML141		chemical reagent			0.03	MMP14,MMP2,MMP9		N/A	N/A
FL3		chemical reagent		0	0.000339	CD74,CSNK2A1,EIF4A2,EIF4B,IPO5,LCP1,LYN,S100A10,STAT6,STK4,YBX1,YBX3		N/A	N/A
MCC950		chemical reagent		-1.053	0.00122	CASP1,CD44,CXCR4,IL7R,ITGA4,MMP9,MRC1,MYH1,NLRP3,SIGLEC1,TGFB1,TIMP1		N/A	N/A
N-methylsulfonyl-12,12-dibromododec-11-enamide		chemical reagent			0.0235	FN1,MMP9		N/A	N/A
SAHM1		chemical reagent		-1.343	2.21e-06	AKAP1,BHLHE40,BNIP3,CD300A,CD44,CFH,DTX1,ELMO1,FLNA,JAM3,PPARG,RHOBTB1,SUSD4,TBC1D4,ZFP36L2		N/A	N/A
tert-butyl-hydroquinone		chemical reagent		1.327	0.0406	AGL,DYRK2,EMILIN1,FOXC1,FTL,G6PD,GADD45A,GSTM5,PHKA1,PPARG,PSMD4,RASSF2,SCG2,SERPINE1,ZFP36L2		N/A	N/A
sodium orthovanadate		chemical reagent		1.372	0.00342	CDKN1A,COL1A1,ERBB4,IFIT2,IL4R,MSR1,SERPINE1,SLC2A5,UBE2V2		N/A	N/A
cobalt chloride		chemical reagent		1.381	1.18e-06	ALDOA,ANPEP,BHLHE40,BNIP3,BTG1,CA12,CCNG2,CCR7,CDKN1A,CLU,CP,CXCR4,CYBRD1,ENO2,FGFR2,GAPDH,HIPK2,KLHL24,MEF2D,MITF,NDRG1,PFKM,PGK1,PKM,RGS1,RRAGD,SDC2,SDC4,SMAD9,SORL1,SPHK1,TGFB3,VDAC1,VEGFA,VLDLR		N/A	N/A
lanthanum chloride		chemical reagent			0.0235	AXL,MGP		N/A	N/A
potassium cyanide		chemical reagent			0.0235	TIMP1,TIMP2		N/A	N/A
MR-409		chemical reagent		0.677	0.00217	CREB3L2,F2R,FBXO32,HMGA1,MYH1,MYH2,MYH8,MYOG		N/A	N/A
nexinhib20		chemical reagent			0.0441	CYBB,VSIG4		N/A	N/A
BB-Cl-amidine		chemical reagent		-0.728	0.00599	COL1A1,FN1,HMGA1,IGF1		N/A	N/A
GSK3235025		chemical reagent			0.0441	PPARA,PPARGC1A		N/A	N/A
sea cucumber body wall meal		chemical reagent		0	0.0417	NR1H3,PPARA,PPARG,PPARGC1A		N/A	N/A
dBET6		chemical reagent			0.0201	ARL4C,DUSP4,PDE4B		N/A	N/A
1-eicosapentaenoylglycerol		chemical reagent			0.0441	MMP2,MMP9		N/A	N/A
DIM-C-pPhOH-3,5-Br2		chemical reagent			0.0201	PFKM,PHKG1,PYGM		N/A	N/A
DIM-C-pPhOH-3-Cl-5-OCH3		chemical reagent		-1.582	0.00293	ACTA1,COL1A1,FN1,PFKM,PHKG1,PYGM		N/A	N/A
Ro41-5253		chemical reagent		-1.356	0.000666	APOD,CD38,CDKN1A,CRABP2,CSF1R,F3,PLAT,PPARG		N/A	N/A
Am 580		chemical reagent		1.685	0.0228	APOD,CYP26B1,F3,NTRK2,PDCD4,PLAT,PPARA,PPARG,RAI14,TIMP1		N/A	N/A
miR-508-3p inhibitor		chemical reagent		0.849	0.00193	CDH1,SERPINE1,TWIST1,VIM		N/A	N/A
miR-499a-5p inhibitor		chemical reagent			0.0441	MX1,OAS1		N/A	N/A
miR-208b inhibitor		chemical reagent			0.0441	MX1,OAS1		N/A	N/A
Pam3-Cys-Ser-Lys4		chemical reagent		1.517	2.93e-05	AOX1,BIRC3,BNIP3,CASP8,CCN4,CCR7,CD14,CD55,CHI3L2,CSF1R,DDIT4L,F3,FCGR2A,GAPDH,HAVCR2,IFI16,IFITM1,IL7R,ITGA4,LTBP1,MAOB,MMP2,MMP9,MXRA5,MYD88,NLRP3,PLA2G2A,RGS1,RGS2,SERPINE1,SPI1,TGFB3,TLR1,TLR2,TLR3,TLR4,TLR6,TNFRSF11A,TNFSF13B,VCAM1		N/A	N/A
CA074-methyl ester		chemical reagent		-0.152	0.0135	LAMP1,LAMP2,NLRP3,SPHK1		N/A	N/A
SFLLRN (PAR1-activator)		chemical reagent		-0.272	0.000511	CD55,DOK2,F13A1,GAPDH,MYL9,PEBP1,PHB2,PLEK,RGS18,TPI1		N/A	N/A
N-formyl-Met-Leu-Phe		chemical reagent		0.6	0.00748	ACTN1,CAPG,CYBB,IFIT2,ITGB2,MSN,RAC2,SELL,TYRO3,VEGFA,VSIG4		N/A	N/A
calpeptin		chemical reagent		-1.387	0.0153	COBL,GRK3,MMP9,TLR4,VIM		N/A	N/A
NSOP00313		chemical reagent			0.0235	COL1A1,PPARG		N/A	N/A
8-(4-sulfophenyl)theophylline		chemical reagent			0.03	MMP2,TGFB1,TIMP1		N/A	N/A
molybdenum disulfide		chemical reagent		-1.761	1.43e-10	ADAMTS7,C1orf198,CD248,CDKN2B,COL12A1,COL16A1,COL1A1,COL5A2,COL8A2,CSF2RB,CTSK,ELN,FBN1,FN1,FNDC1,FSTL1,FZD7,GPNMB,HAPLN3,HMGA1,IDH2,IFI44,ITGA11,JUP,LMOD1,MYH10,OSBPL10,PDGFRB,PLA2G4A,PLTP,PODN,PVR,PXDN,SPARC,SPP1,STEAP1,TP53I11,TPM1,TPM2		N/A	N/A
cyclohexanecarboxylic acid		chemical reagent			0.0441	ENO2,NCAM1		N/A	N/A
ionomycin		chemical reagent		1.536	0.00581	CCND2,CCNG2,CD276,CD4,DGKA,FGF18,GRK3,IKZF1,ITGB2,ITM2A,KCNJ2,KCNN2,LAMP1,MMP9,NDFIP2,PFKM,PKM,PPARG,PTAFR,PTPRJ,PTPRS,RAB10,RGS2,RORC,SOCS2,SPP1,TGFB1,TLR2,TNFSF14,TRAF5		N/A	N/A
N-acetylsphingosine		chemical reagent		-0.974	0.000214	BNIP3,CDKN1A,COL1A1,COL1A2,COL3A1,GSTM5,MAP3K5,MYOG,PDE3B,PTGER3,RXRA,SERPINE1,SPHK1		N/A	N/A
CpG ODN 1826		chemical reagent		1.591	0.00722	ADRB2,CCR7,CD14,CYBA,CYBB,IFIT3,IRAK4,MYD88,NCF2,OAS1,OAS2,OAS3,PELI2,PKM,RGS1,RGS2,TLR4		N/A	N/A
dimethyl n-oxalyl-glycine		chemical reagent		-0.847	1.68e-06	AKAP12,ANG,ATP1B1,BNIP3,BTG1,CCNG2,COL1A1,CORO1A,ENO2,ERBB4,ERRFI1,FTL,FYN,GAPDH,GJA1,GPI,HLA-DRB1,IKBIP,ITPR1,LNPK,LOX,LOXL2,NDRG1,PFKFB1,PGK1,PGM1,PLOD2,PPP1R3C,PYGL,RET,RNF122,RORA,RRAGD,SERPINE1,SH2B2,SLC29A4,SMAD9,SRPX,TGFBI,TPI1,TUBA1A,VCAM1,VEGFA,VLDLR		N/A	N/A
L744832		chemical reagent		1.067	0.00599	CDKN1A,COL1A2,PLD1,TGFBR2		N/A	N/A
NCGC00378430		chemical reagent			0.0235	CDH1,FN1		N/A	N/A
SB204990		chemical reagent		0	0.0188	CCR7,PKM,PPARGC1A,SPI1		N/A	N/A
MI-503		chemical reagent		-1.455	0.00724	CCND2,CDH1,FN1,SPP1,TGFB1,TWIST1		N/A	N/A
U73122		chemical reagent		-1.346	0.0136	ATF4,CCND2,CDH1,FN1,MMP14,MMP2,TLR4,TPM1,VCAM1,VIM		N/A	N/A
Ni2+		chemical reagent		1.987	0.171	BIRC3,CSF1,NDRG1,VCAM1		N/A	N/A
lipid A		chemical toxicant	Activated	2.813	0.0488	C3,CD14,LYN,MSR1,PRKCD,PTPRC,SYK,TLR3		N/A	N/A
E. coli B4 lipopolysaccharide		chemical toxicant	Activated	5.072	6.5e-06	ABCB4,ANXA1,C1QB,C5,CASP8,CCR7,CD38,CYTH4,EMB,F13A1,F3,FBLIM1,FCER1G,FIBIN,GBP2,GPNMB,HGF,IFI16,IFI35,IFIT3,IFITM3,IL1R1,IL33,IRAK3,LCP1,LCP2,MRC1,NLRP3,PABPC1L,PDE3A,PDLIM5,PLA2G4A,PLEK,PPARA,PROS1,PTPN6,PTPRC,RAB10,RAB7B,RHOC,RTP4,SAMSN1,SERPINH1,ST3GAL1,TLR2,TLR4,TNFSF8,TRAF5,TRAM2,VCAM1		N/A	N/A
tetrabromobisphenol A		chemical toxicant	Activated	3.578	6.51e-08	COL12A1,COL16A1,COL1A1,COL1A2,COL3A1,COL6A1,EGF,ITGB3,ITGB5,LOX,LTBP1,SERPINH1,STAT6,TGFB1,TGFB3,TGFBR2,THBS2,TIMP1,TIMP2,VEGFA		N/A	N/A
hexachlorobenzene		chemical toxicant	Activated	4.372	2.72e-10	AIFM1,ANXA1,ANXA2,CD14,CD44,CLU,CP,EMP3,FBLIM1,FCGR2A,FXYD5,GPNMB,LGALS3,MMP2,MMP9,MRC1,S100A10,S100A11,SPP1,TES,TIMP1,TMSB10/TMSB4X,VIM		N/A	N/A
cigarette smoke		chemical toxicant	Activated	2.15	6.72e-07	ACTA1,AHR,AOX1,ATF4,BASP1,C3,CDKN1A,CLU,DNAJB5,ELN,FBXO32,FN1,FTL,G6PD,GPX3,GSTM5,IFITM1,IGF1,LAMP2,LRP1,MMP2,MMP9,MX1,MYD88,NOX4,NRG1,OAS1,OAS2,OAS3,OASL,P2RX4,P2RX7,P2RY13,PDK2,PPARA,PRDX5,SERPINE1,SOD3,SPTAN1,TCN2,THY1,TIMP1,TLR4,UGDH,USP19		N/A	N/A
cuprizone		chemical toxicant	Activated	3.522	5.84e-12	ALDH18A1,ALDH1L1,ALPK1,ANXA2,APBB1IP,ARHGDIB,C1QB,C1QC,CAPG,CHI3L1,CIART,CNN3,CSPG4,CSRP1,FAM78A,FCGR2A,FLNA,GLUL,GPR34,GSN,HAVCR2,HOMER1,IGF1,IKZF1,IRF8,ITPR1,JAM3,LAMP2,LCP1,LGALS3,MBP,MPP7,MSN,NCKAP1L,NLRP3,PRDX6,PRKCD,PTPRC,RAMP3,RPS24,SH3BGRL,SYNPO,VIM		N/A	N/A
dimethylnitrosamine		chemical toxicant	Activated	3.132	0.0103	ARRB1,CDH1,CDKN1A,COL1A1,COL1A2,COL3A1,MMP9,TGFB1,TIMP1,VIM		N/A	N/A
1,4-bis[2-(3,5-dichloropyridyloxy)]benzene		chemical toxicant	Activated	2.289	0.0454	ABCB4,ABCC3,ACADM,CCN4,CDKN1A,CYP7B1,ECI2,FAM107B,IL1R1,PCK1,PDE3B,PPARA,SAT1,SLCO1C1,STEAP4,TUBA4A,UCP3		N/A	N/A
kainic acid		chemical toxicant	Activated	2.245	0.000176	APOE,ATF4,CACNA2D1,CCN4,CD44,CDH1,CHGB,CIART,CRMP1,CSF1R,CUBN,DAB2,EGF,ERBB4,ERRFI1,FGFR2,FN1,GJA1,HOMER1,IGF1,LMO1,MMP2,MMP9,NCAM1,NGFR,NTRK2,PLAT,PTGER3,RET,RGS2,SPP1,TIMP1,VEGFA		N/A	N/A
1-methyl-4-phenyl-1,2,3,6-tetrahydropyridine		chemical toxicant	Activated	2.906	0.036	ANK1,ANXA2,CASP1,CASP8,CSF1,CSF1R,CYBB,FSTL1,HOMER1,IDH2,NCF2,NLRP3,PARK7,PDGFRA,PTPRC,TLR4		N/A	N/A
okadaic acid		chemical toxicant	Activated	2.249	0.0532	ANXA1,BCL6,BNIP3,CCND2,CCNG2,CRABP2,CYBB,ELN,IL21R,IRS1,MMP9,NDRG1,RXRA,SPP1		N/A	N/A
4-methylnitrosoamino-1-(3-pyridinyl)-1-butanone		chemical toxicant	Activated	2.596	0.0743	ANXA1,CDKN1A,LCP1,LOX,SPP1,TBXAS1,TKT,TP53I3		N/A	N/A
thioacetamide		chemical toxicant	Activated	4.858	6.4e-16	ADD3,AKAP12,ANXA1,ANXA2,BARD1,BGN,BHLHE40,BIRC3,CD14,CD44,CD55,CHAF1B,CLU,COL1A1,COL1A2,COL3A1,CP,CPA3,CPQ,CXCL16,DKK3,ELN,EMP1,EMP3,F2R,FBLN5,FBN1,FCGR2A,FSTL1,GATM,GDE1,GNG11,GPNMB,GPX3,HGF,IFITM2,IGF1,KLRG1,LGALS3,LGALS3BP,LOX,LTBP1,MMP14,MMP2,PCOLCE,PDGFRA,PKM,PRELP,PRMT1,PTGFRN,PTK2B,PTPRS,RGCC,S100A10,S100A11,SCN1B,SPARC,SPP1,STEAP3,TAGLN,TES,TGFB1,TGFB3,TIMP1,TIMP2,TMSB10/TMSB4X,TYRO3,USP2		N/A	N/A
crocidolite asbestos		chemical toxicant	Activated	2.207	0.148	CD44,GADD45A,PRKCD,SPP1,SRC		N/A	N/A
N-ethyl-N-nitrosourea		chemical toxicant	Activated	3.434	0.00402	CDKN1A,CSF1,IFI35,IFI44,IFIH1,IFIT2,IFIT3,IFITM3,OAS1,OAS2,SPP1,TIMP1,TNFSF8		N/A	N/A
9,10-dimethyl-1,2-benzanthracene		chemical toxicant	Activated	2.506	0.000576	AHR,CCDC80,CDH1,CDKN1A,EGF,FGF7,GADD45A,HGF,MMP9,MRC1,RUNX1,S100A9,SERPINE1,SNAI2		N/A	N/A
carbon tetrachloride		chemical toxicant	Activated	4.181	0.000836	AK4,AMY2B,AOX1,APOE,ARRB1,BIRC3,CCND2,CD38,CDKN1A,COL1A1,COL1A2,COL3A1,DCLK1,EGF,FN1,GADD45A,GBP5,HDGF,HGF,IGF1,IGFBP6,MMP2,MMP9,NDRG2,PDGFRA,PDGFRB,PPARG,PTAFR,SCTR,SLC8A1,SLCO1C1,SPHK1,SPP1,TGFB1,TGFBR2,TIMP1,TIMP2,VCAM1,VIM		N/A	N/A
4-hydroxynonenal		chemical toxicant	Activated	2.219	0.503	APPL1,HSPA1A/HSPA1B,MMP9,SERPINE1,TGFB1		N/A	N/A
pristane		chemical toxicant	Activated	2.183	0.0396	FN1,IFI16,IRF8,MRC1,OAS3,TGFB1,TLR3,TNFSF13B,VIM		N/A	N/A
beta-naphthoflavone		chemical toxicant	Activated	2.219	0.538	ABCC3,APOE,GSTM5,SLCO3A1,SOCS2		N/A	N/A
ethionine		chemical toxicant	Activated	3.212	6.32e-06	ANXA1,CD14,CD44,CLU,CP,GPNMB,LGALS3,S100A10,S100A11,SLC25A3,SPP1,TES,TIMP1,TMSB10/TMSB4X		N/A	N/A
phorbol 12,13-didecanoate		chemical toxicant	Activated	2.442	0.000599	ABCB1,CDH1,CDKN1A,CSF1,HSF2,IL1RAP,KCNN2,PARP1,PRKCD		N/A	N/A
pirinixic acid		chemical toxicant	Inhibited	-2.209	6.58e-12	ABCB4,ABCC3,ACADM,ACSL5,ACSS2,ANXA2,APOE,AQP3,AQP9,BNIP3,BSG,C3,C5,CDKN1A,CFH,CFI,CHAF1B,CIDEA,CLU,COL1A1,CYP7B1,DLAT,DYNLL1,ECI2,ELOVL1,ETFDH,F3,FBP2,FBXO32,FCER1G,G6PD,GADD45A,GAPDH,GLUL,GOT2,GPD2,GRPEL1,HGF,HILPDA,HSD17B11,IFITM3,IRF8,ITGB5,KLF10,LGALS3,LPIN2,MEST,MFN2,MMP9,NPC2,NR1H3,NRG4,PDCD4,PDCD5,PDHB,PERP,PGM1,PLA2G2A,PLEKHB1,PLTP,POLB,POPDC3,PPARA,PPARG,PPARGC1A,PPID,PSMA4,PSMA7,PSMC1,P…	1159 (50)	N/A	N/A
rotenone		chemical toxicant	Inhibited	-2.534	0.0263	ATF4,BIRC3,BSG,CYBB,GJA1,MEF2D,MMP9,PDP1,SELL,TIMP1,TIMP2,VCAM1		N/A	N/A
mono-(2-ethylhexyl)phthalate		chemical toxicant	Inhibited	-4.1	4.69e-08	ACADM,ACADSB,ACO2,ATP5F1B,CAMSAP1,CCND2,CELSR2,CS,CYC1,FBP2,FH,G6PD,GAPDH,GPI,HIPK2,IDH3A,LRP1,MDH2,NDUFA10,NDUFS2,NDUFV1,NR1H3,PCK1,PCOLCE,PDHB,PGK1,PPARA,PPARG,PPARGC1A,PPTC7,SDHB,SUCLG1,SUCLG2,TIMP2,TKT,TPI1,UQCRC1,UQCRC2,UQCRFS1	1160 (52)	N/A	N/A
Sn50 peptide		chemical toxicant	Inhibited	-2.246	0.0291	APOE,BIRC3,GJA1,LIPG,MMP2,MMP9,PPARG,SERPINE1,SLC8A1,TYMP,VCAM1		N/A	N/A
sulfo-N-succinimidyl oleate		chemical toxicant	Inhibited	-2	0.00599	IRAK4,NLRP3,TLR4,TLR6		N/A	N/A
isobutylmethylxanthine		chemical toxicant		0.516	7.62e-08	AEBP1,ATP5MC1,ATP5MC2,CD14,CD44,CDKN1A,COL1A1,COL1A2,COL3A1,COL6A1,CRABP2,CXCR4,ETFA,FN1,GAPDH,IFIT2,IFIT3,ITGB2,ITGB3,MITF,MMP2,NDUFS2,NDUFV1,NDUFV3,NR1H3,PDE3B,PDE4D,PDGFRA,PDGFRB,PLAT,PLIN1,PPARA,PPARG,PPARGC1A,PTGFRN,RXRA,SDHB,SERPINE1,SYK,TGFB1,THBS2,TIMP1,TIMP2,TYRO3,UQCRC1,UQCRC2		N/A	N/A
geneticin		chemical toxicant		1	0.0135	CDKN1A,DMD,HGF,PLAT		N/A	N/A
bucladesine		chemical toxicant		1.606	1.21e-05	AGL,ANXA1,APOE,C5AR1,CD14,CD38,CD44,CDH1,CDKN1A,CITED4,CLU,CXCR4,DMD,ENO2,EPHA4,ERRFI1,F3,FCGR2A,FDX1,FN1,FSTL3,GJA1,GLDC,GLUL,ID4,IGF1,IGFBP6,IRF8,ITGB2,JAK3,KCNAB2,MACROD1,MAP3K5,MCAM,MMD,MMP14,MMP2,MMP9,MYOG,NCAM1,NHERF1,PCK1,PDE4B,PDE4D,PDGFRA,RET,RGS2,SCG2,SERPINE1,SLC41A2,SMIM3,TGFB1,TGFB3,TGFBR3,TIMP1,TIMP2,TYRO3,WHRN,XAF1,ZDHHC7		N/A	N/A
tert-butyl hydroperoxide		chemical toxicant		1.96	0.153	CLU,FN1,GJA1,TGFB1		N/A	N/A
trichloroethylene		chemical toxicant		-1.941	0.00186	ANPEP,BNIP3,CCNG1,COL1A1,COL3A1,CSNK2A1,FBXO3,NHERF1,PLD1,PLS3,PTPRF,SOS2,SPARC		N/A	N/A
uranyl nitrate		chemical toxicant		1.418	1.47e-06	ATP5F1B,CD74,CSRP1,EEF2,FKBP3,FTL,GPI,GPX3,IFIT3,IGFBP7,INMT,LAMP2,LGALS3,MGP,MYD88,NDRG1,NUDT19,PDHA1,PEBP1,PHYH,PRDX2,RIDA,RPS24,SELENOP,SPP1,TAGLN,TPT1		N/A	N/A
fluoromethyl 2,2-difluoro-1-(trifluoromethyl)vinyl ether		chemical toxicant		1.652	0.0022	CD44,CDO1,CLU,GPNMB,HNMT,HSPA1A/HSPA1B,LGALS3,SPP1,TIMP1		N/A	N/A
reactive oxygen species		chemical toxicant		1.91	0.141	CASP1,CDKN1A,CSF1R,CXCR4,F3,GADD45A,ITGB3,LAMA1,LPIN1,MFN2,PRDX5,SERPINE1,TGFB1,TLR2,VCAM1,VEGFA		N/A	N/A
3,4,5,3',4'-pentachlorobiphenyl		chemical toxicant		1.872	0.004	CAP2,CAPN9,CCND2,CD44,COL1A1,EGF,EPB41L3,GADD45A,HSPA1A/HSPA1B,HSPA2,KIF1B,PRKAR2B,PTGFR,SLCO3A1,SOCS2,TMSB10/TMSB4X		N/A	N/A
paraquat		chemical toxicant		1.539	0.00303	ADAM22,BNIP3,COL1A1,CYBB,DGKI,ELN,FN1,KIF1B,LAMP2,LPIN2,MBOAT2,MMP9,PLCE1,PLTP,SLC8A1,SOD3,TGFB1,TIMP1,UNC13C,VEGFA,ZBTB44		N/A	N/A
3-aminobenzamide		chemical toxicant		-1.368	0.0119	CDKN1A,COL1A1,COL3A1,MMP9,PARP1,TIMP1		N/A	N/A
methylnitronitrosoguanidine		chemical toxicant		1.549	0.00356	BTG1,CDKN1A,GADD45A,KLF10,PLAT,POLB,SERPINE1,TP53I3		N/A	N/A
methyl methanesulfonate		chemical toxicant		1.215	0.0147	ATF4,BTG1,CCNG1,CDH1,CDKN1A,GADD45A,NARS1,PLXNB2,ST14,TRIM22,VIM		N/A	N/A
methylmercury		chemical toxicant		-1.941	0.00608	ANPEP,BNIP3,CCNG1,COL1A1,COL3A1,CSNK2A1,FBXO3,NHERF1,PLD1,PLS3,PTPRF,SOS2,SPARC		N/A	N/A
cytochalasin B		chemical toxicant			0.0329	CDKN1A,MCAM,MMP2,MMP9		N/A	N/A
cytochalasin D		chemical toxicant		-0.174	0.00177	ACTA1,CAV3,HOXB3,HOXB6,ITGA11,MMP14,MMP16,MMP2,MMP9,SOX5,SOX6,TIMP2		N/A	N/A
2,2'-dipyridyl		chemical toxicant			0.0123	LOX,LOXL2,NTRK2		N/A	N/A
diethylnitrosamine		chemical toxicant		1.432	0.000106	ATOSA,BIRC3,CASP8,CCND2,CD44,CDH1,CDKN1A,CES3,COL1A2,COL3A1,CYP4F12,CYP7B1,DCLK1,GPC3,GSTM4,GSTM5,HGF,HRH2,IL1RAP,MYH1,NR1H3,PLSCR1,PPARG,PPARGC1A,S100A9,SLC37A4,TGFB1,THY1,TIMP1,TIMP2,VEGFA		N/A	N/A
aphidicolin		chemical toxicant		0.889	0.00576	CDKN1A,GADD45A,IFI16,IFI44L,MX1,MYOG,OAS1		N/A	N/A
2,3,4,7,8-pentachlorodibenzofuran		chemical toxicant		1.36	0.00645	CAP2,CD44,COL1A1,EGF,EPB41L3,GADD45A,HSPA1A/HSPA1B,HSPA2,PRKAR2B,PTGFR,TMSB10/TMSB4X		N/A	N/A
aristolochic acid I		chemical toxicant		1.964	0.167	ACADM,CDKN1A,COL1A1,FN1,HIBCH,MRC1		N/A	N/A
tetrachlorodibenzodioxin		chemical toxicant		0.534	2.14e-08	ABCB1,ACHE,ACTN1,ADHFE1,AHR,ALCAM,ALOX5AP,APH1B,AQP3,ARNT2,ATF4,BTG1,CAP2,CAPN9,CASP1,CDH1,CDH13,CDKN1A,CHD7,COL6A1,CUBN,CUL2,DMXL2,EBF1,EGF,ELN,EMP3,EPS15L1,F3,FZD7,GAS1,GNG11,GOT2,GPI,GRPEL1,HDAC4,HSPA1A/HSPA1B,HSPA2,IL1R1,IRS1,IRX5,KCNE3,KCNJ5,KIF1B,KPNA6,LPAR1,LYST,MDFI,MGP,MICOS10-NBL1/NBL1,MMP14,NRG4,PCCB,PCDH18,PCK1,PDE4B,PERP,PRKAR2B,PRKCB,PTGFR,PTPN13,RAB10,RXRA,RYR1,S100A9,SAT1,SERPINE1…	1247 (53)	N/A	N/A
chrysotile asbestos		chemical toxicant		1.951	0.291	CTSK,CTSS,PDIA4,TIMP1		N/A	N/A
malondialdehyde		chemical toxicant			0.0123	CDKN1A,COL1A1,TGFB1		N/A	N/A
benzo(a)pyrene		chemical toxicant		1.515	0.000768	ABCB1,ADAM12,ADAMTS16,AGTPBP1,AHR,ANXA1,ASPN,CDKN1A,CEBPG,COL8A1,DOK5,FYN,G6PD,HSPA1A/HSPA1B,IGF1,IGFBP6,IL1RAP,ITPR1,LCP1,MAP2K6,NUMBL,PDSS1,PPIF,PPP1R3C,PRKCQ,PRKG1,PTGER2,RHOC,SERPINE1,SFRP4,SNAI2,SOD3,TGFB1,TKT,VEGFA,VEGFD	1237 (53)	N/A	N/A
1-chloro-2-(2,2,2-trichloro-1-(4-chlorophenyl)ethyl)benzene		chemical toxicant		1.131	0.00434	AHR,ARNT2,CDKN1A,CYP7B1,GADD45A		N/A	N/A
1-naphthylisothiocyanate		chemical toxicant		1	0.0417	ABCB4,ABCC3,F3,SCTR		N/A	N/A
10-decarbamoylmitomycin C		chemical toxicant			0.0235	CDKN1A,GADD45A		N/A	N/A
dicarbethoxydihydrocollidine		chemical toxicant		1.987	0.441	ABCC3,MYD88,SPP1,VCAM1		N/A	N/A
nickel subsulfide		chemical toxicant			0.0235	NDRG1,VEGFA		N/A	N/A
benzene		chemical toxicant		-1.369	0.000576	ANPEP,BNIP3,CCNG1,CDKN1A,COL1A1,COL3A1,CSNK2A1,FBXO3,NHERF1,PLD1,PLS3,PTPRF,SOS2,SPARC		N/A	N/A
S-nitrosoglutathione		chemical toxicant		1.321	0.0141	BIRC3,CDKN1A,GJA1,IGF1,IRS1,PPARG,PRKG1,S100A10,VCAM1		N/A	N/A
hexarelin		chemical toxicant		-0.8	0.0153	ATP5F1B,IGF1,PPARG,PPARGC1A,TIMP1		N/A	N/A
thapsigargin		chemical toxicant		1.011	0.00175	ABCB1,ACADM,ADCY1,ASB11,ATF4,BCL6,BIRC3,C5AR1,CCNG2,CD44,CDH13,CDKN1A,CLU,COL1A1,COX5B,CP,CREB3L2,DCLK1,ERRFI1,FN1,GADD45A,HSPA1A/HSPA1B,IGF1,IL1R1,ITGA4,ITGB2,LPIN1,MLF1,MMP9,NT5M,PTPN6,SERPINI1,TLR2,TMEM100,TYMP,VCAM1,VEGFA		N/A	N/A
forskolin		chemical toxicant		0.788	2.23e-09	ACTA1,ACTN1,ADAMTS16,ADCY9,ADORA3,ADSL,AGL,AKAP12,ALDOA,AQP3,ARHGAP1,ARL4C,ATP1B1,ATP6AP2,ATP9A,AVPI1,AXL,BHLHE40,CAP2,CCND2,CD14,CD163,CD4,CD44,CD55,CDKN1A,CDKN2B,CHGB,CHRNA1,CITED4,CLU,COL1A1,COL1A2,CSF1,CXCR4,DAB2,DAPK1,DYRK3,EPHA4,ERRFI1,FBLN5,FDX1,FDXR,FGFR2,FN1,GAB2,GADD45A,GJA1,GSTM5,HILPDA,HOMER1,HSPA1A/HSPA1B,HSPA2,IGF1,IGFBP6,ITGB5,ITPR1,JAK3,JMJD6,LAMP1,MACROD1,MAP3K5,MFN2,MITF,MMD,MMP…		N/A	N/A
carbenoxolone		chemical toxicant		0.096	0.00136	COL1A1,COL3A1,CYBA,FGF7,LOX,MMP9,NOX4,SPP1,TIMP1		N/A	N/A
monocrotaline		chemical toxicant		0.362	0.0238	BCL6,CMKLR1,CYBB,GADD45A,MMP2,MMP9,MRS2,NCAM1,NIPA1,SLC41A2,SMAD9,SPP1		N/A	N/A
dichlorovinylcysteine		chemical toxicant		1.987	0.27	MDH2,PKM,PRDX5,TUFM		N/A	N/A
glyphosate		chemical toxicant			0.0235	ITPR1,S100A9		N/A	N/A
thymeleatoxin		chemical toxicant			0.0441	CD55,CDKN1A		N/A	N/A
arsenite		chemical toxicant		0.392	1.35e-05	ABCB1,ADAM12,ADAMTS16,AHR,ASPN,ATF4,CDH1,CDKN1A,COL8A1,GADD45A,GSTM5,HGF,HSPA1A/HSPA1B,IGF1,IL1RAP,PDSS1,PPP1R3C,PRKG1,SERPINE1,SFRP4,SLC38A2,SNAI2,TGFB1,UGDH,VEGFA,VEGFD		N/A	N/A
cadmium		chemical toxicant		1.468	0.0385	C3,CDKN1A,CUBN,CYP26B1,DLD,ITPR1,LGALS3,LOX,MGP,SLC30A1,TIMP1,UBE2D1		N/A	N/A
PI3K (complex)		complex	Activated	4.21	2.05e-06	ADAM12,ADAM28,ADRB2,ALOX5AP,ATF4,BIRC3,CCND2,CCNG2,CD44,CD55,CDH1,CDKN1A,CDKN2B,COL1A1,CXCR4,CYBB,FBLN5,FBXO32,FN1,G6PD,GJA1,GSTM5,IGF1,IL33,IL7R,ITGB2,LASP1,LTBP2,MAP3K5,MCAM,MITF,MMP14,MMP2,MMP9,MRC1,NOX4,PDCD4,PIK3CG,PLA2G4A,POSTN,PRDX2,PRKAR2B,RGS2,SELL,SERPINE1,SPI1,SPP1,TAGLN,TLR4,TNFRSF11A,TYMP,VCAM1,VEGFA	1605 (161)	N/A	N/A
IgE		complex	Activated	4.551	2.56e-12	ACTN1,ANXA1,AQP3,ARRB1,BCL6,BCR,C3,CAMK2G,CCND2,CD53,CD74,CDKN1A,CHST11,CISH,CLEC4E,CLEC7A,CTSK,CXCL16,DUSP3,DUSP4,ELMO1,EMILIN1,ENO2,ERRFI1,F2R,FCER1G,FGD2,FHL2,FYN,GSN,HAVCR2,IL33,IL7R,IRAG2,LCP2,LRRC38,MAPKAPK3,MMD,NABP1,NGFR,NHERF1,PEA15,PEBP1,PIK3CD,PPARG,PPIF,PPP1R3B,PPP3CC,PTPN22,PTPN6,PTPRF,PTPRS,RAB7B,RAI14,RAMP3,RPS6KA3,RRP15,RUNX1,SDC3,SLC11A1,SNRPD3,SPHK1,SPP1,TCIRG1,TGFB1,TLR2,TLR7,T…	1117 (31)	N/A	N/A
PDGF (complex)		complex	Activated	2.875	3.17e-05	CCND2,CD44,CDKN1A,CDKN2B,CYBA,ERRFI1,F3,FN1,GJA1,ITGB3,MEOX2,MMP2,NCAM1,NOX4,PPARG,SERPINE1,SPARC,TGFB1,TGFB3,TIMP1,TWIST1,VCAM1,VEGFA	1468 (109)	N/A	N/A
STAT5 dimer		complex	Activated	2.789	0.00681	BCL6,BIRC3,CCND2,EBF1,IGF1,PPARG,SOCS2,TLR2	1391 (91)	N/A	N/A
PDGF-BB		complex	Activated	2.173	6.89e-11	ADD3,ADRB2,AHR,AKAP12,ARAF,BHLHE40,C3,CALD1,CD44,CDKN1A,CDO1,COL12A1,COL1A1,COL1A2,COL3A1,CP,CSF1,CSF1R,DAB2,DBNDD1,DCN,F3,FBLN5,FGF7,FHL2,FLNA,FMO1,FN1,FXYD5,GADD45A,GBP2,GJA1,GLUL,HDAC4,IGF1,IGFBP4,KLF10,LGALS3,MICOS10-NBL1/NBL1,MMP14,MMP2,MMP9,MYH1,NOX4,NR1H3,PCOLCE,PDGFRA,PDGFRB,PLAT,PLCG2,POSTN,PPARG,PRRX2,RGS1,RGS2,SAT1,SERPINE1,SLC25A11,SPHK1,SPI1,SRF,SYK,TAGLN,TGFB1,TGFB3,TIMP1,TOB1,TRIB1…	1364 (84)	N/A	N/A
SMAD2/3/SMAD4		complex	Activated	2.949	0.000169	CDH1,CDKN1A,CDKN2B,COL1A1,COL1A2,CXCR4,GSC,ITGB5,MMP2,NOX4,SERPINE1,SNAI2,VIM	1455 (120)	N/A	N/A
Ap1		complex	Activated	3.237	0.0678	ATP6AP2,CD44,CLU,F3,FN1,GSC,IGF1,IL33,MMP14,MMP2,MMP9,MSR1,NDRG1,PCK1,PLA2G2A,SERPINE1,SLC8A1,SNAI2,SPARC,TGFB1,TIMP1,TLR4,VCAM1,VEGFA		N/A	N/A
NFkB (complex)		complex	Activated	2.867	0.000446	ABCB1,AHR,AMPH,APOE,ATP6AP2,BIRC3,C3,CASP1,CASP8,CAV3,CCND2,CCR7,CD44,CD74,CD82,CDH1,CDKN1A,CITED4,CLEC4E,CLU,COL1A2,CSF1,CSNK2A1,CXCR4,CYBB,DMBT1,DOK5,F3,FGF5,FN1,GADD45A,GBP2,GPR34,HDGF,HERC5,IL7R,ITPR1,KYNU,LAMP2,MMP2,MMP9,MSTN,MYLK,NCAM1,NCF2,NCOA7,NOP14,NUMBL,PEA15,PLA2G2A,PLD1,PPARA,PPARG,PPIF,PRKCD,PTAFR,RUNX1,SDC4,SENP2,SERPINE1,SFRP2,SLC2A12,SLC2A5,SLC37A4,SLIT2,SLPI,SNAI2,SOD3,SOX5,SPP1…	1528 (123)	N/A	N/A
LDL		complex	Activated	3.335	4.96e-07	ADCY1,AKAP1,APOE,AXL,BHLHE40,C3,CAMK2B,CASP1,CASP8,CCR7,CDKN1A,CTSK,CYBA,CYBB,EMB,F3,FBN1,HSPA6,IFIT2,IFITM1,IGF1,IGFBP4,IRAK3,IRAK4,ITGB3,ITPR1,LASP1,LRP1,MMP14,MMP16,MMP2,MMP9,MSR1,MX1,NLRP3,NPC2,NR1H3,PARP1,PLAT,PPARG,PTAFR,PTPRF,RABEP1,RYR2,SERPINE1,SHC1,SIGLEC1,SNAI2,SPHK1,TAGLN,TGFB1,TGFBR2,TGFBR3,TLR2,TLR4,TMEM100,VCAM1,VEGFA	1625 (140)	N/A	N/A
IFN gamma		complex	Activated	3.299	0.00111	ADAR,CASP1,CDKN1A,CHI3L1,CXCL16,CYBB,IFI44L,IGFBP4,IL33,IRF8,MMP9,MYD88,PCDH7,PCK1,PPARG,TLR3,TLR4,VSIG4,XAF1	1164 (59)	N/A	N/A
SMAD		complex	Activated	2.096	0.00727	CDKN1A,CDKN2B,COL1A1,COL1A2,ID4,SERPINE1,VEGFA	1531 (148)	N/A	N/A
IL12 (complex)		complex	Activated	2.456	0.00933	AHR,CASP1,CCR7,CD28,CD44,CDH1,CISH,CSF1,CYTIP,GJA1,HAVCR2,IFIH1,IFIT2,IL7R,IRF8,ITGA4,ITGB2,KLRG1,MMP2,MMP9,MYD88,PDCD4,SELL,SOCS2,TGFB1,TGFBR2,TIMP1,TLR2,TLR4,VEGFA	1169 (58)	N/A	N/A
ISGF3		complex	Activated	2.236	0.0247	HERC5,IFIH1,IFIT2,MX1,UBE2L6		N/A	N/A
NADPH oxidase		complex	Activated	2.213	0.0529	CYBB,F3,MMP9,SERPINE1,VCAM1		N/A	N/A
FcER1		complex	Activated	2.204	0.214	CD4,CSF1,FYN,IFIT2,IL33,ITPR1,MRC1,SPHK1		N/A	N/A
MAC		complex	Activated	2.378	0.0665	CASP8,FN1,PDHB,PTGER2,RGCC,SPP1		N/A	N/A
CG		complex	Activated	2.921	3.51e-08	ABCB1,ACSS2,ADCYAP1R1,ANK2,ARHGAP20,ARHGAP22,ATF4,BARD1,BHLHE40,BTG1,C1S,CCND2,CDH1,CDKN1A,CLU,CPM,CRYBG1,CSF1,CXCR4,CYP7B1,DMD,DPT,EFEMP1,ELAVL2,EMB,EMP1,ENPP2,EPHA3,EPSTI1,F3,FGF7,FILIP1L,FYN,GAS1,GJA1,HDLBP,HILPDA,HMGA1,HPCAL4,IFI16,IFIT3,IGF1,IGFBP4,IL33,IL4R,ITGA4,ITGB3,ITGB5,ITPR1,KCNQ5,LEPR,LGALS3BP,LGR4,MCAM,MMP19,MMP2,MMP9,NR1D2,NTRK2,PDE4D,PKIA,PLAT,PPARA,PPARG,PRICKLE2,PTGER2,PTGFR,PTK…		N/A	N/A
Collagen type I (complex)		complex	Activated	2.146	0.000465	APOE,CDH1,COL1A1,F13A1,FN1,HDGF,MMP14,MMP2,MMP9,PLOD2,PRRX2,RUNX2,S100A10,TGFB1,TIMP2,VIM	1490 (109)	N/A	N/A
Complement		complex	Activated	2.425	0.00056	C5,CASP1,CLU,F3,PDGFRB,VCAM1		N/A	N/A
Laminin5		complex	Activated	2.778	1.68e-06	CD81,COL1A2,FN1,MMP14,PLOD2,S100A10,SPARC,SPP1	1065 (36)	N/A	N/A
NF-Y		complex		0.51	0.0159	ABCB1,COL1A1,GADD45A,HDAC4,HOXB4,LPIN1,MYOG,PDGFRB,PKM,PROS1,SHOX2,TGFBR2,TIMP2,VLDLR		N/A	N/A
TCR		complex		1.273	3.95e-13	ALDOA,APOD,APOE,ARPP21,ATP5F1B,ATP5PD,BIRC3,BSG,CCR7,CCR9,CD28,CD38,CD4,CD44,CDH1,CISH,CS,CXCR4,CYTIP,FLNA,FYN,HERC5,IDH2,IFI44,IFI44L,IFI6,IFIH1,IFIT2,IFIT3,IL4R,IL7R,KLRG1,LAMP1,LCP2,LIPA,LPIN2,MDH2,MX1,MX2,MYD88,NDUFA10,OAS1,OASL,P2RX7,PDCD4,PDE3B,PDIA4,PGK1,PHB2,PIK3CD,PRDX6,PRMT1,PTK2B,PTPRC,RGCC,RNF128,RPL3,RPL38,RPL4,RPS13,RUNX1,SELL,SLC1A5,SLC25A3,SNRPD3,SOCS2,SPHK1,SPP1,SRF,TGFB1,TLR3,TL…	1471 (116)	N/A	N/A
RNA polymerase II		complex			0.000239	C3,CA12,CAP2,CCND2,CD14,CD4,CD82,CDH1,CDH11,CDKN1A,CDO1,CISH,CKM,COL1A2,CSDC2,CSF1,CXCR4,EBAG9,FOXC1,GADD45A,GAPDH,GBP2,HOXA9,HSPA1A/HSPA1B,IGF1,KCNAB2,MMP2,MMP9,MYOG,NBPF10 (includes others),OASL,PCDHGC3,PCK1,POLB,PPARG,RORC,RUNX2,SPAG7,SPI1,SPP1,TGFB1,THBS2,VEGFA,ZBTB18,ZNF83	1596 (148)	N/A	N/A
voltage-gated calcium channel		complex		0.218	0.00927	ACTA1,CCND2,ITPR1,PTPRC		N/A	N/A
calpain		complex		-1.131	0.0184	AQP4,GJA1,GRIA4,NTRK2,STAT6,TLR4		N/A	N/A
CD3		complex		-0.095	1.06e-17	AHR,ANG,ANXA1,AQP3,ARHGDIB,ATF4,BCL6,BIRC3,BST2,BTG1,CASP8,CCND2,CCR9,CD28,CD4,CD44,CD53,CD74,CISH,CLCN1,CORO1A,COX6C,COX7A1,CS,CUL4A,CXCR4,CXCR6,CYBA,CYC1,DOCK2,EDIL3,FCER1G,FKBP3,FTL,FYB1,FYN,G6PD,GAPDH,GGT5,GLDC,GPR37,GTF2IRD1,HAX1,HMCN1,HSPA1A/HSPA1B,ID4,IFI35,IFITM1,IFRD2,IGF1,IGFBP6,IL1R1,IL1RAP,IL21R,IL4R,IL7R,IRF8,ITGA4,ITGB5,ITPR1,JAK3,LAMP1,LCP1,LRP1,LTBP1,LTN1,LYN,LYPLA1,MDH2,MMP2,MSR1…	1339 (81)	N/A	N/A
PKA		complex		1.771	0.00577	ANTXR1,ANTXR2,APOE,CCR7,CD14,CD44,CDKN1A,DUSP4,GJA1,HOMER1,IFI6,IGF1,MBP,MEST,PCK1,PDE4B,PDE4D,PLD1,PPARGC1A,RGS2,RUNX1,SPI1,XAF1	1462 (93)	N/A	N/A
Fibrin		complex		-0.447	0.00345	CDH1,F3,FN1,NGFR,SERPINE1,TAGLN,TLR4	1487 (114)	N/A	N/A
F Actin		complex			0.0123	CTSS,FLNA,MMP2		N/A	N/A
Calcineurin (complex)		complex		0.553	0.032	CKM,FGF18,ITPR1,MYOG,PPARA,PPARGC1A,RGS2,RNF128,RYR1,SERPINE1,SLC8A1,SPP1		N/A	N/A
CK2		complex			0.0419	ATF4,CYBB,NGFR		N/A	N/A
TFIIH		complex			0.000759	CDKN1A,COL6A1,PPARG	1400 (76)	N/A	N/A
PDGF/AA		complex		1.367	0.00166	CDKN1A,FGF7,HGF,ID4,IGF1,PDGFRA,TGFB1,VIM	1120 (52)	N/A	N/A
NfkB1-RelA		complex		1.934	1	IRF8,MMP2,MMP9,VCAM1		N/A	N/A
SMAD3/SMAD4		complex			0.0441	CDKN1A,CDKN2B		N/A	N/A
PDGFRA/PDGFRB		complex			0.00833	CSF1,TIMP1	333 (8)	N/A	N/A
AMPK		complex		-1.174	1.89e-05	ACO2,CCND2,CDH1,CDKN1A,CS,CYBB,DUSP4,F11R,FBXO32,GJA1,IDH3A,LPIN1,MMP9,MSTN,NOX4,PCK1,PDHB,PLIN1,PPARG,PPARGC1A,RUNX2,SERPINE1,STIM1,UCP3,VCAM1,VIM,YBX1	1353 (88)	N/A	N/A
HDL/cholesterol		complex		-0.333	0.00736	ALDH1L2,DDR2,DEPTOR,EIF2S2,GPC6,KLHL24,MMP9,SLC30A1,VLDLR		N/A	N/A
RXR/VDR/vitamin D3		complex		1.793	0.122	CD14,CDKN1A,GADD45A,HOXA10,IGFBP6,SEMA3B,SPP1		N/A	N/A
GCR/glucocorticoid dimer		complex		0.522	0.0163	ADRB2,ANXA1,CD163,PCK1,PFKFB1,SLC37A4,SLPI		N/A	N/A
PRC2		complex		0.239	0.0245	FGF5,HOXB6,IFITM1,JAM2,MMP2,MX1,OAS1,OLIG1,PPP2R2B		N/A	N/A
RAR/RXR/retinoic acid		complex		1.265	0.0178	F11R,HOXB3,HOXB4,HOXD4,LAMB1,MEIS2,MMP9,PITX2,RET,VEGFA		N/A	N/A
IgG		complex		-1.408	8.84e-06	ADORA3,ADRB2,AHR,APOE,ATP1B1,BANK1,BHLHE40,BIRC3,C3,C5,CARD6,CCND2,CD209,CDKN1A,CDKN2B,CKM,COL1A1,COL3A1,CRABP2,CSF1,EMP1,FCGR2A,FN1,HDGF,IFIH1,IFIT2,IFITM1,IFITM3,ITGB2,LGALS3,MMP2,MMP9,NOTCH2,NT5E,PDE3B,PEA15,PLS3,PPARA,PPARG,PPARGC1A,PPIF,PTPN6,SDC4,SERPINE1,ST14,STAT6,SYNPO,TACSTD2,TGFB1,TGFBR2,TLR3,TLR4,TLR7,TNFSF14,TNFSF8,TOB1,VCAM1,VEGFA	1576 (162)	N/A	N/A
FSH		complex		0.352	1.66e-08	ACTA1,ACTN1,ADAMTS16,ADCY9,AHR,AKAP12,AKAP7,AQP3,ARHGAP1,ARL4C,ATP9A,AXL,CAMK2G,CAP2,CCND2,CD55,COPS5,CPE,CXCR4,DAB2,DAPK1,DUSP3,DYRK3,FDX1,FDXR,FILIP1L,FOXK2,GDE1,HSF2,ID4,IGFBP4,ING2,ITGB5,ITPR1,JMJD6,KLF10,LOX,MAP3K5,MAPK6,MEF2D,MICOS10-NBL1/NBL1,MMP2,MMP9,MN1,NEO1,NPC2,PCK1,PDXK,PGK1,PIK3CD,PKM,PLAT,PLCL1,PPARA,PPP1R2,PSMD3,PTGER2,PTPRF,RAB31,RASSF2,SERPINE1,TGFBR2,TGFBR3,TIMP1,TIMP2,TOB1,TP5…		N/A	N/A
Collagen(s)		complex		-0.651	0.0488	ATF4,C3,C5AR1,CD55,FN1,LAMP1,LAMP2,SERPINH1		N/A	N/A
Laminin (complex)		complex		-0.963	0.000339	BIRC3,CDH11,CHGB,COL1A1,FN1,MMP9,PTPRF,RUNX2,SDC4,SERPINE1,SNAI2,VIM	1542 (128)	N/A	N/A
BCR (complex)		complex		-1.014	4.97e-08	AIMP2,ALDOA,APBB1IP,APPL1,ARAP2,BANK1,BCL6,CCND2,CCNG2,CCR7,CD22,CD300A,CD44,CDC37,CDKN1A,CDKN2B,COX10,COX6B1,COX6C,CTSS,CXCR4,CYC1,FAM107B,GAPDH,GBP2,GPI,IGSF1,IRF8,ITGA4,LAPTM5,MS4A6A,MYBBP1A,NDUFA12,NDUFAB1,NDUFB3,NDUFB6,NDUFS6,PLEK,PTAFR,PTPN22,RAC2,RCL1,RRP12,S100A10,SAMSN1,SDHB,SELL,SLC1A5,SLC38A2,SUPV3L1,TES,TLR7,TMEM97,TNFSF8,TPI1,TRIB1,UQCRC2,UQCRFS1,ZNF217	1132 (30)	N/A	N/A
CBP/IRF1/IRF8/SPI1		complex			0.00833	CYBB,NCF2	1127 (55)	N/A	N/A
LH		complex		1.135	6.47e-08	ACTA1,ACTN1,ADCY9,AKAP12,ARHGAP1,ARL4C,ATP9A,AXL,BCL6,CAMK2G,CAP2,CCND2,CD55,CXCR4,DAB2,DAPK1,DUSP3,DYRK3,EEF1A1,EEF2,EIF3F,EIF3H,FDX1,FDXR,FGFR2,GJA1,ITGB5,ITPR1,JMJD6,MAP3K5,MAPK6,MMP19,MMP2,MMP9,NPC2,PDE4D,PDXK,PGK1,PIK3CD,PLAT,PLCL1,PRKAR2A,PSMD3,PTPRF,RAB31,RGS2,RPL3,RPL35,RPS13,RPS15A,RPS24,RUNX1,RUNX2,SFRP4,SLIT2,THBS2,TP53I11,TPM1,TPM2,TRIB1,TUBA1A,TYRO3,VEGFA,YBX3		N/A	N/A
VLDL		complex			0.0441	SERPINE1,VCAM1		N/A	N/A
Immunoglobulin		complex		0.198	7.16e-42	ACO2,ACSS2,ACTA1,ADAMTS12,ADAMTS2,ADCY3,ADRB2,AHR,ALDOA,ALKBH5,ANPEP,ANTXR1,APOE,AQP4,AQP9,ATG9A,ATP5F1A,ATP5F1B,ATP5MC3,AXL,BCL6,BHLHE40,BIRC3,BOK,BSG,BST2,C1QA,C1QB,C1QC,C3,C5AR1,CAPG,CAPN8,CASP1,CCND2,CCR7,CD14,CD163,CD276,CD28,CD300A,CD38,CD44,CD74,CD81,CDH1,CDKN1A,CIDEA,CISH,CLEC7A,CLU,COL1A1,COL1A2,COL3A1,COL5A2,COL6A1,COL6A2,COL6A3,COX6A2,COX6B1,COX8A,CRABP2,CSF1,CSF1R,CSF2RB,CTSS,CUL4A,CX…	1606 (147)	N/A	N/A
Collagen type IV		complex		-0.707	0.000326	ITGB3,MMP14,MMP2,MMP9,NES,SERPINE1,TAGLN,TIMP2	1260 (55)	N/A	N/A
CTNNB1/TCF		complex		0.689	0.0417	CD44,DKK2,GJA1,RUNX2		N/A	N/A
IFNGR		complex			0.0201	COL1A1,FN1,LAMA1		N/A	N/A
Hif1		complex		-0.343	0.00139	ALDOA,BNIP3,CCNG2,CDH1,CDKN1A,CP,CXCR4,FN1,GPI,LOXL2,LPIN1,PGK1,PKM,SERPINE1,TWIST1,VEGFA	1625 (145)	N/A	N/A
SDC3	1.288	other			0.0419	COL1A1,MYOG,RUNX2		turquoise	0.973884
CNTF		cytokine	Activated	3.631	4.27e-08	ACHE,APOD,ATP6AP2,C5AR1,CD14,CISH,CLEC7A,CP,CXCR4,CYBB,ENPP2,FXYD5,GATM,GJA1,GLI3,GMFG,GPC6,GPNMB,GPR65,HCAR2,HGF,IFI16,IGFBP7,IL7R,IRS1,KCNK6,LGALS3,MSR1,MYOG,NGFR,OSMR,OXCT1,P2RX4,P2RX7,PPIB,PTGER3,SATB2,SLC11A1,SOCS2,SPP1,STX1B,TGFB1,TIMP1,TLR2,TLR7,VIM	1128 (41)	darkturquoise	0.974535
SPTAN1	0.796	other			0.00599	CDKN1A,ITGB3,SPTB,SPTBN1	1361 (83)	turquoise	0.963912
TCL1A		transcription regulator			0.000123	C1QA,C1QB,C1QC,CLEC4E,CPA3,CSF3R,CTSS,CYBB,FCER1G,GPNMB,ITGB2,MMP19,MMP9,MPEG1,MSR1,RGS1,S100A9,SLC11A1,STEAP4,TLR7	1490 (107)	turquoise	0.95792
IL27		cytokine	Activated	3.778	4.4e-06	ADAR,AHR,BST2,CCND2,CD14,CD163,CD38,CD74,CR1,GBP2,IFI16,IFI35,IFI6,IFIT2,IFIT3,IFITM1,IFITM2,IFITM3,IFNLR1,MRC1,MX1,MX2,OAS1,OAS2,OAS3,OASL,PSMA4,RORC,SP100,SPTBN1,TLR3,TNFSF13B,TNFSF14,TRIM14,TRIM22,UBE2L6,VCAM1,VIM,XAF1	755 (23)	N/A	N/A
IFNL1		cytokine	Activated	5.743	1.54e-15	APOL6,BST2,CCR7,DDX60,F2R,GBP5,HERC5,IFI35,IFI44,IFI44L,IFI6,IFIH1,IFIT2,IFIT3,IFITM1,IFITM2,IFITM3,LGALS3BP,MLKL,MX1,OAS1,OAS2,OAS3,OASL,PLSCR1,RTP4,SAMD9,SHFL,SP100,SP110,TLR2,TRIM14,TRIM22,UBE2L6,XAF1,ZC3HAV1	970 (45)	N/A	N/A
CSF2		cytokine	Activated	4.003	1.36e-10	ALOX5AP,ANXA1,ARRB1,ATXN1,BIRC3,BSG,C3,C5AR1,CARD6,CASP1,CCND2,CCR7,CD14,CD163,CD209,CD276,CD28,CD38,CD74,CDH1,CDKN1A,CDKN2B,CFH,CHAF1B,CHST11,CISH,CLEC4E,CLEC7A,COL8A1,CSF1,CSF1R,CSF2RB,CXCR4,CYBB,DOK2,ELN,F2R,F2RL2,F3,GRK3,HCAR2,HGF,HILPDA,HOXB4,IFITM3,IFNLR1,IGF1,IL1R1,IRAK3,ITGA4,ITGB3,ITGB5,LAMP2,LCP1,MED14,MMD,MMP14,MMP2,MMP9,MRC1,NCAM1,NLRP3,NR1H3,OSMR,PDE4B,PIK3CG,PLD1,PPARG,PPIF,PTGER2,P…	1484 (96)	N/A	N/A
IL17A		cytokine	Activated	3.742	4.32e-06	ADRB2,C1QTNF7,C1S,C3,CD14,CD163,CD44,CDH1,COL1A1,COL3A1,COTL1,CP,CTSK,CXCR4,CYP7B1,EDIL3,FGF7,FMO1,FN1,GADD45A,GBP2,HGF,IGF1,IL33,ITPR1,LOX,LTBP2,MMP2,MMP9,MRC1,MT1M,NLRP3,OSMR,PLAT,PLXNB2,PPARA,PPARG,PTGFR,RORC,S100A9,SDC2,SERPINE1,SNAI2,SPP1,STEAP4,TGFB1,TGFBR2,TIMP1,TIMP2,TLR2,TLR3,TLR4,TNFRSF11A,TWIST1,TYMP,VCAM1,VEGFA,VEGFD,VIM	1352 (83)	N/A	N/A
TNF		cytokine	Activated	6.406	4.27e-27	ABCC3,ABCD2,ACADM,ACSL5,ACTA1,ADAMTS7,ADAR,ADGRG6,ADRB2,AEBP1,AKAP12,ALCAM,ALOX5AP,ANPEP,ANXA1,AOC3,APBB1IP,APOE,AQP3,AQP9,ARHGAP22,ARHGDIB,ATF4,ATP2B4,BCL6,BCR,BGN,BHLHE40,BIRC3,BMPER,BST2,BTG1,BTN3A3,C1S,C3,C5,C5AR1,CA12,CARD6,CASP1,CASP8,CCDC80,CCN4,CCND2,CCR7,CD14,CD163,CD209,CD28,CD38,CD4,CD44,CD55,CD74,CD82,CDH1,CDH11,CDH13,CDKN1A,CDO1,CEBPG,CHI3L1,CHI3L2,CHRNG,CHST11,CISH,CKM,CLEC4E,CLTCL1…	1528 (118)	N/A	N/A
IL13		cytokine	Activated	3.613	7.42e-15	ADAM28,ALOX5AP,ASPN,AVPI1,BMAL2,BZW2,C3,CASP1,CASP8,CD14,CD163,CD209,CD4,CD44,CFI,CHI3L1,CIDEA,CISH,CLEC4E,CLEC7A,COL1A1,COL1A2,COL3A1,COL6A2,CP,CTSK,CTSS,CXCR4,CYBB,CYSLTR1,DCLK1,DMBT1,DMXL2,DUSP10,ENPP2,ERBB4,F13A1,F3,FCGR2A,FCGR3A/FCGR3B,FGD2,FN1,G6PD,GPNMB,GPX3,GSN,HTRA1,IGF1,IL1R1,IRAK3,LIPA,LOXL4,LTBP1,MAP2K6,MMP14,MMP2,MMP9,MN1,MRC1,MRPL3,MS4A4A,MYOG,NLRP3,PAPSS1,PAX9,PCDHB10,PCDHB9,PID1,P…	1411 (93)	N/A	N/A
RHOC	0.98	enzyme			0.03	CDKN1A,GLUL,NAT8L		turquoise	0.954327
IFNA2		cytokine	Activated	5.351	2.21e-12	ANXA1,APOL6,BST2,C1S,CD28,CDKN1A,CDKN2B,CISH,DDX60,EPB41L3,FCER1G,GBP2,HERC5,HLA-DRB1,HSPA6,IFI16,IFI35,IFI44,IFI44L,IFI6,IFIH1,IFIT2,IFIT3,IFITM1,IFITM2,IFITM3,LAPTM4B,LGALS3BP,LYN,MMP9,MT1M,MX1,MX2,MYH2,NT5E,OAS1,OAS2,OAS3,OASL,PARP12,PARP4,PLAT,PLSCR1,PTAFR,SAMD9,SAMSN1,SERPINB9,SHFL,SOCS2,SP100,SP110,THEMIS2,TLR3,TRIM14,TRIM22,UBE2L6,VCAM1,VEGFA,XAF1,ZC3HAV1	1061 (40)	N/A	N/A
IL6		cytokine	Activated	3.628	7.56e-12	ABCC3,ACTA1,AGL,AHR,ANG,ANPEP,ANXA1,APOE,AQP4,ARL4C,ATP2A1,BCL6,BGN,BHLHE40,BST2,C3,C5AR1,CASP1,CCR7,CD14,CD163,CD209,CD38,CD44,CD53,CD74,CD82,CDH1,CDKN1A,CDKN2B,CFH,CISH,CLEC4E,CLU,COL1A1,COL3A1,CP,CSF1,CSF1R,CSF2RB,CSF3R,CTSK,CUL4A,CXCR4,CYBB,CYTIP,DCN,ENO2,ENPP2,EPHA4,ERRFI1,F13A1,F3,FN1,GADD45A,GBP2,HGF,HJV,IFI16,IFIT2,IFITM3,IGF1,IGFBP4,IGFBP6,IL1R1,IL4R,IL7R,IRF8,IRS1,ITGB3,ITGB5,ITPR1,LGR4…	1537 (138)	darkturquoise	0.594081
OSM		cytokine	Activated	4.98	2.58e-16	ABCC3,ACKR1,ACSL5,ADAMTS3,ADGRG6,AHR,ANXA1,ANXA2,AQP9,ARL4A,ARL4C,ATP2B4,ATP9A,BHLHE40,C1S,CCND2,CCNG2,CDH1,CDKN1A,CHI3L1,CHI3L2,CISH,CKM,COL1A1,COL1A2,COL3A1,COL6A1,COL8A1,COX6B1,COX7B,CPM,CSF2RB,DAPK1,DHRS7,DYRK3,ECM2,EDA2R,EMP3,EPHB2,F3,FN1,FOXC1,FOXN3,GBP2,GLUL,GMPR,GPNMB,HGF,HIPK3,HOXA9,HSPA2,IFI35,IGFBP6,IL33,IL4R,IRS1,JAK3,KLF10,KRR1,LEPR,LMO1,MAGED2,MAP2K6,MARCKS,MKNK2,MMP2,MMP9,MRC1,MUSK…	1475 (105)	N/A	N/A
GBP2	1.13	enzyme			0.0235	FN1,MMP9		turquoise	0.952626
TSLP		cytokine	Activated	2.135	0.0517	CCR7,CISH,LAMP1,MX1,PAX9,SELL,SLPI,STAT6,TGFB1,TIMP1,VEGFA		black	0.817317
CXCL8		cytokine	Activated	3.23	0.000886	ABCB1,ANXA1,CD44,CD74,COL12A1,COL1A1,COL3A1,CPE,CR1,F3,ITGB2,LGALS3,MAPK12,MMP2,MMP9,PAX9,SELL,SNAI2,TPM1,VCAM1,VEGFA	1516 (116)	brown	0.61247
ELMO1	1	other			0.0123	DOCK2,NOX4,TGFB1		turquoise	0.950683
TNFSF12		cytokine	Activated	2.199	0.231	ADAM12,ATP5PO,CLEC4E,F11R,FBXO32,MEF2D,MMP9,MYOG,PPARGC1A,RAC2,S100A9,THY1,TIMP1,VCAM1		black	0.593293
WNT1		cytokine	Activated	2.905	0.000685	CCDC80,CCN4,CCND2,CCNG1,CDH1,CDKN1A,COL3A1,DDIT4L,DKK2,EEF1A1,EIF1AX,ENPP2,FN1,GAS1,IGF1,MUSK,PDCD4,PITX2,PPARG,RNASE1,RUNX2,SERPINE1,SPP1,TWIST1,ZIC1	1386 (74)	N/A	N/A
IFNK		cytokine	Activated	2	0.153	IFIH1,MX1,OAS1,TLR3		black	0.777615
LYN	1.678	kinase		-1.97	0.0907	C5,C5AR1,CD22,CDKN1A,CSF1,FYN,ITPR1,MITF,SPHK1,STAT6,TGFB3,TRAF5		turquoise	0.983032
LTA		cytokine	Activated	2	1	CD44,ITGB3,SELL,VCAM1		N/A	N/A
CCL20		cytokine	Activated	2.92	5.49e-08	C3,CASP1,CDH1,CLEC7A,CYBB,FCER1G,GBP5,HAVCR2,LACC1,LIPA,NLRP3,PIK3CG,POSTN,SLC7A2,SYK,TLR4,VIM		N/A	N/A
CXCL12		cytokine	Activated	2.448	2.28e-05	ARAF,AXL,C5,CD14,CD4,CD44,CD82,CDH1,COL1A1,COL3A1,CTSK,CXCR4,CXCR6,F2R,FLNA,FN1,FYN,HIPK3,IGFBP7,IRF6,ITGB3,LCP2,LOXL2,MAPK12,MARCKS,MMP14,MMP2,MMP9,PRKCD,RHOC,RPS6KA3,RUNX2,RYR1,RYR2,SAA2,SOCS2,TIMP1,TNFRSF11A,VIM	1361 (82)	brown	0.930278
IL2		cytokine	Activated	2.358	3.87e-15	ABCB4,ACSL6,ADCY3,ADCY9,AHR,ALDOA,ANXA1,ARHGAP1,ARHGAP20,ARNT2,BCL6,BHLHE40,BIRC3,C3,CA5B,CAPG,CARD6,CASP1,CCND2,CCNG1,CCNG2,CCR7,CCR9,CD28,CD38,CD44,CD74,CDH1,CDKN1A,CISH,CMKLR1,CRABP2,CRMP1,CSF1,CSF1R,CSF2RB,CXCR4,CXCR6,CYSLTR1,CYTH4,CYTIP,DAPK1,DAPK2,DENND2D,DTX1,DUSP4,EIF2S2,EMP1,ENPP2,EPHA4,FCER1G,FCGR3A/FCGR3B,FGF13,FGF7,FGFR2,FYN,GAPDH,GBP2,GCNT1,GPR34,HAVCR2,HCK,HLA-DRB1,HSPA1A/HSPA1B,IFI…	1489 (109)	N/A	N/A
PTPRA		phosphatase			0.0441	ENO2,MYOG		turquoise	0.939264
IFNE		cytokine	Activated	2.724	0.00131	BST2,CDKN1A,HERC5,IFIH1,IFIT2,IFITM3,MX2,PTGER2,SLC7A2,TLR3,TRIM5	1055 (40)	N/A	N/A
IL32		cytokine	Activated	2.055	0.135	CASP1,CTSK,ITGB2,MMP2,MMP9,MX1,SNAI2,SPI1,VIM		red	0.79485
IFNA4		cytokine	Activated	3.162	0.0156	ATP2B4,GBP2,GBP5,IFIH1,IFIT2,JAML,MX1,OASL,PIK3AP1,SLCO3A1		N/A	N/A
IL1A		cytokine	Activated	4.799	0.101	APOD,BIRC3,BTN3A3,C3,CD44,CDKN1A,CSF1,CTSK,FGF7,IGF1,ITGB3,JAM2,LOX,MCAM,MMP14,MMP2,MMP9,PLA2G4A,PPARG,S100A10,S100A9,SAA2,SERPINE1,SPARC,SPP1,TGFB1,TIMP1,TLR2,VCAM1,VIM		N/A	N/A
TNFSF9		cytokine	Activated	2.219	0.0447	CCR7,CD14,CD4,PTPRC,VCAM1		green	0.635002
IFNL4		cytokine	Activated	2.403	0.00056	IFI6,IFIH1,MX1,OAS1,OAS2,OASL		N/A	N/A
IFNB1		cytokine	Activated	2.748	2.1e-06	AGL,APOL6,AXL,BHLHE40,BST2,BTN3A3,CARD6,CASP1,CASP8,CD14,CD38,CDKN1A,CLEC4E,COL12A1,CTSK,DKK3,F2R,FBN1,GAS1,GBP2,GBP5,HERC5,IFI16,IFI6,IFIH1,IFIT2,IFIT3,IFITM1,IL1R1,IRAK4,ITGB3,LAMB1,MMP2,MMP9,MX1,MX2,MYD88,NT5C3A,OAS1,OAS2,OGN,PARP12,PKP2,SH2D1B,SLFN13,SPP1,THBS2,TIMP1,TIMP2,TLR3,TLR7,TRIM14,TRIM38,XAF1	1479 (109)	N/A	N/A
CD82	1.057	other			0.03	DCN,LYN,TIMP1		turquoise	0.938441
EDN1		cytokine	Activated	2.733	1.82e-05	ACTA1,ADAM12,ANXA1,CALCRL,CCR7,CDH1,COL1A2,CXCR4,CYBB,ERRFI1,FN1,GJA1,ITGB3,LEPR,MBP,MCAM,MITF,MMP2,MMP9,MSN,NOX5,NRG1,PPARA,PRKCB,PRKCD,PTGER2,RAMP3,SELL,SERPINE1,SLC8A1,SOX5,TIMP1,TPM2,TPM4,TPT1,VCAM1,VCAN,VEGFA,VIM	1502 (118)	salmon	0.873163
VCAM1	1.61	transmembrane receptor			0.0201	CD44,MMP9,VCAM1		turquoise	0.935563
LY86		other			0.0188	ACTA1,CD14,COL1A1,COL1A2		turquoise	0.935068
TRAF3IP2	0.825	enzyme	Activated	3.258	0.0776	COL1A1,COL3A1,CSF1,CXCL16,IL33,MMP2,MMP9,POSTN,STEAP4,TGFB1,VCAM1		turquoise	0.9759
IFNA1/IFNA13		cytokine	Activated	2.268	0.00219	BCL6,IFI6,IFIH1,IFIT2,IFITM1,MX1,OAS1,OAS2,PLSCR1,SIGLEC1,TLR3,UBE2D1,UBE2L6	1032 (39)	N/A	N/A
PF4		cytokine	Activated	2.263	0.359	BIRC3,CDKN1A,CPM,DDX60,EPSTI1,F3,FN1,SPHK1,TGFB1		N/A	N/A
ZC4H2		other			0.0419	COX6B1,COX8A,NDUFB3		turquoise	0.928715
IL17F		cytokine	Activated	2.433	0.21	CXCR4,IGF1,RUNX2,S100A9,TGFB1,TRAF3IP2		N/A	N/A
WNT3A		cytokine	Activated	2.464	1.09e-12	AHR,ALPK2,AQP3,ATP1B1,ATP5MC2,ATP5MC3,ATP5PO,BGN,CAVIN4,CCDC80,CCN4,CCND2,CD300A,CD44,CDH1,COL1A1,COL1A2,COLEC12,CYC1,DCLK1,DCN,DKK2,EIF3F,FGF18,FGF5,FHL2,FMOD,FN1,GAS1,GGT5,GPNMB,IKZF2,IRS1,JAM2,MITF,MMD,MMP14,MYH2,NCAM1,NDUFA10,NDUFA12,NDUFA4,NDUFB10,NDUFB6,NDUFC2,NDUFS2,NDUFS6,NDUFS8,NDUFV1,NGFR,NRG1,OGN,OLIG1,PDGFRA,PITX2,PLD1,PLIN1,PNPLA3,PPARG,RASGRP3,RUNX1,RUNX2,SDC4,SFRP2,SLC7A2,SLPI,SPAR…	1599 (138)	N/A	N/A
HOXB8		transcription regulator			0.0441	MYLK,TAGLN		turquoise	0.92683
SCGB1A1		cytokine	Inhibited	-2.166	0.000599	C3,CDKN1A,FN1,ITGB2,MMP14,MMP2,MMP9,S100A9,SELL	1309 (58)	N/A	N/A
IFNL3		cytokine		1.46	0.0136	IFIH1,IFNLR1,MMP9,MX1,TLR2,TLR3,TLR4		N/A	N/A
NFATC4		transcription regulator			0.0195	COL1A1,COL3A1,CTSK,ITPR1,KCND2,PPARG,SPP1		turquoise	0.925785
CYTL1		cytokine			0.00833	IGF1,NDUFV1		N/A	N/A
GPR15LG		cytokine		-1.667	0.00875	CAPN8,COQ2,CSF1,IFIT2,IFIT3,IL7R,PREP,RAB7B,S100A9		N/A	N/A
FAM3B		cytokine			1.48e-05	CCN4,CDKN1A,DAPK2,DCN,FN1,GJA1,IGFBP4,PTN,RNASE1,SPARC		black	0.64378
NAMPT		cytokine		-0.999	6.06e-05	AIFM1,ALDH5A1,AXL,DLD,FN1,HIBADH,HIBCH,HSD17B11,IDH3A,IDH3B,MITF,MMP9,NDUFA12,NDUFA4,NDUFA9,NDUFB3,NDUFC2,PDGFRB,PPARGC1A,SDHB,SOCS2,TGFB1,UQCRFS1	1352 (68)	darkturquoise	0.790654
IL11		cytokine		0.524	0.0498	ANXA2,CDH13,IGF1,MMP2,MMP9,POSTN,PPARG,SCG2,SPHK1,SPP1,TIMP1,VCAM1		brown	0.63877
CTF1		cytokine		1.153	0.0194	ENPP2,IL4R,IRS1,MYLK,PPARG,SRF,TAGLN,TIMP1		red	0.936158
LASP1	1.089	transporter			0.03	CDH1,ITGA4,VIM		turquoise	0.920987
IL5		cytokine		1.213	1.8e-06	AK3,ALDOA,ANXA2,ATF4,ATP1B1,ATXN1,BCL6,BNIP3,CCND2,CCR7,CCR9,CD55,CDKN1A,CISD1,CISH,CSF2RB,CSF3R,CXCR4,CYSLTR1,DNTTIP2,EPS8,GADD45A,GBP2,GLIPR2,HSPA6,IL4R,ITGAD,KCNAB2,LCP2,LUM,MAPK6,MMD,MMP9,NABP1,NDRG1,NDUFV3,PDE4B,PGM1,PKM,PPIF,PTPRC,SLC1A5,SOCS2,TGFB1,THY1,TLR1,TMEM97,TNFSF8,TPI1,TPM4,VIM,ZNF25	1324 (73)	skyblue	0.832421
CXCL5		cytokine		0.132	0.0329	CDH1,COL1A1,COL3A1,PPARGC1A		N/A	N/A
Il3		cytokine		0.09	0.0215	ANPEP,BHLHE40,CCND2,CD14,CDKN1A,CISH,CSF1,CSF1R,CSF3R,IGF1,LYZ,PLA2R1,SPP1		N/A	N/A
IL3		cytokine		1.63	0.00432	ALOX5AP,ARHGDIB,BIRC3,C1QA,CCND2,CCNG1,CD14,CD53,CDKN1A,CEBPG,CISH,CSF1,CSF1R,CXCR4,DOK2,EEF1A1,EIF1AX,EIF3G,EMP3,F2R,FCGR2A,FKBP3,GADD45A,HDGF,HGF,HOXB4,HSPA2,IL33,ITGB3,KIF1B,LYN,MID1,NARS1,PTPN22,RIDA,RPL3,RPL4,SELL,SOX5,SPI1,TLR2,TLR4,TNFRSF11A,TNFSF8,VCAM1,VEGFA,YBX1	1294 (69)	N/A	N/A
IL4		cytokine		1.461	1.37e-21	ACSL6,ADCY1,ADRM1,AHR,ALOX5AP,ANXA1,ANXA2,APOE,APOL6,APOO,ATP2A1,BANF1,BCL6,BHLHE40,BMAL2,BNIP3,BST2,C3,C5AR1,CAMK1D,CAPG,CARM1,CCND2,CCR7,CCR9,CD14,CD163,CD209,CD22,CD276,CD300A,CD38,CD44,CD55,CD74,CDKN1A,CIMAP1B,CISH,CLEC7A,CLUH,COL1A1,COL1A2,COL3A1,COL6A2,COL6A3,CPEB3,CSF1,CSF1R,CSF2RB,CSF3R,CTSK,CXCL16,CXCR4,CYBB,CYSLTR1,DDX60,DGKA,DOCK10,DUSP10,EFHD2,EIF3G,F13A1,F2R,F2RL2,F3,FCER1G,FCGR2A,FC…	1504 (111)	N/A	N/A
IL7R	1.961	transmembrane receptor			6.92e-05	AHR,AP4E1,CCR7,DAPK1,EBF1,EEF2,EPHB2,ETNK2,FHL2,HOXA9,IKZF1,IKZF2,MYH10,PCDHB13,PKIA,SELL,SOCS2,SPON1,SRC,UST,VCAM1,VPS13A	850 (14)	turquoise	0.919995
CCL18		cytokine			0.03	MMP2,MMP9,TGFB1		N/A	N/A
IL20		cytokine		1.982	0.246	CTSK,EMILIN1,MMP9,TLR2,TNFRSF11A		N/A	N/A
Ccl6		cytokine		1.982	0.00599	CTSK,CTSS,MMP2,MMP9		N/A	N/A
CSF3		cytokine		1.48	4.57e-07	ACTN1,ADCY1,ARPC5,BEGAIN,BIRC3,CAPG,CCND2,CCR7,CD14,CD44,CISH,CSF3R,CXCR4,CYBB,DNM3,ENPP2,EPS8,GADD45A,GJA1,GRIN2B,HGF,HLA-DRB1,HOXB7,IGF1,ITGB2,JAK3,LYZ,MMP2,MMP9,MYH10,NTRK2,PLSCR1,PPARG,PRKCB,PTK2B,RGS1,RORC,SELL,SPI1,TAGLN,TGFB1,TLR2,TLR4,VCAM1,VEGFA	1313 (65)	salmon	0.786776
WNT7A		cytokine		1.35	0.0184	CDH1,HOXA10,MMP9,RUNX2,TWIST1,VIM		N/A	N/A
IL21		cytokine		1.769	8.3e-05	BCL6,BSG,CASP1,CCND2,CCR7,CD28,CD38,CDKN1A,CLIC5,FCER1G,GBP5,HAVCR2,IFI16,IFIT2,IFIT3,IL21R,IL7R,KLRG1,MMP2,MMP9,MYD88,OAS2,OASL,PTPRC,RORA,RORC,RUNX1,SELL,SLFN13,SOCS2,TGFB1,TLR4,TYROBP	1359 (88)	N/A	N/A
CX3CL1		cytokine		1.914	7.21e-07	APOD,ATF4,COL3A1,CRABP2,CSF1,GPNMB,GSN,IFI16,IFIT2,IFIT3,IGF1,IL7R,IMPDH1,LGALS3BP,LPAR1,LYZ,MAP1B,MEIS2,MICOS10-NBL1/NBL1,MMP2,MMP9,MSR1,MYLK,POSTN,PPARG,PYGM,SAA2,SOX5,SPHK1,SPON2,SPP1,TGFB1,TGFB3,TIMP1	1384 (79)	midnightblue	-0.291116
CD40LG		cytokine		1.775	0.000199	ADAM28,AHR,ALCAM,AXL,BCL6,BIRC3,BNIP3,BTG1,CASP1,CCNG1,CCNG2,CCR7,CD38,CD44,CDKN1A,CLU,CLUH,CSF1,CXCR4,CYTIP,DUSP4,F3,FFAR4,GADD45A,GRSF1,HSPA1A/HSPA1B,IFI44,IFI6,IFIT2,IFIT3,IFITM1,IL1RAP,IL21R,IL4R,IL7R,ITGA4,ITGB2,MARCKS,MMP14,MX1,PLA2G4C,PLEK,PVR,RASSF2,RGS1,RGS2,RIDA,SAMSN1,SELL,SERPINE1,STK4,TNFRSF11A,TNFSF13B,TNFSF8,TRAF5,TYMP,VCAM1,VEGFA,YBX3	1406 (103)	yellow	0.805038
IL12B		cytokine		1.982	1	PIK3AP1,RORC,S100A9,TGFB1,VCAM1		lightcyan	0.863786
CCL5		cytokine		1.127	0.00184	AHR,ALCAM,ATF4,C5AR1,CD163,CD44,CDC37,EGF,EMP1,F2R,F2RL2,HMGA1,MMP19,MMP9,PPIF,TLR4	1345 (69)	N/A	N/A
IL18		cytokine		0.172	0.0288	ACTA1,AQP3,BCL6,BOK,BSG,CCR7,CD163,CD44,CDH1,CSF1,CXCL16,ENPP2,FCGR3A/FCGR3B,GJA1,GRIN2B,HAVCR2,KLRG1,LAMP1,MMP9,SELL,SOCS2,SPP1,TGFBR2,TIMP1,TLR4,VCAM1,VEGFA		orange	0.791158
ZNF521	1	transcription regulator			0.000285	CTSK,FXYD5,MRC2,PPARG,SAMD9,TIMP1,TNFRSF11A	1117 (54)	turquoise	0.917633
LIF		cytokine		1.864	0.0183	ANKRD40,C16orf89,CD44,CDH1,CDKN1A,CISH,CSF1R,ENPP2,FGF5,FN1,GLUL,GRAMD2B,HGF,IFI16,IGF1,JAM2,KLF10,MMP14,MYOG,NES,OLIG1,PLD1,PPARG,RET,SFRP4,SOCS2,SPP1,TIMP1,TMEM176A,TMEM176B,VEGFA		purple	0.458165
IL15		cytokine		0.302	2.68e-16	AHR,ALDOA,ANXA1,AQP3,ARHGDIB,ATF4,BTG1,CAMK2G,CCND2,CCR9,CD209,CD28,CD38,CD44,CD53,CD55,CD74,CD84,CD96,CDH1,CDKN1A,CDKN2B,CISH,CMKLR1,CORO1A,COX6C,CSF1,CXCR4,CXCR6,ENO2,ENO3,FCGR3A/FCGR3B,FYB1,FYN,G6PD,GAPDH,GCNT1,GGT5,GLDC,GPD2,GPI,GRIA4,HAVCR2,HMCN1,ID4,IFI35,IFI6,IFITM1,IL1R1,IL1RAP,IL21R,IL7R,ITGB5,KLRG1,LAMP1,LAPTM5,LCP1,LYN,LYPLA1,MAPKAPK3,MX1,MYD88,MYH1,MYH2,NCAM1,NHLH2,OGN,PDCD4,PDCD5,PDE…	1400 (72)	green	0.901447
MIF		cytokine		0.293	0.000106	CD44,CD84,CDC34,COL1A1,COL4A4,CXCL16,CXCR4,CXCR6,F2R,GRIN2B,HGF,IFIT3,IL1R1,IL4R,IL7R,ITGA4,MMP2,MMP9,NR1H3,OAS2,OAS3,RORC,SOX6,TGFB1,TGFBI,TIMP1,TLR4,TRIM22,VCAM1	1610 (153)	N/A	N/A
TNFSF10		cytokine		0.657	0.0037	ADRB2,BIRC3,CASP8,CD14,CD28,CD4,CXCR4,IFI16,IFI6,IFITM1,IFITM2,IL17RD,IL7R,MMP2,MMP9,PPP3CB,PTPN22,PTPRC,RORC,SERPINH1,SP100,TIMP1,VEGFA	1329 (74)	green	0.783964
EPO		cytokine		-0.208	2.22e-05	ANK1,ATP5F1A,BCL6,BTG1,BZW2,CA1,CCND2,CCNG2,CDKN1A,CISH,CKM,CTSK,CUL1,CXCR4,DYRK3,EEF1A1,FXN,GAPDH,GLUL,GSPT1,HLA-DRB1,IDE,ITGA4,KAT2B,KLHL24,LAPTM5,LCP1,MIA2,MID1IP1,MMP2,MRC1,MYL1,MYOG,NMNAT1,OSBPL1A,PDCD4,PRKCB,PRKCD,PRKCQ,RNF128,SAMSN1,SDHB,SLC24A1,SOCS2,SPP1,SPTAN1,STRADB,TLR4,TPI1,TPT1,VEGFA,YBX1		N/A	N/A
IL7		cytokine		1.309	0.000873	AHR,CCND2,CCR9,CDKN1A,CISH,COL1A1,CSF1,CTSK,CXCR4,EBF1,FN1,HAVCR2,IL1R1,IL7R,JAK3,KLRG1,LAMP1,LYN,MAPKAPK3,MMP9,MX1,PPP6C,RORC,RUNX2,SELL,TNFSF8	1340 (70)	midnightblue	0.894949
PPBP		cytokine		0.391	0.00182	COL6A3,PDGFRB,SERPINE1,SRF,VEGFA		magenta	0.916252
IL19		cytokine		1.982	0.0629	CXCR4,FGF7,FN1,MMP9		N/A	N/A
TENM1	1.21	transmembrane receptor			0.0419	GPNMB,MGP,SOX5		turquoise	0.916553
GLIPR2	1.135	other			0.0441	CDH1,VIM		turquoise	0.903832
FTO		enzyme	Activated	2.18	5.27e-05	ABTB3,ADAMTS2,APOE,CD44,CDH1,CDKN1A,COL12A1,FN1,HSPA1A/HSPA1B,IGF1,KAT2B,MMP2,PDE4B,SIVA1,TACSTD2,THBS2,VIM		blue	0.735709
COL1A2	1.742	other			6.92e-05	CDKN1A,COL1A2,SERPINE1,TGFB1	1211 (55)	turquoise	0.902856
METTL4		enzyme	Activated	2.646	1.24e-05	ADAM12,ENO2,LOX,LOXL2,MXRA5,PLOD2,TGFBI		tan	0.936832
KDM6A		enzyme	Activated	2.407	0.0978	ARHGDIB,CFI,COL1A1,CSPG4,ENO3,FGF5,IRAK3,VCAM1		blue	0.515687
RUNX1T1		transcription regulator			0.0419	CCND2,CSF1R,SPI1		turquoise	0.897054
TRAP1	-1.12	enzyme	Activated	2.324	3.92e-06	AK3,ALDH1L2,ANXA1,ATP5F1A,CD44,CHCHD3,CNNM4,COPS5,COQ10A,COX5B,COX8A,EARS2,GAPDH,GNG2,HIBADH,NCAM1,NDUFB4,NES,PKM,PPP2R2B,SYK,TXN2,UBIAD1,VEGFA	1510 (123)	blue	0.969677
SASH1	0.955	other	Activated	2.333	0.197	CCND2,IFIT2,IFIT3,OASL,PLAT,SLCO3A1,TLR3,TNFSF8,USP25		turquoise	0.964427
FBLN5	0.958	other			0.00193	CDH1,MMP2,TGFB1,TWIST1		turquoise	0.894438
N6AMT1		enzyme	Activated	2.022	0.017	BTG1,CC2D2A,CDO1,CNN3,DAPK2,EPHB3,FSTL1,FZD7,IFITM3,IRS1,KCNE3,KLHL23/PHOSPHO2-KLHL23,LCP1,MARVELD1,MCM8,MPZL1,MYO1B,PDE3B,PLCE1,PLEKHB1,PRELP,SNX10,SRL		blue	0.888362
TUSC3	1.12	transporter			0.0441	CDH1,VIM		turquoise	0.891966
RIGI		enzyme	Activated	4.948	0.00157	C1S,CASP1,CD4,COLEC12,CTSS,DUSP4,HERC5,IFI35,IFI44,IFIH1,IFIT2,IFIT3,IFITM1,IL4R,IRF8,JAK3,MX1,OAS1,OAS3,SERPING1,SLC11A1,SPP1,TLR3,TLR6,ZC3HAV1	1391 (106)	N/A	N/A
ELOVL3		enzyme	Activated	4.472	3.47e-06	CD53,COL1A2,COL3A1,COL6A3,CTSS,CYBB,FCER1G,GPNMB,IFI16,IQGAP2,ITGB2,LIPA,LUM,LYZ,MMP2,MSR1,SPP1,TECR,TIMP1,TYROBP		greenyellow	0.751297
TGM2		enzyme	Activated	3.92	3.68e-08	ACSS2,ACTA1,AFF2,AQP9,ATXN1,BCL6,BIRC3,BNIP3,C3,C5AR1,CD300C,CD74,DAPK2,DDX60,FCER1G,FN1,GIMAP2,GJA1,IFI35,IFI6,IFIT2,IFIT3,ITGB3,JAML,KCNQ5,MGP,MMP2,MMP9,NCF2,NPC2,OAS1,OAS2,OAS3,OASL,PDGFRB,PLSCR1,RUNX2,SAMD9L,SELL,SLC7A2,SLC9B2,SLPI,SP110,SPP1,TGFB1,TRIM22,TYROBP,VSIG4,XAF1	1600 (151)	darkorange	0.769133
RRAS2		enzyme	Activated	5.126	1.09e-14	ADAMTS12,AHR,ALCAM,BVES,C5AR1,CD14,CD209,CD74,CDH1,CFH,CLDN14,COL6A3,CSF1,EDIL3,GPC3,IFI44L,IFITM1,IFITM2,IFITM3,IL4R,LAMB1,MDK,NCAM1,NMUR1,OASL,PARVA,PCDH7,PDGFRA,PDGFRB,PLSCR1,POSTN,PTGER2,RGS1,ROS1,RTP4,SCN1B,SDC2,SERPINE1,SHC1,SLIT2,THY1,TNR,TRIM14,VCAN,WARS1	1557 (137)	white	0.902729
CPT1B		enzyme	Activated	3.881	1.76e-17	ABCB4,ACADM,ARAF,ATP5F1A,ATP5F1B,ATP5MG,ATP5PD,COX10,COX6B1,COX7A1,COX7B,CRKL,CS,FBP2,FH,IRS1,MKNK2,NDUFA10,NDUFA4,NDUFA5,NDUFA8,NDUFA9,NDUFAB1,NDUFB10,NDUFB3,NDUFB6,NDUFC1,NDUFS2,NDUFS3,NDUFS6,NDUFV1,NDUFV3,PCK1,PDE3A,PDE3B,PHKB,PHKG1,PIK3CD,PIK3CG,PIK3R5,PPARGC1A,PPP1R3A,PPP1R3B,PPP1R3C,PRKAA2,PRKAG1,PRKAG2,PRKAR2A,PRKAR2B,PTPRF,PYGB,PYGL,PYGM,RAF1,SDHB,SH2B2,SHC1,SOCS2,SOS2,TRIP10,UQCRB,UQCRC2…		brown	0.630275
DPYSL2	0.775	enzyme			0.0441	CD44,VIM		turquoise	0.890898
PRMT5		enzyme	Activated	2.2	0.293	COX7A1,CUL4A,DCLK1,GAS1,PPARA,PPARG,PPARGC1A,RAF1		blue	0.76739
ZNF665	1.407	other			0.0201	ENPP5,POSTN,TGFB3		turquoise	0.888526
CYP2E1		enzyme	Activated	2.216	0.0529	C5AR1,CD14,COL1A2,NCF2,TLR4		blue	0.795275
IHH		enzyme	Activated	2.448	0.00277	CA1,CD163,CHST11,EDIL3,FBP2,FGFR2,GPC3,GPR34,MRC1,POSTN,PPP1R1A,PTGFR,RPL3L,RUNX2,SHOX2,SPP1,TMEM182,VEGFA		N/A	N/A
ALOX5		enzyme	Activated	2.954	0.146	AKAP12,ALDH1L1,ATF4,ATP11C,BST2,C1orf198,CDKN1A,CFI,CHN1,COL8A1,CTSK,ETNK2,GADL1,HSPA1A/HSPA1B,IFI44,IFI44L,IGFBP7,ITGB3,KIAA1549L,LAMA4,MAP2K6,MMP9,MSR1,MYD88,MYL1,NDUFS3,PARD6A,PDE4B,PDLIM5,PPARA,SPP1,TGFB1,THSD7A,TMEM154,TMEM200A,TSHZ2		N/A	N/A
RLIM		enzyme	Activated	2.236	0.00868	CDKN1A,CDKN2B,FN1,SERPINE1,VIM	1595 (159)	purple	0.887136
TERT		enzyme	Activated	2.032	2.81e-07	ABTB3,BNIP3,CALD1,CDKN1A,COL5A2,CSF1,EFEMP1,F2R,F2RL2,FOXD1,GSN,HOXB6,HTRA1,IFI16,IFI35,IFI44,IFIH1,IFIT2,IFIT3,IFITM3,IGFBP4,IQGAP2,JUP,LIPG,MMP14,MMP2,MMP9,MX1,OAS1,OAS2,OASL,PARP1,PCDHGC3,PLOD2,PLTP,SASH1,SPON1,SPP1,TIMP1,TNFSF8,TWIST1,VIM	1583 (170)	N/A	N/A
TXNRD1		enzyme	Inhibited	-2.121	0.0488	ABCC3,AOX1,GPX3,GSTM4,GSTM5,LPIN1,TKT,UGDH		blue	0.861699
ALOX15		enzyme	Activated	2.211	0.3	FN1,MMP2,PPARG,RGS2,VCAM1		N/A	N/A
EFEMP2		other			0.000893	EFEMP1,ELN,FBLN5,MMP9		turquoise	0.888465
BMP1		peptidase			0.0235	DCN,OGN		turquoise	0.886381
HVCN1		ion channel			0.00599	IRS1,OAS3,PCK1,PYGL		turquoise	0.883642
SPIN1		other			0.0201	BST2,IFI44L,OGN		turquoise	0.882939
CA9		enzyme	Activated	2.182	2.11e-07	ALDOA,ATP5F1A,ATP5F1B,ATP5MC2,ATP5MG,ATP5PD,ATP5PO,CA12,COX10,CYC1,PGK1,SLC1A5,UQCRC1,UQCRC2,UQCRH	1280 (57)	darkgreen	0.860394
UTS2R	2.141	G-protein coupled receptor			0.0419	MSR1,NR1H3,PPARG		turquoise	0.881256
Hbb-b2		enzyme	Activated	2.885	0.000169	C1QA,CD44,CD74,CLEC7A,CMTM3,CXCR6,CYBA,CYBB,FN1,FTL,NCF2,SPI1,TLR2		N/A	N/A
NOS2		enzyme	Activated	3.083	5.19e-05	ACTA1,BNIP3,CAV3,CD14,CD44,CD53,CDKN1A,CHI3L1,COX6A2,COX7A1,CP,CSF3R,G6PD,GJA1,IFIT3,IRS1,LGALS3BP,LPAR1,MMP9,PERP,PLSCR1,PPARGC1A,PRDX6,SERPINH1,SLC1A5,STXBP1,TGFB1,THY1,TIMP1,TKT,TLR4,TNFSF13B,TNNT3,TYROBP,VEGFA	1629 (151)	lightcyan	0.728353
PTBP3	0.754	other			0.0201	CDH1,FN1,VIM		turquoise	0.880999
DLC1	0.956	other			0.00359	CDH1,CDKN2B,S100A10,SERPINE1	1447 (90)	turquoise	0.879972
CSF3R	2.229	transmembrane receptor			0.00549	CD14,CISH,CSF3R,HOXA10,HOXA9,LYZ	477 (15)	turquoise	0.878792
RAPGEF4		other			0.0201	CDKN1A,CTSK,SPP1		turquoise	0.877552
INSR		kinase	Inhibited	-5.196	5.75e-14	ACADM,ACO2,ACSL5,ACTA1,ARL4A,ATP1B1,ATP5F1A,ATP5F1B,ATP5MC1,ATP5MC3,ATP5MG,ATP5PD,ATP5PO,C1QA,CCND2,CCNG2,CDKN1A,CKM,COL6A3,CORO1A,CORO2B,COX6A2,CRABP2,CS,CXCR4,CYC1,DDR2,DEK,ETFA,ETFDH,FBLN1,FCGBP,FEM1A,FH,FHL2,GADD45A,GAPDH,GAS1,GJA1,GOT2,GSC,HOXA9,HOXB3,HOXB7,IDE,IDH3A,IFITM2,IGF1,IKZF2,IRS1,ITGB5,KLF10,KLRG1,LCP1,LEPR,LPIN3,LYZ,MAOB,MDH2,MFN2,MMP2,MMP9,MPEG1,MYL1,NDRG1,NDUFA4,NDUFA9,NDUFB4,NE…	1528 (145)	blue	0.770854
SIRT6		enzyme	Inhibited	-2.452	0.00246	BIRC3,CIDEA,COL1A1,COL3A1,CSF1,ELOVL1,FN1,IGF1,IRAK3,JAK3,KEAP1,LYPLA1,MMP9,NMNAT1,PCK1,PPARGC1A,RPS15A,SERPINE1,TGFB1,TGFBR2,TIMP1	1586 (145)	brown	0.987625
RNF5		enzyme	Inhibited	-3.969	1.58e-05	BOK,CD14,CD22,CD276,COL12A1,COL14A1,COL16A1,COL1A1,COL1A2,COL3A1,COL5A2,FMN1,IGF1,IL1RAP,JAK3,LPAR1,MMP14,PLOD2,RPL14,RPS15A,TGFB1,TLR2,TNFRSF11A	1250 (58)	N/A	N/A
ZNF598		enzyme	Inhibited	-2	0.000321	DDX60,HERC5,IFI44,IFIT2	1328 (94)	greenyellow	0.640273
TRIM24		transcription regulator	Inhibited	-4.596	2e-08	CSRP1,DDX60,EMB,EPSTI1,FBN1,GBP2,GLUL,IFI35,IFI44,IFIH1,IFIT2,IFIT3,IL1R1,ITIH2,LGALS3,LGALS3BP,MYH10,OAS1,OASL,PARP12,PRKCQ,PRPS2,RTP4,SAMD9L,SERPINE1,SHISA5,SOCS2,SPP1,TGFBI,TLR2,VEGFA	1521 (136)	blue	0.741997
IRGM		enzyme	Inhibited	-5.23	4.86e-09	BST2,DDX60,HERC5,IFI16,IFI35,IFI44,IFI44L,IFIH1,IFIT2,IFIT3,IFITM1,IFITM3,IL7R,MX1,MX2,OAS1,OAS2,OAS3,OASL,SAMD9,SAMD9L,TLR3,TRIM14,TRIM22,TRIM38,TRIM5,UBE2L6,XAF1		N/A	N/A
GBP5	1.759	enzyme			0.0441	CASP1,NLRP3		turquoise	0.876394
EXOSC3		enzyme	Inhibited	-2.425	0.0223	ANTXR1,CDKN1A,FOXD1,ITGB5,MAP1B,NHLH2		purple	0.825759
SETD2		enzyme	Inhibited	-2.121	0.0607	ANG,COPS5,CUL2,IGF1,LAMA1,LAMA4,PRRX2,SERPINE1		purple	0.869234
ALDH1A2		enzyme	Inhibited	-2.891	1.29e-05	BGN,CD44,COL1A2,COL3A1,CSF1,HOXD4,IGFBP4,PCOLCE,SPARC,SPP1,TGFBI,TIMP1		salmon	0.578516
ZNF43		transcription regulator			0.0201	ENPP5,POSTN,TGFB3		turquoise	0.872479
RAD21		transcription regulator	Inhibited	-2.135	0.0288	ATP1B1,CCNG2,CLMP,FAT1,HLA-DRB1,PCDHGC3,SNAI2,SOX5,TGFB1,VIM		blue	0.888078
PHLPP1		enzyme	Inhibited	-2.19	0.0529	CSF1R,FGF18,IRS1,PRKCB,PRKCD		royalblue	0.762216
MFAP2		other			0.0201	ITGA4,ITGB3,VCAN		turquoise	0.869753
Scd2		enzyme	Inhibited	-2.514	5.05e-05	ADAR,CCN4,DDX60,IFIT3,LGALS3BP,OAS2,OAS3,OASL,PPARG,SLFN13,XAF1,ZC3HAV1		N/A	N/A
ZBTB18	-2.181	transcription regulator	Inhibited	-2.184	0.00125	ANTXR2,DUSP10,EMILIN1,KANK2,MMP2,PIK3R5,SERPINH1,SNAI2		blue	0.967448
ZNF528		other			0.0201	ENPP5,POSTN,TGFB3		turquoise	0.869249
KRAS		enzyme	Inhibited	-2.341	3.09e-36	ACTA1,ADAR,ADCY3,AHR,AIMP2,ALDOA,AMPH,ANK1,ANPEP,AOX1,ARHGDIB,ASPN,ATP1B1,AXL,B3GALNT1,BGN,BIRC3,BNIP3,BSG,BZW2,CAMK2G,CASP1,CCDC8,CCDC80,CCN4,CD109,CD44,CD74,CD81,CDH1,CDH11,CDKN1A,CDKN2B,CELSR2,CHI3L1,CHST11,CLIC5,CLU,CMBL,COL12A1,COL1A1,COL1A2,COL3A1,COL4A3,COL6A1,CPM,CRMP1,CS,CSF2RB,CSF3R,CSNK2A1,CSRP1,CXCR4,CYBB,DCLK1,DISP2,DLC1,DPY19L3,DPYSL2,DUSP4,EEF1A1,EFEMP1,EIF3G,EIF5,ELMO1,ELN,ENO2,EP…	1602 (156)	darkturquoise	0.74315
WFS1		enzyme	Inhibited	-2.646	0.00449	ALPK1,BSG,CYBB,GPR37,LGALS3,LYZ,STEAP4	1200 (67)	pink	0.861135
LPIN1	-1.49	phosphatase	Inhibited	-2.211	0.00447	ACADM,APOE,CDKN1A,LPIN1,LPIN2,PPARA,PPARG,PPARGC1A	1576 (149)	blue	0.938586
LAMA4	1.688	enzyme	Inhibited	-3.158	4.97e-08	ANPEP,CCND2,CDKN1A,COL3A1,COL5A2,COL6A3,CXCL16,FN1,FXR1,G3BP2,GGT5,GSTM4,GSTM5,HGF,IGF1,IL1R1,IL1RAP,ITGA4,ITGB3,ITGB5,JAK3,LAMA1,LAMB1,LARP4,MYLK,PATL1,PDGFRA,PEX2,PIK3CG,PPARGC1A,PTPRF,SH3BGRL2,SHC1,SPP1,SRPRA,TGFBR2,THBS2,TMOD1,VEGFA,VEGFD	853 (23)	pink	0.840819
GFER		enzyme	Inhibited	-2.781	0.00829	COX8A,CYC1,NDUFA10,NDUFS2,NDUFV1,PPARA,UQCRB,UQCRC1		greenyellow	0.904838
DNAJB6		transcription regulator	Inhibited	-2.219	0.0153	SNAI2,SPARC,SPP1,TWIST1,VIM		blue	0.858414
DAG1		transmembrane receptor		-1.732	0.000982	DMD,LAMA1,LAMB1,SGCA,SGCB,SGCG,SNTA1		blue	0.873387
B4GALNT1		enzyme	Inhibited	-2.433	0.00056	C1QA,C1QB,C1QC,C3,C5AR1,VEGFA		darkturquoise	0.936791
TREX1		enzyme	Inhibited	-5.744	2.19e-15	ADAR,APOL6,BANK1,BST2,CASP1,CASP8,CD44,CDKN1A,CFH,CLEC4E,CSF1,DDX60,EPSTI1,GBP5,GSN,HLA-DRB1,IFI16,IFI44,IFI44L,IFIH1,IFIT2,IFIT3,IFITM1,IFITM3,IL33,MEFV,MX1,MX2,MYD88,NCOA7,NLRP3,OAS1,OAS2,OAS3,OASL,PLA2G4A,RTP4,SAMD9,SAMD9L,SP110,TENT5A,TLR4,TLR6,TRIM14,TRIM56,UBE2L6,VCAM1,XAF1,ZC3HAV1	1037 (43)	N/A	N/A
GPX1		enzyme	Inhibited	-2.008	0.0178	CD14,CYBB,DUSP4,FAF1,GPX3,MMP9,PRDX6,TXN2,UQCRC2,VCAM1		tan	0.87801
ADA		enzyme	Inhibited	-2.398	0.000599	ADORA3,COL1A2,MMP9,PLAT,SERPINE1,SPP1,TGFB1,TIMP1,VEGFA		red	0.872487
FHIT		enzyme	Inhibited	-2.231	0.00276	CDKN1A,MMP14,MMP2,MMP9,RAB31,RHOC,SNAI2,TGFB3,VIM	1375 (79)	blue	0.870355
PDGFRA	1.216	kinase			0.00407	CDKN1A,COL1A1,DAB2,PDGFRA,PRKCQ,RUNX2	1566 (149)	turquoise	0.864092
DDX5		enzyme	Inhibited	-5.342	9.29e-12	ATP5MC1,ATP5MC2,ATP5MC3,ATP5MG,ATP5PD,CDKN1A,COX5B,COX6C,COX7B,COX7C,CXCR4,FH,HTRA1,IDH3A,IL33,ITGB2,MMP2,MMP9,NDUFA12,NDUFA4,NDUFA5,NDUFAB1,NDUFB3,NDUFB4,NDUFB6,NDUFS5,NDUFS6,PIK3CD,PIK3CG,SDHB,TGFB1,TIMP1,TLR4,UQCRB,UQCRC1,UQCRH,VEGFA	1555 (150)	grey60	0.848228
SUV39H1		enzyme	Inhibited	-2.19	0.0447	CDH1,CDKN1A,CDKN2B,CSF1R,CYTH4		cyan	0.897722
YARS2		enzyme	Inhibited	-2.236	0.00868	NDUFA9,NDUFS3,SDHB,UQCRC1,UQCRC2	1316 (56)	blue	0.871101
NCOR1		transcription regulator	Inhibited	-2.376	6.38e-06	AKAP1,CD82,CDH1,CDKN1A,COX8A,CSF3R,DDX60,EBF1,IFIT2,IFIT3,IKZF1,LYZ,MMP9,MYD88,MYOG,NDUFV1,OAS1,OAS2,OAS3,OXNAD1,PFKFB1,PLA2G2A,PLIN1,PPARG,UCP3	1570 (147)	blue	0.958166
Irgm1		enzyme	Inhibited	-4.805	8.38e-06	CRYBG1,CXCL16,DDX60,GBP2,GBP5,IFI16,IFI35,IFI44,IFIH1,IFIT2,IFIT3,IFITM3,MLKL,MX2,OAS1,OAS2,OAS3,OASL,TLR2,TLR3,TRIM14,TRIM5,TRIM56,XAF1		N/A	N/A
ALKBH5	-1.274	enzyme		-0.796	0.0369	AXL,CDKN1A,CELSR2,CHN1,CLU,FYN,GJA1,GSTM5,HDAC4,KCNJ11,LAMA1,MAST2,MBP,RGS2,SOX6,STK4,TGFBR2		blue	0.951628
TARS2		enzyme		-1.342	0.0197	CDKN1A,MFN2,MRPL44,TWNK,UQCRC2		blue	0.719478
MTO1		enzyme			0.0201	CDH1,MMP2,VIM		red	0.930981
DGCR8		enzyme		-0.45	0.000626	ADGRG6,CDH1,GJA1,ID4,MBP,MITF,NCAM1,NGFR,NRCAM,OLIG1,PDCD4,SPI1,TAGLN	1381 (81)	red	0.989314
SH3GL1		other			0.00659	COL3A1,FN1,MMP14	1523 (145)	turquoise	0.862855
RNASEL		enzyme		-0.447	0.0474	AEBP1,CDH1,CDKN1A,FZD7,IFIT2,OAS2,PCDH7		salmon	0.857726
ENPP7		enzyme			0.0441	ENPP2,PTAFR		N/A	N/A
KDM8		enzyme		-0.087	0.00218	ALDOA,CS,CTSK,ENO2,ENO3,FBP2,FH,G6PD,GAPDH,IDH2,PDHA1,PDHB,PKM,PPFIA2,VEGFA	1435 (100)	blue	0.639907
GGCT		enzyme			0.00659	CDH1,MMP2,MMP9	1395 (85)	blue	0.623137
MFN1		enzyme			0.00056	ALDOA,CDH1,ENO2,GAPDH,GPI,PKM	1441 (82)	blue	0.870091
COL6A3	1.321	other			0.0441	COL1A1,TIMP1		turquoise	0.861484
MARCHF5		enzyme			0.0441	COL6A1,PDGFRB		blue	0.743842
OGA		enzyme		1.249	1.64e-17	ACADM,ACO2,ACSS2,ADRM1,AHNAK2,AIFM1,ALOX5AP,APOE,ARAF,ATP5MG,C1QA,C1QB,CADPS,CALCRL,CAMK1D,CASP1,CCNG2,CD14,CD302,CD44,CD53,CD55,CDH1,CDKN1A,CDKN2B,CIMAP1D,COX6C,CPE,CREB3L2,CSF1R,CSF2RB,CXCL16,DAB2,DCLK1,EPHA4,EPHB3,EPS8,FBLN1,FGF13,FGF18,FGF5,FLNA,FN1,G6PD,GADD45A,GAS1,GLI3,GLUL,GPR34,GSN,GTF2IRD1,HIPK2,HRNR,HSF2,IDH3A,IFIT3,IGBP1,IGF1,IGFBP4,IGFBP7,IL17RD,IL21R,ITGB5,KRT25,LAMB1,MCAM,MED14,MMP…	1457 (91)	darkgrey	0.9099
METTL3		enzyme		0.94	4.62e-09	ANXA1,ANXA2,ATP1A2,CASP8,CDH1,CDKN1A,CISH,CSPG4,DEF6,DENND2C,DGKA,EGF,IFIT2,IL1R1,INSYN2A,JPH2,LPIN1,LRRTM3,LTK,LYZ,MCTP2,MICOS10-NBL1/NBL1,NDUFA4,NDUFC2,NLRP1,NLRP3,PDGFRA,PDGFRB,PERP,PLA2G2A,PLTP,PODN,PPARGC1A,PTK2B,PTPRC,RORC,STEAP4,TIMP1,TRIM7,TWIST1,VIM,WNT9A,ZNF365	1486 (113)	green	0.52896
ST6GALNAC1		enzyme			0.0201	CDH1,SNAI2,VIM		magenta	0.831043
UBE2O		enzyme		1.044	0.0135	CDH1,MMP14,MMP9,SNAI2		darkturquoise	0.928239
NEIL2		enzyme			0.000482	BCL6,C3,CD14,CSF1,GAPDH,IL1R1,IL1RAP,ITGB2,MYD88,POLB,TLR1,TLR2,TLR3,TLR4,TLR6,TLR7,TNFSF14	1395 (87)	blue	0.950898
PELI3		enzyme			0.0235	CASP8,NLRP3		red	0.777143
OPA1		enzyme		-0.958	0.0306	ATF4,MYD88,NLRP3,S100A9,TLR2		blue	0.975654
CYB561A3		enzyme		1.387	0.0197	COTL1,FTL,HSPA1A/HSPA1B,HSPA6,TP53I11		tan	0.962187
GPX5		enzyme		-0.152	0.00359	PDIA3,PDIA5,PRDX3,TXNL1		N/A	N/A
Csl		enzyme			0.03	CDH1,NOTCH2,PDGFRB		N/A	N/A
TET2		enzyme		0.164	1.42e-05	ABCC3,AFF3,ANXA2,BHLHE40,C5AR1,CCDC28B,CCND2,CD38,CD55,CHST11,CSF1R,CUBN,FCN1,FDX1,FN1,FOXC1,HOXB3,IFI16,IFIT2,IFIT3,IFITM3,IL1R1,IL7R,ITGB2,JAML,KARS1,KCNE3,LHFPL6,NAV1,NIBAN2,PDGFRB,PLS3,PXDC1,RGS1,RUNX1,S100A9,SEC24D,SORL1,TEAD1,TGFB1,TIMP1,TNFSF14,TSPOAP1,ZNF521	1601 (166)	blue	0.742442
OLFM2	1.834	other			0.0441	ACTA1,TAGLN		turquoise	0.861268
GNA15		enzyme			2.57e-06	ADD3,AKAP12,C3,CDO1,CP,DAB2,FBLN5,FGF7,FHL2,FMO1,FXYD5,GADD45A,GBP2,GLUL,LGALS3,MICOS10-NBL1/NBL1,MYH1,NOX4,PLAT,PRKAA2,PRRX2,RGS2,TAGLN,TGFB3,TIMP1,UGDH,VCAN	1279 (57)	turquoise	0.860189
GALNT6		enzyme		-0.152	0.0329	ANPEP,CDH1,EPHB2,FN1		midnightblue	0.780953
TRIM58		enzyme		-1.067	0.00193	CD44,IFIT2,MYD88,TLR2		magenta	0.891765
RNASEH2A		enzyme			3.24e-05	ADAR,DDX1,GBP2,IFI16,IFI35,IFI44,IFIH1,IFIT2,IFIT3,IFITM3,OAS1,OASL,TLR2,TLR3,TLR4		N/A	N/A
ZNF451		enzyme		-1.084	0.000893	CDKN1A,CDKN2B,FXR1,SERPINE1	1611 (181)	purple	0.973712
MORC2		enzyme			0.0235	CDKN1A,HDAC4		blue	0.906706
ENTPD5		enzyme			0.00659	COL1A1,COL1A2,PRKCD		red	0.690306
BCS1L		enzyme			0.0235	ATF4,PPARA		greenyellow	0.966732
TRIM2		enzyme		0.447	0.0447	FTL,G6PD,GPX3,NDUFB4,PRDX2		magenta	0.824793
UBA1		enzyme		-1.633	0.0184	ANXA2,APOE,ATF4,BIRC3,TAGLN,VIM		blue	0.944802
TMTC3		enzyme			0.0201	ATF4,CDH1,VIM		purple	0.910839
NHLRC1		enzyme			0.0235	EPM2A,LAMP1		royalblue	0.791668
PLCL2		enzyme		-0.063	0.00289	PPARA,PPARG,PPARGC1A,RUNX2,SPARC		blue	0.81593
ADH1C		enzyme			0.0235	ACTA1,PPARG		tan	0.941715
Slfn1		enzyme			0.0441	PDGFRA,PDGFRB		N/A	N/A
UBE3D		enzyme			0.00599	EFEMP1,HGF,PRKN,SLPI		blue	0.769114
SKIC2		enzyme		0.832	0.000132	AK4,ALDOA,BHLHE40,CCNG1,GAPDH,IL33,PGK1,PGM1,PLOD2,S100A9,SLC1A5,TPI1,VLDLR	1327 (63)	N/A	N/A
AGMAT	-1.933	enzyme			0.0439	ACO2,ACSS2,AOC3,DLD,GLUL,IMPDH1		red	0.871123
PADI2		enzyme		1.982	0.229	COL1A1,FN1,SNAI2,VIM		darkgreen	0.67231
RHOV		enzyme			0.0441	CDH1,SNAI2		N/A	N/A
FH	-1.3	enzyme			0.00625	APOD,ATF4,CDKN1A,LTBP2,TKT		blue	0.940823
FERMT3		enzyme			0.0235	TWIST1,VEGFA		pink	0.777181
KRT80	3.568	other			0.0123	CDH1,MMP9,SNAI2		turquoise	0.857947
ACOT13		enzyme			0.0123	PPARA,PPARG,PPARGC1A		blue	0.844831
Fcor		enzyme			0.0135	CCNG2,CDKN1A,GADD45A,PPARGC1A		N/A	N/A
PARP3		enzyme			0.03	NDRG1,NDRG2,PARVB		black	0.748393
KDM4B		enzyme		-0.431	0.00125	GAPDH,IDH2,LOX,LOXL2,PDK2,PGM1,PKM,VIM	1243 (53)	red	0.899733
PRELP	2.482	other			8.31e-08	COL1A1,COL6A1,CSF1,CSF1R,EGF,ERBB4,FGF18,FN1,IRS1,ITGB3,JAK3,LPAR1,NGFR,PIK3AP1,SPP1,THBS4,VEGFA	1456 (89)	turquoise	0.852928
KDM3B		enzyme		-1.134	0.032	APOD,CMBL,COLEC12,DAPK1,FN1,FRMD4B,IGF1,IRS1,MYLK,PPP3CA,SORL1,ZNF503		blue	0.950792
HYAL1		enzyme		0.5	9.41e-06	ATP2B4,CASP1,EPHB2,IGFBP4,LGALS3BP,LOX,MAP1B,NLRP1,PHLDB1,RUNX2,SLC35G2,SPP1,SRPX,TAGLN,TGFBR2,ZNF503		greenyellow	0.846803
BCO2		enzyme			0.00927	DLAT,PRKAA2,SLC25A30,SPON2		blue	0.806871
PLEKHH2	2.298	other			0.0419	MMP2,MMP9,RHOC		turquoise	0.8495
TOP1MT		enzyme			0.0419	ATP5F1A,SDHB,UQCRC2		salmon	0.419705
KDM6B		enzyme		1.14	0.0474	CDH1,FGF5,FN1,NGFR,OASL,SNAI2,VIM		greenyellow	0.854441
BRAP		enzyme		-1	0.0417	COL4A3,COL6A3,NOTCH2,STK4		blue	0.878911
ZC3H12A		enzyme		-0.397	5.39e-06	ANTXR2,APBB1IP,APPL1,ARAP2,ARHGAP31,CABLES1,CD38,CMIP,CTSS,FAM107B,FAM111A,GBP5,GRAMD2B,IKZF1,IL21R,IL33,IL4R,IRF8,ITGB3,MMP9,PDIA4,PIK3CG,PLEK,PPARG,RAC2,RGS2,SAMSN1,SFRP4,SLIT3,SNRNP25,SUCLG2,TES,TGFB1,TNFAIP8,TRIB1,ZC3H12D,ZNF217	1360 (94)	yellow	0.672067
SMCHD1		enzyme			0.00833	ATXN1,PRKN		purple	0.863306
ACOT11		enzyme			0.0441	PPARG,PPARGC1A		greenyellow	0.866577
HERC3		enzyme			0.03	CDH1,TGFB1,VIM		green	0.694073
ARHGEF2		other			0.0201	CDH1,VCAM1,VIM		turquoise	0.847257
IDH2	-1.872	enzyme			0.0228	CDH1,FN1,G6PD,NDUFA4,PEBP1,PKM,PPARG,TKT,TPT1,VIM		blue	0.888647
SMYD3		enzyme		-1.109	0.0306	CRKL,MMP2,NEURL1,RBM38,SH2B2		greenyellow	0.857093
XDH		enzyme		0.45	6.86e-05	CXCR4,CYBB,DUSP10,F3,MMP14,MMP2,PPARA,PPARG,SERPINE1,SPP1,TIMP2,VIM	1398 (81)	midnightblue	0.907441
IRS1	-1.006	enzyme		-0.684	6.89e-10	ATP5F1A,CCN4,CDH1,CDKN2B,CIDEA,CKM,COL3A1,COL6A1,COL6A3,COX7A1,CRABP2,FBXO32,FHL2,FMO1,GJA1,IGF1,IGFBP4,IRS1,LAMA4,MAPK12,MMP14,MYL1,MYL11,PCK1,PDLIM5,PPARG,PPARGC1A,PTPRF,SFRP2,SIGLEC1,SLC8A1,SNAI2,SPP1,TAGLN,TGFBI,TNNT3,TRIP6,UCP3,VEGFA	1575 (141)	red	0.922948
STEAP1	3.197	enzyme			0.0441	CDKN1A,PPARG		turquoise	0.846038
ALOX12		enzyme		-0.44	0.00289	FN1,MMP2,PDGFRA,TGFBR2,VEGFA		pink	0.731491
BAG6		enzyme		1.195	0.00359	CDKN1A,COL1A1,SERPINE1,SESN1	1279 (61)	greenyellow	0.635834
ACTC1		enzyme			0.00283	ACTA1,CYBB,NOX4		orange	0.845992
GNA14		enzyme			0.00508	ABCB1,AKAP12,ANPEP,BNIP3,CSPG4,FCGR3A/FCGR3B,GADD45A,GBP2,KCNK6,MEOX2,PDLIM5,PLAT,SPHK1,VEGFA		darkgrey	0.92047
CBS/LOC102724560		enzyme		-0.896	0.0223	CDH1,CDO1,EEF1A1,GOT2,LOX,VIM		N/A	N/A
DNMT1		enzyme		-0.639	0.0396	CAPN3,CCDC14,CDH1,CDKN1A,CIDEA,COX7C,CSF1,DLC1,DYRK3,EPDR1,FBN1,FGR,FN1,HFM1,NDRG1,PAQR9,PDE4D,PLEKHA6,PPARG,PTN,SFRP2,SFRP4,SLC5A3,SNRPD3,VIM,VLDLR,WDFY2		brown	0.777338
GPR176		G-protein coupled receptor			0.03	CDH1,SNAI2,TWIST1		turquoise	0.839545
IGFBP4	1.509	other			0.0201	IGF1,IGFBP6,MCAM		turquoise	0.836363
DDX6		enzyme			0.0235	LPIN1,PPARG		blue	0.909348
CAT		enzyme		-1.655	0.0397	CDKN1A,COL1A1,FN1,MMP9,SERPINE1,TAGLN,TIMP1,VCAM1,VIM,XAF1		green	0.936578
HMOX1		enzyme		0.374	0.00372	CD14,CDKN1A,COL1A1,CS,G6PD,GPX3,HGF,IGF1,ITGB3,MMP9,MRC1,MSR1,MYOG,RORC,SPARC,TGFB1,THBS2,TNFSF14,TYMP,VCAM1,VEGFA,VEGFD	1556 (121)	salmon	0.829958
GSC	2.712	transcription regulator			0.0419	GSC,TGFB1,TWIST1		turquoise	0.83605
FKBP4		enzyme		-1.925	0.0887	C3,HOXA10,PPARG,PRDX6		blue	0.942604
IDH1		enzyme		0.812	0.00481	APOE,ATF4,CDH1,FBP2,FN1,LRP1,MX1,NR1H3,PCK1,PGK1,PPARG,RUNX2,SERPINH1,VIM,VLDLR	1458 (120)	grey	0.955939
ARSA		enzyme			0.0441	MBP,TGFB1		turquoise	0.835968
GNAS		enzyme		0.188	0.000989	ADD3,ALCAM,BCL6,CABLES1,CCR7,CD22,CD55,CYTIP,FYN,GPR171,IFI16,IRAG2,ITGB3,MPEG1,MSRB3,PDE3B,PDE4B,PLA2G4A,PPARG,PPARGC1A,PRDX6,PRKCB,RGS2,RNASE6,SIPA1L1,SLA,SPARC,SPP1,SYK,TRIB1	1489 (104)	darkgreen	0.599604
EGLN1		enzyme		-0.365	0.032	CDKN2B,CXCR4,NOTCH2,PGK1,SDC4,SELL,TGFB1,TGFB3,TGFBR2,TPI1,VCAM1,VEGFA		greenyellow	0.741438
CHI3L1	4.018	enzyme			3.96e-06	ARL4C,BHLHE40,CALD1,CD44,CDH1,CDH11,COL16A1,COL6A1,COL6A2,EMP1,MMP9,NT5DC1,PGM2L1,SERPINE1,TGFBR2,VEGFA	1364 (76)	turquoise	0.830037
SGCD		other		-1	0.00599	LOX,LOXL3,SGCB,SGCE		blue	0.904152
CAV3	-1.426	enzyme			0.000327	CDKN1A,DMD,KCNJ2,MYOG,PFKM,PPARG		blue	0.769998
TRAIP		enzyme		1.313	0.0111	C5,CDH1,MMP2,MMP9,SNAI2,TWIST1,VIM		pink	0.79238
ELP3		enzyme			0.03	ATF4,DEK,MRPL3		blue	0.971975
RAD51		enzyme		-0.943	5.02e-05	BIRC3,CASP1,CASP8,CD44,CDKN1A,ENO2,FANCD2,GADD45A,LGALS3,PEA15,PSMC1,PSMC2,PSMC3,PSMD12,PSMD2,PSMD3,SAT1,TIMP2	1544 (134)	darkgreen	0.856509
CCNA1		other			0.0441	MMP2,VEGFA		turquoise	0.829618
NNMT		enzyme			0.0123	COL1A1,FN1,PPARG		brown	0.811709
LPL		enzyme		-1.614	0.0083	CSF1,IRS1,MSR1,PPARA,PPARG,PPARGC1A,PRKAA2,TGFB1,TIMP1,UCP3,VCAM1,VEGFA	1310 (72)	green	0.859708
DICER1		enzyme		-1.295	4.88e-05	ANPEP,APOD,CCND2,CCNG1,CD44,CDH1,CDKN1A,CDKN2B,CHD7,CXCR4,EPHA3,FCGR2A,GNG2,IGF2BP2,IL7R,IRF8,ITGA4,KLRG1,LCP1,LHFPL6,LIPG,MCAM,MITF,MMP9,NANOS1,NGFR,OAS1,OPTN,PDCD4,PELI2,PIK3CG,PITX2,PRKCD,PRKCQ,PROS1,RAD23A,RBFOX1,RBM38,RET,RGCC,RTN1,RUNX1,SCN11A,SERPINE1,SFRP4,SPARC,SPI1,SYNPO,TGFB1,TGFBR2,VIM	1304 (58)	blue	0.888905
MRAS		enzyme			0.0135	CDH1,DUSP4,IRS1,VIM		black	0.585067
P4HB		enzyme			0.0235	PDIA3,PDIA4		blue	0.798047
NOS3		enzyme		-0.713	0.0156	ACTA1,COL3A1,F3,FN1,MMP14,MMP2,SOD3,TGFB1,TLR4,VCAM1		royalblue	0.805238
YWHAZ		enzyme		1.334	0.0166	ATF4,ATP5MC1,COL1A1,CTSK,FN1,NDUFA4,PPARG,SLC25A4		magenta	0.945818
DKK3	1.192	cytokine			0.0419	CDKN2B,TAGLN,WASF2		turquoise	0.825864
COL6A2	1.45	other			0.0235	COL1A1,TIMP1		turquoise	0.825006
RALBP1		enzyme			0.0419	COL1A2,GAPDH,MMP2		darkturquoise	0.923622
PDE4A		enzyme			0.0441	CDH1,FN1		red	0.795621
CUL3		enzyme		-1.835	0.000576	BRD2,BTBD1,CD22,FBXO32,IRS1,MFAP4,MYBPC2,NT5C1A,PDLIM5,PLS3,S100A9,SPON1,TAGLN,UCP3		blue	0.921797
PYGL	2.506	enzyme			0.0441	CDH1,VIM		magenta	0.814411
PLA2G6		enzyme		1.334	0.000666	ATF4,MRC1,NOX4,PPARG,RGS2,RUNX2,STAT6,STIM1		lightgreen	0.86979
CBLL1	-1.038	enzyme			0.0235	CDH1,PRKN		blue	0.926144
PLCB1		enzyme		-0.035	0.0329	CDH1,GAPDH,MYOG,VIM		blue	0.866957
IRS2		enzyme		-0.561	0.000521	CKM,COL6A1,FHL2,GJA1,IRS1,MX1,MYL1,PCK1,PDLIM5,PPARG,PPARGC1A,SLC8A1,THBS4,TRIP6,VEGFA	1591 (141)	darkgrey	0.847958
CYP4F2		enzyme			0.0419	CYBB,NCF2,VEGFA		N/A	N/A
COX4I1		enzyme		-0.186	0.00937	MMP16,POSTN,PPP3CA,SFRP2,SLC24A3,TRDN		blue	0.814188
PLXDC2	0.955	other			0.00833	CDH1,VIM	768 (17)	turquoise	0.824308
LDHB		enzyme		0.577	5.44e-07	ACO2,ATP5F1A,ATP5F1B,CS,DLAT,ENO2,GPI,PGK1,PKM,SDHB,SUCLG1,TPI1	1492 (103)	brown	0.8098
LIPE		enzyme		-0.903	4.63e-09	ACADM,ACSS2,AQP4,BCL6,CASP8,CD74,CDO1,COL1A1,COL1A2,CP,FBP2,FMOD,GAPDH,GJA1,HSPA1A/HSPA1B,INMT,JUP,MEOX2,MRC1,MSR1,MYH3,NEDD1,PCK1,PDHA1,PFKFB1,PHKG1,POSTN,PPARA,PPARG,PPARGC1A,PRDX2,RUNX2,RXRA,SDC4,SUCLA2,TGFB1,TKT,UCP3		pink	0.879619
HAS2		enzyme		1.4	0.00092	CD44,HSPA1A/HSPA1B,LOX,MMP9,TGFB1,TIMP1,VEGFA,VIM		orange	0.889946
CD38	-2.974	enzyme		0.732	3.24e-10	AK3,ALDOA,ANXA2,ATP1B1,BCL6,BNIP3,CCND2,CD44,CISD1,CISH,COL1A1,CPEB3,CSF2RB,CYBB,EPS8,FN1,GBP2,GLIPR2,KCNAB2,LGALS3,LGALSL,NABP1,NCAM1,NDRG1,NDUFV3,NOX4,NT5E,PGM1,PKM,PPARA,PPARGC1A,PPP3CA,PPP3CB,PPP3CC,SELL,SOCS2,TGFB1,THY1,TMED5,TMEM97,TPI1,VCAM1,VIM	1087 (40)	blue	0.915764
GPX2		enzyme			0.0441	AHR,KYNU		lightgreen	0.896914
RACK1		enzyme		-1.89	0.00447	ADCYAP1R1,CDKN1A,COL1A2,DDX60,HERC5,IFI44,IFIT2,IFIT3	1565 (144)	red	0.743514
UBE4B		enzyme			0.0441	CDKN1A,PRKN		blue	0.951099
SHMT2		enzyme			0.0441	COL1A1,VEGFA		blue	0.785795
AHNAK		other			0.0441	CCND2,CDKN1A		turquoise	0.82263
SMO		G-protein coupled receptor			0.00261	ALCAM,BGN,CA12,FOXD1,FZD7,LUM,NCAM1,NRCAM,OGN,PPARG,RAI14,RUNX1,SOX5,SYNM,TGFB3,VCAM1,VCAN	1358 (75)	turquoise	0.817523
MAOA		enzyme		1.982	0.398	CD44,TGFB1,TWIST1,VIM		green	0.771052
DNMT3A		enzyme		1.095	2.62e-14	ACTA1,AKAP12,ATP2B4,BSG,BTBD1,CD38,CD4,CD55,CDH1,CKM,CSF1R,CXCR4,CYBA,CYBB,CYSLTR1,EFEMP1,FCER1G,GRIA4,GRK3,HDAC4,HOXB3,IL7R,IRF8,IRS1,MYH1,MYL9,P2RX7,P2RY1,PDE1A,PIK3CD,PIK3CG,PPP1R3A,PPP1R3C,PRKAR2B,PRKCB,PTPN13,PTPRC,RAP2B,RUNX2,RYR2,S100A9,SDC4,SERPINH1,SHC1,SLC8A1,SLIT2,SLIT3,SPARC,SPHK1,SPP1,ST14,SYK,SYNE3,TGFB1,TLR3,TLR4,TLR7,TRAP1,TRDN,TWIST1,TYROBP,USP2,ZNF521	1552 (150)	red	0.936384
DHX9		enzyme		1.387	0.000188	ABCB1,APOE,FN1,MMP9,NDRG1,PARP1,PTPN13,RGS1,SNAI2,TGFBR2,XAF1	1575 (155)	purple	0.901784
PPIF	-1.434	enzyme		-1.414	0.00218	ARHGAP22,CMKLR1,CMTM6,COPS8,CSRP1,CXCR4,CXCR6,GSC,HGF,MEIS2,MGP,MMP2,PDZRN3,PITX2,PTN,SFRP1,SPON2,TBX1	1272 (54)	blue	0.841517
RGS4		enzyme		0	0.00277	ACTA1,ADHFE1,CHODL,FBLIM1,HCN1,ID4,IGF1,LRRC38,MBNL1,NGFR,POSTN,PPARGC1A,PYGL,SCRG1,SLIT3,SPP1,UBE2G1,WDFY4		skyblue	0.831359
RAC1		enzyme		0.607	0.00102	ABCB1,BCL6,CD44,CDH1,CKM,COL1A2,DPYSL2,FN1,GSN,GSPT1,IL33,MMP14,MMP2,MMP9,MYOG,PRKG1,SHC1,SNAI2,SOX5,SOX6,SRF,TGFB1,VCAM1,VEGFA	1567 (149)	darkturquoise	0.815263
SDHB	-1.35	enzyme		-1	0.0417	FN1,MMP9,SLC25A3,SOD3		blue	0.929157
NRAS		enzyme		-0.719	8.78e-08	ACADM,ADCY2,AK1,AKAP12,CALCRL,CASP8,CCNG1,CDKN1A,CDKN2B,CFH,CKM,COL1A2,CRABP2,CRYBG1,CYBB,DUSP4,EXOC4,FN1,GBP2,GJA1,HTRA1,IFI16,IFI35,IFIH1,ITIH2,MEST,MGP,MITF,MLKL,MSR1,NCAM1,NCF2,OSBPL1A,PCBD2,PERP,PKIA,PLTP,PON3,PRDX2,PTPRC,RBM38,RNASE6,SESN1,VEGFA,XPNPEP2,ZNF32	1601 (162)	magenta	0.856319
FES		kinase			0.0123	CSF1,CSF3R,ITGA4		turquoise	0.815089
KAT5		enzyme		-1.056	0.000565	ALDH1L2,CCND2,CD82,CDKN1A,CDKN2B,CHD3,CXCR4,EIF4B,FOXC1,GADD45A,GRIA4,GTF2H5,HOXA9,IRS1,MNDA,MRPL20,MYH8,NGFR,NT5E,OGN,PCDH19,PCDH7,PDIA4,PSMA7,PSMD12,RGS1,SFRP1,SRF,STAU2,STEAP3,SYNPO,TRIP6,WARS1	1658 (184)	green	0.57957
TGFBI	1.244	other			0.0441	CDH1,ITGB5		turquoise	0.805867
GSR		enzyme		-1.89	0.0474	ABCC3,AOX1,GSTM4,GSTM5,LPIN1,TKT,UGDH		darkturquoise	0.877748
ARG1		enzyme		0	0.0215	ACO2,ACSS2,AOC3,CDKN1A,DLD,GLUL,IGF1,IMPDH1,MLST8		yellow	0.664643
ACSL4		enzyme		-0.737	0.000362	CAMK1D,CDKN2B,COL12A1,DLC1,HOXA10,ITPR1,KDM1A,LAMB1,NT5E,PPARG,PRKG1,SAT1,SELENOM,SELL,SPP1		salmon	0.789385
SNCA		enzyme		0.342	7.32e-09	AK3,APOE,ARHGEF28,BHLHE40,C1QA,CA12,CARMIL1,CCDC80,CCR7,CD22,CD44,CD74,CDH13,CHGB,CHRNG,CLEC7A,COBL,CXCR4,CYBA,CYBB,DCAF5,DKK3,DMXL2,EGF,EMP1,ENO2,EPS8,FBXO32,FGF13,FUZ,GADD45A,GBP2,GBP5,GLDC,GPR137B,GRIN2B,GRIP2,GSN,HPCAL4,IGF1,JPH2,KAZN,KCNA7,KCNJ11,KIF1B,KLF10,LAMP1,LAMP2,LHFPL2,LRRC7,LTN1,MAP1B,MDH2,MEF2D,MMP9,MX1,NCF2,NDUFA5,NLRP3,NPTXR,PDIA5,PDZRN3,PGK1,PLSCR1,PRKCD,PRKN,PTK2B,PYGB,RCN3,RET…	1697 (186)	yellow	0.636988
WDR73		other			0.03	EGF,FN1,PRKCB		turquoise	0.804148
PTGS1		enzyme		1.04	0.00196	ATP8A1,CYBB,GJA1,MMP2,MMP9,MYOZ1,NRG1,PLA2G4A,PTGER2,PTGER3,VEGFA		salmon	0.878265
OGT		enzyme		0.707	3.21e-06	ACADM,ACO2,AEBP1,AXL,CDH1,CDKN1A,COX6C,CPE,DNM3,DTNA,FGF5,HMGA1,JUP,MMP2,NDUFA5,NDUFA8,NDUFA9,NDUFB6,NDUFC2,NGFR,OLIG1,PDHX,PPARGC1A,PRKN,PSMC1,PSMD3,SEMA4F,SERPINE1,SUCLG1,THY1,VIM	1585 (166)	purple	0.979615
PAFAH1B1		enzyme			0.00659	MMP14,MMP2,MMP9	1425 (88)	blue	0.913066
CACNA1C		ion channel			9.8e-06	ANXA2,COL14A1,COL8A1,CTSK,MMP14,MMP2,MSTN,POSTN,S100A10		turquoise	0.80398
TFPI		other			0.0123	CDKN1A,F3,VLDLR		turquoise	0.799714
CHST15		enzyme			0.0441	CD14,ITGB3		purple	0.807885
FDPS		enzyme		0.737	0.0417	ADRB2,COL1A1,LAMP1,NLRP3		yellow	0.831437
MAT2A		enzyme			0.0419	CTSK,HAVCR2,MMP9		blue	0.897931
CTBP1		enzyme		-1.193	0.00211	CCNG2,CDH1,CDKN1A,COL1A2,CSF1R,CYP26B1,ENPP2,FAT1,JUP,MMD,PRKN,VCAN	1557 (155)	blue	0.903557
ASAH1		enzyme		-0.152	0.034	ACER3,COL1A2,ITGB5,RUNX2,SPHK1,SPTLC2,TAGLN,TGFB1		green	0.899412
CUL7		enzyme			0.0419	CDH1,SNAI2,VIM		greenyellow	0.849316
APC		enzyme		0.498	1.95e-05	AMHR2,CCND2,CD44,CD55,CDH1,CDKN1A,CHGB,CLU,COL12A1,CS,DHRS9,DNAH9,EPHB3,FH,GLI3,GLUL,IGF1,ITGB3,LAMA3,LAMB1,MAOB,MDH2,MMP9,NOTCH2,NUMBL,PDK2,PLA2G4A,PPARA,PRKCB,SDHB,SNAI2,SPP1,SUCLG1,SUCLG2,TIMP1,VEGFA	1402 (75)	salmon	-0.0693426
DDX24		enzyme			0.0235	CDKN1A,LAMB1		N/A	N/A
TNPO3		other		-0.447	0.00625	CCR9,CD28,CD44,EBF1,IRF8	1428 (90)	blue	0.861262
DIO3		enzyme		0.061	0.00224	ABCD2,ADAMTS16,ADCYAP1R1,ALOX5AP,ART3,CFH,CIDEA,COL6A1,CPM,CTTNBP2,GPC3,IRF8,ITGA4,ITGB2,KCNJ11,LAPTM5,MEOX2,MMP9,MSR1,NFAM1,PARVB,PLEKHB1,PYGL,SHISAL1,SLC9A2,TBX1,TYRO3,VCAM1		midnightblue	0.792841
ATG7		enzyme		-0.599	0.00159	AIFM1,APOE,ATF4,CD44,CD82,COL1A1,COL1A2,FN1,GSTM5,IFIH1,IRS1,LAMP1,MSR1,NIBAN2,PRKCD,SNAI2,SYNPO,TGFB1,TGFBR2,TIMP1,TLR4	1279 (57)	brown	0.854141
HOXB4	1.698	transcription regulator		1.982	0.0629	CCND2,GPX3,HOXB4,ITGB3		turquoise	0.938665
EXO1		enzyme			0.00659	IFI44,IFIT3,OAS1		brown	0.888261
FOLR1		transporter			0.000362	AK3,AOC3,AQP4,ARHGDIB,BASP1,BIRC3,ECI2,FBXO3,LPAR1,LYZ,MDK,NPHP1,OSBPL1A,PDCD4,PPARG,PPID,RPS24,TNFRSF11A,TPI1,UCHL5		turquoise	0.792872
LMNB1		other			0.0107	AEBP1,ATP5F1B,FBN1,FSTL1,GJA1,MGP,PPARG,PRRX2,SLIT3,TGFBI,THBS2,VIM		turquoise	0.792754
PRMT1	-1.152	enzyme		1.042	7.08e-05	ACADM,CDH1,CDKN1A,CIDEA,COL1A1,COL3A1,CXCL16,EBF2,FN1,FTL,HOXA9,IGFBP6,KLHL24,MBP,MRC1,OLIG1,PPARA,PPARG,PPARGC1A,PRDX3,SERPINE1,SNAI2,VIM	1644 (174)	blue	0.883236
TDG		enzyme			0.03	BSG,CRABP2,TIMP2		blue	0.596163
DKC1		enzyme			0.03	COL3A1,SERPINE1,VIM		yellow	0.727875
KAT2B	-0.915	enzyme		1.042	0.00473	ABCB1,ALDOA,CDKN1A,CKM,COL1A2,FGR,KAT2B,NR1H3,PGK1,PKHD1,PKM,TGFBR2	1592 (144)	blue	0.975937
SND1		enzyme			0.0362	CDH1,EMP1,KYNU,LAPTM5,LTBP1,SNAI2,VIM		turquoise	0.790702
SETD3	-1.16	enzyme			0.000759	CKM,MYF6,MYOG	1411 (95)	blue	0.991018
NAA10		enzyme		-0.692	0.00625	CIDEA,COX6A2,COX7A1,TGFBR3,VEGFA		blue	0.876735
BLM		enzyme		-0.632	1.79e-05	CDH11,CDKN1A,CHRDL1,COL1A2,COL3A1,GPR153,IFI44L,MX1,NCAM1,OAS1,SAMD11,SLC16A2,THBS2		orange	0.918175
TAFAZZIN		enzyme		-0.382	2.61e-13	ACADM,ACTA1,ADRB2,ADRM1,AHNAK2,AMPH,ANXA1,ANXA2,AOX1,ARNT2,AXL,BANK1,BASP1,CASP8,CCR7,CD22,CD44,CDC37,CEP85,COL1A1,COL5A2,COL6A2,COX7A1,CXCR4,CYTIP,DCN,ENPP2,FN1,FOXC1,G6PD,GSTM5,HECTD1,IFI16,IFIT2,IGFBP4,IRS1,LCP1,LOX,LOXL2,LUM,MRC1,MYOF,NAV3,PDCD4,PDE3B,PDLIM5,PGM1,PKM,PLOD2,PPP1R3B,PRKCB,PSMA4,PSMA7,PSMC1,PSMD3,RUNX2,RXRA,SERPINE1,SHOX2,SLC25A4,TAGLN,TBX1,TENM4,TGFB1,TIMP1,TPI1,UBE2V2,UBFD1,UC…	1586 (154)	N/A	N/A
AIFM1	-1.304	enzyme		-1.997	0.00139	AIFM1,BNIP3,CDKN1A,CHCHD4,NDUFA9,NDUFB6		blue	0.930754
SUB1		transcription regulator		-0.447	0.0439	CAMK2B,GADD45A,KCNA6,NDUFAB1,NDUFB10,VEGFA		blue	0.948749
ICMT		enzyme			0.0022	AEBP1,ATP5F1B,CDKN1A,FSTL1,GJA1,SLIT3,TGFBI,THBS2,WWTR1	1439 (96)	darkturquoise	0.933685
GSTO1		enzyme		-0.844	9.78e-07	ACSL5,AHNAK2,CD109,COL16A1,DUSP4,ENPP5,F11R,F3,IFI6,NAV3,NHERF1,NPTXR,OAS3,PDE4B,PDLIM5,SAMD9,SAT1,SHISAL1,SMAD9,SRGAP1		red	0.818695
TH		enzyme			0.0119	AMPH,ETFA,PALM,PRDX5,SEPTIN6,SUCLA2,TOMM70,UQCRC2		N/A	N/A
RALA		enzyme		0.555	0.00868	CDH1,CDKN1A,FOXO4,MMP2,MMP9	1590 (165)	yellow	0.627609
ALDOA	-1.679	enzyme			0.0441	ALDOA,SNAI2		blue	0.94635
DNMT3B		enzyme		-0.905	2.93e-05	ACTA1,CASQ1,CDH1,CDKN1A,CKM,DLC1,EPDR1,ESRP2,GLT8D2,GRK3,IFITM1,LACC1,MFN2,MID1,MYH1,MYL9,PLEKHA6,PNPLA3,PPM1J,PPP1R1A,PPP1R3A,PPP1R3C,PRKCB,PTN,RYR2,SAT2,SERPINB9,SFRP2,SFRP4,SLC16A2,SLC30A1,SLC8A1,ST14,TNNT3,TRDN	1548 (145)	lightgreen	0.821358
RND3		enzyme		-0.218	0.00937	CDH1,CDKN1A,FN1,MMP2,VEGFA,VIM	1533 (118)	salmon	0.934045
SLC1A5	2.47	transporter			0.0441	CDH1,VIM		turquoise	0.782727
KAT2A		enzyme		-1.327	0.000882	ADAM12,AKAP12,BNIP3,CCND2,DBX2,DMD,DUSP4,EFNA5,EMP1,FBXO32,HMGA1,IMPA2,LTK,MITF,NGFR,NR1H3,PCK1,PPARGC1A,PPID,SHOX2,SLC1A5,SULF1,YBX1	1648 (158)	greenyellow	0.775793
EPRS1		enzyme			0.0201	COL1A1,COL1A2,FN1		blue	0.974192
HDAC1		enzyme		-1.608	0.0109	ABCB1,ABCD2,AKAP12,ALCAM,ALOX5AP,BCL6,CCND2,CD4,CD44,CDH1,CDKN1A,COL1A1,COL1A2,CSF1R,CTSK,FN1,GLUL,ITGAD,MMP9,MYO1F,PCK1,PPARG,PPARGC1A,PPP2R2B,PTPN6,RORC,RRM2B,RUNX2,S100A9,SATB1,SERPINE1,SFRP1,SLC8A1,SNAI2,SPP1,TAGLN,TBX1,TGFBR2,UCP3,VEGFA		royalblue	0.938415
MIR100HG		other			0.0235	FN1,SERPINE1		turquoise	0.777563
HRAS		enzyme		-1.641	2.76e-18	ABTB3,ACADM,ACTA1,ANTXR1,ANXA2,ATP5F1B,ATXN1,BIRC3,BNIP3,BOK,C1QC,CALCRL,CALD1,CAPG,CAV3,CCDC80,CCND2,CCNG1,CD44,CD81,CD96,CDH1,CDKN1A,CDKN2B,CDON,CFH,CHST11,CISH,CLU,CNN2,COL1A1,COL1A2,COL3A1,COL5A2,COL6A2,CRABP2,CSF1,CSRP1,CTSS,DBX2,DOK1,DOK2,DUSP4,EFEMP1,ELN,F2R,F2RL2,FAT1,FLNA,FN1,FOXD1,FSTL1,FSTL3,GJA1,GPX3,GSN,HGF,HOXB4,HOXB6,HTRA1,IFITM2,IGFBP4,IL17RD,IL7R,IQGAP2,IRAG2,ITGA4,ITGB5,JAZF1,JU…	1581 (145)	red	0.801175
CYP1B1		enzyme		-0.75	0.0135	ARNT2,CACHD1,CYSLTR1,ECI2,FGF7,GATM,IFNLR1,LMO1,MCAM,MID1,MMP2,NDRG2,PTPRF,SLFN13,SOCS2,STEAP3,TGFB3,THBS2,VLDLR		orange	0.971027
STUB1		enzyme		-0.272	0.0357	ATXN1,CDKN1A,CSF2RB,CTSS,DNM3,KLHL24,PARK7,RUNX1,TAGLN,TGFB1,VEGFA		blue	0.877431
PLCL1	-1.902	enzyme		-0.063	0.0153	PPARA,PPARG,PPARGC1A,RUNX2,SPARC		blue	0.948149
PARP9		enzyme		1.673	0.00345	BCL6,CD74,IFI44,IFIT2,IFIT3,OAS2,SP110	1412 (107)	brown	0.548872
RHOA		enzyme		0.56	7.72e-07	ACTA1,ATP5F1A,CDH1,CDKN1A,CDKN2B,COL1A1,COL3A1,FN1,ITGB5,ITGBL1,MMP14,MMP9,MYL11,MYOG,PDHA1,PIK3CG,PPARA,PRKG1,PRKN,RHOC,RORC,RUNX2,SDC2,SNAI2,SRF,TAGLN,TGFB1,VCAM1	1586 (147)	white	0.901184
PLA2G5		enzyme			0.03	COL1A2,COL3A1,VEGFA		orange	0.931371
CYP2J2		enzyme		1.01	0.00727	ANXA1,CD44,CD82,MMP9,PIK3CG,PPARG,VCAM1		skyblue	0.744167
CHD4		enzyme		-0.775	0.000293	CASQ1,CD4,CDKN1A,DAPK1,ELAVL2,HOXA9,ID4,JAK3,LOX,NGFR,RORC,SFRP4,SOCS2,SYDE1,TIMP2,TNNC2,VEGFA	1591 (160)	lightyellow	0.896471
Mir100hg		other			0.0235	CDH1,VIM		turquoise	0.777563
GNAQ		enzyme		0.647	0.00191	ABCB1,ACTA1,AK4,BNIP3,CCNG1,CD44,CSPG4,EMP1,GADD45A,GBP2,LGALS3,LGR4,MEOX2,MMP16,NDRG2,NOX5,OAS1,PLAT,PLSCR1,PRKCD,PYGL,SERPINE1,SLC8A1,SPHK1,VCAM1,VEGFA	1452 (100)	darkgrey	0.86773
COP1		enzyme		0.632	0.000565	APOE,C3,CA12,CDKN1A,CISH,CYP26B1,GJA1,GPNMB,IFI16,IGFBP4,KAZN,KCNK15,NHERF1,PPARGC1A,RET,SEMA3B,TSKU	1389 (70)	red	0.880748
RAC2	2.204	enzyme			0.0441	ALDOA,ANXA1,CAP1,CD74,FHL2,PKM,RUNX2,SLPI,TKT		turquoise	0.776369
OTUB1		enzyme		1.951	0.441	CCND2,GADD45A,MYOF,NT5E		red	0.906095
UBR5		enzyme		-0.971	0.0166	CD163,CDKN1A,CFH,CXCR6,DAPK1,IFIH1,IFIT3,IKZF2,OAS2,OAS3,TMEM98		purple	0.794785
Cdc42		enzyme		-0.927	0.0234	AKAP7,CASP1,CSF1,CTSS,FLNA,LAMP1,LAMP2,MYBBP1A,NPC2,PTPRS,SH2D4A,SLIT2,SPI1,SULF2		N/A	N/A
Cyp2a12/Cyp2a22		enzyme			0.0441	ABCB1,PPARGC1A		N/A	N/A
ZNF365	4.067	other			0.0441	CDKN1A,PARP1		turquoise	0.772702
HMGA2		enzyme		1.432	0.00999	CDH1,CXCR4,FN1,IGF2BP2,SNAI2,SPP1,TWIST1,VIM	1587 (165)	pink	0.857731
LDHA		enzyme		-0.353	6.35e-07	ACO2,COL1A2,COL6A3,CS,DLAT,ENO2,FN1,GNG11,GPI,ITGA10,LAMA3,LAMA4,NGFR,PGK1,PKM,SDHB,SLC1A5,SUCLG1,THBS2,THBS4,TPI1	1499 (102)	blue	0.941812
PDE4D	-2.21	enzyme		-0.307	0.00193	CDH1,FN1,MITF,PLAT	1334 (83)	blue	0.99273
RNF11		enzyme			0.00833	MMP9,SERPINE1	1479 (112)	blue	0.895389
TIGAR		enzyme			0.0419	G6PD,NLRP3,TKT		blue	0.881704
CYP4V2		enzyme			0.0441	LAMP1,LAMP2		black	0.599431
PRKN	-1.475	enzyme		-0.202	0.00038	ANG,ATP5F1A,CASP1,CDKN1A,EGF,FN1,GAS1,IGFBP4,IGFBP6,MAOB,MMP14,MMP9,NLRP3,PDHA1,PPARA,PPARGC1A,PRDX2,PRDX6,SDHB,SERPINE1,TIMP2,UQCRC2,VDAC1	1620 (178)	blue	0.969727
SESN2		enzyme		-0.632	0.0372	ATF4,CDH1,NOX4,SYNPO,TGFB1		cyan	0.264346
TAB1		enzyme		-0.285	0.00109	BIRC3,CDKN1A,GBP2,IFIH1,MMP2,MMP9,RGS2,SERPINE1,TNFSF13B,XAF1	1610 (168)	red	0.880971
ST8SIA1		enzyme		-1.348	0.000326	C1QA,C1QB,C1QC,C3,C5AR1,CDKN1A,MMP9,NES		black	0.254383
TFEC	2.033	transcription regulator			0.0247	ATP2A1,COL6A3,CSF3R,F13A1,S100A9		turquoise	0.769918
RAB4A		enzyme		0.765	5.44e-05	CD4,CD44,CDH1,MMP2,SNAI2,SPARC,TGFB1,VIM	1496 (131)	blue	0.934932
TXN2	-1.099	enzyme			0.0441	CYBA,CYBB		blue	0.865268
ACO1		enzyme			0.0253	ACO2,FTL,GAPDH,IGF1		tan	0.678701
FGD3		other			0.0372	MYD88,PRKCQ,TLR4,TNFSF13B,TNFSF14		turquoise	0.763207
SUCO		other			0.0235	COL1A1,COL1A2		turquoise	0.761674
LAMB2		enzyme			0.0441	AQP4,LAMB1		greenyellow	0.611977
BCO1		enzyme			0.00434	DLAT,PPARG,PRKAA2,SLC25A30,SPON2		turquoise	0.744521
SIAH1		enzyme		0.478	1.03e-05	ANXA2,C3,CDKN1A,CLEC4E,CTSK,CXCL16,GLUL,IFITM2,IGF1,LGALS3,MMP19,PRKN,SDC4,SERPINE1,SPP1,VEGFA,VIM	1602 (159)	purple	0.882409
IFI16	1.542	transcription regulator	Activated	2.025	0.15	CD28,CD81,CDKN1A,CSF3R,FAF1,GADD45A,IFI16,IL7R,OAS1,UCP3,VCAM1		turquoise	0.930331
DNM2		enzyme		-0.565	0.000143	BST2,GAPDH,MMP14,MMP2,MYH1,MYH2,PRKN,PYGM		blue	0.82788
PARP10		enzyme			0.0441	MMP9,TWIST1		turquoise	0.731731
PLK1		kinase			0.0288	BOK,CDH1,CDKN1A,IFI16,PLA2R1,SNAI2,TGFB1,TGFB3,TGFBI,VIM		turquoise	0.724508
AKR1B10		enzyme			0.0201	CD44,MMP2,MMP9		white	0.929559
SOD1		enzyme		-1.387	6.93e-05	ADCY2,APOE,ATF4,ATP1A2,AURKAIP1,C1QA,C5AR1,CACNB4,CASP1,CD14,CD44,CLU,COL1A1,CP,CSF1R,CXCR4,GPX3,GRIA4,GSTM5,HOMER1,IFI16,IFI44,IFIH1,IGF1,IL7R,ITGA4,KCNAB2,KCND2,KCNJ2,MAOB,MMP9,MRC1,MRPS10,NDUFV3,OAS2,P2RX4,P2RX7,PPP3CB,PRDX6,PTK2B,RDX,RUNX2,RYR1,SCN1B,SIGLEC1,SLFN13,SPP1,TGFB1,TGFBR2,VCAM1	1618 (189)	blue	0.931544
HNRNPAB		enzyme			0.0306	CDH1,HTRA1,SPP1,TWIST1,VIM		darkturquoise	0.677624
TMPRSS2-ERG		fusion gene/product	Activated	3.677	0.000238	ADAMTS12,CARD6,CDH1,CYBA,FOXP2,GNG11,IFI44,IGFBP6,LAMA3,LONRF2,LOXL2,LTBP2,MMP9,OASL,PLAT,PPARG,RNF144B,ROR1,SAMD9,SAMD9L,SFRP1,TGFBI,TLR2,VIM,ZNF503	1398 (107)	N/A	N/A
NUP98-KDM5A		fusion gene/product	Inhibited	-2.219	0.00868	C5AR1,HOXA10,HOXA9,LYZ,MSR1		N/A	N/A
EWSR1-FLI1		fusion gene/product	Inhibited	-2.826	7.17e-08	BIRC3,CALD1,CDKN1A,CDKN2B,COL25A1,COL3A1,COL5A2,F11R,FIBIN,FILIP1L,GPR37,KAZN,MYH10,PCDH18,PDGFRA,POSTN,PTPN13,RHOBTB1,SDC2,SELENOP,SERPINE1,SLFN11,SULF1,TAGLN,TGFBR2,TPM1	1389 (97)	N/A	N/A
ETV6-RUNX1		fusion gene/product	Inhibited	-4.463	1.5e-10	ALOX5AP,ANTXR2,ARHGAP24,CACNA1A,CAPZA2,CARM1,CD44,CHI3L2,CORO1A,CYBA,CYBB,CYSLTR1,EMP3,FGD2,GBP2,GMPR,H4C2,IFI16,IFI35,IFI6,IFIH1,IFIT3,IFITM1,IRF8,ITGA4,ITGB2,JAK3,KCNJ2,LCP2,LYN,MED14,MKNK2,MMP2,MMP9,MN1,MYLK,OAS1,OAS2,PCDH18,PDE4B,PDGFRB,PDLIM5,PLXNB2,PPP3CB,PRMT2,PTGDR,PTPRC,RABGAP1L,RAC2,RBM38,RGL1,SELL,SMIM3,SPP1,STAT6,STK17B,STXBP1,TACC2,TGFB1,TLR3,TLR4,TP53I3,TPM1,TRIM7,UBE2L6,WAS		N/A	N/A
NUP98-NSD1		fusion gene/product	Inhibited	-2.207	0.0372	C5AR1,HOXA10,HOXA9,LYZ,MSR1		N/A	N/A
NUP98-KMT2A		fusion gene/product		-1.89	5.47e-05	HOXA10,HOXB3,HOXB4,HOXB6,PRKCD,TWIST1,VIM		N/A	N/A
BCR-ABL1		fusion gene/product		0.668	0.0361	CSF2RB,CSF3R,CXCR4,FYN,IL1RAP,MSR1,PGK1,PIK3CG,PKM,PRKCB,PRKCD,SLC1A5,SNAI2,SOCS2		N/A	N/A
KMT2A-AFDN		fusion gene/product			0.0235	HOXA10,HOXA9		N/A	N/A
PAX5-ELN		fusion gene/product		0.905	0.00106	ASB10,CARD6,CD248,CD38,CYBB,EFNA5,IRS1,JHY,RGS18,SH3BGRL2,TGFBR3		N/A	N/A
RUNX1-RUNX1T1		fusion gene/product		-1.89	0.0202	AFF2,AFF3,C5AR1,CDKN1A,CHST11,HOMER1,IFITM3,IL1R1,JUP,KCNE3,KLHL24,LHFPL6,NAV1,OLIG1,PXDC1,RPL37A,SCN1B,SORL1,ZFP36L2		N/A	N/A
ASPSCR1-TFE3		fusion gene/product		1.199	0.00143	APOE,AVPI1,BHLHE40,EPS15L1,GPNMB,LAMP1,MYOF,NPC2,PPARGC1A,RAB32,RRAGD,SLC19A2,TACC1,TACC2,TCN2,THEMIS2,TMEM70,UAP1L1,VAT1		N/A	N/A
NUP98-DDX10		fusion gene/product		-0.724	0.001	C5AR1,CLEC7A,FPR3,HOXA10,HOXA9,HOXB3,HOXB6,HOXB7,LYZ,MSR1,NDRG2,ZNF521		N/A	N/A
PAX3-FOXO1		fusion gene/product		0.485	4.81e-12	ACTA1,ACTN1,AKAP12,ANXA1,ARHGDIB,AXL,BANF1,BSG,CACNA2D1,CAP2,CCND2,CCNG1,CD276,CD82,CDKN1A,CDKN2B,CHD7,CKM,CSF1,CXCR4,DAPK1,DNAJA2,EDIL3,EEF2,EMB,EPB41L2,EPB41L3,EYA2,EYA4,FGFR2,FLNA,FOXO4,GAPDH,HDGF,HSPA1A/HSPA1B,HTRA1,IL4R,IMPA2,IRS1,LMOD3,MCAM,MEOX2,MYBPC1,MYBPH,MYF6,MYH10,MYH3,MYH8,MYL1,MYL11,MYOG,NGFR,NRCAM,OGN,PDE4B,PHF10,PYGM,RPL35,SMPDL3A,SPP1,SRF,SRL,TIMP2,TNNT3,UNC45B,VIM,ZFP36L2	1547 (142)	N/A	N/A
EML4-ALK		fusion gene/product		-0.229	0.000233	CD44,CDC14B,CDH1,CDKN1A,COL3A1,COL5A2,FGF13,HIPK2,IL4R,ITGB5,MITF,MMP2,PPARG,SERPINB9,SERPINE1,SP100,SPARC,STAT6,TGFB3,TLR2,VCAN	1213 (51)	N/A	N/A
CRTC1-MAML2		fusion gene/product			0.0235	IGF1,PPARGC1A		N/A	N/A
WWTR1-CAMTA1		fusion gene/product		0.816	0.00724	MMP2,SERPINE1,STEAP4,TEAD1,TMEM37,VEGFA		N/A	N/A
SET-NUP214		fusion gene/product			0.00833	HOXA10,HOXA9		N/A	N/A
FUS-DDIT3		fusion gene/product		-1.89	0.0435	EFEMP1,FN1,GPC6,IGFBP6,LOX,SERPINE1,SOCS2,VIM		N/A	N/A
PML-RARA		fusion gene/product		0.088	0.00137	CDKN1A,CYTH4,F3,FGR,LEPR,MYO1F,RXRA,S100A10,SPI1,VCAM1	1227 (63)	N/A	N/A
ZFTA-RELA		fusion gene/product		1.89	0.133	BIRC3,CD44,CSF1,FN1,IL4R,PRKCD,SDC4		N/A	N/A
KMT2A-AFF1		fusion gene/product			0.00056	BCL6,HOXA10,HOXA9,IGF2BP2,IGFBP7,JUP		N/A	N/A
DRD2		G-protein coupled receptor	Activated	4.086	0.00132	C1QA,C1QB,CSF1,CSF1R,GRIN2B,IGF1,KCNJ2,LTBP1,MMP2,MYD88,NAT8L,SERPINE1,TGFB1,TGFBR2,TNFSF14,TUBB6,VCAM1,VEGFA	1401 (87)	N/A	N/A
SGO2		other			0.0441	CDH1,VIM		turquoise	0.717327
SNHG7		other			0.0419	CDH1,CDKN2B,VIM		turquoise	0.716433
ZNF708		other			0.0201	ENPP5,POSTN,TGFB3		turquoise	0.700015
DLG3		kinase			0.0441	EPHB2,GRIN2B		turquoise	0.696231
FBLN2		other			0.00283	FBLN1,MMP2,VEGFA		turquoise	0.693857
CNR1		G-protein coupled receptor	Activated	2.338	0.0386	APOE,ATP5PD,CYP7B1,DYRK2,EGF,EPS8,ERRFI1,IGF1,LAMA1,MDK,MSTN,PDGFRA,PDGFRB,PLD1,PLSCR1,PTK2B,SLC22A17,SLIT2,SOX6,TGFB1,TIMP1		magenta	0.838619
MRGPRX3		G-protein coupled receptor	Activated	2.828	0.0488	CLEC4E,CLEC7A,CSF3R,CXCR4,DHRS9,HCAR2,S100A9,SELL		tan	0.959857
ACKR2		G-protein coupled receptor	Inhibited	-3.162	0.0119	ADAR,DDX60,IFI16,IFI44,IFIT2,IFIT3,OAS1,OAS2,OAS3,OASL		brown	0.686269
PROKR1		G-protein coupled receptor	Inhibited	-2.236	0.000279	CDH1,SNAI2,STEAP1,TWIST1,VIM		darkgrey	0.858369
MKX		transcription regulator			0.00107	COL1A1,COL1A2,COL3A1,SOX5,SOX6	1216 (64)	turquoise	0.692984
SFRP2	3.102	transmembrane receptor			0.0419	MMP2,PDGFRA,SNAI2		turquoise	0.692666
FFAR3		G-protein coupled receptor		1.929	0.258	ANPEP,CCR7,ENPP2,GBP2,GPD2,IL1RAP,LOXL2,PPARG,SCN1B,TLR7		grey	0.951062
GPR174		G-protein coupled receptor		1	3.66e-06	ADD3,ARAP2,ARMC9,CABLES1,CCR7,CD22,CYBB,CYTIP,FYN,GPR171,IFI16,IRAG2,ITGB3,LAPTM5,MSRB3,PDE3B,PDE4B,PTPN6,PTPRJ,RGS2,SATB1,SIPA1L1,SLA,STK17B,TLR1		pink	0.95347
GPR55		G-protein coupled receptor			0.0441	IRS1,PPARG		N/A	N/A
SUCNR1		G-protein coupled receptor		1.633	0.00724	COL1A1,COL1A2,COL3A1,COL5A2,LAMB1,MYH1		midnightblue	0.67874
FZD2		G-protein coupled receptor			0.0201	COL1A1,RUNX2,SPP1		turquoise	0.682476
HCAR1		G-protein coupled receptor		0	0.0184	BSG,COL1A1,CXCR4,PDGFRB,PFKM,PPARGC1A		pink	0.838973
FZD6		G-protein coupled receptor			0.0123	COL1A1,RUNX2,SPP1		turquoise	0.675665
P2RY6		G-protein coupled receptor		1.51	0.00217	ACADM,CIDEA,EPSTI1,PPARA,PPARGC1A,TBX1,TMEM26,VCAM1	1304 (71)	brown	0.850481
ADGRF5		G-protein coupled receptor			0.03	CSF1,MMP2,MMP9		darkred	0.781159
EEF1D		translation regulator			0.0235	CDH1,ITGA4		turquoise	0.67178
GPR151		G-protein coupled receptor		1.667	2.86e-05	ANG,CD44,CXCR4,DCN,NT5E,PKM,SDC3,TGFBI,VEGFA		blue	0.556992
HPSE		enzyme			0.0253	F3,HGF,IRS1,MMP9		turquoise	0.668156
NPC2	0.982	transporter		-1.977	0.27	PLA2G4A,PPARG,PTGER2,TLR4		turquoise	0.921632
HTR1A		G-protein coupled receptor		-1.222	0.0135	CDH1,FN1,TGFBR2,VIM		N/A	N/A
PTPRJ	1.146	phosphatase	Activated	2.236	1	FCER1G,OASL,PLAT,SLA,TNFSF8		turquoise	0.92115
ADORA2A		G-protein coupled receptor		-0.809	0.0037	ARF3,ATP1A2,ATP8A1,CD28,CD81,COL3A1,COL6A1,CSF1R,EEF2,EIF2S2,G3BP2,GAPDH,GPI,IFITM3,MMP9,NTRK2,PEA15,PPARGC1A,SPARC,SPTBN1,TGFB1,VEGFA,VPS4A	961 (24)	cyan	0.900364
CXCR4	1.932	G-protein coupled receptor		1.991	0.01	AXL,C5,CD44,CDH1,CDH11,CDKN1A,CXCR4,F3,IGFBP7,MMP2,PGK1,RUNX2,VEGFA		salmon	0.910283
TGIF2		transcription regulator			0.0201	ACSS2,CDH1,MPC1		turquoise	0.664305
ADRA1B		G-protein coupled receptor			0.0278	ACTA1,CDKN1A,COL3A1,FGF7,FN1,LOX,MYL11,PPP3CA,VEGFA		tan	0.580782
P2RY4		G-protein coupled receptor			0.0201	MMP9,TIMP1,VCAM1		green	0.7753
GSDMB		other			0.0441	ENO2,TGFB1		turquoise	0.649306
FZD5		G-protein coupled receptor			0.03	CD14,SPP1,VEGFA		green	0.738056
AGTR1		G-protein coupled receptor		0.748	0.00882	CCR7,COL3A1,CP,CYBA,FN1,GSTM5,HGF,SERPINE1,TGFB1,TGFB3	1126 (46)	pink	0.799656
ADORA2B		G-protein coupled receptor		1.744	0.0278	COL1A2,MMP9,MRC1,RUNX2,SERPINE1,SPP1,TGFB1,TIMP1,VEGFA		greenyellow	0.738419
ACKR3		G-protein coupled receptor		1.192	0.00419	AXL,C5,CDKN1A,CFH,CXCR4,ELN,FMOD,IGFBP7,MMP14		black	0.830452
LTB4R		G-protein coupled receptor		-0.218	0.023	CLEC7A,EGF,MMP2,MMP9,MRC1,NR1H3,VEGFA		pink	0.722026
RHO		G-protein coupled receptor		-1.846	1.68e-05	ACADM,AXL,C1QA,CAMSAP1,CD300C,CD44,CD74,CD82,COL1A2,CP,CSF1R,CSF2RB,CTSS,DYNC2I2,FBLN1,IMPDH1,KLHL3,MARCHF1,MBNL1,NCAM1,NIBAN2,NT5E,P2RY13,PCOLCE,PDGFRA,PDGFRB,SELENOP,SERPING1,SPOP,TGFB1,TGFBR2,TMLHE,TRPC1,VLDLR	1177 (63)	N/A	N/A
PTH1R		G-protein coupled receptor			0.023	COL1A1,CSF1,CSF1R,MGP,SPP1,TNFRSF11A,ZNF521		turquoise	0.647088
CCR1		G-protein coupled receptor		1.66	1.77e-05	ATF4,CTSK,CTSS,ITGB3,MMP2,MMP9,RUNX2,SPARC,SPP1,TNFRSF11A,VIM	557 (22)	brown	0.899793
S1PR3		G-protein coupled receptor		1.664	0.00293	CD44,HGF,IGF1,SNAI2,TAGLN,VCAM1	799 (21)	salmon	0.758058
ITGBL1	1.559	other			0.00283	CD44,CDH11,ITGBL1		turquoise	0.632256
FZD4		G-protein coupled receptor		1.104	0.00434	CDH1,MMP9,PLVAP,TWIST1,VIM	1243 (53)	tan	0.72118
TNFRSF11B		transmembrane receptor			0.0223	COL1A1,IGF1,MMP9,RUNX2,SPP1,TNFRSF11A		turquoise	0.60019
DTX1	2.482	transcription regulator	Inhibited	-2	0.229	APPL1,CD82,SPP1,VEGFA		turquoise	0.91983
Activin (family)		group	Activated	2.514	5.58e-08	ADCYAP1R1,AHR,ANGPTL7,ARHGEF28,BHLHE40,CALCRL,CD44,CD55,CDKN1A,CDKN2B,COL1A1,CSF1,CXCR4,CYP26B1,DKK3,EFNA5,ELN,ENPP2,EPHB3,FBXO32,GPX3,GSC,ITGB5,KAT2B,KLF10,KYNU,LYN,MAP2K6,MFAP4,MGP,MID1IP1,MMP9,MSS51,MYH2,NT5E,NUDT18,PI16,PPARG,RABGAP1L,RGS2,RORC,RUNX1,SERPINE1,SLIT2,SMTNL1,TLR4,TMEM100,VEGFD,WNT9A	609 (15)	N/A	N/A
G protein alpha i		group	Activated	3.45	0.0175	C1S,CMKLR1,F2R,FCGR2A,GBP2,GBP5,IFIH1,IFIT3,IFITM3,SERPING1,SPHK1,TIMP1,TUBB6		N/A	N/A
Tgf beta		group	Activated	2.796	2.01e-13	ADAM12,AHR,ALDOA,AOC3,ARHGAP45,ARNT2,ATP1B1,AXL,BASP1,BGN,BHLHE40,BNIP3,CASP1,CASP8,CCND2,CCR7,CD209,CD53,CDH1,CDH11,CDKN1A,CDKN2B,CHST11,CLU,COL12A1,COL1A1,COL1A2,COL3A1,COL6A2,CSF1,CSF1R,CTSK,CXCR4,CYBB,DAB2,DCN,FN1,FSTL1,FSTL3,ID4,IGF1,IGFBP4,ITGB3,KLF10,LAMA3,LARP6,LEPR,LOX,LOXL2,MDFI,MITF,MLXIP,MMP14,MMP2,MMP9,MN1,MPEG1,MYOG,NHLH2,NOX4,OLIG1,PDSS1,PGK1,PHLDB1,PLAT,POSTN,PPARGC1A,PRELID2,PRMT…	1494 (136)	N/A	N/A
ERK1/2		group	Activated	3.096	0.00138	APH1B,ARRB1,BIRC3,C3,CAV3,CCN4,CCND2,CCR7,CD44,CDKN1A,COL1A1,COL3A1,CXCR4,CYBB,DAPK1,DUSP4,F3,FGFR2,FN1,GJA1,HMGA1,IL17RD,ITGB3,JAM2,LEPR,MMP2,MMP9,MYOG,NOX4,PDGFRA,PKM,POLB,POSTN,PTGER2,PTN,RHOC,RUNX2,SERPINE1,SNAI2,SPP1,TIMP1,TIMP2,TYMP,VCAM1,VCAN,VEGFA	1618 (158)	N/A	N/A
P38 MAPK		group	Activated	2.192	6.85e-08	ANK1,AQP4,BGN,BNIP3,CAV3,CCND2,CCNG2,CCR7,CD44,CD55,CD82,CDKN1A,COL3A1,CTSK,CXCR4,CYBB,DGKA,F3,FBXO32,FDXR,FLNA,FN1,GJA1,HOMER1,HTRA1,IRF6,ITGA4,ITGB2,ITGB3,JAM2,LAMA3,LBX1,MITF,MMP2,MMP9,MYBPH,MYH2,MYH3,MYL11,MYOG,NGFR,PCK1,PLA2G4A,POSTN,PPARG,PPARGC1A,RAB7B,RUNX1,RUNX2,RYR1,SATB2,SDC2,SERPINE1,SLC8A1,SPP1,SRF,STIM1,TGFB1,TIMP1,TIMP2,TLR2,TNNC2,TNNT3,TP53I3,TRIB1,TWIST1,VCAM1,VEGFA,VLDLR	1621 (148)	N/A	N/A
IFN alpha/beta		group	Activated	3.357	0.00769	AXL,CCR7,CXCL16,IFI16,IFIT2,IFIT3,IRF8,MRC1,SERPINB9,SLPI,TLR1,TLR2,TLR3,TLR7,TNFSF13B	1179 (57)	N/A	N/A
Pkc(s)		group	Activated	2.483	0.001	AHR,AQP3,CD4,CD55,CDKN1A,COL1A1,COL3A1,CXCR4,CYBB,DMD,F3,FN1,GADD45A,IRF6,IRS1,KCNJ2,LIPA,MAOB,MAP3K5,MMP2,MMP9,MSR1,MYOG,NOX4,PDIA4,PPARA,PPARG,RGS2,SERPINE1,SPP1,TAGLN,TGFB1,TNFRSF11A,VCAM1,VEGFA	1571 (157)	N/A	N/A
NFkB (family)		group	Activated	3.213	0.000468	BSG,CASP1,CCR7,CDKN1A,F3,FBXO32,FN1,IL1R1,IL33,MBP,MMP2,MMP9,NCAM1,NLRP3,NOX4,PLAT,PLIN1,S100A9,SNAI2,TIMP1,VCAM1	1458 (92)	N/A	N/A
Jnk		group	Activated	3.474	0.000141	BIRC3,BTG1,CCR7,CCR9,CD209,CD44,CD55,CDH1,COL1A1,COL3A1,CXCR4,F3,FBXO32,FN1,GADD45A,GJA1,IGF1,ITGA4,JAM2,MMP14,MMP2,MMP9,MRC1,MRC2,NOX4,PLAT,PLSCR1,POSTN,RXRA,SERPINE1,SERPINH1,SNAI2,TGFB1,TGFBR2,TIMP1,TWIST1,VCAM1,VCAN	1590 (142)	N/A	N/A
Fgf		group	Activated	2.236	0.0314	CDH1,IGF1,MITF,MMP2,MMP9,RUNX2,VCAM1		N/A	N/A
Akt		group	Activated	2.964	5.16e-10	ADCY3,AFG3L2,AIMP2,AQP3,ATF4,ATP5F1A,BCL6,BHLHE40,CAV3,CCND2,CCR7,CD44,CDH1,CDKN1A,CELSR2,CIDEA,COL3A1,CP,CPM,CXCR4,DGKA,F3,FBXO32,FN1,GGT5,GXYLT2,IGF1,IL1R1,IL7R,ITGB5,KIRREL1,LAMA3,LAMP1,MCAM,MFN2,MGAT5,MMP14,MMP2,MMP9,NDRG1,NDUFV1,NES,NOTCH2,NOX4,NT5E,PCDHGC3,PCK1,PEA15,PLA2G4A,PPARG,PPARGC1A,PTAFR,PTGER2,PTN,PTPRF,PTPRS,RUNX2,SDHB,SERPINE1,SLC8A1,SNAI2,SPP1,ST3GAL1,STEAP4,STIM1,THBS2,TIMP2,TL…	1577 (157)	N/A	N/A
Rxr		group	Activated	2.178	0.00367	ABCD2,APOE,AQP3,C1QA,CDKN1A,CRABP2,CTSS,EEF2,EFNA5,GADD45A,IGF1,ITGB2,MGP,MMP2,NR1H3,PCK1,PLTP,PPARG,RXRA,SPP1	1575 (146)	N/A	N/A
SAA		group	Activated	2.43	0.00875	CSF1,F3,IL33,MRC1,NLRP3,PLA2G2A,PLIN1,TLR2,VCAM1	1393 (91)	N/A	N/A
collagen type i (family)		group	Activated	2.401	0.0376	LUM,MMP19,MSR1,SERPINE1,SPARC,TWIST1		N/A	N/A
Nfat (family)		group	Activated	2.236	0.000468	CALD1,CTSK,CYBB,DHRS9,DKK3,DOCK10,EHD4,FGF18,HAVCR2,ITPR1,KIF13A,NCOA7,NOX4,PDE3B,PGM2L1,RNF128,SDC4,SERPINE1,TNFSF14,USP15,VCAM1	1475 (108)	N/A	N/A
TCF/LEF		group	Activated	2.178	0.000666	CCN4,FN1,MITF,MMP2,RUNX2,SERPINE1,SNAI2,VIM	1426 (106)	N/A	N/A
IL1		group	Activated	3.984	5.24e-10	ADRB2,AHR,APOE,BHLHE40,C3,CASP1,CCR7,CD55,CDKN1A,CHI3L1,CLEC7A,COL1A1,CP,CSF1,CSF1R,CSF2RB,DCN,F3,FGF7,FN1,GJA1,HGF,IGF1,IL17RD,IL1R1,IL33,IL4R,ITGB2,KYNU,LAMB1,LOX,LRP1,LYZ,MAP2K6,MMP2,MMP9,NGFR,NR1H3,NRG1,PDGFRA,PDGFRB,PLA2G2A,PLA2G4A,PLD1,PPARA,PPARG,PPARGC1A,RORA,RORC,RUNX2,RXRA,S100A9,SAA2,SDC4,SELL,SERPINE1,SPARC,SPHK1,TGFB1,TGFB3,THY1,TIMP1,TLR2,TLR4,TLR7,TRAF3IP2,TYMP,VCAM1,VCAN,VEGFA	1517 (133)	N/A	N/A
Tnf (family)		group	Activated	2.765	3.18e-15	ABCC3,APOL6,APOO,BIRC3,BST2,CASP1,CD163,CD22,CD4,CIMAP1B,CSF1,DDX60,DUSP10,ENPP2,F3,FBXO32,GJA1,HERC5,HLA-DRB1,IFI16,IFI35,IFI44,IFI44L,IFI6,IFIH1,IFIT2,IFIT3,IFITM1,IGF1,IL1R1,IL33,IRAK3,LGALS3BP,MMP9,MSTN,MX1,MX2,MYD88,NOX4,NOX5,NT5E,OAS1,OAS2,OAS3,OASL,PLSCR1,PPARG,PTGER3,RUNX2,SAMD9,SAMD9L,SELL,SERPINB9,SERPINE1,SHISA5,SIGLEC1,SLPI,SP110,TLR2,TNFSF13B,TRANK1,TRIM14,TRIM22,TRIM5,TYMP,UBE2L6,VC…	1479 (111)	N/A	N/A
Vegf		group	Activated	3.739	8.9e-06	ABCB1,AHR,AKAP12,ALOX5AP,ANGPTL7,ANPEP,AQP4,ARHGAP22,CALCRL,CASP1,CASP8,CD44,CDH1,CHI3L1,CIDEA,COL4A3,CPA3,CUL2,CXCR4,DENND2D,DOK4,DOK5,DPF3,DUSP4,ELN,EMP1,ENPP2,EPHA4,F3,FLNA,FN1,HACD2,HOMER1,IGFBP4,IL1R1,ITGA10,ITPR1,JAM2,LPAR1,LYN,MAOB,MEOX2,MGP,MID1,MMP14,MMP2,MMP9,MPC1,NRCAM,NRG1,OSBPL10,OSMR,PIK3CG,PLOD2,PLVAP,PPARGC1A,PRKCB,PVR,RAF1,RAMP3,RGCC,RGS2,RNF125,SFRP1,SLC19A2,SLC7A2,SOCS2,TACSTD2…	1521 (148)	N/A	N/A
Interferon alpha		group	Activated	7.251	5.3e-20	ADAR,ALDH18A1,ANXA1,ANXA2,AQP3,AXL,BCL6,BCR,BST2,C3,CASP1,CASP8,CCND2,CCR7,CD209,CD38,CD81,CDH1,CDKN1A,CISH,CLTCL1,COL1A1,COL1A2,COX7A1,CSF2RB,CTSS,DOCK10,DOCK2,ENPP2,EPSTI1,F2R,F3,FILIP1L,GBP2,GBP5,HERC5,HSPA1A/HSPA1B,IFI16,IFI35,IFI44,IFI44L,IFI6,IFIH1,IFIT2,IFIT3,IFITM1,IFITM2,IFITM3,IFNLR1,IGFBP4,IL1R1,IL21R,IL4R,IL7R,IRF8,ITGA11,ITGA4,ITPR1,KLRG1,LGALS3,LGALS3BP,LTBP1,LTBP2,MARCHF1,MEFV,MMP2…	1387 (93)	N/A	N/A
ERK		group	Activated	3.588	1.75e-05	ACSL5,ACTN1,ADGRG6,ARPC2,AXL,BGN,CDH1,CDKN1A,CLU,COL1A1,COL3A1,CTSK,DPYSL2,DUSP4,FN1,HMGA1,HOMER1,IRS1,ITGB2,ITGB3,KLF10,KYNU,LAMB1,MCAM,MMP14,MMP2,MMP9,MYLK,NDRG1,OSBPL10,POSTN,RAB7B,RORC,RUNX2,SELL,SERPINE1,SNAI2,SPTBN1,TIMP1,TNFAIP8,TUBA1A,TYMP,VCAN,VEGFA	1644 (169)	N/A	N/A
IFN Beta		group	Activated	4.489	5.61e-06	ADAR,BST2,CCR7,CD163,CD22,CD74,CDKN1A,CPA3,CYBB,DDX60,EEF1A1,FN1,GBP2,HERC5,IFI16,IFI35,IFI44,IFI6,IFIH1,IFIT2,IFIT3,IFITM1,IFITM3,KYNU,MARCHF1,MMP9,MX1,MX2,OAS1,OAS2,OAS3,OASL,PPP1R3B,SERPINE1,SOX5,SPHK1,SPP1,TAPT1,TGFB1,TLR3,TLR4,TLR7,TRAF3IP2,TRIM14,TRIM5,USP25,XAF1,ZC3HAV1	1418 (98)	N/A	N/A
Ifn		group	Activated	3.678	1.02e-08	BCL6,CASP8,CD44,CFH,HGF,IFI16,IFIH1,IFITM1,IFITM3,IGF1,IL1R1,IL33,IRF8,ITGA4,MMP9,MX1,NTRK2,OAS2,OAS3,OASL,PTAFR,PTPRJ,SECTM1,SERPINE1,SP100,SPP1,TLR1,TLR2,TLR3,TLR7,TNFSF13B,TRIM22,TYMP	1397 (91)	N/A	N/A
Ifnar		group	Activated	4.525	9.6e-08	AXL,C3,CASP1,CD74,FCER1G,GBP2,IFI16,IFI35,IFIH1,IFIT2,IFIT3,IFITM3,IRF8,ITGA4,LGALS3BP,MMP9,MYD88,NLRP3,OAS1,OAS2,OASL,SPP1,TLR2,TLR3,TLR7,UBE2L6,VCAM1,XAF1	1131 (51)	N/A	N/A
Smad2/3/4		group	Activated	2.433	0.00293	CDKN2B,GSC,NOX4,SERPINE1,SNAI2,TIMP1	1338 (76)	N/A	N/A
cytokine		group	Activated	3.112	0.00721	ADAM12,ANG,AQP4,C5AR1,CCR7,CD209,CD4,CISH,CLU,CSF1,F3,LIPG,MMP2,MMP9,PLAT,SAA2,SERPINE1,SOCS2,SPARC,TIMP1,TLR2,TLR4,TYMP,VCAM1	1517 (119)	N/A	N/A
ACTA2		other			0.03	ACTA1,CDH1,VIM		turquoise	0.557529
Alpha catenin		group	Inhibited	-5.985	2.8e-11	ADAMTS12,ADAMTS2,BGN,BIRC3,CDH11,COL1A1,COL1A2,COL3A1,COL5A2,COL6A1,COL6A2,COL6A3,ELN,EPHA3,FSTL1,IGF1,IGFBP4,IGFBP6,IGFBP7,LAMA4,LUM,LYN,LYZ,MMP19,MMP2,MMP9,PDGFRA,RHOC,S100A9,STEAP2,STEAP4,THBS2,TIMP1,TWIST1,VCAM1,VIM,WIPF1	1492 (107)	N/A	N/A
MIR124		group	Inhibited	-2.021	0.0119	GRIA4,NES,PTPRC,SNAI2,SPHK1,SPI1,SRGAP1,VIM		N/A	N/A
Ap2		group		-1.154	0.00137	C3,CDH1,F2R,LIPA,MCAM,MMP2,PCK1,TGFB1,TGFB3,VEGFA	1574 (142)	N/A	N/A
Npm		group			0.00833	CDKN1A,RPL3		N/A	N/A
Srebp		group		1.103	0.0119	ABCD2,ACSS2,CDKN1A,G6PD,PPARG,SLC25A1		N/A	N/A
Alpha 1 antitrypsin		group			0.023	ACKR1,CCR7,CD14,LGALS3,MMP2,SPI1,TYROBP		N/A	N/A
TEAD		group		1.311	0.00137	AK4,CALD1,CD44,FN1,GADD45A,HLA-DRB1,IFNLR1,POSTN,SPEG,TRIM22	1466 (107)	N/A	N/A
N-Cadherin		group			0.03	CDKN1A,MMP9,VCAM1		N/A	N/A
Ppar		group		-0.896	0.00681	ACADM,CYBA,MFN2,MSTN,NR1H3,PLA2G2A,SERPINE1,UCP3	1390 (86)	N/A	N/A
Mmp		group		-0.068	0.00434	AXL,CSF1R,JAM2,MMP9,VEGFA	1366 (71)	N/A	N/A
APC/APC2		group			0.0419	CDKN1A,JUP,MMP14		N/A	N/A
Hdac		group		-0.46	0.000554	ACVR2B,AHR,BCL6,CCNG2,CDKN1A,CRABP2,CSF1R,CXCR4,DKK3,FBXO32,FOXD1,HTRA1,IGF1,JUP,KLF10,MEOX2,MMP14,PIK3R5,PKHD1,PPARGC1A,RNASE1,RORC,RRM2B,SFRP1,SFRP2,SLC8A1,SPP1,TGFBR2,THBS4	1629 (173)	N/A	N/A
MEF2		group			0.0314	CKM,MEOX2,MYH1,MYOG,PDE3A,PPARGC1A,RGS2		N/A	N/A
Notch		group		-0.427	0.000381	ADAM12,CAPG,CCN4,CDH1,CDKN1A,CDKN2B,CSF2RB,CSF3R,DTX1,FCGR2A,FGF5,GATM,KCNK6,MMP2,MYLK,NFAM1,NHSL2,PIK3AP1,PTPRF,REPIN1,RGCC,S100A11,SKAP2,SORL1,TAGLN,TAS1R1,VEGFA	1523 (106)	N/A	N/A
JAK		group		1.811	7.85e-05	CD209,FBXO32,IFI6,IFIH1,IFIT2,IFIT3,IFITM3,IGF1,IL33,MMP9,PTGER2,SOCS2,VIM	1511 (119)	N/A	N/A
Creb		group		1.139	0.000114	ACVR2B,ANTXR1,ANTXR2,ARPC5,ATP13A5,CACNA1S,CASP1,CCN4,CD14,CDKN1A,COL8A1,COX6A2,CSF1R,CSRP1,DPY19L3,DUSP4,EPHA3,FCER1G,FXN,GIMAP8,GJA1,GRIN2B,GRK3,GSTM4,IFI16,IGF1,IL33,ITGA10,LASP1,MBP,MCAM,MITF,MMP2,NDFIP2,NGFR,NMNAT2,NOX5,PCK1,PCOLCE,PDE3B,PDE4B,PGK1,PLAT,PPARG,PPARGC1A,PRKAA2,RBFOX1,RET,RGS2,RYR2,SLC8A1,SLIT2,SYNPO,TMOD4,VEGFA	1692 (170)	N/A	N/A
Foxo		group		1.069	0.00937	ABCB1,CDKN1A,CDKN2B,FBXO32,GADD45A,IL7R	1532 (129)	N/A	N/A
Hsp27		group		0.143	0.00338	CASP8,CD14,CD163,CDKN1A,CSF1,CSF1R,FBXO32,NGFR,NOX4,PLA2G2A,TGFB1	1545 (135)	N/A	N/A
G protein alpha		group		0	0.025	CHPF,CRMP1,CWC15,EMILIN1,LYRM2,MRPL43,MRPS10,NMNAT2,PDIA4,PLS3,SLC25A36,SLC41A2,SRPRA,TUBB6,UBL4A		N/A	N/A
Ctbp		group		-1.067	0.00549	ADRB2,CDH1,CTSK,GADD45A,JUP,PERP	1404 (87)	N/A	N/A
Integrinα		group			0.00659	ITGB2,TLR2,TLR4		N/A	N/A
Wnt		group		0.256	0.0215	CD44,CDH1,GSC,MMP9,PITX2,PPARG,PPARGC1A,RUNX2,SDC2		N/A	N/A
STAT5a/b		group		1.628	0.000106	AHR,BCL6,CCND2,CDKN1A,CISH,CLU,EBF1,EMP1,EPHA4,F2R,F2RL2,FCER1G,IGF1,IL4R,IRAG2,LCP2,LEPR,MMD,MYD88,NOX5,PARVB,PCK1,PDE4B,PTGER3,STK17B,TLR2	1563 (151)	N/A	N/A
ATPase		group			0.00659	CTSK,MMP14,VCAM1		N/A	N/A
p70 S6k		group		-0.816	0.00447	CDH1,EEF1A1,EEF2,NOX4,PABPC4,PDCD4,RUNX2,VIM	1303 (71)	N/A	N/A
Calcineurin A		group		1.294	0.000141	ACTA1,ATP2B4,COL1A1,COL1A2,COL3A1,FGF18,GJA1,JAK3,PPARGC1A,TGFB1,TIMP1	1170 (61)	N/A	N/A
MAP2K1/2		group		1.272	0.0261	C3,CCND2,CDH1,CHI3L1,DUSP4,ELN,GJA1,MMP9,MYH2,PIK3CG,PPARA,VEGFA,VIM		N/A	N/A
RAS		group		0.826	0.0092	ANPEP,BNIP3,CDKN1A,CDKN2B,CSF3R,FN1,GBP2,HMGA1,IGF1,MAOB,MITF,MMP2,MMP9,PDCD4,PLD1,PVR,SERPINE1,SNAI2,VEGFA,VIM,ZNF768	1527 (143)	N/A	N/A
Tropomyosin		group			0.0235	TPM1,TPM2		N/A	N/A
TNF receptor		group		1.342	0.0195	C3,COL4A3,MMP9,SERPINE1,TGFB1,TIMP1,TLR2		N/A	N/A
Histone h3		group			4.43e-08	ABCB1,ABCD2,ACTA1,ADD3,ADGRA2,AKAP12,ANK1,BHLHE40,CCND2,CDH1,CDKN1A,CDKN2B,COL1A2,CSF1R,CSPG4,DUSP10,ENO3,EPHB3,FGF5,FGFR2,G6PD,GAPDH,GKAP1,HOMER1,HOXA10,HOXA9,HOXB6,IFI6,IFITM3,IGF1,IGFBP4,MAGED2,MEIS2,MITF,MMP9,MRPS9,MX1,NDUFA12,NDUFA5,NDUFAF5,NDUFAF6,NDUFAF7,NDUFB4,NDUFB6,NDUFC1,NDUFC2,NDUFS2,NDUFS3,NDUFS5,NDUFV1,NDUFV3,PCBD2,PIK3R5,PITX2,PPARG,PPARGC1A,PPP2R2B,PROS1,RUNX2,S100A16,S100A9,SATB2…	1586 (153)	N/A	N/A
Mek		group		-0.615	6.89e-05	ADCY3,ANPEP,APOE,AXL,B3GALNT1,CCND2,CDH1,CDKN1A,CELSR2,CLU,COL1A2,CPM,CSF1R,DDR2,DPY19L3,DUSP4,EPHB2,F3,GBP2,GGT5,GXYLT2,HOMER1,ITGB3,KIRREL1,LAMA3,LAMB1,LAMP1,MGAT5,MMP14,MMP2,MMP9,MOB4,NES,NOTCH2,NOX4,NR1H3,NT5E,PCDHGC3,PDGFRA,PDGFRB,PLCD1,PPARGC1A,PTPRF,PTPRS,RUNX1,SERPINE1,SORL1,STEAP4,STIM1,TACSTD2,TMEM106B,TWIST1,VIM,XAF1	1551 (155)	N/A	N/A
ROCK		group		0.196	1.61e-05	ACTA1,CDH1,CDKN1A,COL1A1,COL3A1,DMD,F3,FN1,MYL11,NGFR,PPARG,RUNX2,SPP1,TAGLN,TGFB1,VCAM1	1420 (106)	N/A	N/A
JAK1/2		group		1.897	0.11	CA12,CD74,GBP2,GBP5,GLDC,HPCAL4,MX1,NPTXR,PTK2B,RSPO2		N/A	N/A
Smad2/3		group		1.238	0.00424	CDKN1A,CDKN2B,FSTL3,GCNT1,GSC,HMCN1,JAM2,MMP9,NOX4,RAF1,RORC,RUNX1,RUNX2,SERPINE1,TAGLN	1570 (165)	N/A	N/A
IL-1R		group		1.744	0.0484	CASP8,COL3A1,EPS8,HGF,IGFBP4,MMP14,MMP9,SERPINE1,TIMP1,VEGFA		N/A	N/A
beta-galactosidase		group			7.56e-06	ALCAM,COL3A1,COL5A2,COL6A3,EFNA5,GAS1,MYH10,NEO1,RPS6KA3,SLIT2,SLIT3		N/A	N/A
Mapk		group		1.549	0.00192	ABCB1,ADAM12,CCR9,CDKN1A,COL1A1,CYBB,F3,GJA1,HGF,IGF1,IRAK3,IRS1,ITGA4,MMP9,RUNX2,S100A10,SNAI2,SPP1,VCAM1,VEGFA	1600 (154)	N/A	N/A
N-CoR		group		-0.408	0.000396	ALDOA,C1QA,CDKN1A,CTSS,G6PD,IGF1,MBNL1,MCTP1,MMP2,MMP9,PCK1,PGK1,PID1,PKM,PLIN1,RGL1,RNF144B,SHISA5,SNAI2,TBX1,TBX15,WIPF1	1593 (148)	N/A	N/A
Hsp90 (family)		group		0.263	0.00971	AHR,AXL,BCL6,CARM1,CCND2,CD28,CD4,CDKN1A,CLU,COL3A1,FN1,GJA1,HSPA1A/HSPA1B,KCNJ11,LYN,SRC	1596 (155)	N/A	N/A
Nr1h		group		-0.742	0.000213	ABCD2,ADAMTS3,APOD,APOE,AQP3,ARNT2,ATP1B1,C3,CCND2,CCR7,CLEC4E,CSF1,F2R,GGT5,HCK,IFIH1,ITPR1,NLRP3,PLA2G2A,PLIN1,PLTP,PPARGC1A,PRKCQ,SFRP1,SLC8A1,SP110,THY1,TLR4,VLDLR	1439 (104)	N/A	N/A
Insulin		group		1.454	4.56e-10	ACADM,ACTA1,ADAM12,AEBP1,ALDOA,APOE,APPL1,AQP9,ARRB1,ASB4,ATP1A2,ATP5MC1,ATP5MC2,CA14,CASP1,CCNG2,CD44,CDKN1A,CDKN2B,CIDEA,CKM,COL1A1,COL1A2,COL3A1,COL6A1,COX6A2,CRABP2,CYBB,DNAJA2,DUSP4,DYNLL1,ECI2,ENPP2,ERRFI1,ETFA,FBN1,FBP2,FBXO32,FN1,FTL,G6PD,GAPDH,GLDC,GRIN2B,IDE,IFIT2,IFIT3,IGF1,IGFBP4,IRS1,ITGB3,KCNJ11,LAMB1,LEPR,LGALS3BP,LPIN1,LRP1,MAOB,MBP,MDH2,MMP2,MMP9,MYOG,NDUFS2,NDUFV1,NDUFV3,NLRP3,N…	1586 (148)	N/A	N/A
PRKAA		group		0.113	0.0322	CDH1,CDKN1A,GOT2,HDAC4,MYOG,NCF2,PCK1,PPARGC1A,VIM,YBX1		N/A	N/A
IFN Lambda		group			0.0188	IFIT3,OAS1,OAS2,OAS3		N/A	N/A
trypsin		group		0	0.0253	CDH1,CDKN1A,ELN,F3		N/A	N/A
PARP		group			0.00927	APOE,CDH1,CDKN1A,VIM		N/A	N/A
MHC II		group			0.0141	CD53,CD74,CTSS,EEF1A1,IFITM2,MPC1,RGS1,RPL38,TPT1		N/A	N/A
Histone h4		group			0.00519	ABCB1,ACTA1,AKAP12,CDKN1A,G6PD,GAS1,HOXA9,MMP9,NEGR1,NEURL1,NTRK2,OAS3,PPARG,RUNX2,SFRP1,SPHK1,SPP1,SYNPO,TACC2,TAGLN,TBX1,TBX15,TGFBR2,VCAM1	1620 (164)	N/A	N/A
endothelin receptor		group			0.0441	ACTA1,MYL11		N/A	N/A
RPS6KA		group			0.0235	COL1A2,FN1		N/A	N/A
Sapk		group			0.0441	FBXO32,GADD45A		N/A	N/A
Growth hormone		group		0.174	0.000141	ADRB2,APOE,ATP5MC2,BCL6,C3,CCND2,CDH1,CISH,CLU,COL1A1,COL3A1,DYRK2,FN1,FZD7,G6PD,GSTM5,IGF1,IGFBP6,KLF10,LEPR,MMP9,MSTN,NDRG2,NOX4,PCK1,PPARA,PPARG,PRDX3,PRKAG2,SNAI2,SOCS2,SPARC,SPP1,TBC1D4,TGFB1,TGFB3,TGFBR2,TKT,TUBA1A,UGDH,WNT9A	930 (35)	N/A	N/A
IFN type 1		group		1.977	0.106	BCL6,BST2,IFI16,IFIH1,IFIT2,MMP9,OASL,TNFSF13B		N/A	N/A
estrogen receptor		group		-1.918	6.68e-14	ANXA1,AXL,C3,CA12,CALD1,CAPG,CCND2,CD44,CDH1,CDH11,CDH13,CNKSR1,CNNM4,COL12A1,COL6A1,COL6A2,CPM,CXCR4,ERBB4,F11R,FGF13,FGF5,FGFR2,FN1,HSPA1A/HSPA1B,IGF1,IRS1,JUP,KLF10,LOXL2,LYN,MAN1A1,MAP1B,MAPK12,MGP,MMP14,MMP9,MSN,NHERF1,NT5E,PCDH18,PCDH19,PCDH7,PCDHB14,PPARG,RGS2,SAT1,SELL,SERPINB9,SERPINE1,SNAI2,SPARC,SYNPO,TGFB1,TGFB3,TGFBR2,TGFBR3,TIMP1,TIMP2,TLR4,TMOD1,TRIP10,VEGFA,VIM	1591 (148)	N/A	N/A
AURK		group		-0.389	0.00553	ANK1,CDKN1A,CMBL,CYP26B1,EDA2R,FDXR,GOLGA4,INSYN2A,PSTPIP2,SESN1,SULF2		N/A	N/A
elastase		group		1.98	0.0753	MLKL,MMP2,MMP9,TGFB1		N/A	N/A
tryptase		group			0.0419	F2R,MMP9,PLAT		N/A	N/A
Collagen Alpha1		group		1.98	0.00625	CDKN1A,COL1A1,MMP2,MMP9,TIMP2	553 (13)	N/A	N/A
Pde4		group		-0.728	0.0149	CD14,CD163,CDH1,CDKN1A,COL1A1,FN1		N/A	N/A
p85 (pik3r)		group		-0.068	0.0197	MMP2,NDRG1,PIK3CD,PPARG,VEGFA		N/A	N/A
CSF		group		1.265	0.0484	APOO,C3,CD22,DUSP10,HLA-DRB1,IRAK3,PPARG,SERPINB9,SERPINE1,SLPI		N/A	N/A
CD3 group		group		1.495	0.0228	ACSL5,ACSL6,DGKA,FYN,GBP2,HAVCR2,MBOAT1,PLA2G4A,PLA2G4C,STAT6		N/A	N/A
EGLN		group		0.985	0.0386	AK4,BNIP3,FSTL3,FTL,FYN,GAPDH,GPI,IKBIP,LNPK,PGK1,PGM1,PYGL,RNF122,RRAGD,S100A9,SERPINE1,SH2B2,SMTNL2,TPI1,VEGFA,VLDLR,WWTR1		N/A	N/A
PDGF (family)		group		1.949	0.0417	COL3A1,FN1,PDIA3,VIM		N/A	N/A
TWIST		group		0	0.00056	CDH1,CDKN1A,RORA,SERPINH1,THY1,YBX1	1445 (104)	N/A	N/A
ENT		group		1	0.000893	AQP3,CDKN1A,RPL3,RRM2B	903 (16)	N/A	N/A
Mir200		group		-1.735	0.000108	COL1A1,COL3A1,KIF13A,LOX,LOXL2,LRP1,NEO1,SERPINH1,SLC5A3	1188 (54)	N/A	N/A
YAP/TAZ		group		0.992	0.0245	AK4,ATF4,AXL,GADD45A,HLA-DRB1,HSPA1A/HSPA1B,IFNLR1,SPEG,TRIM22		N/A	N/A
MIR17-92		group			0.0419	PKD2,PKHD1,TGFBR2		N/A	N/A
growth factor		group		-0.152	0.00625	CLU,GLUL,IL7R,SELL,SPHK1	1274 (51)	N/A	N/A
TCF		group			0.000199	ABCB1,APOD,ARL4A,CD44,CNN2,CRYBG1,EPHB3,F13A1,FGF18,GJA1,HTRA1,IFITM1,IL1R1,IRS1,LGALS3,MMP2,NRCAM,PLS3,SERPINE1,SLC1A5	1392 (90)	N/A	N/A
IGF1	1.655	growth factor	Activated	2.857	6.86e-23	ACSS2,ACTA1,ADAMTS2,ANPEP,AQP4,ATL2,ATP2A1,AXL,BGN,BHLHE40,BIRC3,BSG,C1QA,CACNA1S,CAP2,CCDC80,CCND2,CCNG1,CCNG2,CD44,CD74,CDH1,CDKN1A,CGNL1,CISH,CLU,COBL,COL14A1,COL16A1,COL1A1,COL1A2,COL3A1,COL5A2,COL8A1,CP,CSF1,CYBA,CYBB,DCLK1,DCN,DMD,EGF,EIF1AX,EIF4B,ELN,ERRFI1,F3,FBLN1,FBXO32,FN1,GADD45A,GAPDH,GPD2,GRIN2B,HAVCR2,HGF,HMGA1,HSD17B11,HSPA1A/HSPA1B,HTRA1,IFITM3,IGF1,IGFBP4,IGFBP6,IL1R1,IL4R,IRS1,…	1590 (151)	pink	0.746112
GAS6		growth factor	Activated	2.41	0.0439	AXL,MSR1,PDGFRA,PROS1,SNAI2,TWIST1		brown	0.912632
BMP10		growth factor	Activated	3.543	1.1e-05	CD55,CD74,CFI,COL12A1,COL1A1,COL1A2,COL3A1,FCGR2A,FCGR3A/FCGR3B,FGFR2,FN1,GPR65,IGFBP7,LEPR,LTBP2,MMP14,MSR1,NCAM1,PTN,SMAD9,TIMP1,VCAM1,VCAN	1214 (55)	N/A	N/A
AGT		growth factor	Activated	7.011	1.57e-22	ACHE,ACTA1,ADAM12,ADAMTS2,ADD3,AEBP1,ALDH1L1,AMY2B,ANXA1,ATP1B1,ATP2B2,ATP6AP2,BGN,BHLHE40,BOK,BSG,C1QTNF7,C3,C5AR1,CACNA2D1,CASP8,CAV3,CCDC80,CCN4,CCND2,CCR7,CD109,CD14,CD300C,CD44,CDH13,CDKN1A,CFI,CILP,COL12A1,COL16A1,COL1A1,COL1A2,COL3A1,COL5A2,COL6A1,COL6A2,COL6A3,COL8A1,COX7A1,CP,CPE,CR1,CRABP2,CSPG4,CTSK,CTSS,CYBA,CYBB,DAB2,DCLK1,DKK3,DMBT1,DOK1,EFEMP1,EFNA5,ELN,ERRFI1,F2R,F3,FBLN5,FDX1,FDX…	1519 (117)	lightcyan	0.617175
ATN1		transcription regulator			7.85e-05	ACKR1,ARHGEF28,ATP1B1,BASP1,BCL6,BHLHE40,CDH11,CHGB,EBF1,ENO2,GSN,IFI16,JUP,KCNAB2,LTBP2,MCAM,PABPC4,POLB,PRKCD,PTPN22,PTPRF,SATB1,SOCS2,SPP1,STX1B,TUBA4A,TYRO3	1517 (106)	turquoise	0.541716
GDF2		growth factor	Activated	4.109	0.00253	CDH11,COL1A1,CXCR4,DOK4,ELOVL1,EMB,ENPP2,FMOD,HTRA1,IGF1,MDFI,MMP9,NGFR,NRCAM,POSTN,PPARG,RUNX2,SEMA3B,SERPINB9,SOCS2,SPP1,TGFB1,TLR4,TMEM100,VCAM1	897 (37)	N/A	N/A
PDGFB		growth factor	Activated	2.431	0.000648	ADAMTS7,COL1A1,COL1A2,COL3A1,FGF7,FN1,FOXO4,HMGA1,MMP2,MMP9,NOTCH2,PDGFRB,SPP1,THBS2,TIMP1,VEGFA	1296 (66)	red	0.766589
ANGPT2		growth factor	Activated	3.751	3.91e-09	ACTA1,ADAM12,APIP,ARL4C,BCR,CD163,CDC34,CDKN1A,COL1A1,COL1A2,COL3A1,CXCR4,CYBA,CYBB,FGF7,FKBP10,FN1,HDAC4,HSPA1A/HSPA1B,HSPA2,JMJD6,KIF1C,LARP4,LEPR,LYN,MAPK12,MMP2,MMP9,MYOG,NOX4,PDCD4,PDGFRB,PDIA3,PDIA5,POSTN,PPARA,PROS1,SERPINE1,SERPING1,SOD3,TCN2,TGFB1,TGFBR2,THBS2,TLR3,TLR4,TRAF3IP2,VCAM1,VIM		magenta	0.787634
FGF3		growth factor	Activated	2	0.00599	CDH1,MMP2,MMP9,PLAT		N/A	N/A
ZYX		other			0.0329	HIPK2,MMP2,MMP9,VIM		turquoise	0.522069
PODXL		kinase			0.0201	CDH1,MMP9,VIM		turquoise	0.434093
GH1		growth factor	Activated	2.057	0.0159	ATF4,CISH,CLU,CXCR4,FN1,GADD45A,GRIN2B,IGF1,IL4R,JUP,PTMA,RAD23A,SATB1,SOCS2,SPP1,SRF,TKT,VEZF1,VIM		N/A	N/A
ADGRG1		G-protein coupled receptor			0.00833	IGF1,VEGFA		turquoise	0.354257
FGF10		growth factor	Activated	2.789	0.125	ANXA1,ANXA2,FGFR2,MMP14,MMP9,PERP,TACSTD2,TGFB1		midnightblue	0.943276
FGF2		growth factor	Activated	2.781	1.11e-11	AGL,ANG,ANPEP,AQP3,ATF4,BCL6,BGN,BNIP3,CAPZA2,CCN4,CCND2,CCNG2,CDH1,CDH11,CDKN1A,COL1A1,COL1A2,COL3A1,CRABP2,CSF1,CSPG4,CTSK,CXCR4,DCN,DKK2,ELN,ENPP2,EPHA4,ERRFI1,F3,FBN1,FDX1,FGF5,FGFR2,FLNA,FN1,FOXO4,GADD45A,GJA1,GPNMB,HGF,HMGA1,IFITM2,IGF1,IGFBP4,IRS1,ITGA4,LAMA1,LAMB1,LOX,MACROD1,MBP,MCAM,MEF2D,MEOX2,MGP,MITF,MMD,MMP2,MMP9,MYOG,NES,NGFR,PDGFRA,PDGFRB,PGK1,PITX2,PLAT,PPARG,PRKCD,RAF1,RET,RORA,…	1600 (155)	lightyellow	0.847742
CCN2		growth factor	Activated	3.046	0.0024	CD44,COL1A1,COL8A1,DCN,EMILIN1,FN1,IGF1,LOX,LOXL3,MMP14,MMP2,MMP9,PTGFR,SDC4,SERPINE1,SFRP4,SPARC,TGFB1,TIMP1,VEGFA	1387 (85)	salmon	0.789996
EGF	-1.521	growth factor	Activated	3.103	8e-07	ACTN1,ADRB2,ALCAM,AMIGO1,ANPEP,AQP3,ARHGAP22,ARNT2,CASP1,CCND2,CD44,CDC34,CDH1,CDH11,CDKN1A,CHGB,CISH,CLU,COL1A1,COL1A2,COL3A1,COL4A4,COL8A2,CRABP2,CSF1R,CSPG4,CXCR4,DCN,DLC1,DUSP4,EEF1A1,EMP1,ERRFI1,F3,FBLN1,FGF5,FN1,FSTL1,GAB2,GADD45A,GAS1,GGT5,GJA1,GLUL,HGF,IFITM2,IGF1,IGFBP4,IL1R1,IL7R,IRS1,ITGB3,KLF10,LAMA1,LAMB1,LOX,LTBP1,MAP3K5,MEF2D,MMP2,MMP9,MYOG,NCAM1,NES,NLRP3,NRG1,NT5E,PDCD4,PDE3A,PDG…	1478 (113)	blue	0.827119
CLEC11A		growth factor	Activated	2	0.0166	ALDOA,ALOX5AP,ANXA1,CAP1,CD74,CPA3,FHL2,RUNX2,SLPI,SPI1,TKT		tan	0.827561
FKBP10	1.435	enzyme	Inhibited	-4.811	5.3e-13	BGN,CHI3L1,COL12A1,COL16A1,COL1A1,COL1A2,COL3A1,COL5A2,COL6A1,COL6A2,COL6A3,COL8A1,COL8A2,EPHB2,IGF1,MMP14,MMP2,MSTN,NOX4,PLOD2,POSTN,SERPINE1,SLC16A2,SPHK1,SPP1,THY1,TIMP1	561 (13)	turquoise	0.856287
APOE	2.706	transporter	Inhibited	-4.132	2.3e-08	ACADM,APOD,APOE,ATF4,BEGAIN,BGN,C1QA,C1QB,C1QC,C5AR1,CASP1,CCND2,CD44,CLU,COL1A1,CSF1,CSF2RB,CSRP1,CTSK,CTSS,CYBB,CYSLTR1,EMILIN1,F2R,F3,GLUL,GPX3,GRIN2B,HSPA1A/HSPA1B,IGF1,IGFBP6,IL4R,JAK3,LAMA1,LIPA,LIPG,LRP1,LTBP1,LTBP2,MGP,MMP2,MMP9,MSR1,MYBBP1A,MYO1B,NCF2,NMNAT2,NOX4,NQO2,NR1H3,PEA15,PLAT,PLIN1,PPARA,PPARG,PRKCB,PRKCQ,S100A9,SCTR,SDC4,SERPINE1,SPP1,STAT6,TCIRG1,TGFB1,THY1,TIMP1,TLR2,TNFSF14,…	1611 (136)	turquoise	0.878368
PDGFC		growth factor	Activated	2.209	0.000666	COL1A2,PDGFRA,PDGFRB,SNAI2,TGFB1,TIMP1,TIMP2,VEGFA	234 (5)	green	0.798048
FGF21		growth factor	Inhibited	-2.786	2.44e-05	ACADM,CDH1,CIDEA,COL1A1,COL3A1,COX7A1,CS,FGFR2,IGF1,ITPR1,KLB,MMP2,MMP9,PCK1,PPARA,PPARGC1A,SERPINE1,TBX1,TGFB1,VIM	1301 (74)	N/A	N/A
NTF3		growth factor	Inhibited	-2.333	0.000665	ACHE,ACTA1,ATP2A1,CCND2,CDH1,CKM,GJA1,GRIN2B,MYH1,TNNC2	1462 (102)	brown	0.91288
IL1RN		cytokine	Inhibited	-3.68	3.11e-06	C3,CD44,CDKN1A,CTSS,GJA1,IFI44,IFI44L,IFI6,IFIH1,IFIT3,IGF1,IGFBP4,KCTD7,MMP9,MX1,MX2,OAS1,OAS2,OAS3,OASL,RTP4,S100A9,SAMD9,SERPINE1,SP100,SPP1,THEMIS2,TIMP1,TRIM22,VEGFA	747 (17)	turquoise	0.878513
GRN		growth factor	Inhibited	-3.802	3.55e-16	ADORA3,APOE,ATP5F1B,AXL,BHLHE40,C1QA,C1QB,C1QC,C3,CD14,CD300A,CD74,CD81,CD84,CLEC7A,CLU,CSF1,CSF3R,CSPG4,CTSS,CUL2,CYBA,DOK6,EMP1,ENO2,GPNMB,GPR34,HLA-DRB1,IGF1,IRF8,ITGB2,LAMP1,LGALS3,LGALS3BP,LIPA,LYZ,MS4A4A,MS4A6A,NPC2,OTUD4,P2RY12,PDGFRA,PDHB,PLCG2,PRKAG1,PROS1,PTK2B,SLC24A3,SLC2A5,SORL1,SPI1,SPP1,TENT5A,TGFB1,TOMM70,TPI1,TYROBP,UBE2G1,VEGFA	1177 (55)	lightgreen	0.80223
BDNF		growth factor		0.758	9.22e-08	ADRB2,ANXA2,ARPP21,ATP2A1,ATP5MC2,BHLHE40,CASQ1,CCND2,CDKN1A,CP,CRMP1,CSPG4,CXCR4,DNAJB5,DUSP4,EEF2,EPB41L2,FLNA,FTL,GLUL,GRIN2B,HOMER1,HSPA2,ITGB5,ITPR1,KCNIP2,KIF1B,KLF10,MACROD1,MAP1B,MBP,MYH3,MYH8,MYOG,NCAM1,NGFR,NMB,NTRK2,PDE1A,PDLIM5,PLTP,PLXNB2,PREP,RPL37A,RYR1,RYR2,S100A10,S100A9,SBK1,SERPINH1,SFRP1,SFRP2,SH3BGRL2,SORL1,SPARC,SPP1,STXBP1,SYNPO,TAGLN,TUBA1A,USO1,VIM	1624 (127)	grey60	0.820926
IGF2		growth factor		-0.258	1.68e-05	ARL4A,CAV3,CCNG2,CDKN1A,CKM,CORO2B,CXCR4,FEM1A,FN1,GADD45A,GAS1,IFITM2,IGF1,IGFBP4,IGFBP6,ITGB5,MEF2D,MYOG,NDRG1,OGN,PDCD4,PRKCQ,RWDD4,SAT1,SATB1,SELENOP,SERPINE1,SKAP2,SLC30A1,SLC38A2,SPP1,TGFBI,THBS2,VEGFA	1433 (92)	brown	0.93788
HDAC5		transcription regulator		-0.394	3.29e-05	ACADM,ACTA1,ATP5F1B,CASP8,CDKN1A,CKM,COX7A1,DAPK1,MBP,MYOG,NEDD4,PLA2G4A,PPARA,PPARG,PPARGC1A,PTPN13,PYGM,RUNX2,SLC8A1,TAGLN,TWIST1	1615 (177)	blue	0.804478
GMFB		growth factor			0.0201	FHL2,MMP14,MMP9		darkgrey	0.890338
AREG		growth factor		0.513	0.0321	BSG,C3,CDH11,CDKN1A,CXCR4,FGF7,H2BC21,HCAR2,IFI6,IFIT2,IFIT3,MITF,MMP9,PTAFR,RUNX1		white	0.866312
MAP2K7		kinase		0	0.0397	BIRC3,CDKN1A,ENPP2,FN1,GJA1,IL1R1,MAOB,P2RX4,PDIA3,PLA2G4A		blue	0.800214
INHBB		growth factor		1.51	0.00447	COL3A1,HGF,LOXL3,MAN2B2,SERPINE1,SULF2,THBS2,TIMP1		tan	0.842387
FGF13	-1.734	growth factor		0	0.000893	CDKN1A,HSPA6,MMP9,VEGFA	1279 (57)	blue	0.896135
INSIG1		other	Inhibited	-3.583	0.0024	ACSS2,ALOX5AP,APOE,ATF4,CCR7,CLEC4E,CLEC7A,CXCR4,ELOVL1,G6PD,IRF8,LIPA,LIPG,LPIN1,MRC1,PLD1,PPARG,S100A9,STEAP2,TGFB1	1554 (111)	turquoise	0.835097
MSTN	-1.252	growth factor		0.654	4.74e-11	ADAM12,ALDH1L1,ARHGAP22,CAV3,CDKN1A,CKM,COLEC12,CTSK,DGKI,FBXO32,FN1,HMCN1,HSPA2,HTRA1,IFIT2,IGF1,INSYN2B,IRS1,ITGB3,KLF10,LOX,MYOG,NCAM1,NOX4,NR1H3,PCDH19,PGM2L1,PPARG,PPARGC1A,RASSF2,RUNX2,SECTM1,SERPINE1,SERPINH1,SFRP1,SLC8A1,SMAD9,SPON2,SPP1,SRC,TGFB1,TP53I3,VEGFA,VIM	1445 (86)	yellow	0.736639
VEGFA	-1.676	growth factor		-0.117	1.67e-07	ACADM,ACHE,AK4,ANPEP,ATP5MC2,ATP5MC3,ATP5PO,CD55,CDKN1A,COL1A1,COX5B,COX6B1,COX8A,CTSS,CXCR4,DUSP4,ETFA,F3,FN1,GJA1,HAVCR2,IGFBP4,ITGA4,ITGB3,ITPR1,KARS1,KLRG1,MDH2,MEOX2,MFN2,MMP9,MRPL3,MYLK,PARP1,PDGFRB,PIK3CG,PLAT,PLIN1,PPARGC1A,RASGRP3,RUNX1,RUNX2,SDHB,SERPINE1,SNAI2,SPARC,SPP1,SYNM,TGFB1,TIMP1,TLR1,TMSB10/TMSB4X,TOMM70,TUFM,TXN2,UQCRB,VCAM1,VEGFA	1513 (140)	blue	0.943225
WNT5A		growth factor		0.646	8.65e-07	ABCB1,ARHGDIB,BMPER,CD14,CD38,CDH1,COL1A1,COX7C,CXCR4,DAB2,DKK2,DOK2,ENPP2,EPHA4,F2R,FLNA,FN1,GJA1,IRF8,ITGA4,ITGB3,LAMA3,LCP1,LONRF2,MDFI,MMP14,MMP9,NT5E,POSTN,PRKAR2A,RET,RUNX2,SDC4,SPARC,SPP1,SYK,TGFB1,TLR1,TLR3,TLR4,TNFRSF11A,TWIST1,VEGFA,VIM,WWTR1	1548 (128)	pink	0.906169
INHBA		growth factor		1.091	0.000783	ACTN1,ACVR2B,ADRB2,CCND2,CD28,CDH1,CDKN1A,CDKN2B,CHD7,CLASP2,CPNE8,CXCR4,DTNA,ERBB4,F13A1,FN1,FSTL3,GRSF1,IGF1,ITGA11,KCMF1,LOX,MGP,MMP2,MYH2,NAV3,NRG1,PGM2L1,PLOD2,S100A9,SERPINE1,TAGLN,TIMP1,VEGFA,VIM	1297 (72)	salmon	0.86984
LEP		growth factor		0.842	0.000144	ABCC3,ACADM,ACSL5,ALDOA,APPL1,AQP3,AQP9,ASB4,ATP5F1A,BOK,CASP1,CD14,CDH1,CDKN1A,CIDEA,COL1A1,COL3A1,COL6A3,CYBA,CYBB,ETFDH,F3,FBP2,FDX1,FGFR2,FN1,GADD45A,GAPDH,GOT2,IGF1,IL1R1,IRS1,KIF3B,KLB,LEPR,LIPA,MBP,MED25,MMP14,MMP19,MMP2,MYOG,NCF2,NHLH2,NLRP3,NOTCH2,P2RX4,PCK1,PLAT,PLIN1,PPARA,PPARG,PPARGC1A,PRKAA2,RORC,RUNX2,SELENOP,SERPINE1,SPARC,SPI1,SPP1,STEAP4,SULF1,TAGLN,TGFB1,TIMP1,TPI1,TRAF3IP1,UCP…	1677 (148)	midnightblue	0.928449
CCN5		growth factor	Inhibited	-3.364	5.33e-05	CD44,CDH1,FN1,IGFBP7,JUP,PPARG,SDC4,SERPINE1,SNAI2,SPARC,TGFB1,TGFBR2,TGFBR3,TWIST1,VIM	1098 (45)	turquoise	0.66574
BMP4		growth factor		1.483	4.42e-05	ACVR2B,ADCYAP1R1,ARHGEF28,BHLHE40,CCNG1,CCR7,CDH1,CDKN1A,COL1A1,DEK,DKK3,EFNA5,EIF4A2,EPHB3,FGFR2,GJA1,HTRA1,ID4,ITGA4,KAT2B,KLF10,LAMA1,LCP1,LYN,MITF,MMP14,MYH2,NCAM1,NES,NGFR,PFKM,PITX2,PKM,POSTN,PPARG,PRKCB,PRR5,RABGAP1L,RET,RUNX2,SERPINE1,SFRP2,SMAD9,SNAI2,SPARC,SPI1,SULF1,TAGLN,TBX15,TGFB1,TLR4,VEGFA	1098 (47)	salmon	0.757773
IKZF1	1.84	transcription regulator	Inhibited	-3.346	1.87e-11	ANTXR1,ARF3,AXL,BCL6,CCND2,CD38,CDKN1A,CISH,CSF1,CYP7B1,DNM3,DOCK1,DOK4,DTX1,EBF1,EMP1,EPSTI1,FGF13,FN1,G6PD,HHATL,IFI16,IFI6,IFIT3,IGF1,IKZF1,IKZF3,IL7R,JUP,LHFPL2,LHFPL6,LRP1,LYN,MLXIP,MMP14,MYO1B,NCAM1,NGFR,NLRP3,P2RX4,PPP1R2,PPP1R9A,PREP,PRKCQ,PROS1,PYGL,RAI14,RORC,RTP4,RUNX1,RUNX2,RYR1,S100A16,SASH1,SELENOM,SERPINH1,SHISAL1,SLPI,SPI1,SULF2,TENM3,TLR4,TMEM119,TRIM38,TYROBP	1603 (162)	turquoise	0.918918
INHA		growth factor		-0.507	0.00152	BOC,CCN4,CCND2,COL1A2,COL3A1,COL4A4,COL6A1,CYP26B1,F11R,HSD17B11,IGFBP4,IL1R1,JAM2,LTBP1,MMP2,MYL9,PCDH7,PIK3CD,SERPINE1,SFRP4	594 (15)	lightyellow	0.881178
DKK1		growth factor		-1.808	0.0175	CD44,CDKN1A,COL1A1,EPHB2,MITF,MMP9,MYH2,PPARG,RUNX2,SNAI2,SPARC,TAGLN,TWIST1		N/A	N/A
FGF8		growth factor		0.868	0.025	CITED4,CMTM3,ERRFI1,FGFR2,MDK,NDRG2,NES,RUNX2,SHC1,SLC22A17,SLPI,SPARC,SPP1,TRIP6,ZIC1		N/A	N/A
HBEGF		growth factor		0.809	0.000468	ALDOA,BHLHE40,CCND2,CDH1,CSF1R,CXCR4,ELN,GJA1,GLUL,MMP2,MMP9,MYH10,MYLK,MYO1B,NES,OSMR,PIEZO1,PKM,S100A16,VEGFA,VIM	1458 (104)	blue	0.768487
CCN3		growth factor		0.056	0.00166	CD44,COL1A1,GPNMB,MMP2,MMP9,MYOG,RUNX2,SERPINE1	776 (23)	salmon	0.831225
GFI1		transcription regulator	Inhibited	-3.323	0.00144	CARD6,CASP1,CASP8,CCND2,CCR7,CD53,CDKN1A,CHD7,CSF1,CXCR4,F2R,GJA1,HDAC4,IL1R1,IL7R,ITGB3,JAK3,KAT2B,LPAR1,LYZ,MAP3K5,NT5E,RAF1,SLFN13,TNFSF14,TRAF5	1557 (142)	turquoise	0.840881
KITLG		growth factor		1.598	1.49e-05	ACHE,ALOX5AP,AXL,BTG1,BZW2,CASP1,CD14,CDH1,CDKN1A,CDKN2B,CISH,CLU,CSF1,CSF3R,CXCR4,EEF1A1,F2R,F2RL2,GJA1,HCK,HOXB4,ITGB3,KLHL24,LAPTM5,MID1IP1,MMP2,NMNAT1,OSBPL1A,PARVB,PDCD4,PKM,PLSCR1,PRKCB,PRKCQ,PTGER3,RNF128,SAMSN1,SHC1,SLC25A12,SNAI2,STIM1,SYK,TPT1,TXNL1,VIM,XRCC4	1386 (91)	lightcyan	0.773187
SOCS1		other	Inhibited	-3.29	0.00529	CCND2,CCR7,CD44,CDKN1A,CISH,FCER1G,GBP5,IFI16,IFI44,IFIH1,IFIT2,IFIT3,IL4R,IRS1,MAP3K5,MX1,MYD88,OAS1,OAS2,STAT6,TLR3,TRIM22,VCAM1	1442 (132)	turquoise	0.707892
BMP7		growth factor		1.555	1.58e-10	ATP5F1A,BOK,CALD1,CD44,CDH1,CDKN1A,CIDEA,COL1A1,COL1A2,COL5A2,COX7A1,CXCR4,F11R,F3,FN1,FZD7,GJA1,GLUL,GNG11,GSC,IGF1,IGFBP4,IGFBP6,IRS1,KCND2,MAP3K5,MMP2,MMP9,MSN,NCAM1,NDRG1,NGFR,PDGFRB,PKIA,PPARG,PPARGC1A,PTPRS,RAF1,RGS2,RUNX2,SCTR,SERPINE1,SLC9A2,SPP1,SULF1,TAGLN,TGFB1,TGFB3,TIMP1,TIMP2,VCAN,VEGFA,VIM,ZIC1	658 (17)	lightgreen	0.973795
SP110	0.919	transcription regulator	Inhibited	-3.182	1.27e-06	AQP3,ARRB1,BST2,CD74,CDC37,CDKN2B,CLU,DMD,DUSP10,F2R,F3,IFI6,IFIH1,IFIT3,IFITM1,IFITM3,IL1R1,IL4R,MX1,OAS1,OAS3,P2RX7,PERP,PLSCR1,PPARG,PTAFR,RARRES2,RXRA,STIM1,TGFBR3,TIMP1,TRIM5	1515 (115)	turquoise	0.957868
HIVEP1		transcription regulator	Inhibited	-3.162	0.0257	FCER1G,IL1R1,IL33,MYD88,PIK3R5,TGFBR2,TGFBR3,TLR1,TLR4,TNFSF13B		turquoise	0.844547
TGFB2		growth factor		1.919	3.47e-11	ACSS2,AHR,ASPN,BHLHE40,CD248,CD38,CDH11,COL1A1,COL1A2,COL3A1,COL6A2,CXCL16,DEPTOR,FMOD,FN1,GAS1,ID4,ITGB5,JAM2,LIPG,MLKL,MMP2,MMP9,PDGFRB,PFKM,PGM1,PLOD2,PPIF,PTAFR,PTK2B,PTPRJ,RUNX1,S100A9,SELL,SERPINE1,SESN1,SNAI2,SPHK1,SPP1,SULF1,TAGLN,TGFB1,TGFBR2,TGFBR3,THBS4,TIMP1,TIMP2,VCAN,VEGFA,VIM,WNT9A	1479 (106)	orange	0.798189
INHBE		growth factor			0.0111	FSTL3,IRS1,LPIN1,MEST,PCK1,PLIN1,PPARG		blue	0.45974
GDF11		growth factor		0.638	0.00577	CCND2,CDKN2B,COL1A1,CSF1,CTSK,LAMA3,MSTN,PRKAA2,RUNX2,SMAD9,SPP1,SRC,TGFB1,VCAM1	1286 (59)	brown	0.738855
KCNJ2	-2.107	ion channel	Activated	2.998	0.00862	ADAMTS12,ARFGEF3,CHD3,COL12A1,DLC1,FAT1,IQGAP2,KCNJ2,KIF13A,MAP1B,MYEF2,MYH10,MYOG,NAV1,RYR2,SIPA1L1,SPTAN1,SPTB,SPTBN1,THSD7A		darkgreen	0.961194
NPR1		enzyme	Inhibited	-3.142	6.53e-05	ACTA1,COL1A1,COL3A1,FN1,IFIT3,KCNJ11,MMP2,MMP9,OAS3,OASL,SERPINE1,TGFB1,TGFB3,TGFBR2	1241 (61)	turquoise	0.664997
PTPN6	1.369	phosphatase	Inhibited	-3.073	0.0039	CCR7,CD44,CYBB,FN1,ITGB2,LYN,MED14,MMP2,MMP9,NCF2,PTPN6,TIMP1,UBE2V2,VIM	1579 (152)	turquoise	0.911182
COL18A1		other	Inhibited	-3.06	0.0306	ANTXR1,EPHB2,F2R,F3,FN1,HGF,ITGB2,ITGB3,MMP2,PDCD5,SERPINE1,TUBA1A,VDAC1,VEGFA		turquoise	0.759794
PKD1		ion channel	Inhibited	-2.608	6.46e-06	ABCB4,ADAM22,ADCY3,AMPH,APOO,ATP1B1,AXL,CDKN1A,CIMAP1B,COL12A1,CPEB3,CXCL16,EDIL3,EMILIN1,ENPP5,F2RL2,GATM,IFNLR1,ITIH2,JPH2,LOX,LTBP1,MCUB,MID1,NIPAL1,P2RX7,PCDH7,PCK1,PDE4B,PITX2,PKD2,PRDX5,PRKCB,RUNX2,SDHB,SLC8A1,SOX6,TBC1D4,TNFAIP8,UQCRC2,WWTR1		darkturquoise	0.896863
SCN1B	-2.332	ion channel	Inhibited	-2	0.00599	COL1A1,COL1A2,POSTN,VIM		blue	0.961832
MCU		ion channel		-0.447	0.000279	ATP5F1A,NDUFA9,TGFB1,TGFBR2,UQCRC2		grey60	0.730183
PRDM1		transcription regulator	Inhibited	-3.053	1.87e-05	AFF3,AQP3,ATP9A,BCL6,CADPS2,CASP8,CCR7,CD22,CD44,CD53,CD74,CFH,CHI3L1,CXCR4,CYTH4,DBNDD1,FGR,HCK,HOXB4,IFIT2,IFIT3,IFNLR1,IL7R,IRF8,ITGA4,ITPR1,LGALS3,MAP3K5,MS4A4A,NLRP3,OAS1,OAS2,OAS3,PCDH18,PIK3AP1,PLA2G4A,PTPN6,RASSF2,RGS18,S100A9,SELL,SLC2A5,SOCS2,ST14,STAT6,THEMIS2,TNFSF13B,TRIB1,TRIM38,UBE2E3	1506 (120)	turquoise	0.749268
SSTR2		G-protein coupled receptor	Inhibited	-2.988	1.59e-09	ACHE,APOL6,ARL4A,BST2,CALD1,CCND2,CDH1,COL12A1,COL6A3,GADD45A,HAX1,KLF10,LAMA1,LTBP2,MMP9,NCOA7,P2RX4,PYGL,RAB31,SAMD9,SAT1,SCG2,SERPINE1,SLPI,THBS2,TLR2,TMEM176A,TMEM176B,VEGFA,VIM,VLDLR,WARS1,XAF1	1440 (101)	turquoise	0.701918
TRPM4		ion channel			0.03	CDH1,MMP2,MMP9		brown	0.90844
MFSD2A		transporter	Inhibited	-2.828	0.0119	COL1A1,CXCL16,MMP14,MMP2,TGFB1,TGFBI,TLR2,VCAM1		turquoise	0.865902
ETV7		transcription regulator	Inhibited	-2.828	0.00681	APOL6,BTG1,IFI35,IFITM2,IFITM3,PLSCR1,TRIM14,UBE2L6	1320 (74)	turquoise	0.80708
RYR1	-2.023	ion channel		-1.958	7.85e-05	ACADM,AFG3L2,ATP5F1A,ATP5PD,DLAT,DLD,ETFA,ETFDH,GAPDH,NDUFB4,PDHA1,PPARGC1A,PRKAA2		blue	0.958858
CLCN3		ion channel			0.0235	TGFB1,VCAM1		blue	0.933165
CLCA2		ion channel		0.262	0.00289	CASP8,CDH1,CDKN1A,FN1,VIM		yellow	0.566663
TNFAIP3		enzyme	Inhibited	-2.749	0.0323	BIRC3,COL1A1,COL1A2,CSF1,MAP3K5,MMP9,MYD88,MYLK,NLRP3,TGFB1,VCAM1		turquoise	0.723897
KCNJ10		ion channel		1.342	0.0306	GADD45A,GBP5,LGALS3,SGCA,TIMP1		greenyellow	0.617606
TRPC3		ion channel		1	0.0135	JPH1,TRDN,TRPC1,VCAM1		darkred	0.90134
COL5A1		other	Inhibited	-2.713	5.86e-10	APOE,CNN2,COL12A1,COL5A2,COL8A1,EMILIN1,FBLN5,FBN1,FN1,FSTL1,ITGB3,ITGB5,LGALS3,LOX,LOXL2,LTBP2,PKM,SRPX2		turquoise	0.781128
GRIN3A		ion channel		-0.943	0.0151	CAMK1D,DCN,GPD2,HFM1,HIPK3,HNMT,KCND2,LUM,PDE4B,POPDC3,SNX7,SORL1,THSD7B,THY1,TLL1,TRIM14,VLDLR,ZNF25		yellow	0.845223
GRIN1		ion channel		0.5	5.27e-05	COL1A1,CSF1,DCN,EPHA3,FN1,GADL1,GRIN2B,LOX,LOXL2,LUM,MMP14,MMP16,MMP2,SERPINE1,SMIM3,SPARC,TP53I11	1420 (76)	N/A	N/A
PRKDC		kinase	Activated	2.219	0.0415	AHR,APOE,BIRC3,CDKN1A,MFN2,PPARGC1A,VCAM1		blue	0.926338
MKNK1		kinase	Activated	2.758	0.000382	ANXA2,CAMK2B,CFH,CLU,CP,CRMP1,DNM3,EPB41L2,F11R,FLNA,HSPA2,IFI16,IFIT2,ITM2A,KIF1B,MAP1B,MGP,MMP9,NRCAM,PDLIM5,PLA2G4A,PLTP,PLXNB2,PREP,SERPINH1,SFRP1,SPARC,STXBP1,TAGLN,USO1,VIM	1445 (108)	salmon	0.762744
JAK1		kinase	Activated	2.562	0.0899	CD14,CDKN1A,CHI3L1,ENPP2,IFIT2,IL4R,MMP2,MX1,OSMR,RUNX1,TGFB1		black	0.60964
MAP2K1		kinase	Activated	2.333	7.46e-08	ABCB1,AHR,ALDH1L1,APOE,BIRC3,CAPN3,CD44,CDKN1A,CDKN2B,CKM,COL1A1,COL1A2,COL3A1,DAB2,EMP1,ENO2,ERRFI1,F2R,F3,FLNA,IL4R,IRS1,ITGB3,ITPR1,JUP,LGALS3,MAOB,MBP,MITF,MMP14,MMP2,MMP9,MYH2,NDUFS3,NOX5,NUDT19,PDGFRA,PLA2G4A,PTPN13,RAP2B,RRAGD,RUNX2,SNAI2,TGFB1,TNFRSF11A,TRIB1,TWIST1,VEGFA	1591 (161)	white	0.883567
GCK		kinase	Activated	2.813	0.00136	ACADM,ATP5F1A,ATP5MC1,ATP5MC2,CCND2,CDH1,FH,PCK1,PDK2	475 (13)	lightcyan	0.777677
CDK9		kinase	Activated	2.2	0.0385	CCND2,CDKN1A,COL1A1,CXCR4,G6PD,HGF,MMP9,PPARG,PPARGC1A,RUNX1,SERPINE1,VIM		lightgreen	0.940844
PLA2R1	2.1	transmembrane receptor	Inhibited	-2.632	0.000111	AK3,ATP5F1B,ATP5PD,COX5B,DPYSL2,NDUFA5,NDUFS3,PEBP1,SDHB,UQCRFS1		turquoise	0.871336
CD276	1.199	other	Inhibited	-2.58	0.00356	IFIT2,MMP9,MX1,MYOG,OAS1,OAS2,OAS3,SOCS2		turquoise	0.938134
RNF187		enzyme	Inhibited	-2.53	0.00313	ACHE,AHR,BHLHE40,CASP8,CDKN1A,DGKA,DUSP4,EDA2R,LTBP2,NHLH2,RRM2B,SHC1,SLC30A1,TP53I3,TRIM22,WHRN	1272 (51)	turquoise	-0.495622
AHR	1.586	ligand-dependent nuclear receptor	Inhibited	-2.461	3.53e-15	ABTB3,ACTA1,ACTN1,ADAMTS2,ALDH5A1,ALDOA,APH1B,ARNT2,ASPN,ATP1B1,BASP1,BZW2,C1QA,C1QB,C1QC,CASP8,CCNG2,CCR7,CCR9,CD14,CD28,CD38,CD4,CD84,CDH1,CDKN1A,CDKN2B,CDO1,CDON,CHD7,CHI3L1,COL12A1,COL14A1,COL16A1,COL1A1,COL1A2,COL3A1,COL5A2,COL6A1,COL6A2,COL6A3,COX8A,CRABP2,CSF2RB,DCN,DMXL2,EBF1,EFEMP1,ELN,EMILIN1,F3,FBLN1,FBLN5,FBN1,FBN2,FGFR2,FN1,FZD7,GADD45A,GAS1,GSTM5,HAVCR2,HECTD2,IKZF3,IL1R1,IL21R,IL7R…	1617 (155)	turquoise	0.976936
IKBKB		kinase	Activated	4.171	2.01e-10	AEBP1,BIRC3,C3,CASP8,CCR7,CD44,CDH1,CDH13,CDKN1A,CLU,COL1A1,COL3A1,CP,CSF1,CSF1R,CTSK,CXCL16,CXCR4,CYBA,CYP7B1,DCN,DGKA,ENPP2,F3,FYN,GADD45A,GBP2,HGF,IFI16,IGFBP6,IGFBP7,ITGB3,ITGB5,MBP,MGP,MMP2,MMP9,MRC1,MX1,MYD88,MYO1D,NLRP3,OGN,PCDH7,PLA2G4A,PLIN1,POSTN,PTK2B,PTPN13,SFRP1,SLC16A2,SOCS2,SOD3,STXBP1,TGFB1,TGFBR2,TIMP2,TLR3,TMEM176B,TNFSF8,TRPC1,TWIST1,VCAM1,VCAN,VEGFA	1542 (127)	greenyellow	0.878671
AKT1		kinase	Activated	2.474	8.28e-10	ABCB1,ATP5MC1,ATP5MC3,BIRC3,C1QC,CCND2,CD4,CD44,CD74,CDH1,CDKN1A,CIDEA,CISH,CLU,COL8A1,CXCR4,CXCR6,FBXO32,FN1,FSTL1,FXYD5,GATM,GOT2,GSTM5,HAVCR2,HIPK3,IRS1,LAMA1,LAMB1,LIPA,MBP,MMP14,MMP2,MMP9,MSR1,MSTN,MYH10,MYL1,MYOG,NOX4,PCK1,PCOLCE,PDGFRA,PDGFRB,PKM,PLA2G4A,PPARA,PPARG,PPARGC1A,RAMP3,SERPINE1,SHOX2,SIVA1,SNAI2,SPP1,SRF,STAT6,TGFBR3,THBS2,TIMP1,VCAN,VEGFA,VIM	1569 (158)	red	0.729147
CHUK		kinase	Activated	4.105	1.83e-06	AEBP1,C3,CDH13,CDKN1A,CLU,CP,CSF1,CYBA,CYP7B1,DCN,EGF,ENPP2,F3,GBP2,GRIN2B,IFI16,IFI35,IFIT2,IGFBP6,ITGB3,KLF10,MGP,MMP2,MMP9,MYH1,MYH2,OGN,PCDH7,PLA2G4A,PLSCR1,SFRP1,SLC16A2,SNX10,SOD3,SPP1,SRC,TLR3,TMEM176B,TNFSF13B,TWIST1,VCAM1,VEGFA	1556 (140)	blue	0.899176
DYRK1B		kinase	Activated	5.159	2.59e-14	ACTA1,ATP5F1A,ATP5F1B,ATP5MC1,ATP5MC3,ATP5MG,ATP5PD,ATP5PO,ATP8A1,COX10,COX7B,CP,LRPPRC,MYOG,NDUFA10,NDUFA12,NDUFA4,NDUFA5,NDUFA9,NDUFB11,NDUFC2,NDUFS2,NDUFS3,NDUFS6,NDUFV1,PPARGC1A,SDHB,SOD3,UQCRC1,UQCRC2,UQCRFS1	1489 (106)	blue	0.872595
MET		kinase	Activated	2.268	6.87e-06	AQP3,CAMK2B,CCND2,CD44,CDH1,CDKN1A,COL5A2,DAB2,FBXO32,FN1,GLUL,HGF,IGF1,LAMA3,MMP2,MPP7,MYOG,NOX4,NT5E,PERP,PLXDC2,PPARGC1A,RUNX1,SLA,SLCO3A1,SPP1,TGFB1,TLR3,TNFSF8,VEGFA,VIM	1506 (140)	blue	0.567204
RAF1	-1.052	kinase	Activated	2.207	0.000423	AKAP12,ANXA1,BCL6,BTG1,CD44,CD74,CDKN1A,CDKN2B,CDON,CHN1,DUSP4,EMP1,EMP3,IGBP1,IL1R1,ITGB3,ITGB5,LAMA3,MAOB,MCM8,MGAT5,MMP9,MT1M,OSMR,PCK1,PLAT,PLD1,RET,RGS1,TIMP1,TSPOAP1,TUBA4A,TUBG1,VEGFA,ZFP36L2,ZNF680	1600 (150)	blue	0.97176
TBX2		transcription regulator		-1.941	0.548	BHLHE40,CDH1,CDKN1A,CHAF1B,PARD6A,PHTF2,SRF		turquoise	0.897922
MAPKAPK2		kinase	Activated	2.209	0.178	MMP2,MMP9,MRC1,MSR1,PLAT,SLA,TLR3,VCAM1		blue	0.896202
MAP3K1		kinase	Activated	2.744	0.00726	BIRC3,COL3A1,LOXL3,MAN2B2,MAOB,MYH2,PLA2G4A,RUNX2,SERPINE1,SPP1,TGFB1,TIMP1	1560 (155)	grey	0.791267
MAP3K14		kinase	Activated	3.357	0.00971	BIRC3,CD44,CDC37,COL1A1,COL1A2,COL3A1,COL6A3,FN1,GADD45A,GBP5,IL7R,MMP9,NR1H3,PDE3B,PLA2G4A,VCAM1	1569 (131)	greenyellow	0.501865
FABP5		transporter	Inhibited	-2.407	0.0319	CUL5,IFIT3,PPARG,RORA,RORC,VEGFA		turquoise	0.778698
BLK		kinase	Activated	2	0.119	CTSS,IFI6,OAS3,SUSD2		green	0.839393
NAB2		transcription regulator	Inhibited	-2.395	0.00139	ALOX5AP,CDKN1A,F3,FN1,ID4,PPARG,TGFB1	1628 (183)	turquoise	0.654095
MAP4K4		kinase	Activated	3.5	1.96e-06	ACO2,ACSL5,AGL,AGPAT3,APIP,ARAF,COQ3,COX10,CYC1,DLAT,DLD,GLUL,IMPDH1,NDUFA5,NDUFAB1,NDUFS8,NDUFV1,NT5M,PDHX,PFKM,PGM1,PHYH,PNPLA3,PPARG,PRKAR2A,SUCLG1,UQCRC1,UQCRFS1		salmon	0.872213
KL		enzyme	Inhibited	-2.389	9.73e-05	ATF4,AXL,CDKN1A,CYBB,FN1,IGF1,IRS1,KCND2,MITF,MMP2,MMP9,RUNX2,TGFB1,TGFBR2,TYRO3,VEGFA,VIM	1440 (104)	turquoise	0.934991
JAK2		kinase	Activated	2.757	0.187	ACTN1,AKAP12,CASP1,CCND2,CDH1,CDKN1A,CYBB,ENPP2,FN1,GBP2,LYN,OSMR,PRKCB,SDC4,SERPINH1,SLC11A1,SPTB,VLDLR		darkred	0.928193
IKBKG		kinase	Activated	3.249	0.000169	ACTA1,AEBP1,BIRC3,C3,CDH13,CLU,CP,CSF1,CYP7B1,DCN,ENPP2,GBP2,IFI16,IGFBP6,KCND2,MGP,OGN,PCDH7,PPARA,PPARG,RYR2,SFRP1,SLC16A2,SOD3,TMEM176B,TRPC1,VEGFA	1571 (133)	brown	0.51138
ACVR1C		kinase	Activated	2.425	0.023	CASP8,CCNG2,CDKN1A,CDKN2B,FN1,SERPINE1,TWIST1		midnightblue	0.864795
PNPLA2		enzyme	Inhibited	-2.287	0.00203	ACADM,ACO2,COL1A1,CS,FH,IDH2,IRS1,MRC1,MSR1,PCK1,PPARA,PPARG,PPARGC1A,SUCLG2,TGFB1,UBE2B,UCP3	1309 (56)	turquoise	0.585532
MYO1B	0.825	other	Inhibited	-2.236	0.00182	ALDOA,GAPDH,GPI,PGK1,PKM	1561 (126)	turquoise	0.930432
PLK2		kinase	Activated	2	0.229	IFIT2,PLAT,RGCC,RGS1		green	0.979562
COL6A1	1.405	other	Inhibited	-2.236	0.0153	AK1,ALDOA,CKM,ENO3,TPI1		turquoise	0.743973
PIM2		kinase	Inhibited	-2.213	0.0372	CD38,CD44,PKM,PPARGC1A,SELL		turquoise	0.741313
DHCR24		enzyme		0	0.0417	ANXA1,IFITM3,MGP,SORL1		blue	0.924633
PRKACA		kinase	Activated	2.398	0.0215	ANTXR1,ANTXR2,CCND2,HSPA1A/HSPA1B,IGF1,MYH10,PCK1,SFRP4,VCAM1		greenyellow	0.851947
Brd4		kinase	Activated	2.665	3.13e-08	ALDOA,ATP8B4,CDH1,COL1A1,COL1A2,COL3A1,COL4A3,COL5A2,COL6A3,COL8A1,COX8A,CXCR6,G6PD,GPI,HGF,LGALS3,LOX,LOXL2,MKNK2,PGK1,PKM,PLAT,RASSF2,SELL,SPON2,TAGLN,TIMP1,TLR4,TLR6,TNFSF8	1558 (146)	lightgreen	0.0919232
BRD4		kinase	Activated	3.272	2.43e-07	ACSL5,AMPD1,BHLHE40,BTN3A2,CCND2,CD4,CDKN1A,CDKN2B,COL1A1,COL1A2,CXCR4,FBN1,FN1,GADD45A,HGF,IL7R,IRF8,ITGA4,ITGB5,KCNQ5,LAPTM5,LOX,LOXL2,MYD88,NAV1,PDGFRB,PLAT,PTPN22,RAI14,RNF125,ROR1,RRM2B,SERPINE1,SFXN4,SLC7A2,SPP1,SUSD2,THBS2,TIMP1,TP53I3,TYRO3	1586 (148)	lightgreen	0.0919232
CAB39L		kinase	Inhibited	-3.747	8.86e-09	ATP5MC2,ATP5MC3,ATP5MG,CDKN1A,COX5B,COX6C,COX7C,COX8A,NDUFA12,NDUFA4,NDUFB10,NDUFB11,NDUFB3,NDUFC1,NDUFS5,NDUFS6,UQCRB	1366 (59)	orange	0.726856
TRIB1	-1.911	kinase	Inhibited	-2.605	4.74e-07	ACADM,ATP5F1A,ATP5MC2,COX7A1,COX8A,MFN2,NDUFA12,NDUFA4,NDUFA9,NDUFAF5,NDUFB11,NDUFB4,PIK3CD,PRKAG1,PRKAG2,RGL1,SOCS2,TRIB1,UQCRC2	1268 (54)	red	0.905959
PSME3		peptidase	Inhibited	-2.433	0.00293	ALDOA,GAPDH,PGM1,PKM,TAGLN,TPI1	1463 (88)	blue	0.940302
MTOR		kinase	Inhibited	-2.514	3.19e-10	ACADM,AIFM1,ARL4C,ATP5MG,AVIL,BNIP3,CASP1,CASP8,CAV3,CCR7,CDH1,CDKN1A,CS,CSF1R,CXCR4,DMD,ELOB,ETFA,FAF1,FBXO32,FN1,GPHN,GSTM5,IFI16,IGF1,IL1R1,IL4R,IRF8,IRS1,KCND2,MBP,MDH2,MEFV,MFN2,MMP9,MYH8,MYOG,NCAM1,NOX4,OAS1,PDHA1,PDHX,PDK2,PGP,PKM,PPARA,PPARG,PPARGC1A,PPIB,PRDX5,PRKAR2A,PRKAR2B,PTPN6,PYGB,RORC,RPL32,RUNX2,SELL,SGCA,SGCB,SLC12A2,SNAI2,SRC,SRPX,TLR4,TMCC1,TMLHE,TPPP,TXNL1,UBE2B,UQCRC2,VCAM1,…	1604 (163)	blue	0.921608
RUNX3		transcription regulator	Inhibited	-2.207	2.13e-09	CCR7,CD4,CDH11,CDKN1A,COL12A1,COL4A4,CSF1R,DIP2C,EXTL3,FBN1,FLNA,FSTL1,ITGB5,LOX,MID1,MMP2,MMP9,MSRB3,NEGR1,PARVA,PCDH7,PXDN,RHOBTB1,RTN1,RUNX1,SCARA3,SLIT2,SNAI2,SPP1,SVEP1,TEAD1,TGFB1,THY1,TIMP2,TPM2,VIM	1565 (157)	turquoise	0.956965
CASZ1		enzyme	Inhibited	-2.59	0.000269	ACTA1,CASQ1,CKM,FGF18,ITGA10,KCND2,MYH3,MYOF,MYOZ1,MYPN,SATB1,SLC24A2,TGFB3		blue	0.94724
PINK1		kinase	Inhibited	-2.621	0.00345	BNIP3,CASP1,CS,NLRP3,PDHB,PPARGC1A,VEGFA	1371 (74)	greenyellow	0.769427
LAMC1		other	Inhibited	-2.207	0.00625	CDH11,FN1,MBP,SNAI2,VIM	1471 (115)	turquoise	0.907312
PFKFB4		kinase			0.0441	AMPD1,TKT		greenyellow	0.840397
ACLY		enzyme	Inhibited	-2.187	0.000799	ACSS2,ATP5F1B,ATP5MC1,IDH3A,MITF,NDUFA8,NDUFS3,PPARGC1A,SDHB		turquoise	0.831172
MYLK2	-2.691	kinase			0.0441	MYH3,MYOG		blue	0.910133
FXN	-1.589	kinase			0.000177	ACO2,ATP1B1,DLAT,DLD,SDHB,UQCRC2		blue	0.989149
PMVK		kinase			0.0201	CDKN1A,FDXR,GADD45A		red	0.84245
IPMK		kinase		1.571	0.013	AHR,CORO1A,CSRP1,CXCR6,FLNA,ITGB3,KLRG1,MYL9,NT5E,PDLIM5,SATB1		purple	0.756707
PRKAG3		kinase			0.0005	ACSL6,ATP1B1,CD55,COQ3,DDIT4L,DLAT,DUSP10,EIF4B,FTL,GID4,GJA1,GPX3,JPH1,MAP2K6,MID1IP1,MMD,NEO1,OXCT1,PPARGC1A,RGCC,RNF128,RORC,SLC25A36,SLC4A3,SLC7A2,TMCC2,TMEM100,TMEM37,WNK2		yellow	0.780403
IPPK		kinase			0.0235	CUL1,CUL4A		skyblue	0.858231
MASTL		kinase		0.99	0.0278	ARHGDIB,CUL5,IPO5,KYNU,MYH10,RAC2,SERPINE1,TPM4,TUBB6		purple	0.849107
HASPIN		kinase			0.0441	CDKN1A,VIM		greenyellow	0.485288
BMPR2		kinase		1.429	0.0397	EHD2,EPHA4,FN1,JUP,MAP1B,MSN,RUNX2,SORL1,SPP1,VCAM1		white	0.873098
STK40		kinase		1.134	0.0012	ABCB1,ACTA1,APOE,C1QA,C1QB,C5,CKM,FGF18,FN1,HOXB4,MR1,MYH8,PDGFRA,PPARG,ST3GAL1,TLR4	1606 (113)	darkturquoise	0.959205
NGEF		other	Inhibited	-2.183	0.00178	CAMK1D,CCND2,COL19A1,CXCR4,CYP26B1,EDIL3,GLDC,GPNMB,IFI44L,LPAR1,MX1,MYL9,PFKFB1,RYR1,SERPING1,TAGLN,TAPT1		turquoise	0.972966
MAP2K4		kinase		1.977	0.0788	BIRC3,CD44,CDKN1A,ERRFI1,FLNA,GADD45A,PLA2G4A,PPARG,TGFB1		blue	0.947262
GRK2		kinase		-0.555	0.0247	ACTA1,C5AR1,CDKN2B,HRH2,PCK1		red	0.881871
PRKCE		kinase		0.1	0.0261	ABCB1,ADAM12,BIRC3,CD55,CDH1,CDKN1A,CDON,MMP9,PDCD4,PTGER3,RGS2,VCAM1,VEGFA		blue	0.679339
FGFR4		kinase		1.087	0.0104	ATP9A,CD44,CDH1,CDKN1A,G3BP2,IFIT3,LPAR1,MAOB,MMP14,SEPTIN11,SERPINE1,TGFB1,TWIST1,VIM		brown	0.885706
FAS		transmembrane receptor	Inhibited	-2.178	2.14e-08	AIFM1,AKAP9,ANXA2,ARAP2,ARL4A,BGN,BIRC3,BTN3A3,CAMK2B,CAMK2G,CASP8,CD22,CD300C,CD44,CDKN1A,COL1A1,COL1A2,COL3A1,COL6A1,COL6A3,COL8A1,CRYBG1,CSF1,DUSP10,DYRK3,F3,FBN1,GBP2,GDE1,GPNMB,IL1RAP,IMPA2,IQGAP2,ITPR1,JMJD6,KIF3B,LGALS3,LUM,MGP,MMP9,MPZL1,NLRP1,OPTN,P2RX4,PIK3CD,PIK3CG,PLD1,PRKCB,PTGER2,RDX,RRAGD,RUNX2,SERPINB9,SERPINE1,SHC1,SLPI,SORL1,SPP1,SPTBN1,STK17B,SYK,TGFB1,TLR2,TPM1,TPM4,TRIB1,TUBA…	1576 (155)	turquoise	0.842143
PAK4		kinase		0.927	0.0253	CDH1,PPARG,SNAI2,VIM		darkturquoise	0.768045
PRKAA1		kinase		-1.506	7.22e-06	ARHGDIB,BIRC3,BTG1,CD163,CD302,CDKN1A,CHGB,CLU,EGF,EPHA3,FGFR2,FN1,H2BC21,IFI44,IGF1,IGFBP4,IL1R1,ITGB5,MMP16,MMP9,MRC1,MYLK,NCF2,NDRG2,PCOLCE,PDGFRA,PLA2G2A,PPARGC1A,PPP1R3B,PRKAA2,RGS2,SERPINI1,SORL1,VCAM1,VEGFA,ZNF462	1625 (176)	darkgrey	0.935849
ACE2		peptidase	Inhibited	-2.138	0.034	BNIP3,CASP8,CYBB,FN1,MMP2,MMP9,NOX4,SERPINE1		turquoise	0.901829
PRKAA2	-1.559	kinase		-1.899	1.32e-06	ACTA1,ARHGDIB,ATP5MC2,CD302,CD44,CDH1,CDKN1A,CHGB,CIDEA,CYBB,DUSP4,FGFR2,FN1,IFI44,IGFBP4,IL1R1,MMP9,MYLK,NCF2,NDRG2,NOX4,PCOLCE,PDGFRA,PPARG,PPARGC1A,PPP1R3B,RAF1,SERPINI1,SORL1,VCAM1,VIM,YBX1,ZNF462	1590 (164)	blue	0.914455
ROCK2		kinase		0.953	0.000736	BCL6,CD44,CDH1,FN1,MSN,MYF6,PPARG,PRKG1,RORC,SERPINE1,SPP1,TAGLN,TOB1,VCAM1,VIM	1567 (147)	blue	0.958322
ACVR1		kinase			0.000819	AMHR2,CDKN1A,DCN,EDIL3,FSTL1,IL33,OGN,PROS1,RNF157,SAMD9L,SRPX2,VCAM1	90 (4)	white	0.96843
ARHGDIG		other	Inhibited	-2.121	9.01e-05	ALCAM,ANXA1,COL5A2,JUP,LPAR1,MARCKS,PLCD1,RGS2		turquoise	0.625713
MAPK8		kinase		-0.276	0.0477	ABCB1,ABCB4,APOD,APOE,BIRC3,CDH1,CDKN1A,COL1A1,CXCL16,CYBB,DUSP4,EGF,FOXO4,GADD45A,HIPK3,KLB,MAOB,MMP2,MMP9,MSR1,MYOG,NOX4,PPARGC1A,TLR2		cyan	0.846545
PRKG1	-1.64	kinase		0.102	0.000387	CDKN1A,COL1A1,COL3A1,FN1,GKAP1,PPARG,SERPINE1,TAGLN,TGFB1,VCAM1	1605 (153)	blue	0.974213
DSP		other	Inhibited	-2.114	4.6e-05	COL1A1,COL1A2,COL3A1,GJA1,JUP,MMP14,MMP9,PPARG,TGFB1	1499 (114)	turquoise	0.774925
NSD2		enzyme		0	0.00106	CCND2,CXCR4,GADD45A,HDAC4,IGF1,IGF2BP2,JAM2,OAS1,PITX2,TWIST1,VEGFA	1620 (164)	blue	0.949991
MAP3K3		kinase			0.00166	ACTA1,ADSS1,POSTN,SNAI2,STEAP4,TGFB1,TGFB3,TGFBR3	1395 (87)	lightgreen	0.955603
MOS		kinase			0.0184	MRPL36,MRPS9,NDUFA12,NDUFA8,NDUFC1,NDUFS6		N/A	N/A
PRKCA		kinase		0.389	5.23e-05	ACTA1,ARHGDIB,ARL4C,ARPC2,CD55,CDKN1A,COL1A1,CYBB,DTX1,FN1,HSPA1A/HSPA1B,IFIT3,LAMP2,MMP9,MYL11,OASL,PLD1,PRKCD,PVR,RUNX1,RUNX2,S100A9,SERPINE1,SP100,TRPC1,VCAM1,VEGFA	1568 (146)	darkturquoise	0.9276
PIK3CA		kinase		-0.231	3.35e-14	ADAM12,AK4,ALCAM,ANK1,BIRC3,CALD1,CCDC8,CCDC80,CD14,CD276,CD44,CD81,CDH1,CDH11,COL1A2,COL3A1,CXCR4,DDX60,EDIL3,ELMO1,F3,GAS1,GMFG,GPC6,HERC5,HMGA1,IFI44,IFIT2,IL33,IRS1,LGALS3,LOX,LUM,MCTP1,MEST,MMP14,MMP2,MRC1,NGFR,OASL,PALM,PCDH7,PDGFRA,PDGFRB,PIK3CD,PIK3CG,PLCG2,POSTN,PPARG,RARRES2,SERPINE1,SLIT3,SNAI2,SPARC,SULF1,TENT5A,TGFB1,THY1,TWIST1,VEGFA,VIM,ZC3HAV1	1593 (137)	purple	0.83716
LRP1	1.678	transmembrane receptor	Inhibited	-2.098	0.000188	ACTA1,C1S,CD14,CDH1,COL3A1,GLI3,IDE,LRP1,MFN2,MMP2,MMP9,MRC2,PDGFRB,PRDX5,SERPING1,SPTAN1	1570 (151)	turquoise	0.993758
NUAK1		kinase			0.03	CDKN1A,COX6B1,MMP14		blue	0.858833
CSK		kinase		0.928	0.00206	FCER1G,FGR,FYN,ITGB2,SRC,TAGLN	1398 (87)	brown	0.88625
PRKCG		kinase			0.000246	ABCD2,ATP5F1A,ATP5MC3,ATXN1,CDH1,COX6B1,COX7A1,COX8A,CYC1,MAP1B,NDUFA12,NDUFA5,NDUFB11,NDUFB3,NDUFS8	1543 (118)	N/A	N/A
EPHB4		kinase		0.905	0.0114	CXCR4,FGFR2,IGFBP4,MYF6,MYL1,NCAM1,PAX9,RUNX1,TGFB1,TGFBR2,ZIC4		lightgreen	0.958986
MAPK12	-1.483	kinase		-0.481	0.0447	EFEMP1,MAPK12,MMP9,MYOG,PPARGC1A		red	0.734316
FOXF2		transcription regulator	Inhibited	-2.068	0.0269	CDH1,CDKN1A,FN1,PDGFRA,TAGLN,VIM		turquoise	0.865925
ATM		kinase		1.865	0.0836	CDKN1A,CLU,DUSP10,FDXR,FN1,GADD45A,GPHN,IL33,LPIN1,PARP1,SERPINE1		midnightblue	0.833045
PKM	-2.306	kinase		1.26	0.00132	ALDOA,CDH1,ENO2,ENO3,FBP2,FH,GAPDH,HGF,MMP2,MMP9,PDHA1,PDHB,PKM,PPARGC1A,SDC2,SDHB,SNAI2,UQCRC2	1613 (157)	blue	0.910596
EGFR		kinase		0.503	3.17e-11	ACTA1,ANXA1,ARHGAP1,B3GALNT1,BCL6,BTG1,BZW2,CAPZA2,CCNG2,CD109,CDH1,CDKN1A,CELSR2,CHI3L1,COL1A1,COL3A1,COL5A2,COL6A1,COL6A2,COL8A1,CPM,CRMP1,CRYBG1,CTSK,CUL1,CUL5,CXCR4,DHRS7,DPY19L3,DUSP4,EFEMP1,EGF,EPB41L2,ERBB4,F11R,F2R,F3,FBN1,FGF7,FN1,GADD45A,GJA1,GXYLT2,HMGA1,HPCAL4,IFIT2,IGBP1,IGF1,IGFBP4,IL33,IQGAP2,ITGB5,KIRREL1,LAMA3,LAMA4,LAMB1,MARCKS,MBP,MCAM,MGAT5,MMP14,MMP2,MMP9,MT1M,NT5E,OSMR,PABPC…	1545 (141)	midnightblue	0.872946
SFRP1	3.075	transmembrane receptor	Inhibited	-2.061	0.00348	CDH1,COL1A1,FN1,MMP2,MMP9,NR1H3,PCK1,RUNX2,SDC2,SERPINE1,SFRP1,VIM	1432 (88)	turquoise	0.733037
LAMA2		other		-1.982	0.0253	LAMA4,MBP,MMP9,PLVAP		turquoise	0.784157
FGFR3		kinase		1.746	0.0103	CDH1,CDKN1A,COL1A1,COL3A1,FN1,FRMD3,MMP9,SPARC,SPP1,VIM		brown	0.411401
AURKB		kinase		-1.408	0.0447	ANK1,CD82,CDKN1A,FDXR,TP53I3		brown	0.733048
DDR1		kinase		0.419	1.71e-05	CDH1,CDKN1A,COL1A1,COL3A1,ELN,MMP14,MMP2,MMP9,VCAM1	1393 (93)	N/A	N/A
ALK		kinase		0.449	8.25e-07	CCND2,CD44,CDH1,CDKN2B,COL3A1,DTNA,ENO2,FGF13,ID4,NES,NGFR,NTRK2,PITX2,S100A11,SERPINE1,SNAI2,TBX1,TCEAL7,TMOD1,WAS,WIPF1	1486 (116)	tan	0.809149
MAP2K2		kinase		-0.468	0.0111	ALDH1L1,CDKN1A,IRS1,ITGB3,PDGFRA,PLD1,VEGFA		blue	0.878245
CD14	1.432	transmembrane receptor		1.798	0.276	CISH,F3,IL1R1,MSR1,TGFB1,TLR2,VCAM1		turquoise	0.884646
ERN1		kinase		0.169	3.13e-05	ANG,ATF4,CDH1,COL6A1,CREB3L2,DLAT,FN1,HDLBP,IFITM1,NARS1,NOX4,NR1H3,OAS2,OSBP,PDHA1,PDHB,PDHX,PDIA3,PDIA5,PPARA,PPARG,PROS1,PVR,SEC24D,SPARC,SRPRA,ST14,TENM1,USO1,VEGFA,WARS1	982 (33)	salmon	0.729919
ZNF217	0.906	transcription regulator		-1.929	0.0458	ATP10D,CDKN2B,COL8A1,IFI16,ITM2A,KLHL4,MYO1B,NMNAT2,PKP2,PLAT,SH3RF2,SOCS2		turquoise	0.948974
ARHGAP31	0.789	other		-1.911	0.027	CDH1,COL6A1,COL6A2,FN1,SPARC,TGFB3,TGFBR3		turquoise	0.94179
PRKCQ	-1.506	kinase		-0.788	0.0194	CAV3,CD44,CDKN1A,MMP2,MMP9,MYOG,PRKCB,PRKCQ		blue	0.943181
STK16		kinase			0.00283	ATXN1,SERPINE1,VEGFA	1072 (48)	yellow	0.796568
BACE1		peptidase		-1.866	0.00161	CLU,CXCR4,IGF1,IGFBP4,IGFBP7,LAMP1,LAMP2,MBP,NT5E,SPARC,VIM	1393 (74)	turquoise	-0.182868
ERBB4	-2.619	kinase		-1.563	0.00876	ACTA1,CDH1,CDKN1A,COL3A1,COL5A2,ERBB4,FGF7,GADD45A,GJA1,IGFBP4,PGK1,SFRP1,SLPI,TBXAS1,VEGFD,WWP1	1582 (150)	cyan	0.979356
PRKAR1A		kinase		-1.211	0.0166	CDH1,PPARG,PRKAR2B,SENP2,SRF,TEAD1,TUSC3,VIM		purple	0.884182
STK24		kinase		0.594	0.0153	CDH1,FN1,MMP2,PPARG,VEGFA		greenyellow	0.732961
LEPR	3.474	transmembrane receptor		-1.848	0.0161	ALCAM,APOE,BTG1,CASP8,COL1A1,CREB3L2,EXOC4,FN1,FYB1,HSPA1A/HSPA1B,IGF1,LAMP1,LEPR,MBP,MMP14,MMP19,MMP2,PPARA,PPARG,PPARGC1A,PRMT1,REPIN1,SERPINE1,SOCS2,STK17B,TGFB1,TGFBR2,TIMP1		turquoise	0.81472
ADAR	0.842	enzyme		-1.757	0.00171	ADAM12,IFI44,IFIH1,IFIT2,IFIT3,LGALS3,NCAM1,SPI1,TNNT3,XAF1		turquoise	0.916452
AKT2		kinase		0.647	0.0235	CDH1,CDKN1A,CIDEA,IRAK3,MMP9,MYOG,PDCD4,PPARG,TGFB1,TIMP1,VIM		lightgreen	0.687395
PIK3R1		kinase		-1.597	0.000105	ATF4,CCND2,CD44,COL1A2,F3,MITF,MMP2,MMP9,PCK1,PDGFRA,PDGFRB,PDHA1,PIK3CD,PKM,PPARG,SERPINE1,TGFB1,TGFB3,VCAM1,VEGFA	1569 (141)	magenta	0.791919
RCN3	1.541	other		-1.732	0.00177	ATF4,BOK,CLU,CXCR4,ID4,LYN,NTRK2,OLIG1,PTN,RPL3,RPL4,RPS24		turquoise	0.914455
ATP2B2	-4.122	transporter		0	0.0488	CDKN1A,DDR2,GADD45A,HIPK2,MMP14,MMP2,SLC1A5,SOD3		blue	0.972317
MKNK2	-1.457	kinase			0.0235	IFIT2,SDC2		blue	0.894185
ACVRL1		kinase		1.298	0.00419	CDKN1A,CXCR4,JUP,PLAT,SERPINE1,TAGLN,TLR4,VCAM1,VEGFA	897 (37)	greenyellow	0.837926
MAPK14		kinase		1.288	0.000269	ACTA1,ADCY3,ALOX5AP,ATP2B4,CCR7,CD74,CDH1,CKM,COL1A1,DAB2,EFEMP1,F3,FN1,GADD45A,GJA1,MAOB,MAP2K6,MMP9,MYOG,NGFR,PCK1,PPARGC1A,RGS1,RUNX2,S100A9,SHC1,SLC8A1,SPHK1,SPP1,STIM1,TAGLN,TGFB1,TIMP1,TIMP2,TLR2,VCAM1,VEGFA	1574 (144)	blue	0.836371
MAP2K6	-1.665	kinase			0.0458	ACTA1,BGN,CDKN1A,CKM,IFIT2,IRS1,MMP2,MMP9,MYH1,MYOG,PLA2G2A,PPARGC1A		blue	0.842319
AIM2		other		-1.726	0.00137	CASP1,CSF1,CSF2RB,FCGR2A,IFI35,ITGB2,ITGB3,MFN2,PDGFRB,TLR7		turquoise	0.650855
GNB1		other		-1.706	0.00299	AHR,CDKN1A,COL1A2,CXCR4,CYTIP,F2R,ITGB3,LTBP1,PDE4B,RPS24,SERPINE1,TGFB3,TIMP2	1554 (135)	turquoise	0.929548
KIT		transmembrane receptor		-1.698	9.57e-05	ADORA3,CCND2,CD44,CD53,CDKN2B,CISH,CPA3,CSF2RB,CXCR4,GPR34,IFIT2,IFIT3,IL4R,ITGB2,LGALS3,MITF,PRKCQ,PSTPIP2,PTPN6,RAB32,SHC1,SNAI2,SOCS2,SPP1	1583 (164)	turquoise	0.878565
HSPB8		kinase		-0.308	0.00174	ALDOA,CDH1,LPIN1,MITF,PKM,PPARA,PPARG,PPARGC1A,VIM	1593 (126)	white	0.961558
NTRK1		kinase		-0.525	7.22e-10	ABI3BP,ALDH1L2,APOE,CD44,CDKN1A,CHGB,COL12A1,COL16A1,COL1A1,COL1A2,COL3A1,COL6A3,DNM3,EYA4,FANCD2,FGF7,FGFR2,FILIP1L,FLRT1,FOXC1,GADD45A,GPC3,GPNMB,GRIA4,HPSE2,HSPA6,HTRA1,ID4,IGFBP4,IL17RD,IL4R,ITGBL1,KAT2B,KIAA1549L,LAMA1,LHFPL6,LTBP1,MAOB,MGP,MMP9,MXRA8,MYL9,NEGR1,P2RX7,PDE4B,PDIA3,PDIA4,PLAT,PLCE1,POSTN,PPIB,RET,RIMS3,SERPINH1,SFRP1,SHISA5,SLC8A1,STEAP3,TGFB3,TMOD1,TNFRSF11A,VCAN,WARS1	1571 (155)	brown	0.870564
OXSR1		kinase			0.0419	SLC12A2,SNAI2,TWIST1		blue	0.954773
HK2		kinase		1.709	0.00139	CDH1,MMP9,SDHB,SNAI2,TWIST1,UQCRC2,VIM	1533 (137)	yellow	0.772066
RIPK3		kinase		1.982	0.0827	MEFV,MLKL,NLRP3,TGFB1,TLR4		green	0.60763
PIM3		kinase		-1.951	0.0253	CD38,CD44,PPARGC1A,SELL		royalblue	0.827804
TGFBR1		kinase		0.303	8.95e-08	AHR,BGN,BHLHE40,C1QA,C1QB,C3,CCR7,CDH1,CDKN1A,COL1A1,COL1A2,FBLN5,FMOD,FN1,GAS1,ID4,ITGB2,ITGB5,LTBP1,MYD88,PRKCB,RUNX1,SERPINE1,SNAI2,TAGLN,TGFBI,TLR1,TLR7,TWIST1,VIM,WNT9A	1481 (114)	darkred	0.976711
AK1	-1.678	kinase			0.0253	AK1,ENO3,GAPDH,PKM		blue	0.829679
PTK2		kinase		0.728	7.97e-05	ACTA1,BIRC3,CDKN1A,COL1A1,COL1A2,CSPG4,CXCR6,FN1,IRS1,MMP2,MMP9,PDGFRB,PTK2B,SPP1,TIMP1,TLL1,VCAM1	1548 (148)	blue	0.166493
KDR		kinase		1.782	0.00882	ANXA2,CD38,CXCR4,EPHB3,F3,HAVCR2,MMP14,SFRP1,SNAI2,VEGFA	1591 (165)	lightyellow	0.635562
MAPK3		kinase		1.058	0.00323	CDKN1A,CDKN2B,COL3A1,DUSP4,ELN,FN1,HOMER1,LAMA1,MMP9,PLA2G4A,PPARA,PPARGC1A,RET,RGS2,SELL,SPP1,SRF,TIMP1,VEGFA	1629 (169)	royalblue	0.793883
RYR2	2.247	ion channel		-1.633	0.0439	COL8A1,MMP2,MYLK4,PCK1,PPARA,PPARGC1A		turquoise	0.670202
MAP2K3		kinase		-0.878	0.00446	ACTA1,CDKN1A,COL1A1,COL1A2,COL3A1,CTSK,MAOB,MMP9,PPARGC1A,PRDX6,RAB34,SERPINE1,STK4,VEGFA	1639 (172)	skyblue	0.756668
CD24		other		-1.579	0.036	ADD3,ADRB2,CDKN1A,EMP3,FOXD1,FXR1,LRPPRC,MBNL1,MCAM,OASL,PHF10,PRDX2,RAF1,SLC30A1,SPHK1,USO1		turquoise	0.779479
ADAM12	3.711	peptidase		-1.51	2.22e-06	ADAMTS15,AEBP1,COL5A2,COL6A3,DCN,DPT,FBLN7,FBN1,HGF,IGFBP6,IL33,LOXL4,LUM,MGP,MYOG,OGN,PPARG,SERPINE1,SFRP2,SVEP1,TGFBI	1212 (45)	turquoise	0.955262
CDK19		kinase		-1.5	0.0284	CCND2,CCNG1,CD81,CD82,CDH1,CDKN1A,CLU,DNTTIP2,FDXR,FGF5,GADD45A,RAP2B,RXRA,SAT1,SESN1,SPHK1,TCN2,TGFB1		turquoise	0.835387
TAOK3		kinase			0.00659	IL33,MX1,PPARG		white	0.602779
EEF2K		kinase		-0.132	0.00359	CDKN1A,DCN,MAP1B,VIM	1221 (59)	blue	0.840285
MAP3K4		kinase		-1.109	0.00107	CDH1,MMP2,MPC1,SNAI2,TWIST1	1312 (85)	yellow	0.425706
ZAP70		kinase		1.898	0.000201	ANG,ANXA1,CCR7,CLCN1,CYBA,EDIL3,ETFA,ITPR1,NDUFB6,PLCG2,SLC25A1,SPOP,TFEC,UBE2L6,XAF1	1378 (96)	brown	0.833754
TBK1		kinase		-0.201	0.00406	CDKN1A,IFI16,IFI44,IFIH1,IFIT2,IFIT3,IFRD2,OAS1,OAS2,OAS3,OASL,RGCC,SLCO3A1,SLFN13,TLR2,TLR3,TWIST1,VEGFA,VIM,WWTR1	1426 (116)	darkred	0.913792
HIPK2	-1.014	kinase		0.887	0.0083	ALOX5AP,ANK1,AVIL,CCND2,CDKN1A,CIDEA,GSTM5,LGALS3,PPARGC1A,RAC2,SPTB,TMEM26,VEGFA,VIM	1649 (171)	blue	0.867287
MAPK1		kinase		-1.844	3.09e-20	ADAM12,ADAR,AKAP12,ANPEP,ANTXR2,APOE,APOL6,ATP1A2,ATP1B1,ATP2A1,BST2,BTN3A3,C1S,CAV3,CCDC80,CD84,CDH1,CDKN1A,CISH,CRABP2,CRYBG1,DAB2,DCN,DEPTOR,DGKI,DOCK10,EMP1,ENO3,FBXO32,FHL2,FN1,GBP2,GBP5,GNG2,HERC5,HOMER1,IFI16,IFI35,IFI44,IFI6,IFIH1,IFIT2,IFIT3,IFITM1,IFITM3,IGFBP6,IGFBP7,ITGB3,LAMA4,LGALS3,LGALS3BP,LOX,MAOB,MBP,MITF,MMP2,MMP9,MX2,NOX5,NT5E,OAS1,OAS2,OAS3,OASL,PARP12,PITX2,PLA2G4A,PLD1,PLSC…	1454 (134)	black	0.712285
PAK1		kinase		-0.117	0.000421	CDH1,CDKN1A,F3,FBXO32,FN1,ITGB2,MMP14,MMP9,PFKM,SRF,VEGFA	1560 (149)	darkorange	0.725207
MATK		kinase			0.0123	CXCR4,LYN,SRC		lightgreen	0.822075
ERBB2		kinase		0.284	1.68e-11	ACSS2,ACTA1,ADAM12,ADAMTS16,ADORA3,AIMP2,AKAP12,ANG,ANXA2,ATF4,ATP6AP2,BARD1,BHLHE40,BIRC3,BNIP3,C5AR1,CAPZA2,CCDC80,CCND2,CCR7,CD82,CDC14B,CDC37,CDH1,CDH11,CDKN1A,CDKN2B,CDON,CELSR2,CHD7,CLEC4E,CLU,COL1A1,COL3A1,COL5A2,COL6A1,COL6A2,COL6A3,CPM,CRYBG1,CSF1R,CUL1,CXCR4,CXCR6,DGKA,DHRS7,DOK1,DPT,DPY19L3,DTX1,EMP1,EMP3,EPHB2,EPSTI1,ERBB4,F2R,F3,FEZ2,FGF7,FN1,FSTL1,FSTL3,GGT5,GJA1,GLUL,GPD2,GPX3,GXYL…	1567 (151)	brown	0.701941
TYK2		kinase		1.504	0.000551	APOL6,C5AR1,CD4,CD74,CTSS,DDX60,ENPP2,GBP2,IFI16,IFI44,IFIT2,IFIT3,JAK3,NCF2,OAS1,OAS2,OAS3,OSMR,PAPLN,PEA15,RTP4,SLFN13,TRIM5	1500 (120)	greenyellow	0.842487
ILK		kinase		1.383	0.0396	CD44,CDH1,CDKN1A,FN1,MMP2,MMP9,MYOG,PARVA,TGFB1		tan	0.810831
ADAMTSL2		other		-1.496	3.23e-13	CDH1,COL12A1,COL14A1,COL16A1,COL6A1,COL6A2,COL8A1,ELN,FBN1,FBN2,ITGA4,ITGB3,LAMA1,LAMA3,LTBP1,MMP14,NCAM1,POSTN,SELL,SGCE,SPP1,TGFB1,TGFB3,TGFBI,THBS2,TIMP2,VCAM1		turquoise	0.522935
MAPK6	-1.579	kinase			0.0329	MAPK6,MMP9,PPARA,PPARGC1A		blue	0.916404
PPID	-1.191	enzyme		0.762	0.000893	CDH1,SNAI2,TWIST1,VIM	1501 (112)	blue	0.952881
IP6K2		kinase			0.0419	CYC1,TBX1,TBX18		orange	0.754391
FLT3		kinase			0.0039	CCND2,CD38,CD55,CSF1R,CYBA,CYBB,HOXB3,IFIT2,IFIT3,IL7R,LYZ,NOX4,PTPN6,ZNF521	1184 (40)	brown	0.693054
FLT1		kinase		-0.659	0.0194	CDKN1A,CSNK2A1,EIF4B,FLNA,G3BP2,LAMP1,MARCKS,RDX,RNF125,SLC7A2,TGFBR2,UBE2B,VDAC1,VPS4A		blue	0.928303
WWOX		enzyme		-1.406	0.0306	COL1A1,MMP9,RUNX2,TIMP2,VEGFA		turquoise	0.639498
MAP3K7		kinase		0.627	2.97e-05	ACTA1,BIRC3,CCR7,CD14,GBP2,IFI44,IFIH1,IFIT2,IFIT3,IFITM1,ITGB5,MYOG,OAS2,OASL,RGS2,SERPINE1,SLPI,SPTBN1,TNFSF13B,XAF1	1624 (172)	white	0.869047
BRAF		kinase		0.538	6.58e-12	ADAMTS2,ADD3,ANG,ANPEP,ARHGAP22,ATF4,BIRC3,CADPS2,CDH1,CDKN1A,CELSR2,CITED4,COL14A1,COL16A1,COL1A1,COL3A1,COL5A2,COL6A1,COL8A1,CORO1A,CPM,CRKL,CSF1,CSF1R,DUSP4,EPB41L3,ETNK2,F3,FGF18,FGF5,FGF7,FHOD1,FN1,GGT5,HGF,HMGA1,HOXB7,IDH2,IGFBP6,IGFBP7,ITGB3,LAMA3,LAMB1,LAMP1,LMO1,LOXL2,LOXL3,LOXL4,MDK,MGAT5,MITF,MMP14,MMP2,MMP9,MN1,NGFR,NOTCH2,NRG1,NT5E,PALM,PCDHGC3,PPARG,PPP3CC,PRDX6,PRKN,PRR5,PTPRF,PTPR…	1571 (141)	purple	0.937733
PIK3CG	1.299	kinase		-1.398	0.0217	ABCB1,CD74,COX8A,CTSK,CXCR4,FCGR3A/FCGR3B,GBP2,GBP5,ITGB3,LMO1,OAS2,PIK3CD,PIK3CG,SECTM1,TGFB1,TLR1,TLR2		turquoise	0.923408
NME1		kinase		-1.89	0.0188	CDKN1A,GRSF1,LPAR1,MMP14,MMP2,PABPC1,PTN,SERPINE1,TIMP1		orange	0.781727
NTRK3		kinase		-0.938	8.31e-08	ABCA5,ABCB1,ACTA1,ATP2A1,BIRC3,CDKN1A,CDKN2B,CKM,FOXC1,GRIN2B,MYH1,SERPINE1,SNAI2,TGFBR2,THY1,TNNC2,TWIST1	1581 (144)	lightyellow	0.934421
CSNK2A1	-0.789	kinase		0.99	0.00615	AHR,CDH1,DTX1,FN1,JUP,PRKN,SNAI2,TGFB3,VIM	1569 (148)	blue	0.979741
NR1I3		ligand-dependent nuclear receptor	Activated	2.473	0.0416	ABCB1,ABCC3,AHR,CCN4,CDKN1A,CYP7B1,FAM107B,GSTM4,GSTM5,IL1R1,PCK1,PDE3B,SAT1,SLCO1C1,STEAP4,TUBA4A		blue	0.812803
NR1I2		ligand-dependent nuclear receptor	Activated	2.822	0.0128	ABCB1,ABCC3,AHR,ANG,ARAF,CASP1,CDH1,CDKN1A,CES3,CLEC4E,GLUL,GSTM5,IGF1,IL33,JAZF1,LTBP1,LYZ,MGP,MYD88,NLRP3,PDIA4,PPARA,PPARG,SLCO1C1,SORL1,SPHK1,TCN2,TLR1,TLR3,TLR4		N/A	N/A
RORC	-2.176	ligand-dependent nuclear receptor	Activated	3.317	9.63e-06	ABCD2,ACSL6,ALDOA,ATP1B1,B3GALT1,CD28,CISH,COL1A2,COL3A1,CS,CYP7B1,GOT2,GPI,GSTM4,IDH2,IDH3A,IDH3B,IL1R1,LPIN2,LRTM1,MDH2,NLRP3,PCK1,PGK1,PKM,PPP1R3C,RORA,RORC,S100A9,SDHB,SLC29A4,SLC41A2,SLC7A2,SPARC,SULF2,TPI1,VEGFA,VLDLR	1619 (169)	blue	0.91642
NR3C2		ligand-dependent nuclear receptor	Activated	2.637	1.06e-05	APOE,AQP4,ARPC2,ATP1B1,CNN3,COL1A1,COL3A1,CXCR4,DUSP4,FN1,GPX3,IDH3B,IGF1,LYST,MLF1,NDRG2,NOX4,PDHB,PLAT,PPIB,RGS2,SERPINE1,SPHK1,TACC2,TGFB1,TGFBI,TNNT3,TUBA4A,VCAM1,VEGFA,VLDLR	1626 (161)	blue	0.778964
AR		ligand-dependent nuclear receptor	Activated	2.41	1.72e-11	ACTA1,AK3,ALDOA,AMHR2,ANKRD23,AQP3,ARMCX2,ATP2A1,ATP5F1A,ATP8A1,BASP1,C3,CA5B,CACNA1A,CASQ1,CD302,CDH1,CDH11,CDKN1A,CDKN2B,CDO1,CHRNA1,CHRNG,CITED4,CLCN1,CMIP,CNN3,COL3A1,COTL1,COX5B,COX6B1,COX6C,COX7B,COX7C,COX8A,CPNE8,CUX2,CYC1,DISP2,DNAJC19,ELMO1,EMB,ENO2,FGF7,FGFR2,FHL3,GFM1,GJA1,GSN,HGF,IFIH1,IGF1,IL1R1,JAM3,JPH2,KCNJ2,KDM1A,LHFPL6,LMOD1,LRRK1,MARCHF6,MMP2,MMP9,MRPL19,MRPL27,MRPL39,MRPS33,MS…	1627 (165)	yellow	0.681571
RXRG		ligand-dependent nuclear receptor	Activated	2.449	0.196	ACADM,CD74,IGFBP6,IL33,IL7R,MBP,PCK1,TGFBR3,TIMP2,TNFSF14,TNFSF8		blue	0.941245
CLOCK		transcription regulator	Inhibited	-3	0.00239	ACVR2B,AHNAK2,AK4,ARHGEF28,ARNT2,BHLHE40,CA1,CALD1,CRISPLD1,F2R,GADD45A,GJA1,HACD2,HIPK3,HSF2,JAM3,JMJD6,KANK2,KRR1,LPIN1,MEST,MGP,MID1IP1,MKNK2,MYLK,NR1D2,OAS3,PDGFRB,PPARA,PPIF,PRDX3,PTAFR,RAD23A,RAP2B,RIOX2,SOS2,UBE3C,USP2	1481 (97)	blue	0.777694
RXRB		ligand-dependent nuclear receptor	Inhibited	-3.323	1.72e-08	ACADM,ARF3,ATF4,C1QA,CACNA1A,CAMK1D,CD109,CLU,COLEC12,CSDC2,CTSS,CUL4A,DDX60,DNM3,EEF2,ENPP5,FSTL1,FXR2,HOXB3,HOXB4,IGF1,IGFBP6,ITGB3,JMJD6,LYZ,MAP1B,MBP,MMP2,NEO1,OSMR,PLCL1,PPARGC1A,RRP12,SATB1,SNRPD3,SPP1,TACSTD2,TOB1,USP39,VCAN,VLDLR,VMP1	1598 (165)	N/A	N/A
NR4A2		ligand-dependent nuclear receptor	Inhibited	-2.718	0.182	ACVR2B,CCR7,COL16A1,COL1A1,COL6A1,COL6A2,MMP9,PRKAA2,RET,SPP1,TGFB3,TSFM		skyblue	0.847298
RXRA	-1.174	ligand-dependent nuclear receptor	Inhibited	-4.011	1.21e-10	ABCB1,ABCB4,ABCC3,ABCD2,ACADM,ACSL5,APOE,ARF3,ARL4C,ATF4,C1QA,C3,CACNA1A,CAMK1D,CCR9,CD109,CD38,CDH1,CDKN1A,CDO1,CIDEA,CLU,COL1A1,COLEC12,CRABP2,CSDC2,CTSS,CUL4A,DDX60,DNM3,EEF2,ENPP5,FSTL1,FTL,FXR2,HCK,HOXB3,HOXB4,IGF1,IGFBP6,ITGB3,JMJD6,LYZ,MAOB,MAP1B,MBP,MGP,MID1IP1,MMP2,MYOG,NDUFC2,NEO1,NR1H3,OSMR,PCK1,PLA2G2A,PLCL1,PLD1,PLIN1,PLTP,PPARA,PPARG,PPARGC1A,RET,RORA,RORC,RRP12,RXRA,SAT1,SATB1,SLC1…	1596 (153)	red	0.888602
PGR		ligand-dependent nuclear receptor	Inhibited	-3.759	1.29e-16	ADAMTS3,AK3,AK4,AMIGO1,ATP1B1,ATXN1,BARD1,BCL6,BGN,BIRC3,BTG1,CA12,CALD1,CD44,CDH13,CDKN1A,COL12A1,COL14A1,COL1A1,COL1A2,COL5A2,COL6A1,COL6A2,COL6A3,COL8A2,CREB3L2,CSRP1,CTSK,DDX60,DPYSL2,DYNLL1,EIF1AX,ELN,EPS8,EPS8L2,F3,FBN1,FLNA,FN1,FOXC1,GLUL,HOXA10,HSPA2,IFI16,IFI35,IFI44,IFI44L,IFIT2,IFIT3,IL1R1,IRS1,ITGA10,ITGA11,ITGA4,ITGB3,LAMA4,LCP1,LOX,LOXL2,MMP2,MMP9,MX1,MX2,NDRG1,NGFR,NHERF1,NOTCH2,NQ…	1627 (164)	magenta	0.936653
FAT1	1.768	other		-1.397	0.0269	CD44,PDCD4,SRC,TGFB1,TWIST1,VIM		turquoise	0.962846
ESRRG		ligand-dependent nuclear receptor		1.158	9.46e-11	ACADM,ACO2,ACTA1,ATP5F1B,ATP5MC3,CASQ1,CDKN1A,CS,DLAT,DLD,FBXO32,FH,GAPDH,HGF,HRC,IDH2,IDH3A,KCNE3,KCNJ11,LPIN1,MDH2,PCK1,PDHA1,PDHB,PKM,PPARA,RYR2,SDHB,SGCG,SLC8A1,SNTA1,SUCLG1,SUCLG2,TPI1,UCP3,VEGFA	1639 (151)	grey60	0.835127
PHLPP2		enzyme		-1.254	0.0197	IRS1,MMP2,PPARA,PRKCB,PRKCD		turquoise	0.677118
PPARG	2.61	ligand-dependent nuclear receptor		-0.593	2.14e-08	ACADM,ACSL5,ADRB2,APH1B,APOE,AQP3,ATP5PO,BCL6,C3,CCR7,CDH1,CDKN1A,CIDEA,COL1A1,COL1A2,CRABP2,CS,CYBA,DGKA,DLAT,ENO2,F11R,FBP2,FN1,GAPDH,HCAR2,HGF,IGF1,IGFBP6,IGFBP7,IL33,IRAK4,IRS1,ITGAD,KEAP1,KLB,MBNL1,MCTP1,MKNK2,MMP14,MMP9,MRC1,MYD88,MYF6,MYOG,NDRG1,NDUFA5,NOX4,NPEPPS,NR1H3,OSBP,PCK1,PDE3B,PDHB,PEA15,PHKB,PID1,PLA2G2A,PLIN1,PPARA,PPARG,PPARGC1A,PPP2R2B,PTGER3,PTPRF,PYGL,RARRES2,RGL1,RNF144B,RO…	1603 (160)	magenta	0.731889
PPARD		ligand-dependent nuclear receptor		-1.269	5.95e-05	ACSL5,ACSL6,APOE,AQP3,C1QA,C1QB,C1QC,CCND2,CFAP54,CLEC7A,CYP7B1,ECI2,FCGBP,FN1,GLI3,GOT2,GPD2,IDH3B,IFI44L,IGFBP6,LIPG,LPIN2,MDFI,MMP9,MPEG1,MRC1,MSR1,NDUFB10,NR1H3,NUDT18,OAF,OXCT1,PKM,PLA2G2A,PLAT,PPARG,PPARGC1A,RORA,RORC,RUNX2,SAT1,SERINC2,SLC10A2,SLC2A10,TXN2,UCP3,USP38,VEGFA,VLDLR	1585 (164)	skyblue	0.838646
RORA	-1.267	ligand-dependent nuclear receptor		-1.996	0.00072	ABCD2,ACSL6,APOE,ATP1B1,B3GALT1,BNIP3,CAV3,CCNG2,CDKN1A,CISH,CYP7B1,GADD45A,GSTM4,IGF1,ITPR1,LPIN2,LRTM1,MYOG,NR1D2,NTRK2,PCK1,PPARGC1A,PPP1R3C,PRDX6,RBFOX1,RORA,RORC,S100A9,SLC29A4,SLC41A2,SULF2,TLR3,UCP3,VIM,VLDLR	1599 (164)	blue	0.931128
NR1H4		ligand-dependent nuclear receptor		1.354	0.000218	ABCA8,ABCB4,ABCC3,ADRB2,ANPEP,APOE,BGN,C3,COL14A1,COL1A1,COL1A2,COL3A1,COL5A2,COL6A1,DHRS9,DPT,FBLN5,FN1,GSTM5,LAMA4,MMP2,NDRG2,PCK1,PGM1,PLTP,PNPLA3,PPARA,PPARG,PPARGC1A,RARRES2,RXRA,SLC10A2,SOD3,SPP1,TGFB1,TGFBI,TIMP1,TIMP2,TNFSF8,TPI1,UCP3	1616 (138)	N/A	N/A
ESR2		ligand-dependent nuclear receptor		0.179	1.12e-21	ACTN1,ADAR,ADCYAP1R1,AKAP1,AKAP12,ANK1,ANPEP,ANXA1,APOE,AQP3,ARHGDIB,ARL4A,ARNT2,BANF1,C3,CA12,CDC14B,CDH1,CDH13,CDKN1A,CLIC5,CLU,COL16A1,COL1A1,COL1A2,CPM,CSF1,CXCL16,CYP26B1,CYTH4,DAB2,DEK,DOCK10,DUSP10,ELAVL2,EMB,EMP3,ENPP2,EPHA3,EYA4,FBLN1,FBLN5,FBN1,FMOD,FN1,FSTL1,GBP2,GJA1,GPNMB,GPX3,GSPT1,HMGA1,HSPA2,IFI35,IFI44,IFIH1,IFIT2,IFIT3,IFITM1,IGF1,IGFBP4,IL1R1,IQGAP2,KCNK15,KCNQ5,LAPTM5,LGALS3BP…	1543 (139)	red	0.712943
NR1H2		ligand-dependent nuclear receptor		0.199	0.0141	APOE,C3,CCR7,CD38,CDH1,CIDEA,CXCL16,DDX60,IFIT2,MMP9,MRC1,NR1H3,PFKFB1,PLTP,SLC16A2,TBX1,VEGFA		blue	0.847128
THRB		ligand-dependent nuclear receptor		1.23	0.00066	ABCD2,ACHE,ACTA1,ATP5MG,BIRC3,CASP1,CASP8,CCN4,CCND2,COX7A1,CXCR4,DCN,EGF,EHD2,FSTL1,FZD7,GSN,LYZ,MBP,MLKL,MMP2,MMP9,NLRP3,NMNAT1,NOX4,NR1H3,PCK1,PHYH,PITX2,PLA2G2A,PLIN1,PPARG,PTAFR,RUNX2,SERPINE1,SFRP1,SFRP2,SFRP4,SH2D4A,SPP1,TGFB1,TGFBI,TLR2,TOGARAM2,UCP3,ZNF185	1599 (159)	blue	0.781816
PPARA	-1.259	ligand-dependent nuclear receptor		-1.133	0.000172	ABCB4,ABCD2,ACADM,ACSL5,ACSS2,ACTA1,ANXA2,APOE,AQP3,AQP9,ATP5F1B,C1QA,C1QB,C1S,C3,C5,CDKN1A,CES3,CFH,CFI,CHAF1B,CIDEA,CS,CYBA,CYBB,CYP7B1,DYNLL1,ECI2,F11R,G6PD,GLUL,GOT2,GPD2,HGF,HILPDA,HSD17B11,IFITM3,IGFBP6,LIPG,MMD,MMP9,NCF2,NR1H3,PAQR9,PCK1,PLA2G2A,PLIN1,PLTP,PPARA,PPARG,PPARGC1A,PRDX6,PRKN,RAD51B,RBP7,S100A9,SAT1,SERINC2,SLC10A2,SOCS2,STIM1,TLR2,TMEM98,UCHL5,UCP3,UQCRC1,VCAM1,VEGFA	1615 (136)	blue	0.824072
THRA		ligand-dependent nuclear receptor		1.882	0.0288	ACTA1,ATF4,CASP8,CD44,CDKN1A,EHD2,GPD2,IGF1,LAMP1,LAMP2,MBP,MLKL,MYH1,MYH2,NLRP3,NOX4,PCK1,PPARG,PPARGC1A,PTAFR,SERPINE1,SFRP2,TGFB1,VDAC1		red	0.828086
NR4A1		ligand-dependent nuclear receptor		-0.447	8.77e-13	ACO2,ACTA1,ALDOA,APOD,APOE,ATP5F1A,ATP5F1B,ATP5MC3,CAV3,CCND2,CIDEA,COL16A1,COL1A1,COL1A2,COL6A1,COL6A2,COX6B1,CRABP2,CSF1,DAPK1,DLAT,DLD,ENO2,ENO3,FBP2,FN1,G6PD,GPI,GSTM5,IDH2,IDH3A,IKZF2,JUP,LPIN1,MDH2,MMP9,NDUFA10,NDUFB3,NDUFB4,NDUFS6,NDUFS8,NDUFV3,NT5E,PCK1,PDHA1,PDHB,PDIA3,PEBP1,PFKM,PGK1,PGM1,PHKA1,PHKB,PHKG1,PPARG,PPP1R3C,PRPS2,PYGM,RAMP3,RXRA,SAT1,SERPINE1,SUCLA2,SUCLG1,SUCLG2,TGFB3,UCP3,…	1672 (144)	darkturquoise	0.819273
NR0B2		ligand-dependent nuclear receptor		-1.365	2.41e-06	ABCB4,ABCC3,ACADM,CD163,CDKN1A,COL1A1,COL1A2,CYBA,CYBB,CYP7B1,GSTM5,IL33,LPIN1,NLRP3,PCK1,PDIA3,PDIA4,PIK3CD,PIK3CG,PIK3R5,PLCG2,PPARA,PPARG,PPARGC1A,SERPINE1,SLC10A2,SPP1,TGFB1,TIMP1,TLR2,TLR3,TNFRSF11A	1568 (143)	N/A	N/A
NR3C1		ligand-dependent nuclear receptor		-1.977	7.62e-15	ACSL5,ACTN1,AKTIP,ALOX5AP,AMY2B,ANGPTL7,ANXA1,APOE,ARPC2,ARRB1,ATP1B1,ATXN1,BARD1,BCL6,BHLHE40,BIRC3,BOK,BRD2,BTG1,C1QTNF7,CARD6,CCR7,CD38,CDKN1A,CIDEA,COL1A1,COL1A2,COL3A1,COL6A1,COL6A2,CRABP2,CS,CSF1,CUL1,CUL4A,CXCR4,CXCR6,CYC1,DAPK2,DLD,DUSP4,DYNLL1,EBAG9,EMP1,ERRFI1,ETNK2,F2R,F3,FASTKD1,FASTKD5,FCER1G,FN1,G6PD,GADD45A,GAS1,GBP2,GLUL,GPR65,GPX3,GRIA4,GRIN2B,HCAR2,HSPA6,IDH3A,IDH3B,IFI6,IFIH1,I…	1579 (140)	cyan	0.974076
RARA		ligand-dependent nuclear receptor		-1.13	3.08e-05	ARHGAP1,ARK2N,ARNT2,C5,CA12,CCR9,CD14,CD38,CD44,CD53,CD84,CDKN1A,CNOT4,COBL,CP,CRABP2,CTNNA3,CTSS,CYP26B1,FOXC1,HOXA10,HOXB4,HOXB7,IDE,IFI44,IFI44L,IGFBP6,IL1R1,IRF6,ITGA4,JUP,LAMB1,LAMP2,LGALS3BP,MAOB,MAP1B,MGP,OAS1,PCK1,PHLDB1,PIK3CG,PITX2,PVR,RET,RORC,RTP4,RUNX1,SAMD9,SELL,SESN1,SIPA1L1,SLC16A2,SLC25A36,SP100,SP110,SPP1,TGFB1,UCP3	1636 (159)	yellow	0.514109
Esrra		ligand-dependent nuclear receptor		-1.81	4.04e-07	ACADM,ACSL5,AGL,ALDOA,ATP5F1B,ATP5MC1,ATP5MC3,ATP5PO,COX6A2,COX8A,CYC1,DLAT,ENO2,ENO3,HGF,IDH3A,LEPR,NDUFA5,NDUFS3,OXCT1,PCK1,PGM1,PHKG1,PPARGC1A,PYGL,PYGM,SDHB,SPP1,TGFB3	1415 (88)	red	0.846912
ESR1		ligand-dependent nuclear receptor		1.559	1.99e-17	ABCB1,ABCC3,ADCY1,ADD3,ADGRG6,AK1,AKAP1,ALCAM,ALOX5AP,APOE,AQP3,AQP9,ARAF,ARHGAP1,ARK2N,ARRB1,ATP1B1,BCL6,BCR,BIRC3,C3,C5,CA12,CALD1,CAMK2B,CAP2,CARM1,CCNG1,CCNG2,CD55,CD74,CDH1,CDKN1A,CDKN2B,CEBPG,CELSR2,CIMAP1B,CISH,CLEC7A,CLTCL1,CNOT4,COBL,COL16A1,COL5A2,COL8A1,COPS2,COTL1,CP,CPE,CPM,CRABP2,CRKL,CTSS,CYP26B1,CYP7B1,DAB2,DTNA,DUSP10,DUSP4,DYRK2,EFEMP1,EGF,EIF3F,ELN,ENPP2,ERBB4,F3,FBLN1,FGFR2,FL…	1579 (154)	cyan	0.797279
miR-7676-5p (miRNAs w/seed GGGCAGU)		mature microRNA	Activated	2.414	0.344	ACSS2,AHNAK2,ARNT2,ASB16,C1QA,CACNB1,CD276,CEACAM19,CLIC5,DBNDD1,ENSA,EPSTI1,FCGR2A,HRH2,JPH1,LMO1,LMOD1,MKNK2,MRPL10,NAT8L,NHSL2,RELT,SRPRA,STRADB,TECR,TMEM97,UBALD2,UBE2F,UNC13B		N/A	N/A
miR-190b-3p (miRNAs w/seed CUGAAUG)		mature microRNA	Activated	2.121	0.116	CNOT7,ENPP2,GTF2H5,NT5DC1,PKIA,POU2AF2,RFK,TRMT1L		N/A	N/A
miR-10b-3p (miRNAs w/seed CAGAUUC)		mature microRNA	Activated	2.449	1	DOP1B,EIF1AX,MYOZ3,PPP3CC,TATDN3,TTC33		N/A	N/A
miR-100-5p (and other miRNAs w/seed ACCCGUA)		mature microRNA	Activated	2.003	0.0623	APOOL,ATP11C,CMBL,EPDR1,KBTBD8,NABP1,NOX4,PPP3CA,RASGRP3,RAVER2,RNF144B,RORA,SCN1B,SUCLA2,TNFAIP8,TRIB1		N/A	N/A
miR-496-3p (miRNAs w/seed GUAUUAC)		mature microRNA	Activated	2.449	1	DENND1B,LAPTM4B,LGALSL,PTER,RPS15A,TRDN		N/A	N/A
miR-487b-3p (miRNAs w/seed AUCGUAC)		mature microRNA	Activated	2	0.00076	BNIP3,CS,DLAT,DYRK2,GPD2,HYAL4,IL33,KBTBD8,L2HGDH,MT1M,OXCT1,PITX2,ROR1,SAR1B,UQCC1,USP25		N/A	N/A
miR-381-3p (and other miRNAs w/seed AUACAAG)		mature microRNA	Activated	2	0.0264	ART3,BNIP3,CS,DEK,EIF1AX,GPD2,GPR34,HINT3,MKKS,MRS2,PKHD1,SAR1B,TES,TUSC3,TUT4,UQCC1		N/A	N/A
miR-511-5p (miRNAs w/seed UGCCUUU)		mature microRNA	Activated	2.121	1	CHCHD3,FBP2,FBXO32,HJV,PKD2L2,RNF122,SLC1A5,TDRD3		N/A	N/A
miR-548d-3p (and other miRNAs w/seed AAAAACC)		mature microRNA	Activated	2.236	0.178	PLGRKT,STOML2,UBE2D1,USP38,YBX1		N/A	N/A
miR-545-5p (miRNAs w/seed CAGUAAA)		mature microRNA	Activated	2.333	0.155	ETFRF1,HIBCH,IKZF2,MMD,NDUFA12,NDUFB6,PLAAT1,RDH14,UBE2D1		N/A	N/A
miR-3121-3p (miRNAs w/seed AAAUAGA)		mature microRNA	Activated	2.236	0.412	BOLA3,COX8A,NDUFB4,RWDD4,ZNF680		N/A	N/A
miR-880-5p (miRNAs w/seed ACUCAGA)		mature microRNA	Activated	2.121	0.545	CRY2,EDA2R,FRMD3,ISCA1,LRRC20,NDUFC2,NIPSNAP2,NT5DC1		N/A	N/A
miR-4750-5p (miRNAs w/seed UCGGGCG)		mature microRNA	Activated	2.121	0.349	ASB16,ATG9A,CITED4,NGLY1,PLVAP,PRKN,RAF1,TPPP		N/A	N/A
miR-543-3p (and other miRNAs w/seed AACAUUC)		mature microRNA	Activated	2.138	0.0039	BNIP3,C16orf87,CD163,CS,FASTKD1,GPD2,GPX8,MRPS9,MTX2,POU2AF2,SAR1B,TAF13,TGFBR2,UQCC1		N/A	N/A
miR-466h-3p (miRNAs w/seed ACGCACG)		mature microRNA	Activated	2.138	0.000321	ATP2B2,BHLHE40,CAMSAP1,CEACAM19,ENAM,FAM53C,LASP1,PDHX,PLCL1,PRKG1,RASGRP3,SESN1,STX1B,TENT5A		N/A	N/A
miR-218-1-3p (and other miRNAs w/seed AACAUGG)		mature microRNA	Activated	2	0.561	ENSA,FHL3,KCNJ12,TIMM23		N/A	N/A
miR-542-5p (miRNAs w/seed CGGGGAU)		mature microRNA	Activated	2.681	0.188	AIFM1,ATP1A2,CD74,CLIC5,KBTBD12,KCNJ11,KCNJ12,KLRG1,OLIG1,PDE4B,RAB8B,TMEM201,UGT3A1,VEGFA		N/A	N/A
miR-127-3p (miRNAs w/seed CGGAUCC)		mature microRNA	Activated	2.148	0.0907	ACO2,ATP1A2,BCL6,BNIP3,C1orf198,CISD1,CPM,CS,CUEDC1,EPM2A,GPD2,KIF3B,KLHL3,LDAH,LRRC20,PITX2,RABEP1,RPL38,SAR1B,SCN4A,TMED5,TMEM132C,TYROBP,UCP3,UQCC1		N/A	N/A
miR-1251-3p (miRNAs w/seed GCUUUGC)		mature microRNA	Activated	2.035	0.347	AIFM1,ARK2N,C5AR1,DYNC2I2,EIF3H,FCGR3A/FCGR3B,FRMD4B,GUCY1A2,HECTD2,IGF2BP2,IPP,MRPL44,NNT,PEBP1,PITX2,PTGES3L,RGS18,SLC25A30,TEX2,WARS1,ZNF117		N/A	N/A
miR-943 (miRNAs w/seed UGACUGU)		mature microRNA	Activated	2.138	0.0613	ACADM,CDNF,COA7,DCAKD,EPDR1,IFI44L,MCM8,MRPL1,MYBPH,MYOZ1,PTPN4,RDX,TDRD3,TMED5		N/A	N/A
miR-331-5p (and other miRNAs w/seed GUCUUGU)		mature microRNA	Activated	2.138	0.141	AKAP1,AP4E1,CISH,CTTNBP2,EIF4B,EPS15L1,FGFR2,KLRG1,NT5C1A,PLD1,RBM24,RWDD2B,TMEM97,YIPF7		N/A	N/A
miR-548h-5p (and other miRNAs w/seed AAAGUAA)		mature microRNA	Activated	2	1	AK3,LACTB2,UQCRB,ZNG1B		N/A	N/A
miR-497-3p (and other miRNAs w/seed AAACCAC)		mature microRNA	Activated	2.168	0.0532	ASB8,C1D,CD38,HMGN3,LRRC3B,MRPL1,MYOG,NDFIP2,NDUFB3,PTBP3,SLC25A12,SLC25A4,TOP6BL,ZNF273		N/A	N/A
miR-582-3p (miRNAs w/seed AACUGGU)		mature microRNA	Activated	2.111	0.177	CEP85,COPS5,DLAT,DNM3,EPS8L2,PARG,PGP,PPP1R2,RBFOX1,TRIM7,UCHL5		N/A	N/A
miR-5121 (miRNAs w/seed GCUUGUG)		mature microRNA	Activated	2.183	0.257	AIFM1,CUL1,FBXO32,FGF5,GDE1,MAOB,MSTN,NQO2,PKD2L2,RGS18,RORA,SHFL,SNAI3,SPP1,TCF24,TMED5,TRMT2B		N/A	N/A
miR-4327 (miRNAs w/seed GCUUGCA)		mature microRNA	Activated	2.236	1	ATP5MJ,CMSS1,LYRM7,MRPL43,YBX1		N/A	N/A
miR-3679-3p (miRNAs w/seed UUCCCCC)		mature microRNA	Activated	2.655	0.0724	AGMAT,ASB4,B3GALT1,CABLES1,CACNA2D1,CBLL1,CFI,CGNL1,CIAO2A,CLDN14,COQ10A,COX7C,ELAVL2,EMC2,FBXO32,HOXA10,HPCAL4,IKZF3,ILRUN,ITGBL1,LHFPL6,LPIN3,MACO1,MKNK2,MSN,NMNAT2,NXPE3,PEBP1,PLPP7,PPP1R3C,PTGR3,PUDP,RASL10B,SCRG1,SPAG7,SPOP,SRL,THRAP3,UCP3,ZNF217,ZNF784		N/A	N/A
miR-3101-3p (and other miRNAs w/seed AGCUUUG)		mature microRNA	Activated	2.449	0.105	ART3,GUCY1A2,PDE4B,PLEKHB1,PWWP3B,TEX2		N/A	N/A
miR-433-3p (miRNAs w/seed UCAUGAU)		mature microRNA	Activated	2.548	0.104	ADCY1,BNIP3,C1QC,COQ3,COX6B1,CS,ETFDH,FEZ2,GPD2,IL1RAP,MAPK12,PCCB,PRDX3,SAR1B,SFRP2,SH3BGRL,SMIM19,TMED5,UQCC1		N/A	N/A
miR-652-3p (miRNAs w/seed AUGGCGC)		mature microRNA	Activated	2.138	0.156	AOPEP,BSG,DCUN1D2,DTNA,FBXL17,FBXO3,KCNJ11,P2RX6,PKD2,SAR1B,SCRG1,SRRM4,STAG3,VEGFD		N/A	N/A
miR-3067-5p (miRNAs w/seed GUUCUCA)		mature microRNA	Activated	2.121	1	ASB4,ATL2,COQ9,COX7A1,ENSA,GRIN2B,MRPL27,VLDLR		N/A	N/A
miR-4280 (miRNAs w/seed AGUGUAG)		mature microRNA	Activated	2.121	0.00447	EIF5,FEZ2,GRTP1,LSMEM2,PFKM,PPP1R9A,RAB12,SP110		N/A	N/A
miR-3942-3p (and other miRNAs w/seed UUCAGAU)		mature microRNA	Activated	2.63	1	ART3,ETFA,NEK10,PEBP1,TAF13,TRDN,YBX3		N/A	N/A
miR-4474-5p (miRNAs w/seed UAGUCUC)		mature microRNA	Activated	2.333	0.306	COPS3,EPDR1,ETFRF1,MRPS35,PLEKHB1,PLSCR1,STARD7,TSFM,TUBG1		N/A	N/A
miR-5118 (miRNAs w/seed AGGUUAG)		mature microRNA	Activated	2	1	CPEB3,LAMP2,PHYH,SPAG7		N/A	N/A
miR-568 (miRNAs w/seed UGUAUAA)		mature microRNA	Activated	2.324	0.345	AQP4,ASB11,BVES,C16orf87,FEZ2,GPN3,HBS1L,HECTD2,KLHL23/PHOSPHO2-KLHL23,PIEZO1,PLSCR4,SMPDL3A,TFEC,TIMM21,ZYG11B		N/A	N/A
miR-3617-5p (and other miRNAs w/seed AAGACAU)		mature microRNA	Activated	2.309	0.0172	CAPZA2,CCNG2,DENND1B,ENPP5,FAM220A,FEZ2,HILPDA,IRX5,KCNJ2,MID1IP1,MRPL43,UBE2V2		N/A	N/A
miR-1322 (miRNAs w/seed AUGAUGC)		mature microRNA	Activated	2.236	0.318	AIMP2,ATL2,CDNF,KLHL24,NDUFB3		N/A	N/A
miR-383-3p (miRNAs w/seed CACAGCA)		mature microRNA	Activated	2.324	1	AGBL1,AOPEP,ATP5MC3,EEIG2,GGT5,GLRX5,IKZF2,KLHL3,LRRC47,MBP,PDHA1,PPIF,RPS24,TIMM23,TXN2		N/A	N/A
miR-4517 (miRNAs w/seed AAUAUGA)		mature microRNA	Activated	2.236	0.393	ATP5MC3,BOLL,COX7B,LRRC39,LYRM7		N/A	N/A
miR-4524a-5p (and other miRNAs w/seed UAGCAGC)		mature microRNA	Activated	2	0.0642	AK4,AOPEP,CAPZA2,CCND2,DNAJC24,EOLA1/EOLA2,KCNJ2,MEOX2,MOB4,MRPS25,NEK10,PTCD3,RNF144B,RPL14,SCRG1,SRARP,SRPRA,TMEM100,TNFSF13B,TRAK1,VEGFA		N/A	N/A
miR-885-5p (miRNAs w/seed CCAUUAC)		mature microRNA	Activated	2.828	0.0607	AOPEP,ARPP21,CCR9,CPEB3,LYPLA1,PDCD5,PTGR3,TRIM7		N/A	N/A
miR-5008-3p (and other miRNAs w/seed CUGUGCU)		mature microRNA	Activated	2.047	0.0657	AK1,ANG,ANKRD40,ARAF,ARK2N,CDNF,CIPC,FAM107B,GDE1,GKAP1,GUCD1,HIBCH,HPDL,LDAH,LHFPL2,MARVELD1,MBNL1,MRPS18A,MRPS9,MRS2,MSRB3,NECAP2,PARP12,PCBD2,PCK1,PLEKHB1,PLGRKT,RAC2,RASSF2,RIC3,RNF24,SMIM3,TRIM38,TUBG1,WDR47,ZC3H8,ZDHHC11,ZDHHC11B		N/A	N/A
miR-6716-3p (miRNAs w/seed CCGAACU)		mature microRNA	Activated	2	0.42	MYLK4,NARS1,PRDM10,TXLNB		N/A	N/A
miR-6070 (miRNAs w/seed CGGUUCC)		mature microRNA	Activated	2.449	1	ATG9A,ATP2B2,CAV3,CMYA5,IKZF2,TRIM7		N/A	N/A
miR-6510-3p (miRNAs w/seed ACCGACU)		mature microRNA	Activated	2	0.355	CLTCL1,GRIA4,SERBP1,TRIP10		N/A	N/A
miR-6882-5p (miRNAs w/seed ACAAGUC)		mature microRNA	Activated	2.496	0.00256	AIMP2,ATP1B1,CDNF,CHGB,EIF1AX,EPB41L3,FAM217B,HINT3,MITF,NDUFAB1,PPP1R3C,TMEM98,ZNF680		N/A	N/A
miR-7705 (miRNAs w/seed AUAGCUC)		mature microRNA	Activated	2.5	0.000227	ANKRD46,CA5B,CAPN8,CIAO2A,ETFRF1,FAM174A,HRC,INSYN1,MRPS9,MRS2,PLGRKT,RAB12,RGS17,TM6SF1,UBL4A,ZNF25		N/A	N/A
miR-7666-3p (miRNAs w/seed AUGCAGC)		mature microRNA	Activated	2	0.42	LSM14A,NAA30,TAF13,UBE2B		N/A	N/A
miR-6837-3p (miRNAs w/seed CUUCACU)		mature microRNA	Activated	2.668	0.144	CEP85L,DNAJC19,FRMD3,LIMA1,MEOX2,MRPL27,MRPL43,NDFIP2,NT5DC1,RRM2B,SH2B2,TMEM70,UQCC1,USO1,UTP11,VDAC3,ZNF117		N/A	N/A
miR-7234-3p (miRNAs w/seed AACGUCU)		mature microRNA	Activated	2.121	0.116	AK4,DTWD2,EMC2,ENPP5,ENSA,RAD23A,TMED5,VDAC2		N/A	N/A
miR-7674-3p (miRNAs w/seed CCCAUUC)		mature microRNA	Activated	2.236	1	EIF4B,MRPL3,OLA1,PGM2L1,PRDM10		N/A	N/A
miR-7214-5p (miRNAs w/seed GUUUUCU)		mature microRNA	Activated	2.84	0.0541	ANKRD26,CNOT4,GUCY1A2,ISCA1,KEAP1,L2HGDH,LAMP2,LGALSL,PKP2,PRKG1,RGS17,RNASE1,SHOX2,UNC13C,ZNF25		N/A	N/A
miR-1180-5p (and other miRNAs w/seed GACCCAC)		mature microRNA	Activated	2.121	0.156	C22orf39,IFNLR1,LSMEM2,NGLY1,RBFOX1,RP9,UBALD2,ZC3H12D		N/A	N/A
miR-6818-5p (miRNAs w/seed UGUGUGA)		mature microRNA	Inhibited	-2.041	0.0343	B3GNT9,BEAN1,CLSTN2,DYM,EARS2,FGF14,GNG2,LHFPL6,MLKL,MYD88,NDUFA5,NMNAT2,OSTN,PLVAP,PODN,RANBP3L,SBK1,SCARA3,SCRG1,SLC25A12,TDRD3,TEAD1,TNFSF14,ZNF83		N/A	N/A
miR-4776-5p (miRNAs w/seed UGGACCA)		mature microRNA	Inhibited	-2.449	0.551	ARL4A,CD44,GPX3,RGS2,RNF175,TBC1D10A		N/A	N/A
miR-4520-5p (miRNAs w/seed CUGCGUG)		mature microRNA	Inhibited	-2.333	0.543	ADAP2,CHRDL1,EPS8L2,FBLN7,GAB2,IQGAP2,MLST8,SLCO3A1,TGFB3		N/A	N/A
miR-6752-3p (miRNAs w/seed CCCUGCC)		mature microRNA	Inhibited	-2.611	1	ADRB2,ARAF,B3GNT9,BTN3A3,CAV3,CDC14B,CDKN1A,EFHD2,GAB2,GPR153,GPX3,ITGB3,KCNJ11,KCNJ5,MRPS10,MYOG,NAT8L,NFAM1,OAF,P2RX6,PARD6A,PI16,PNPLA3,PTAFR,PXDC1,SAA2,SCAMP5,SLA,SPAG7,TMSB10/TMSB4X,TNFSF8,TSPAN11,ZNF784		N/A	N/A
miR-1934-5p (and other miRNAs w/seed CUGGUCC)		mature microRNA	Inhibited	-2.584	0.0243	ANK1,ATOSA,BEAN1,C1QTNF7,CCR9,CD4,CDO1,CISH,CSDC2,CSF3R,CSRP1,DEF6,DOK1,EMP1,FGD2,FOXD1,IDH3B,IL33,KCNE3,KIRREL1,LHFPL2,LRRC14B,MAMSTR,MYD88,NECAP2,NHERF1,OAZ2,P2RX4,PALM,PCDHGA2,PDIA3,PLCE1,POP7,REEP4,RNF122,SCAMP5,SDC4,SEMA3B,SHISA5,SRGAP2,SYDE1,THY1,TMEM52,TMEM97,TNFAIP8L3,TPM2,UPK3A,WHRN		N/A	N/A
miR-671-5p (miRNAs w/seed GGAAGCC)		mature microRNA	Inhibited	-2.944	0.46	ACADSB,AIMP2,AK4,ANKRD46,ARRB1,BCR,C1QA,CAPN3,CHI3L2,CNN2,CNOT4,ENO2,EPDR1,GID4,GPD2,HAPLN3,IFI44L,KCNA6,LGALS3BP,LRRN4CL,LVRN,NLRP1,PTAFR,PTPN6,RAB32,RASL10B,SASH3,SATB2,SELENOP,SFRP1,SGK2,SHISAL1,SLC25A11,SOCS2,TRAF3IP2,TRIM14,TTC7A,WASF2		N/A	N/A
miR-523-3p (miRNAs w/seed AACGCGC)		mature microRNA	Inhibited	-2	0.135	CDKN1A,PDXK,PIK3CD,SCUBE1		N/A	N/A
miR-363-5p (and other miRNAs w/seed GGGUGGA)		mature microRNA	Inhibited	-2.162	8.89e-06	ACER3,ADCK1,ADCYAP1R1,ANKDD1A,AQP4,ARF3,ARHGAP1,BEGAIN,C1orf198,C1QB,C1QC,C5AR1,CAND2,CCDC43,CD276,CD74,CD82,CDKN1A,CES3,CES4A,CHPF,CKM,COL23A1,COX7B,CSDC2,CSRP1,CTSK,EBF1,EEF1AKMT3,ELN,FCHSD1,FXR2,GAB2,GMFG,GPI,GPR157,GUCD1,H2BC21,HIPK2,HMGA1,IPO13,ISCA1,KCNAB2,KCNJ12,KIRREL1,KLRG1,LTK,LYZ,MFN2,MKNK2,MRPL10,NCS1,NFAM1,NHERF1,NKAIN1,NOX5,OAS2,OLFM2,OSBPL1A,P2RX6,PALM,PARVA,PEA15,PHF20,PIANP,PLA2G…		N/A	N/A
miR-4536-5p (miRNAs w/seed GUGGUAG)		mature microRNA	Inhibited	-2.138	0.433	ADD3,BEAN1,C1QTNF7,CASP8,COQ9,CXCL16,EMB,ERV3-1,FGD2,HSD17B11,NDUFA12,PDCD5,SLC9B2,SMIM3		N/A	N/A
miR-12183-5p (and other miRNAs w/seed CUUCUUC)		mature microRNA	Inhibited	-2.1	0.018	ADAMTS12,AKTIP,ANK2,ARMH4,AVPI1,CHD3,CHD7,CHODL,CHRAC1,CIAO2A,CISD1,CLEC4E,DAB2,DOK5,FAM124B,GLIPR2,GOLGA4,GPR171,GRIN2B,IER3IP1,IL7R,KANSL3,KRT25,LGR4,LRRC20,MICOS10-NBL1/NBL1,MITF,MS4A7,MTFMT,NHLH2,OLFML1,PARP8,PARVA,PCMTD1,PIK3AP1,PLOD2,PNMA8A,PPP1R9A,PSMA4,PTN,RBM47,RTL5,SLC9A9,SPI1,TATDN3,TFEC,THSD7A,TMEM154,TMSB10/TMSB4X,TRABD2B,VCAN		N/A	N/A
miR-1893 (and other miRNAs w/seed GCGCGGG)		mature microRNA	Inhibited	-2.043	0.00916	ALDOA,APOE,ARL4C,BGN,CMYA5,CUEDC1,EMILIN1,FGF18,FOXD1,HOXB6,MARVELD1,MKNK2,NAT8L,NMNAT2,NRG1,OLIG1,PHF20,PLVAP,PRKAG2,RBM47,RGS9BP,RUNX1,SEPTIN6,TUBB6,USP2,WASF2,ZC3H12D,ZIC4,ZNF784		N/A	N/A
miR-3090-5p (miRNAs w/seed UCUGGGU)		mature microRNA	Inhibited	-2.111	0.41	ANXA2,BOC,CARNMT1,CD209,CD53,CSDC2,LGALSL,LHFPL6,SOD3,UTS2R,VCAM1		N/A	N/A
miR-34a-5p (and other miRNAs w/seed GGCAGUG)		mature microRNA	Inhibited	-2.585	6.36e-08	ABRAXAS2,ACKR1,AK3,ALDOA,ARHGAP1,ARHGDIB,ARPP21,ASB14,ASB4,AXL,BCL6,BGN,BIN2,BVES,C1QTNF7,CACHD1,CAV3,CCND2,CD55,CD96,CDKN1A,CES4A,CLIC5,COL1A1,COQ2,CPEB3,CREB3L2,CSF1R,CUEDC1,DBNDD1,DNAJC24,DOCK8,EFEMP1,ENAM,ENO3,EPHA4,F2RL2,FGF7,FN1,G6PD,GAMT,GAS1,GLRX5,GPR155,GPX3,GRIN2B,GTF2IRD1,HAPLN3,HECTD2,HNMT,HSPA1A/HSPA1B,IFITM2,IGSF1,IKBIP,IKZF3,ITGB3,KAT2B,KCNE3,LGALS3BP,LGR4,LRRC14B,LYST,MEST,MFAP4,M…	1632 (159)	N/A	N/A
miR-511-3p (miRNAs w/seed AUGUGUA)		mature microRNA	Inhibited	-2.921	0.203	ANKRD29,ASPN,CHST11,CNN3,DHRS9,FGF7,IKZF3,LRRN4CL,MPC1,MTRF1,NDFIP2,NGFR,OTULINL,OXCT1,PLA2G4A,PLSCR4,PSTPIP2,PYGO1,RGS17,SCARA3,SLC24A2,SLCO3A1,SMAD9,TBX15,TNFAIP8,TNFSF14,TRIM5,TRMT2B,XRCC4,ZNF117		N/A	N/A
miR-512-5p (miRNAs w/seed ACUCAGC)		mature microRNA	Inhibited	-2.333	0.439	BTN3A2,GPNMB,KCNE3,MSN,NUDT18,ORAI2,POP7,RAB31,RENBP		N/A	N/A
miR-92a-2-5p (miRNAs w/seed GGUGGGG)		mature microRNA	Inhibited	-2.147	8.75e-05	ABLIM2,ADAMTS7,AOC3,ARF3,ARL4C,ARRB1,ASB10,ATP2B4,BGN,C1QC,CACNB1,CAPG,CARM1,CBX6,CD14,CEACAM19,CELSR2,CHD3,CISH,CLUH,CMIP,CNN2,CREB3L2,CRMP1,CXCR4,DNAJB5,DOK4,DPT,DUSP3,EFNA5,ELN,EMILIN1,EVC2,FAM107B,FAM78A,FCHSD1,FLRT1,FSTL3,FXYD5,GAPDH,GLIPR2,GPR153,HGF,HIPK2,HMGA1,IFRD2,IGFBP6,IKZF1,IKZF3,ILRUN,ITGB3,JUP,KBTBD12,KCNAB2,KCNIP2,KCNJ11,LAPTM5,LGALS3BP,LMOD1,MAMSTR,MAN2B2,MARVELD1,MDK,MEF2D,MEIS2…	1074 (34)	N/A	N/A
miR-6748-5p (and other miRNAs w/seed GUGGGUG)		mature microRNA	Inhibited	-2.54	0.0481	ADRM1,AMIGO1,APBB1IP,BOK,CBX6,CCDC170,CCDC69,CCR9,CD276,CEACAM19,CES4A,CHGB,CIPC,CLEC7A,CNN2,COA8,CREB3L2,CRY2,DTNA,EPS8L2,FASTKD1,FBXL7,FCN1,FOXK2,FSTL3,GAB2,GPR153,HPCAL4,IL1RAP,ITGB2,KCNAB2,KLRG1,LASP1,MMP19,MR1,NHERF1,P2RX6,PALM,PCMTD1,PDGFRB,PEA15,PIANP,PLVAP,PRELP,PRKAR2A,PRKCD,PYGM,RASL10B,REEP4,SECTM1,SH2B2,SHISAL1,SLC16A2,SLC25A23,SLC29A4,SNAI2,ST14,STAC3,TAGLN,TGFBR2,THY1,TMEM233,TPM4,T…		N/A	N/A
miR-637 (and other miRNAs w/seed CUGGGGG)		mature microRNA	Inhibited	-2.985	0.00182	AQP9,BEGAIN,C1orf127,CA12,CACNA1A,CACNB1,CBX6,CCDC3,CCHCR1,CD74,CDKN1A,CES4A,CHPF,CISH,CLU,CNOT4,CREB3L2,CYTH4,DCAKD,DTX1,EFHD2,ELOA,EMP1,EPHB3,FAM131B,FBLIM1,FGF18,FLRT1,FMO1,FUZ,FYN,GPI,GRIN2B,GRIP2,HMGA1,HOXB6,IFITM2,IKZF1,IMPA2,KBTBD12,KCNIP2,LASP1,LRP1,LRRC20,LRRC38,LYN,MARVELD1,MCTP2,MEF2D,MGP,MMP19,MRPS10,MSN,MYD88,MYL9,MYLK2,NAT8L,NDRG2,NFAM1,NGFR,NPTXR,NT5C1A,NUDT18,OAF,P2RX6,PABPC4,PALM…	1296 (58)	N/A	N/A
miR-29b-3p (and other miRNAs w/seed AGCACCA)		mature microRNA	Inhibited	-3.257	0.000387	ADAMTS12,ADAMTS15,ADAMTS16,ADAMTS2,ADAMTS7,AIMP2,ASB11,ATP5MC1,CASP8,CBX6,CCDC117,CCDC28B,CCN4,CD276,CDH1,COL19A1,COL1A1,COL1A2,COL3A1,COL4A3,COL4A4,COL5A2,COL6A3,COL8A1,CRISPLD1,DEF6,DTWD2,DYM,EFNA5,ELN,FBN1,FSTL1,GPR37,GXYLT2,HAPLN3,HDAC4,HMCN1,HMGN3,KLHL8,LOX,LOXL2,LOXL4,MLF1,MLIP,MPZL1,NANOS1,NAV1,NAV3,NIPSNAP3B,PLOD2,PXDN,RGS1,S100A16,SERPINB9,SESTD1,SMTNL2,SPARC,TFEC,TGFB3,TGFBR2,TLL1,TPM1,…	1565 (146)	N/A	N/A
miR-1909-3p (and other miRNAs w/seed GCAGGGG)		mature microRNA	Inhibited	-2.728	0.00852	ADAMTS7,ADCYAP1R1,ADGRA2,ANKDD1A,ARF3,ARHGAP45,ASB15,ATG9A,B3GNT9,BANF1,BGN,CAMK2G,CAPG,CARM1,CARMIL1,CCDC69,CD276,CD300C,CD74,CDC14B,CDKN1A,CES3,CHI3L1,CISH,CITED4,CLUH,CORO2B,COTL1,CS,CSDC2,CSF1,CSRP1,DBNDD1,DISP2,EEF1AKMT3,EFHD2,EPDR1,ETNK2,FGF14,FHL3,FOXO4,FSTL3,FXYD5,GPR153,GSTM4,GUCD1,HPCAL4,IFITM1,KBTBD12,KLRG1,KRT25,LRP1,LRRC20,LTK,MDFI,MFN2,MID1,MKNK2,MS4A7,MYD88,MYLK4,NCS1,NDUFB10,NDUFB…		N/A	N/A
miR-185-3p (and other miRNAs w/seed GGGGCUG)		mature microRNA	Inhibited	-2.868	3.36e-05	ADCK1,ADCY1,AGPAT3,AKAP12,ALPK1,ANK1,ANKDD1A,ANKRD23,APOL6,ARFGEF3,ARHGAP1,ARHGAP31,ARK2N,ARNT2,ATG9A,BGN,BOK,BRD2,C14orf132,C4orf54,C5AR1,CAMK1D,CAMK2G,CASQ1,CAV3,CBX6,CCDC69,CCDC71L,CD300A,CD4,CD74,CDKN1A,CDKN2B,CES3,CHRNG,CISH,CLUH,CMKLR1,CMTM3,COL8A2,CORO2B,COX8A,CPA3,CSF1,CSF3R,CUEDC1,CUX2,CYTH4,DBX2,DCAKD,DENND6B,DEPTOR,EFHD2,EHD2,ELMO1,ESRP2,EVC,EVC2,FAM53C,FBXO27,FMOD,FNDC1,GAB2,GAPDH,GLI…	1107 (37)	N/A	N/A
miR-579-3p (and other miRNAs w/seed UCAUUUG)		mature microRNA	Inhibited	-2.236	0.374	COL12A1,INSYN1,PARP4,RANBP3L,TMEM200A		N/A	N/A
miR-1295b-5p (and other miRNAs w/seed ACCCAGA)		mature microRNA	Inhibited	-2.333	1	CD84,MLKL,MPEG1,MYADML2,PTGFR,RIMS3,RIMS4,S100A16,TGFBR2		N/A	N/A
miR-128-3p (and other miRNAs w/seed CACAGUG)		mature microRNA	Inhibited	-2.895	0.0509	ATL3,C6orf141,CAMK1D,CASP8,CIART,COX8A,CSDC2,FGR,FNDC4,GPX8,HIPK2,LAPTM4B,LGALS3,MDFI,MMD,MYBPC2,NFAM1,NOTCH2,PDIA5,PGM1,PLSCR1,PRMT2,RGS17,SH3BGRL2,SLC5A3,SORL1,TGFBR3,TIMM21,TMSB10/TMSB4X,TRIM5,UNC13C,VANGL1,ZIC4,ZNF462		N/A	N/A
miR-4640-5p (and other miRNAs w/seed GGGCCAG)		mature microRNA	Inhibited	-2.65	7.42e-06	ARHGDIB,ASB16,ATG9A,ATP5PD,BGN,C14orf132,C1orf43,CA1,CD209,CD300A,CD55,CD82,CLIC5,CLSTN2,CNNM4,CSDC2,CYP26B1,ETNK2,EVC,FAM180A,FCER1G,FCHSD1,G6PD,GLIPR2,GPR153,GPR157,GUCD1,HDGF,HPCAL4,IMPDH1,JAK3,JPH2,KANK2,KCNAB2,KCNK6,LGALS3BP,LMOD3,LRRN4CL,MAOB,MYLK2,NAT8L,NDUFB4,NFAM1,NHSL2,NIBAN2,NPTXR,NT5C1A,NUDT8,OAF,ORAI2,P2RX6,PRELP,RCN3,REPIN1,RGS9BP,RNF24,SASH3,SCAMP5,SHISA5,SIGLEC1,SLC25A1,SLC29A4,SM…		N/A	N/A
miR-1264-5p (miRNAs w/seed GGUCCUC)		mature microRNA	Inhibited	-2.558	1	ANKRD44,CCN4,COTL1,CPQ,CSDC2,EHD2,FEM1A,IL33,INSYN2A,LCP1,LOXL4,MAMSTR,MEIS2,NT5C1A,PTPRJ,PYGB,RELT,RUBCNL,SLC24A2,TMEM132C,TMEM144,ZC3H8		N/A	N/A
miR-380-5p (miRNAs w/seed UGGUUGA)		mature microRNA	Inhibited	-2.357	0.052	AFG3L2,ATP8B4,CCDC170,CCN4,CCR7,CDNF,CHCHD3,CLEC4E,COL3A1,F2RL2,FBN1,KCNE3,MARCHF1,NEGR1,SLC25A23,SNAI2,SNX7,SOCS2		N/A	N/A
miR-212-5p (miRNAs w/seed CCUUGGC)		mature microRNA	Inhibited	-2.147	0.304	AK1,ALDH1L1,ANKRD40,B3GNT9,BASP1,C6orf141,CA12,CCDC117,COBL,CRYBG1,CSF1,F13A1,GFM1,GNG2,HDGF,IFIT3,IGBP1,ITGB2,MARVELD1,MDK,MFN2,OTULINL,PCED1B,PLVAP,PRRX2,PTPRJ,RWDD2B,SCN11A,SEC24D,SRARP,SRRM4,STARD7,TMEM100,TMEM37,TOP6BL,TRIM14,TTC24		N/A	N/A
miR-466b-5p (and other miRNAs w/seed AUGUGUG)		mature microRNA	Inhibited	-2.508	0.00231	ANKRD29,BEAN1,BIN2,CASP8,CD4,CHST11,CNOT7,DHRS9,DPT,EPS8,EXTL3,FAM180A,FGF14,GADL1,IKZF3,INSYN2A,KLHL33,LAMP2,LHFPL6,LRRN4CL,MAPK6,MUSK,ORAI2,P2RX7,P2RY13,PPP1R9A,PRKCB,PSTPIP2,RGS1,RGS17,RGS9BP,RORA,RTP4,SETD3,SH3BGRL,SH3BGRL2,SHISAL1,SLCO3A1,SOWAHC,SOX5,TEAD1,TIMM21,TMEM144,TRIM5,TRMT2B,VEGFA,ZC3H12D		N/A	N/A
miR-466d (and other miRNAs w/seed UGUGUGU)		mature microRNA	Inhibited	-2.287	0.0103	ARHGDIB,B3GNT9,BEAN1,BGN,BIN2,BIRC3,CASP8,CCDC3,CD28,CD4,CHST11,CNOT7,COX10,DEPTOR,EPM2A,EXOC4,FAM180A,FBLIM1,GADL1,HAVCR2,IFI44,IKZF3,INSYN2A,ITGA11,KLHL23/PHOSPHO2-KLHL23,LRRN4CL,MAPK6,MARCHF1,MLEC,MR1,MSRB3,NAB1,NCAM1,NMNAT2,NQO2,NUDT12,OAS1,OPTN,ORAI2,OTULINL,P2RX7,PDCD4,PDZRN3,PIK3R5,PODN,PPFIA2,PSTPIP2,PTER,RASSF2,RFK,RGS17,RGS9BP,RWDD4,SFRP1,SH3BGRL2,SHISAL1,SLA,SNAI2,SOWAHC,SOX5,STAT6,STX…		N/A	N/A
miR-466d-5p (and other miRNAs w/seed GUGUGUG)		mature microRNA	Inhibited	-2.998	5.9e-08	ADAM12,ADCY2,AHNAK2,ANGPTL7,ANO5,ANTXR2,ARHGDIB,ATXN1,B3GALT1,B3GNT9,BEAN1,BGN,BIN2,BVES,CAMK1D,CAP2,CAPN3,CASP8,CCDC170,CCDC3,CD22,CD28,CD4,CDKN2B,CHODL,CHRDL1,CHST11,CIPC,CNOT7,COX10,COX7C,CXCR6,DCAKD,DCUN1D2,DEPTOR,DGKA,DHRS9,DOCK1,DOK6,DTX1,EDA2R,EHD2,EMP1,ENPP5,EPM2A,EPS15L1,EXOC4,EXTL3,FAM180A,FBLIM1,FGF14,FHL2,FLRT1,FOXN3,FRMD3,FSD2,GADL1,GDF7,GLB1L,GRIN2B,GRK3,HAVCR2,HOXB4,HPSE2,IFI44,IFN…	1445 (76)	N/A	N/A
miR-335-3p (miRNAs w/seed UUUUCAU)		mature microRNA	Inhibited	-2.837	0.000409	ADAMTS15,ADAMTS2,ANKRD44,CCDC170,COL1A1,COL1A2,COL5A2,COL8A1,EPHA3,GRIN2B,IL1RAP,LOXL2,LOXL4,LTN1,MPC1,PCMTD1,PLOD2,SPARC,TGFBR2,VCAN,ZNF32	1181 (52)	N/A	N/A
miR-133a-3p (and other miRNAs w/seed UUGGUCC)		mature microRNA	Inhibited	-3.574	0.000473	AGMAT,ANKRD44,ANKRD46,ARRB1,ATP6AP2,B3GALNT1,CAP2,CNN2,COL25A1,COL4A3,COL6A3,COL8A1,COX7B,EEF1AKMT3,ENPP5,FOXC1,FTL,HAVCR2,HSD17B11,IFI44,JAZF1,KCNA6,KIRREL1,KLHL42,LARP6,LASP1,LHFPL6,LRRC30,MRPL19,MRPL20,MRPL35,NDRG1,NUDT18,OSBPL10,P2RX4,PKM,PRPS2,PTBP3,RAB7B,RIDA,RUBCNL,RUNX2,SAMD9,SCG2,SCRG1,SH3BGRL2,SHISA5,SPEG,SRF,TENT5A,THRAP3,TMEM200B,TPM4,TRAM2,VAT1,WASF2,ZC3HAV1		N/A	N/A
miR-31-5p (and other miRNAs w/seed GGCAAGA)		mature microRNA	Inhibited	-2.122	0.0145	ADAMTS3,ADCK1,AK4,AKAP7,ARHGDIB,BMPER,C2CD2,CD209,CD28,CD96,CSRP1,CYC1,DHRS9,FGF7,FMO4,FMOD,FUNDC2,GDE1,GLB1L,GLUL,GPD1L,HAX1,HOMER1,HTRA1,IDE,IGFBP7,JAZF1,KCNJ11,KRT80,MBP,MMP16,NMUR1,OAS1,OAS2,OSTN,PAX9,PDZD2,PRKAR2A,RNF144B,RWDD2B,SATB2,SNRNP27,SPARC,TMEM144,TMEM182,TRAM2,TRANK1,TWIST1,WDFY2		N/A	N/A
miR-463-5p (miRNAs w/seed ACCUAAU)		mature microRNA	Inhibited	-2.236	0.246	ANGPTL7,AOAH,CDO1,RUBCNL,SLCO1C1		N/A	N/A
miR-3127-3p (and other miRNAs w/seed CCCCUUC)		mature microRNA	Inhibited	-2.132	0.467	BEAN1,BOK,CALHM2,CDKN1A,CEP85L,CLEC4E,CMKLR1,DOK6,FAM53C,HOXA10,HOXD4,MICOS10-NBL1/NBL1,MYOG,PNMA8B,PPM1A,SDC4,SHF,STARD7,TMCO4,TMEM144,TNFSF8,WASF2		N/A	N/A
miR-1231-3p (miRNAs w/seed GCCCUGU)		mature microRNA	Inhibited	-2.203	0.00499	ABTB3,ANPEP,ARRB1,CD276,CHI3L2,CISH,CMTM3,CPQ,CTSK,DYNLL1,FGF5,GLB1L,GOT2,GUCD1,HRH2,KANK2,KCNE3,KEAP1,LIMA1,LRTM1,LSM14B,LYZ,MICOS10-NBL1/NBL1,MMP2,MSRB3,NHERF1,PARK7,PARVG,PLEKHB1,PNMA8B,RIC3,RNF125,SH3BGRL2,SHFL,SLC11A1,TACC1,TMLHE,TRIM7,ZDHHC7,ZNF25		N/A	N/A
miR-204-5p (and other miRNAs w/seed UCCCUUU)		mature microRNA	Inhibited	-3.19	0.00226	AK4,ATF4,BOC,C1orf43,CAMK2B,CDH11,CHRNA1,EPSTI1,ERV3-1,EVC2,FBN2,FOXC1,GLRX5,GRIN2B,GXYLT2,HOXB7,ITPR1,LHFPL6,LRRN4CL,LSMEM1,LTBP1,LYRM2,MIA2,MICOS10-NBL1/NBL1,MMP9,NCOA7,PDE3A,PID1,PPARG,PPM1K,PRELID2,RNF122,S100A9,SCRG1,SHC1,SMAD9,SPARC,STXBP1,TGFB3,TGFBR2,TPT1,TRIM5,UQCC1,VWA8,ZNF521	1116 (45)	N/A	N/A
miR-762 (and other miRNAs w/seed GGGCUGG)		mature microRNA	Inhibited	-2.189	0.000719	ACO2,ACSS2,ADGRA2,AEBP1,AFF3,ANKRD23,ANPEP,AOC3,ARHGAP1,ARHGAP20,ARNT2,ARRB1,ASB14,BCR,BEAN1,BEGAIN,BOK,CARM1,CASQ1,CBX6,CCN4,CD276,CD74,CDC34,CEP85,CES3,CIMAP1D,CISH,CMIP,CMKLR1,COL1A1,COTL1,COX8A,CRABP2,CSDC2,CSF3R,CUEDC1,CYP26B1,DAPK2,DBNDD1,DCUN1D2,DENND6B,DGKA,EEF1AKMT3,EFHD2,EFNA5,ELMO1,EPB41L2,EVC,EYA4,FAM78A,FBXL7,FCER1G,FMNL1,FSTL1,FXYD5,G6PD,GAB2,GAMT,GLI3,GLIPR2,HPCAL4,HSD17B11,IL1R1,K…		N/A	N/A
miR-3667-3p (miRNAs w/seed CCUUCCU)		mature microRNA	Inhibited	-2.414	0.0856	C1orf43,CLMP,CSNK2A1,ECI2,FCGR3A/FCGR3B,FGF5,GADD45A,GNG11,GRIN2B,KCTD7,LHFPL6,LPIN3,MAN2B2,MAPK12,MS4A7,NDRG1,NDUFB4,NECAP2,NEGR1,PARVA,PRKCB,RNF122,SHISAL1,SLIT3,SNX10,TNFSF14,TNR,TXLNB,UCP3		N/A	N/A
miR-135b-3p (and other miRNAs w/seed UGUAGGG)		mature microRNA	Inhibited	-2.82	0.058	ACKR1,ADSS1,ATP2B4,CA12,CAMK2B,CCDC43,CCN4,CES3,CHST11,CPM,CXCR4,CYBRD1,DOK1,FN1,FXYD5,GADD45A,KBTBD8,KCNK6,LASP1,LOXL2,MR1,MYEF2,MYL9,NBPF10 (includes others),NFAM1,NIPSNAP2,P2RY13,PDZRN3,PLEKHH2,POU2AF2,RHOC,TES,TGFB3,TRAK1,TUBB6,ZNF117,ZNF680		N/A	N/A
miR-135a-1-3p (and other miRNAs w/seed AUAGGGA)		mature microRNA	Inhibited	-2.683	0.377	ASB15,BGN,CD4,COL8A1,EEIG2,FCN1,IL1RAP,ISCA1,LCP1,LOX,NCF2,PARG,PPP2R2B,PTBP3,PXDN,RAB8B,RGS9BP,SLC24A2,TNFSF8,TRABD2B		N/A	N/A
miR-3150a-3p (and other miRNAs w/seed UGGGGAG)		mature microRNA	Inhibited	-4.685	0.0476	ADCY9,ADGRA2,ARHGAP9,ATG4D,ATP2B4,ATP5MC2,AVPI1,BGN,C1QC,CACNB1,CAMK1D,CASP8,CD53,CD74,CDKN1A,CHRNA10,CMKLR1,CNN2,COL1A1,CRABP2,CREB3L2,CYBRD1,DBNDD1,DOK4,DUSP3,EFHD2,ELN,ENO2,EPB41L1,FAM53C,FHL3,FKBP10,FSTL3,FYN,GAB2,GBP2,GNG2,GPX3,GRIN2B,GSTM5,HOXB6,IFI6,IRAG2,KLHDC3,LYRM7,MDK,MICOS10-NBL1/NBL1,MN1,MSN,MYL9,MYOG,NHERF1,NMNAT2,NOX5,OAF,OPTN,PHTF2,PPP2R2B,PRELP,PTK2B,PYGM,RAD23A,RASL10B,RIMS4,SCA…		N/A	N/A
miR-1285-3p (and other miRNAs w/seed CUGGGCA)		mature microRNA	Inhibited	-2.273	0.00835	ADAP2,AMHR2,ANKRD29,ATP8B2,BOC,CA5B,CD81,CD84,CDH1,CMKLR1,COX7B,CRABP2,CSDC2,CSF1,DPYSL2,DYM,FBXL7,FMOD,FSTL3,GAB2,GMFG,GMPR,GUCD1,IFI35,IFI6,IRAK4,KCNAB2,KCNK6,LGALSL,LMOD1,LRRC20,LRRTM3,MARVELD1,MILR1,MMP2,MYO1D,NAT8L,NFAM1,NHLH2,NKAIN1,NPTXR,NT5C1A,NUDT19,PARVA,PIK3AP1,PLEKHG6,PPIF,PPP1R1A,PPP3CB,PRELP,PSMC1,RASL10B,RGS11,RNF24,RORC,RPL14,SERPINH1,SLIT3,SMIM30,SRARP,STRADB,STRIP2,TATDN3,TES,TM…	1324 (61)	N/A	N/A
miR-4270 (and other miRNAs w/seed CAGGGAG)		mature microRNA	Inhibited	-3.175	0.00409	ARF3,BCR,C19orf47,CBX6,CD300C,CD84,CES3,CHRNA1,CHRNG,CYP26B1,EEF1AKMT3,FHL3,FSTL3,GLIPR2,GPX3,KANK2,KCTD7,LGALS3BP,MICOS10-NBL1/NBL1,MLST8,MPZL1,MYL1,NFAM1,NIBAN2,NMNAT2,NMUR1,NPTXR,PCBD2,PHB2,PPM1J,PPP1R12B,PTPN6,RAP2B,REEP4,RGS11,S100A10,S100A16,SBK1,SCAMP5,SCN1B,SERPING1,SLA,STIM1,TP53I11,TRIP6,WASF2,WDTC1,ZNF185		N/A	N/A
miR-138-5p (miRNAs w/seed GCUGGUG)		mature microRNA	Inhibited	-2.281	0.0212	ADCYAP1R1,ADGRA2,ANGPTL7,ANK1,APOL6,ARHGAP31,ARNT2,CBX6,CLMP,CMTM3,COQ9,COTL1,CREB3L2,CSF3R,DAPK2,DEK,DTX1,EMB,FAM180A,FBLN5,FCER1G,FMOD,FOXC1,G6PD,GAMT,GNG2,GPD2,GPR171,GUCD1,HECTD2,JAZF1,KPNA6,LRRC14B,LSM14A,LYPLA1,MXRA8,MYD88,NKAIN1,OAF,PARP8,PDE3A,PLXNB2,PPARGC1A,PPP1R3C,PRDX3,RBM38,RHOC,RMND5A,RNF24,RORA,RPS15A,SDC3,SECTM1,SHFL,SHISA5,SLC16A2,SLC25A36,SLC2A10,SNCAIP,SRRM4,SULF2,TBC1D4,TBX18,…		N/A	N/A
miR-684 (miRNAs w/seed GUUUUCC)		mature microRNA	Inhibited	-2.646	1	PLSCR1,PTPRJ,SLFN13,TCEAL7,VIM,ZMYND15,ZNF503		N/A	N/A
miR-3064-5p (and other miRNAs w/seed CUGGCUG)		mature microRNA	Inhibited	-3.42	0.0241	ADAP2,ARHGAP20,ATP1A2,B3GALNT1,BGN,BTBD6,C14orf132,CARD6,CCDC3,CCDC71L,CD300C,CD96,CGNL1,CHRAC1,CISH,CLMP,CMTM3,COA8,DAB2,EIF5,EVC,FAM107B,FAM124B,FCN1,FOXN3,FSTL3,GLIPR2,GPR137B,HCAR2,IDH2,IGF2BP2,IGFBP7,IRAK3,MBOAT1,MEFV,MLEC,MYD88,NOX5,NRG1,NT5C1A,P2RX7,PDXK,PEA15,PRICKLE2,PTGER2,REPIN1,SDC3,SNX10,SULT1C2,TBC1D16,TMEM154,TMEM37,TMEM74,VPS4A		N/A	N/A
miR-4283 (miRNAs w/seed GGGGCUC)		mature microRNA	Inhibited	-2.111	0.129	ARHGAP1,BIRC3,BOK,C1QA,C1QC,CAV3,CDKN1A,CFAP126,DBNDD1,DCAKD,EVC,FBXO27,FGD2,HOXB7,HSF2,KIAA1549L,LRRC20,MDK,MSRB3,MTURN,MX1,NMUR1,NT5C1A,PGP,PHPT1,PLXNB2,PTMS,RAD23A,RIMS4,RRBP1,SASH3,SBK1,SCAMP5,SERINC2,SLC16A2,SPAG7,SRRM4,STK26,STMN3,TMEM120B,TRIP10,TSPAN11,UTS2R,WDFY4		N/A	N/A
miR-5103 (miRNAs w/seed CAUCCGG)		mature microRNA	Inhibited	-2.333	0.243	APH1B,FBXO27,FHL2,GPR137B,NMB,P2RX7,PNPLA3,TMEM100,TNFSF13B		N/A	N/A
miR-491-5p (and other miRNAs w/seed GUGGGGA)		mature microRNA	Inhibited	-2.533	0.000274	ADCYAP1R1,AOC3,APOD,APOL6,ARF3,ARNT2,ARRB1,BEAN1,C1QC,CACNB1,CARM1,CBX6,CD209,CD4,CDKN1A,CLUH,CMIP,CMKLR1,CNN2,CNNM3,COX10,CREB3L2,CSDC2,CSRP1,CSTF2T,CYP26B1,DCAKD,DEPTOR,DNAJB5,DOK4,DUSP3,EDA2R,EHD2,ELN,ELOVL1,EPB41L1,EYA2,FAM53C,FAM78A,FHL3,FLNA,FSTL3,GNG11,GPR153,GPX3,GRIN2B,GUCD1,HDGF,HIPK2,HMGA1,HPCAL4,IFITM2,ITGB3,KANK2,KCNA6,KCNAB2,KCNIP2,KLF10,LAPTM4B,LGALS3BP,LHFPL6,LONRF2,LPIN2,LRRN4CL,…	1220 (61)	N/A	N/A
miR-3199 (and other miRNAs w/seed GGGACUG)		mature microRNA	Inhibited	-2.6	0.0571	ARHGAP20,BEAN1,BVES,CA12,CCDC102A,CD28,CD4,CD84,CEACAM19,CHPF,CPM,CRABP2,CYTH4,DBNDD1,DOK1,DOP1B,DPF3,DTX1,EBF2,EEF1AKMT3,EIF5,FHL2,FYB1,GAB2,GLIPR2,IKZF2,IL4R,JUP,KRT80,L2HGDH,LVRN,MBP,MYL9,NRG4,PIANP,PPP1R9A,RAC2,RCN3,SATB2,SMAD9,SULT1C2,SYNPO,THAP4,TMEM200A,TP53I11,TRABD2B,TRAM2,TUBB6,VANGL1,ZNF672		N/A	N/A
miR-1306-3p (miRNAs w/seed CGUUGGC)		mature microRNA	Inhibited	-2.065	0.142	AEBP1,CACNB1,DENND2C,DUSP4,FN1,JAML,KCNQ5,KLHL24,LAMA1,MCAM,P2RX7,RGS22,SLA,SLC22A15,SSC5D,TSPAN11,TUFM,VSIG4,ZFP36L2		N/A	N/A
miR-186-5p (miRNAs w/seed AAAGAAU)		mature microRNA	Inhibited	-2.796	0.0235	CALCRL,CDH1,FGR,GRIN2B,LTBP2,NFAM1,SUCLG1,TGFBR2,TGFBR3,TWIST1,VIM		N/A	N/A
miR-450a-5p (and other miRNAs w/seed UUUGCGA)		mature microRNA	Inhibited	-3.024	1.86e-07	ASB15,COL1A2,COL3A1,COL5A2,DHRS9,DUSP10,DYM,EMP3,FZD7,HGF,MEIS2,MMP9,OSTN,PDGFRB,PLPPR4,PPTC7,RAB31,SERPINE1,SNAI2,SPP1,STEAP1,SYDE1,TENM1,TGFB1,TNFAIP8L3,TWIST1,VIM,VPS13A	1232 (64)	N/A	N/A
miR-3611 (miRNAs w/seed UGUGAAG)		mature microRNA	Inhibited	-2	1	DYNC2H1,FGF14,FMO1,ITGB3		N/A	N/A
miR-3194-3p (miRNAs w/seed GCUCUGC)		mature microRNA	Inhibited	-2.268	0.0181	ASPN,BTN3A3,CDKN2B,CIPC,DENND1B,DPT,FAM180A,FBXL17,FH,GCNT1,GRIN2B,GSN,GSTM4,HOXB6,IL7R,KCNJ5,LOXL4,LRRC38,MEIS2,MLF1,MS4A4A,NPTXR,ORAI2,PDCD5,PLD1,PTN,TRAM2,WWTR1		N/A	N/A
miR-3103-5p (and other miRNAs w/seed GAGGGAG)		mature microRNA	Inhibited	-2.774	0.045	ABHD15,AOC3,ARF3,ARHGDIB,ARPC2,ASB8,ATP2B2,BANF1,BEAN1,BOK,BST2,C19orf47,C1QC,C5AR1,CA12,CACNB1,CACNG6,CD84,CHRDL1,CKM,CORO2B,CREB3L2,CSDC2,CSRP1,CYP26B1,DAPK1,DEPTOR,DNAJC19,DPF3,ENAM,FAM111A,FAM53C,GAPDH,GLIPR2,GOT2,GPATCH8,GRIN2B,HAPLN3,HDGF,HIPK2,HMGA1,HOXB4,IFI16,IGFBP4,JPH2,KCNE3,KCNJ2,KIAA1522,KLHDC3,LASP1,MAN1A1,MARVELD1,MBP,MDK,MFAP4,MICOS10-NBL1/NBL1,MSN,MYLK4,NECAP2,NFAM1,NHERF1,NIBAN2…		N/A	N/A
miR-4651 (and other miRNAs w/seed GGGGUGG)		mature microRNA	Inhibited	-3.16	9.66e-05	ACTN1,ADCY9,ADCYAP1R1,AKNA,ANK1,ANTXR1,AOC3,AQP9,ARF3,ARK2N,ARL4C,ARRB1,ASB10,ASB15,ATG9A,ATP2A1,ATP2B4,BEGAIN,C1QB,C5AR1,CAPG,CCDC117,CCN4,CCNG1,CD276,CD74,CDKN1A,CEACAM19,CES4A,CHCHD3,CHD3,CHPF,CHRNA10,CISH,CKM,CLUH,CMIP,CMKLR1,CNNM4,COL8A2,CORO1A,CORO2B,COTL1,COX10,COX6B1,CREB3L2,CSDC2,CSRP1,CXCR4,CYTH4,DCAKD,DNAJB5,DNM3,DYM,EBF1,EEF1A1,EFHD2,EFNA5,EHD2,ELN,ELOVL1,EPS15L1,ETNK2,FAM53C,FAM78A,F…	631 (15)	N/A	N/A
miR-28b (and other miRNAs w/seed GGAGCUC)		mature microRNA	Inhibited	-2.183	1	ANPEP,BEAN1,CREB3L2,CSF1,CSRP1,HIBCH,ISCA1,MPEG1,MRPS7,SBK1,SECTM1,STK26,TMEM200B,TMEM37,TNFAIP8L3,TNFSF14,ZNF503		N/A	N/A
miR-182-5p (and other miRNAs w/seed UUGGCAA)		mature microRNA	Inhibited	-2.505	0.0288	ADD3,AK3,ASPN,ATP2B4,CACNA2D1,CACNB4,CDH1,COL4A4,COPS5,CUL5,DDX60,DYRK2,EBF1,EIF5,ELMO1,EXOC4,FGF14,FN1,GLB1L,HOXA9,IFI44L,IFI6,IFITM1,ITGA4,JAZF1,KLHL31,LRTM1,LSM14A,MITF,MSN,NCAM1,OAS2,P2RY12,PLCE1,RGS17,RTP4,SAMD9,SATB2,SH3BGRL,SLCO3A1,SNAI2,SOX6,SP110,STEAP2,TIMM21,TNFAIP8,TRANK1,UNC13C,VLDLR,XAF1,ZFPM2		N/A	N/A
miR-205-5p (and other miRNAs w/seed CCUUCAU)		mature microRNA	Inhibited	-2.698	4.67e-05	BMPER,CALCRL,CCDC170,CDH1,CDH11,CERKL,CHN1,COL16A1,DMXL2,DOK4,FMN1,GPX8,HSD17B11,KAT2B,KBTBD8,LACC1,LMOD3,LRP1,LUM,MMP2,MMP9,NDUFA4,OSTN,PARK7,PKD2L2,PNPLA3,PRDX3,RFK,SH2D4A,TMEM144,TMEM154,TNFAIP8,VEGFA	1432 (94)	N/A	N/A
miR-504-3p (and other miRNAs w/seed GGGAGAG)		mature microRNA	Inhibited	-2.114	0.0693	ADCK1,ADCYAP1R1,ADGRA2,AOC3,APMAP,AQP4,ARFGEF3,ARHGAP24,ARHGAP31,ARHGAP45,ASB15,C19orf47,CACNB1,CAMK1D,CASP8,CCDC102A,CD209,CD276,CD84,CDKN1A,CES3,CHCHD3,CHRAC1,CISH,CNKSR1,CREB3L2,CXCL16,DCAKD,DENND2D,DLAT,ENAM,FAM53C,FBLIM1,FGF13,FHL3,FZD7,GAB2,GLUL,GMPR,GPR153,GRIN2B,HDGF,HOXB4,IFNLR1,KCNA6,KCNAB2,KCNIP2,KIRREL1,KRT80,MAP2K6,MARVELD1,MDK,MICOS10-NBL1/NBL1,MKKS,NFAM1,NKAIN1,NMNAT2,NT5C1A,OAS2,O…		N/A	N/A
miR-4655-5p (miRNAs w/seed ACCGGGG)		mature microRNA	Inhibited	-2.236	0.000418	AKAP7,ATP8B2,CD81,CES4A,CMIP,FNDC4,GOT2,HOXB3,MAMSTR,MID1,MYLK4,NCOA7,REEP4,SOCS2,STXBP1,SYDE1,TBX1,TK2,TLR6,TMEM200A		N/A	N/A
miR-3175 (miRNAs w/seed GGGGAGA)		mature microRNA	Inhibited	-4.006	0.0147	ADCYAP1R1,AK4,BANF1,BEGAIN,BGN,C1QC,CA1,CACNB1,CASP8,CD209,CD300A,CD4,CD53,CD74,CDKN1A,CELSR2,CHRNA10,CMTM3,CNKSR1,CNN2,COL1A1,COL4A4,COL8A2,CRABP2,CSRP1,CYBRD1,DCAKD,DUSP3,ELN,ENO2,FHL3,FKBP10,GAB2,GBP2,IDH3B,IFI6,IL17RD,IRAG2,KCNA6,KCNIP2,KIRREL1,KRT25,LASP1,MARCKS,MDK,MICOS10-NBL1/NBL1,MLXIP,MN1,MSN,MXRA8,MYLK2,NAT8L,NGFR,NHERF1,NOX5,NT5C1A,OAF,OGN,OLFML1,PCNX2,PHTF2,PIANP,POLDIP2,PPARA,PTK2B,…		N/A	N/A
miR-4531 (miRNAs w/seed UGGAGAA)		mature microRNA	Inhibited	-2.065	0.181	ACTN1,ANGPTL7,AQP9,ASB12,C1D,CD209,CD276,CD53,CXCR6,DISP2,EDA2R,EIF4B,FRMD4B,GPX3,MMD,PDLIM5,SEPTIN11,SRRM4,TRIP6		N/A	N/A
miR-4747-5p (and other miRNAs w/seed GGGAAGG)		mature microRNA	Inhibited	-2.032	0.0232	ADCK1,ASB8,ATP2A1,AVPI1,CASQ1,CIMIP2B,CORO2B,CRY2,CSNK2A1,CYP26B1,DCAKD,DOK1,DOK4,DTX1,DUSP10,EARS2,EEF1AKMT3,EFHD2,FMOD,GAB2,GLIPR2,GRIN2B,HMGA1,HOXB7,JAK3,KCNIP2,KPNA6,KRT80,LASP1,LPIN2,MAML2,MARVELD1,MLEC,MPZL1,MYD88,OAS2,OTULINL,PATL1,PEA15,PHLDB1,PIANP,PLEKHB1,REPIN1,RIMS4,RNASE1,RNF122,RNF24,SCAMP5,SDC4,SELENOM,SLC9B2,SOD3,STIM1,SYNPO,TEAD1,TICRR,TLE5,TNR,TRAM2,TXLNB,UBE2L6,WDTC1		N/A	N/A
miR-550a-5p (and other miRNAs w/seed GUGCCUG)		mature microRNA	Inhibited	-2.041	0.138	CCDC3,CCDC69,CD302,CDC14B,CLSTN2,CMKLR1,COX7B,DUSP3,EEF1AKMT3,GMFG,LAPTM5,MRPL35,MYH2,PAQR9,PLD1,PODN,RNF125,RPS15A,RUNX2,SCARA3,SLCO3A1,TIMP2,TNR,ZNF185		N/A	N/A
miR-6967-5p (and other miRNAs w/seed AGGGAGG)		mature microRNA	Inhibited	-2.744	0.00205	AOC3,APOL6,ARF3,ARHGAP1,ASB15,BHLHE40,C19orf47,C1QB,C1QTNF7,CACNB1,CBX6,CD276,CD84,CHRDL1,CMKLR1,CNN3,COL6A1,COX7B,CREB3L2,CRY2,CS,CSDC2,CYP26B1,DAPK1,DPF3,DTX1,ELMO1,EPS15L1,F11R,FAM53C,FHL3,FKBP10,FXR2,GAPDH,GDF7,GPI,GSTM5,HAPLN3,HIPK2,HMGA1,HOXA10,IFITM3,IGFBP4,IKZF3,IMPDH1,JPH2,KANK2,KCNJ2,KLHDC3,KLHL4,KRT80,LASP1,MARVELD1,MBP,MEF2D,MICOS10-NBL1/NBL1,MLST8,MMP2,MPC1,MSN,MXRA8,MYLK4,NFAM1,NIBA…		N/A	N/A
miR-149-3p (and other miRNAs w/seed GGGAGGG)		mature microRNA	Inhibited	-3.122	0.00142	ACSS2,ADAR,ALDH1L1,ALDOA,ANKRD40,APOL6,ARPC2,ATP5MJ,AXL,BEAN1,BGN,BOK,C1orf198,CACNB1,CBX6,CCDC117,CCDC69,CCND2,CCR7,CD276,CD300C,CDKN1A,CHRDL1,CIPC,CNNM3,COL6A1,COL6A2,CORO2B,CPQ,CREB3L2,CSDC2,CSF1R,CSF3R,CSNK2A1,CXCL16,CYP26B1,DBNDD1,DCAKD,DNAJC24,DPF3,EFHD2,EFNA5,EHD2,ELOVL1,ETNK2,F2RL2,FAM131B,FBXO27,FOXO4,FXR2,GAB2,GPATCH8,GPR65,GSTM4,HACD2,HAPLN3,HOXA10,HOXB4,ITGA10,ITGA11,JPH2,KBTBD12,KCNI…	1322 (64)	N/A	N/A
miR-1247-5p (miRNAs w/seed CCCGUCC)		mature microRNA	Inhibited	-2.357	1	CDC14B,CDKN2AIPNL,CLUH,EPHB2,FBLN5,HSD17B11,ITPKC,MRPS18A,NFAM1,NPC2,PXDC1,RIMS4,SULF1,SUSD4,TMEM200B,TMEM201,TSHZ2,WDFY4		N/A	N/A
miR-1933-5p (miRNAs w/seed GUCAUGG)		mature microRNA	Inhibited	-2.496	0.43	FGF18,KIAA1549L,KIF3B,NHLH2,OGN,PLA2G4A,PLEK,PLPP7,PRELID2,SLC1A5,TMEM26,TRABD2B,TRPM6		N/A	N/A
miR-3668 (miRNAs w/seed AUGUAGA)		mature microRNA	Inhibited	-2	0.00971	ABCD2,CHRAC1,HSD17B11,ID4,LHFPL6,MCTP1,MEDAG,MRPS35,NEK10,PCDHB10,PEA15,PON3,PTPN22,RAD51B,SH3BGRL,VEGFA		N/A	N/A
miR-1587 (and other miRNAs w/seed UGGGCUG)		mature microRNA	Inhibited	-2.53	0.0134	AEBP1,ARNT2,AVPI1,CBX6,CD96,CRABP2,CRISPLD1,G6PD,GLIPR2,HIPK2,IGFBP4,IL1R1,LAPTM5,LASP1,MARCHF1,MARVELD1,MLKL,NCS1,NMNAT2,NRG1,P2RX6,PARVG,PCDHGA2,PCDHGC3,PDE4D,PKP2,PPM1J,RPL14,S100A11,SAMD11,SASH1,TAGLN,TMEM97,TPPP,TRAM2,TSPAN11,TXN2,USP6,VAT1,WARS1		N/A	N/A
miR-4731-5p (miRNAs w/seed GCUGGGG)		mature microRNA	Inhibited	-2.933	0.00282	ADCYAP1R1,AKNA,ARFGEF3,ARHGAP1,BEAN1,BEGAIN,BGN,C16orf89,CACNB1,CCDC69,CCND2,CD74,CDC14B,CDKN1A,CEACAM19,CISH,CLSTN2,CORO2B,CSRP1,CUEDC1,DBNDD1,DHRS9,ETNK2,FAM131B,FAM53C,FCN1,FDXR,FGF5,FNDC4,FOXO4,GAPDH,GLIPR2,GRIN2B,GUCD1,HIPK2,HOXB7,INSYN2B,IRAK4,KCNJ5,KIF1C,LASP1,LOXL2,LRRC20,MCAM,MMP2,MYD88,MYOG,NAT8L,NGFR,NIBAN2,NMNAT2,NMUR1,NPTXR,NT5C1A,ORAI2,P2RX4,P2RX6,PDGFRB,PLCD4,PPARA,PTMS,PTPRF,PXDC1…		N/A	N/A
miR-4743-5p (miRNAs w/seed GGCCGGA)		mature microRNA	Inhibited	-2.294	0.0118	AGPAT3,ARHGAP1,ASB16,BEGAIN,BGN,CAPN9,CCDC71L,CSF2RB,EFHD2,FAM78A,FDXR,GAB2,IL21R,ITGB3,JUP,PABPC1L,PLCD1,RASSF2,RBM38,SLC29A4,TMEM119,TRIP10,XPNPEP2		N/A	N/A
miR-1911-5p (miRNAs w/seed GAGUACC)		mature microRNA	Inhibited	-2.121	0.349	AHNAK2,CALHM2,CNOT7,CYBRD1,GJA1,NABP1,PABPC1L,SH3BGRL2		N/A	N/A
miR-1266-5p (and other miRNAs w/seed CUCAGGG)		mature microRNA	Inhibited	-3.024	0.0354	B3GNT9,BST2,CCDC43,CHRNG,CSRP1,DAPK1,EEF1AKMT3,ENO2,FMOD,FOXC1,GPX3,IRAK4,ITPKC,KCNA6,LRRC20,LYRM2,MRPL40,NDUFV3,NHERF1,RAMP3,SCAMP5,SFRP1,SLPI,SOD3,TP53I11,TRAM2,TYROBP,UBE2G1		N/A	N/A
miR-665 (and other miRNAs w/seed CCAGGAG)		mature microRNA	Inhibited	-2.356	0.076	ABCC3,ALKBH5,APOL6,ARK2N,BGN,BOK,BTN3A3,CD276,CD300C,CD4,CDC14B,CDKN1A,CDKN2AIPNL,CHCHD4,CIMAP1D,CKM,CNNM4,COL3A1,COL4A3,COL8A2,COPS3,CORO2B,CSPG4,DPT,ELN,ENO2,GRIN2B,GUCD1,HCAR2,HOXB6,IL21R,INSYN2A,LIPG,MAST2,MPZL1,MRPL3,MYD88,NDRG2,NT5C3A,PARP4,PIK3R5,PRELP,PRKCQ,PRRX2,RGL3,SDC3,SGCA,SH2D1B,SLC25A30,SMAD9,STAG3,STX1B,SYNE3,TAGLN,TP53I11,TSPAN11,TXNL1,WDFY4,ZNF365		N/A	N/A
miR-1296-3p (and other miRNAs w/seed AGUGGGG)		mature microRNA	Inhibited	-2.778	0.0124	ADCY1,ADCY9,AQP3,AURKAIP1,BEAN1,C19orf47,CASQ1,CD4,CMIP,COL23A1,CPA3,CREB3L2,CSDC2,CSRP1,DNAJB5,DTX1,GBP2,GNG11,GPR153,HDGF,HMGA1,HOXD4,JUP,KCNAB2,KCNIP2,KIF7,LCP1,MAN1A1,MKNK2,MYBPH,NDRG1,NPTXR,OGN,OLFM2,PATL1,PGP,PNMA8B,SBK1,SELENOM,SHISAL1,SOD3,TMEM154,TMEM176A,TMOD1,TSKU,TWIST1,XAF1		N/A	N/A
miR-804 (miRNAs w/seed GUGAGUU)		mature microRNA	Inhibited	-2.236	0.0841	ANGPTL7,B3GNT9,CA5B,CCDC8,CHRNA10,CLMP,DPT,FXYD5,GLT8D2,HAVCR2,INSYN2B,JAM2,MDK,MID1,MMD,MTRF1,PRDX3,SH3BGRL,STYX,TRDN		N/A	N/A
miR-1915-3p (and other miRNAs w/seed CCCAGGG)		mature microRNA	Inhibited	-3.063	0.00508	AVPI1,CD44,CD84,COL4A4,COL8A2,CPXM2,CSDC2,FBLN5,GLIPR2,IL7R,KCNJ5,KCTD7,LRRC20,MEFV,MLEC,MRPL27,MRPS35,MYADML2,MYO1F,NAT8L,NCS1,NFAM1,NPTXR,OAZ2,ORAI2,PABPC1,PDGFRB,PNMA8B,PRKCQ,PTPN6,RAB31,RCSD1,RELT,RIMS4,SCAMP5,SHF,SHISA5,SLA,SRC,STEAP3,SUSD2,TCN2,TMEM154,TNFSF14,TRMT2B,TSPAN11,USP2		N/A	N/A
miR-1249-5p (and other miRNAs w/seed GGAGGGA)		mature microRNA	Inhibited	-3.878	0.000266	ADCYAP1R1,AGMAT,AGPAT3,AK4,ANKDD1A,AOC3,ARF3,ARHGDIB,ARK2N,BEAN1,BGN,BOC,BRD2,BST2,C19orf47,C1orf198,C5AR1,CACNB1,CARM1,CASQ1,CBX6,CD4,CD84,CDH13,CDKN1A,CHRDL1,CLSTN2,CMTM3,CNNM3,COL1A1,CORO2B,COX10,CRABP2,CREB3L2,CRMP1,CSDC2,CSF2RB,CUEDC1,CUL4A,CYP26B1,DAPK1,DBNDD1,DEF6,DISP2,DOK4,DPF3,EDA2R,ELN,EMILIN1,ETNK2,F2RL2,FAM131B,FAM53C,FILIP1L,FKBP10,FOXC1,FTL,FXR2,FYB1,GAS1,GLIPR2,GPD1L,GPI,GRIN2B,GS…		N/A	N/A
miR-134-3p (and other miRNAs w/seed UGUGGGC)		mature microRNA	Inhibited	-2.526	0.0413	ABCD2,ACTN1,APH1B,ARMC9,ARRB1,BGN,CCDC122,CDKN2B,CLSTN2,CRMP1,EBF1,EHD2,EPS8L2,FCN1,FOXK2,FSTL3,GLI3,GLIPR2,GPX3,GUCD1,HRH2,KBTBD12,KCTD7,LAPTM4B,LOXL3,LYRM2,MAOB,MDK,NT5C1A,OLFML1,PARVA,PCBD2,PDK2,PEA15,PI16,PIK3CG,PIP4K2A,PITX2,PLVAP,PRRX2,RNF24,SDC3,SESTD1,SLC25A38,STMN3,TGFB3,TLE5,TMC8,TMEM11,TMEM182,TMEM201,TNFSF13B,UCP3,WNK2,ZNF784		N/A	N/A
miR-2110 (and other miRNAs w/seed UGGGGAA)		mature microRNA	Inhibited	-2.043	4.79e-05	ADCY3,ADHFE1,ANXA1,ARFGEF3,ATP13A5,BGN,CACNB1,CD209,CD38,CD74,CEACAM19,CMIP,COL1A1,CORO2B,CSDC2,CYBRD1,DNAJB5,ENO2,FCGR3A/FCGR3B,FHL3,FSTL3,G3BP2,GBP2,HMGA1,IGSF1,IL1R1,IRAG2,JAZF1,KCNA6,LASP1,LIMA1,MID1,MOB4,MSN,MYORG,NDUFAB1,OAF,PATL1,PEA15,PERP,PI16,PLCG2,PPP1R2,PPP2R2B,PRELP,PSTPIP2,PTBP3,PTPN6,PYGM,RAB31,RAD23A,RAP2B,RASGRP3,RHOC,RORA,SCAMP5,SECTM1,SFRP2,SLC25A23,SMIM19,SNRNP27,ST3GAL1,STIM1…		N/A	N/A
miR-4755-3p (miRNAs w/seed GCCAGGC)		mature microRNA	Inhibited	-2.84	0.033	ADAMTS15,ASB16,ATP5MJ,BCR,BOK,CD276,CD300C,CHI3L1,CMBL,CSDC2,DNAJC19,DNAJC24,EPSTI1,EVC,F11R,F2RL2,FBXO27,GLB1L,GLIPR2,GPR157,H2BC21,IGSF1,JAML,KCNJ11,KCNJ5,KCNK6,KPNA6,LMOD3,MACROD1,MMP19,MMP2,MRC1,MS4A6A,MYORG,NFAM1,NOX5,NPTXR,NUDT18,ORAI2,PHF20,PLEKHA2,PRMT2,PTAFR,PTK2B,PTK7,PTPRF,PYGB,RIMS4,RXRA,SLC35E4,SLC36A2,TAF13,TAGLN,TBXAS1,TENT5A,TMEM100,TMEM38A,TMEM74,TNFSF14,TP53I11		N/A	N/A
miR-1256 (miRNAs w/seed GGCAUUG)		mature microRNA	Inhibited	-2.309	0.313	ADAM12,BASP1,CCR7,CD38,EPB41L2,GBP2,GPX8,IL7R,SLIT3,TLR7,TUBB6,ZFPM2		N/A	N/A
miR-3654 (miRNAs w/seed ACUGGAC)		mature microRNA	Inhibited	-2	1	DCN,KCNE3,TNFAIP8,VANGL1		N/A	N/A
miR-711 (miRNAs w/seed GGACCCA)		mature microRNA	Inhibited	-2.646	1	CD44,FGD2,GAB2,NHERF1,PPP2R2B,TIMP2,WDR27		N/A	N/A
miR-5106 (and other miRNAs w/seed GGUCUGU)		mature microRNA	Inhibited	-3.449	0.01	ADAMTS7,ALPK1,ANG,CCDC122,CD276,CNKSR1,CSDC2,CYSLTR1,CYTH4,DEPTOR,EEIG2,EFEMP1,EVC,FBLIM1,GDF7,IFI44,IFIT3,IFNLR1,KCNAB2,LHFPL6,LOXL3,MARCHF1,NAB1,NGLY1,NLRP1,NPHP1,OAF,OSMR,OSTN,P2RY1,PAPSS1,PKIA,PTAFR,RAB8B,RANBP6,SERPING1,SLC4A3,SUCLG2,SYNE3,TACC1,TMEM266,TNFAIP8,TNFSF14,TPPP,TYROBP		N/A	N/A
miR-1-3p (and other miRNAs w/seed GGAAUGU)		mature microRNA	Inhibited	-5.001	8.32e-07	ADAR,AGMAT,ANKRD29,ANPEP,ANXA2,ARF3,AXL,CAP1,CAPG,CCND2,CDON,CHST11,CNN3,CSRP1,CTTNBP2NL,CXCR4,CYTIP,EIF1AX,FCGR3A/FCGR3B,FSTL1,G6PD,GJA1,GPD2,HACD2,HDAC4,HMCN1,HOXB4,IGF1,INMT,KCNJ2,KLHL42,LARP4,LASP1,LRP1,MCTP1,MMD,MPP7,MRC2,NOTCH2,PCDHB13,PDCD4,PLPPR4,PPIB,PTMA,PTPRF,RABGAP1L,RBM47,RGS2,SAMSN1,SDC4,SH2D4A,SHTN1,SLC25A1,SLC25A30,SNAI2,SOWAHC,SPHK1,TMSB10/TMSB4X,TNKS2,TPM1,TPM2,TPM4,TPPP,TUSC3,U…	822 (22)	N/A	N/A
miR-1188-5p (miRNAs w/seed GGUGUGA)		mature microRNA	Inhibited	-2.5	0.409	AQP4,CAP1,CD248,COQ10A,FBXL7,IFIT2,IGBP1,LHFPL6,LOXL4,NCF2,NCOA7,PLEK,PRELP,SASH3,SEPTIN6,SPON2		N/A	N/A
miR-1894-5p (miRNAs w/seed UCUCCCC)		mature microRNA	Inhibited	-2	0.0413	BASP1,CHST11,CMKLR1,CYTH4,EBF1,EMP1,FNDC4,HOXA9,IFIT3,ITM2A,KCNIP2,KCNK6,LASP1,MPEG1,NCKAP1L,NHLH2,PI16,PLXNB1,PPP1R3B,PTAFR,RBM24,SDC4,SERPINE1,SLC25A46,SPOP,TGFBI,THRAP3,THY1,TK2,TLE5,TXN2,UBL4A,XAF1,XPNPEP2,YBX3,ZNF25		N/A	N/A
miR-4428 (miRNAs w/seed AAGGAGA)		mature microRNA	Inhibited	-2.099	1	ADAM28,APOL6,CNN3,DNAJC19,GLT8D2,GPC6,GRIN2B,H2BC21,LGALS3,NABP1,PFKFB1,RAMP3,RGS18,RNF125,RWDD4,SCRN3,SH3BGRL,SLC5A3,SPON2		N/A	N/A
miR-4474-3p (miRNAs w/seed UGUGGCU)		mature microRNA	Inhibited	-2.353	0.0228	C16orf89,CAPZA2,CHD7,CIDEA,CYSLTR1,DAB2,DKK2,DOK1,EPHA3,FBXL17,FDXR,FGF7,FIBIN,HDGF,IGF1,MBNL1,MFAP4,NAB1,NDUFA4,PLIN1,RASSF2,RNF24,SAMSN1,THY1,TMSB10/TMSB4X,TSKU		N/A	N/A
miR-3584-5p (and other miRNAs w/seed GGAGGAG)		mature microRNA	Inhibited	-2.25	0.0447	ADCYAP1R1,ARAF,ASB16,BASP1,C1QC,C5,CD209,CD4,CDKN1A,CHST11,CNNM4,CS,CSDC2,CSF1R,DHRS9,DOK2,DPF3,EDA2R,ELOVL1,EPSTI1,FAM131B,FUNDC2,GAB2,GLI3,GPC3,GPR153,GRIA4,GRIN2B,HILPDA,HOMER1,KBTBD13,KIAA1522,KIRREL1,KRT80,LBX1,LMO1,MEIS2,MYD88,NAV1,NDRG1,PCDHGA2,PCDHGC3,PLA2G2A,PPP1R12B,PRELP,PTAFR,PTGR3,RAD23A,RIMS4,SBK1,SCAMP5,SCN1B,SPON2,SPTB,SRF,SRGAP1,TAGLN,TMEM233,TMEM26,TNR,TRAPPC9,WASF2,WIPF1,ZNF784		N/A	N/A
miR-4670-5p (miRNAs w/seed AGCGACC)		mature microRNA	Inhibited	-2.333	0.0314	ANTXR2,CGNL1,CSNK2A1,KCNK6,MS4A7,NTRK2,S100A10,TK2,WDFY4		N/A	N/A
miR-4515 (miRNAs w/seed GGACUGG)		mature microRNA	Inhibited	-2.2	0.0797	ARL4A,BGN,CAP1,CCDC102A,FILIP1L,FPR3,GGT5,GPR65,GRIN2B,LAPTM5,LGALS3BP,MYO1F,NTRK2,OLIG1,PDK2,PTER,RASL10B,SLC16A2,SRRM4,STK4,TIMP2,TRIM14,VANGL1,WNT9A,ZFPM2		N/A	N/A
miR-185-5p (and other miRNAs w/seed GGAGAGA)		mature microRNA	Inhibited	-2.12	0.00538	ACSS2,ACVR2B,ADCYAP1R1,AGPAT3,ANXA2,ARF3,ARHGAP31,ARK2N,ATP13A5,ATP5F1B,BASP1,BGN,C19orf47,CAPN9,CARMIL1,CASQ1,CCDC8,CCND2,CCR7,CD209,CD28,CD84,CORO2B,CREB3L2,CTSK,CXCL16,DARS1,EEF1AKMT3,ENAM,EPSTI1,FAM53C,FBXL17,FCGR3A/FCGR3B,FGF13,GPX3,GUCY1A2,HDGF,HOXB4,IFI16,IL7R,IRF6,KANK2,KIF1B,KLRG1,LGALS3,LRRC38,LYN,NDRG1,NDUFS3,NHSL2,NTRK2,NUDT18,OXCT1,P2RX7,PIANP,PLCD4,PLEKHB1,PLIN1,PPARGC1A,PPFIA2,PRDX…		N/A	N/A
miR-3650 (miRNAs w/seed GGUGUGU)		mature microRNA	Inhibited	-2.6	0.0241	AFF3,APPL1,BASP1,BZW2,CCDC8,COL8A1,DENND2D,EVC,IFI16,ISCA1,NMNAT2,PLVAP,PODN,PRKAA2,PRKCB,RHOC,SLC24A3,SLC25A43,STEAP2,STX1B,TMSB10/TMSB4X,TNFSF14,TNR,TP53I11,VEGFA		N/A	N/A
miR-709 (and other miRNAs w/seed GAGGCAG)		mature microRNA	Inhibited	-2.792	0.265	AGBL1,AK4,ARAF,ARF3,ARHGAP1,ATP5MJ,BEAN1,BMAL2,CAP1,CCDC8,CD209,CD300A,CDC14B,CORO2B,CREB3L2,CSRP1,F2RL2,FAM53C,FANCD2,FBXO27,FGF18,GMFG,INMT,ITGB3,KCNK6,KRT80,LRRC38,MID1,MMD,MRPL10,MS4A6A,MTFMT,NT5C1A,NUDT19,PGAP4,PIEZO1,PPID,PRELID2,RNF24,SCAMP5,SCN4A,SERPINH1,SLC25A43,TAGLN,TCTN2,TP53I11,TSPAN11,UBE2G1,UGT3A1,VAT1,VPS4A,WASF2,WDFY2,WDTC1,ZNF273		N/A	N/A
miR-4443 (miRNAs w/seed UGGAGGC)		mature microRNA	Inhibited	-2.611	0.147	AFF3,CD209,CD74,CITED4,CLTCL1,CSDC2,CUX2,DGKA,ETNK2,F2RL2,GPX3,IFI6,LAPTM5,LRRC20,MCAM,MFAP4,MITF,PCK1,PRDX2,PRPS2,RASSF2,SASH3,SH3RF2,SLC25A36,ST14,THY1,TIMP2,TMEM100,TMEM154,TMEM26,USP2,VANGL1,ZNF365		N/A	N/A
let-7a-5p (and other miRNAs w/seed GAGGUAG)		mature microRNA	Inhibited	-2.268	0.000501	ACSL6,ADAMTS12,ADAMTS15,ADAMTS2,ADRB2,AIFM1,AQP4,ATP5MJ,ATXN7L2,B3GALT1,BEGAIN,BSG,BZW2,C6orf141,CAPG,CASP1,CCDC71L,CCND2,CCR7,CDC34,CDKN1A,CIAO2A,CNTRL,COL1A1,COL1A2,COL3A1,COL5A2,COL8A1,CPEB3,EFHD2,FANCD2,FBXO32,FMO4,FN1,FOXP2,FRMD4B,GATM,GPR157,GRAMD2B,GRIN2B,HMGA1,HOXA9,IGF2BP2,IGSF1,INTS6L,ITGA4,ITGB3,KCNJ11,KLHL23/PHOSPHO2-KLHL23,LOXL2,LOXL4,MAPK6,MMP9,MRPS33,MTRR,MYO1F,NAA30,NEDD4,OTULINL,…	1497 (113)	N/A	N/A
miR-4639-5p (miRNAs w/seed UGCUAAG)		mature microRNA	Inhibited	-2.449	0.454	CCDC14,CHI3L2,GCNT1,IL33,MEDAG,S100A10		N/A	N/A
miR-4639-3p (and other miRNAs w/seed CACUCUC)		mature microRNA	Inhibited	-2.055	0.374	ARK2N,CAB39,CES4A,CHRNA1,CNOT7,CYBB,EFNA5,FCGR2A,IL17RD,LHFPL6,NCOA7,NRG1,PDGFRA,PHF20,RGCC,RGL1,TGFBR3		N/A	N/A
miR-625-5p (and other miRNAs w/seed GGGGGAA)		mature microRNA	Inhibited	-2.542	0.000103	ABCF3,ADAP2,ADAR,ADGRG6,ANTXR1,APPL1,ARAF,ARK2N,ATP2A1,ATP2B4,BEGAIN,C19orf47,C1orf198,C1orf43,CACNB1,CAMK1D,CASQ1,CBX6,CCDC3,CDKN1A,CEBPG,CELSR2,CITED4,CLSTN2,CLU,CNN2,COBL,COL1A1,COL1A2,CREB3L2,CSF2RB,CYP26B1,DENND4B,DOK1,EDA2R,ELOB,ELOVL1,EPB41L1,FAM131B,FBN1,FGF14,FIBIN,FOXO4,G3BP2,GNG11,GRIN2B,GSPT1,GSTM4,H4C2,HMGA1,HOXB3,HOXB4,HOXD4,IGF1,INSYN2A,JAZF1,KLHL3,LAMA3,LAPTM4B,LASP1,LCP1,LPIN3,LR…	1511 (111)	N/A	N/A
miR-219b-5p (and other miRNAs w/seed GAUGUCC)		mature microRNA	Inhibited	-2.013	0.000791	AEBP1,AGMO,AK4,AOPEP,AVPI1,CCR7,CDH11,CNST,CYP7B1,DCUN1D2,DOK6,EBF2,FKBP3,GUCD1,IFI16,ITGB2,KLHL23/PHOSPHO2-KLHL23,LDAH,LRRC30,MTURN,NAB1,NMNAT1,OTULINL,OXCT1,PAQR9,PDE3B,PHYH,PKD2,PLD1,PLEK,PSMA4,PSMD4,PTN,SCTR,SKAP2,SLC2A10,SLCO3A1,SOCS2,SOX5,TMEM37,TOMM7,TSFM,VEZF1		N/A	N/A
miR-4665-3p (miRNAs w/seed UCGGCCG)		mature microRNA	Inhibited	-2.236	0.412	CRABP2,HTRA1,PRELP,TP53I11,ZIC1		N/A	N/A
miR-1275 (and other miRNAs w/seed UGGGGGA)		mature microRNA	Inhibited	-2.074	2.35e-08	ABCF3,ADAP2,ADAR,ADGRG6,ADRB2,AK4,ANTXR1,ASB4,ATP13A5,BMPER,C1orf198,C1QB,C5AR1,CAMK1D,CARM1,CBX6,CEACAM19,CEBPG,CELSR2,CHI3L1,CHPF,CITED4,CLCN1,CLU,CMIP,CNKSR1,COL1A1,COL1A2,COLEC12,CRKL,CSDC2,CSF1R,CUEDC1,CYP26B1,DNAJB5,DOK1,DPF3,DUSP3,DYRK2,EHD2,ELOB,EMP1,ESRP2,FAM131B,FBN1,FBXL7,FCER1G,FGF18,FHL3,FILIP1L,FLRT1,FMNL1,FOXO4,FXR2,FXYD5,G3BP2,GAPDH,GNG11,GNG2,GPX3,GRIN2B,HMGA1,HOXA9,HOXB3,HOXB4,H…	1378 (64)	N/A	N/A
miR-6982-5p (miRNAs w/seed UGGAGGA)		mature microRNA	Inhibited	-3.182	0.245	ADCY9,ANKDD1A,AQP3,ARF3,BEAN1,C1orf198,CAMK1D,CD276,CMIP,CMKLR1,CRABP2,CYP4F12,EDA2R,FASTKD5,FZD7,HACD2,IRAK3,KRT80,LTBP1,MID1IP1,MRPS18A,NHSL2,PIANP,PRKCB,PRPS2,PXDC1,SERPINB9,SESN1,SHISAL1,SLC29A2,TBC1D16,TIMP1		N/A	N/A
miR-1343-5p (and other miRNAs w/seed GGGGAGC)		mature microRNA	Inhibited	-4.311	0.00324	ACHE,ANKRD13D,AQP4,ARAP2,BEAN1,CAMK1D,CAPG,CARM1,CD4,CD82,CDKN1A,CHODL,CHRDL1,CNN2,COL1A1,COX10,CPM,CRABP2,CSDC2,CSF1,CSRP1,CUEDC1,CYP26B1,DENND6B,DKK3,DOK4,DUSP3,EHD2,ELN,EPB41L1,ETNK2,FAM124B,FHL3,FYN,GNG11,HIPK2,HLA-DRB1,HMGA1,HRC,JAK3,KIRREL1,KLHL3,LINGO4,MARVELD1,MDK,MFAP4,MICOS10-NBL1/NBL1,MN1,MSN,MXRA8,MYOZ1,NFAM1,NGFR,NHERF1,NIBAN2,NLRP1,NOTCH2,NOX5,OAF,OLFML1,OLIG1,PARVG,PCNX2,PI16,PLIN1…	1030 (22)	N/A	N/A
miR-4711-5p (miRNAs w/seed GCAUCAG)		mature microRNA	Inhibited	-2.673	0.0571	ARHGAP9,CCDC102A,CILP,COA7,GADD45A,KCND2,KCNN2,MEST,NMB,PPP2R2B,PTN,RTN1,SHISA5,TNFAIP8L3		N/A	N/A
miR-3083-5p (and other miRNAs w/seed GGCUGGG)		mature microRNA	Inhibited	-3.43	0.000187	ACER3,AFF3,AKNA,AOC3,APOL6,ARHGAP1,ARRB1,BANF1,BEAN1,BGN,C1QC,CAPN8,CAV3,CBX6,CCDC3,CD248,CD28,CD84,CDC14B,CDC37,CEP85,CHRNA1,CIMIP2B,CISH,CKM,CLU,CMTM3,COA8,CORO1A,CORO2B,CSDC2,CUEDC1,DCUN1D2,DEPTOR,DISP2,DTNA,DUSP3,DUSP4,DYM,EFHD2,EHD2,ELOVL1,EPSTI1,FBLIM1,FCGR2A,FCN1,FEM1A,FLNA,GBP2,GMFG,GPI,GTF2H5,GUCD1,HIPK2,HMGA1,IFNLR1,IGSF1,IL1R1,KCNAB2,KCNE3,KCNIP2,KCNJ5,KCNK6,KIF1C,KIRREL1,KLHL3,KRT80,L…		N/A	N/A
miR-4486 (miRNAs w/seed CUGGGCG)		mature microRNA	Inhibited	-2.111	0.0187	CD81,CRABP2,INMT,KIRREL1,MARVELD1,MILR1,NUDT18,RASL10B,RPL14,UAP1L1,ZC3H12D		N/A	N/A
miR-1892 (miRNAs w/seed UUUGGGG)		mature microRNA	Inhibited	-2	0.379	CDKN1A,COL1A1,FSTL3,JAZF1,LIMA1,LYRM7,MAN2B2,MEST,MYOG,PRKN,RAP2B,SHISAL1,SLC25A23,TYROBP,VIM,ZNF32		N/A	N/A
miR-626 (and other miRNAs w/seed GCUGUCU)		mature microRNA	Inhibited	-2.197	0.000851	C1QTNF7,CA1,CCDC69,CD84,CDC14B,CHRAC1,DPY19L3,DUSP4,F11R,F2RL2,FOXC1,GPD2,GUCD1,HEPH,KEAP1,MBNL1,MEFV,MEIS2,MYEF2,NRG1,RDX,RNASE6,RUBCNL,SERBP1,SHTN1,SMAD9,SNX7,STEAP4,TMEM182,TNFSF13B,TNFSF14,TNFSF8,USP6,VCAN,ZNF76		N/A	N/A
miR-3077-5p (and other miRNAs w/seed UGCGGAC)		mature microRNA	Inhibited	-2.111	0.505	CIMAP1B,DLC1,DNM3,EBF1,EYA4,GLIPR2,MRPL43,PRMT2,SHISAL1,TCN2,TTC39C		N/A	N/A
miR-4638-5p (miRNAs w/seed CUCGGCU)		mature microRNA	Inhibited	-2.047	0.438	CC2D2A,EYA2,FMN1,HILPDA,IFITM2,MSRB3,NBPF10 (includes others),PNMA8A,PPFIA2,RENBP,SRARP,STAG3,TAF13,TNFSF14,TRIM56,TSPAN11		N/A	N/A
miR-602 (miRNAs w/seed ACACGGG)		mature microRNA	Inhibited	-2.121	0.135	ATP2A1,B3GNT9,C5AR1,GNG2,PIP4K2A,PRMT2,RGL1,TMEM119		N/A	N/A
miR-4281 (miRNAs w/seed GGUCCCG)		mature microRNA	Inhibited	-2	0.441	EFHD2,NECAP2,SYDE1,THY1		N/A	N/A
miR-4525 (and other miRNAs w/seed GGGGGAU)		mature microRNA	Inhibited	-2.021	0.0601	ADAP2,ADCY1,ANTXR1,ARAF,ASB11,CASQ1,CEBPG,DOK1,ELOB,EPSTI1,FILIP1L,FUZ,GLIPR2,GNG2,GRIN2B,HMGA1,HOXB3,HOXB4,IFIT2,LAPTM4B,LPIN3,LRRC38,MDK,MGP,MICOS10-NBL1/NBL1,MKNK2,MSS51,NUDT18,P2RX6,PCDHGA2,PCDHGC3,PRELP,PTMS,RGL3,RGS11,RHOC,RNF125,SEPTIN6,SHISAL1,SLC25A23,SRGAP1,STMN3,TMCC1,TP53I11,TRAPPC9,TSKU,TSPAN11,WHRN		N/A	N/A
miR-4290 (miRNAs w/seed GCCCUCC)		mature microRNA	Inhibited	-2.496	0.00733	ANGPTL7,ANTXR1,C16orf89,CD81,CDON,CLSTN2,CNNM4,COPS3,CRKL,CSDC2,CSF1,DOK1,DUSP4,ERRFI1,FAM53C,FKBP10,FSTL1,GAB2,GRIN2B,GUCD1,HIPK2,KCNA7,KCNAB2,KCNJ11,KCNJ5,KLHL33,LRRN4CL,LSMEM2,MEF2D,MID1IP1,MS4A6A,MYL9,MYO1D,NDRG1,NFAM1,NKAIN1,PARVG,PEA15,PIANP,PLEK,PRMT1,RUNX2,SAMD11,SCAMP5,SERPINB9,TBC1D16,TP53I11,TRIB1,TTLL3,UAP1L1,UBALD2,ZNF768		N/A	N/A
miR-10394-5p (and other miRNAs w/seed CUGCAGG)		mature microRNA	Inhibited	-2.236	0.162	CAPG,CCND2,CLTCL1,COPS2,CUL4A,EPDR1,FIBIN,GRIN2B,LTK,MYD88,NMUR1,NUDT8,PELI2,RASSF2,RTL5,SP100,SPARC,TBC1D16,TSPAN11,WDFY4		N/A	N/A
miR-4271 (and other miRNAs w/seed GGGGAAG)		mature microRNA	Inhibited	-3.269	0.00971	AK1,ALDH18A1,AOC3,ATP2A1,B3GNT9,BARD1,C19orf47,C1QTNF7,CA12,CACNB1,CARMIL1,CC2D2A,CD209,CD4,CDC14B,CDKN1A,CEACAM19,CEBPG,CELSR2,CHPF,CLIC5,CMBL,CNGA1,CNN2,CORO2B,COX7C,CREB3L2,CSDC2,CUL4A,DCAKD,DNAJB5,DOK1,EEIG2,FBXL7,FCER1G,FCGR3A/FCGR3B,FGFR2,FIBIN,FOXO4,GAB2,GRIN2B,HMGA1,HPCAL4,IGFBP4,ILRUN,INSYN2B,JUP,KCNA6,KCNIP2,LASP1,LGALS3BP,MAML2,MARVELD1,MDK,MFAP4,MLEC,MMP2,MSN,NDUFB10,NDUFB11,NPTXR,OLF…		N/A	N/A
miR-3104-5p (and other miRNAs w/seed AGGGGGC)		mature microRNA	Inhibited	-2.9	5.53e-07	ADAMTS7,ALDOA,ANK1,ANPEP,AQP3,ARHGAP1,ARK2N,ATG4D,ATP5MC1,BANF1,BHLHE40,BSG,CACNB1,CAPG,CARM1,CBX6,CD74,CD81,CDKN1A,CHN1,CISH,CMTM3,COL6A2,COQ9,CRABP2,CREB3L2,CYBB,CYP26B1,DCAKD,DENND4B,DOCK1,DOK4,DPYSL2,EFHD2,EHD2,EPDR1,EPHB2,F11R,FHL3,FMNL1,FOXN3,FZD7,GAB2,GADL1,GDF7,GLIPR2,GLRX5,GPR153,HIPK2,HMGA1,HOXB3,HOXB6,HPCAL4,IFITM1,IGFBP4,IMPDH1,IRF8,JUP,KCNIP2,KIAA1522,LIPG,LRP1,LSMEM2,MARVELD1,MBP,MP…	1330 (87)	N/A	N/A
miR-4723-5p (and other miRNAs w/seed GGGGGAG)		mature microRNA	Inhibited	-2.4	5.43e-05	ABCF3,ADAP2,AKNA,ANTXR1,APOL6,AQP3,ARAF,ARHGAP1,ARNT2,ARRB1,ASB15,ATP9A,BCL6,BEGAIN,C19orf47,C1orf198,C1QA,C6orf141,CACNB1,CAMK1D,CARM1,CAV3,CBX6,CC2D2A,CCDC3,CD74,CDKN1A,CELSR2,CES3,CES4A,CHPF,CITED4,CMIP,CNKSR1,CNN2,COL1A1,COL1A2,COL6A1,COL8A2,COLEC12,COTL1,CREB3L2,CSF1R,CSF2RB,CUEDC1,CXCL16,CYP26B1,CYP7B1,DNAJC19,DOK1,DPF3,DUSP10,DUSP3,DYRK2,EEF1AKMT3,ELN,ELOB,EPB41L1,EPM2A,EPS15L1,ERBB4,FAM13…	1099 (22)	N/A	N/A
miR-4667-5p (and other miRNAs w/seed CUGGGGA)		mature microRNA	Inhibited	-2.471	0.00825	ADCY9,ADCYAP1R1,ANTXR1,AQP9,ARNT2,ASB15,ATP8B2,B3GALT1,C4orf54,CACNB1,CACNG6,CCDC3,CD22,CD74,CDC14B,CDKN1A,CDO1,CELSR2,CISH,CLSTN2,CNNM3,CORO2B,CREB3L2,CYBRD1,DCAKD,DEPTOR,DNM3,DUSP3,EFHD2,ELN,FAM131B,FAM53C,FAM78A,FBLN1,FGF18,FGR,GAB2,GPX3,GRIN2B,GRIP2,GSTM4,GSTM5,HOXB6,HSD17B11,IFNLR1,IKZF1,IMPA2,INMT,ITGA10,KCNIP2,LASP1,LRRC38,MEF2D,MGAT5,MN1,MSN,MYD88,MYL9,MYLK2,NAT8L,NDUFB10,NPTXR,OAF,OSTN,P…		N/A	N/A
miR-4716-3p (and other miRNAs w/seed AGGGGGA)		mature microRNA	Inhibited	-2.46	0.000341	ADAMTS7,AK4,ALDH18A1,APPL1,ATXN1,BRD2,C1orf198,CAP2,CARM1,CBX6,CC2D2A,CDKN1A,COL1A1,CSF1,DPYSL2,DUSP10,ELN,EPB41L1,ETNK2,FGF14,FGF18,FHL3,FUZ,GLIPR2,GSTM4,HIPK2,HMGA1,HOXB3,KIF3B,KLHDC3,LAPTM5,LASP1,LCP1,LYN,MGP,MICOS10-NBL1/NBL1,MN1,MPEG1,MX2,MYORG,NCS1,NRG1,OXCT1,P2RY13,PCDHGA2,PCDHGC3,PCK1,PIANP,PLEK,PLEKHB1,PPP1R12B,PRELP,PTPRS,RAB12,RGL1,RHOC,RIMS4,RNF157,RNF24,SBK1,SEMA4F,SEPTIN6,SGCG,SHISA…		N/A	N/A
miR-6721-5p (miRNAs w/seed GGGCAGG)		mature microRNA	Inhibited	-2.66	0.00371	AKNA,AMHR2,ARF3,ARL4C,BGN,CAPN9,CARM1,CBX6,CCDC102A,CD22,CD276,CD84,CHI3L1,CISH,CLEC4E,CNNM4,COL1A1,COL8A2,CSF1,CSRP1,CYBB,CYP26B1,DBNDD1,DDIT4L,DHRS9,EFHD2,EHD2,EMP1,ENSA,FAM53C,GUCD1,HAPLN3,HMGA1,HSPA6,IFITM1,IFITM2,IFITM3,IL21R,ITGA11,JPH2,KCNE3,KLHDC3,LASP1,LMO1,LMOD1,LRRC20,MARVELD1,MLXIP,MYD88,MYL9,MYO1F,NAT8L,NCS1,NFAM1,NGFR,NOTCH2,NPTXR,NT5C1A,NUDT18,ORAI2,PALM,PARG,PDGFRB,PEA15,PIANP,PLE…		N/A	N/A
miR-6752-5p (and other miRNAs w/seed GGGGGUG)		mature microRNA	Inhibited	-2.954	6.32e-06	ABLIM2,ACTN1,ADAR,ADCYAP1R1,ANKRD40,AOC3,ASB10,ATL2,ATP2B4,AVPI1,BANF1,BEGAIN,BGN,BMPER,C1QB,C1QC,C5AR1,CARM1,CCND2,CD209,CD276,CD74,CDC14B,CDKN1A,CDKN2AIPNL,CDKN2B,CHRNG,CISH,CLIC5,CLUH,CMIP,CMKLR1,COL1A1,COL8A2,COX10,CREB3L2,CS,CSDC2,CSF1R,CXCR4,CYTH4,DDR2,DNAJB5,DNM3,EFHD2,EIF5,ELN,EMP1,EPS15L1,FAM171B,FAM53C,FAM78A,FBLIM1,FBLN5,FGF14,FGF18,FHL3,FLRT1,FUNDC2,FXR2,FXYD5,GDF7,GLUL,GPC6,GPD2,GPX3…	1398 (69)	N/A	N/A
miR-6734-5p (and other miRNAs w/seed UGAGGGG)		mature microRNA	Inhibited	-2.024	2.78e-05	ADAMTS7,ANG,ANPEP,ARPC5,ASB8,ATG4D,ATG9A,ATP2A1,BANF1,BGN,C19orf47,C1S,C22orf39,CAP2,CCR7,CD209,CD74,CDKN1A,CELSR2,CLEC7A,CMKLR1,COL1A1,CSF1,CYTH4,DCAKD,EMP1,ERV3-1,EVC,FAM171B,FBXO27,FGF14,FOXN3,GRIN2B,HACD2,HIPK2,HRH2,IGFBP6,KIF3B,KLHL3,LAPTM5,LASP1,LGALSL,LRRC20,LRRC47,MARVELD1,MMP14,MN1,MRPL16,MSTN,NFAM1,NGFR,NOX4,NUMBL,PAX9,PIANP,PPP1R12B,PPTC7,RBM38,RCSD1,RIMS4,SBK1,SCARF2,SELL,SHISAL1,SLC2…	840 (11)	N/A	N/A
miR-5627-5p (and other miRNAs w/seed GAGGGUG)		mature microRNA	Inhibited	-3.231	0.000835	ABCC3,ADCYAP1R1,ADRM1,ALDH1L1,ANPEP,APOL6,ARF3,ATXN1,BANF1,CACNB1,CCDC8,CD82,CISH,COL19A1,COL1A1,CORO1A,CORO2B,CSDC2,CSF1,DGKA,ENSA,EPB41L1,ESRP2,EYA2,FCHSD1,FGF13,GBP5,GPD1L,GPX3,GSTM5,HDLBP,HOXB4,KCNIP2,KIF7,KLHL3,MARVELD1,MCTP2,MYD88,NCS1,NDUFC1,NFAM1,NUMBL,ORAI2,PDGFRB,PIANP,PLXNA3,PODN,PRELP,PRKAR2A,PRKCB,PTMS,RAB34,RAD51B,RNF123,RORC,RTL5,SCN4A,SEPTIN6,SHISA5,SLC29A4,SOD3,SOX5,SPARC,ST3GAL1…		N/A	N/A
miR-328-5p (and other miRNAs w/seed GGGGGGC)		mature microRNA	Inhibited	-2.592	0.0104	ADCYAP1R1,ALKBH5,ANKRD23,ANKRD40,ARL4C,ARNT2,BGN,BRD2,CACNB1,CAPG,CARM1,CBX6,CCDC28B,CCDC3,CDC37,CDKN1A,CELSR2,CHI3L1,CLU,CMIP,COL1A1,DCAKD,DENND6B,EFHD2,ELN,EMP3,EPHB3,FAM53C,FBN3,FBXL7,FMNL1,FOXD1,FSTL3,GNG2,GUCD1,HMGA1,HOXA9,IGF2BP2,INSYN2B,KCNJ11,KCNJ5,KIAA1522,LCP2,LOXL2,MARVELD1,MICOS10-NBL1/NBL1,MID1,MYL9,MYOG,NAV1,NCS1,NECAP2,NGFR,NHSL2,NKAIN1,NMNAT2,NOP14,OTOGL,PALM,PDE4B,PEBP1,PODN,PTMS…		N/A	N/A
miR-6747-5p (miRNAs w/seed GGGGUGU)		mature microRNA	Inhibited	-2.949	0.0322	APOL6,ARF3,ARHGAP9,ARNT2,C5AR1,CCND2,CCNG1,CD302,CDC14B,CEACAM19,CNNM4,DGKA,EEIG2,EFHD2,EHD2,F11R,ITPKC,KCNIP2,LGALS3BP,LSMEM2,LTK,MXRA8,MYL9,NKAIN1,NUMBL,PAX9,PPP3CB,RASL10B,RNF24,SETD3,SLC25A23,SOD3,STAT6,STX1B,TIMP2,TMCC1,TMEM176A,TMEM233,TP53I11,TRIM22,TSPAN11,UAP1L1,UGT3A1,WDFY2,WHRN,ZDHHC1		N/A	N/A
miR-12192-5p (and other miRNAs w/seed GUGGGGU)		mature microRNA	Inhibited	-2.06	0.0758	ADCYAP1R1,ADHFE1,AQP3,ARF3,ARL4A,ATP1A2,BOLL,CEACAM19,CMIP,COX10,CSRP1,CYP26B1,DUSP3,EDA2R,EHD2,ELMO1,ELN,ELOVL1,ENSA,F11R,GPX3,GUCD1,IFI44L,INSYN2B,KANK2,KCNIP2,KCNJ12,LGALS3BP,LPAR1,MEIS2,MSN,MXRA8,NPTXR,NT5M,P2RX6,POU2AF2,PPP1R3B,PPTC7,PTK7,RNF125,SBK1,SCAMP5,SCUBE1,SEC24D,SELENOM,SLC25A23,SLFN13,SOD3,SRF,SRPRA,TMEM63B,TRAM2,TSPAN11		N/A	N/A
miR-3073b-3p (miRNAs w/seed UGGCGCC)		mature microRNA	Inhibited	-2.111	0.159	CNNM3,COL23A1,CP,GPR153,KANK2,LIMA1,MGAT5,NEGR1,RORA,SLC30A1,TYMP		N/A	N/A
miR-5615-5p (miRNAs w/seed UUGGUUG)		mature microRNA	Inhibited	-2.065	0.0311	AFG3L2,ARPC5,ATP8B4,CD22,CDNF,CLEC4E,FBN1,KLB,NR1H3,RNASE1,SH3BGRL,SLC2A10,SLFN13,SNAI2,SNX7,SOCS2,TCAIM,TMED5,UNC13C		N/A	N/A
miR-1247-3p (miRNAs w/seed CCCGGGA)		mature microRNA	Inhibited	-2.673	1	AOAH,BOK,CNNM4,FBLIM1,KCNE3,LRRC1,LRRN4CL,MARVELD1,NMNAT1,ORAI2,RNF125,SELENOM,TMSB10/TMSB4X,UTS2R		N/A	N/A
miR-642b-5p (miRNAs w/seed GUUCCCU)		mature microRNA	Inhibited	-2	1	DYNC2H1,DYNLL1,PCDH18,SCRG1		N/A	N/A
miR-766-5p (and other miRNAs w/seed GGAGGAA)		mature microRNA	Inhibited	-3.059	0.00103	ALDH18A1,ARAF,ARF3,BASP1,C1orf198,C1QC,C5AR1,CAMK1D,CCDC122,CD209,CHST11,COL4A4,COL8A1,CRABP2,CS,CSDC2,CTNNA3,CUEDC1,EBF2,EIF5,FAM180A,FEZ2,FMN1,FPR3,FZD7,GBF1,GPR171,GRIA4,GRIN2B,HACD2,HILPDA,HIPK2,HLCS,HOMER1,IFI44,IFIT2,IL1R1,KIRREL1,LASP1,LTBP1,MID1IP1,MMP16,MRPS18A,MYLK4,MYOZ3,NAV3,NDUFS2,NMUR1,NOX5,OLFML1,OSTN,P2RY13,PEA15,PIANP,PKD2L2,PLIN1,PPP1R12B,PRDX2,PRDX5,PRELP,PRICKLE2,PTGES3L,RAB34…		N/A	N/A
miR-6366 (miRNAs w/seed GCUAAGG)		mature microRNA	Inhibited	-2.646	1	CDKN1A,CYBB,FSTL3,KCNIP2,LCP2,SLC5A3,TAGLN		N/A	N/A
miR-6716-5p (miRNAs w/seed GGGAAUG)		mature microRNA	Inhibited	-3.441	0.0552	ANTXR2,AOC3,ARF3,CHRNG,COL6A3,CORO1A,CSRP1,ELMO1,FCER1G,FSTL1,KLHL42,LPAR1,MAN1A1,NDUFB4,SH3BGRL,SPHK1,SUSD1,TMEM97,UBE2L6		N/A	N/A
miR-6387 (miRNAs w/seed GGAAUGG)		mature microRNA	Inhibited	-2.111	0.304	CD53,KRT80,MMD,PIANP,RAD51B,SAT1,SOWAHC,TMEM233,UTS2R,VEGFD,ZMYND15		N/A	N/A
miR-451b (miRNAs w/seed GGGAGCA)		mature microRNA	Inhibited	-2.335	0.272	AK1,ANKRD33B,AXL,CAMK1D,CBX6,CCR7,CD276,CISH,CNNM3,COL1A1,CORO1A,DGKA,FNDC4,HOXB3,HPCAL4,LCP1,MBP,MYLK4,NUMBL,PLSCR1,RAB7B,RASSF2,RNASE1,SH3BGRL2,SLC2A10,SLPI,SRPRA,STX1B,TPI1,TRAM2,UTS2R		N/A	N/A
miR-6515-5p (miRNAs w/seed UGGAGGG)		mature microRNA	Inhibited	-2.449	0.00786	ADCYAP1R1,AGPAT3,AK4,ARF3,CACNB1,CARM1,CASQ1,CCR7,CHRDL1,CREB3L2,DPF3,EHD2,EMILIN1,FMNL1,FOXC1,FYB1,GRIN2B,HPCAL4,HRH2,KAT14,KIAA1522,MKNK2,MRPS18A,MYL9,NKAIN1,NOX5,NPTXR,NUMBL,PABPC1L,PODN,PRDX2,PRELP,PTPRJ,RAB12,RASL10B,RPS15A,S100A16,SAMD9,SBK1,SCAMP5,SHC1,SIPA1L1,SLC1A5,SNX10,STXBP1,TIMP2,TNFSF8,TP53I11,TSPAN11,UPK3A,WAS,WDTC1,ZBTB18,ZIC4		N/A	N/A
miR-6717-5p (miRNAs w/seed GGCGAUG)		mature microRNA	Inhibited	-2.333	1	BEAN1,COL6A3,CRMP1,CSRP1,DAPK1,DPYSL2,NRG1,PFKFB1,TSHZ2		N/A	N/A
miR-6798-5p (miRNAs w/seed CAGGGGG)		mature microRNA	Inhibited	-2.546	0.0367	ANKDD1A,CBX6,CDKN1A,CES3,CHPF,COL6A2,EEF1AKMT3,EFHD2,ENO2,ETNK2,FBXO32,FLRT1,FPR3,FXYD5,GAS1,GLIPR2,GSTM4,HMGA1,HOXD4,LDAH,MFAP4,MGP,MICOS10-NBL1/NBL1,MMP14,MN1,NCS1,NDRG1,NDUFB11,NKAIN1,P2RY13,PARVB,PIANP,PLEKHA6,PNMA8B,PRELP,PTGFRN,PTPRQ,RASL10B,RELT,SBK1,SHISAL1,SLC25A1,SLC25A11,SLC4A3,SUSD2,SYK,TMEM119,TTLL3,WDTC1,WNK2		N/A	N/A
miR-6982-3p (miRNAs w/seed GGCCCCU)		mature microRNA	Inhibited	-2.746	0.244	ABCD2,ANG,ARNT2,BOK,C6orf141,CD84,CHI3L1,DOK1,ELOVL1,EPDR1,FMOD,FOXO4,GGT7,MARVELD1,MDFI,MMP16,PKD2,PTAFR,RAB7B,RAC2,RNF24,SECTM1,SLC9A9,SNAI3,TMEM120B,WASF2		N/A	N/A
miR-7042-3p (miRNAs w/seed GUCCCUU)		mature microRNA	Inhibited	-2.324	0.456	CHRNA10,CLEC4E,EFNA5,EMP1,FBXL7,GADD45A,JHY,KEAP1,OTULINL,PCDHB14,PDXK,PEA15,PID1,RPL38,RUNX2		N/A	N/A
miR-6887-3p (miRNAs w/seed CCCCUCC)		mature microRNA	Inhibited	-2.138	0.00294	AKAP7,AOC3,ARRB1,ASB11,BOLL,BTBD6,CACHD1,CCDC8,CD82,CDC14B,CHD3,CISH,CITED4,CMIP,CMKLR1,DISP2,DPT,EMP1,ENO2,EPS8L2,ERRFI1,ETNK2,EYA2,EYA4,FBXO32,FDXR,FOXO4,FUZ,FXR2,GJA1,GNG2,GRIN2B,HIPK2,HMGA1,HOXB4,IL7R,IMPDH1,JPH2,KCNAB2,KCNJ5,KLHL3,KPNA6,LARP4,LRRC14B,MICOS10-NBL1/NBL1,MLEC,MMP14,NAT8L,NCS1,NDRG2,NES,NFAM1,NGFR,NIBAN2,OSTN,P2RX6,PARVG,PEA15,PHKG1,PNMA8B,PPP1R3C,PSMD3,RAB31,RIMS4,RORA,SCAMP5,S…		N/A	N/A
miR-6759-5p (miRNAs w/seed UGUGGGU)		mature microRNA	Inhibited	-2.558	0.158	B3GNT9,CDKN2B,EPB41L2,EPS8L2,FBP2,FCN1,FIBIN,FPR3,IFI44L,IFITM1,LASP1,MMP19,MR1,MRS2,PDK2,PPP1R2,REEP4,SEC24D,SFRP4,SLCO3A1,TPM4,UBE2G1		N/A	N/A
miR-7058-5p (miRNAs w/seed AGAGGGG)		mature microRNA	Inhibited	-2.535	0.188	ADCYAP1R1,ANKDD1A,AOC3,CA1,CAPN9,CDKN1A,COL1A1,CYTH4,DGKA,FAM78A,FKBP10,FUZ,GPATCH8,HIPK2,IGBP1,LYZ,MICOS10-NBL1/NBL1,MID1IP1,MYEF2,NCS1,NDRG2,PALM,PAPLN,PLIN1,PNMA8B,PTK2B,RASL10B,RNASE1,RNF122,SCARA3,SLC16A2,SMIM19,THY1,TRAM2,UTS2R		N/A	N/A
miR-7082-3p (miRNAs w/seed CCCCCCU)		mature microRNA	Inhibited	-2.402	0.000222	ARL4C,ATP2B4,CARNMT1,CMIP,CMKLR1,CSF1,DPY19L1,EHD2,FAM107B,FAM171B,FUZ,FXR2,HOXB4,HOXB6,HPCAL4,HRH2,HSD17B11,IQGAP2,ITM2A,LDAH,LIPA,MACO1,PDIA3,PITX2,PTGFRN,RNF128,SERPINE1,SERPINH1,SRGAP1,TBC1D16,TENT5A,TLE5,TMCO4,TMEM182,TMEM233,TNFSF14,UBALD2,ZC3H12D,ZNF768		N/A	N/A
miR-6929-5p (and other miRNAs w/seed GGGAGGA)		mature microRNA	Inhibited	-3.454	0.0745	ACHE,ADAMTS3,AIFM1,ANKRD46,APOL6,ARF3,ARHGAP9,ATP5MJ,BEGAIN,C19orf47,C1orf198,CCDC69,CD53,CD74,CDH1,CDKN1A,CES4A,CMKLR1,CORO2B,CRABP2,CREB3L2,CS,CSDC2,CSF3R,CXCL16,DPF3,EBF2,ELMO1,EPM2A,FAM53C,FBXO27,FCGR2A,FGD2,FKBP10,GAB2,GPC3,GRIA4,GRIN2B,HACD2,HMGA1,HPCAL4,HPDL,IMPDH1,IRAK3,JAK3,KCNAB2,KLHDC3,KRT80,LAPTM5,LBX1,LRRC38,MBP,MICOS10-NBL1/NBL1,MMP2,MRPS18A,MYLK4,NMUR1,NPTXR,OSBPL1A,PARG,PARVB,PARV…		N/A	N/A
miR-3912-5p (miRNAs w/seed UGUCCAU)		mature microRNA	Inhibited	-2.324	0.268	CALCRL,CHODL,COL25A1,CYBB,CYBRD1,LCP2,LDAH,LYRM2,NBPF10 (includes others),NHLH2,OTULINL,PPP1R12B,SCRG1,TLR4,UTP11		N/A	N/A
miR-6810-5p (and other miRNAs w/seed UGGGGAC)		mature microRNA	Inhibited	-2.061	0.113	ADRM1,AFF3,AOC3,ASB16,ATP8B2,BANK1,CD74,CDC37,CMIP,CNNM3,COL1A1,CORO2B,CSDC2,DZIP1L,EHD4,ELN,FAM53C,FBXO27,FGFR2,FSTL3,FYN,GLUL,GPX3,GPX8,HMGA1,IFNLR1,IL1R1,JAK3,KIF3B,MKNK2,MPC1,MSN,MXRA8,MYD88,MYLK4,NPTXR,PARVA,PITX2,PKIA,PLAAT1,PLPP7,RAI14,RASL10B,RGS9BP,RTL5,RYR1,SIGLEC1,SLC16A2,SLC1A5,SLC25A23,SOX6,STAG3,TLCD5,TMC8,TOGARAM2,TRIM5,TSKU,TYROBP,VAT1,VEGFA,XAF1,ZNF185		N/A	N/A
miR-4433b-3p (miRNAs w/seed AGGAGUG)		mature microRNA	Inhibited	-2.294	0.000171	AK4,ASB10,ASB14,CCDC43,CD84,COLEC12,GPX3,GRIN2B,IGFBP4,ISCA1,ITIH6,KCTD7,KRT80,MMD,MMP2,NGLY1,PCED1B,PEA15,PRMT2,RAD51B,SFRP2,SLC4A3,VIM		N/A	N/A
miR-6892-5p (miRNAs w/seed UAAGGGA)		mature microRNA	Inhibited	-2	1	AK4,CORO2B,CREB3L2,ELMO1		N/A	N/A
miR-7081-3p (miRNAs w/seed UCCCCUG)		mature microRNA	Inhibited	-2.183	0.412	ACADM,AQP3,BTG1,CIDEA,COL8A1,FAM78A,FCGR3A/FCGR3B,GPR37,IFI16,JAZF1,NIBAN2,PALM,PHKG1,RNF144B,SCARA3,TK2,TRIM56		N/A	N/A
miR-6751-5p (and other miRNAs w/seed UGGGGGU)		mature microRNA	Inhibited	-2.333	0.000223	ADAR,AMPH,ANKRD40,ANXA2,ASB4,BGN,C1QB,C5AR1,CACNG6,CARM1,CBX6,CD276,CDKN1A,CLU,CNKSR1,CSF1R,DNAJB5,DOK1,EFHD2,ELOB,FBLIM1,FBXL7,FCER1G,FCGR2A,FXR2,GPC6,GSTM4,HMGA1,JAK3,KCNAB2,LARP4,LHFPL6,MEF2D,MEIS2,MFN2,MKNK2,MRPL3,MYOG,NGFR,NHSL2,NMNAT2,NPEPPS,NRG1,NUDT18,OLFM2,P2RX6,PCDHGA2,PCDHGC3,PHB2,PIANP,PLEK,PLEKHB1,PLPP7,PLVAP,PRELP,PRKCB,RAD23A,RASL10B,RBFOX1,RCN3,SBK1,SCAMP5,SCUBE1,SHISAL1,SLA,SLC25…	1117 (54)	N/A	N/A
miR-219c-5p (miRNAs w/seed GACGUCC)		mature microRNA	Inhibited	-2.236	0.374	ARL4C,PLXNB2,PTPN13,TNFRSF11A,TTC24		N/A	N/A
miR-6795-5p (and other miRNAs w/seed GGGGGGA)		mature microRNA	Inhibited	-2.335	0.00074	AGPAT3,ANTXR1,ARF3,ARL4C,ARNT2,ATP2B4,ATP9A,ATXN1,C19orf47,C1D,C1orf198,C4orf54,C5AR1,CACNB1,CARM1,CBX6,CCDC3,CCDC43,CELSR2,CLU,CMIP,CNKSR1,CNOT7,COL1A1,CREB3L2,DPF3,DZIP1L,EFHD2,EIF4B,ELN,FAM131B,FBN3,FBXL7,FXR2,G3BP2,GDF7,GLIPR2,GLRX5,GMIP,GMPR,GRIN2B,HMGA1,HOXB3,IMPA2,KLHL31,LASP1,LGALS3BP,LOXL2,LRRN4CL,MICOS10-NBL1/NBL1,MPZL1,MYEF2,MYOG,NCS1,NDRG2,NES,NHSL2,NMNAT2,NOP14,NPTXR,NUMBL,OAS2,PALM,…		N/A	N/A
miR-7052-5p (miRNAs w/seed GUGGGAA)		mature microRNA	Inhibited	-2.401	0.00522	AK4,C6orf141,CD276,CD38,EBF2,EFNA5,ENO2,F11R,FAM180A,FCER1G,FGF7,GPR153,GPX3,HPCAL4,IDH3B,LAPTM5,LRRC38,MEDAG,NDUFS8,OLFM2,PSMD3,RAB7B,RNASE6,RNF24,SCN1B,SCRG1,SH3BGRL,SHISAL1,SLC25A4,SPARC,STMN3,TUFM,VDAC3,XAF1		N/A	N/A
miR-6732-5p (and other miRNAs w/seed AGGGGGU)		mature microRNA	Inhibited	-2.554	0.000145	ABLIM2,ADAMTS16,ADAMTS7,ADCYAP1R1,AK4,AOC3,B3GNT9,BEGAIN,C1QB,C1QTNF7,CAP2,CAPN3,CBX6,CD74,CDKN1A,CHI3L1,CITED4,CMIP,COL1A1,CRABP2,CSF1,EBF2,EFHD2,EIF5,ELN,FAM124B,FBLIM1,FUNDC2,FXYD5,GGT5,GUCY1A2,HJV,HOXB6,HPCAL4,KAT2B,KIF3B,KLHL33,KRT80,LAPTM5,MGAT5,MID1,MN1,MYO1D,MYORG,NCS1,NDRG2,NDUFB11,NMNAT2,P2RY13,PABPC1L,PALM,PARVB,PCDHGA2,PCDHGC3,PCED1B,PEA15,PRELP,PTPRQ,RAVER2,RHOC,RIMS3,RIMS4,RNF157,RN…	1306 (51)	N/A	N/A
miR-6843-3p (and other miRNAs w/seed UGGUCUC)		mature microRNA	Inhibited	-2	0.105	ARL4C,BNIP3,CD28,CHCHD3,IFI44,IGF2BP2,JHY,KLHL42,MLKL,MRPL19,MYO1B,ORAI2,RTP4,SCTR,SLFN11,TLR7		N/A	N/A
miR-7064-5p (miRNAs w/seed CAGAGGC)		mature microRNA	Inhibited	-2.53	0.00707	ANKDD1A,BEGAIN,BOK,C1orf127,CCDC3,CD109,COBL,COLEC12,CREB3L2,DTX1,F11R,FCN1,FHL3,FMO4,FMOD,GPD1L,JAZF1,KCNK6,KIAA1522,KLB,KRT80,LAPTM4B,MITF,MLEC,MMP14,MYADML2,MYO1D,NANOS1,NCS1,NECAP2,RNF144B,SLC16A2,SLC25A43,SOD3,SP110,SUOX,SYNE3,THY1,TIMP2,TXN2		N/A	N/A
miR-8074 (miRNAs w/seed UAUGGCG)		mature microRNA	Inhibited	-2	0.334	C14orf132,CREB3L2,IL7R,KCTD7		N/A	N/A
miR-6827-5p (miRNAs w/seed GGGAGCC)		mature microRNA	Inhibited	-2.654	0.0375	AGPAT3,ALDH18A1,ANTXR1,BGN,C22orf39,CBX6,CCDC3,CD82,CDKN1A,CEACAM19,CNN2,COL1A1,COL8A2,COTL1,CREB3L2,CSDC2,CSF1,CSRP1,CYSLTR1,DENND6B,EXTL3,FILIP1,GPR153,GRIA4,HIPK2,HMGA1,ITGA11,LASP1,LRRC20,LSMEM2,MCAM,MFAP4,MTURN,MYL11,NOX5,PLIN1,PRELP,RHOC,RNF122,SCAMP5,SCARF2,SPON2,TADA2B,TK2,TMEM200B,TPPP		N/A	N/A
miR-7974 (miRNAs w/seed GGCUGUG)		mature microRNA	Inhibited	-2	0.119	ALPK2,ASB14,BGN,BTBD6,C16orf89,CD4,CGNL1,CMKLR1,COQ9,EVC,FAM124B,FAM131B,FBLN1,FCGR2A,FCHSD1,GPD2,IGFBP4,IL4R,KCNAB2,MFAP4,NCAM1,PALM,PLA2G4C,PRDX6,RPS24,S100A9,SEPTIN6,SESTD1,SFRP1,SMTNL2,STIM1,TMEM154,TMEM37,TNFSF14,TRAM2,TXLNB		N/A	N/A
miR-6762-5p (and other miRNAs w/seed GGGGCCA)		mature microRNA	Inhibited	-2.621	0.000388	ALOX5AP,ANKRD23,APOL6,ARF3,ARRB1,ATG9A,ATP5MC2,BEAN1,CBX6,CD55,CDKN1A,CEACAM19,CES3,CHRNA10,CLEC7A,COL23A1,COL6A2,CSDC2,CSPG4,CUEDC1,CYP26B1,DBNDD1,DENND6B,DOK1,EARS2,EFHD2,ELOVL1,FAM131B,FDXR,FGR,FHOD1,G6PD,GAB2,GDF7,GGT5,GLIPR2,GPR137B,GPR153,HDGF,HIPK2,HOXD4,IKZF2,IL17RD,IL4R,ITGA11,ITPKC,KCNAB2,KLF10,KRT80,LAPTM5,LRRC20,LRRC38,MEF2D,MYH10,NAT8L,NFAM1,NGFR,NMB,OAF,P2RX6,PALM,PRELP,PXDC1,RABGAP…	1390 (70)	N/A	N/A
miR-7040-3p (miRNAs w/seed GCCACCC)		mature microRNA	Inhibited	-2.524	1	ADAP2,CA12,CBX6,CD81,CLDN14,CMTM6,DOK4,DPY19L3,FXR2,IFITM2,LAMP1,MMP2,PHTF2,SEMA3B,THY1,TLL1,TMEM200B,TRIM56,WNT9A		N/A	N/A
miR-7211-5p (miRNAs w/seed CUUUCCC)		mature microRNA	Inhibited	-2.111	0.237	CLEC7A,GJA1,MGAT5,PLEK,PPP1R3C,RNF122,SLC24A1,TACSTD2,TBXAS1,TRIM5,XAF1		N/A	N/A
miR-6833-5p (miRNAs w/seed UGUGGAA)		mature microRNA	Inhibited	-2.828	0.106	FCGR2A,FYB1,GLT8D2,KIAA1549L,LHFPL6,TMEM176B,TMEM37,TMSB10/TMSB4X		N/A	N/A
miR-520g-5p (miRNAs w/seed CUAGAGG)		mature microRNA	Inhibited	-2.121	1	APMAP,BMAL2,ELMO1,KLHL42,NUDT18,PTGES3L,TRABD2A,WASF2		N/A	N/A
miR-6800-5p (miRNAs w/seed UAGGUGA)		mature microRNA	Inhibited	-2.309	0.00473	CMTM3,EDIL3,FGF7,GRIN2B,ITM2A,MSN,OSTN,PCBD2,PNPLA3,SFRP2,SHISAL1,SLC38A2		N/A	N/A
miR-6996-3p (miRNAs w/seed GGUGUCU)		mature microRNA	Inhibited	-2.353	0.194	ACER3,ANPEP,CHODL,COQ9,DHRS9,ENAM,EYA2,HCK,IRF6,KCNIP2,KLHL3,MMP2,MPZL1,NABP1,NDRG1,NEGR1,NMNAT1,P2RY1,PLXDC2,SECTM1,SH3BGRL2,SHISA5,SNRNP25,SOD3,TRMT2B,ZDHHC7		N/A	N/A
miR-1291 (and other miRNAs w/seed UGGCUCU)		mature microRNA	Inhibited	-2.101	0.266	ADAM12,C14orf132,CEACAM19,CMTM3,CREB3L2,DBX2,EMP1,FOXC1,GAB2,GPATCH8,HIBADH,IFI44L,IRAK4,LHFPL2,MAP2K6,MYLK,OSBPL10,PHF20,POSTN,PRKCB,TBC1D16,TXN2,UBE2L6,USP2,XAF1		N/A	N/A
miR-6756-5p (and other miRNAs w/seed GGGUGGG)		mature microRNA	Inhibited	-2.743	2.47e-08	ADRM1,ANKDD1A,AQP9,ARF3,ARHGDIB,ATP2B4,BANF1,BHLHE40,BOC,BOK,BSG,BTN3A3,C1QA,C1QC,CAND2,CARM1,CBX6,CCDC102A,CD276,CD74,CDKN2B,CEACAM19,CES4A,CISH,CMIP,CNNM4,COL1A1,COL23A1,CORO2B,COTL1,COX10,COX7B,CSDC2,CSF3R,CSRP1,CXCL16,CYTH4,DENND4B,DNAJB5,DPF3,EFHD2,EFNA5,EHD2,ELN,EOLA1/EOLA2,EPS8L2,F2R,FAF1,FCER1G,FCHSD1,FGR,FXR2,GAB2,GPR153,GPR157,GUCD1,H2BC21,HDGF,HMGA1,HOXB6,HPDL,IDH3B,KCNA6,KCNAB2,KCNIP2…	1199 (32)	N/A	N/A
miR-6825-5p (and other miRNAs w/seed GGGGAGG)		mature microRNA	Inhibited	-3.386	3.97e-05	ACHE,ADCY9,ADCYAP1R1,ADGRA2,AFF3,ANKDD1A,AOC3,AQP9,ARF3,ARHGAP9,ASB8,ATG4D,ATG9A,ATP2A1,ATP2B2,ATP5MC2,ATXN1,AVPI1,BANF1,BEAN1,BEGAIN,BGN,BOK,C19orf47,C1orf198,C1QC,CACNB1,CAMK1D,CAMK2B,CARM1,CBX6,CCND2,CD209,CD4,CD74,CD82,CDC14B,CDC34,CDKN1A,CIMAP1D,CLUH,CMIP,CMKLR1,CNN2,CNNM3,COL1A1,COL4A4,COL6A1,COL8A2,COPS8,CORO2B,CP,CPM,CRABP2,CREB3L2,CS,CSDC2,CUEDC1,CYP26B1,DAPK2,DBNDD1,DCAKD,DEPTOR,DOK4,DP…	1320 (58)	N/A	N/A
miR-7032-3p (and other miRNAs w/seed UCCUCUC)		mature microRNA	Inhibited	-2.517	0.288	CERKL,CHCHD4,CHRNA1,CIMIP2B,CMKLR1,DNAJC19,DUSP3,EVC,FBLN5,GNG2,GRIN2B,HOXB7,ID4,IL21R,IL7R,KIRREL1,LACC1,LYN,MRPS9,OAS1,PHLDB1,PLOD2,RARRES2,RIOX2,RP9,RPS24,SAMSN1,SCIN,SFRP4,SLA,SLC10A2,TBC1D16,UQCRFS1,ZIC1		N/A	N/A
miR-7153-3p (miRNAs w/seed ACCAUGG)		mature microRNA	Inhibited	-2.538	0.305	CLEC4E,CLIP4,EFEMP1,FCGR3A/FCGR3B,GLIPR2,IL4R,RGS17,RTP4,SRRM4,TWIST1		N/A	N/A
miR-7665-3p (miRNAs w/seed GCCAGGU)		mature microRNA	Inhibited	-2.357	1	AMIGO1,CARM1,CBX6,CD276,COTL1,CSF1,EBF2,FNDC4,FSTL3,JAM2,KBTBD8,LRRN4CL,LYRM7,MYO1D,NFAM1,PAX9,RGCC,TNFSF8		N/A	N/A
miR-6898-5p (miRNAs w/seed GUAAGGG)		mature microRNA	Inhibited	-2.5	0.116	ARHGAP31,CD4,CDON,COL6A2,CRYBG1,CYTH4,DGKA,ELAVL2,EPDR1,IFI16,LONRF2,MYO1G,P2RY13,PSMD4,SEMA3B,SFRP4		N/A	N/A
miR-7052-3p (miRNAs w/seed CUCUGCC)		mature microRNA	Inhibited	-2.309	0.0847	ASB10,C1S,CA5B,CACNG6,CD4,CERKL,CHRNG,FAM180A,IL1RAP,NUDT18,S100A10,WHRN		N/A	N/A
miR-6859-3p (miRNAs w/seed GACCCCC)		mature microRNA	Inhibited	-2.043	0.0316	ARAF,CMKLR1,CMTM3,COX8A,CRABP2,ENO2,GPX3,GRIN2B,GSC,HPCAL4,IGFBP4,KCNAB2,KCNJ5,MYLK2,MYOZ3,NDUFS6,NIBAN2,OAF,PCDH7,PEA15,PPTC7,PTK2B,SECTM1,SERPINH1,SPEG,SRF,STK4,TMEM100,TMEM154		N/A	N/A
miR-7671-5p (miRNAs w/seed GGCUCCG)		mature microRNA	Inhibited	-2	0.122	C6orf141,CITED4,CMTM3,CRYBG1,CTTNBP2NL,EIF1AX,EPB41L1,FFAR4,LAPTM5,MDK,MSN,MYD88,RBM38,RIMS4,SKAP2,TMEM52		N/A	N/A
miR-4532 (miRNAs w/seed CCCGGGG)		mature microRNA	Inhibited	-2.294	0.476	ADCY9,BOK,CBX6,COTL1,CYTH4,FAM78A,FBLIM1,HILPDA,KANK2,KEAP1,LRRN4CL,MARVELD1,MKNK2,NAT8L,ORAI2,PALM,PLEKHA6,RPUSD4,SELENOM,SYNPO,TBC1D16,THEMIS2,TMSB10/TMSB4X		N/A	N/A
miR-4435 (miRNAs w/seed UGGCCAG)		mature microRNA		-1.029	0.0393	CCDC69,CD84,CDKN2AIPNL,CHPF,CKM,CMBL,COL23A1,CSDC2,DAPK2,EEF1AKMT3,ETNK2,FAM124B,GPR153,GPR157,HILPDA,NDUFB10,NFAM1,NMNAT1,NPC2,P2RY13,PLEKHA2,PRELID2,PRELP,RCSD1,SLC36A2,SRC,SRRM4,TAGLN,TCN2,TMEM201,TMEM38A,TSPAN11,WNT9A,ZCWPW2		N/A	N/A
miR-4436b-5p (miRNAs w/seed UCCACUU)		mature microRNA		0.277	0.00186	ATP6AP2,CUL2,DDX60,FAM53C,GNG11,GPN3,HILPDA,NR1H3,PARP4,PCMTD1,PHF10,TM6SF1,YBX3		N/A	N/A
miR-4662a-3p (miRNAs w/seed AAGAUAG)		mature microRNA		-0.707	0.0385	CYBRD1,MEOX2,MRPL36,P2RY12,PIK3CG,PRKAA2,RAB12,SNX10		N/A	N/A
miR-4659a-3p (and other miRNAs w/seed UUCUUCU)		mature microRNA		-1.786	0.00844	ADD3,AKAP12,AKAP7,ARHGAP20,ARMH4,CD84,CHODL,CISD1,CYSLTR1,EHD4,ERBB4,FMN1,FYB1,GKAP1,GLIPR2,HOXB4,IER3IP1,IFI16,IFT81,KCND2,KIF1B,KRT25,LYRM2,MEIS2,MITF,MS4A7,MYH10,NBPF10 (includes others),NHLH2,NRG1,OLA1,PDE3B,PLOD2,PPP1R9A,PSMA4,PTGES3L,PTN,RGS17,RNASE6,RPS13,SEPTIN11,SFMBT1,SLC24A2,SP100,SRRM4,TMED5,TMEM154,TNFSF13B,UBR2,UTP11,YBX1,YBX3		N/A	N/A
miR-4520-3p (miRNAs w/seed UGGACAG)		mature microRNA		-1.342	0.00862	AQP3,ARF3,ASPN,ATP1B1,COL14A1,CPEB3,H2BC21,MCTP2,MLEC,PGM1,PI16,PSMA4,RBP7,RNF24,SHISAL1,TMEM200A,TPM1,TSHZ2,TTC24,XRCC4		N/A	N/A
miR-7090-5p (miRNAs w/seed CUCAGAG)		mature microRNA		0.385	0.0151	AXL,CD300C,CHRDL1,CNNM3,COX6A2,CRKL,DENND1B,FHL3,GRIN2B,HDGF,LYZ,PEX2,PLOD2,SHOX2,SLA,TOP6BL,TRMT2B,TUBG1		N/A	N/A
miR-708-3p (miRNAs w/seed AACUAGA)		mature microRNA		-1.026	0.0458	CAPZA2,CIAO2A,CLEC7A,EMP1,FFAR4,MAP9,MYADML2,PTPN22,RSPO2,SCRG1,VDAC2,VIM		N/A	N/A
miR-155-3p (miRNAs w/seed UCCUACC)		mature microRNA		0.452	0.0209	ADCY1,AK4,ALKBH5,BZW2,DNAJA2,EPM2A,EPSTI1,GPC3,KLF10,LRTM1,MAPKAPK3,PERP,SRGAP2,TBC1D4,TMEM144,TMEM70,TRIM5,UBE2D1		N/A	N/A
miR-155-5p (miRNAs w/seed UAAUGCU)		mature microRNA		-1.795	0.179	ACTA1,CASP1,CD209,CPA3,CSF1R,DNAJC19,FGF7,GATM,IKBIP,MARCHF1,MPZL1,MYD88,NARS1,NT5E,PDE3A,PDLIM5,POU2AF2,PTN,PTPRJ,RAB34,RAI14,RFK,RNF123,SATB1,SCRG1,SERPINE1,SLA,SLC30A1,SMIM19,SPI1,TACSTD2,TAPT1,TM6SF1,VIM		N/A	N/A
miR-155-3p (miRNAs w/seed UCCUACA)		mature microRNA		1.414	0.0402	ANGPTL7,ARK2N,C1D,CA14,CAVIN4,CCN4,CMBL,CYBRD1,EDIL3,F3,L2HGDH,MRPL19,PAQR9,PIR,PLS3,SLC25A3,SLC25A36,TPM1		N/A	N/A
miR-671-3p (and other miRNAs w/seed CCGGUUC)		mature microRNA		-0.655	0.0488	AQP3,ASB16,ATP9A,CACHD1,CCDC71L,CCND2,COL8A1,CPM,DEPTOR,FBXO32,FOXP2,LGALS3BP,LRRCC1,MID1,MLEC,P2RX7,PPFIA2,PTGR3,RFK,SBK1,USP9X		N/A	N/A
miR-425-3p (miRNAs w/seed UCGGGAA)		mature microRNA		0	0.036	AHR,ANTXR1,AOC3,ART3,ATP2A1,CAPN8,DUSP3,EPB41L3,FN1,GPHN,IKZF1,LDAH,LMOD3,MRPS10,MRPS33,SOD3,TGFBI,UBALD2,WASF2,ZNF25		N/A	N/A
miR-96-5p (and other miRNAs w/seed UUGGCAC)		mature microRNA		1.363	2.49e-06	ADGRA2,AK3,ASPN,ATG9A,ATXN1,AVIL,CACNB1,CACNB4,CCNG1,CELSR2,CNNM3,COBL,COL25A1,CRKL,DENND2C,DLAT,FN1,FOXK2,GBP5,GCNT1,GPC3,HJV,HOMER1,HSPA2,IRS1,ITPR1,JAZF1,JMJD6,JPH2,KLHL8,LRRC7,MITF,MSN,MTRR,NANOS1,NDUFB4,NHLH2,PHF10,PLPPR4,PTGER3,RAB8B,RGS17,RGS2,RWDD4,SLC25A1,SLC36A2,SLC9A2,SOX5,SOX6,TES,TLL1,TMEM97,TPM1,TPT1,TSKU,TUT4,TWIST1,UBE2G1,UNC13C,VAT1	1312 (56)	N/A	N/A
miR-338-3p (miRNAs w/seed CCAGCAU)		mature microRNA		-0.722	0.0109	ADAMTS15,ADAMTS2,ARL4C,ASB4,C16orf87,CAVIN4,COL1A1,COL1A2,COL5A2,COL8A1,DIP2C,FAM174A,FDXR,HACD2,HPSE2,IFI44L,LGALSL,LOXL2,LOXL4,MLKL,MRPL27,MRPS10,NDUFV1,NMNAT1,NNT,PLOD2,PPP1R1A,PTN,RIDA,RWDD4,SH2D4A,SLC2A10,SPARC,TAGLN,TDRD3,TGFBR2,TM6SF1,TXN2,VCAN,VIM,ZBTB18		N/A	N/A
miR-3569-3p (and other miRNAs w/seed CAGUCUG)		mature microRNA		-1.644	0.0272	AMPH,ANKRD29,BNIP3,CCDC14,CCNG2,CFAP54,CP,DCAKD,DYM,FBLN5,GPR137B,H2BC21,KCNE3,MAPKAPK3,MARCHF1,NGLY1,NR1H3,PCED1B,PPP1R2,RBP7,RORC,SLC25A4,SUSD4,TGFB3,TMEM176A,TNFAIP8,UBAC1		N/A	N/A
miR-221-5p (and other miRNAs w/seed CCUGGCA)		mature microRNA		-1.287	1.32e-05	ALKBH5,AOC3,ATP1B1,B3GALT1,BEAN1,C1orf198,C2CD2,CCND2,CHRNA1,CLIC5,COL8A2,DAPK2,DBNDD1,EVC,FAM53C,FBXL7,FLRT1,FXYD5,GDF7,GPR171,GSTM4,HPCAL4,IFITM2,IRAK4,JAM3,JMJD6,KCNA7,KCNJ5,KIF1C,KRT80,LPAR1,MDFI,MGAT5,MLEC,MUSK,NDUFB10,NHERF1,NT5C1A,NT5C3A,OASL,OLFML1,PATL1,PHB2,PLPP7,PRELID2,PRICKLE2,PXDC1,RAP2B,RCN3,RIC3,RNF24,RRP15,SCUBE1,SDC4,SEMA3B,SH3BGRL2,SHISAL1,SLC16A2,SMTNL2,SPARC,SPON2,STEAP4,TADA…		N/A	N/A
miR-221-3p (and other miRNAs w/seed GCUACAU)		mature microRNA		1.976	0.0281	ACADM,ADHFE1,ANKRD29,ANXA1,AQP3,ASB4,ATOSA,BEAN1,CDKN2B,COPS8,CPEB3,CPNE8,ERBB4,GJA1,HECTD2,HNMT,IGFBP7,IRX5,LYPLA1,MITF,MRPS7,NDUFB10,NES,PCMTD1,PLEKHA2,PPDPFL,PPP6C,RBM24,RFK,RPL3L,SBK1,SOCS2,STYX,TIMM21,TMCC1,TUBA1A,ZNF25,ZNG1B		N/A	N/A
miR-222-5p (miRNAs w/seed UCAGUAG)		mature microRNA		1	0.0157	AKAP9,CDNF,DPF3,ETFRF1,FGF7,GIMAP2,MRPL16,PTER,RAMP3,RPAP3,SELENOP,SOCS2,STRIP2,TFEC,TMEM106B,ZNF273		N/A	N/A
miR-883b-5p (miRNAs w/seed ACUGAGA)		mature microRNA		0	0.0447	AK4,ARHGAP9,ASB14,BTG1,C1orf43,CD84,FGF7,FMO4,GRIN2B,LRRC20,LRRC30,RGS6,SUCLG1,TMEM233,TMEM266,UBE2D1		N/A	N/A
miR-520d-5p (and other miRNAs w/seed UACAAAG)		mature microRNA		-0.333	0.0163	ANGPTL7,ELAVL2,FBXO3,GRIN2B,MEOX2,MRPS9,RAB12,TMSB10/TMSB4X,ZNF273		N/A	N/A
miR-291a-3p (and other miRNAs w/seed AAGUGCU)		mature microRNA		-0.445	0.0277	ACSL6,ANKRD29,BTG1,C3,CASP1,CCND2,CD44,CDH1,CDKN1A,CLIP4,CYBRD1,DCAF6,DYRK2,EHD2,ELAVL2,ERBB4,IKZF2,LYRM2,MPC1,NCOA7,NIPSNAP2,PPP6C,RPS15A,RPS6KA3,RTN1,SAR1B,SLC24A2,SLC25A23,STK4,TGFBR2,TMEM100,TTC8,UBE2B,VEGFA,VIM,YIPF7		N/A	N/A
miR-17-5p (and other miRNAs w/seed AAAGUGC)		mature microRNA		-1.82	2.66e-06	AKTIP,CCND2,CCNG2,CD44,CDH1,CDKN1A,CDKN2B,CLIP4,CTSK,CYBRD1,ENPP5,EPHA4,F3,FN1,GPR137B,HIPK3,KLHL2,LAMA3,LIMA1,MEF2D,MRPL43,NAA30,NABP1,NANOS1,NKIRAS1,OLFML1,PKD2,PKIA,PLSCR4,PPARA,PPARG,PPP6C,PUDP,RBM24,RHOC,RNF128,RPS15A,RRAGD,RUNX1,RUNX2,STK17B,TGFBR2,TIMP2,TLR4,TLR7,TMCC1,TMEM100,TRIP10,UGDH,VEGFA,VIM,VLDLR,XRCC4,ZBTB18,ZDHHC1,ZFYVE9	1640 (165)	N/A	N/A
miR-518a-3p (and other miRNAs w/seed AAAGCGC)		mature microRNA		1.667	0.0396	C1orf43,CCDC69,CDKN2B,FBXO3,LAPTM4B,LPIN1,REPIN1,SMIM30,ZNF185		N/A	N/A
miR-524-3p (and other miRNAs w/seed AAGGCGC)		mature microRNA		1	0.00615	ATP5MJ,EBF1,H2BC21,HOXA9,IKZF1,MLST8,NDUFS3,SLC37A4,SUSD2		N/A	N/A
miR-516b-5p (miRNAs w/seed UCUGGAG)		mature microRNA		0.87	0.0138	ACADM,ADD3,AKAP1,ASB12,CCNG1,CD84,CHAF1B,COPS2,FHL3,FSD2,GRIN2B,IKZF3,ITGA11,MRPS35,MS4A4A,NPEPPS,OLFML1,PERP,PIK3R5,PKP2,PPARG,PPP1R12B,PRELP,RIC3,RMND5A,RNF122,SLC2A5,SLIT2,SUGCT,TATDN3,TMEM176B,WARS1,WDFY4		N/A	N/A
miR-519a-3p (and other miRNAs w/seed AAGUGCA)		mature microRNA		-1.231	0.0396	AHR,C5,CCDC3,CCDC8,CD81,CDKN2B,CPA3,CTSK,CYBRD1,DPYSL2,ENPP5,FILIP1L,HFM1,HSD17B11,IKZF2,LNPK,LUM,NKIRAS1,PKIA,RAB32,RTN1,SLC24A2,SRPX,TCF24,TGFBR2,UCHL5,ZBTB18		N/A	N/A
miR-223-3p (miRNAs w/seed GUCAGUU)		mature microRNA		-1.725	0.0154	ACTA1,AGMO,APOOL,ARMCX2,ATP10D,CHRDL1,CYTIP,DUSP10,F11R,F3,FAT1,FEZ2,GPR155,GPR34,GTPBP8,IFIH1,IRS1,LACC1,LAMB1,MDK,MID1IP1,MX1,NDUFAB1,NHLH2,NLRP3,RGS1,SLC35G2,SOX6,TBC1D10A,TGFBR3,TMEM106B,TMEM143,VIM		N/A	N/A
miR-148a-3p (and other miRNAs w/seed CAGUGCA)		mature microRNA		0.48	0.00623	AHR,AKTIP,ARAP2,ARK2N,ATP2B4,ATP6AP2,CHCHD4,COL1A1,CSF1,CUL5,EMP1,EPDR1,EPM2A,ERRFI1,ESRP2,FEZ2,FNDC4,FXR1,GADD45A,GLRX5,GPATCH8,HBS1L,HOMER1,LGALSL,LIPA,LIPG,MED12L,MEOX2,MITF,MMD,MRPS9,OSBPL11,P2RY13,PABPC1L,PDIA3,PEA15,PTGER3,RAB34,SESTD1,SGCB,SLC24A2,SLC24A3,SOS2,TGFBR2,TIMM23,TMEM266,TMOD1,TMSB10/TMSB4X,UBE2D1,UCP3,USP6,VMP1,WDR47,ZDHHC7		N/A	N/A
miR-4707-5p (miRNAs w/seed CCCCGGC)		mature microRNA		-1.147	0.0159	CSDC2,DPT,FOXD1,FSTL3,KCNAB2,MCAM,MN1,MYOG,NAT8L,NHLH2,PDP1,PTMS,RPL3L,SOCS2,STEAP3,SUSD2,UBALD2,WNT9A,ZNF784		N/A	N/A
miR-4733-5p (miRNAs w/seed AUCCCAA)		mature microRNA		1.964	0.00142	ARMH4,ARPC5,C16orf87,CA14,CDKN2B,CNGA1,DCAF6,DNM3,GRIA4,GRIN2B,GRSF1,LAPTM4B,MAOB,MRPL43,PGM1,PPIF,RCSD1,RDH14,TMEM154,UBE2E3,ZBTB18		N/A	N/A
miR-15a-3p (miRNAs w/seed AGGCCAU)		mature microRNA		-0.408	0.00324	ARMCX2,C5,CAMK1D,CAMSAP1,CCDC8,CMBL,CNOT7,CRY2,CRYBG1,ENO2,ENPP5,IFI16,JHY,KLHL8,LHFPL2,LYZ,MPP7,NUDT19,PKIA,RAB8B,RAVER2,S100A9,SH3BGRL,SLC41A2,SPIRE2,TACSTD2,TM6SF1,TMEM266,TNFSF8,TPI1,VDAC3,ZNF76		N/A	N/A
miR-3966 (miRNAs w/seed GCUGCCA)		mature microRNA		-0.973	0.0203	ANKRD23,APH1B,ARRB1,BANF1,BTG1,CAMK1D,CCDC170,CD55,CDKN2AIPNL,CDNF,CMKLR1,CMTM3,CSPG4,ELOVL1,FCGR2A,GLRX5,GRIN2B,GRK3,GRSF1,HIPK2,IL17RD,KLHL33,LAPTM5,LHFPL2,MYADML2,NCS1,PKIA,PODN,PPARA,RARRES2,RBM38,SHISAL1,SKAP2,SLC36A2,TMEM144,TXLNB,VEZF1,ZC3H12D		N/A	N/A
miR-760-3p (and other miRNAs w/seed GGCUCUG)		mature microRNA		-0.65	0.00601	ADORA3,AKAP12,AKAP7,ATG4D,ATP2B2,AVPI1,BANK1,C14orf132,CEACAM19,CHPF,COTL1,CREB3L2,CSF1,CSPG4,DBX2,EBF2,EEF1AKMT3,EMILIN1,EOLA1/EOLA2,EPB41L3,FCGR3A/FCGR3B,FNDC4,FOXC1,GDE1,GPATCH8,GPD1L,H2BC21,HCK,HDGF,HIBADH,IMPA2,IRAK4,KBTBD12,KCNA7,KCNJ12,KCNJ5,KIAA1522,MAP2K6,MRPL36,NPC2,OSBPL10,PHTF2,PLCD4,PLIN1,POP7,RBP7,RNF122,RRBP1,SDC3,SH2D4A,SKAP2,SLC47A1,SNAI3,SPAG7,SRPRA,ST3GAL1,STARD7,STYXL2,TACC1,T…		N/A	N/A
miR-675-5p (and other miRNAs w/seed GGUGCGG)		mature microRNA		0.062	0.0392	ANKDD1A,CAMK2B,CDC14B,EPB41L2,FBXO27,GAPDH,GMFG,GTF2IRD1,HMGA1,IQGAP2,MYORG,MYPN,P2RX6,PLXNB2,REPIN1,RUNX2,SCN1B,SHISA5,SMTNL1,SRARP,STARD7,SYDE1,TGFBI,TMEM154,TMEM176B,TRAF3IP1,ZFP36L2,ZNF784		N/A	N/A
miR-4740-3p (miRNAs w/seed CCCGAGA)		mature microRNA		1.134	0.027	C14orf132,CAMK2B,GLIPR2,ILRUN,MLST8,SMTNL2,UCP3		N/A	N/A
miR-4740-5p (miRNAs w/seed GGACUGA)		mature microRNA		-1.279	0.0133	BEAN1,CAP1,CCDC28B,EEF1AKMT3,EPB41L3,EYA2,IL33,LGALS3BP,MLEC,MSR1,NTRK2,OSTN,P2RX6,PPP1R2,RIOX2,SLC16A2,SPTLC2,TMEM154,TPM2,TSR1,UBE2L6,ZFPM2		N/A	N/A
miR-136-5p (miRNAs w/seed CUCCAUU)		mature microRNA		0.186	0.0217	ATL3,C16orf87,C1QTNF7,C1S,CHCHD3,CHRDL1,CKM,CMTM6,CNOT7,FCGR2A,FCGR3A/FCGR3B,GLIPR2,IER3IP1,IFI44L,MPZL1,MRPL1,MSRB3,OASL,OSBP,OSBPL10,PCBD2,POP7,RASL10B,RGS6,RPUSD4,TENM1,TMEM233,UBE2D1,ZNF32		N/A	N/A
miR-377-3p (miRNAs w/seed UCACACA)		mature microRNA		0.465	8.69e-06	ADSS1,ARF3,ARRB1,ATP9A,C1D,CCDC14,CCNG2,CDC34,CUL1,CUL4A,DLD,DNAJC19,EPDR1,FAM171B,FAM53C,GRIN2B,GRSF1,GXYLT2,HAX1,HOXB4,IFIT2,ILRUN,ITGBL1,ITM2A,KAZN,KLHL3,LONRF2,LYZ,MCUB,MRPL20,MRPL43,MS4A4A,MYF6,NAB1,NAT8L,NCOA7,NOTCH2,NT5C1A,OAS3,OXNAD1,PCK1,PDE1A,PDIA4,PGP,PITX2,PKIA,PLEKHA2,PLEKHA5,PPP1R3C,PRKG1,PTMA,PYGO1,RGS2,RNF144B,RORA,SCN4A,SHOX2,SMIM3,SMIM30,SPAG7,STARD7,STX1B,SYNE3,TEAD1,TM6SF1,TRA…		N/A	N/A
miR-323b-3p (miRNAs w/seed CCAAUAC)		mature microRNA		0.707	0.0385	ATP5MC3,C1QC,EDIL3,EIF1AX,NBPF10 (includes others),RPL37A,SAT2,SERBP1		N/A	N/A
miR-344d-3p (and other miRNAs w/seed AUAUAAC)		mature microRNA		1.414	0.0385	BNIP3,CS,GPD2,SAMSN1,SAR1B,TCAIM,UQCC1,VANGL1		N/A	N/A
miR-410-5p (and other miRNAs w/seed GGUUGUC)		mature microRNA		-1.023	0.0145	ADAP2,ASB14,CACNA2D1,CALHM2,CAMK2B,CEACAM19,CLEC7A,ETFRF1,FMN1,IL17RD,IL7R,KCNE3,LACC1,LRRC14B,MEOX2,MPC1,MRPL27,MRPL43,NDUFAB1,NGFR,NHLH2,PATL1,PEBP1,POSTN,POU2AF2,PPARG,PROS1,RNF24,SAT1,SKAP2,SLC25A36,SLC41A2,TMEM37,TXNL1,VSIG4,ZC3HAV1		N/A	N/A
miR-369-3p (miRNAs w/seed AUAAUAC)		mature microRNA		0.707	0.0435	B3GALNT1,CDH1,COA8,GPN3,HAPLN3,RPL38,SMPDL3A,UFSP2		N/A	N/A
[truncated: 1,897 more rows]
