# Supplementary material for: Late‐Stage Skeletal Muscle Transcriptome in Duchenne Muscular Dystrophy Shows a BMP4‐Induced Molecular Signature
Source: J Cachexia Sarcopenia Muscle. 2025 Jul 10;16(4):e70005. doi: 10.1002/jcsm.70005 (PMC12245985; doi:10.1002/jcsm.70005)
Supplement: Supplementary file 11 — Table S4 Analysis Match of DMD skeletal muscle transcriptome using Ingenuity Pathway Analysis. [file JCSM-16-e70005-s019.xlsx]

## Sheet: Table S04
Table S4 Analysis Match of Duchenne muscular dystrophy skeletal muscle transcriptome using Ingenuity Pathway Analysis.
Entity Type	Entity Name	DMD_Non-ambulatory	4- Duchenne muscular dystrophy [skeletal muscle] NA 25369	1- Duchenne muscular dystrophy [quadriceps femoris muscle] NA 30199	1- Duchenne muscular dystrophy [quadriceps femoris muscle] NA 14058	5- Duchenne muscular dystrophy [vastus lateralis muscle] NA 15813	2- Becker muscular dystrophy [vastus lateralis muscle] NA 15810	4- Duchenne muscular dystrophy [skeletal muscle] NA 25381	4- Duchenne muscular dystrophy [vastus lateralis muscle] NA 15812	3- Becker muscular dystrophy [skeletal muscle] NA 25368	3- Becker muscular dystrophy [vastus lateralis muscle] NA 15811	1- Becker muscular dystrophy [vastus lateralis muscle] NA 15809	3- Becker muscular dystrophy [skeletal muscle] NA 25380	2- Duchenne muscular dystrophy [skeletal muscle] NA 18077	1- Becker muscular dystrophy [skeletal muscle] NA 18076	1- Becker muscular dystrophy [skeletal muscle] NA 28508
DM	Analysis-ready genes*	48.0729	20.2011	20.1268	19.4446	17.6438	17.2103	17.0719	16.6682	16.4271	16.0035	14.868	13.2453	10.3116	5.57832	-0.4
UR	PPARGC1A	-6.88954	-4.84177	-5.25273	-3.05614	-3.59414	-3.07954	-2.95993	-4.32383	-4.33964	-2.75749	-3.02693	-2.09629	-2.11037	-0.65636	1.36261
UR	alpha catenin	-5.98468	-5.18352	-5.55257	-4.91823	-3.92857	-4.28332	-2.7782	-4.0509	-5.81869	-4.17004	-3.36336	-2.40757	-0.357295	-0.881439	0.40134
UR	THZ1	-5.98764	-4.12386	-4.69144	-4.664	-4.08248	-4.14614	-2.84019	-4.58258	-4.25286	-3.90942	-3.92232	-3.05329	-1.41421	-0.325396	-0.797724
CN	CAB39L	-7.58503	-4.82811	-4.64238	-2.16366	-3.03774	-2.09246	0	-3.39419	0	-1.88889	-1.54604	0	0	0	0
UR	MYCN	-4.09832	-2.69137	-2.14249	-2.46643	-2.36736	-2.97155	-2.93689	-2.30763	-1.79595	-0.79159	-2.16889	-2.43105	-2.20824	0	-2.04483
CP	Neddylation	-4.52548	-2	-1	-1.78885	-1.50756	-2.88675	-2.3094	-1.1547	-2.52982	-0.707107	-0.57735	-1.1547	-2.4004	-1.29099	-0.333333
CP	Deubiquitination	-4.71814	-1.94145	-0.688247	-1.87663	-1.89737	-2.11058	-0.27735	-1.50756	-1.38675	-1.89737	-1.38675	0.688247	-1.50756	-0.904534	-1.13389
UR	FKBP10	-4.81125	-3.49799	-3.53278	-2.76887	-2.11058	-2.52982	-2	-3.16228	-3.79628	-2.33333	-2.7136	0	-0.301511	-0.83205	0
UR	dexmedetomidine	-4	-2.82843	-3.16228	-3.16228	-3	-1.88982	-2.23607	-3	-2.82843	-3	-2.44949	0	-1.34164	0.573382	0
UR	RNF5	-3.96877	-3.21667	-3.05171	-3.29252	-2.35393	-3.13786	-2.6295	-2.35393	-3.50325	-3.02312	-2.24409	-2.4327	-2.1974	-2.37577	-2.37635
UR	halofuginone	-3.81725	-3.55202	-3.41227	-3.11188	-2.56138	-2.40098	-2.2	-2.56138	-3.41227	-3.11025	-3.11127	N/A	-1.71499	-2.40702	-0.861587
UR	MM-589	-3.81997	-3.21735	-3.22856	-2.78015	-2.58925	-3.57528	-1.98248	-2.75673	-3.07	-3.29252	-2.72809	-0.447214	-1.81964	-1.69775	-1.43208
UR	SMAD7	-4.42276	-3.12286	-3.10701	-3.10306	-3.3688	-3.35846	-2.57763	-2.16325	-3.11001	-2.60898	-2.57904	0	-1.7735	-1.93694	-0.967711
UR	aspirin	-3.97526	-1.38168	-1.47308	0	-3.02251	0	-2.2188	-3.02251	-2.08932	0	0	0	0	1.08134	0
UR	APOE	-4.13178	-1.88544	-2.2798	-0.503278	-3.41204	0	-1.78208	-2.67435	-2.65853	-1.86732	-0.205839	-2.40682	-0.110675	1.27432	2.00609
UR	RXRA	-4.01054	-1.9367	-3.03787	0	-1.88479	-0.68993	-1.59111	-1.80015	-2.34368	-2.09489	-0.661306	-3.05085	-0.892541	0	1.86949
UR	IRF2BP2	-4.32895	-2.13767	-3.05796	-3	-2.53374	-1.92916	-1.98248	-1.92916	0	-3.58219	-1.53897	-2.21321	0	1.7977	1.66448
UR	GRN	-3.80187	-2.66086	-2.34905	-2.47485	-2.70599	-2.54702	0	-2.89246	-1.54469	-2.45694	-3.02251	-1.63299	0	0	0
UR	U0126	-3.90679	-2.88085	-3.60221	-3.11071	-1.98241	-1.91554	-1.58074	-2.5394	-3.06728	-0.446963	-2.66665	-2.09441	-0.0505479	1.05059	0.919376
UR	ETV6-RUNX1	-4.46282	-1.51523	-3.18092	-2.36545	-2.61206	0	-1.2455	-3.29665	-2.29517	-1.67126	-1.62747	0	0	0	0.688247
UR	PSMB11	-3.80152	-2.43369	-3.43415	-3.4741	-2.94096	0	-2.23607	-3.29526	-2.43369	-2.78833	-1.98129	-1.88982	0	0.253575	-0.781632
UR	RC3H1	-4.12311	-2.23607	-4.12311	0	-2.44949	0	-1.63299	0	-2.12132	-2	-2	0	0	0	0
UR	Ttc39aos1	-4.33355	-1.99323	-3.44362	0	-1.99323	0	-2.21669	0	-1.99323	0	0	0	0	0	0
DE	Amyloidosis	-2.2188	-1.93733	-2.44949	-1.96865	N/A	N/A	0	N/A	-2.4327	0	N/A	N/A	0	N/A	0
DE	Organismal death	-4.17695	-0.651367	-4.66774	-3.29792	0.152199	0.614877	-2.41093	1.21016	-1.81149	-1.4676	-0.235345	0	0.981337	0.714775	1.08583
UR	BANF1	-4.4525	-1.88982	-3.55465	-1.88982	0	0	-1.47762	0	-1.73205	-1.13389	0	0	0	0	0
UR	miR-1-3p (and other miRNAs w/seed GGAAUGU)	-5.00064	-2.70144	-3.91699	-3.1711	0	0	-1.46385	0	-1.9868	-1.75748	0	-1.67961	0	0	0
UR	TYA-018	-4.67479	-1.73205	-2.24699	0	-1.5	-2.32379	-2.33333	-1.5	1.34164	-1.69775	-1.87663	-0.83205	-1.80739	0	-1.34269
UR	TRIM24	-4.59573	0	-2.99306	-2.11058	-1.41421	-1.41421	-2.91736	-0.707107	-2.23607	-2.33333	-2.88675	0	0	0	0
UR	IRGM	-5.22958	-2.42949	-4.08248	-1.98248	-2.42949	-2.21565	-2.8	-1.9799	0	-2.21565	-2.21321	0	0	0	0
UR	Irgm1	-4.80512	0	-2.71868	0	-1.92494	-2.37263	-2.41176	-1.94145	0	-2.92684	-2.44949	0	0	0	0
UR	PLX5622	-3.92036	-1.25436	-3.2558	-1.77837	-0.745601	0	-1.99173	-0.194257	-2.56175	-2.28748	-2.28859	-1.07405	-2.21565	0	-1.56502
UR	ETV6	-5.47723	-2.64575	-3.56417	0	0	-2	-1.88982	0	-1.8	-2.23607	-2	0	-2	0	0.759468
UR	TREX1	-5.74356	-3.26599	-4.0861	-2.79478	-1.97553	-1.98765	-1.55116	-1.78308	-2.71429	-2.04295	-1.47452	0	-1.94666	0	0
UR	RNASEH2B	-5.80651	-3	-4.20849	-2.64575	-1.88982	-2.12132	-2.42536	0	-2.11058	-2.33333	-1.92916	0	-2.23607	0	0
UR	mono-(2-ethylhexyl)phthalate	-4.09956	-2.61037	-4.08887	-2.25427	-1.98434	0	0	-2.7294	0	0	-2.12541	0	-1.8927	-0.96421	-0.672842
UR	SIRT1	-3.80894	-2.45551	-4.29696	-2.60892	-0.707867	-1.61997	0	-1.49372	-2.01123	-0.737882	-1.36861	0	0.329841	0.568544	-0.146859
UR	LY294002	-3.86546	-2.24259	-3.49972	-2.45477	-1.97583	-2.07893	-1.00846	-1.36704	-1.69232	-1.55853	-1.3063	0.566131	-1.05463	0.204563	-0.452205
UR	INSR	-5.19632	-2.49806	-3.1542	-0.659199	-1.43629	-2.2218	0	-1.19734	-0.805503	0	-1.23236	0	-0.883962	-1.4405	0
CP	The citric acid (TCA) cycle and respiratory electron transport	-5	-2.82843	-3.87298	-1.88982	N/A	-2.23607	N/A	-2	N/A	N/A	-2	N/A	N/A	0	0
CN	aprotinin	-7.4841	-5.3009	0	0	0	0	0	0	0	-3.01102	0	0	0	-0.786334	0
CN	BRCA1/BARD1	-6.90689	0	-4.45909	0	0	0	0	0	-4.52039	0	0	0	0	0	0
CN	SYVN1	-7.32458	-4.81699	-5.16551	3.53009	0	0	0	0	-3.51098	0	0	0	0	0	0
CN	dapagliflozin	-6.83745	-4.1824	-4.42963	0	0	0	0	0	0	0	0	0	0	0	0
CN	RNF43	-7.9081	-3.93863	-4.93288	0	0	0	0	0	0	0	0	0	0	0	0
UR	metribolone	-4.68756	-2.7586	-1.23648	-0.515543	-1.08774	0	0	-1.13401	-0.471171	-1.04092	-0.00974447	-0.49707	-2.97147	-2.16423	-2.54682
UR	MYC	-3.86516	-2.67102	-0.215323	-0.679582	-1.14649	-0.402493	-1.39517	-1.16251	-2.23243	0.255681	0.468299	-0.389119	-1.82674	-2.86752	-3.00728
UR	SN-011	-4.79583	0	-2.7136	0	-2	0	-2.64575	-2	0	0	-2.44949	0	0	0	2.2
CP	Oxidative Phosphorylation	-6.55744	-2.44949	-2.52982	N/A	N/A	N/A	-2.23607	N/A	N/A	N/A	-2	-0.707107	N/A	N/A	3.31662
CP	Electron transport, ATP synthesis, and heat production by uncoupling proteins	-7.2111	-1.88982	-2.11058	-1.63299	-2.23607	N/A	-3.16228	N/A	0	N/A	-2	-1	N/A	N/A	3.87298
CN	ACE2	-6.92145	0	0	0	-1.95815	0	-2.43512	-2.63369	0	-2.96512	0	0	0	0	0
CN	ETV3	-8.68533	0	-3.4641	0	0	0	0	0	0	0	0	0	0	0	0
CN	pomalidomide	-7.49226	0	-3.69504	0	0	0	0	0	0	0	0	0	0	0	0
CN	DLEU7	-8.3001	0	0	0	0	0	0	0	0	0	0	-2.61602	0	0	0
CN	VP3.15	-6.9186	0	0	0	0	0	0	-1.41421	0	0	0	-2.68701	0	0	0
CN	glycitein	-7.05608	0	0	0	0	0	0	0	0	0	0	0	0	0	2.66789
CN	N-(1-carbamoyl-2-phenyl-ethyl) butyramide	-8.29998	0	0	0	-2	0	0	0	0	0	0	0	0	0	0
CN	mir-140	-8.21939	0	0	0	0	0	0	0	-1.63299	-1	0	0	0	0	0
CN	bisindolylmaleimide II	-7.78499	0	0	0	0	0	0	0	0	1.32518	0	0	0	0	0
CN	N-[(2Z)-3-(4,5-dihydro-1,3-thiazol-2-yl)-1,3-thiazolidin-2-yl idene]-5H dibenzo[a,d][7]annulen-5-amine	-8.17965	0	0	0	-0.301511	-0.981023	0	0	0	0	0	0	0	0	0
CN	ADIPOQ	-7.47067	0	0	0	0	0	0	0	0	0	0	0	0	0	0
CN	2-aminopurine	-7.4862	0	0	0	0	0	0	0	0	0	0	0	0	0	0
CN	cdc25C phosphatase (211-221)	-7.32352	0	0	0	0	0	0	0	0	0	0	0	0	0	0
CN	HSPA4	-7.22675	0	0	0	0	0	0	0	0	0	0	0	0	0	0
CN	rabusertib	-7.25778	0	0	0	0	0	0	0	0	0	0	0	0	0	0
CN	MDM4	-7.11251	0	0	0	0	0	0	0	0	0	0	0	0	0	0
CN	atazanavir	-7.03598	0	0	0	0	0	0	0	0	0	0	0	0	0	0
CN	CAF-1	-7.00063	0	0	0	0	0	0	0	0	0	0	0	0	0	0
CN	apigenin	-6.96352	0	0	0	0	0	0	0	0	0	0	0	0	0	0
CN	ACAP1	-6.97469	0	0	0	0	0	0	0	0	0	0	0	0	0	0
CN	ACOD1	-8.05823	0	0	0	0	0	0	0	0	0.377964	0.377964	0	0	0	0
CN	PADI2	-7.89707	0	0	0	0	0	0	0	0	0	0	0	0	0	0
CN	NXN	-7.944	0	0	0	0	0	0	0	0	0	0	0	0	0	0
CN	pexidartinib	-7.78069	0	0	0	0	0	0	0	0	0	0	0	0	0	0
CN	DGKQ	-7.70574	0	0	0	0	0	0	0	0	0	0	0	0	0	0
CN	IL1RN	-7.70145	0	0	0	0	0	0	0	0	0	0	0	0	0	0
CN	WZ3105	-7.65812	0	0	0	0	0	0	0	0	0	0	0	0	0	0
CN	OTULIN	-7.65532	0	0	0	0	0	0	0	0	0	0	0	0	0	0
CN	quinapril	-8.47234	0	0	0	0	0	0	0	0	0	0	0	0	0	0
CN	HIVEP1	-8.5474	0	0	0	0	0	0	0	0	0	0	0	0	0	0
CN	CACTIN	-8.61586	0	0	0	0	0	0	0	0	0	0	0	0	0	0
CN	MYBBP1A	-8.1051	0	0	0	0	0	0	0	0	0	0	0	0	0	0
CN	PBLD	-8.1051	0	0	0	0	0	0	0	0	0	0	0	0	0	0
CN	bepafant	-8.1051	0	0	0	0	0	0	0	0	0	0	0	0	0	0
CN	3-aminobenzamide	-8.26443	0	0	0	0	0	0	0	0	0	0	0	0	0	0
CN	mir-506	-8.25299	0	0	0	0	0	0	0	0	0	0	0	0	0	0
CN	eugenol	-8.24445	0	0	0	0	0	0	0	0	0	0	0	0	0	0
CN	PPP4R1	-8.15206	0	0	0	0	0	0	0	0	0	0	0	0	0	0
CN	resolvin D2	-8.21939	0	0	0	0	0	0	0	0	0	0	0	0	0	0
CN	DHX58	-8.19837	0	0	0	0	0	0	0	0	0	0	0	0	0	0
CN	C-miR146a	-8.18575	0	0	0	0	0	0	0	0	0	0	0	0	0	0
CN	zofenopril	-8.18575	0	0	0	0	0	0	0	0	0	0	0	0	0	0
CN	ZBTB32	-8.18575	0	0	0	0	0	0	0	0	0	0	0	0	0	0
CN	dehydroxymethylepoxyquinomicin	-8.18575	0	0	0	0	0	0	0	0	0	0	0	0	0	0
UR	CITED2	-3.84583	0	-2.40386	0	-1.52953	0	-0.730229	0	0	-2.0325	-2.03419	0	1.77714	2.87192	1.89114
DE	Enteritis	-2.03432	0.421887	-0.572975	0	0.180526	2.40879	0	0.766347	0	1.54711	0.704575	0	1.36573	0.4821	1.57168
DE	Inflammation of the large intestine	-2.72495	0.228892	-0.274642	0	0.554647	2.44741	0	0.503521	0	1.1192	0.511624	0	0.948889	0	1.93938
DE	Colitis	-2.89049	0	-0.274642	0	0.347068	2.30814	0	0.119174	0	0.945974	0.531564	0	1.16966	1.05531	1.74677
DE	Abnormality of large intestine	-2.24483	0.38226	-0.00261855	0	0.702458	2.35498	0	0.738587	0	1.1192	0.493771	0	1.05207	1.05531	1.93938
CP	Response of EIF2AK4 (GCN2) to amino acid deficiency	-3.63803	N/A	0	-1	-2.12132	N/A	N/A	-1.63299	N/A	0	-1	1	-2	N/A	-2.23607
DE	Viral Infection	-3.16206	-1.56157	0.258921	1.31199	-1.28175	-2.0488	0	-2.56927	-0.00845642	-1.22106	-1.07627	-0.0799661	-2.27964	-1.98738	0
DE	Infection by RNA virus	-2.34405	-1.52802	0.261172	0	-2.05333	0	0	0	0.0379668	-1.78602	-2.00784	-1.0153	-1.76545	-1.51476	-0.439041
CP	Cellular response to hypoxia	-3.74166	-1.34164	-0.377964	-1.89737	-1.34164	-1	N/A	-1.63299	N/A	N/A	-1	0	0	N/A	N/A
UR	triptolide	-4.0108	-2.1636	0	-0.948111	-1.50756	0	0	-0.78302	-2.33998	0	-1.07718	0	0.00712561	0.741624	0
UR	Perm1	-3.84308	-2.4327	-1.91237	0	0	-2	0	-2	0	-2.23607	-2.44949	0	0	0	0
DE	Hereditary connective tissue disorder	-3.66789	-0.935459	-1.48114	0	-0.239569	-0.527816	N/A	-0.0331715	-2.26396	-1.73163	-1.46602	0	0	-0.507093	0
DE	Bleeding	-4.29116	-0.816096	-2.40318	0	-1.55864	0	0	0	-1.98723	-1.80836	-0.883645	0	-0.52673	0	0
DE	Development of benign tumor	-2.14971	-1.43929	-0.336772	0.613226	-1.21507	-0.360461	-0.757175	-0.788848	-0.00273928	0	-2.10027	0	0.15828	0.612323	0.655945
DE	Lymphoproliferative disorder	-2.11411	-1.6111	-2.13694	0	-1.60119	0	0	0	-1.35909	0	0	0	0	0	0
DE	Calcinosis	-2.05547	-1.28116	-1.9796	0	-1.05984	0	-1.94145	-0.779997	-1.06901	-1.06301	-1.10265	0	0	0	0
DE	B cell cancer	-2.18379	-0.685994	-1.63817	0	-1.40556	N/A	0	-1.40556	-0.926158	-0.691564	-1.77503	0	-0.152499	0	N/A
DE	B-cell neoplasm	-2.18379	-0.973329	-2.11295	0	-1.40556	N/A	0	-1.40556	-0.926158	-0.359856	-1.77503	0	-0.152499	0	N/A
DE	T-cell malignant neoplasm	-2.31614	-0.368152	-0.685367	0	-1.98248	-1.96309	0	-1.06749	-1.02899	-1.67317	-2.58113	0	0	0	N/A
DE	Hematologic cancer	-2.20998	-1.13212	-1.95875	0	-1.27316	-1.62322	0	-0.583576	-0.265127	-1.02513	-2.37222	0	0	0	0.248233
DE	Hematological or lymphatic system tumor	-2.069	-1.26299	-1.90791	0	-1.49019	-1.70529	0	-0.831177	-0.435509	-0.743921	-1.99468	0	0	0	0.636393
DE	Hematopoietic neoplasm	-2.31391	-1.22078	-2.23209	0	-1.59344	-1.71077	0	-0.828168	-0.610827	-0.536175	-2.05523	0	0	0	0.376598
DE	Lymphocytic cancer	-2.1225	-1.42415	-1.92191	0	-1.90198	-1.9511	0	-1.46785	-1.20721	-1.59336	-3.00128	0	-0.924263	0	0.160305
DE	Malignant lymphocytic neoplasm	-2.1225	-1.42415	-1.92191	0	-1.90198	-1.9511	0	-1.46785	-1.20721	-1.59336	-3.00128	0	-0.924263	0	0.160305
DE	Neoplasia of blood cells	-2.39103	-1.58656	-2.50424	0	-2.19061	-1.84088	0	-1.14305	-0.442058	-1.2375	-3.52067	0	0	0	0.0211165
DE	Myeloid or lymphoid neoplasm	-2.42235	-1.21191	-2.20531	0	-1.87378	-1.80953	0	-1.17112	-0.268285	-1.27142	-3.14524	0	0	0	0.151899
CP	Mitochondrial translation	-5.56776	-2.44949	-2.23607	N/A	N/A	N/A	-2.44949	0	N/A	N/A	N/A	-1.88982	N/A	N/A	N/A
UR	STAG2	-4.47214	-2.23607	-3.15246	0	0	0	-2	0	0	-2	0	0	0	0	0
UR	ETV3	-5.2915	-2	-3.4641	0	-1.34164	0	-1.63299	0	0	0	0	0	0	0	0
CP	Mitochondrial protein import	-4.58258	-2.23607	-2.33333	-1.34164	N/A	N/A	-2	N/A	N/A	N/A	N/A	N/A	N/A	0	N/A
UR	TEAD1	-4.43814	-0.382046	-2.40464	-0.467158	0	0.640513	-1.09771	-0.652753	0.895167	0	-0.359211	0	-0.121967	0.262111	1.33103
DE	Infection of mammalia	-3.74287	0	-2.18399	0	-0.50373	0	0	0	0	-0.66739	0	0	0	0	1.30138
UR	HBA1/HBA2	-4.24264	-1.63299	-1.63299	0	0	0	0	0	0	0	0	0	0	0	0
CP	Cristae formation	-3.87298	-2	-2.64575	N/A	N/A	N/A	0	N/A	N/A	N/A	N/A	0	N/A	N/A	N/A
DE	Limb defect	-2.72864	-0.0794043	0	0	1.94387	-0.255629	-1.51659	1.10403	0.187737	1.56844	0.725425	0	0	0	0
UR	GCN2iB	-4.48435	-0.0932505	0.220564	0	0	0	-1.26491	0	2.33333	0	0	0	0	0	-1.96931
DE	Non-malignant disorder	-2.73793	-1.18617	-0.198401	-1.41562	-0.410511	0.0376839	-1.77428	0.0358959	0.155332	-0.889322	-0.383612	0	-0.680009	0.20932	-0.47703
DE	Development of malignant tumor	-2.1903	0	0	0	-0.0186426	-0.0925458	0	1.64252	0	0.995266	-1.5023	0	0	0	0
DE	Tumorigenesis of epithelial neoplasm	-2.27203	0	0	0	-0.456525	-0.366129	0	-0.121482	-0.819204	-0.303537	-2.3514	0	0	0	0
DE	Development of carcinoma	-2.45131	0	0	0	-0.0447529	-0.362783	0	0.466808	0	0.147613	-1.84916	0	0	0	0
DE	Dysgenesis	-3.45212	0	0	0	0	-0.968504	0	0	0	-1.40707	-0.434296	0	0	0	0
DE	Leukemia	-2.58472	0	0	0	-0.35132	-0.635985	0	0.853206	0.578947	-0.996241	-1.30383	0	0	0	N/A
DE	Myelodysplastic syndrome or leukemia	-2.84569	0	0	0	-0.684211	-0.967175	0	0.578947	0.617213	-0.996241	-1.59027	0	0	0	N/A
DE	Liquid tumor	-2.88909	0	0	0	-0.684211	-0.953595	0	0.419172	0.884652	-1.08146	-1.59027	0	0	0	N/A
DE	COVID-19	-2.19046	N/A	-1.96865	0	N/A	N/A	N/A	N/A	N/A	N/A	N/A	N/A	N/A	N/A	N/A
DE	Lymphocytic neoplasm	-2.1225	-1.48139	0	0	0	0	0	0	0	0	0	0	0	0	0
DE	Familial congenital malformation	-2.32601	0.303908	0	0	0.0828126	-0.0355863	0	-0.354712	0	-0.902652	0.187458	0	0	0.0792852	0
DE	Dysplasia of skeleton	-2.20043	0	0	0	0	0	0	0	0	0	0.659126	0	0	0	0
DE	Hypoplasia of organ	-3.47671	0	0	0	-0.876908	-0.798803	0	-1.30663	0	-0.874502	0.0563826	0	-0.439089	0	0
UR	DDX5	-5.34172	0	-1.37452	0	0	0	0	0	0	0	0	0	0	0	0
UR	miR-3150a-3p (and other miRNAs w/seed UGGGGAG)	-4.6853	0	0	0	0	0	0	0	0	0	0	0	0	0	0
DE	Abnormal bone density	-3.65107	0	0	0	-0.178915	0	0	0.265663	0	0	0	0	-0.278414	0.055957	0
UR	miR-1343-5p (and other miRNAs w/seed GGGGAGC)	-4.31138	0	0	0	N/A	0	0	N/A	0	0	0	0	0	N/A	N/A
UR	miR-3175 (miRNAs w/seed GGGGAGA)	-4.00555	0	0	0	0	0	0	0	0	0	0	0	0	0	0
UR	miR-1249-5p (and other miRNAs w/seed GGAGGGA)	-3.87796	0	0	0	0	0	0	0	0	0	0	0	0	0	0
UR	lipopolysaccharide	7.88208	5.33167	7.92401	4.03012	4.37409	3.73511	1.29965	4.27569	4.94719	4.44402	4.63857	2.11056	-3.91401	-5.36381	-5.27115
CN	bleomycin	9.07411	6.49168	7.41086	7.48534	0	0	0	2.99382	3.90434	0	2.90567	0	0	0	0
UR	doxorubicin	7.054	3.2618	4.35153	2.98179	0.632798	2.50051	2.54231	0.449446	3.25503	0.790541	2.07823	0.104629	-3.19666	-3.45293	-3.47888
UR	OSM	4.97959	2.36481	4.05818	1.16052	1.09379	-0.672429	2.26221	2.01127	2.66423	3.37652	1.80523	1.5543	-2.11838	-2.77693	-2.35307
UR	IgE	4.55116	1.87597	2.99604	1.87164	2.62716	0.473016	-0.320256	2.19944	4.18491	0.786076	0.86957	1.97105	-0.150756	-1.88387	-2.53837
UR	tetradecanoylphorbol acetate	6.44771	1.52599	4.87446	4.20055	1.78109	0.821541	0	1.34372	3.99488	1.74595	1.93211	0	-1.62376	-2.72436	-3.3523
UR	cardiotoxin	4.80666	2.84019	3.89756	3.35659	1.66667	1.63299	0	2.33333	3.16228	3.31662	1.41421	0	-1.63299	-1.88982	-2.33333
CP	Neutrophil degranulation	4.84873	4.0032	7	4.318	3.1305	0.942809	1.2792	0.774597	5.35706	4.49073	3.27327	2.04124	-1.96396	-2.11695	-1.96396
UR	IL1B	5.7586	3.01359	4.88157	2.88202	2.69569	1.9511	1.62142	2.95481	2.97739	3.6324	3.22659	2.10945	-4.83772	-5.41213	-4.94672
UR	TNF	6.40625	2.60342	4.93059	3.06929	2.57014	0.988982	1.86429	2.60972	1.64666	2.90158	3.1841	1.63671	-3.12361	-4.90522	-4.64058
UR	TP53	6.38806	4.26832	4.43297	3.74989	3.53129	2.07767	2.45984	2.19614	3.97083	2.72275	3.02219	3.32176	-1.46069	-2.69076	-0.738826
UR	poly rI:rC-RNA	7.30315	3.13152	5.30633	2.08109	3.98418	3.21166	3.00818	3.89963	2.69768	3.70361	4.27312	1.75291	-1.78195	-2.83321	-3.2993
UR	IFNG	6.02312	3.9338	5.65014	1.97531	3.0022	1.99216	2.10235	3.22722	3.74134	3.17151	2.26963	2.54915	-2.65227	-2.32986	-3.22972
CN	CCR2	7.38223	4.84934	6.56066	4.81125	3.77124	3.20713	2.33333	4.12311	6.12701	3.63803	3.87298	0	0	-0.493197	0
UR	interferon alpha	7.25081	5.04424	6.50898	3.39546	3.29618	3.10349	1.77379	3.42424	4.21919	4.12356	4.06009	0	-0.860885	-2.25471	-1.74995
UR	decitabine	6.49424	5.66803	5.48686	5.57776	1.98979	3.36653	0.539694	2.31096	5.58556	1.50693	2.46043	1.47389	0.287016	-0.424098	-1.1026
UR	TGFB1	7.30644	5.5334	6.5089	6.37998	1.76316	2.66791	2.03427	2.53047	6.95221	2.53127	2.41913	3.36837	0.674765	0.691801	-0.260909
CP	Extracellular matrix organization	4.7001	4.15761	4.27099	4.64238	3.63803	3.35659	2.7136	3.29983	4.49013	3.5	3.60555	1.41421	3	3.63803	2.33333
UR	CCR2	4.53673	4.67627	5.29053	4.60923	3.77003	3.21159	2.34521	4.0692	4.807	3.76889	3.85039	0	2.13767	2.14418	1
UR	SORL1	5.21749	5.20855	5.04825	4.66792	3.29983	3.63803	1.88982	3	4.80196	3.83761	3.1305	1.88982	1.94145	2.49615	0
UR	CD44	4.48796	1.84022	2.76793	2.61868	2.04433	2.88932	0.836105	1.69285	1.60188	3.18692	2.57411	1.06901	1.60866	-0.0745872	0.672009
CP	GP6 Signaling Pathway	4.66667	2.83683	2.83683	2.83683	2.67261	1.73205	2.44949	2.88675	3.12772	2.13809	1.60357	0.447214	3.60555	3.35659	1.88982
UR	TWIST1	5.77061	3.92413	4.64105	3.35479	2.49534	2.37815	2.35923	2.78181	3.69753	2.05113	2.18124	0	2.26485	0	2.1173
UR	ELOVL3	4.47214	3.63803	3.8	2.18282	3	3.16228	2	3.05085	2.66789	3.29983	3.35659	0	2	2	1.38675
UR	tretinoin	5.73404	3.40754	4.27541	2.35761	2.92263	1.99058	2.54238	3.03692	3.07082	2.16863	2.45931	3.28839	0.0826488	0.000222139	0.296673
UR	bleomycin	5.7665	5.06768	5.12984	4.16191	4.17207	3.06619	3.08448	4.18461	4.14422	3.5553	3.53031	2.02526	0.797168	-0.53278	0.271565
CP	Pathogen Induced Cytokine Storm Signaling Pathway	4.48129	4.43877	4.93771	3.77171	3.53553	1.70561	2.32379	3.15682	3.4125	3.88771	3.02372	1.50756	1.21268	0.816497	0.534522
UR	thioacetamide	4.8576	4.01213	3.93291	4.42817	3.20875	3.21509	1.80255	2.89259	4.23113	2.70493	3.20676	2.39248	0.725866	0.0949158	-0.341882
UR	AGT	7.0106	4.10707	5.95987	5.54186	2.65391	3.57318	3.12725	3.79495	4.92056	3.67089	2.74525	2.01648	1.67603	0.235284	0.281163
DE	Invasion of tumor cell lines	6.19746	4.81009	6.44291	5.07103	2.53473	2.40906	0	3.68823	3.91699	2.41692	0.663106	0.674834	0.538367	0.471696	0
DE	Invasion of cells	5.73678	3.74097	5.36313	4.75023	2.16231	1.72779	2.18485	3.5074	3.3627	2.13486	0.224815	0.934476	0.514107	0.585697	0
DE	Cell movement of tumor cell lines	6.60381	3.89858	6.09101	4.40182	2.64687	1.8353	2.76289	3.12918	3.78818	2.76275	1.08723	1.99935	1.36946	1.21902	0
DE	Migration of tumor cell lines	6.58289	4.02285	6.33256	4.44059	2.62183	2.33175	2.83606	3.33668	3.89753	2.72874	1.52217	1.67391	0.872274	0.870365	0
DE	Migration of cells	7.08955	3.6258	5.99152	4.54465	1.98491	1.55887	2.94868	1.73993	3.92539	2.90915	1.27088	1.78295	0.884022	0.847626	0
DE	Cell movement	7.25026	3.76421	6.14485	4.59369	2.39352	1.16589	2.59985	2.04136	4.04368	3.46906	1.0648	2.03015	1.16963	1.25228	0
UR	SLC15A4	5.38341	3.89756	4.89332	3.84137	3.20831	2.53837	0	2.53374	3.63662	3.49929	3.05329	0	0	0	-1
UR	E. coli B4 lipopolysaccharide	5.07234	2.93469	5.11087	3.39902	3.84003	1.98107	1.79302	3.61667	2.42129	3.60526	3.64346	0.496369	0	0	-2.9342
DE	Cell movement of phagocytes	4.73668	2.84491	4.2652	2.91013	0.972321	-0.341336	2.07706	1.16273	3.0986	2.86823	1.45015	0.989236	-0.940505	0.080113	0.102334
DE	Migration of phagocytes	4.93888	3.58602	5.14309	4.49709	2.50428	0.459242	1.89715	2.54431	3.42993	3.34693	2.30129	0.91161	0	0	0
DE	Cell movement of leukocytes	5.40257	3.66935	4.31725	3.87226	1.32314	0.860916	2.64111	1.51785	4.29792	2.89647	2.09128	0.943019	0	-0.0449498	0
DE	Leukocyte migration	5.78621	3.3596	4.28708	3.44209	1.55784	1.04286	2.41329	1.70981	4.36686	3.31471	2.01166	0.640691	-0.71377	0.0397272	0
UR	puromycin aminonucleoside	5.00509	3.41397	3.77171	3.28877	2.52982	2.52982	0	0	3.55465	2.53966	2.33333	0.787562	0.0480569	-0.853206	0
UR	triamterene	4.55443	3.31231	3.9736	3.8517	2.37635	2.73861	1.69775	0	3.50325	2.35975	2.54951	0	0	-1.09109	0
DE	Interaction of tumor cell lines	4.691	1.82401	3.79406	3.69148	2.13613	2.38352	0	1.54001	2.9542	2.40115	0.872444	0	0	0	0
UR	lomustine	4.47214	3.1305	3.83761	3.7097	2.13767	2.53837	0	1.66448	3.35659	2.12132	2.33333	0	0	0	0
UR	RRAS2	5.12569	3.12772	4.3788	3.92232	2.67261	1.50756	0	2.67261	4.14614	2.82843	0	0	0	-0.774597	0
DE	Metastasis	4.76148	3.48482	5.04133	4.47113	2.40834	1.2386	0	1.92309	2.93524	2.56254	0.781976	0	-0.637813	0.7196	0
DE	Invasive cancer	4.70148	3.59861	5.03319	4.58904	2.38591	1.2514	0	2.0056	2.98549	2.64506	0.854059	0	-0.59909	0.757053	0.304497
DE	Advanced malignant tumor	4.76148	3.45437	5.04133	4.46339	2.42937	1.26143	0	2.01962	2.93524	2.62277	0.778509	0	-0.720646	0.627109	0.308263
CN	CSNK1E	8.35252	5.01129	0	0	2.26134	0	0	1.5162	5.04101	0	0	0	0	0	0
CN	CSDE1	7.65251	0	0	0	0	0	0	0	6.39602	0	0	0	0	0	0
CN	bromodeoxyuridine	7.92355	5.46454	6.66252	0	0	0	2.67189	0	5.28209	0	0	0	0	0	0
CN	stallimycin	7.75663	5.2445	6.45497	0	0	0	2.80702	0	5.05181	0	0	0	0	0	0
CN	chrysotile asbestos	7.59257	4.78814	4.98908	0	0	0	0	0	4.56556	0	0	0	0	0	0
CN	trichosanthin	7.69469	5.25465	6.01556	0	0	0	0	0	5.62226	0	0	0	0	0	0
UR	5-fluorouracil	5.20423	2.55809	0.389276	0.580164	0	0	0	2.07914	0.523803	0	0	0.513469	-2.00223	-3.16868	-2.55765
CN	decitabine	8.02897	4.89898	0	0	0	0	0	0	0	0	0	0	0	0	0
DE	Cell movement of blood cells	5.76436	0	0	3.42192	0	0	2.27146	0	0	0	0	0	0	0.125904	0
CN	APOC1	7.55689	0	0	0	0	0	1.52053	0	0	0	0	0	0	-4.10126	0
DE	Interaction of blood cells	6.20991	2.56327	0	0	0	0	0	0	2.87719	0	0	0	0	0	0
DE	Interaction of leukocytes	5.85381	0	0	0	0	0	0	0	2.81186	0	0	0	0	0	0
DE	Engulfment of leukocytes	5.53037	0	0	0	0	0	0	0	2.61481	1.93524	0	0	0	0	-1.36956
CN	PSEN2	7.49427	-1.06904	-2.18282	0	0	0	0	0	-1	0	0	2.51861	0	0	0
UR	torin1	5.5408	0	0	0	1.58424	1.9799	0	0	0	0	0	0	0	0	0
DE	Development of vasculature	5.23543	0	0	0	0	0	0	0	0	0	0	0	0	0	0
CN	MED13	7.53277	0	0	1.96983	0	0	0	0	0	0	0	0	-2.24525	0	0
CN	IFI16	7.47243	0	0	0	0	0	2.26779	0	0	0	0	0	0	0	0
CN	NOTCH3 coactivator complex:STAT1 dimer:HES1 gene	8.23239	0	0	0	0	0	0	0	0	0	2.33513	0	0	0	0
CN	pidnarulex	7.37751	0.904534	0	0	0	0	0	0	0	0	1.89737	0	0	0	0
CN	YBX1	8.22637	0	0	0	0	0	0	0.534522	0	0	0	0	0	0.258199	0
CN	apicularen A	7.60628	0	0	0	0	0	0	0	0	0	0	0	0	0	0
CN	EIF2AK2	7.71134	0	0	0	0	0	0	0	0	0	0	0	0	0	0
CN	MRE11	7.68672	0	0	0	0	0	0	0	0	0	0	0	0	0	0
CN	IRF1	7.81233	0	0	0	0	0	0	0	0	0	0	0	0	0	0
CN	NOTCH3 coactivator	7.83002	0	0	0	0	0	0	0	0	0	0	0	0	0	0
CN	IKBKE	7.94634	0	0	0	0	0	0	0	0	0	0	0	0	0	0
CN	CSDE1 HNRNPD PABP PAIP1 SYNCRIP	7.89953	0	0	0	0	0	0	0	0	0	0	0	0	0	0
CN	WDFY1	8.37389	0	0	0	0	0	0	0	0	0	0	0	0	0	0
CN	3M-003	8.48679	0	0	0	0	0	0	0	0	0	0	0	0	0	0
CN	USPL1	8.1051	0	0	0	0	0	0	0	0	0	0	0	0	0	0
CN	NOTCH3 coactivator complex:HES1 gene	8.05439	0	0	0	0	0	0	0	0	0	0	0	0	0	0
CN	5-O-mycolyl-beta-araf-(1->2)-5-O-mycolyl-alpha-araf-(1->1')-glycerol	8.30662	0	0	0	0	0	0	0	0	0	0	0	0	0	0
CN	CA9	8.27316	0	0	0	0	0	0	0	0	0	0	0	0	0	0
CN	ZC3HAV1	8.28474	0	0	0	0	0	0	0	0	0	0	0	0	0	0
CN	PTS	8.25299	0	0	0	0	0	0	0	0	0	0	0	0	0	0
CN	phenytoin	8.24216	0	0	0	0	0	0	0	0	0	0	0	0	0	0
CN	CCNA2	8.23656	0	0	0	0	0	0	0	0	0	0	0	0	0	0
CN	adavosertib	8.2272	0	0	0	0	0	0	0	0	0	0	0	0	0	0
CN	NXF1	8.21939	0	0	0	0	0	0	0	0	0	0	0	0	0	0
CN	CAPN3	8.21939	0	0	0	0	0	0	0	0	0	0	0	0	0	0
CN	NFkB (complex)	8.15206	0	0	0	0	0	0	0	0	0	0	0	0	0	0
CN	INF2	8.19424	0	0	0	0	0	0	0	0	0	0	0	0	0	0
CN	potassium tetraperoxochromate	8.18575	0	0	0	0	0	0	0	0	0	0	0	0	0	0
CN	potassium ferricyanide	8.18575	0	0	0	0	0	0	0	0	0	0	0	0	0	0
CN	2,2,2-trichloroethanol	8.18575	0	0	0	0	0	0	0	0	0	0	0	0	0	0
CN	CXCL6	8.18575	0	0	0	0	0	0	0	0	0	0	0	0	0	0
CN	ZC3H13	8.18575	0	0	0	0	0	0	0	0	0	0	0	0	0	0
CN	AP4B1	8.18575	0	0	0	0	0	0	0	0	0	0	0	0	0	0
CN	TRIM13	8.18575	0	0	0	0	0	0	0	0	0	0	0	0	0	0
UR	SPI1	5.31778	3.25798	3.73474	0	3.45252	0	1.34595	1.99065	2.63833	2.84667	2.99446	0	0.922684	3.53179	1.63862
UR	CHROMR	5.70399	2.03447	3.62607	0	3.74166	3.4641	3.14757	3.14757	1.39269	3.74166	3.5	0	1.43684	1.05792	-0.548088
UR	vidutolimod	4.76757	0.904534	3.27327	0	2.33333	2.82843	2.82843	2.33333	0	2.33333	1.88982	0	0	-0.710742	-0.816497
UR	NONO	4.83468	2.09514	3.65871	0	3.08382	2.28684	3.67621	3.25683	0	3.10552	2.77301	0	0	0	0
UR	IFNA2	5.3512	3.19435	4.81902	0	2.5946	1.45491	2.60082	1.65544	3.27138	1.7833	2.71858	0	-0.877569	-1.04935	-1.54175
UR	IRF7	4.77746	3.09373	3.69823	0	2.89933	2.1564	2.01266	2.37208	2.41176	2.97534	3.09815	0	0	0	0
UR	IFN beta	4.48871	1.75401	3.16598	0	2.90288	2.7443	2.2787	2.94124	2.03818	3.06752	3.47287	0	0	-1.35368	-1.56244
UR	IFNAR	4.52547	2.87494	3.75953	0	2.37237	0	2.78861	2.18019	2.51936	2.34914	2.15666	0	0	0	0
UR	IRF1	5.31477	3.01115	3.82384	0	2.44771	0	3.37464	2.45472	1.91718	2.51779	2.52034	0	0	0.682318	0.114871
UR	STING1	5.75701	2.41701	4.01006	0	3.05666	0	2.75803	3.37443	1.7566	2.5673	2.36615	0	0	0	0
UR	RIGI	4.94849	2.35924	4.08071	0	2.8991	0	2.89168	2.72294	2.34521	2.6295	2.97534	0	0	0	0
DE	Engulfment of cells	6.52192	3.33162	5.26102	0	0	-0.266254	0	0	0	2.83343	0	1.81106	0	-1.19666	-0.518203
CN	HUS1	7.77797	0	6.18205	0	0	0	0	0	4.37096	0	0	0	0	0	0
CN	USP15	8.20532	0	5.12095	0	0	0	0	-0.57735	0	0	0	0	0	0	0
CN	RPS15	7.53497	0	4.93484	0	0	0	0	0	0	0	0.57735	0	0	0	0
CN	GNL2	7.37583	0	4.39025	0	0	0	0	0	0	0	0	0	0	0	0
CN	doxorubicin	7.54594	0	4.58732	0	0	0	0	0	0	0	0	0	0	0	0
UR	medroxyprogesterone acetate	4.53883	1.80512	2.58166	3.31583	0.618442	0.841544	2.23379	-0.256826	1.99291	0.796084	1.43579	3.00965	-0.785776	-1.59192	-1.87617
CP	RHO GTPase cycle	4.47214	0.538816	2.12132	2.9673	-0.218218	0.816497	3.05329	-0.654654	1.80839	2.06474	0.816497	1.73205	1.46059	1.13389	1.26491
CP	Neuroinflammation Signaling Pathway	4.42326	1.70561	4.15761	2.18282	0.57735	1.1547	2.64575	0	2.5	1.96116	0.57735	0.816497	0.258199	0.471405	0.534522
CP	Mitochondrial Dysfunction	4.6467	0	1.85934	0.365148	-0.688247	0	1.06904	0	0.654654	-1.5	0.83205	1	1.29099	1.89737	-2.9824
UR	DYRK1B	5.15932	0	2.02032	0	0	0	2.21565	0	0	0	0	2.17843	0	0	-1.446
CP	Granzyme A Signaling	4.49073	1.13389	1.34164	1.88982	2.23607	N/A	N/A	2.23607	0	2.23607	2.23607	N/A	N/A	N/A	-3
DE	Leukopoiesis	4.65639	1.25677	2.23454	0	2.25881	0.053443	0	1.82062	0	2.46924	2.16198	0	0	0	0
DE	Chemotaxis of blood cells	5.34478	0	4.11437	0	1.71974	0	0	1.98213	0	1.20715	1.18218	0	0	0	0
UR	IFNL1	5.74309	2.63493	4.38186	0	0	0	2.42536	0	2.1776	2.21321	2.2188	0	0	0	-0.812872
UR	pyridostatin	4.68293	0	3.48777	0	0	0	2	0	0	1.96396	2.2	0	0	0	-0.685994
CP	Interferon alpha/beta signaling	4.47214	1.34164	3.77124	0	N/A	N/A	2.82843	N/A	1.26491	N/A	1	N/A	N/A	N/A	N/A
DE	Cell movement of melanoma cell lines	4.90763	1.99586	2.89151	2.38763	1.64139	0	0	1.76312	1.64695	0	0	0	0	0.382441	0
UR	CTNNB1	4.78625	1.29139	3.02353	2.65761	1.31319	0.394019	1.98414	1.69618	1.46133	0.999118	1.95859	0	0.197626	0	-1.69206
DE	Angiogenesis	5.23012	1.05342	3.27117	1.82292	0.534125	1.06835	2.13083	0.31755	1.31705	0.901478	-0.260148	0.504696	0.133617	-0.265016	-1.06003
DE	Vasculogenesis	4.719	0.672234	2.90835	1.87013	1.39533	1.51049	1.15971	1.08603	1.31493	0.860224	0.0867689	0.0570802	0.606452	0.0418803	-0.691905
UR	HAX1	4.69042	0	2.82843	2	0	0	0	0	0	0	0	0	0	0	0
UR	RICTOR	6.18363	2.22042	1.9903	0	0	0	1.91485	0	0	0	0	0	0	0	0
DE	Generation of reactive oxygen species	4.76262	1.93432	2.6884	0	0	0	0	0	0	0	0	0	0	0	1.09554
UR	KDM5A	4.83191	1.8462	1.34367	-0.0646846	0	0	0	0	0	0	0	0	0	0	-0.27735
CP	Phagosome Formation	6.28619	0.149071	3.11127	2.52982	1.60451	1.34164	0.852803	0.333333	2.61116	3.81032	1.93793	0.218218	-1.63299	0.654654	1.22474
DE	Synthesis of reactive oxygen species	5.53389	2.95897	3.25447	0	2.14286	0	0.464674	1.95853	2.53436	3.90109	2.64216	1.54465	0	0	0.935151
DE	Production of reactive oxygen species	4.92912	2.68655	2.84139	0	1.49526	0	0	0	2.66003	2.98088	2.17189	0.918627	0	0	0
DE	Inflammatory response	5.8337	3.42507	3.89669	0	1.92173	1.75544	0	2.44814	3.30542	2.00657	1.5951	2.37288	-1.65709	-1.01769	-1.40709
DE	Chemotaxis	6.05069	3.64712	4.63093	0	2.19832	1.50163	0	2.0913	3.27362	2.60635	2.23736	1.8762	0	0.273548	0
DE	Homing of cells	6.09566	3.93747	4.52075	0	2.20582	1.55213	0	1.95701	3.54014	2.9142	2.30419	1.32733	0	0.806818	0
DE	Endocytosis	5.9562	3.22518	4.59523	0	0	0	1.32059	0	3.74014	2.52996	0	1.38313	-1.03799	-0.617963	0
DE	Adhesion of immune cells	5.89259	2.67876	3.54014	0	0	0	0.696686	0	2.98276	3.03121	0	0	0	0	0
DE	Metabolism of reactive oxygen species	5.27228	2.99097	3.35491	0	0	0	0.197875	0	2.52269	3.75747	0	1.48032	0	0	0.972674
DE	Migration of antigen presenting cells	4.70699	3.45341	4.49835	0	2.80109	0	2.11516	0	2.89916	2.91686	0	0	0	0	0
DE	Adhesion of blood cells	6.17496	2.88068	3.93502	0	2.9339	0	0	0	3.12807	3.28396	0	0	0	0	0
DE	Binding of leukocytes	5.78011	2.66258	3.42361	0	2.31383	0	1.01195	0	2.69701	2.89589	0	0	0	0	0
DE	Binding of blood cells	6.14053	2.64478	3.65296	0	2.41187	0	1.01195	0	2.86217	3.00219	0	0	0	0	0
DE	Immune response of cells	4.93605	0	4.92483	0	3.04447	-0.0145579	0	2.07466	2.77766	3.09031	2.64693	0	0	0	-1.51396
DE	Homing of blood cells	5.72394	0	4.13892	0	2.11142	0	0	2.09267	3.42233	1.59967	1.36085	0	0	0	0
DE	Homing of leukocytes	5.66126	0	4.05269	0	2.11029	0.322907	0	2.09152	3.32499	1.48946	1.35837	0.576706	0	0	-2.22929
DE	Chemotaxis of leukocytes	5.34478	0	4.11437	0	1.71974	0.0764088	0	1.98212	3.16228	1.2118	0	0	0	0	-2.22885
DE	Chemotaxis of myeloid cells	4.89112	0	3.38563	0	1.57079	0.160817	0	1.5905	2.65299	1.26382	0	0	0	0	-1.76378
DE	Endocytosis by eukaryotic cells	5.4084	0	4.54657	0	0	-0.341654	0	0	3.14146	2.27267	1.53223	2.11409	0	-0.974846	-0.454015
DE	Phagocytosis	5.1691	0	4.49508	0	0	-0.274653	0	0	4.00725	2.85094	0	0	0	-0.814053	0
DE	Engulfment of blood cells	5.2695	0	4.00206	0	0	0	0	0	3.21703	1.94122	0	0	0	0	-0.764929
DE	Chemotaxis of phagocytes	5.07097	0	3.60943	0	0	-0.0384007	0	0	2.63125	1.29487	0	0	0	0	-1.45332
DE	Phagocytosis of cells	5.12715	0	4.21779	0	0	-0.311371	0	0	3.36541	2.40577	1.93189	0	0	0	-1.09453
DE	Engulfment of phagocytes	5.29859	0	3.83077	0	0	0	0	0	2.74303	1.98385	1.96351	0.667409	0	0	-1.25081
DE	Engulfment of antigen presenting cells	5.27904	0	3.78908	0	0	0	0	0	2.99208	1.81642	1.65689	0.480079	0	0	-0.670047
*	JAK3;RPS24;RTN2;SMTNL2;AK3;PGP;SNAI2;MID1IP1;SORL1;RGS22;SPEG;UBAC1;KCNIP2;SHOX2;TWNK;APH1B;HLCS;PRKN;ARMH4;COL8A1;SAMD9L;SH3BGRL2;CHAF1B;OTULINL;USP15;GBF1;DOCK10;INTS6L;SLC25A46;IFT81;CMYA5;XPNPEP2;ASB12;IFNLR1;TPM4;PPP2R3A;FGD2;CHRNG;EMB;COX10;GRAMD2B;PLEKHA5;DCN;NANOS1;GPX8;LRRK1;S100A11;CDH13;EIF1AX;PLEKHB1;TLCD5;FBXO27;THAP9;ENPP4;SAMM50;SGCE;NT5DC1;RGS9BP;TADA2B;TENT5A;TRIM56;MLIP;CCDC14;M…
