# Supplementary material for: Late‐Stage Skeletal Muscle Transcriptome in Duchenne Muscular Dystrophy Shows a BMP4‐Induced Molecular Signature
Source: J Cachexia Sarcopenia Muscle. 2025 Jul 10;16(4):e70005. doi: 10.1002/jcsm.70005 (PMC12245985; doi:10.1002/jcsm.70005)
Supplement: Supplementary file 12 — Table S5 Modules identified in the DMD skeletal muscle transcriptome using weighted gene co‐expression network analysis. [file JCSM-16-e70005-s011.xlsx]

## Sheet: Table S05
Table S5 Modules identified in the Duchenne muscular dystrophy skeletal muscle transcriptome using weighted gene co-expression network analysis.
Module	Module Size	Hub Gene	Symbol	Gene Name
blue	4261	ENSG00000166971	AKTIP	AKT interacting protein
brown	1438	ENSG00000120057	SFRP5	secreted frizzled related protein 5
cyan	551	ENSG00000205838	TTC23L	tetratricopeptide repeat domain 23 like
darkgreen	401	ENSG00000286952	NA	NA
darkgrey	351	ENSG00000173698	ADGRG2	adhesion G protein-coupled receptor G2
darkorange	289	ENSG00000185477	GPRIN3	GPRIN family member 3
darkred	407	ENSG00000203644	NA	NA
darkturquoise	394	ENSG00000134278	SPIRE1	spire type actin nucleation factor 1
green	1141	ENSG00000265097	RBM22P1	RNA binding motif protein 22 pseudogene 1
greenyellow	755	ENSG00000188833	ENTPD8	ectonucleoside triphosphate diphosphohydrolase 8
grey60	539	ENSG00000136527	TRA2B	transformer 2 beta homolog
lightcyan	549	ENSG00000207609	MIR491	microRNA 491
lightgreen	528	ENSG00000205041	NA	NA
lightyellow	470	ENSG00000289520	NA	NA
magenta	816	ENSG00000278829	NA	NA
midnightblue	551	ENSG00000235277	NA	NA
orange	319	ENSG00000150873	C2orf50	chromosome 2 open reading frame 50
pink	917	ENSG00000286812	NA	NA
purple	809	ENSG00000237200	NA	NA
red	971	ENSG00000181192	DHTKD1	dehydrogenase E1 and transketolase domain containing 1
royalblue	454	ENSG00000162300	ZFPL1	zinc finger protein like 1
salmon	625	ENSG00000266127	ZNF415P1	zinc finger protein 415 pseudogene 1
skyblue	237	ENSG00000275485	NA	NA
tan	638	ENSG00000196542	SPTSSB	serine palmitoyltransferase small subunit B
turquoise	5730	ENSG00000149131	SERPING1	serpin family G member 1
white	271	ENSG00000232977	LINC00327	long intergenic non-protein coding RNA 327
yellow	1188	ENSG00000183783	KCTD8	potassium channel tetramerization domain containing 8
