# Supplementary material for: Late‐Stage Skeletal Muscle Transcriptome in Duchenne Muscular Dystrophy Shows a BMP4‐Induced Molecular Signature
Source: J Cachexia Sarcopenia Muscle. 2025 Jul 10;16(4):e70005. doi: 10.1002/jcsm.70005 (PMC12245985; doi:10.1002/jcsm.70005)
Supplement: Supplementary file 13 — Table S6 Genes in significant upregulated modules from the weighted gene co‐expression network analysis of the Duchenne muscular dystrophy skeletal muscle transcriptome [file JCSM-16-e70005-s024.xlsx]

## Sheet: Table S06
Table S6 Genes in significant upregulated modules from the weighted gene co-expression network analysis of the Duchenne muscular dystrophy skeletal muscle transcriptome
geneID	baseMean	log2FoldChange	lfcSE	stat	pvalue	padj	SYMBOL	GENENAME	DMD_2	DMD_3	DMD_4	Normal_1	Normal_2	Normal_3	Module	GS.DMD	kME
ENSG00000149131	1834.97	1.55745	0.267612	5.81981	5.89145e-09	1.25651e-06	SERPING1	serpin family G member 1	2347.81	2921.14	2949.01	780.544	1011.08	1000.22	turquoise	0.979152	0.99649
ENSG00000225855	83.1452	0.724704	0.344747	2.10213	0.0355416	0.148112	RUSC1-AS1	RUSC1 antisense RNA 1	96.6955	104.447	109.717	57.5701	62.0221	68.4188	turquoise	0.971902	0.995532
ENSG00000101577	291.328	1.1073	0.281131	3.93871	8.19194e-05	0.00213948	LPIN2	lipin 2	353.764	400.382	439.823	164.677	188.407	200.912	turquoise	0.975789	0.994881
ENSG00000116717	312.741	1.52214	0.285031	5.34024	9.28247e-08	1.24247e-05	GADD45A	growth arrest and DNA damage inducible alpha	397.395	511.599	482.756	144.595	168.513	171.59	turquoise	0.984181	0.993848
ENSG00000123384	15039.4	1.66951	0.273209	6.11074	9.917e-10	3.1415e-07	LRP1	LDL receptor related protein 1	22067.8	23267.6	23319.2	5502.63	8306.28	7772.59	turquoise	0.97677	0.993758
ENSG00000118508	60.2718	1.46824	0.417526	3.51653	0.000437235	0.00715147	RAB32	RAB32, member RAS oncogene family	81.3657	95.7435	88.7278	24.0991	30.4259	41.2685	turquoise	0.963752	0.99354
ENSG00000265907	15.2431	2.19995	0.727634	3.02343	0.0024993	0.0241962	NA	NA	22.405	27.079	25.7597	2.67768	7.02137	6.51608	turquoise	0.965791	0.993208
ENSG00000100316	2722.92	1.10293	0.244293	4.51477	6.33865e-06	0.000319768	RPL3	ribosomal protein L3	3511.7	4099.08	3536.71	1545.02	1770.56	1874.46	turquoise	0.980715	0.993069
ENSG00000101052	164.21	0.89246	0.291342	3.06328	0.00218928	0.0220568	IFT52	intraflagellar transport 52	202.825	217.115	220.388	111.124	110.001	123.805	turquoise	0.989682	0.992662
ENSG00000178700	104.95	0.929397	0.335885	2.76701	0.00565735	0.0430522	DHFR2	dihydrofolate reductase 2	133.251	135.878	144.063	61.5866	70.2137	84.709	turquoise	0.964171	0.992618
ENSG00000164054	450.327	1.15692	0.2869	4.03247	5.51942e-05	0.00160234	SHISA5	shisa family member 5	578.994	676.974	609.646	220.909	297.238	318.202	turquoise	0.960436	0.992448
ENSG00000134250	4084.88	1.55218	0.275369	5.63672	1.73319e-08	3.08551e-06	NOTCH2	notch receptor 2	5377.21	6927.38	5972.43	1669.53	2343.97	2218.72	turquoise	0.973151	0.992314
ENSG00000137752	93.6233	1.21221	0.357834	3.38763	0.000704983	0.00993851	CASP1	caspase 1	116.742	141.198	134.523	48.1982	52.6603	68.4188	turquoise	0.965619	0.991991
ENSG00000177106	61.152	2.72382	0.555624	4.90228	9.47318e-07	7.52996e-05	EPS8L2	EPS8 like 2	89.6202	115.086	114.488	5.35536	15.213	27.1503	turquoise	0.951698	0.991614
ENSG00000110274	428.085	0.76671	0.262651	2.91912	0.00351026	0.0308379	CEP164	centrosomal protein 164	492.911	537.228	587.703	285.173	328.834	336.664	turquoise	0.964872	0.99161
ENSG00000160691	722.96	0.677726	0.242521	2.7945	0.00519798	0.04051	SHC1	SHC adaptor protein 1	877.335	901.827	890.141	504.743	596.816	566.899	turquoise	0.978645	0.99125
ENSG00000126353	16.9276	3.2887	0.78224	4.20422	2.61988e-05	0.000919135	CCR7	C-C motif chemokine receptor 7	25.9427	31.9145	34.3463	2.67768	2.34046	4.34405	turquoise	0.989396	0.990521
ENSG00000198513	113.484	1.36811	0.357643	3.82536	0.000130581	0.00295467	ATL1	atlastin GTPase 1	150.939	154.253	186.042	48.1982	64.3626	77.1069	turquoise	0.95923	0.990467
ENSG00000280693	26.7517	1.01446	0.51151	1.98327	0.0473377	0.178083	SH3PXD2A-AS1	SH3PXD2A antisense RNA 1	35.3764	36.75	35.3003	16.0661	16.3832	20.6342	turquoise	0.979662	0.990192
ENSG00000158292	139.306	2.88902	0.46502	6.21268	5.20886e-10	1.93455e-07	GPR153	G protein-coupled receptor 153	218.154	209.862	309.116	16.0661	31.5962	51.0426	turquoise	0.963543	0.990069
ENSG00000149541	107.399	0.509848	0.320782	1.58939	0.111973	0.304931	B3GAT3	beta-1,3-glucuronyltransferase 3	122.638	129.109	126.89	78.9916	90.1076	96.6551	turquoise	0.94954	0.990016
ENSG00000144935	233.316	0.9786	0.291891	3.35262	0.000800504	0.0108793	TRPC1	transient receptor potential cation channel subfamily C member 1	300.699	316.244	311.979	137.901	146.279	186.794	turquoise	0.966925	0.989755
ENSG00000106571	371.126	1.52159	0.287712	5.28856	1.2328e-07	1.56211e-05	GLI3	GLI family zinc finger 3	507.062	554.152	590.565	157.983	225.854	191.138	turquoise	0.980045	0.989744
ENSG00000065357	133.841	1.4415	0.359649	4.00808	6.12153e-05	0.00172597	DGKA	diacylglycerol kinase alpha	188.674	205.994	192.721	49.5371	74.8946	91.2251	turquoise	0.953799	0.989715
ENSG00000103647	145.309	1.35517	0.33234	4.07767	4.54896e-05	0.00138903	CORO2B	coronin 2B	191.033	192.938	243.286	66.942	84.2564	93.3971	turquoise	0.967454	0.98939
ENSG00000139668	421.706	0.875526	0.262607	3.33398	0.000856141	0.011349	WDFY2	WD repeat and FYVE domain containing 2	540.08	521.754	576.254	259.735	321.813	310.6	turquoise	0.974022	0.989389
ENSG00000234500	25.4829	1.17152	0.532587	2.19969	0.0278292	0.125675	NA	NA	35.3764	37.2336	33.3922	12.0496	16.3832	18.4622	turquoise	0.965067	0.989323
ENSG00000101911	68.963	2.01102	0.415726	4.83736	1.31572e-06	9.67304e-05	PRPS2	phosphoribosyl pyrophosphate synthetase 2	115.563	98.1613	118.304	18.7438	30.4259	32.5804	turquoise	0.978022	0.988919
ENSG00000187037	13.8502	1.77443	0.713493	2.48696	0.0128839	0.0746055	GPR141	G protein-coupled receptor 141	17.6882	24.6612	21.9434	5.35536	5.85114	7.60209	turquoise	0.972567	0.988502
ENSG00000184371	362.566	1.08296	0.272938	3.96779	7.25425e-05	0.001957	CSF1	colony stimulating factor 1	432.771	487.905	557.173	216.892	235.216	245.439	turquoise	0.976249	0.988245
ENSG00000163017	32.3865	0.960626	0.478432	2.00786	0.0446577	0.17123	ACTG2	actin gamma 2, smooth muscle	42.4517	44.9704	41.0247	18.7438	21.0641	26.0643	turquoise	0.96532	0.987694
ENSG00000107521	177.109	0.793635	0.297678	2.66609	0.00767401	0.0528471	HPS1	HPS1 biogenesis of lysosomal organelles complex 3 subunit 1	200.466	247.096	226.113	117.818	131.066	140.096	turquoise	0.960673	0.987562
ENSG00000271943	11.4792	2.13282	0.819148	2.60371	0.00922205	0.0593963	NA	NA	15.3298	21.7599	19.0813	2.67768	3.51068	6.51608	turquoise	0.955889	0.987266
ENSG00000115252	222.533	1.30302	0.304045	4.28561	1.82235e-05	0.000697252	PDE1A	phosphodiesterase 1A	285.37	293.033	372.084	113.801	127.555	143.354	turquoise	0.972052	0.986768
ENSG00000184584	341.659	1.29564	0.318161	4.07227	4.65562e-05	0.00140828	STING1	stimulator of interferon response cGAMP interactor 1	433.95	514.501	508.515	155.305	181.385	256.299	turquoise	0.948717	0.986653
ENSG00000115935	721.121	1.16605	0.291677	3.99776	6.3944e-05	0.00178068	WIPF1	WAS/WASL interacting protein family member 1	929.22	939.544	1124.84	349.437	449.368	534.318	turquoise	0.949168	0.986326
ENSG00000275074	37.8552	2.41477	0.579638	4.166	3.09997e-05	0.00104485	NUDT18	nudix hydrolase 18	55.423	58.9935	77.2791	5.35536	10.5321	19.5482	turquoise	0.949419	0.98623
ENSG00000166086	410.094	1.30863	0.294969	4.43651	9.14307e-06	0.000426301	JAM3	junctional adhesion molecule 3	612.012	542.547	599.151	184.76	237.556	284.535	turquoise	0.964779	0.986207
ENSG00000105245	247.189	1.46658	0.346876	4.22798	2.35802e-05	0.00083957	NUMBL	NUMB like endocytic adaptor protein	340.793	379.589	369.222	85.6858	142.768	165.074	turquoise	0.943264	0.986156
ENSG00000123427	66.2568	1.84507	0.387559	4.76073	1.92889e-06	0.000130488	EEF1AKMT3	EEF1A lysine methyltransferase 3	99.0539	111.701	100.177	26.7768	31.5962	28.2363	turquoise	0.995583	0.986047
ENSG00000103187	188.849	1.84897	0.362724	5.09744	3.44278e-07	3.53147e-05	COTL1	coactosin like F-actin binding protein 1	238.201	275.142	373.993	62.9255	80.7458	102.085	turquoise	0.958393	0.985716
ENSG00000153029	239.146	1.36495	0.298265	4.57629	4.73294e-06	0.000260082	MR1	major histocompatibility complex, class I-related	308.954	333.652	391.166	116.479	152.13	132.494	turquoise	0.977243	0.985509
ENSG00000269889	2.70731	4.62712	1.9195	2.41058	0.0159271	NA	NA	NA	4.71685	5.80264	5.72438	0	0	0	turquoise	0.99794	0.985435
ENSG00000206052	82.3793	1.75898	0.367318	4.7887	1.67863e-06	0.000116643	DOK6	docking protein 6	116.742	118.954	145.972	36.1487	36.2771	40.1825	turquoise	0.989818	0.985183
ENSG00000234106	7.03026	0.620115	0.880221	0.704499	0.481122	NA	SRP14P2	signal recognition particle 14 pseudogene 2	8.25449	8.70396	8.58656	5.35536	5.85114	5.43006	turquoise	0.990044	0.985127
ENSG00000153790	32.4572	1.37977	0.500359	2.75756	0.00582344	0.0439958	C7orf31	chromosome 7 open reading frame 31	48.3477	43.0362	49.6113	13.3884	17.5534	22.8063	turquoise	0.962839	0.985089
ENSG00000105137	148.812	1.23565	0.321541	3.84291	0.000121585	0.00281317	SYDE1	synapse defective Rho GTPase homolog 1	172.165	229.204	225.159	80.3304	94.7885	91.2251	turquoise	0.968955	0.984536
ENSG00000118971	1035.47	1.40251	0.3149	4.45382	8.43575e-06	0.000401768	CCND2	cyclin D2	1334.87	1628.61	1544.63	392.28	656.498	655.952	turquoise	0.941854	0.984365
ENSG00000230825	13.4973	1.39463	0.705479	1.97686	0.0480579	0.179816	LOC101927354	uncharacterized LOC101927354	16.509	19.3421	22.8975	5.35536	8.1916	8.6881	turquoise	0.947682	0.984356
ENSG00000164342	224.067	1.4695	0.332266	4.42266	9.74953e-06	0.000448749	TLR3	toll like receptor 3	278.294	394.579	314.841	97.7353	112.342	146.612	turquoise	0.956821	0.984216
ENSG00000222845	3.30246	4.9106	1.81455	2.70623	0.00680515	NA	RN7SKP42	RN7SK pseudogene 42	5.89607	6.28619	7.6325	0	0	0	turquoise	0.9971	0.983966
ENSG00000099337	53.4836	1.4652	0.445936	3.28568	0.00101735	0.0128759	KCNK6	potassium two pore domain channel subfamily K member 6	75.4696	81.2369	79.1872	17.4049	33.9366	33.6664	turquoise	0.946052	0.983762
ENSG00000163513	2801.21	1.12607	0.245838	4.58051	4.63837e-06	0.000257244	TGFBR2	transforming growth factor beta receptor 2	3381.98	3749.95	4394.41	1707.02	1748.32	1825.59	turquoise	0.979864	0.983273
ENSG00000157064	79.7096	3.10867	0.445906	6.97157	3.13412e-12	2.3401e-09	NMNAT2	nicotinamide nucleotide adenylyltransferase 2	114.384	136.846	177.456	16.0661	12.8725	20.6342	turquoise	0.984835	0.9831
ENSG00000254087	152.463	1.69129	0.312881	5.40553	6.46159e-08	9.21782e-06	LYN	LYN proto-oncogene, Src family tyrosine kinase	201.645	248.546	248.056	73.6362	69.0435	73.8489	turquoise	0.991169	0.983032
ENSG00000182158	1106.67	1.05922	0.249893	4.23868	2.24837e-05	0.000812598	CREB3L2	cAMP responsive element binding protein 3 like 2	1608.45	1398.44	1480.71	627.916	751.287	773.241	turquoise	0.979302	0.98266
ENSG00000213088	223.056	1.40581	0.298918	4.70299	2.56377e-06	0.000165844	ACKR1	atypical chemokine receptor 1 (Duffy blood group)	349.047	322.53	300.53	107.107	114.682	144.44	turquoise	0.981363	0.982544
ENSG00000265123	3.84154	1.54836	1.23104	1.25777	0.208475	NA	RN7SL200P	RNA, 7SL, cytoplasmic 200, pseudogene	4.71685	5.80264	6.67844	1.33884	2.34046	2.17203	turquoise	0.948907	0.982282
ENSG00000162458	281.033	0.74714	0.277301	2.69433	0.007053	0.0498781	FBLIM1	filamin binding LIM protein 1	345.509	339.454	372.084	191.454	196.598	241.095	turquoise	0.959608	0.982116
ENSG00000140931	189.557	1.67384	0.309832	5.40239	6.57583e-08	9.31908e-06	CMTM3	CKLF like MARVEL transmembrane domain containing 3	277.115	252.415	336.784	84.3469	88.9373	97.7411	turquoise	0.985419	0.9819
ENSG00000114841	694.017	0.866786	0.255632	3.39076	0.00069699	0.00987755	DNAH1	dynein axonemal heavy chain 1	827.808	983.547	877.738	471.272	456.389	547.35	turquoise	0.969969	0.98147
ENSG00000162704	536.923	1.10035	0.283982	3.87471	0.000106753	0.00256075	ARPC5	actin related protein 2/3 complex subunit 5	665.076	762.08	769.929	307.933	298.408	418.115	turquoise	0.957946	0.981325
ENSG00000104921	8.00262	6.19141	1.48997	4.1554	3.24723e-05	NA	FCER2	Fc fragment of IgE receptor II	15.3298	18.375	14.3109	0	0	0	turquoise	0.997526	0.981094
ENSG00000140943	1427.48	0.286695	0.227679	1.25921	0.207955	0.442294	MBTPS1	membrane bound transcription factor peptidase, site 1	1556.56	1547.37	1602.83	1218.34	1338.74	1301.04	turquoise	0.957912	0.981001
ENSG00000126005	119.24	1.45225	0.35064	4.1417	3.44744e-05	0.00113723	MMP24OS	MMP24 opposite strand	136.789	189.553	197.491	56.2313	70.2137	65.1608	turquoise	0.963468	0.980553
ENSG00000096092	40.5975	1.38921	0.454639	3.05564	0.00224583	0.0223965	TMEM14A	transmembrane protein 14A	63.6775	56.5757	56.2897	17.4049	25.745	23.8923	turquoise	0.975815	0.980104
ENSG00000183722	1228.44	1.35434	0.269088	5.03309	4.8263e-07	4.62513e-05	LHFPL6	LHFPL tetraspan subfamily member 6	1911.5	1643.6	1744.03	559.635	786.393	725.456	turquoise	0.97404	0.98006
ENSG00000182580	53.9974	2.4564	0.512567	4.79236	1.64831e-06	0.000114907	EPHB3	EPH receptor B3	90.7994	103.48	80.1413	10.7107	11.7023	27.1503	turquoise	0.964168	0.979916
ENSG00000235865	215.77	1.77283	0.37196	4.7662	1.87733e-06	0.000127973	GSN-AS1	GSN antisense RNA 1	331.359	324.464	346.325	57.5701	125.214	109.687	turquoise	0.949374	0.979622
ENSG00000260027	58.049	2.75264	0.462414	5.95276	2.63656e-09	6.68165e-07	HOXB7	homeobox B7	106.129	96.2271	101.131	10.7107	21.0641	13.0322	turquoise	0.988555	0.979407
ENSG00000271605	33.2075	2.09487	0.526074	3.98209	6.83131e-05	0.00187456	MILR1	mast cell immunoglobulin like receptor 1	54.2438	45.454	62.0141	10.7107	10.5321	16.2902	turquoise	0.97772	0.978526
ENSG00000287134	259.525	1.01895	0.297674	3.42305	0.000619233	0.00909885	NA	NA	352.585	362.181	328.198	135.223	195.428	183.536	turquoise	0.954471	0.978359
ENSG00000166888	803.772	1.44159	0.308618	4.67112	2.9956e-06	0.000187582	STAT6	signal transducer and activator of transcription 6	911.532	1446.31	1166.82	356.131	471.602	470.243	turquoise	0.949647	0.978197
ENSG00000150995	1178.74	1.10419	0.237788	4.6436	3.42396e-06	0.000206021	ITPR1	inositol 1,4,5-trisphosphate receptor type 1	1724.01	1614.1	1489.29	712.263	745.435	787.359	turquoise	0.991069	0.97816
ENSG00000279520	20.8927	1.0371	0.574265	1.80596	0.070925	0.228643	NA	NA	27.1219	31.431	25.7597	10.7107	14.0427	16.2902	turquoise	0.945601	0.977845
ENSG00000115129	148.25	2.50726	0.40928	6.12602	9.01022e-10	2.91799e-07	TP53I3	tumor protein p53 inducible protein 3	163.911	262.569	330.106	34.8098	50.3198	47.7846	turquoise	0.958999	0.977777
ENSG00000105939	726.435	1.15434	0.254566	4.53453	5.77324e-06	0.000303321	ZC3HAV1	zinc finger CCCH-type containing, antiviral 1	1020.02	1014.49	973.144	440.478	397.878	512.598	turquoise	0.983697	0.977389
ENSG00000152127	457.981	1.53104	0.270609	5.65774	1.5338e-08	2.7533e-06	MGAT5	alpha-1,6-mannosylglycoprotein 6-beta-N-acetylglucosaminyltransferase	678.048	601.54	762.296	218.231	258.62	229.149	turquoise	0.987187	0.977375
ENSG00000181467	350.382	1.27956	0.309296	4.13703	3.51834e-05	0.00114871	RAP2B	RAP2B, member of RAS oncogene family	380.886	576.395	531.413	178.066	211.811	223.719	turquoise	0.948463	0.977369
ENSG00000164038	135.767	1.0416	0.3023	3.44559	0.00056982	0.00857158	SLC9B2	solute carrier family 9 member B2	192.212	173.112	183.18	87.0246	88.9373	90.1391	turquoise	0.995734	0.977014
ENSG00000106546	403.544	1.53235	0.256289	5.97898	2.24544e-09	6.04614e-07	AHR	aryl hydrocarbon receptor	580.173	579.78	639.222	216.892	197.769	207.428	turquoise	0.996861	0.976936
ENSG00000147889	8.80366	1.81365	0.877076	2.06784	0.0386552	NA	CDKN2A	cyclin dependent kinase inhibitor 2A	11.7921	16.9244	12.4028	2.67768	4.68091	4.34405	turquoise	0.955629	0.976883
ENSG00000100368	115.647	1.47132	0.382702	3.84456	0.000120767	0.00280026	CSF2RB	colony stimulating factor 2 receptor subunit beta	140.326	162.957	207.032	48.1982	55.0007	80.3649	turquoise	0.940548	0.976691
ENSG00000166813	125.738	1.93701	0.400763	4.83331	1.34284e-06	9.83884e-05	KIF7	kinesin family member 7	216.975	168.276	213.71	34.8098	46.8091	73.8489	turquoise	0.95729	0.976673
ENSG00000107611	230.8	1.13708	0.310092	3.66693	0.000245483	0.00469623	CUBN	cubilin	327.821	326.882	297.668	109.785	167.343	155.3	turquoise	0.954112	0.976518
ENSG00000038295	205.989	1.92316	0.354616	5.42322	5.85359e-08	8.51974e-06	TLL1	tolloid like 1	254.71	394.096	329.152	80.3304	69.0435	108.601	turquoise	0.964699	0.976432
ENSG00000116711	72.4507	2.01176	0.450773	4.46291	8.08559e-06	0.000391867	PLA2G4A	phospholipase A2 group IVA	87.2618	153.286	107.809	20.0826	30.4259	35.8384	turquoise	0.946322	0.976238
ENSG00000198189	290.276	1.02775	0.267908	3.83621	0.00012495	0.00286496	HSD17B11	hydroxysteroid 17-beta dehydrogenase 11	372.631	417.79	377.809	186.099	205.96	181.364	turquoise	0.989173	0.976226
ENSG00000205542	2539.36	1.16968	0.232901	5.02223	5.10737e-07	4.8242e-05	TMSB4X	thymosin beta 4 X-linked	3318.31	3348.12	3881.13	1583.85	1582.15	1522.59	turquoise	0.991611	0.975986
ENSG00000056972	513.882	0.754577	0.249174	3.02831	0.00245926	0.0239597	TRAF3IP2	TRAF3 interacting protein 2	595.503	675.04	664.982	390.941	360.43	396.395	turquoise	0.982448	0.9759
ENSG00000134369	1744.5	1.03174	0.259379	3.97773	6.95776e-05	0.00189	NAV1	neuron navigator 1	2483.42	2268.83	2277.35	946.56	1305.97	1184.84	turquoise	0.96453	0.975674
ENSG00000274654	29.5796	1.11394	0.520089	2.14182	0.0322082	0.138759	NA	NA	36.5556	42.0691	42.9328	13.3884	17.5534	24.9783	turquoise	0.922666	0.975375
ENSG00000156508	18998.5	1.71889	0.297841	5.77118	7.87192e-09	1.63047e-06	EEF1A1	eukaryotic translation elongation factor 1 alpha 1	24550	37764	25116.7	7988.86	8413.94	10157.5	turquoise	0.965818	0.975317
ENSG00000127990	569.968	1.04147	0.26177	3.97858	6.93278e-05	0.00188559	SGCE	sarcoglycan epsilon	814.836	682.293	805.229	330.693	399.048	387.707	turquoise	0.975509	0.975258
ENSG00000130244	63.0843	1.16283	0.418015	2.7818	0.00540581	0.0417072	FAM98C	family with sequence similarity 98 member C	77.8281	95.26	88.7278	29.4545	35.1068	52.1286	turquoise	0.928643	0.975208
ENSG00000153815	284.796	1.28887	0.328587	3.92246	8.76505e-05	0.00225308	CMIP	c-Maf inducing protein	331.359	492.741	388.304	135.223	159.151	201.998	turquoise	0.93893	0.975128
ENSG00000254710	8.3944	5.27396	1.4706	3.58626	0.000335458	NA	NA	NA	14.1506	22.727	12.4028	0	0	1.08601	turquoise	0.963942	0.975123
ENSG00000138801	251.012	1.18905	0.322354	3.68864	0.000225458	0.0043832	PAPSS1	3'-phosphoadenosine 5'-phosphosulfate synthase 1	318.388	326.398	402.614	128.529	135.746	194.396	turquoise	0.94376	0.975073
ENSG00000236556	23.4039	1.73091	0.60958	2.83951	0.00451829	0.0367388	NA	NA	36.5556	39.1678	32.4381	5.35536	11.7023	15.2042	turquoise	0.936087	0.974787
ENSG00000025708	241.931	1.26722	0.327187	3.87309	0.000107462	0.00257491	TYMP	thymidine phosphorylase	301.879	364.116	359.682	105.768	177.875	142.268	turquoise	0.945213	0.974683
ENSG00000166801	444.416	1.04783	0.304776	3.43803	0.000585957	0.00872898	FAM111A	family with sequence similarity 111 member A	561.305	650.379	585.795	234.297	263.301	371.416	turquoise	0.934093	0.974658
ENSG00000259070	187.05	0.722973	0.290309	2.49036	0.0127614	0.0740755	LINC00639	long intergenic non-protein coding RNA 639	224.05	214.698	260.459	132.545	143.938	146.612	turquoise	0.965284	0.974385
ENSG00000239926	31.4478	1.89349	0.539383	3.51047	0.000447323	0.00725587	NA	NA	51.8854	48.3553	48.6572	8.03304	18.7237	13.0322	turquoise	0.964412	0.974338
ENSG00000183160	174.784	2.54822	0.411247	6.19632	5.77993e-10	2.00815e-07	TMEM119	transmembrane protein 119	187.495	306.573	401.66	40.1652	58.5114	54.3006	turquoise	0.95506	0.974239
ENSG00000135736	57.2674	1.71444	0.483958	3.54254	0.000396297	0.00662267	CCDC102A	coiled-coil domain containing 102A	73.1112	89.4573	101.131	13.3884	33.9366	32.5804	turquoise	0.923712	0.974187
ENSG00000162512	487.158	1.29016	0.312555	4.12777	3.66292e-05	0.00118295	SDC3	syndecan 3	561.305	755.794	757.526	220.909	342.877	284.535	turquoise	0.942491	0.973884
ENSG00000131171	505.427	1.19416	0.24544	4.86539	1.1423e-06	8.71026e-05	SH3BGRL	SH3 domain binding glutamate rich protein like	695.736	733.067	681.201	314.627	313.621	294.309	turquoise	0.997256	0.973765
ENSG00000139194	21.4167	1.5133	0.573826	2.63721	0.00835909	0.0556781	RBP5	retinol binding protein 5	28.3011	33.3652	33.3922	12.0496	10.5321	10.8601	turquoise	0.990178	0.973635
ENSG00000258743	4.39544	4.29836	1.62466	2.64571	0.00815206	NA	LINC02301	long intergenic non-protein coding RNA 2301	9.4337	8.2204	7.6325	0	0	1.08601	turquoise	0.961556	0.973626
ENSG00000144671	8.38578	0.574631	0.81294	0.706856	0.479656	NA	SLC22A14	solute carrier family 22 member 14	9.4337	10.1546	10.4947	6.6942	7.02137	6.51608	turquoise	0.980593	0.973563
ENSG00000101955	214.705	2.28475	0.400885	5.69927	1.20321e-08	2.33498e-06	SRPX	sushi repeat containing protein X-linked	219.334	456.474	393.074	56.2313	78.4053	84.709	turquoise	0.945642	0.973553
ENSG00000164106	58.9897	1.32943	0.405839	3.27577	0.00105374	0.0131619	SCRG1	stimulator of chondrogenesis 1	67.2151	89.4573	96.3603	32.1322	35.1068	33.6664	turquoise	0.964728	0.973456
ENSG00000255270	14.0653	2.47955	0.797886	3.10764	0.00188585	0.019831	NA	NA	16.509	23.6941	31.4841	2.67768	3.51068	6.51608	turquoise	0.940537	0.973309
ENSG00000186716	394.857	1.23453	0.267176	4.62065	3.8253e-06	0.000219151	BCR	BCR activator of RhoGEF and GTPase	490.553	546.899	624.911	242.33	236.386	228.063	turquoise	0.985127	0.972979
ENSG00000166033	864.766	1.6771	0.370563	4.52581	6.01653e-06	0.000308019	HTRA1	HtrA serine peptidase 1	1115.54	1194.86	1642.9	251.702	448.197	535.404	turquoise	0.922136	0.972974
ENSG00000066248	20.9062	1.84217	0.601499	3.06262	0.00219406	0.0220568	NGEF	neuronal guanine nucleotide exchange factor	31.8388	31.9145	34.3463	8.03304	11.7023	7.60209	turquoise	0.985781	0.972966
ENSG00000250166	10.5009	1.62501	0.788835	2.06002	0.0393968	0.158448	NA	NA	12.9713	16.4408	18.1272	5.35536	4.68091	5.43006	turquoise	0.974546	0.972866
ENSG00000150636	158.302	1.53735	0.356363	4.31402	1.60313e-05	0.000646687	CCDC102B	coiled-coil domain containing 102B	265.323	219.533	222.297	60.2478	74.8946	107.515	turquoise	0.956231	0.972756
ENSG00000168016	429.119	1.31098	0.341804	3.83548	0.000125319	0.00286876	TRANK1	tetratricopeptide repeat and ankyrin repeat containing 1	496.449	634.905	704.098	167.355	280.855	291.051	turquoise	0.917766	0.972671
ENSG00000236849	13.5624	0.633593	0.664095	0.95407	0.340048	0.589062	LINC01474	long intergenic non-protein coding RNA 1474	15.3298	17.8915	16.2191	9.37188	11.7023	10.8601	turquoise	0.943487	0.972571
ENSG00000252835	222.48	1.97114	0.410749	4.79889	1.59551e-06	0.000112685	SCARNA21	small Cajal body-specific RNA 21	295.982	299.803	468.445	52.2148	107.661	110.773	turquoise	0.932966	0.972485
ENSG00000122180	980.701	1.28026	0.255784	5.00524	5.57931e-07	5.11421e-05	MYOG	myogenin	1563.64	1343.79	1261.27	527.503	557.029	630.973	turquoise	0.982899	0.972383
ENSG00000227082	62.4632	2.67667	0.560524	4.7753	1.79436e-06	0.000123535	LINC02798	long intergenic non-protein coding RNA 2798	97.8747	141.681	84.9116	5.35536	21.0641	23.8923	turquoise	0.938772	0.972311
ENSG00000168778	94.3478	1.21478	0.371268	3.27196	0.00106803	0.0132908	TCTN2	tectonic family member 2	122.638	151.836	121.166	42.8429	67.8732	59.7307	turquoise	0.945962	0.972264
ENSG00000285577	21.785	1.1356	0.580496	1.95625	0.0504357	0.185557	NA	NA	29.4803	30.9474	29.5759	9.37188	12.8725	18.4622	turquoise	0.925603	0.972254
ENSG00000125170	84.3317	1.32148	0.356634	3.70542	0.000211037	0.00418982	DOK4	docking protein 4	135.61	110.734	115.442	42.8429	50.3198	51.0426	turquoise	0.983502	0.972197
ENSG00000215808	103.416	2.43445	0.354722	6.86298	6.74372e-12	4.40201e-09	LINC01139	long intergenic non-protein coding RNA 1139	168.627	168.76	186.042	36.1487	31.5962	29.3223	turquoise	0.997313	0.972162
ENSG00000164294	226.301	1.68981	0.301855	5.59808	2.16737e-08	3.70138e-06	GPX8	glutathione peroxidase 8 (putative)	387.961	306.573	342.509	93.7188	121.704	105.343	turquoise	0.985718	0.971931
ENSG00000196576	866.681	1.57765	0.370701	4.25585	2.08255e-05	0.000770793	PLXNB2	plexin B2	1154.45	1330.25	1411.06	247.685	482.134	574.501	turquoise	0.914623	0.971857
ENSG00000168995	5.05038	5.51996	1.65144	3.34251	0.000830238	NA	SIGLEC7	sialic acid binding Ig like lectin 7	8.25449	7.73685	14.3109	0	0	0	turquoise	0.981748	0.971764
ENSG00000138172	167.961	1.46276	0.298345	4.90291	9.44275e-07	7.52996e-05	CALHM2	calcium homeostasis modulator family member 2	235.843	256.283	247.102	91.0411	97.1289	80.3649	turquoise	0.993814	0.971717
ENSG00000116741	297.548	3.06561	0.344183	8.90694	5.24613e-19	2.26014e-15	RGS2	regulator of G protein signaling 2	531.825	444.869	618.233	56.2313	83.0862	51.0426	turquoise	0.988478	0.971517
ENSG00000248866	42.0972	1.60435	0.461383	3.47725	0.000506578	0.0079477	USP46-DT	USP46 divergent transcript	60.1399	76.4014	53.4275	18.7438	21.0641	22.8063	turquoise	0.972016	0.971142
ENSG00000131400	9.7308	1.65879	0.839807	1.97521	0.0482449	0.180111	NAPSA	napsin A aspartic peptidase	11.7921	14.5066	18.1272	2.67768	5.85114	5.43006	turquoise	0.927419	0.971096
ENSG00000150760	1255.29	0.946257	0.252993	3.74026	0.000183832	0.00380396	DOCK1	dedicator of cytokinesis 1	1602.55	1819.61	1536.04	773.85	967.779	831.886	turquoise	0.969552	0.971066
ENSG00000278705	108.611	1.20243	0.350686	3.42879	0.000606285	0.00895747	H4C2	H4 clustered histone 2	148.581	132.494	173.639	53.5536	76.0648	67.3328	turquoise	0.957905	0.971026
ENSG00000258875	10.7283	1.00603	0.745003	1.35037	0.176897	0.402549	NA	NA	14.1506	14.5066	14.3109	6.6942	8.1916	6.51608	turquoise	0.984155	0.970989
ENSG00000146350	116.554	1.1463	0.343325	3.33881	0.000841369	0.0112223	TBC1D32	TBC1 domain family member 32	174.524	166.342	141.201	57.5701	76.0648	83.623	turquoise	0.956433	0.970971
ENSG00000118961	105.887	1.40236	0.375953	3.73014	0.00019137	0.00392204	LDAH	lipid droplet associated hydrolase	113.204	169.244	178.41	48.1982	64.3626	61.9027	turquoise	0.939628	0.970823
ENSG00000250250	29.951	0.917487	0.501969	1.82778	0.0675832	0.221956	CTD-2350J17.1	uncharacterized LOC101929472	38.914	39.6514	39.1166	14.7272	23.4046	23.8923	turquoise	0.924224	0.9707
ENSG00000163364	54.9067	1.65274	0.411459	4.01679	5.8996e-05	0.00168322	NA	NA	88.441	89.9409	71.5547	25.438	26.9153	27.1503	turquoise	0.988652	0.970286
ENSG00000087116	672.79	2.45436	0.316554	7.75337	8.94862e-15	1.37687e-11	ADAMTS2	ADAM metallopeptidase with thrombospondin type 1 motif 2	1341.94	1040.12	1032.3	163.338	266.812	192.224	turquoise	0.982594	0.969988
ENSG00000219607	33.9948	1.64721	0.510963	3.22373	0.00126535	0.0149189	PPP1R3G	protein phosphatase 1 regulatory subunit 3G	42.4517	65.2797	46.7491	13.3884	18.7237	17.3762	turquoise	0.954	0.969686
ENSG00000287712	4.09197	5.21284	1.72764	3.01732	0.00255018	NA	NA	NA	8.25449	5.80264	10.4947	0	0	0	turquoise	0.986884	0.969441
ENSG00000231795	3.21068	3.83561	1.7522	2.18903	0.0285949	NA	NA	NA	4.71685	7.73685	5.72438	0	0	1.08601	turquoise	0.936751	0.969341
ENSG00000065413	422.03	0.825313	0.291552	2.83075	0.00464384	0.0374796	ANKRD44	ankyrin repeat domain 44	464.61	551.251	602.968	246.347	334.685	332.32	turquoise	0.91695	0.969292
ENSG00000109944	97.9254	2.30296	0.361659	6.36776	1.91811e-10	7.94579e-08	JHY	junctional cadherin complex regulator	163.911	178.431	145.972	34.8098	35.1068	29.3223	turquoise	0.99466	0.969092
ENSG00000196369	127.519	0.86667	0.334101	2.59403	0.0094857	0.0604352	SRGAP2B	SLIT-ROBO Rho GTPase activating protein 2B	142.685	188.102	163.145	74.975	100.64	95.5691	turquoise	0.929321	0.968704
ENSG00000170166	56.6698	1.48903	0.404104	3.68476	0.000228918	0.00443048	HOXD4	homeobox D4	73.1112	93.3258	83.9575	32.1322	29.2557	28.2363	turquoise	0.985807	0.968508
ENSG00000172986	282.765	2.10888	0.332765	6.33744	2.33619e-10	9.31924e-08	GXYLT2	glucoside xylosyltransferase 2	465.789	351.06	560.989	99.0742	94.7885	124.891	turquoise	0.974984	0.968464
ENSG00000101871	235.202	2.22503	0.302411	7.35764	1.8719e-13	2.01613e-10	MID1	midline 1	378.527	362.181	421.696	85.6858	93.6183	69.5048	turquoise	0.993112	0.968427
ENSG00000198945	109.945	0.793983	0.326061	2.43507	0.0148887	0.0821512	L3MBTL3	L3MBTL histone methyl-lysine binding protein 3	141.506	151.836	124.982	74.975	78.4053	87.967	turquoise	0.964794	0.968364
ENSG00000213064	1177.92	0.626411	0.243854	2.5688	0.0102052	0.0635033	SFT2D2	SFT2 domain containing 2	1502.32	1469.52	1317.56	831.42	958.417	988.272	turquoise	0.956093	0.968338
ENSG00000167106	144.202	0.762698	0.309495	2.46433	0.0137269	0.0777555	FAM102A	family with sequence similarity 102 member A	186.316	163.925	194.629	93.7188	115.853	110.773	turquoise	0.956362	0.96829
ENSG00000177363	231.51	1.39859	0.361439	3.8695	0.000109058	0.00260158	LRRN4CL	LRRN4 C-terminal like	281.832	353.477	372.084	101.752	101.81	178.106	turquoise	0.929445	0.968262
ENSG00000254481	14.8026	2.56049	0.770816	3.32179	0.000894428	0.0117696	NA	NA	29.4803	26.5954	20.0353	2.67768	3.51068	6.51608	turquoise	0.967334	0.968222
ENSG00000133639	731.594	1.01031	0.296372	3.40891	0.000652227	0.0094278	BTG1	BTG anti-proliferation factor 1	926.861	1112.66	893.957	393.619	457.559	604.909	turquoise	0.929047	0.967997
ENSG00000259207	130.052	1.14203	0.314498	3.63128	0.000282022	0.00518187	ITGB3	integrin subunit beta 3	199.287	167.309	170.777	77.6527	78.4053	86.881	turquoise	0.985604	0.967994
ENSG00000188641	830.348	0.616461	0.245832	2.50765	0.0121537	0.0716079	DPYD	dihydropyrimidine dehydrogenase	981.105	926.971	1107.67	615.866	686.924	663.554	turquoise	0.960334	0.967934
ENSG00000150593	685.599	1.05332	0.265479	3.96764	7.2589e-05	0.001957	PDCD4	programmed cell death 4	920.965	923.103	932.119	440.478	375.643	521.286	turquoise	0.969918	0.967539
ENSG00000081377	340.712	1.52653	0.380003	4.01714	5.89086e-05	0.00168322	CDC14B	cell division cycle 14B	403.291	610.728	503.745	105.768	202.449	218.289	turquoise	0.910818	0.967438
ENSG00000135124	107.556	0.988916	0.341074	2.89942	0.00373857	0.032213	P2RX4	purinergic receptor P2X 4	143.864	132.977	152.65	66.942	62.0221	86.881	turquoise	0.95771	0.967435
ENSG00000184232	594.316	1.91691	0.381922	5.01912	5.19092e-07	4.86164e-05	OAF	out at first homolog	1014.12	749.024	1057.1	160.661	221.173	363.814	turquoise	0.938666	0.96732
ENSG00000172247	26.6269	2.72747	0.668833	4.07794	4.54355e-05	0.00138903	C1QTNF4	C1q and TNF related 4	47.1685	32.8816	59.1519	2.67768	7.02137	10.8601	turquoise	0.944553	0.967152
ENSG00000134287	324.45	1.3226	0.338856	3.90314	9.49508e-05	0.00236182	ARF3	ADP ribosylation factor 3	436.309	534.81	419.788	125.851	224.684	205.256	turquoise	0.929727	0.967141
ENSG00000077585	74.5717	1.35413	0.408637	3.31376	0.000920499	0.0120391	GPR137B	G protein-coupled receptor 137B	81.3657	122.822	117.35	32.1322	50.3198	43.4405	turquoise	0.931197	0.967011
ENSG00000257337	235.099	1.02038	0.286398	3.56282	0.000366891	0.00628236	LOC283335	uncharacterized LOC283335	285.37	362.181	296.714	157.983	149.789	158.558	turquoise	0.975536	0.967005
ENSG00000237161	2.39483	4.4595	2.03358	2.19293	0.0283126	NA	NA	NA	2.35843	6.28619	5.72438	0	0	0	turquoise	0.962649	0.966855
ENSG00000082512	302.669	0.937665	0.272546	3.44039	0.000580885	0.0086714	TRAF5	TNF receptor associated factor 5	377.348	391.194	424.558	215.553	182.556	224.805	turquoise	0.977178	0.966692
ENSG00000102445	85.7691	1.76407	0.405461	4.35077	1.35658e-05	0.000573765	RUBCNL	rubicon like autophagy enhancer	100.233	123.79	173.639	36.1487	36.2771	44.5265	turquoise	0.952562	0.966686
ENSG00000251669	26.2702	0.773931	0.508259	1.52271	0.127831	0.331801	FAM86EP	family with sequence similarity 86, member A pseudogene	30.6595	35.2994	33.3922	20.0826	17.5534	20.6342	turquoise	0.972946	0.966536
ENSG00000177989	125.13	1.1652	0.383964	3.03466	0.00240811	0.0236108	ODF3B	outer dense fiber of sperm tails 3B	158.015	181.332	180.318	49.5371	78.4053	103.171	turquoise	0.904208	0.966344
ENSG00000072042	226.326	0.52162	0.275242	1.89513	0.0580752	0.202427	RDH11	retinol dehydrogenase 11	260.606	286.747	252.827	175.388	197.769	184.622	turquoise	0.961412	0.96626
ENSG00000258510	5.38023	1.04753	1.02432	1.02265	0.306472	NA	LOC100422225	ATP binding cassette subfamily G member 2 (Junior blood group) pseudogene	5.89607	8.2204	7.6325	2.67768	3.51068	4.34405	turquoise	0.911611	0.966159
ENSG00000104419	1168.84	1.04735	0.281256	3.72384	0.000196217	0.0039825	NDRG1	N-myc downstream regulated 1	1251.15	1801.24	1673.43	721.635	703.307	862.294	turquoise	0.941186	0.966092
ENSG00000176014	708.411	1.83462	0.348856	5.25898	1.44859e-07	1.76294e-05	TUBB6	tubulin beta 6 class V	725.216	1425.51	1168.73	259.735	348.728	322.546	turquoise	0.941341	0.965873
ENSG00000077942	2585.85	2.5773	0.374229	6.88697	5.69924e-12	3.96023e-09	FBLN1	fibulin 1	4295.87	2927.43	6065.93	532.858	904.586	788.445	turquoise	0.958343	0.965696
ENSG00000157191	331.738	0.985435	0.307024	3.20964	0.00132903	0.0155062	NECAP2	NECAP endocytosis associated 2	346.689	497.576	477.985	195.471	215.322	257.385	turquoise	0.923293	0.965617
ENSG00000263368	2.39266	4.45356	2.03451	2.18901	0.0285962	NA	NA	NA	2.35843	5.31908	6.67844	0	0	0	turquoise	0.960953	0.965579
ENSG00000274666	9.7481	2.38519	0.891411	2.67574	0.00745635	0.0518622	NA	NA	12.9713	21.7599	14.3109	2.67768	3.51068	3.25804	turquoise	0.961443	0.965564
ENSG00000130429	43.1008	1.04833	0.45999	2.27902	0.0226659	0.109817	ARPC1B	actin related protein 2/3 complex subunit 1B	56.6022	54.1579	63.9222	20.0826	26.9153	36.9244	turquoise	0.916119	0.965372
ENSG00000155629	130.969	1.73954	0.374173	4.64902	3.33514e-06	0.000202482	PIK3AP1	phosphoinositide-3-kinase adaptor protein 1	139.147	229.688	235.653	54.8924	66.703	59.7307	turquoise	0.950264	0.965333
ENSG00000120093	211.205	1.57569	0.33037	4.76947	1.84716e-06	0.000126316	HOXB3	homeobox B3	312.491	386.359	249.964	91.0411	111.172	116.203	turquoise	0.963358	0.965312
ENSG00000221994	62.9085	0.711102	0.381865	1.86218	0.0625777	0.212516	ZNF630	zinc finger protein 630	74.2904	71.5659	88.7278	42.8429	46.8091	53.2146	turquoise	0.937027	0.965285
ENSG00000288109	6.25183	1.57228	0.996441	1.5779	0.114589	NA	NA	NA	9.4337	8.2204	10.4947	2.67768	2.34046	4.34405	turquoise	0.955424	0.965227
ENSG00000212978	50.4955	1.00245	0.435056	2.30419	0.0212117	0.104871	LOC339803	uncharacterized LOC339803	61.3191	62.8619	78.2331	25.438	32.7664	42.3545	turquoise	0.914397	0.965156
ENSG00000215720	3.63761	3.06646	1.53534	1.99725	0.0457986	NA	NA	NA	7.07528	6.76974	5.72438	0	1.17023	1.08601	turquoise	0.928438	0.964918
ENSG00000090659	25.6993	2.33437	0.671592	3.47587	0.000509195	0.00797714	CD209	CD209 molecule	29.4803	47.8718	51.5194	2.67768	12.8725	9.77411	turquoise	0.915983	0.964904
ENSG00000171291	68.2537	1.05456	0.398378	2.64713	0.00811788	0.0546802	ZNF439	zinc finger protein 439	79.0073	85.1053	112.579	36.1487	45.6389	51.0426	turquoise	0.925541	0.964884
ENSG00000140563	34.4275	2.05647	0.537164	3.82837	0.000128992	0.00293396	MCTP2	multiple C2 and transmembrane domain containing 2	42.4517	67.6974	56.2897	13.3884	9.36183	17.3762	turquoise	0.95741	0.964743
ENSG00000221818	795.626	1.31923	0.27399	4.81488	1.47286e-06	0.000105756	EBF2	EBF transcription factor 2	946.908	1150.86	1309.93	483.321	404.899	477.846	turquoise	0.971421	0.964661
ENSG00000134874	282.054	1.1735	0.269291	4.35776	1.31401e-05	0.000562862	DZIP1	DAZ interacting zinc finger protein 1	405.649	354.928	412.155	179.405	169.683	170.504	turquoise	0.991884	0.964647
ENSG00000284337	1.75662	4.01585	2.22772	1.80267	0.0714399	NA	LIMS3-LOC440895	LIMS3-LOC440895 readthrough	2.35843	5.31908	2.86219	0	0	0	turquoise	0.97	0.964646
ENSG00000111961	1902.58	0.931096	0.2376	3.91876	8.90052e-05	0.00226895	SASH1	SAM and SH3 domain containing 1	2640.26	2228.7	2619.86	1263.87	1371.51	1291.27	turquoise	0.982702	0.964427
ENSG00000135749	191.097	1.38184	0.33578	4.11531	3.86652e-05	0.00123391	PCNX2	pecanex 2	253.531	231.138	344.417	88.3634	120.534	108.601	turquoise	0.951705	0.964394
ENSG00000149257	987.312	1.57258	0.380962	4.12792	3.66056e-05	0.00118295	SERPINH1	serpin family H member 1	1261.76	1349.11	1823.21	299.9	492.666	697.22	turquoise	0.906305	0.964384
ENSG00000181264	99.6272	1.425	0.353786	4.02787	5.62853e-05	0.00162526	TLCD5	TLC domain containing 5	145.043	166.342	124.028	53.5536	47.9794	60.8167	turquoise	0.975297	0.964336
ENSG00000255043	40.7104	1.93115	0.507222	3.80731	0.000140489	0.00310971	NAV2-AS5	NAV2 antisense RNA 5	45.9893	73.9836	73.4628	13.3884	22.2343	15.2042	turquoise	0.948111	0.964291
ENSG00000279237	34.1137	1.64988	0.522801	3.15584	0.00160037	0.0176109	NA	NA	49.5269	43.0362	62.9681	10.7107	21.0641	17.3762	turquoise	0.942839	0.964271
ENSG00000259062	2.61119	3.51303	1.84166	1.90753	0.0564518	NA	ACTN1-AS1	ACTN1 antisense RNA 1	3.53764	5.31908	5.72438	0	0	1.08601	turquoise	0.923327	0.964143
ENSG00000072832	159.697	1.1537	0.358316	3.21979	0.00128285	0.0150758	CRMP1	collapsin response mediator protein 1	211.079	198.74	251.873	66.942	111.172	118.375	turquoise	0.91549	0.96409
ENSG00000259353	2.47542	4.50854	2.01822	2.23392	0.0254886	NA	NA	NA	2.35843	6.76974	5.72438	0	0	0	turquoise	0.959203	0.964044
ENSG00000164402	402.156	0.706917	0.282466	2.50266	0.0123263	0.0722111	SEPTIN8	septin 8	439.846	518.369	538.091	254.38	344.047	318.202	turquoise	0.915554	0.963966
ENSG00000197694	4891.22	0.793231	0.223962	3.54181	0.000397398	0.00663592	SPTAN1	spectrin alpha, non-erythrocytic 1	6569.4	5783.3	6256.74	3588.09	3599.62	3550.18	turquoise	0.990816	0.963912
ENSG00000120324	44.1957	1.85586	0.494067	3.75628	0.000172455	0.00366356	PCDHB10	protocadherin beta 10	54.2438	92.3586	61.06	16.0661	17.5534	23.8923	turquoise	0.945098	0.963905
ENSG00000119922	223.259	1.49199	0.306763	4.86365	1.15242e-06	8.71026e-05	IFIT2	interferon induced protein with tetratricopeptide repeats 2	365.556	345.257	277.632	111.124	105.321	134.666	turquoise	0.977072	0.963857
ENSG00000111341	1314.19	2.20872	0.365763	6.03868	1.55383e-09	4.52313e-07	MGP	matrix Gla protein	1429.21	2185.66	2867.91	381.569	602.668	418.115	turquoise	0.950404	0.963849
ENSG00000214189	18.8758	1.56882	0.613598	2.55676	0.0105653	0.0649936	NA	NA	23.5843	30.4638	30.53	10.7107	8.1916	9.77411	turquoise	0.976088	0.963846
ENSG00000163637	614.166	1.6786	0.295097	5.68831	1.28305e-08	2.4244e-06	PRICKLE2	prickle planar cell polarity protein 2	709.886	1020.3	1077.14	305.256	303.089	269.331	turquoise	0.971531	0.963709
ENSG00000110492	82.0908	2.59362	0.485681	5.34016	9.28634e-08	1.24247e-05	MDK	midkine	150.939	94.7764	177.456	13.3884	23.4046	32.5804	turquoise	0.951002	0.963532
ENSG00000026025	5056.02	1.89434	0.263411	7.19158	6.4047e-13	6.27107e-10	VIM	vimentin	8329.96	9214.59	6360.74	2159.55	2127.48	2143.79	turquoise	0.985702	0.963442
ENSG00000151079	40.3186	1.48253	0.522863	2.8354	0.0045768	0.0371053	KCNA6	potassium voltage-gated channel subfamily A member 6	54.2438	56.5757	67.7385	12.0496	18.7237	32.5804	turquoise	0.907797	0.963109
ENSG00000169239	224.725	0.596947	0.272292	2.19231	0.0283573	0.127339	CA5B	carbonic anhydrase 5B	274.757	252.898	284.311	180.743	173.194	182.45	turquoise	0.982841	0.963032
ENSG00000140025	73.1475	0.497115	0.357001	1.39248	0.163778	0.385105	EFCAB11	EF-hand calcium binding domain 11	84.9033	89.9409	82.0494	56.2313	57.3412	68.4188	turquoise	0.934133	0.962995
ENSG00000083857	3229.68	1.76351	0.377848	4.66724	3.05271e-06	0.000188826	FAT1	FAT atypical cadherin 1	4972.74	5933.68	4063.35	866.23	1502.57	2039.53	turquoise	0.919723	0.962846
ENSG00000140254	5.62098	3.77737	1.48316	2.54683	0.0108706	NA	DUOXA1	dual oxidase maturation factor 1	7.07528	11.1217	13.3569	0	0	2.17203	turquoise	0.921007	0.962774
ENSG00000108511	33.8361	1.99128	0.569706	3.49527	0.000473584	0.00757347	HOXB6	homeobox B6	51.8854	42.0691	68.6925	8.03304	11.7023	20.6342	turquoise	0.932703	0.962643
ENSG00000174348	1081.42	1.98682	0.39951	4.97313	6.58793e-07	5.93768e-05	PODN	podocan	1139.12	2152.29	1890	269.107	585.114	452.867	turquoise	0.920097	0.962585
ENSG00000114698	558.844	1.81926	0.331468	5.4885	4.05367e-08	6.23626e-06	PLSCR4	phospholipid scramblase 4	758.234	1032.87	821.448	200.826	331.175	208.514	turquoise	0.961955	0.962514
ENSG00000286288	10.3242	1.45693	0.792332	1.83878	0.0659471	0.218919	NA	NA	11.7921	15.4737	18.1272	5.35536	4.68091	6.51608	turquoise	0.946744	0.962463
ENSG00000267199	42.9045	0.965528	0.444409	2.17261	0.0298096	0.131797	NA	NA	60.1399	53.1908	57.2438	21.4214	33.9366	31.4944	turquoise	0.935216	0.96243
ENSG00000100979	383.093	2.40288	0.403329	5.95762	2.5593e-09	6.60713e-07	PLTP	phospholipid transfer protein	373.811	632.004	927.349	101.752	132.236	131.408	turquoise	0.940181	0.962117
ENSG00000114541	366.195	1.17585	0.305109	3.85385	0.000116273	0.00272243	FRMD4B	FERM domain containing 4B	464.61	448.254	610.6	188.776	264.472	220.461	turquoise	0.947359	0.962015
ENSG00000241684	479.049	0.920289	0.253527	3.62994	0.000283487	0.00520069	ADAMTS9-AS2	ADAMTS9 antisense RNA 2	630.879	675.04	574.346	342.743	312.451	338.836	turquoise	0.985082	0.961439
ENSG00000072110	800.76	1.43053	0.352023	4.06374	4.82928e-05	0.00144885	ACTN1	actinin alpha 1	1113.18	1398.44	993.179	298.561	406.069	595.135	turquoise	0.918395	0.961186
ENSG00000082074	193.557	2.32236	0.388886	5.97183	2.34607e-09	6.19845e-07	FYB1	FYN binding protein 1	218.154	300.286	449.364	65.6032	57.3412	70.5908	turquoise	0.956785	0.961102
ENSG00000144792	149.427	0.675422	0.323304	2.08912	0.0366968	0.151318	ZNF660	zinc finger protein 660	172.165	189.553	189.858	93.7188	111.172	140.096	turquoise	0.898973	0.961084
ENSG00000189149	24.3337	1.0745	0.553451	1.94146	0.052203	0.18947	NA	NA	27.1219	31.9145	40.0706	12.0496	16.3832	18.4622	turquoise	0.911837	0.96103
ENSG00000269190	106.322	2.08977	0.487433	4.2873	1.80859e-05	0.000693521	FBXO17	F-box protein 17	136.789	235.974	144.063	18.7438	49.1496	53.2146	turquoise	0.915166	0.96096
ENSG00000135315	226.977	0.385148	0.267097	1.44198	0.149308	0.36453	CEP162	centrosomal protein 162	258.248	259.184	253.781	202.165	191.917	196.568	turquoise	0.992719	0.960807
ENSG00000228158	3.34118	4.92408	1.84418	2.67006	0.00758373	NA	NA	NA	4.71685	4.83553	10.4947	0	0	0	turquoise	0.965901	0.960686
ENSG00000279149	7.07429	3.48416	1.24599	2.7963	0.00516919	NA	NA	NA	8.25449	17.4079	13.3569	0	2.34046	1.08601	turquoise	0.916751	0.96056
ENSG00000254582	13.874	2.01358	0.743548	2.70807	0.00676755	0.0485447	NA	NA	15.3298	23.6941	27.6678	5.35536	4.68091	6.51608	turquoise	0.946037	0.960552
ENSG00000172936	90.9412	1.71191	0.389816	4.39157	1.12533e-05	0.000498779	MYD88	MYD88 innate immune signal transduction adaptor	150.939	108.316	159.328	37.4875	37.4473	52.1286	turquoise	0.963397	0.96051
ENSG00000088367	419.872	1.01355	0.315235	3.21521	0.0013035	0.0152768	EPB41L1	erythrocyte membrane protein band 4.1 like 1	429.234	625.718	629.681	227.603	285.536	321.46	turquoise	0.906567	0.960324
ENSG00000167779	734.134	1.61121	0.380653	4.23276	2.30846e-05	0.000826022	IGFBP6	insulin like growth factor binding protein 6	1007.05	1123.29	1188.76	198.148	486.815	400.739	turquoise	0.912104	0.960148
ENSG00000163629	731.348	2.27638	0.29626	7.68374	1.54513e-14	2.21891e-11	PTPN13	protein tyrosine phosphatase non-receptor type 13	1127.33	1036.74	1473.07	265.09	277.344	208.514	turquoise	0.984988	0.960129
ENSG00000184992	92.5466	0.526627	0.326838	1.61128	0.107119	0.295978	BRI3BP	BRI3 binding protein	109.667	109.283	108.763	78.9916	72.5542	76.0209	turquoise	0.991687	0.960032
ENSG00000204991	31.9203	1.94424	0.58817	3.30558	0.000947812	0.0122919	SPIRE2	spire type actin nucleation factor 2	34.1972	51.2566	66.7844	8.03304	11.7023	19.5482	turquoise	0.910322	0.959895
ENSG00000133121	731.793	0.744598	0.274131	2.71622	0.00660326	0.0476838	STARD13	StAR related lipid transfer domain containing 13	862.005	827.359	1060.92	471.272	552.348	616.855	turquoise	0.92058	0.959891
ENSG00000184384	563.997	1.79017	0.264578	6.76614	1.32264e-11	7.70026e-09	MAML2	mastermind like transcriptional coactivator 2	898.56	958.886	767.066	274.462	250.429	234.579	turquoise	0.991519	0.959825
ENSG00000103335	807.859	1.19778	0.326838	3.66476	0.000247571	0.00472358	PIEZO1	piezo type mechanosensitive ion channel component 1	817.195	1243.7	1314.7	381.569	523.092	566.899	turquoise	0.905742	0.959801
ENSG00000226674	82.673	1.74245	0.383738	4.54071	5.60643e-06	0.000296728	TEX41	testis expressed 41	113.204	156.671	111.625	38.8264	40.958	34.7524	turquoise	0.97574	0.959759
ENSG00000172123	100.31	1.39267	0.367194	3.79272	0.000149005	0.00325199	SLFN12	schlafen family member 12	123.817	144.099	167.915	57.5701	43.2984	65.1608	turquoise	0.958744	0.959726
ENSG00000266028	473.721	1.08194	0.335009	3.22959	0.00123969	0.0147374	SRGAP2	SLIT-ROBO Rho GTPase activating protein 2	520.033	678.909	731.766	224.925	291.387	395.309	turquoise	0.895228	0.9596
ENSG00000278214	7.79958	2.01613	0.973254	2.07154	0.0383085	NA	LINC02139	long intergenic non-protein coding RNA 2139	14.1506	12.0888	11.4488	1.33884	2.34046	5.43006	turquoise	0.929456	0.959569
ENSG00000196924	7385.24	1.04865	0.278119	3.7705	0.000162918	0.00349891	FLNA	filamin A	10127.1	11446.7	8297.48	4029.91	4826.02	5584.28	turquoise	0.939145	0.95954
ENSG00000011304	658.684	0.570004	0.263787	2.16085	0.0307067	0.134251	PTBP1	polypyrimidine tract binding protein 1	688.66	852.021	820.494	483.321	511.39	596.221	turquoise	0.908527	0.95949
ENSG00000088986	449.746	1.28289	0.301627	4.25322	2.10714e-05	0.000776483	DYNLL1	dynein light chain LC8-type 1	715.782	518.369	679.293	211.537	287.876	285.621	turquoise	0.95316	0.959327
ENSG00000113211	11.9068	1.7198	0.758635	2.26697	0.0233919	0.112124	PCDHB6	protocadherin beta 6	15.3298	20.3092	19.0813	5.35536	7.02137	4.34405	turquoise	0.969531	0.959193
ENSG00000173040	158.677	1.29778	0.316414	4.10154	4.10404e-05	0.00129219	EVC2	EvC ciliary complex subunit 2	213.438	198.257	265.229	96.3965	84.2564	94.4831	turquoise	0.97532	0.959034
ENSG00000166793	58.5305	1.07667	0.411379	2.61723	0.00886461	0.0577769	YPEL4	yippee like 4	84.9033	76.4014	77.2791	32.1322	31.5962	48.8706	turquoise	0.943042	0.958953
ENSG00000247317	10.1871	1.55109	0.79131	1.96015	0.0499782	0.184422	NA	NA	15.3298	14.023	16.2191	5.35536	5.85114	4.34405	turquoise	0.987573	0.958926
ENSG00000154065	243.024	1.44172	0.363602	3.96511	7.33622e-05	0.00197281	ANKRD29	ankyrin repeat domain 29	275.936	472.915	316.749	101.752	132.236	158.558	turquoise	0.920959	0.958588
ENSG00000273179	13.0839	1.33634	0.718748	1.85926	0.0629899	0.213421	NA	NA	15.3298	22.727	18.1272	5.35536	9.36183	7.60209	turquoise	0.925862	0.958522
ENSG00000109610	302.434	2.42224	0.515554	4.69833	2.62301e-06	0.000168663	SOD3	superoxide dismutase 3	284.19	670.205	575.3	42.8429	88.9373	153.128	turquoise	0.89656	0.958453
ENSG00000168404	133.68	1.41428	0.324837	4.3538	1.33798e-05	0.00057072	MLKL	mixed lineage kinase domain like pseudokinase	212.258	182.3	188.904	76.3139	60.8519	81.4509	turquoise	0.982513	0.95843
ENSG00000267333	2.1574	4.31426	2.10255	2.05192	0.0401778	NA	NA	NA	2.35843	6.76974	3.81625	0	0	0	turquoise	0.957913	0.958332
ENSG00000198203	21.307	3.05688	0.821102	3.72291	0.000196942	0.00399091	SULT1C2	sulfotransferase family 1C member 2	23.5843	47.8718	42.9328	0	5.85114	7.60209	turquoise	0.892091	0.958183
ENSG00000100721	2.79345	4.67961	1.96044	2.38702	0.0169857	NA	TCL1A	TCL1 family AKT coactivator A	2.35843	6.76974	7.6325	0	0	0	turquoise	0.949899	0.95792
ENSG00000102699	948.716	0.870984	0.286622	3.03879	0.00237531	0.0234064	PARP4	poly(ADP-ribose) polymerase family member 4	1078.98	1304.63	1296.57	601.139	576.923	834.058	turquoise	0.919152	0.957873
ENSG00000135899	297.209	0.971761	0.278943	3.48373	0.000494481	0.00782598	SP110	SP110 nuclear body protein	416.262	406.185	358.728	199.487	176.704	225.891	turquoise	0.971104	0.957868
ENSG00000134242	31.7629	2.11753	0.529964	3.99562	6.45255e-05	0.00178656	PTPN22	protein tyrosine phosphatase non-receptor type 22	55.423	52.7073	46.7491	13.3884	8.1916	14.1182	turquoise	0.98291	0.957832
ENSG00000148700	1605.94	1.40289	0.24943	5.62441	1.86146e-08	3.2867e-06	ADD3	adducin 3	2173.29	2519.31	2298.34	935.849	943.204	765.639	turquoise	0.986766	0.957776
ENSG00000154237	323.929	1.27831	0.334452	3.82212	0.000132311	0.00297818	LRRK1	leucine rich repeat kinase 1	470.506	369.435	537.137	137.901	205.96	222.633	turquoise	0.927749	0.957759
ENSG00000081237	310.835	1.68834	0.341237	4.94771	7.50909e-07	6.41878e-05	PTPRC	protein tyrosine phosphatase receptor type C	319.567	535.777	567.667	140.578	159.151	142.268	turquoise	0.946414	0.957727
ENSG00000170915	73.8697	1.29986	0.439178	2.95976	0.0030788	0.0281615	PAQR8	progestin and adipoQ receptor family member 8	89.6202	117.987	107.809	24.0991	52.6603	51.0426	turquoise	0.896638	0.957709
ENSG00000250829	5.30561	3.01368	1.306	2.30756	0.0210239	NA	NA	NA	8.25449	8.70396	11.4488	0	2.34046	1.08601	turquoise	0.91536	0.957537
ENSG00000279041	71.7976	0.882362	0.377355	2.33828	0.0193728	0.0986312	NA	NA	76.6488	93.8093	108.763	48.1982	47.9794	55.3866	turquoise	0.932494	0.957517
ENSG00000226769	2.94355	4.74606	1.89013	2.51098	0.0120398	NA	GAPDHP54	glyceraldehyde 3 phosphate dehydrogenase pseudogene 54	7.07528	6.76974	3.81625	0	0	0	turquoise	0.983456	0.957347
ENSG00000177410	129.781	0.585197	0.306265	1.91076	0.0560357	0.198498	ZFAS1	ZNFX1 antisense RNA 1	149.76	156.188	161.237	107.107	93.6183	110.773	turquoise	0.966577	0.95734
ENSG00000125844	1794.83	0.95836	0.273212	3.50775	0.000451914	0.00730832	RRBP1	ribosome binding protein 1	2604.88	2022.7	2483.43	1014.84	1249.8	1393.35	turquoise	0.940251	0.957285
ENSG00000068079	107.728	1.19451	0.373667	3.19672	0.00138999	0.0159687	IFI35	interferon induced protein 35	112.025	169.727	167.915	58.909	58.5114	79.2789	turquoise	0.921524	0.957229
ENSG00000107798	415.715	1.08132	0.257608	4.19754	2.69827e-05	0.00094288	LIPA	lipase A, lysosomal acid type	543.617	602.024	547.632	285.173	271.493	244.353	turquoise	0.989211	0.957227
ENSG00000234060	2.78236	4.66148	1.91727	2.43131	0.0150444	NA	NA	NA	7.07528	5.80264	3.81625	0	0	0	turquoise	0.985413	0.957171
ENSG00000287335	2.78236	4.66148	1.91727	2.43131	0.0150444	NA	NA	NA	7.07528	5.80264	3.81625	0	0	0	turquoise	0.985413	0.957171
ENSG00000268043	263.063	0.941707	0.28857	3.26336	0.00110101	0.0135801	NBPF12	NBPF member 12	287.728	354.928	394.982	184.76	177.875	178.106	turquoise	0.957769	0.957039
ENSG00000020633	26.6146	1.61582	0.61321	2.63502	0.0084132	0.0559348	RUNX3	RUNX family transcription factor 3	31.8388	42.0691	46.7491	5.35536	15.213	18.4622	turquoise	0.88786	0.956965
ENSG00000103966	270.201	1.00894	0.31429	3.21021	0.00132637	0.0154858	EHD4	EH domain containing 4	306.595	329.3	447.455	160.661	170.853	206.342	turquoise	0.9265	0.956945
ENSG00000197555	289.688	1.23177	0.290474	4.24056	2.22965e-05	0.000810747	SIPA1L1	signal induced proliferation associated 1 like 1	439.846	417.79	361.59	172.71	147.449	198.74	turquoise	0.972839	0.956896
ENSG00000124549	99.2452	1.46504	0.448681	3.26521	0.00109383	0.0135146	BTN2A3P	butyrophilin subfamily 2 member A3, pseudogene	123.817	161.99	151.696	32.1322	43.2984	82.537	turquoise	0.897832	0.956882
ENSG00000159712	2.31087	4.40393	2.03754	2.1614	0.0306646	NA	NA	NA	4.71685	6.28619	2.86219	0	0	0	turquoise	0.976912	0.956872
ENSG00000260470	5.40036	1.59032	1.08691	1.46315	0.143425	NA	NA	NA	7.07528	9.67106	7.6325	1.33884	2.34046	4.34405	turquoise	0.899813	0.95681
ENSG00000159433	2204.2	0.79226	0.288565	2.74552	0.00604153	0.0451407	STARD9	StAR related lipid transfer domain containing 9	2653.23	2778.5	2952.82	1221.02	1628.96	1990.66	turquoise	0.891271	0.956801
ENSG00000213853	775.956	0.441865	0.252252	1.75168	0.0798284	0.246556	EMP2	epithelial membrane protein 2	827.808	974.843	878.692	595.784	655.328	723.284	turquoise	0.901821	0.956547
ENSG00000187474	125.945	2.49546	0.424297	5.88141	4.06797e-09	9.69325e-07	FPR3	formyl peptide receptor 3	201.645	156.188	284.311	29.4545	51.49	32.5804	turquoise	0.961512	0.956442
ENSG00000175220	666.469	0.697173	0.274959	2.53555	0.011227	0.0678755	ARHGAP1	Rho GTPase activating protein 1	807.761	825.425	840.529	404.33	588.625	532.146	turquoise	0.912402	0.956417
ENSG00000251675	6.56583	3.36941	1.27311	2.64661	0.0081304	NA	NA	NA	8.25449	9.67106	18.1272	0	1.17023	2.17203	turquoise	0.902675	0.956391
ENSG00000143036	27.1821	1.21309	0.549773	2.20652	0.0273475	0.124203	SLC44A3	solute carrier family 44 member 3	36.5556	32.8816	44.8409	10.7107	16.3832	21.7203	turquoise	0.907862	0.956052
ENSG00000167202	939.335	1.48583	0.342761	4.33488	1.45838e-05	0.0006053	TBC1D2B	TBC1 domain family member 2B	1031.81	1894.08	1226.92	400.313	514.9	567.985	turquoise	0.922751	0.955895
ENSG00000153071	1563.2	1.57601	0.273931	5.75329	8.75222e-09	1.7786e-06	DAB2	DAB adaptor protein 2	2387.91	2052.2	2583.6	747.073	936.183	672.242	turquoise	0.977662	0.955806
ENSG00000065485	121.332	1.52543	0.391741	3.89398	9.86145e-05	0.00242772	PDIA5	protein disulfide isomerase family A member 5	180.42	137.329	223.251	44.1817	67.8732	74.9349	turquoise	0.930934	0.95579
ENSG00000226632	17.0764	2.52868	0.766254	3.30005	0.000966676	0.0123916	NA	NA	35.3764	21.7599	30.53	1.33884	5.85114	7.60209	turquoise	0.933495	0.955704
ENSG00000214944	253.205	1.83909	0.416732	4.41312	1.0189e-05	0.000463043	ARHGEF28	Rho guanine nucleotide exchange factor 28	389.14	404.734	394.028	83.0081	70.2137	178.106	turquoise	0.931603	0.955696
ENSG00000123342	71.4155	1.84969	0.487296	3.79582	0.000147154	0.00322139	MMP19	matrix metallopeptidase 19	82.5449	125.24	127.844	24.0991	19.8939	48.8706	turquoise	0.91966	0.955444
ENSG00000132122	288.319	0.840241	0.320976	2.61777	0.00885064	0.0577382	SPATA6	spermatogenesis associated 6	338.434	365.566	406.431	152.628	209.471	257.385	turquoise	0.887305	0.955396
ENSG00000288979	18.4187	1.37349	0.621689	2.20929	0.0271548	0.123692	NA	NA	25.9427	28.0461	25.7597	8.03304	14.0427	8.6881	turquoise	0.955505	0.955394
ENSG00000148848	149.216	3.74401	0.418574	8.94467	3.73058e-19	2.00901e-15	ADAM12	ADAM metallopeptidase domain 12	303.058	338.971	190.813	24.0991	19.8939	18.4622	turquoise	0.984753	0.955262
ENSG00000187672	4.62722	3.48332	1.5478	2.2505	0.0244173	NA	ERC2	ELKS/RAB6-interacting/CAST family member 2	5.89607	10.1546	9.54063	0	0	2.17203	turquoise	0.909482	0.955217
ENSG00000273079	28.6087	2.4755	0.740677	3.34221	0.000831128	0.011127	GRIN2B	glutamate ionotropic receptor NMDA type subunit 2B	33.018	52.7073	60.106	2.67768	4.68091	18.4622	turquoise	0.897975	0.955173
ENSG00000258684	4.78286	3.53106	1.52612	2.31375	0.0206814	NA	BMS1P16	BMS1 pseudogene 16	8.25449	10.6382	7.6325	0	0	2.17203	turquoise	0.921646	0.955043
ENSG00000244198	27.6654	2.56669	0.580045	4.42499	9.64477e-06	0.000444878	NA	NA	47.1685	50.7731	43.8869	10.7107	5.85114	7.60209	turquoise	0.98919	0.955009
ENSG00000277159	9.46955	0.8672	0.787761	1.10084	0.270966	0.514229	NA	NA	11.7921	11.6053	13.3569	5.35536	8.1916	6.51608	turquoise	0.93256	0.954996
ENSG00000269220	4.69736	1.54577	1.11648	1.3845	0.166206	NA	LINC00528	long intergenic non-protein coding RNA 528	7.07528	6.28619	7.6325	2.67768	2.34046	2.17203	turquoise	0.987477	0.954892
ENSG00000155636	170.135	0.641106	0.288524	2.22202	0.0262818	0.12115	RBM45	RNA binding motif protein 45	199.287	222.918	199.399	139.239	126.385	133.58	turquoise	0.978062	0.954879
ENSG00000089472	66.6561	1.3717	0.433812	3.16197	0.00156707	0.0173376	HEPH	hephaestin	86.0826	78.8192	124.028	26.7768	38.6175	45.6125	turquoise	0.91763	0.954535
ENSG00000155254	271.276	1.59868	0.401138	3.98535	6.73814e-05	0.00185609	MARVELD1	MARVEL domain containing 1	443.384	337.52	443.639	77.6527	131.066	194.396	turquoise	0.911963	0.954499
ENSG00000184730	20.8057	2.09781	0.658089	3.18773	0.00143395	0.016326	APOBR	apolipoprotein B receptor	25.9427	31.431	43.8869	5.35536	11.7023	6.51608	turquoise	0.939768	0.954495
ENSG00000074410	36.5141	5.49101	0.878063	6.25355	4.01231e-10	1.5163e-07	CA12	carbonic anhydrase 12	74.2904	83.6547	56.2897	2.67768	0	2.17203	turquoise	0.981528	0.954465
ENSG00000278611	9.81087	1.52769	0.833218	1.83348	0.066731	0.220224	ZNF426-DT	ZNF426 divergent transcript	12.9713	17.4079	13.3569	2.67768	7.02137	5.43006	turquoise	0.914691	0.954382
ENSG00000155366	385.196	0.994629	0.285044	3.48939	0.000484128	0.00769821	RHOC	ras homolog family member C	498.807	437.616	602.968	235.636	282.025	254.127	turquoise	0.953611	0.954327
ENSG00000227671	259.456	0.678822	0.27625	2.45727	0.0139996	0.0786351	NA	NA	292.445	323.981	341.554	194.132	220.003	184.622	turquoise	0.959612	0.954189
ENSG00000240184	565.345	1.1078	0.335774	3.29923	0.000969507	0.0124163	PCDHGC3	protocadherin gamma subfamily C, 3	678.048	737.902	901.589	274.462	312.451	487.62	turquoise	0.900549	0.954129
ENSG00000132793	161.803	1.39755	0.375848	3.7184	0.000200489	0.00404377	LPIN3	lipin 3	181.599	215.181	307.208	66.942	106.491	93.3971	turquoise	0.917608	0.953969
ENSG00000035862	1859.38	1.54493	0.291203	5.30533	1.12468e-07	1.45945e-05	TIMP2	TIMP metallopeptidase inhibitor 2	3216.89	2091.37	3001.48	838.114	971.289	1037.14	turquoise	0.962894	0.953947
ENSG00000166482	1274.62	2.17891	0.343028	6.35198	2.12556e-10	8.63898e-08	MFAP4	microfibril associated protein 4	1792.4	1520.29	2951.87	433.784	516.071	433.319	turquoise	0.961126	0.953745
ENSG00000164530	1002.47	2.60846	0.42588	6.12487	9.07595e-10	2.91799e-07	PI16	peptidase inhibitor 16	2014.1	1036.25	2118.02	183.421	249.259	413.771	turquoise	0.940818	0.953667
ENSG00000185386	126.922	0.91706	0.312603	2.93363	0.00335025	0.0299079	MAPK11	mitogen-activated protein kinase 11	165.09	161.023	171.731	88.3634	97.1289	78.1929	turquoise	0.981641	0.953478
ENSG00000142089	875.131	1.09898	0.266691	4.12078	3.77587e-05	0.00121397	IFITM3	interferon induced transmembrane protein 3	1377.32	1102.02	1100.99	494.032	622.561	553.866	turquoise	0.967105	0.953225
ENSG00000158195	1531.88	0.885847	0.282769	3.13276	0.00173172	0.0186795	WASF2	WASP family member 2	1961.03	1693.89	2309.79	883.634	1107.04	1235.88	turquoise	0.917952	0.953207
ENSG00000288886	33.8723	1.57455	0.548557	2.87035	0.00410022	0.0344339	NA	NA	55.423	53.1908	43.8869	8.03304	19.8939	22.8063	turquoise	0.912424	0.953072
ENSG00000125730	6660.62	2.10957	0.424979	4.96395	6.90748e-07	6.10553e-05	C3	complement C3	6097.71	10848.5	15499.7	1823.5	2177.79	3516.51	turquoise	0.905578	0.953061
ENSG00000163519	2.238	4.3683	2.08609	2.09402	0.0362585	NA	TRAT1	T cell receptor associated transmembrane adaptor 1	2.35843	7.2533	3.81625	0	0	0	turquoise	0.95192	0.953045
ENSG00000151725	40.2244	1.10186	0.466415	2.3624	0.0181569	0.0941319	CENPU	centromere protein U	45.9893	58.5099	60.106	20.0826	32.7664	23.8923	turquoise	0.925379	0.952887
ENSG00000136068	2750.91	0.701648	0.274673	2.55448	0.0106345	0.0652555	FLNB	filamin B	2996.38	3839.41	3385.01	1685.6	2260.88	2338.19	turquoise	0.889942	0.952884
ENSG00000166548	438.473	1.01583	0.316507	3.20952	0.00132956	0.0155062	TK2	thymidine kinase 2	548.334	695.833	516.148	234.297	269.153	367.072	turquoise	0.9126	0.95281
ENSG00000170390	133.627	0.948407	0.340524	2.78514	0.00535039	0.0413983	DCLK2	doublecortin like kinase 2	185.136	192.454	150.742	70.9585	97.1289	105.343	turquoise	0.924487	0.952776
ENSG00000187747	8.60851	3.3758	1.21626	2.77556	0.00551062	NA	OR52B6	olfactory receptor family 52 subfamily B member 6	14.1506	17.8915	15.265	0	0	4.34405	turquoise	0.913755	0.952676
ENSG00000160211	99.6421	1.43235	0.34351	4.16974	3.0495e-05	0.00103774	G6PD	glucose-6-phosphate dehydrogenase	135.61	153.286	146.926	60.2478	56.171	45.6125	turquoise	0.986259	0.952653
ENSG00000146733	101.04	0.571923	0.327246	1.74769	0.0805186	0.247849	PSPH	phosphoserine phosphatase	114.384	113.635	134.523	78.9916	85.4267	79.2789	turquoise	0.953178	0.952646
ENSG00000095970	10.3834	4.68879	1.35513	3.46003	0.000540122	0.00826333	TREM2	triggering receptor expressed on myeloid cells 2	14.1506	13.5395	32.4381	0	0	2.17203	turquoise	0.925734	0.952634
ENSG00000260495	18.9672	3.434	0.771082	4.45348	8.44904e-06	0.000401768	NA	NA	29.4803	38.2007	36.2544	5.35536	2.34046	2.17203	turquoise	0.985119	0.952634
ENSG00000162645	851.143	1.14397	0.278915	4.10149	4.10494e-05	0.00129219	GBP2	guanylate binding protein 2	1117.89	1226.29	1171.59	473.949	658.839	458.297	turquoise	0.96021	0.952626
ENSG00000223768	214.205	1.12611	0.347883	3.23703	0.00120782	0.0144375	LINC00205	long intergenic non-protein coding RNA 205	274.757	274.175	332.968	92.38	170.853	140.096	turquoise	0.911176	0.952619
ENSG00000157168	12.2477	3.90785	1.11607	3.50145	0.000462732	0.00745529	NRG1	neuregulin 1	28.3011	21.7599	19.0813	0	0	4.34405	turquoise	0.935636	0.952576
ENSG00000132256	149.519	1.04343	0.364972	2.85892	0.00425091	0.0352459	TRIM5	tripartite motif containing 5	174.524	233.073	196.537	74.975	86.5969	131.408	turquoise	0.897522	0.952571
ENSG00000241111	22.3217	1.63127	0.629131	2.59289	0.00951719	0.0605463	PRICKLE2-AS1	PRICKLE2 antisense RNA 1	28.3011	38.6842	34.3463	5.35536	16.3832	10.8601	turquoise	0.910803	0.95256
ENSG00000163932	146.794	2.02549	0.40017	5.06157	4.1581e-07	4.12763e-05	PRKCD	protein kinase C delta	169.807	336.553	200.353	52.2148	63.1923	58.6447	turquoise	0.94464	0.95236
ENSG00000196968	299.203	0.63606	0.275151	2.31167	0.0207957	0.103479	FUT11	fucosyltransferase 11	387.961	323.497	381.625	212.876	234.046	255.213	turquoise	0.942795	0.952296
ENSG00000018408	1075.22	1.14814	0.27909	4.11385	3.89106e-05	0.0012399	WWTR1	WW domain containing transcription regulator 1	1652.08	1228.71	1565.62	614.528	607.348	783.015	turquoise	0.955295	0.952288
ENSG00000167766	656.265	0.984004	0.320022	3.0748	0.00210646	0.0214693	ZNF83	zinc finger protein 83	804.223	963.238	848.162	301.239	511.39	509.34	turquoise	0.891597	0.95215
ENSG00000158482	5.49339	1.84572	1.0682	1.72787	0.0840107	NA	NA	NA	9.4337	8.70396	7.6325	2.67768	2.34046	2.17203	turquoise	0.989593	0.95211
ENSG00000143344	628.438	1.62168	0.366055	4.43017	9.41586e-06	0.000436187	RGL1	ral guanine nucleotide dissociation stimulator like 1	860.826	701.636	1284.17	223.586	315.962	384.448	turquoise	0.92012	0.952099
ENSG00000197122	138.335	1.83978	0.42326	4.34668	1.38212e-05	0.000579229	SRC	SRC proto-oncogene, non-receptor tyrosine kinase	147.402	307.54	193.675	46.8594	58.5114	76.0209	turquoise	0.918526	0.952096
ENSG00000101335	962.45	1.34682	0.303678	4.43502	9.20639e-06	0.000428114	MYL9	myosin light chain 9	1153.27	1781.41	1209.75	535.536	483.304	611.425	turquoise	0.947398	0.952071
ENSG00000008277	437.661	1.51138	0.307488	4.91524	8.86733e-07	7.1877e-05	ADAM22	ADAM metallopeptidase domain 22	490.553	671.655	781.377	238.314	239.897	204.17	turquoise	0.960079	0.951888
ENSG00000049323	1325.43	0.869434	0.259351	3.35235	0.000801297	0.0108832	LTBP1	latent transforming growth factor beta binding protein 1	1850.19	1549.79	1740.21	894.345	832.032	1086.01	turquoise	0.954588	0.951764
ENSG00000136827	218.641	0.348132	0.276116	1.26082	0.207375	0.441611	TOR1A	torsin family 1 member A	231.126	256.283	247.102	187.438	181.385	208.514	turquoise	0.919538	0.951707
ENSG00000235978	37.5729	0.919746	0.456166	2.01625	0.0437734	0.168922	NA	NA	51.8854	52.7073	42.9328	24.0991	23.4046	30.4084	turquoise	0.950927	0.951695
ENSG00000204851	51.2582	1.94394	0.570961	3.40467	0.000662432	0.009534	PNMA8B	PNMA family member 8B	66.0359	100.095	78.2331	6.6942	30.4259	26.0643	turquoise	0.894227	0.9516
ENSG00000182326	3156.61	1.79185	0.298139	6.0101	1.85412e-09	5.32528e-07	C1S	complement C1s	4489.26	4159.52	6046.85	1370.97	1698	1175.07	turquoise	0.969716	0.951595
ENSG00000197442	510.214	1.04013	0.289235	3.59613	0.000322987	0.00569351	MAP3K5	mitogen-activated protein kinase kinase kinase 5	707.528	571.56	781.377	307.933	301.919	390.965	turquoise	0.945362	0.951486
ENSG00000227489	2.71068	4.63096	1.98124	2.3374	0.0194183	NA	NA	NA	2.35843	5.31908	8.58656	0	0	0	turquoise	0.943837	0.951427
ENSG00000138613	200.291	0.896017	0.289725	3.09265	0.00198378	0.0206012	APH1B	aph-1 homolog B, gamma-secretase subunit	231.126	281.911	268.092	148.611	142.768	129.236	turquoise	0.972862	0.951287
ENSG00000006756	157.194	1.3314	0.37692	3.53231	0.000411941	0.00682062	ARSD	arylsulfatase D	179.24	279.977	215.618	76.3139	72.5542	119.461	turquoise	0.916541	0.951271
ENSG00000047365	181.137	2.15283	0.323229	6.66038	2.73122e-11	1.47083e-08	ARAP2	ArfGAP with RhoGAP domain, ankyrin repeat and PH domain 2	306.595	272.24	308.162	76.3139	71.3839	52.1286	turquoise	0.989576	0.951267
ENSG00000198001	242.937	0.820398	0.30317	2.70606	0.00680861	0.0487257	IRAK4	interleukin 1 receptor associated kinase 4	291.266	352.027	287.173	162	154.47	210.686	turquoise	0.927187	0.951223
ENSG00000185896	1213.87	0.79067	0.267799	2.95247	0.00315241	0.0286161	LAMP1	lysosomal associated membrane protein 1	1257.04	1629.09	1728.76	826.064	971.289	870.982	turquoise	0.927276	0.951105
ENSG00000170385	446.735	1.23847	0.298487	4.14918	3.33671e-05	0.0011092	SLC30A1	solute carrier family 30 member 1	566.022	570.593	746.077	243.669	319.472	234.579	turquoise	0.955444	0.951004
ENSG00000163430	5526	1.30579	0.256378	5.09323	3.52018e-07	3.5768e-05	FSTL1	follistatin like 1	8018.65	7527.47	8060.88	3090.04	3763.45	2695.48	turquoise	0.977328	0.950893
ENSG00000146833	310.428	0.688634	0.279856	2.46068	0.0138676	0.0781476	TRIM4	tripartite motif containing 4	369.094	431.813	348.233	226.264	220.003	267.159	turquoise	0.937273	0.950881
ENSG00000229873	9.37732	2.59626	1.02096	2.54297	0.0109913	0.0669203	OGFR-AS1	OGFR antisense RNA 1	12.9713	16.4408	19.0813	0	2.34046	5.43006	turquoise	0.878625	0.95069
ENSG00000226137	87.6049	1.33155	0.441387	3.01673	0.00255516	0.0245623	BAIAP2-DT	BAIAP2 divergent transcript	123.817	115.569	137.385	29.4545	44.4687	74.9349	turquoise	0.894694	0.950683
ENSG00000155849	507.158	0.99713	0.296068	3.36791	0.000757413	0.0104342	ELMO1	engulfment and cell motility 1	655.642	562.372	809.999	301.239	319.472	394.223	turquoise	0.931466	0.950683
ENSG00000044524	443.997	2.82444	0.346932	8.1412	3.91369e-16	7.66407e-13	EPHA3	EPH receptor A3	659.18	695.833	978.868	132.545	119.363	78.1929	turquoise	0.981122	0.950386
ENSG00000120885	1467.04	1.89901	0.272422	6.97085	3.15041e-12	2.3401e-09	CLU	clusterin	2114.33	2633.43	2192.44	737.701	578.093	546.264	turquoise	0.985501	0.950377
ENSG00000067066	1095.5	1.05357	0.242198	4.35002	1.36125e-05	0.000573765	SP100	SP100 nuclear antigen	1497.6	1543.99	1393.89	781.883	652.987	702.65	turquoise	0.986809	0.95029
ENSG00000154096	289.269	3.03066	0.517679	5.85432	4.78967e-09	1.0851e-06	THY1	Thy-1 cell surface antigen	359.66	338.971	848.162	32.1322	94.7885	61.9027	turquoise	0.927289	0.950031
ENSG00000223764	48.1403	3.73332	0.604043	6.18055	6.3877e-10	2.18409e-07	LINC02593	long intergenic non-protein coding RNA 2593	117.921	79.3027	71.5547	4.01652	11.7023	4.34405	turquoise	0.974158	0.950019
ENSG00000101384	1329.79	0.683029	0.265127	2.57624	0.00998819	0.0625816	JAG1	jagged canonical Notch ligand 1	1569.53	1745.14	1601.87	939.866	894.054	1228.28	turquoise	0.919074	0.949954
ENSG00000197965	1002.62	1.29015	0.299113	4.31324	1.60879e-05	0.000647755	MPZL1	myelin protein zero like 1	1307.75	1363.14	1599.01	499.387	750.116	496.308	turquoise	0.950768	0.949824
ENSG00000266338	238.189	1.03927	0.293831	3.53695	0.000404769	0.00673812	NBPF15	NBPF member 15	317.208	325.431	318.657	145.934	187.237	134.666	turquoise	0.967438	0.949797
ENSG00000260293	24.2832	0.856541	0.542751	1.57815	0.114532	0.30963	NA	NA	28.3011	28.5296	37.2084	13.3884	18.7237	19.5482	turquoise	0.900544	0.949797
ENSG00000148180	24607.4	1.61625	0.386691	4.1797	2.91896e-05	0.0010073	GSN	gelsolin	26640.8	41469	43220.9	7130.66	16249.8	12933.3	turquoise	0.893435	0.949597
ENSG00000258744	23.075	0.929086	0.538355	1.72579	0.0843856	0.255874	NA	NA	30.6595	31.431	28.6219	16.0661	17.5534	14.1182	turquoise	0.981021	0.949552
ENSG00000286488	42.1053	1.78149	0.495215	3.5974	0.000321417	0.00568443	NA	NA	49.5269	56.5757	89.6819	17.4049	19.8939	19.5482	turquoise	0.939075	0.949506
ENSG00000225963	23.1094	1.44392	0.608817	2.37167	0.0177078	0.0925994	NA	NA	24.7635	33.8487	42.9328	8.03304	11.7023	17.3762	turquoise	0.889594	0.949459
ENSG00000084636	1132.55	1.82954	0.326886	5.5969	2.18224e-08	3.70138e-06	COL16A1	collagen type XVI alpha 1 chain	2071.88	1455.49	1776.46	388.264	661.179	442.007	turquoise	0.959778	0.94943
ENSG00000273749	416.338	0.718997	0.299713	2.39895	0.0164422	0.0882308	CYFIP1	cytoplasmic FMR1 interacting protein 1	438.667	540.129	575.3	251.702	322.983	369.244	turquoise	0.877455	0.949275
ENSG00000148344	30.5547	1.72143	0.611709	2.81413	0.00489097	0.0389343	PTGES	prostaglandin E synthase	37.7348	48.8389	54.3816	8.03304	9.36183	24.9783	turquoise	0.894598	0.949221
ENSG00000064309	722.954	1.51046	0.377825	3.99777	6.39427e-05	0.00178068	CDON	cell adhesion associated, oncogene regulated	1034.17	1058.01	1119.12	210.198	523.092	393.137	turquoise	0.906173	0.94922
ENSG00000183833	17.947	1.15532	0.604813	1.9102	0.0561069	0.198554	CFAP91	cilia and flagella associated protein 91	28.3011	23.2105	22.8975	10.7107	11.7023	10.8601	turquoise	0.978711	0.949049
ENSG00000125384	23.8643	4.86431	0.942038	5.1636	2.42241e-07	2.6623e-05	PTGER2	prostaglandin E receptor 2	30.6595	60.9277	46.7491	2.67768	0	2.17203	turquoise	0.961449	0.94902
ENSG00000171940	421.954	0.88723	0.285169	3.11125	0.00186298	0.0196237	ZNF217	zinc finger protein 217	568.381	460.343	615.37	269.107	279.685	338.836	turquoise	0.93901	0.948974
ENSG00000154721	649.009	1.07924	0.287584	3.75278	0.000174881	0.00370751	JAM2	junctional adhesion molecule 2	872.618	708.405	1062.83	384.247	413.091	452.867	turquoise	0.944816	0.948884
ENSG00000143515	552.708	1.41537	0.363855	3.88994	0.00010027	0.00245445	ATP8B2	ATPase phospholipid transporting 8B2	882.051	801.731	728.904	175.388	369.792	358.384	turquoise	0.907579	0.948774
ENSG00000167851	38.9904	2.69195	0.63369	4.24805	2.15641e-05	0.000789989	CD300A	CD300a molecule	44.8101	52.2237	105.901	5.35536	9.36183	16.2902	turquoise	0.911755	0.948746
ENSG00000231889	182.597	0.645132	0.296925	2.17271	0.0298019	0.131793	TRAF3IP2-AS1	TRAF3IP2 antisense RNA 1	189.853	244.194	233.745	143.256	135.746	148.784	turquoise	0.934867	0.948742
ENSG00000024422	1002.82	0.963244	0.314652	3.0613	0.00220379	0.0221004	EHD2	EH domain containing 2	1022.38	1387.31	1567.53	527.503	716.18	796.047	turquoise	0.883536	0.948572
ENSG00000175520	8.75917	1.80519	0.904557	1.99567	0.0459701	NA	UBQLN3	ubiquilin 3	14.1506	11.6053	15.265	2.67768	2.34046	6.51608	turquoise	0.926754	0.948504
ENSG00000149499	305.067	1.08015	0.3527	3.06251	0.0021949	0.0220568	EML3	EMAP like 3	339.613	499.51	403.569	135.223	205.96	246.525	turquoise	0.881326	0.948503
ENSG00000082397	788.046	1.76167	0.333295	5.28562	1.25281e-07	1.56899e-05	EPB41L3	erythrocyte membrane protein band 4.1 like 3	867.901	1649.4	1133.43	377.553	325.323	374.674	turquoise	0.949354	0.948372
ENSG00000172197	163.287	0.994556	0.329471	3.01865	0.00253906	0.0244496	MBOAT1	membrane bound O-acyltransferase domain containing 1	214.617	258.217	179.364	93.7188	110.001	123.805	turquoise	0.931082	0.948187
ENSG00000113721	3178.29	1.02221	0.314814	3.24702	0.00116622	0.0140767	PDGFRB	platelet derived growth factor receptor beta	3788.81	3817.17	5172.93	1648.11	1932.05	2710.69	turquoise	0.895561	0.948089
ENSG00000262228	13.2156	0.667087	0.676228	0.986482	0.323897	0.572547	NA	NA	16.509	16.9244	15.265	8.03304	11.7023	10.8601	turquoise	0.910528	0.947967
ENSG00000218676	43.8085	0.835167	0.420063	1.9882	0.0467901	0.176732	NA	NA	56.6022	52.7073	59.1519	33.471	31.5962	29.3223	turquoise	0.985174	0.947896
ENSG00000181631	62.2657	2.3956	0.481572	4.97453	6.54057e-07	5.93768e-05	P2RY13	purinergic receptor P2Y13	91.9786	84.6218	137.385	17.4049	28.0855	14.1182	turquoise	0.959901	0.947871
ENSG00000183323	12.7359	1.37908	0.732521	1.88265	0.0597474	0.206418	CCDC125	coiled-coil domain containing 125	16.509	14.9901	23.8516	5.35536	7.02137	8.6881	turquoise	0.918065	0.947867
ENSG00000197496	167.857	1.24255	0.389526	3.18991	0.00142318	0.0162549	SLC2A10	solute carrier family 2 member 10	229.947	247.579	230.883	56.2313	125.214	117.289	turquoise	0.89195	0.947838
ENSG00000224649	3.22067	4.87444	1.85141	2.63283	0.00846767	NA	NA	NA	8.25449	7.2533	3.81625	0	0	0	turquoise	0.976788	0.947781
ENSG00000140534	50.1531	1.71073	0.484209	3.53305	0.000410798	0.00681217	TICRR	TOPBP1 interacting checkpoint and replication regulator	89.6202	74.4672	66.7844	13.3884	32.7664	23.8923	turquoise	0.936615	0.947753
ENSG00000171314	223.37	1.01186	0.353885	2.85928	0.00424598	0.0352186	PGAM1	phosphoglycerate mutase 1	283.011	310.925	302.438	93.7188	172.024	178.106	turquoise	0.882283	0.94758
ENSG00000238025	16.0619	1.84403	0.708734	2.60187	0.00927173	0.0596186	ZDHHC4P1	zinc finger DHHC-type containing 4 pseudogene 1	25.9427	29.4967	20.0353	5.35536	4.68091	10.8601	turquoise	0.935443	0.947537
ENSG00000130513	8.60467	4.38696	1.35838	3.22955	0.00123986	NA	GDF15	growth differentiation factor 15	11.7921	21.2763	16.2191	0	2.34046	0	turquoise	0.943431	0.947415
ENSG00000143387	661.593	1.51348	0.334161	4.52919	5.92115e-06	0.000306519	CTSK	cathepsin K	834.883	792.544	1312.79	290.528	411.92	326.89	turquoise	0.937191	0.947271
ENSG00000228242	72.8001	0.887673	0.367567	2.415	0.0157354	0.0857465	NA	NA	86.0826	109.283	87.7738	53.5536	47.9794	52.1286	turquoise	0.960251	0.947059
ENSG00000054392	59.1269	1.62336	0.421395	3.85234	0.000116996	0.00273638	HHAT	hedgehog acyltransferase	102.592	73.0165	92.5441	25.438	35.1068	26.0643	turquoise	0.968473	0.946976
ENSG00000280037	16.6269	1.10225	0.64764	1.70195	0.0887653	0.263265	NA	NA	21.2258	20.3092	26.7138	6.6942	12.8725	11.9461	turquoise	0.89745	0.946892
ENSG00000183580	262.464	1.02906	0.301896	3.40864	0.000652865	0.0094278	FBXL7	F-box and leucine rich repeat protein 7	366.735	289.165	401.66	152.628	191.917	172.676	turquoise	0.947875	0.946858
ENSG00000029364	690.191	0.501564	0.247822	2.02388	0.0429821	0.167005	SLC39A9	solute carrier family 39 member 9	843.137	853.955	729.858	532.858	585.114	596.221	turquoise	0.942756	0.946598
ENSG00000117519	1244.06	1.69723	0.273791	6.19901	5.682e-10	2.00815e-07	CNN3	calponin 3	2233.43	1833.63	1638.13	581.057	661.179	516.942	turquoise	0.981214	0.946499
ENSG00000135622	123.326	1.09237	0.354918	3.07782	0.00208519	0.0213282	SEMA4F	ssemaphorin 4F	129.713	210.346	163.145	73.6362	78.4053	84.709	turquoise	0.923301	0.946262
ENSG00000175274	292.032	1.01661	0.343405	2.96039	0.00307252	0.0281568	TP53I11	tumor protein p53 inducible protein 11	303.058	399.415	470.353	141.917	208.301	229.149	turquoise	0.878988	0.946145
ENSG00000113088	4.11827	5.24751	1.78736	2.9359	0.0033258	NA	GZMK	granzyme K	3.53764	13.5395	7.6325	0	0	0	turquoise	0.940115	0.946011
ENSG00000278987	17.2641	1.395	0.636774	2.19073	0.0284712	0.127664	NA	NA	21.2258	25.1448	28.6219	10.7107	7.02137	10.8601	turquoise	0.95385	0.946004
ENSG00000165102	869.497	0.625955	0.277429	2.25627	0.0240535	0.114224	HGSNAT	heparan-alpha-glucosaminide N-acetyltransferase	1015.3	1081.22	1069.5	571.685	635.434	843.832	turquoise	0.885962	0.945895
ENSG00000120899	279.475	1.17026	0.328352	3.56404	0.000365192	0.00625823	PTK2B	protein tyrosine kinase 2 beta	278.294	417.79	464.629	164.677	160.321	191.138	turquoise	0.919138	0.945831
ENSG00000168476	39.4019	1.81085	0.545376	3.32038	0.000898953	0.0118219	REEP4	receptor accessory protein 4	36.5556	73.9836	73.4628	12.0496	17.5534	22.8063	turquoise	0.895339	0.945632
ENSG00000186832	3.277	4.91547	1.89805	2.58975	0.00960464	NA	KRT16	keratin 16	2.35843	9.67106	7.6325	0	0	0	turquoise	0.935006	0.945626
ENSG00000124243	17.5047	1.25939	0.616433	2.04302	0.0410502	0.162453	BCAS4	breast carcinoma amplified sequence 4	25.9427	27.079	20.9894	10.7107	10.5321	9.77411	turquoise	0.976954	0.945441
ENSG00000182220	608.883	0.94547	0.257316	3.67436	0.00023845	0.00458612	ATP6AP2	ATPase H+ transporting accessory protein 2	813.657	892.156	698.374	427.09	421.282	400.739	turquoise	0.974427	0.945394
ENSG00000225670	77.7006	1.32442	0.391236	3.38522	0.0007112	0.0100065	NA	NA	84.9033	127.658	120.212	48.1982	37.4473	47.7846	turquoise	0.945024	0.9453
ENSG00000067798	527.401	1.79629	0.413093	4.34839	1.3714e-05	0.000575853	NAV3	neuron navigator 3	474.044	1091.86	891.095	168.694	227.024	311.686	turquoise	0.89167	0.945262
ENSG00000227189	17.7798	2.14145	0.745116	2.87398	0.00405333	0.0342001	NA	NA	25.9427	21.2763	40.0706	2.67768	5.85114	10.8601	turquoise	0.901657	0.944995
ENSG00000184922	139.827	1.73359	0.431936	4.01355	5.98134e-05	0.00169513	FMNL1	formin like 1	167.448	178.431	299.576	50.8759	50.3198	92.3111	turquoise	0.910912	0.944622
ENSG00000115267	245.683	1.00041	0.288709	3.46511	0.000530013	0.00819599	IFIH1	interferon induced with helicase C domain 1	374.99	318.178	290.035	160.661	152.13	178.106	turquoise	0.967895	0.94454
ENSG00000241473	29.6454	3.2592	0.657534	4.95671	7.16971e-07	6.20252e-05	NA	NA	55.423	45.454	60.106	5.35536	9.36183	2.17203	turquoise	0.975005	0.944396
ENSG00000285955	13.9799	0.721161	0.666693	1.0817	0.279386	0.523591	NA	NA	17.6882	18.375	16.2191	8.03304	10.5321	13.0322	turquoise	0.891125	0.944379
ENSG00000119333	114.227	1.31743	0.414907	3.17524	0.00149715	0.0168408	DYNC2I2	dynein 2 intermediate chain 2	117.921	186.168	185.088	41.504	81.916	72.7628	turquoise	0.883661	0.944356
ENSG00000110931	489.761	0.314276	0.248321	1.26561	0.205654	0.439615	CAMKK2	calcium/calmodulin dependent protein kinase kinase 2	530.646	556.086	541.908	407.007	473.942	428.975	turquoise	0.921032	0.944303
ENSG00000163297	1074.61	1.52733	0.314962	4.84927	1.23919e-06	9.23647e-05	ANTXR2	ANTXR cell adhesion molecule 2	1560.1	1876.67	1350	468.594	722.031	470.243	turquoise	0.952574	0.944301
ENSG00000182492	654.662	2.71015	0.437348	6.19679	5.76273e-10	2.00815e-07	BGN	biglycan	1040.07	623.784	1744.03	132.545	163.832	223.719	turquoise	0.935764	0.94426
ENSG00000289914	12.2106	2.40994	0.866602	2.78091	0.00542066	0.0417769	NA	NA	11.7921	24.1777	25.7597	2.67768	2.34046	6.51608	turquoise	0.904367	0.944242
ENSG00000251493	23.8667	3.12734	0.884651	3.53512	0.000407598	0.00676952	FOXD1	forkhead box D1	45.9893	29.4967	53.4275	0	2.34046	11.9461	turquoise	0.897031	0.944224
ENSG00000173480	302.136	0.441949	0.265866	1.6623	0.0964526	0.277469	ZNF417	zinc finger protein 417	363.198	352.027	329.152	245.008	241.067	282.363	turquoise	0.936656	0.944203
ENSG00000135905	367.426	1.35787	0.354945	3.82557	0.000130468	0.00295467	DOCK10	dedicator of cytokinesis 10	396.216	474.366	715.547	179.405	184.896	254.127	turquoise	0.909531	0.944072
ENSG00000203780	8.91551	1.44158	0.832031	1.73261	0.0831654	NA	FANK1	fibronectin type III and ankyrin repeat domains 1	14.1506	11.6053	13.3569	5.35536	4.68091	4.34405	turquoise	0.985198	0.943969
ENSG00000122679	172.966	1.11766	0.348835	3.20397	0.00135544	0.0156808	RAMP3	receptor activity modifying protein 3	245.276	242.26	223.251	95.0576	84.2564	147.698	turquoise	0.925204	0.943785
ENSG00000288079	127.859	2.37481	0.456414	5.20318	1.95905e-07	2.2328e-05	NA	NA	196.929	147.967	298.622	28.1156	59.6816	35.8384	turquoise	0.940059	0.943784
ENSG00000064300	169.267	2.81831	0.705105	3.99701	6.41479e-05	0.00178068	NGFR	nerve growth factor receptor	183.957	250.964	455.088	5.35536	40.958	79.2789	turquoise	0.872618	0.943606
ENSG00000154783	747.777	0.598985	0.253462	2.36321	0.0181173	0.0939945	FGD5	FYVE, RhoGEF and PH domain containing 5	811.299	862.659	1028.48	586.412	617.881	579.931	turquoise	0.940273	0.943534
ENSG00000196205	304.424	1.93516	0.429706	4.50345	6.68576e-06	0.000334148	NA	NA	351.405	727.264	369.222	81.6692	142.768	154.214	turquoise	0.905201	0.943524
ENSG00000175906	28.3487	1.46406	0.527061	2.77778	0.00547308	0.0420455	ARL4D	ADP ribosylation factor like GTPase 4D	48.3477	32.8816	43.8869	13.3884	16.3832	15.2042	turquoise	0.962183	0.943484
ENSG00000151883	213.758	1.60544	0.358442	4.47894	7.50138e-06	0.000366411	PARP8	poly(ADP-ribose) polymerase family member 8	241.739	413.921	309.116	97.7353	129.895	90.1391	turquoise	0.942301	0.943397
ENSG00000099992	119.693	1.32161	0.419208	3.15264	0.00161802	0.0177373	TBC1D10A	TBC1 domain family member 10A	139.147	158.605	215.618	40.1652	84.2564	80.3649	turquoise	0.881926	0.943355
ENSG00000049540	766.829	2.13522	0.503335	4.24214	2.21403e-05	0.00080698	ELN	elastin	759.413	1537.7	1451.13	108.446	352.239	392.051	turquoise	0.869272	0.943214
ENSG00000135677	2172.51	0.605178	0.249684	2.42378	0.01536	0.0840412	GNS	glucosamine (N-acetyl)-6-sulfatase	2391.44	3052.19	2420.46	1642.76	1747.15	1781.06	turquoise	0.927534	0.943193
ENSG00000236088	142.298	0.382443	0.298725	1.28025	0.200457	0.4332	COX10-AS1	COX10 antisense RNA 1	152.118	164.892	166.007	117.818	134.576	118.375	turquoise	0.932415	0.943189
ENSG00000287454	55.7664	1.49355	0.480328	3.10944	0.00187445	0.0197252	NA	NA	67.2151	78.8192	101.131	24.0991	19.8939	43.4405	turquoise	0.90869	0.943112
ENSG00000218305	6.51503	0.609219	0.911073	0.668683	0.503698	NA	CDC14C	cell division cycle 14C	8.25449	7.73685	7.6325	5.35536	4.68091	5.43006	turquoise	0.973242	0.943026
ENSG00000245571	38.3698	1.31584	0.455933	2.88605	0.00390111	0.0332281	FAM111A-DT	FAM111A divergent transcript	54.2438	50.7731	59.1519	25.438	21.0641	19.5482	turquoise	0.983379	0.942995
ENSG00000157227	663.992	1.72223	0.464409	3.70844	0.000208543	0.00415177	MMP14	matrix metallopeptidase 14	748.8	1147.96	1161.09	143.256	284.365	498.48	turquoise	0.865676	0.942956
ENSG00000015285	46.1791	2.02338	0.556483	3.63602	0.000276883	0.0051152	WAS	WASP actin nucleation promoting factor	47.1685	66.7303	108.763	10.7107	18.7237	24.9783	turquoise	0.893328	0.942877
ENSG00000163913	370.389	0.802312	0.302768	2.64992	0.00805098	0.0544338	IFT122	intraflagellar transport 122	431.592	555.119	425.512	231.619	251.599	326.89	turquoise	0.900657	0.942811
ENSG00000196730	395.311	1.33021	0.393992	3.37625	0.000734813	0.0101988	DAPK1	death associated protein kinase 1	406.829	670.205	620.141	143.256	216.492	314.944	turquoise	0.869155	0.942789
ENSG00000136010	315.364	1.42321	0.299503	4.75189	2.0152e-06	0.000134395	ALDH1L2	aldehyde dehydrogenase 1 family member L2	462.252	403.767	512.332	171.372	201.279	141.182	turquoise	0.971726	0.942732
ENSG00000164330	1423.17	2.15735	0.366877	5.88031	4.09492e-09	9.69325e-07	EBF1	EBF transcription factor 1	1449.25	3326.36	2199.11	567.668	463.41	533.232	turquoise	0.944382	0.94269
ENSG00000236914	19.9487	1.70683	0.659163	2.58939	0.00961461	0.0609321	LINC01852	long intergenic non-protein coding RNA 1852	22.405	37.7171	31.4841	5.35536	14.0427	8.6881	turquoise	0.905405	0.942478
ENSG00000187189	208.234	0.615964	0.299389	2.0574	0.0396478	0.159071	TSPYL4	TSPY like 4	216.975	269.823	269.046	144.595	186.066	162.902	turquoise	0.901643	0.942221
ENSG00000167483	11.9435	1.25091	0.743618	1.6822	0.0925302	0.270283	NIBAN3	niban apoptosis regulator 3	12.9713	18.375	19.0813	5.35536	9.36183	6.51608	turquoise	0.910728	0.942065
ENSG00000121236	18.0946	2.14871	0.688274	3.12188	0.00179699	0.0191345	TRIM6	tripartite motif containing 6	25.9427	40.6185	21.9434	5.35536	8.1916	6.51608	turquoise	0.941728	0.942017
ENSG00000263531	7.81837	1.60782	0.938367	1.71342	0.0866356	NA	NA	NA	9.4337	13.5395	12.4028	2.67768	2.34046	6.51608	turquoise	0.896467	0.941906
ENSG00000179051	354.401	0.909845	0.311199	2.92368	0.00345921	0.0305629	RCC2	regulator of chromosome condensation 2	352.585	512.083	522.826	226.264	227.024	285.621	turquoise	0.89966	0.941875
ENSG00000286947	32.7006	1.75284	0.541197	3.23882	0.00120026	0.0143749	NA	NA	35.3764	59.477	56.2897	16.0661	10.5321	18.4622	turquoise	0.932288	0.941869
ENSG00000031081	1015.03	0.812288	0.26266	3.09255	0.00198447	0.0206012	ARHGAP31	Rho GTPase activating protein 31	1119.07	1306.08	1454.95	776.527	649.477	784.101	turquoise	0.94422	0.94179
ENSG00000260942	38.8938	1.32588	0.479264	2.76649	0.00566629	0.0430842	CAPN10-DT	CAPN10 divergent transcript	44.8101	56.0922	65.8303	20.0826	28.0855	18.4622	turquoise	0.938484	0.941779
ENSG00000198807	47.7558	4.52331	0.685917	6.59454	4.26573e-11	2.13693e-08	PAX9	paired box 9	129.713	65.7632	79.1872	2.67768	7.02137	2.17203	turquoise	0.972914	0.941763
ENSG00000183741	727.899	0.937171	0.324283	2.88997	0.00385273	0.0329031	CBX6	chromobox 6	877.335	872.33	1120.07	350.776	528.943	617.941	turquoise	0.874889	0.941754
ENSG00000206159	25.8872	3.20691	0.867309	3.69755	0.000217695	0.00427861	GYG2P1	glycogenin 2 pseudogene 1	38.914	52.7073	48.6572	0	12.8725	2.17203	turquoise	0.910908	0.94167
ENSG00000234383	21.3194	1.92591	0.688771	2.79616	0.00517137	0.0403464	NA	NA	24.7635	30.9474	45.795	5.35536	5.85114	15.2042	turquoise	0.89341	0.941505
ENSG00000085265	95.721	3.40755	0.522915	6.51646	7.19866e-11	3.23055e-08	FCN1	ficolin 1	120.28	160.056	244.24	18.7438	23.4046	7.60209	turquoise	0.960902	0.941478
ENSG00000144857	971.148	2.23653	0.454524	4.9206	8.62792e-07	7.03993e-05	BOC	BOC cell adhesion associated, oncogene regulated	1325.44	1109.27	2372.75	180.743	486.815	351.868	turquoise	0.907512	0.941446
ENSG00000109323	390.953	0.647402	0.280069	2.31158	0.0208008	0.10348	MANBA	mannosidase beta	423.337	509.181	498.975	294.545	265.642	354.04	turquoise	0.911898	0.941374
ENSG00000170017	176.392	1.15267	0.378079	3.04875	0.00229793	0.0228214	ALCAM	activated leukocyte cell adhesion molecule	229.947	277.076	223.251	81.6692	88.9373	157.472	turquoise	0.894673	0.941294
ENSG00000290107	3.59285	5.04273	1.86237	2.70769	0.00677532	NA	NA	NA	2.35843	8.70396	10.4947	0	0	0	turquoise	0.928216	0.941246
ENSG00000109743	46.7466	1.37739	0.467778	2.94454	0.00323432	0.0291264	BST1	bone marrow stromal cell antigen 1	49.5269	64.3126	88.7278	24.0991	23.4046	30.4084	turquoise	0.915502	0.941237
ENSG00000115232	135.242	1.92901	0.34969	5.51634	3.4614e-08	5.4825e-06	ITGA4	integrin subunit alpha 4	251.172	176.98	214.664	64.2643	46.8091	57.5587	turquoise	0.979282	0.941228
ENSG00000123329	59.4947	1.90737	0.500113	3.81388	0.000136804	0.00305061	ARHGAP9	Rho GTPase activating protein 9	58.9607	89.4573	133.569	17.4049	30.4259	27.1503	turquoise	0.903001	0.94122
ENSG00000154760	90.9934	1.48887	0.432985	3.43862	0.000584678	0.00872199	SLFN13	schlafen family member 13	108.488	184.234	109.717	34.8098	46.8091	61.9027	turquoise	0.902154	0.941164
ENSG00000167601	1063.26	1.31767	0.282268	4.66815	3.03919e-06	0.000188826	AXL	AXL receptor tyrosine kinase	1800.66	1473.39	1279.4	544.908	705.648	575.587	turquoise	0.963261	0.941136
ENSG00000170542	219.825	0.939691	0.351286	2.675	0.00747286	0.0518932	SERPINB9	serpin family B member 9	285.37	294	288.127	107.107	136.917	207.428	turquoise	0.880079	0.941118
ENSG00000244625	173.35	0.66658	0.307534	2.1675	0.0301969	0.132664	NA	NA	211.079	222.918	204.169	112.463	159.151	130.322	turquoise	0.919311	0.941082
ENSG00000166106	280.095	1.1704	0.340782	3.43445	0.000593761	0.00881475	ADAMTS15	ADAM metallopeptidase with thrombospondin type 1 motif 15	392.678	308.99	462.72	125.851	202.449	187.88	turquoise	0.911519	0.940941
ENSG00000052126	729.705	1.71443	0.293522	5.8409	5.19187e-09	1.12968e-06	PLEKHA5	pleckstrin homology domain containing A5	1339.59	1150.86	865.335	332.032	373.303	317.116	turquoise	0.972973	0.940872
ENSG00000128656	154.597	1.24392	0.366501	3.39405	0.000688681	0.00980494	CHN1	chimerin 1	245.276	172.145	235.653	69.6197	85.4267	119.461	turquoise	0.918989	0.94083
ENSG00000262587	12.1438	1.79875	0.795005	2.26256	0.0236628	0.11307	LOC554206	leucine carboxyl methyltransferase 1 pseudogene	17.6882	23.6941	15.265	4.01652	3.51068	8.6881	turquoise	0.918455	0.940785
ENSG00000091592	743.72	0.991415	0.302882	3.27327	0.0010631	0.0132524	NLRP1	NLR family pyrin domain containing 1	724.037	1134.9	1109.57	465.916	475.113	552.78	turquoise	0.905351	0.940781
ENSG00000109062	85.2703	1.49422	0.471281	3.17055	0.00152148	0.0170345	SLC9A3R1	SLC9A3 regulator 1	97.8747	164.408	115.442	26.7768	39.7878	67.3328	turquoise	0.879228	0.940729
ENSG00000186715	18.8107	1.56242	0.631033	2.47597	0.0132874	0.0760626	MST1L	macrophage stimulating 1 like	25.9427	22.2434	36.2544	9.37188	8.1916	10.8601	turquoise	0.943015	0.940657
ENSG00000246792	11.5001	1.44162	0.796135	1.81078	0.0701756	0.227227	NA	NA	14.1506	15.4737	20.9894	2.67768	7.02137	8.6881	turquoise	0.870539	0.940583
ENSG00000266274	7.21298	3.09797	1.2824	2.41575	0.0157029	NA	RN7SL138P	RNA, 7SL, cytoplasmic 138, pseudogene	10.6129	13.0559	15.265	0	0	4.34405	turquoise	0.892269	0.940463
ENSG00000207452	5.67781	2.69547	1.24877	2.1585	0.0308891	NA	RNU6-606P	RNA, U6 small nuclear 606, pseudogene	9.4337	12.5724	7.6325	0	1.17023	3.25804	turquoise	0.881478	0.940396
ENSG00000254586	6.55886	3.96571	1.41702	2.79863	0.00513198	NA	NA	NA	10.6129	12.0888	14.3109	0	2.34046	0	turquoise	0.940161	0.940385
ENSG00000185664	11.7114	1.58861	0.794922	1.99845	0.0456679	0.173483	PMEL	premelanosome protein	15.3298	19.3421	18.1272	2.67768	9.36183	5.43006	turquoise	0.900848	0.940381
ENSG00000289318	12.4556	2.40838	0.842825	2.85751	0.00426986	0.0353486	NA	NA	15.3298	22.727	24.8056	2.67768	7.02137	2.17203	turquoise	0.936637	0.940366
ENSG00000058668	4251.31	0.763628	0.244633	3.12152	0.00179918	0.0191482	ATP2B4	ATPase plasma membrane Ca2+ transporting 4	5297.03	6111.63	4643.42	3131.55	3174.83	3149.44	turquoise	0.956658	0.940323
ENSG00000152661	471.162	0.934648	0.301397	3.10105	0.00192833	0.0201349	GJA1	gap junction protein alpha 1	662.718	674.557	519.01	251.702	362.771	356.212	turquoise	0.915291	0.940307
ENSG00000149050	36.7109	1.09898	0.47018	2.33735	0.0194208	0.0988055	ZNF214	zinc finger protein 214	38.914	56.5757	54.3816	24.0991	24.5748	21.7203	turquoise	0.940197	0.940293
ENSG00000042493	137.3	2.6244	0.532923	4.92453	8.4562e-07	6.97912e-05	CAPG	capping actin protein, gelsolin like	135.61	350.092	223.251	30.7933	21.0641	62.9887	turquoise	0.912205	0.940066
ENSG00000231551	69.8145	1.34535	0.426712	3.15282	0.00161702	0.0177373	PDE4DIPP6	PDE4DIP pseudogene 6	99.0539	124.273	77.2791	28.1156	45.6389	44.5265	turquoise	0.916778	0.940033
ENSG00000133083	1287.97	2.48451	0.375746	6.61219	3.78666e-11	1.98947e-08	DCLK1	doublecortin like kinase 1	1265.3	2728.69	2561.66	473.949	346.388	351.868	turquoise	0.951743	0.939933
ENSG00000129009	692.65	1.51972	0.388029	3.91652	8.98369e-05	0.00228205	ISLR	immunoglobulin superfamily containing leucine rich repeat	916.249	785.29	1380.53	220.909	413.091	439.835	turquoise	0.89075	0.939869
ENSG00000106819	958.025	2.11698	0.373367	5.66998	1.42818e-08	2.60715e-06	ASPN	asporin	1929.19	1353.47	1389.12	254.38	526.603	295.395	turquoise	0.951181	0.939854
ENSG00000264472	4.1604	4.21545	1.69404	2.48839	0.0128322	NA	NA	NA	4.71685	5.80264	13.3569	0	0	1.08601	turquoise	0.903795	0.939852
ENSG00000164484	66.2929	2.72341	0.485351	5.61122	2.009e-08	3.48999e-06	TMEM200A	transmembrane protein 200A	134.43	71.0823	140.247	16.0661	16.3832	19.5482	turquoise	0.958813	0.939703
ENSG00000231728	12.4376	0.909779	0.705825	1.28896	0.197412	0.429687	NA	NA	16.509	17.8915	14.3109	6.6942	10.5321	8.6881	turquoise	0.920943	0.939693
ENSG00000206190	308.232	1.71336	0.36918	4.64099	3.46751e-06	0.000206711	ATP10A	ATPase phospholipid transporting 10A (putative)	455.176	322.53	640.176	121.834	138.087	171.59	turquoise	0.930559	0.93965
ENSG00000233101	17.8981	4.41895	0.954735	4.62846	3.68395e-06	0.00021358	HOXB-AS3	HOXB cluster antisense RNA 3	35.3764	28.0461	39.1166	2.67768	0	2.17203	turquoise	0.968457	0.939571
ENSG00000158163	129.872	1.14369	0.379973	3.00992	0.00261315	0.0249733	DZIP1L	DAZ interacting zinc finger protein 1 like	130.893	207.928	197.491	69.6197	69.0435	104.257	turquoise	0.891728	0.939444
ENSG00000236264	3.34066	3.88412	1.72794	2.24784	0.0245867	NA	NA	NA	5.89607	7.2533	5.72438	0	1.17023	0	turquoise	0.943376	0.939388
ENSG00000129534	382.064	1.22061	0.294509	4.14456	3.40471e-05	0.00112486	MIS18BP1	MIS18 binding protein 1	512.958	640.224	450.318	226.264	256.28	206.342	turquoise	0.960089	0.939289
ENSG00000132670	778.139	0.688988	0.2456	2.80533	0.00502649	0.0395744	PTPRA	protein tyrosine phosphatase receptor type A	920.965	1016.43	943.568	646.66	540.645	600.565	turquoise	0.970518	0.939264
ENSG00000254602	11.3614	2.10959	0.849912	2.48212	0.0130603	0.0752828	NA	NA	22.405	16.9244	16.2191	2.67768	2.34046	7.60209	turquoise	0.93024	0.939044
ENSG00000019991	187.475	2.44402	0.407744	5.99401	2.04731e-09	5.72741e-07	HGF	hepatocyte growth factor	224.05	459.375	266.183	69.6197	49.1496	56.4727	turquoise	0.954038	0.939011
ENSG00000158966	495.168	1.17929	0.340249	3.46596	0.00052835	0.00818791	CACHD1	cache domain containing 1	719.32	661.017	681.201	199.487	403.729	306.256	turquoise	0.90658	0.93899
ENSG00000197355	132.452	2.03265	0.554388	3.66648	0.000245916	0.00470002	UAP1L1	UDP-N-acetylglucosamine pyrophosphorylase 1 like 1	176.882	180.849	281.448	14.7272	70.2137	70.5908	turquoise	0.87411	0.938915
ENSG00000159403	1470.06	1.83094	0.402804	4.54548	5.4809e-06	0.000292238	C1R	complement C1r	2027.07	1603.46	3255.26	402.991	819.16	712.424	turquoise	0.904502	0.938844
ENSG00000127954	1250.79	1.16361	0.300615	3.87076	0.000108495	0.00259676	STEAP4	STEAP4 metalloreductase	1356.1	1913.42	1918.62	705.569	942.034	668.984	turquoise	0.931839	0.93873
ENSG00000182742	73.83	1.67577	0.46332	3.61686	0.000298196	0.00537526	HOXB4	homeobox B4	68.3944	132.494	136.431	25.438	43.2984	36.9244	turquoise	0.89553	0.938665
ENSG00000101236	238.66	1.74421	0.351738	4.95883	7.09187e-07	6.18485e-05	RNF24	ring finger protein 24	474.044	273.691	355.865	95.0576	102.98	130.322	turquoise	0.952784	0.938605
ENSG00000250220	17.075	0.992615	0.626178	1.5852	0.112922	0.306585	NA	NA	24.7635	18.8586	24.8056	9.37188	10.5321	14.1182	turquoise	0.921649	0.938581
ENSG00000160224	3.4978	4.99237	1.81951	2.7438	0.00607332	NA	AIRE	autoimmune regulator	9.4337	7.73685	3.81625	0	0	0	turquoise	0.9699	0.93852
ENSG00000085117	153.427	0.960802	0.329454	2.91635	0.00354153	0.0310367	CD82	CD82 molecule	181.599	189.069	237.562	93.7188	125.214	93.3971	turquoise	0.933946	0.938441
ENSG00000272156	13.4072	2.36889	0.784663	3.01899	0.00253621	0.0244332	NA	NA	17.6882	30.4638	19.0813	5.35536	3.51068	4.34405	turquoise	0.953938	0.938254
ENSG00000127920	583.664	1.13491	0.281715	4.02857	5.61166e-05	0.00162256	GNG11	G protein subunit gamma 11	703.99	974.36	726.996	397.635	341.707	357.298	turquoise	0.959198	0.938205
ENSG00000168268	145.704	0.806729	0.354461	2.27593	0.0228502	0.110338	NT5DC2	5'-nucleotidase domain containing 2	160.373	191.003	205.123	80.3304	99.4694	137.924	turquoise	0.863809	0.93814
ENSG00000215367	10.5659	1.76554	0.80193	2.20161	0.0276931	0.125179	TMED11P	transmembrane p24 trafficking protein 11, pseudogene	15.3298	15.4737	18.1272	5.35536	5.85114	3.25804	turquoise	0.972244	0.938137
ENSG00000103855	312.885	1.20329	0.349968	3.4383	0.000585384	0.00872648	CD276	CD276 molecule	397.395	381.523	530.459	135.223	248.088	184.622	turquoise	0.906244	0.938134
ENSG00000140406	184.882	1.05901	0.368991	2.87002	0.00410444	0.0344425	TLNRD1	talin rod domain containing 1	192.212	293.033	264.275	93.7188	105.321	160.73	turquoise	0.875961	0.938132
ENSG00000276600	100.428	1.23453	0.409321	3.01604	0.00256095	0.0245945	RAB7B	RAB7B, member RAS oncogene family	158.015	127.174	138.339	34.8098	72.5542	71.6768	turquoise	0.897112	0.938125
ENSG00000262480	6.87519	1.34359	0.95541	1.4063	0.159635	NA	SAMD11P1	sterile alpha motif domain containing 11 pseudogene 1	7.07528	10.1546	12.4028	2.67768	3.51068	5.43006	turquoise	0.877145	0.937996
ENSG00000101916	28.5666	1.64447	0.558333	2.94532	0.00322617	0.0290774	TLR8	toll like receptor 8	31.8388	45.454	52.4734	12.0496	18.7237	10.8601	turquoise	0.93095	0.937974
ENSG00000241288	55.3402	1.04186	0.421768	2.47022	0.0135029	0.0768269	LINC02614	long intergenic non-protein coding RNA 2614	60.1399	93.3258	69.6466	34.8098	33.9366	40.1825	turquoise	0.919573	0.937944
ENSG00000139618	71.6404	0.881754	0.386934	2.27882	0.0226776	0.109817	BRCA2	BRCA2 DNA repair associated	70.7528	107.349	100.177	46.8594	51.49	53.2146	turquoise	0.903958	0.937921
ENSG00000158747	425.738	1.59381	0.39647	4.01999	5.82005e-05	0.00166715	NBL1	NBL1, DAN family BMP antagonist	377.348	720.011	821.448	153.967	234.046	247.611	turquoise	0.883047	0.937886
ENSG00000123338	237.227	1.8978	0.383748	4.94543	7.59768e-07	6.46884e-05	NCKAP1L	NCK associated protein 1 like	264.144	311.408	546.678	99.0742	106.491	95.5691	turquoise	0.935244	0.937796
ENSG00000089041	57.9421	1.90208	0.523061	3.63643	0.00027644	0.00511142	P2RX7	purinergic receptor P2X 7	77.8281	65.2797	131.661	13.3884	26.9153	32.5804	turquoise	0.897146	0.937538
ENSG00000235300	4.93294	4.47044	1.62064	2.75844	0.00580774	NA	THRA1/BTR	uncharacterized LOC105371807	5.89607	8.2204	14.3109	0	1.17023	0	turquoise	0.928753	0.937538
ENSG00000162944	284.2	0.936044	0.330339	2.83359	0.00460286	0.0372465	RFTN2	raftlin family member 2	320.746	328.333	471.307	153.967	207.13	223.719	turquoise	0.886139	0.937441
ENSG00000226741	3.51877	5.01999	1.87595	2.67597	0.00745138	NA	LINC02554	long intergenic non-protein coding RNA 2554	2.35843	11.1217	7.6325	0	0	0	turquoise	0.925825	0.937411
ENSG00000212807	23.2119	2.88926	0.695129	4.15643	3.23259e-05	0.00108224	OR2A42	olfactory receptor family 2 subfamily A member 42	38.914	53.1908	30.53	6.6942	2.34046	7.60209	turquoise	0.955869	0.937407
ENSG00000289034	1.87473	4.10729	2.19762	1.86897	0.0616273	NA	NA	NA	3.53764	5.80264	1.90813	0	0	0	turquoise	0.955433	0.937406
ENSG00000136052	136.464	1.74719	0.342368	5.10327	3.33831e-07	3.45724e-05	SLC41A2	solute carrier family 41 member 2	240.559	210.829	179.364	65.6032	71.3839	51.0426	turquoise	0.978385	0.937261
ENSG00000066322	166.609	1.14261	0.34491	3.31279	0.000923716	0.0120666	ELOVL1	ELOVL fatty acid elongase 1	188.674	277.559	221.343	91.0411	128.725	92.3111	turquoise	0.927058	0.937247
ENSG00000125966	36.9595	1.22065	0.513379	2.37769	0.0174216	0.0915315	MMP24	matrix metallopeptidase 24	49.5269	44.9704	61.06	16.0661	17.5534	32.5804	turquoise	0.893113	0.936942
ENSG00000264449	6.76587	1.50237	0.957957	1.5683	0.116811	NA	NA	NA	11.7921	10.6382	7.6325	2.67768	3.51068	4.34405	turquoise	0.938189	0.936893
ENSG00000013288	445.186	0.976239	0.306624	3.18383	0.00145339	0.0164486	MAN2B2	mannosidase alpha class 2B member 2	521.212	571.56	678.339	293.206	237.556	369.244	turquoise	0.919215	0.936558
ENSG00000171159	113.539	1.05143	0.382592	2.74818	0.00599265	0.0449001	C9orf16	chromosome 9 open reading frame 16	136.789	129.592	193.675	53.5536	80.7458	86.881	turquoise	0.885723	0.936486
ENSG00000160219	189.387	0.752824	0.327132	2.30128	0.0213756	0.10545	GAB3	GRB2 associated binding protein 3	207.542	229.204	276.678	120.496	127.555	174.848	turquoise	0.88043	0.936435
ENSG00000272463	9.45293	1.28936	0.816117	1.57987	0.114136	0.308855	NA	NA	11.7921	16.9244	11.4488	5.35536	4.68091	6.51608	turquoise	0.930255	0.936333
ENSG00000266865	58.9286	1.58685	0.413466	3.83792	0.000124079	0.00286473	NA	NA	94.337	100.095	70.6006	32.1322	29.2557	27.1503	turquoise	0.972845	0.936306
ENSG00000023892	70.6989	1.96522	0.466665	4.2112	2.54012e-05	0.00089678	DEF6	DEF6 guanine nucleotide exchange factor	71.932	108.316	157.42	29.4545	23.4046	33.6664	turquoise	0.922463	0.936301
ENSG00000134830	21.3912	1.80284	0.616825	2.92277	0.00346936	0.0306034	C5AR2	complement component 5a receptor 2	35.3764	33.8487	30.53	8.03304	14.0427	6.51608	turquoise	0.959795	0.936066
ENSG00000289417	9.11659	1.70207	0.886479	1.92004	0.0548533	NA	NA	NA	11.7921	11.1217	19.0813	2.67768	3.51068	6.51608	turquoise	0.89396	0.936043
ENSG00000102760	347.2	0.79989	0.271781	2.94315	0.00324896	0.0292201	RGCC	regulator of cell cycle	483.477	377.655	462.72	246.347	262.131	250.869	turquoise	0.960614	0.936033
ENSG00000283380	5.68495	3.78408	1.47741	2.5613	0.0104281	NA	NA	NA	14.1506	10.1546	7.6325	0	0	2.17203	turquoise	0.922605	0.935722
ENSG00000205403	77.2154	1.85554	0.495225	3.74686	0.000179064	0.00373828	CFI	complement factor I	104.95	99.1284	159.328	26.7768	19.8939	53.2146	turquoise	0.911223	0.935652
ENSG00000162692	297.868	1.64111	0.416406	3.94113	8.11002e-05	0.00212323	VCAM1	vascular cell adhesion molecule 1	420.979	470.981	461.766	117.818	85.4267	230.235	turquoise	0.911097	0.935563
ENSG00000204262	2872.53	1.64955	0.336966	4.8953	9.81556e-07	7.71668e-05	COL5A2	collagen type V alpha 2 chain	3373.73	3478.2	6217.63	1350.89	1521.3	1293.44	turquoise	0.936873	0.935378
ENSG00000101363	91.4285	0.720433	0.344968	2.0884	0.0367615	0.151411	MANBAL	mannosidase beta like	97.8747	111.701	131.661	70.9585	69.0435	67.3328	turquoise	0.937271	0.935259
ENSG00000269825	215.571	0.955085	0.32322	2.95491	0.00312763	0.0284752	NA	NA	259.427	354.928	238.516	127.19	159.151	154.214	turquoise	0.915784	0.935221
ENSG00000258867	2.99868	4.79196	1.93454	2.47705	0.0132473	NA	LINC01146	long intergenic non-protein coding RNA 1146	3.53764	10.6382	3.81625	0	0	0	turquoise	0.938438	0.935212
ENSG00000146001	36.5804	1.40294	0.543366	2.58194	0.0098246	0.0618445	PCDHB18P	protocadherin beta 18 pseudogene	42.4517	69.1481	47.7031	10.7107	23.4046	26.0643	turquoise	0.872036	0.935187
ENSG00000173218	182.139	1.40751	0.361394	3.89468	9.83298e-05	0.00242348	VANGL1	VANGL planar cell polarity protein 1	241.739	280.944	270.954	104.43	65.5328	129.236	turquoise	0.937008	0.935166
ENSG00000112799	9.80193	2.88261	1.01829	2.83084	0.00464253	0.0374796	LY86	lymphocyte antigen 86	18.8674	13.0559	20.0353	0	4.68091	2.17203	turquoise	0.899663	0.935068
ENSG00000005108	304.618	1.7681	0.487146	3.62951	0.00028396	0.00520069	THSD7A	thrombospondin type 1 domain containing 7A	450.459	554.635	408.339	68.2808	99.4694	246.525	turquoise	0.879264	0.935012
ENSG00000133116	94.8843	0.826713	0.36704	2.25238	0.0242983	0.114985	KL	klotho	123.817	136.362	103.993	52.2148	72.5542	80.3649	turquoise	0.893226	0.934991
ENSG00000006042	139.837	1.96893	0.463654	4.24655	2.17092e-05	0.000793953	TMEM98	transmembrane protein 98	251.172	145.066	272.862	29.4545	65.5328	74.9349	turquoise	0.907003	0.934874
ENSG00000156103	255.732	1.35143	0.374318	3.61037	0.000305757	0.00547599	MMP16	matrix metallopeptidase 16	384.423	278.043	440.777	107.107	126.385	197.654	turquoise	0.904557	0.934866
ENSG00000260661	11.8197	1.59891	0.78905	2.02637	0.0427269	0.166494	NA	NA	18.8674	17.4079	17.1731	2.67768	9.36183	5.43006	turquoise	0.910008	0.934557
ENSG00000275126	6.19777	3.87755	1.42945	2.71261	0.00667565	NA	H4C13	H4 clustered histone 13	11.7921	11.6053	11.4488	0	2.34046	0	turquoise	0.940737	0.934497
ENSG00000256464	8.02458	1.26534	0.876337	1.44389	0.148769	NA	NA	NA	12.9713	10.6382	10.4947	4.01652	3.51068	6.51608	turquoise	0.930796	0.934494
ENSG00000134259	19.4218	1.46287	0.602873	2.42649	0.0152457	0.0835643	NGF	nerve growth factor	34.1972	26.5954	24.8056	10.7107	9.36183	10.8601	turquoise	0.970742	0.934413
ENSG00000170927	56.3591	3.19706	0.627507	5.09486	3.48995e-07	3.5629e-05	PKHD1	PKHD1 ciliary IPT domain containing fibrocystin/polyductin	66.0359	124.273	114.488	14.7272	2.34046	16.2902	turquoise	0.939521	0.934321
ENSG00000250407	1.6782	3.95417	2.28884	1.72759	0.0840618	NA	NA	NA	2.35843	5.80264	1.90813	0	0	0	turquoise	0.942579	0.934264
ENSG00000254924	1.6782	3.95417	2.28884	1.72759	0.0840618	NA	NA	NA	2.35843	5.80264	1.90813	0	0	0	turquoise	0.942579	0.934264
ENSG00000266745	2.17722	3.24222	1.95296	1.66016	0.096883	NA	MIR3135A	microRNA 3135a	2.35843	5.80264	3.81625	0	0	1.08601	turquoise	0.883366	0.934205
ENSG00000099998	343.939	2.40014	0.484302	4.95587	7.20084e-07	6.20453e-05	GGT5	gamma-glutamyltransferase 5	426.875	361.214	947.384	62.9255	139.257	125.977	turquoise	0.901748	0.934122
ENSG00000245025	93.0445	1.05211	0.367597	2.86214	0.00420797	0.0350382	NA	NA	117.921	105.415	153.604	60.2478	52.6603	68.4188	turquoise	0.933457	0.933988
ENSG00000146242	128.969	2.21905	0.455124	4.87572	1.08415e-06	8.4006e-05	TPBG	trophoblast glycoprotein	267.681	132.494	237.562	26.7768	55.0007	54.3006	turquoise	0.92814	0.933944
ENSG00000206674	1.56008	3.85125	2.36776	1.62654	0.103836	NA	RNU6-945P	RNA, U6 small nuclear 945, pseudogene	1.17921	5.31908	2.86219	0	0	0	turquoise	0.925013	0.933781
ENSG00000133961	769.961	0.504541	0.246947	2.04312	0.041041	0.162452	NUMB	NUMB endocytic adaptor protein	889.127	850.57	970.282	610.511	699.797	599.479	turquoise	0.942478	0.933768
ENSG00000111412	191.668	0.264977	0.280293	0.945356	0.344477	0.593014	SPRING1	SREBF pathway regulator in golgi 1	212.258	213.247	202.261	159.322	183.726	179.192	turquoise	0.893855	0.933712
ENSG00000099864	354.341	1.5774	0.410243	3.84504	0.000120532	0.00279783	PALM	paralemmin	329	718.56	544.77	117.818	210.641	205.256	turquoise	0.87608	0.933669
ENSG00000137033	368.33	1.05821	0.32268	3.27946	0.00104007	0.0130584	IL33	interleukin 33	535.363	538.195	419.788	204.843	200.109	311.686	turquoise	0.9164	0.933425
ENSG00000131591	56.2681	0.957626	0.427981	2.23754	0.0252509	0.11804	C1orf159	chromosome 1 open reading frame 159	68.3944	91.3915	62.9681	29.4545	39.7878	45.6125	turquoise	0.890178	0.933415
ENSG00000187164	165.87	2.20946	0.418972	5.27353	1.33825e-07	1.66631e-05	SHTN1	shootin 1	166.269	259.668	392.12	62.9255	63.1923	51.0426	turquoise	0.934065	0.933147
ENSG00000103313	75.1571	1.00492	0.409804	2.45219	0.014199	0.0794652	MEFV	MEFV innate immuity regulator, pyrin	90.7994	104.447	105.901	42.8429	37.4473	69.5048	turquoise	0.893691	0.933003
ENSG00000106348	192.266	1.39866	0.348507	4.0133	5.9877e-05	0.00169513	IMPDH1	inosine monophosphate dehydrogenase 1	222.871	374.27	238.516	108.446	104.15	105.343	turquoise	0.937578	0.933001
ENSG00000278732	6.25643	1.86868	1.08235	1.7265	0.0842572	NA	NA	NA	9.4337	9.67106	10.4947	1.33884	1.17023	5.43006	turquoise	0.890552	0.9328
ENSG00000092096	99.9003	1.48459	0.429043	3.46023	0.000539705	0.00826281	SLC22A17	solute carrier family 22 member 17	155.656	105.415	181.272	33.471	57.3412	66.2468	turquoise	0.901401	0.932703
ENSG00000166710	1079.47	0.587932	0.281229	2.09058	0.0365659	0.150952	B2M	beta-2-microglobulin	1186.29	1280.93	1422.51	690.841	861.288	1034.97	turquoise	0.853787	0.932649
ENSG00000117139	944.029	0.34645	0.23899	1.44964	0.147159	0.361207	KDM5B	lysine demethylase 5B	1075.44	1015.46	1080	814.015	773.521	905.735	turquoise	0.92315	0.932598
ENSG00000255517	43.0056	0.514273	0.416451	1.2349	0.216869	0.453156	LOC101928069	uncharacterized LOC101928069	51.8854	49.3224	50.5653	37.4875	35.1068	33.6664	turquoise	0.982971	0.932551
ENSG00000121454	70.7034	0.610089	0.361988	1.68538	0.0919148	0.269233	LHX4	LIM homeobox 4	81.3657	87.0396	87.7738	54.8924	63.1923	49.9566	turquoise	0.950433	0.932523
ENSG00000268350	14.786	1.10353	0.674851	1.63522	0.102004	0.286438	FAM156A	family with sequence similarity 156 member A	21.2258	21.2763	18.1272	8.03304	7.02137	13.0322	turquoise	0.91511	0.932484
ENSG00000136250	103.091	2.42989	0.464679	5.22919	1.70252e-07	1.98237e-05	AOAH	acyloxyacyl hydrolase	100.233	178.915	242.332	33.471	38.6175	24.9783	turquoise	0.932088	0.932422
ENSG00000119121	60.31	1.31061	0.431246	3.03914	0.00237258	0.0233903	TRPM6	transient receptor potential cation channel subfamily M member 6	79.0073	97.6777	81.0953	36.1487	23.4046	44.5265	turquoise	0.93362	0.932347
ENSG00000159322	410.509	0.657783	0.266645	2.46689	0.0136293	0.0773618	ADPGK	ADP dependent glucokinase	444.563	534.81	527.597	341.404	286.706	327.976	turquoise	0.943894	0.932333
ENSG00000136059	91.9998	1.26657	0.41452	3.0555	0.00224683	0.0223965	VILL	villin like	91.9786	132.01	166.007	46.8594	45.6389	69.5048	turquoise	0.888677	0.932327
ENSG00000214021	376.913	0.981595	0.332759	2.94987	0.00317906	0.0287732	TTLL3	tubulin tyrosine ligase like 3	512.958	411.987	577.208	188.776	246.918	323.632	turquoise	0.886435	0.932292
ENSG00000186854	39.5785	2.12867	0.586521	3.62932	0.000284166	0.00520069	TRABD2A	TraB domain containing 2A	41.2725	91.8751	60.106	12.0496	9.36183	22.8063	turquoise	0.901589	0.932282
ENSG00000204442	14.852	2.14583	0.754346	2.84462	0.00444639	0.036349	FAM155A	family with sequence similarity 155 member A	15.3298	34.3323	22.8975	5.35536	4.68091	6.51608	turquoise	0.917042	0.932275
ENSG00000205611	3.22833	2.91239	1.68686	1.72652	0.0842541	NA	LOC107985433	putative uncharacterized protein LOC401522	4.71685	5.80264	6.67844	0	0	2.17203	turquoise	0.880819	0.932124
ENSG00000070404	281.272	1.57195	0.426152	3.6887	0.000225401	0.0043832	FSTL3	follistatin like 3	304.237	584.616	373.993	81.6692	180.215	162.902	turquoise	0.875076	0.93194
ENSG00000254887	3.54635	3.06038	1.6556	1.8485	0.0645297	NA	LOC100505622	uncharacterized LOC100505622	4.71685	5.80264	8.58656	0	0	2.17203	turquoise	0.880045	0.931895
ENSG00000289255	3.25841	4.88339	1.8883	2.58613	0.00970605	NA	NA	NA	4.71685	3.38487	11.4488	0	0	0	turquoise	0.938185	0.931819
ENSG00000149418	21.6052	4.69093	0.932755	5.02911	4.92755e-07	4.67596e-05	ST14	ST14 transmembrane serine protease matriptase	35.3764	37.7171	51.5194	2.67768	2.34046	0	turquoise	0.970429	0.931775
ENSG00000101160	853.057	0.74741	0.266462	2.80494	0.00503257	0.0395764	CTSZ	cathepsin Z	1025.92	964.688	1217.38	590.428	730.222	589.705	turquoise	0.933627	0.931715
ENSG00000151136	35.0794	2.08532	0.582389	3.58064	0.000342752	0.0059542	BTBD11	BTB domain containing 11	43.6309	58.0264	68.6925	14.7272	5.85114	19.5482	turquoise	0.927927	0.931599
ENSG00000156535	598.796	1.38233	0.331229	4.17333	3.00184e-05	0.00102929	CD109	CD109 molecule	1082.52	803.182	711.731	246.347	402.559	346.438	turquoise	0.930429	0.931595
ENSG00000172817	228.691	1.58016	0.401639	3.93427	8.34489e-05	0.00216054	CYP7B1	cytochrome P450 family 7 subfamily B member 1	207.542	427.461	393.074	100.413	95.9587	147.698	turquoise	0.891148	0.931565
ENSG00000162517	282.116	0.262239	0.263044	0.996942	0.318793	0.567436	PEF1	penta-EF-hand domain containing 1	287.728	307.056	328.198	254.38	249.259	266.073	turquoise	0.903523	0.931556
ENSG00000170632	88.7139	0.549978	0.341745	1.60932	0.107545	0.29673	ARMC10	armadillo repeat containing 10	96.6955	119.921	99.2225	70.9585	74.8946	70.5908	turquoise	0.931012	0.931406
ENSG00000131016	3210.83	1.54479	0.323501	4.77523	1.79502e-06	0.000123535	AKAP12	A-kinase anchoring protein 12	3951.54	6659.98	3735.16	1613.3	1754.17	1550.83	turquoise	0.93963	0.931348
ENSG00000159176	960.93	0.994245	0.297702	3.33973	0.000838604	0.0111923	CSRP1	cysteine and glycine rich protein 1	1284.16	1541.08	1013.21	563.652	610.859	752.607	turquoise	0.916045	0.931205
ENSG00000248758	7.50274	1.11897	0.886558	1.26214	0.206897	NA	NA	NA	10.6129	11.6053	8.58656	4.01652	5.85114	4.34405	turquoise	0.938586	0.931172
ENSG00000182397	31.5448	1.79079	0.665574	2.6906	0.00713245	0.0502914	DNM1P46	dynamin 1 pseudogene 46	42.4517	52.2237	52.4734	2.67768	19.8939	19.5482	turquoise	0.857578	0.931069
ENSG00000265204	3.1069	4.83012	1.89685	2.54639	0.0108845	NA	NA	NA	7.07528	8.70396	2.86219	0	0	0	turquoise	0.956173	0.930974
ENSG00000145832	28.0976	1.75525	0.544205	3.22534	0.00125824	0.0148677	SLC25A48	solute carrier family 25 member 48	37.7348	40.6185	51.5194	16.0661	12.8725	9.77411	turquoise	0.966512	0.930963
ENSG00000263069	184.442	0.339319	0.286323	1.18509	0.235981	0.47534	RNF213-AS1	RNF213 antisense RNA 1	213.438	206.477	198.445	144.595	173.194	170.504	turquoise	0.892128	0.930861
ENSG00000253276	141.273	1.25314	0.324296	3.86419	0.000111458	0.00263546	CCDC71L	coiled-coil domain containing 71 like	187.495	224.852	184.134	97.7353	79.5755	73.8489	turquoise	0.972686	0.930831
ENSG00000122122	55.3754	1.67216	0.55713	3.00138	0.00268761	0.0254814	SASH3	SAM and SH3 domain containing 3	58.9607	82.6876	111.625	13.3884	21.0641	44.5265	turquoise	0.860243	0.930732
ENSG00000214976	4.07857	5.23174	1.82441	2.86763	0.00413558	NA	NA	NA	2.35843	12.5724	9.54063	0	0	0	turquoise	0.91629	0.930695
ENSG00000124786	169.687	0.579797	0.299243	1.93754	0.0526788	0.190459	SLC35B3	solute carrier family 35 member B3	224.05	204.059	182.226	124.512	133.406	149.87	turquoise	0.92804	0.930659
ENSG00000104228	296.149	0.597513	0.283659	2.10645	0.0351654	0.147188	TRIM35	tripartite motif containing 35	349.047	404.734	315.795	208.859	256.28	242.181	turquoise	0.908718	0.930519
ENSG00000128641	1169.29	0.818878	0.262175	3.12341	0.00178771	0.0190639	MYO1B	myosin IB	1753.49	1351.05	1373.85	765.817	894.054	877.498	turquoise	0.944708	0.930432
ENSG00000064666	225.493	1.94851	0.454489	4.28726	1.80894e-05	0.000693521	CNN2	calponin 2	383.244	461.793	229.929	52.2148	88.9373	136.838	turquoise	0.900217	0.930429
ENSG00000089127	196.479	1.98982	0.338639	5.87591	4.20523e-09	9.84617e-07	OAS1	2'-5'-oligoadenylate synthetase 1	400.932	280.461	260.459	85.6858	80.7458	70.5908	turquoise	0.975205	0.930413
ENSG00000163565	705.88	1.57147	0.291022	5.39982	6.67067e-08	9.3917e-06	IFI16	interferon gamma inducible protein 16	1224.02	816.721	1128.66	389.602	327.664	348.61	turquoise	0.969784	0.930331
ENSG00000143851	33.21	1.44872	0.565571	2.56153	0.0104214	0.064406	PTPN7	protein tyrosine phosphatase non-receptor type 7	34.1972	49.806	62.0141	12.0496	14.0427	27.1503	turquoise	0.868741	0.930291
ENSG00000160408	20.0839	1.65133	0.648171	2.54768	0.0108443	0.0662814	ST6GALNAC6	ST6 N-acetylgalactosaminide alpha-2,6-sialyltransferase 6	31.8388	37.7171	21.9434	6.6942	8.1916	14.1182	turquoise	0.910518	0.930166
ENSG00000010932	78.1805	4.70967	0.790673	5.95653	2.57648e-09	6.60713e-07	FMO1	flavin containing dimethylaniline monoxygenase 1	47.1685	137.813	267.138	2.67768	2.34046	11.9461	turquoise	0.896664	0.93008
ENSG00000289698	30.355	1.38204	0.549729	2.51404	0.0119359	0.0708908	NA	NA	33.018	38.6842	60.106	13.3884	15.213	21.7203	turquoise	0.888117	0.930039
ENSG00000168994	268.844	1.56839	0.340934	4.60025	4.21977e-06	0.000237332	PXDC1	PX domain containing 1	499.986	406.185	300.53	112.463	160.321	133.58	turquoise	0.947117	0.930036
ENSG00000077782	1877.01	0.752729	0.288042	2.61326	0.00896825	0.0581655	FGFR1	fibroblast growth factor receptor 1	2453.94	2041.56	2573.11	1091.15	1427.68	1674.63	turquoise	0.880895	0.92999
ENSG00000200312	29.198	0.553428	0.489651	1.13025	0.258371	0.500321	NA	NA	37.7348	31.431	35.3003	20.0826	24.5748	26.0643	turquoise	0.904889	0.929841
ENSG00000254330	12.3984	2.66823	1.04868	2.54437	0.0109475	0.0667249	NA	NA	14.1506	21.7599	28.6219	0	1.17023	8.6881	turquoise	0.85309	0.929802
ENSG00000233325	36.9706	1.37579	0.548606	2.50779	0.0121487	0.0715994	NA	NA	45.9893	58.0264	56.2897	9.37188	30.4259	21.7203	turquoise	0.871629	0.9298
ENSG00000205352	113.916	0.527979	0.325949	1.61982	0.105271	0.29275	PRR13	proline rich 13	121.459	128.625	153.604	85.6858	101.81	92.3111	turquoise	0.900756	0.929763
ENSG00000113645	14.4922	1.62756	0.713036	2.28257	0.0224556	0.109215	WWC1	WW and C2 domain containing 1	14.1506	26.5954	24.8056	6.6942	8.1916	6.51608	turquoise	0.913555	0.929761
ENSG00000245213	40.8063	1.05011	0.473353	2.21845	0.0265243	0.121877	LOC101930370	uncharacterized LOC101930370	63.6775	52.2237	49.6113	17.4049	30.4259	31.4944	turquoise	0.898674	0.929748
ENSG00000019144	2849.33	0.923653	0.315419	2.92834	0.00340778	0.0302709	PHLDB1	pleckstrin homology like domain family B member 1	3035.29	4689.01	3469.93	1494.15	2166.09	2241.53	turquoise	0.868271	0.929598
ENSG00000078369	1552.34	0.584992	0.244513	2.39248	0.0167349	0.0892956	GNB1	G protein subunit beta 1	1936.27	1616.03	2036.92	1203.62	1260.34	1260.86	turquoise	0.941004	0.929548
ENSG00000169499	569.484	1.35964	0.363419	3.74124	0.000183116	0.00379645	PLEKHA2	pleckstrin homology domain containing A2	551.872	926.971	979.822	291.867	250.429	415.943	turquoise	0.891741	0.929383
ENSG00000255346	16.3218	3.09371	0.954548	3.24102	0.00119105	0.0142812	NOX5	NADPH oxidase 5	25.9427	31.431	30.53	1.33884	0	8.6881	turquoise	0.910436	0.929371
ENSG00000072840	635.073	1.14986	0.348124	3.30302	0.000956483	0.0123449	EVC	EvC ciliary complex subunit 1	800.686	689.547	1137.24	283.834	421.282	477.846	turquoise	0.880572	0.929335
ENSG00000166794	279.948	1.13242	0.28309	4.00022	6.32837e-05	0.00177269	PPIB	peptidylprolyl isomerase B	387.961	412.954	352.049	196.809	177.875	152.042	turquoise	0.976813	0.929308
ENSG00000108828	748.869	1.26003	0.36044	3.49582	0.000472606	0.00756851	VAT1	vesicle amine transport 1	864.363	1131.03	1174.45	299.9	624.902	398.567	turquoise	0.891581	0.9291
ENSG00000259883	15.0484	2.15697	0.761924	2.83095	0.00464103	0.0374796	EHD4-AS1	EHD4 antisense RNA 1	25.9427	19.3421	28.6219	5.35536	2.34046	8.6881	turquoise	0.935186	0.92905
ENSG00000139971	182.834	1.35142	0.374788	3.60583	0.000311151	0.00553926	ARMH4	armadillo like helical domain containing 4	330.18	210.829	248.056	70.9585	108.831	128.149	turquoise	0.912461	0.928874
ENSG00000225383	10.6061	3.70195	1.23007	3.00954	0.00261641	0.0249934	SFTA1P	surfactant associated 1, lncRNA	9.4337	18.375	31.4841	0	0	4.34405	turquoise	0.876096	0.928799
ENSG00000126970	78.257	0.865243	0.387654	2.232	0.0256152	0.119294	ZC4H2	zinc finger C4H2-type containing	82.5449	95.7435	124.982	45.5206	63.1923	57.5587	turquoise	0.883095	0.928715
ENSG00000223804	6.05219	2.4287	1.21454	1.99969	0.0455339	NA	NA	NA	8.25449	9.18751	13.3569	0	1.17023	4.34405	turquoise	0.851492	0.92868
ENSG00000197629	529.609	1.74148	0.417828	4.16793	3.07378e-05	0.00104098	MPEG1	macrophage expressed 1	537.721	776.103	1132.47	163.338	347.558	220.461	turquoise	0.892248	0.928653
ENSG00000267272	68.7258	1.99474	0.485362	4.10979	3.96014e-05	0.00125705	LINC01140	long intergenic non-protein coding RNA 1140	83.7241	143.615	102.085	30.7933	15.213	36.9244	turquoise	0.929028	0.928565
ENSG00000172243	72.8103	1.42601	0.385189	3.7021	0.000213821	0.00422561	CLEC7A	C-type lectin domain containing 7A	126.176	87.5231	104.947	41.504	39.7878	36.9244	turquoise	0.970479	0.928564
ENSG00000239593	6.45376	2.50965	1.14423	2.19331	0.0282854	NA	NA	NA	12.9713	8.70396	11.4488	0	2.34046	3.25804	turquoise	0.875979	0.928541
ENSG00000279631	54.7604	1.05642	0.472398	2.2363	0.0253321	0.11824	NA	NA	61.3191	76.8849	83.9575	21.4214	33.9366	51.0426	turquoise	0.845822	0.928486
ENSG00000169118	332.355	0.481373	0.275254	1.74883	0.0803201	0.247415	CSNK1G1	casein kinase 1 gamma 1	366.735	369.918	425.512	243.669	312.451	275.847	turquoise	0.890655	0.928471
ENSG00000135773	13.9909	2.81941	0.902944	3.12246	0.00179346	0.0191062	CAPN9	calpain 9	28.3011	15.9573	29.5759	0	4.68091	5.43006	turquoise	0.883399	0.928211
ENSG00000207475	5.89167	1.49636	1.05377	1.42	0.155607	NA	SNORA80E	small nucleolar RNA, H/ACA box 80E	9.4337	8.2204	8.58656	1.33884	2.34046	5.43006	turquoise	0.874883	0.928046
ENSG00000151229	195.236	0.484106	0.284895	1.69924	0.0892732	0.264285	SLC2A13	solute carrier family 2 member 13	233.484	231.138	218.48	152.628	182.556	153.128	turquoise	0.939455	0.927992
ENSG00000005059	125.03	1.70712	0.353394	4.83065	1.36089e-06	9.90368e-05	MCUB	mitochondrial calcium uniporter dominant negative subunit beta	239.38	161.507	173.639	64.2643	53.8305	57.5587	turquoise	0.971823	0.927907
ENSG00000172932	177.537	1.27534	0.381704	3.34118	0.000834239	0.0111479	ANKRD13D	ankyrin repeat domain 13D	167.448	331.234	254.735	84.3469	112.342	115.117	turquoise	0.88199	0.927891
ENSG00000127415	85.2068	1.09318	0.430291	2.54056	0.0110675	0.067232	IDUA	alpha-L-iduronidase	91.9786	119.921	136.431	32.1322	66.703	64.0747	turquoise	0.851999	0.927838
ENSG00000184988	172.545	0.759659	0.327082	2.32253	0.0202042	0.101544	TMEM106A	transmembrane protein 106A	194.57	210.346	246.148	119.157	106.491	158.558	turquoise	0.89283	0.927815
ENSG00000236283	29.3333	2.91247	0.765715	3.80359	0.000142613	0.00314434	NA	NA	31.8388	80.7534	42.9328	4.01652	2.34046	14.1182	turquoise	0.896084	0.927813
ENSG00000258315	18.2176	1.78956	0.691046	2.58964	0.0096076	0.0609056	C17orf49	chromosome 17 open reading frame 49	16.509	35.7829	32.4381	5.35536	10.5321	8.6881	turquoise	0.881853	0.927794
ENSG00000101680	24.1921	3.00941	0.810012	3.71527	0.000202987	0.00408649	LAMA1	laminin subunit alpha 1	61.3191	34.8158	33.3922	1.33884	2.34046	11.9461	turquoise	0.917402	0.927744
ENSG00000100842	129.203	1.36879	0.456475	2.9986	0.00271223	0.0256792	EFS	embryonal Fyn-associated substrate	180.42	217.599	161.237	37.4875	65.5328	112.945	turquoise	0.863031	0.92774
ENSG00000254042	22.5006	1.25287	0.588697	2.12822	0.0333192	0.14212	NA	NA	37.7348	29.9803	27.6678	8.03304	16.3832	15.2042	turquoise	0.906071	0.927673
ENSG00000264705	9.04396	4.46334	1.36335	3.2738	0.00106111	NA	NA	NA	15.3298	25.1448	11.4488	0	2.34046	0	turquoise	0.93288	0.927645
ENSG00000273729	26.8555	0.470348	0.499957	0.940776	0.34682	0.595761	NA	NA	34.1972	29.9803	29.5759	20.0826	23.4046	23.8923	turquoise	0.918802	0.927616
ENSG00000136167	383.436	1.99566	0.388152	5.14144	2.72636e-07	2.89303e-05	LCP1	lymphocyte cytosolic protein 1	390.32	540.612	908.268	168.694	143.938	148.784	turquoise	0.929223	0.927587
ENSG00000224802	3.50521	3.9627	1.73933	2.27829	0.0227091	NA	TUBB4BP2	TUBB4B pseudogene 2	3.53764	7.73685	8.58656	0	1.17023	0	turquoise	0.912328	0.92758
ENSG00000176438	2290.19	2.08791	0.376345	5.54785	2.89202e-08	4.61459e-06	SYNE3	spectrin repeat containing nuclear envelope family member 3	2508.19	5160.96	3454.66	856.858	1117.57	642.919	turquoise	0.938387	0.927381
ENSG00000137573	733.982	1.08338	0.315253	3.43654	0.000589195	0.00876509	SULF1	sulfatase 1	1101.39	814.303	1077.14	354.793	582.774	473.502	turquoise	0.911631	0.927253
ENSG00000162068	11.9169	2.32101	0.84917	2.73327	0.00627082	0.0461969	NTN3	netrin 3	18.8674	15.9573	24.8056	2.67768	7.02137	2.17203	turquoise	0.937066	0.927195
ENSG00000134138	140.984	1.45387	0.408815	3.5563	0.000376113	0.00638947	MEIS2	Meis homeobox 2	219.334	242.26	158.374	58.909	57.3412	109.687	turquoise	0.90762	0.927175
ENSG00000155660	462.734	1.05959	0.27718	3.82274	0.000131977	0.00297377	PDIA4	protein disulfide isomerase family A member 4	680.406	549.316	646.855	298.561	341.707	259.557	turquoise	0.964095	0.927152
ENSG00000047457	142.437	2.54896	0.431283	5.91018	3.41732e-09	8.46121e-07	CP	ceruloplasmin	178.061	207.928	343.463	56.2313	37.4473	31.4944	turquoise	0.955141	0.927151
ENSG00000174740	43.688	1.27823	0.521619	2.45051	0.0142653	0.0797529	PABPC5	poly(A) binding protein cytoplasmic 5	50.7062	56.0922	79.1872	14.7272	23.4046	38.0104	turquoise	0.855663	0.927102
ENSG00000229495	2.15186	4.30233	2.11217	2.03692	0.0416582	NA	NA	NA	4.71685	6.28619	1.90813	0	0	0	turquoise	0.950875	0.926967
ENSG00000120068	9.15646	3.46899	1.24823	2.77912	0.00545068	NA	HOXB8	homeobox B8	11.7921	12.0888	26.7138	0	0	4.34405	turquoise	0.881021	0.92683
ENSG00000136286	55.1955	1.81159	0.488442	3.70892	0.000208147	0.00415177	MYO1G	myosin IG	55.423	77.3685	124.982	22.7603	24.5748	26.0643	turquoise	0.907236	0.926824
ENSG00000227057	7.52931	2.76655	1.12614	2.45666	0.0140234	NA	WDR46	WD repeat domain 46	11.7921	8.70396	19.0813	0	2.34046	3.25804	turquoise	0.86907	0.926801
ENSG00000166997	100.394	0.933026	0.36877	2.5301	0.0114028	0.0686497	CNPY4	canopy FGF signaling regulator 4	109.667	116.053	169.823	61.5866	71.3839	73.8489	turquoise	0.896773	0.926735
ENSG00000120327	114.883	1.63796	0.462121	3.54445	0.00039344	0.00658004	PCDHB14	protocadherin beta 14	174.524	224.369	123.074	32.1322	52.6603	82.537	turquoise	0.886632	0.926678
ENSG00000218813	1.75879	4.02313	2.26478	1.77639	0.0756689	NA	LOC100422587	platelet activating factor acetylhydrolase 1b regulatory subunit 1 pseudogene	2.35843	6.28619	1.90813	0	0	0	turquoise	0.933871	0.92664
ENSG00000187372	120.688	1.20672	0.374638	3.22102	0.00127735	0.0150275	PCDHB13	protocadherin beta 13	155.656	219.533	129.753	64.2643	70.2137	84.709	turquoise	0.913187	0.926638
ENSG00000163131	422.41	1.91454	0.388458	4.92855	8.28431e-07	6.91676e-05	CTSS	cathepsin S	554.23	487.422	961.695	153.967	230.535	146.612	turquoise	0.929861	0.926606
ENSG00000120820	188.652	1.32888	0.383806	3.46238	0.000535421	0.0082342	GLT8D2	glycosyltransferase 8 domain containing 2	285.37	200.675	324.381	70.9585	131.066	119.461	turquoise	0.897008	0.926591
ENSG00000128849	151.339	1.11466	0.375076	2.97183	0.0029603	0.0274152	CGNL1	cingulin like 1	214.617	169.727	237.562	76.3139	78.4053	131.408	turquoise	0.895545	0.92657
ENSG00000134802	180.085	1.23477	0.420953	2.93327	0.00335417	0.0299181	SLC43A3	solute carrier family 43 member 3	259.427	225.819	273.816	60.2478	98.2992	162.902	turquoise	0.86206	0.926512
ENSG00000106080	210.732	0.415913	0.287283	1.44775	0.147688	0.361887	FKBP14	FKBP prolyl isomerase 14	228.767	238.392	255.689	171.372	163.832	206.342	turquoise	0.884682	0.926476
ENSG00000221890	56.8209	1.33499	0.518318	2.57562	0.0100061	0.0626243	NPTXR	neuronal pentraxin receptor	66.0359	79.3027	99.2225	16.0661	29.2557	51.0426	turquoise	0.846508	0.926369
ENSG00000152495	54.0058	1.35038	0.481418	2.805	0.0050317	0.0395764	CAMK4	calcium/calmodulin dependent protein kinase IV	57.7814	75.9178	99.2225	25.438	22.2343	43.4405	turquoise	0.882831	0.926245
ENSG00000100994	577.437	0.921804	0.302921	3.04305	0.00234191	0.0231196	PYGB	glycogen phosphorylase B	604.936	924.554	737.49	356.131	465.751	375.76	turquoise	0.90469	0.926229
ENSG00000105329	162.245	1.95841	0.423298	4.62655	3.71814e-06	0.00021358	TGFB1	transforming growth factor beta 1	291.266	167.793	315.795	45.5206	90.1076	62.9887	turquoise	0.926081	0.926188
ENSG00000204131	806.736	1.43639	0.298913	4.8054	1.54446e-06	0.000109438	NHSL2	NHS like 2	1317.18	1045.93	1171.59	415.04	545.326	345.352	turquoise	0.960521	0.926186
ENSG00000222024	13.0286	3.09898	0.954748	3.24586	0.00117097	0.0141073	NA	NA	28.3011	25.6283	16.2191	0	5.85114	2.17203	turquoise	0.90407	0.926099
ENSG00000106483	1765.55	2.66863	0.376604	7.08602	1.38023e-12	1.29268e-09	SFRP4	secreted frizzled related protein 4	2537.67	2686.62	3928.83	563.652	589.795	286.707	turquoise	0.962921	0.925823
ENSG00000150867	353.898	1.15454	0.28319	4.0769	4.56395e-05	0.00138903	PIP4K2A	phosphatidylinositol-5-phosphate 4-kinase type 2 alpha	464.61	455.507	544.77	253.041	216.492	188.966	turquoise	0.970352	0.925811
ENSG00000100968	296.975	1.41882	0.43068	3.29438	0.000986407	0.0125549	NFATC4	nuclear factor of activated T cells 4	438.667	373.303	485.618	74.975	194.258	215.031	turquoise	0.860703	0.925785
ENSG00000279873	26.9543	1.70728	0.581781	2.93458	0.00334005	0.0298539	LINC01126	long intergenic non-protein coding RNA 1126	28.3011	40.1349	55.3356	13.3884	9.36183	15.2042	turquoise	0.913189	0.925719
ENSG00000074842	114.389	0.816231	0.318677	2.56131	0.0104278	0.0644066	MYDGF	myeloid derived growth factor	159.194	141.198	137.385	89.7023	79.5755	79.2789	turquoise	0.977286	0.925697
ENSG00000111602	70.5301	1.03851	0.435358	2.38542	0.0170597	0.0904462	TIMELESS	timeless circadian regulator	79.0073	111.217	94.4522	34.8098	37.4473	66.2468	turquoise	0.864103	0.925579
ENSG00000143498	49.8201	0.548615	0.410448	1.33662	0.181346	0.408658	TAF1A	TATA-box binding protein associated factor, RNA polymerase I subunit A	57.7814	66.2468	53.4275	36.1487	38.6175	46.6985	turquoise	0.887349	0.925421
ENSG00000110719	303.499	1.32601	0.404043	3.28186	0.00103125	0.0129832	TCIRG1	T cell immune regulator 1, ATPase H+ transporting V0 subunit a3	349.047	367.5	585.795	103.091	205.96	209.6	turquoise	0.860656	0.925349
ENSG00000177337	55.3376	1.84649	0.432953	4.26486	2.00024e-05	0.000750649	NA	NA	93.1578	91.8751	74.4169	30.7933	22.2343	19.5482	turquoise	0.977048	0.925267
ENSG00000163521	65.89	1.49905	0.47547	3.15277	0.00161731	0.0177373	GLB1L	galactosidase beta 1 like	67.2151	92.3586	132.615	22.7603	45.6389	34.7524	turquoise	0.879365	0.925202
ENSG00000188321	298.599	1.23261	0.388591	3.17199	0.00151397	0.0169768	ZNF559	zinc finger protein 559	409.187	510.149	337.738	107.107	189.577	237.837	turquoise	0.86756	0.925185
ENSG00000226017	65.219	1.02379	0.428696	2.38814	0.0169337	0.090044	PRICKLE2-AS3	PRICKLE2 antisense RNA 3	62.4983	96.7106	103.039	32.1322	49.1496	47.7846	turquoise	0.861278	0.925042
ENSG00000267454	13.6292	3.42675	0.963079	3.55812	0.000373515	0.00637046	ZNF582-AS1	ZNF582 antisense RNA 1 (head to head)	11.7921	41.102	21.9434	1.33884	2.34046	3.25804	turquoise	0.895755	0.925041
ENSG00000242853	14.0777	0.638138	0.659041	0.968283	0.332903	0.581783	RN7SL749P	RNA, 7SL, cytoplasmic 749, pseudogene	15.3298	18.8586	17.1731	10.7107	9.36183	13.0322	turquoise	0.896227	0.925008
ENSG00000258484	11.5296	2.33252	0.931773	2.50331	0.0123038	0.0721578	SPESP1	sperm equatorial segment protein 1	17.6882	16.4408	23.8516	0	4.68091	6.51608	turquoise	0.851821	0.924988
ENSG00000172244	38.5698	1.35903	0.463679	2.93097	0.00337902	0.0300899	C5orf34	chromosome 5 open reading frame 34	51.8854	58.0264	56.2897	26.7768	21.0641	17.3762	turquoise	0.972754	0.924971
ENSG00000125841	63.6622	1.11754	0.467881	2.38851	0.016917	0.0899776	NRSN2	neurensin 2	80.1865	94.7764	86.8197	20.0826	47.9794	52.1286	turquoise	0.847468	0.924912
ENSG00000148053	2108.7	2.55038	0.379665	6.71747	1.84907e-11	1.04818e-08	NTRK2	neurotrophic receptor tyrosine kinase 2	3324.2	5149.84	2332.68	647.999	733.733	463.727	turquoise	0.955309	0.924742
ENSG00000172260	495.743	1.05872	0.305893	3.46107	0.000538033	0.00824894	NEGR1	neuronal growth regulator 1	553.051	701.636	754.664	301.239	396.707	267.159	turquoise	0.927256	0.924734
ENSG00000163463	32.335	0.648748	0.479487	1.35301	0.176054	0.401529	KRTCAP2	keratinocyte associated protein 2	42.4517	35.2994	41.0247	21.4214	23.4046	30.4084	turquoise	0.894572	0.924616
ENSG00000188015	8.67695	1.94407	0.903336	2.1521	0.0313891	NA	S100A3	S100 calcium binding protein A3	16.509	9.67106	15.265	2.67768	4.68091	3.25804	turquoise	0.940806	0.924522
ENSG00000162542	107.883	1.35646	0.456705	2.9701	0.00297703	0.0275347	TMCO4	transmembrane and coiled-coil domains 4	103.771	193.905	167.915	34.8098	64.3626	82.537	turquoise	0.84558	0.924486
ENSG00000187091	162.638	1.12534	0.362259	3.10645	0.00189345	0.0198863	PLCD1	phospholipase C delta 1	225.23	266.438	177.456	74.975	126.385	105.343	turquoise	0.901793	0.924429
ENSG00000278891	31.5576	1.0982	0.516998	2.12419	0.0336541	0.143043	NA	NA	38.914	41.5856	48.6572	14.7272	28.0855	17.3762	turquoise	0.902609	0.924258
ENSG00000124508	115.276	0.745274	0.358946	2.07628	0.0378679	0.154403	BTN2A2	butyrophilin subfamily 2 member A2	121.459	158.122	153.604	64.2643	102.98	91.2251	turquoise	0.856755	0.924245
ENSG00000160191	88.3139	0.736374	0.363933	2.02338	0.0430343	0.167088	PDE9A	phosphodiesterase 9A	90.7994	118.954	121.166	57.5701	78.4053	62.9887	turquoise	0.889463	0.924145
ENSG00000014257	13.1929	1.57656	0.76563	2.05916	0.0394786	0.158554	ACP3	acid phosphatase 3	17.6882	17.8915	23.8516	5.35536	3.51068	10.8601	turquoise	0.896071	0.924075
ENSG00000116337	137.163	1.02559	0.405965	2.5263	0.0115272	0.0692047	AMPD2	adenosine monophosphate deaminase 2	176.882	185.684	189.858	50.8759	94.7885	124.891	turquoise	0.845161	0.924064
ENSG00000253250	14.0604	2.068	0.801277	2.58088	0.00985493	0.0619826	C8orf88	chromosome 8 open reading frame 88	29.4803	20.7928	18.1272	1.33884	7.02137	7.60209	turquoise	0.895612	0.923919
ENSG00000079263	26.4229	1.46058	0.57342	2.54713	0.0108613	0.0663161	SP140	SP140 nuclear body protein	27.1219	51.7402	37.2084	13.3884	11.7023	17.3762	turquoise	0.899027	0.923916
ENSG00000172116	9.80402	0.818231	0.777095	1.05293	0.292371	0.539347	CD8B	CD8b molecule	14.1506	11.1217	12.4028	5.35536	8.1916	7.60209	turquoise	0.905566	0.923796
ENSG00000181458	38.1003	1.50755	0.4877	3.09115	0.00199386	0.0206688	TMEM45A	transmembrane protein 45A	64.8567	58.5099	45.795	17.4049	25.745	16.2902	turquoise	0.951406	0.92379
ENSG00000189423	48.347	1.39342	0.465725	2.99195	0.00277206	0.0260869	NA	NA	66.0359	92.3586	51.5194	22.7603	28.0855	29.3223	turquoise	0.917304	0.923743
ENSG00000235834	10.9223	1.46935	0.823646	1.78396	0.0744307	0.235575	LOC101928389	uncharacterized LOC101928389	17.6882	13.5395	17.1731	2.67768	4.68091	9.77411	turquoise	0.873303	0.923669
ENSG00000280109	230.729	0.810532	0.319362	2.53797	0.0111497	0.0675738	PLAC4	placenta enriched 4	311.312	322.53	248.056	140.578	154.47	207.428	turquoise	0.895192	0.923411
ENSG00000105851	107.221	1.31808	0.38793	3.39774	0.000679443	0.0097313	PIK3CG	phosphatidylinositol-4,5-bisphosphate 3-kinase catalytic subunit gamma	102.592	168.276	187.95	60.2478	66.703	57.5587	turquoise	0.908652	0.923408
ENSG00000138080	316.708	1.52346	0.399593	3.81253	0.000137552	0.00306095	EMILIN1	elastin microfibril interfacer 1	499.986	349.609	560.989	97.7353	224.684	167.246	turquoise	0.895711	0.923407
ENSG00000234040	30.6318	0.440523	0.478725	0.920202	0.357467	0.605871	RPL10P12	ribosomal protein L10 pseudogene 12	35.3764	34.3323	36.2544	21.4214	29.2557	27.1503	turquoise	0.869588	0.92324
ENSG00000143320	99.8943	2.43031	0.462405	5.25581	1.47377e-07	1.76369e-05	CRABP2	cellular retinoic acid binding protein 2	176.882	164.408	164.099	30.7933	47.9794	15.2042	turquoise	0.960991	0.923169
ENSG00000237187	103.637	2.13901	0.512549	4.17327	3.00258e-05	0.00102929	NR2F1-AS1	NR2F1 antisense RNA 1	89.6202	260.635	156.466	26.7768	35.1068	53.2146	turquoise	0.877713	0.923085
ENSG00000175130	85.7725	0.919049	0.407719	2.25413	0.0241883	0.114665	MARCKSL1	MARCKS like 1	112.025	122.822	102.085	37.4875	62.0221	78.1929	turquoise	0.854554	0.923026
ENSG00000180938	40.7011	1.16265	0.472248	2.46195	0.0138185	0.0780245	ZNF572	zinc finger protein 572	50.7062	72.0494	45.795	24.0991	22.2343	29.3223	turquoise	0.916358	0.922978
ENSG00000137691	14.3753	2.08542	0.756519	2.7566	0.00584057	0.0440671	CFAP300	cilia and flagella associated protein 300	23.5843	29.9803	16.2191	5.35536	3.51068	7.60209	turquoise	0.932078	0.922964
ENSG00000100596	847.935	0.859677	0.247512	3.47328	0.000514148	0.00803137	SPTLC2	serine palmitoyltransferase long chain base subunit 2	1148.55	1116.04	1015.12	661.387	599.157	547.35	turquoise	0.976561	0.922881
ENSG00000130508	1476.22	1.42012	0.368461	3.8542	0.000116109	0.00272243	PXDN	peroxidasin	1540.05	3158.57	1748.8	656.032	814.479	939.401	turquoise	0.886359	0.922792
ENSG00000225092	56.5229	1.67146	0.491796	3.3987	0.000677077	0.00970387	NA	NA	49.5269	104.447	103.993	24.0991	23.4046	33.6664	turquoise	0.885028	0.922739
ENSG00000036530	64.8052	0.684725	0.373841	1.8316	0.0670117	0.220752	CYP46A1	cytochrome P450 family 46 subfamily A member 1	70.7528	85.5889	83.0035	54.8924	46.8091	47.7846	turquoise	0.948981	0.922706
ENSG00000171608	142.795	1.16161	0.394084	2.94762	0.00320226	0.0289103	PIK3CD	phosphatidylinositol-4,5-bisphosphate 3-kinase catalytic subunit delta	137.968	213.73	240.424	73.6362	73.7244	117.289	turquoise	0.867353	0.922533
ENSG00000054598	132.327	1.29358	0.348364	3.71328	0.000204587	0.00410335	FOXC1	forkhead box C1	231.126	187.135	145.972	69.6197	81.916	78.1929	turquoise	0.947494	0.922507
ENSG00000287951	8.991	4.44903	1.35984	3.27173	0.0010689	NA	NA	NA	18.8674	22.2434	10.4947	0	2.34046	0	turquoise	0.935918	0.922439
ENSG00000262001	69.5516	0.864308	0.369902	2.33658	0.0194609	0.098928	NA	NA	102.592	79.3027	87.7738	50.8759	46.8091	49.9566	turquoise	0.962763	0.922418
ENSG00000278861	8.7525	0.982771	0.832507	1.1805	0.237803	NA	NA	NA	12.9713	9.67106	12.4028	4.01652	5.85114	7.60209	turquoise	0.885181	0.922415
ENSG00000077713	143.297	0.935191	0.314073	2.97762	0.00290492	0.0270185	SLC25A43	solute carrier family 25 member 43	186.316	207.928	169.823	105.768	104.15	85.795	turquoise	0.964805	0.922348
ENSG00000115956	115.841	1.75953	0.438246	4.01493	5.94642e-05	0.00169434	PLEK	pleckstrin	110.846	161.507	264.275	45.5206	59.6816	53.2146	turquoise	0.89654	0.922296
ENSG00000138119	1435.91	1.88673	0.299548	6.29857	3.00403e-10	1.15553e-07	MYOF	myoferlin	2182.72	2290.11	2307.88	779.205	602.668	452.867	turquoise	0.974286	0.922273
ENSG00000113749	58.7808	1.85568	0.47481	3.90825	9.29669e-05	0.00233131	HRH2	histamine receptor H2	57.7814	94.2929	124.028	26.7768	28.0855	21.7203	turquoise	0.919501	0.92226
ENSG00000149243	24.236	0.878309	0.56276	1.56072	0.11859	0.317213	KLHL35	kelch like family member 35	25.9427	36.75	31.4841	12.0496	16.3832	22.8063	turquoise	0.844006	0.922144
ENSG00000149346	147.275	0.799951	0.324868	2.46239	0.0138016	0.0779898	SLX4IP	SLX4 interacting protein	159.194	173.112	228.975	109.785	101.81	110.773	turquoise	0.917386	0.922096
ENSG00000115226	68.9883	2.42438	0.483867	5.01042	5.43105e-07	5.05403e-05	FNDC4	fibronectin type III domain containing 4	89.6202	156.671	102.085	26.7768	25.745	13.0322	turquoise	0.952287	0.921994
ENSG00000240490	1.93762	3.05915	2.01457	1.51851	0.128887	NA	NA	NA	2.35843	5.31908	2.86219	0	0	1.08601	turquoise	0.872328	0.921986
ENSG00000289926	15.3738	1.87329	0.77026	2.43202	0.0150147	0.0827193	NA	NA	21.2258	24.6612	26.7138	5.35536	2.34046	11.9461	turquoise	0.899484	0.921921
ENSG00000155252	149.315	0.436233	0.299485	1.45661	0.145223	0.358047	PI4K2A	phosphatidylinositol 4-kinase type 2 alpha	186.316	157.638	171.731	120.496	122.874	136.838	turquoise	0.924414	0.921866
ENSG00000104093	511.602	1.15406	0.361312	3.19407	0.0014028	0.0160819	DMXL2	Dmx like 2	616.728	752.409	748.939	208.859	450.538	292.137	turquoise	0.881148	0.921856
ENSG00000158869	58.144	1.62556	0.473405	3.43377	0.000595257	0.00883088	FCER1G	Fc fragment of IgE receptor Ig	82.5449	66.7303	114.488	21.4214	39.7878	23.8923	turquoise	0.918289	0.921785
ENSG00000182185	168.089	1.17874	0.340893	3.45781	0.000544581	0.00831972	RAD51B	RAD51 paralog B	207.542	288.198	203.215	112.463	83.0862	114.031	turquoise	0.935126	0.921762
ENSG00000137486	467.019	0.997557	0.336576	2.96384	0.00303828	0.0279213	ARRB1	arrestin beta 1	432.771	740.32	693.604	251.702	340.536	343.18	turquoise	0.861957	0.921756
ENSG00000132321	8.13949	1.12732	0.863329	1.30579	0.191625	NA	IQCA1	IQ motif containing with AAA domain 1	9.4337	12.5724	11.4488	5.35536	3.51068	6.51608	turquoise	0.912018	0.921749
ENSG00000186074	7.54793	2.47382	1.09283	2.26369	0.0235929	NA	CD300LF	CD300 molecule like family member f	14.1506	9.18751	15.265	0	2.34046	4.34405	turquoise	0.862308	0.921687
ENSG00000166508	515.061	0.191601	0.246368	0.777704	0.436744	0.676778	MCM7	minichromosome maintenance complex component 7	533.004	557.537	557.173	444.495	484.475	513.684	turquoise	0.83417	0.92165
ENSG00000119655	239.505	0.982957	0.318829	3.08302	0.00204911	0.0210691	NPC2	NPC intracellular cholesterol transporter 2	294.803	279.01	380.671	145.934	195.428	141.182	turquoise	0.924462	0.921632
ENSG00000107819	350.629	0.920705	0.346278	2.65886	0.00784054	0.0535488	SFXN3	sideroflexin 3	425.696	494.191	456.996	155.305	306.6	264.987	turquoise	0.8565	0.921608
ENSG00000243943	256.46	0.704515	0.304821	2.31124	0.0208195	0.103494	ZNF512	zinc finger protein 512	314.85	307.056	332.014	157.983	242.237	184.622	turquoise	0.897018	0.92157
ENSG00000073737	15.5587	5.28238	1.32619	3.98313	6.80136e-05	0.00187111	DHRS9	dehydrogenase/reductase 9	29.4803	12.0888	49.6113	0	0	2.17203	turquoise	0.912634	0.921513
ENSG00000168754	4.01562	4.17959	1.74229	2.39891	0.0164441	NA	FAM178B	family with sequence similarity 178 member B	2.35843	10.1546	10.4947	0	0	1.08601	turquoise	0.86984	0.921451
ENSG00000141497	14.3165	3.025	0.88683	3.41102	0.000647192	0.00936907	ZMYND15	zinc finger MYND-type containing 15	11.7921	25.6283	39.1166	2.67768	2.34046	4.34405	turquoise	0.893907	0.921409
ENSG00000262943	64.8372	0.577044	0.368693	1.56511	0.117558	0.315317	ALOX12P2	arachidonate 12-lipoxygenase pseudogene 2	75.4696	84.6218	72.5088	54.8924	52.6603	48.8706	turquoise	0.959033	0.92139
ENSG00000161243	86.9151	0.959803	0.388229	2.47226	0.0134262	0.0766328	FBXO27	F-box protein 27	115.563	134.428	94.4522	49.5371	51.49	76.0209	turquoise	0.893918	0.921201
ENSG00000064886	14.5318	4.52177	1.08537	4.16611	3.09844e-05	0.00104485	CHI3L2	chitinase 3 like 2	28.3011	19.8257	35.3003	2.67768	0	1.08601	turquoise	0.958688	0.921179
ENSG00000149177	341.986	0.962496	0.283478	3.39532	0.000685493	0.00977894	PTPRJ	protein tyrosine phosphatase receptor type J	479.94	372.819	503.745	246.347	218.833	230.235	turquoise	0.95622	0.92115
ENSG00000038945	183.823	2.34205	0.452141	5.17993	2.21973e-07	2.4647e-05	MSR1	macrophage scavenger receptor 1	205.183	245.645	470.353	57.5701	80.7458	43.4405	turquoise	0.926189	0.921102
ENSG00000173852	260.656	0.98298	0.300441	3.27179	0.0010687	0.0132915	DPY19L1	dpy-19 like C-mannosyltransferase 1	385.603	378.139	274.77	171.372	166.172	187.88	turquoise	0.943009	0.921069
ENSG00000163923	9.70475	2.22361	0.981612	2.26527	0.0234963	0.112524	RPL39L	ribosomal protein L39 like	16.509	15.4737	16.2191	0	3.51068	6.51608	turquoise	0.848043	0.921066
ENSG00000168348	5.12289	2.42163	1.19297	2.02991	0.0423653	NA	INSM2	INSM transcriptional repressor 2	7.07528	9.18751	9.54063	2.67768	1.17023	1.08601	turquoise	0.962639	0.921051
ENSG00000170581	1425.03	0.683703	0.270476	2.52777	0.0114788	0.0689914	STAT2	signal transducer and activator of transcription 2	1543.59	2003.36	1722.08	1088.48	936.183	1256.52	turquoise	0.902126	0.921
ENSG00000110651	1749.67	1.38358	0.414944	3.33438	0.000854884	0.011349	CD81	CD81 molecule	1682.74	2644.07	3262.89	607.833	864.799	1435.71	turquoise	0.841888	0.920996
ENSG00000002834	1027.94	1.10249	0.347128	3.17604	0.001493	0.0168029	LASP1	LIM and SH3 protein 1	1027.09	1649.4	1531.27	471.272	840.224	648.35	turquoise	0.866716	0.920987
ENSG00000100351	32.7182	1.45678	0.518217	2.81113	0.0049368	0.0390878	GRAP2	GRB2 related adaptor protein 2	38.914	54.1579	50.5653	21.4214	11.7023	19.5482	turquoise	0.936823	0.920973
ENSG00000090382	261.096	2.2451	0.429841	5.22309	1.75963e-07	2.03786e-05	LYZ	lysozyme	413.904	306.573	573.392	74.975	136.917	60.8167	turquoise	0.937368	0.920915
ENSG00000259363	22.56	0.952703	0.562455	1.69383	0.0902973	0.265868	NA	NA	24.7635	32.8816	31.4841	16.0661	11.7023	18.4622	turquoise	0.908959	0.920903
ENSG00000130303	229.723	0.95585	0.327492	2.9187	0.00351497	0.0308651	BST2	bone marrow stromal cell antigen 2	251.172	285.296	373.039	139.239	188.407	141.182	turquoise	0.905771	0.920784
ENSG00000135318	386.691	1.73961	0.361567	4.81132	1.49936e-06	0.000107302	NT5E	5'-nucleotidase ecto	817.195	472.915	496.113	139.239	217.662	177.02	turquoise	0.93805	0.920716
ENSG00000184009	3948.67	0.716162	0.265979	2.69256	0.00709067	0.0500623	ACTG1	actin gamma 1	5660.22	4267.36	4800.84	2581.28	3000.47	3381.84	turquoise	0.909677	0.920617
ENSG00000113140	13003	1.25808	0.345575	3.64055	0.000272053	0.00506071	SPARC	secreted protein acidic and cysteine rich	11759.1	24589.2	18667.2	6656.71	7611.16	8734.8	turquoise	0.876282	0.920542
ENSG00000050030	31.8713	1.44207	0.549105	2.62622	0.00863401	0.0568067	NEXMIF	neurite extension and migration factor	31.8388	64.7961	42.9328	13.3884	18.7237	19.5482	turquoise	0.880499	0.9204
ENSG00000162631	11.1941	2.67709	1.00068	2.67527	0.00746686	0.0518757	NTNG1	netrin G1	10.6129	28.5296	19.0813	0	3.51068	5.43006	turquoise	0.840727	0.920312
ENSG00000138031	336.763	1.23764	0.419971	2.94696	0.00320916	0.0289604	ADCY3	adenylate cyclase 3	386.782	482.102	550.494	100.413	228.195	272.589	turquoise	0.83395	0.920193
ENSG00000089639	58.9532	2.54936	0.535686	4.75907	1.9449e-06	0.000130515	GMIP	GEM interacting protein	60.1399	97.6777	144.063	18.7438	22.2343	10.8601	turquoise	0.927429	0.920168
ENSG00000072135	359.169	0.720627	0.284277	2.53495	0.0112463	0.0679732	PTPN18	protein tyrosine phosphatase non-receptor type 18	408.008	406.668	526.643	259.735	303.089	250.869	turquoise	0.921537	0.920145
ENSG00000186654	79.7637	2.12149	0.546347	3.88305	0.000103153	0.00251076	PRR5	proline rich 5	82.5449	202.609	103.993	14.7272	42.1282	32.5804	turquoise	0.876211	0.9201
ENSG00000120254	64.9122	1.20605	0.385627	3.12751	0.00176293	0.0189403	MTHFD1L	methylenetetrahydrofolate dehydrogenase (NADP+ dependent) 1 like	97.8747	82.204	91.59	45.5206	38.6175	33.6664	turquoise	0.975019	0.919995
ENSG00000168685	81.3477	1.8578	0.44194	4.20374	2.62544e-05	0.000919588	IL7R	interleukin 7 receptor	112.025	128.142	142.155	34.8098	50.3198	20.6342	turquoise	0.947397	0.919995
ENSG00000158748	6.37497	1.39716	0.982035	1.42272	0.154816	NA	HTR6	5-hydroxytryptamine receptor 6	9.4337	11.6053	6.67844	2.67768	3.51068	4.34405	turquoise	0.906492	0.919975
ENSG00000135144	79.1899	2.42697	0.509968	4.75907	1.9449e-06	0.000130515	DTX1	deltex E3 ubiquitin ligase 1	70.7528	207.444	122.12	24.0991	25.745	24.9783	turquoise	0.90639	0.91983
ENSG00000226726	8.62922	2.41855	0.990162	2.44258	0.0145826	NA	TMEM256P2	transmembrane protein 256 pseudogene 2	9.4337	20.7928	13.3569	2.67768	1.17023	4.34405	turquoise	0.903532	0.919807
ENSG00000132965	43.9817	1.76865	0.555528	3.18373	0.00145389	0.0164486	ALOX5AP	arachidonate 5-lipoxygenase activating protein	54.2438	54.6415	95.4063	10.7107	30.4259	18.4622	turquoise	0.885389	0.919747
ENSG00000205045	130.133	2.33547	0.492193	4.74503	2.0848e-06	0.000137757	SLFN12L	schlafen family member 12 like	136.789	351.543	163.145	40.1652	31.5962	57.5587	turquoise	0.904672	0.919744
ENSG00000259561	3.12234	4.85266	1.94706	2.4923	0.0126919	NA	NA	NA	2.35843	11.6053	4.77031	0	0	0	turquoise	0.91208	0.919662
ENSG00000148297	326.146	0.559409	0.287557	1.94538	0.0517287	0.18853	MED22	mediator complex subunit 22	356.122	400.382	409.293	222.247	313.621	255.213	turquoise	0.878132	0.919648
ENSG00000101109	605.848	0.752236	0.279339	2.69291	0.00708312	0.0500418	STK4	serine/threonine kinase 4	603.757	885.386	790.918	455.206	461.07	438.749	turquoise	0.910117	0.919586
ENSG00000163872	611.538	0.585981	0.271644	2.15716	0.030993	0.134955	YEATS2	YEATS domain containing 2	745.263	656.182	801.413	455.206	438.836	572.329	turquoise	0.896715	0.919581
ENSG00000163220	85.0383	2.6622	0.479461	5.55248	2.81643e-08	4.56156e-06	S100A9	S100 calcium binding protein A9	132.072	206.961	101.131	26.7768	28.0855	15.2042	turquoise	0.951537	0.919469
ENSG00000267506	14.3317	2.08921	0.817815	2.55462	0.0106304	0.0652555	NA	NA	22.405	16.9244	30.53	1.33884	9.36183	5.43006	turquoise	0.881833	0.919193
ENSG00000166960	1.83938	4.08888	2.24244	1.82341	0.0682419	NA	CCDC178	coiled-coil domain containing 178	2.35843	6.76974	1.90813	0	0	0	turquoise	0.925416	0.919177
ENSG00000257027	150.561	0.914493	0.352374	2.59523	0.00945276	0.0602788	NA	NA	221.692	199.224	169.823	73.6362	121.704	117.289	turquoise	0.885957	0.919022
ENSG00000139182	150.737	1.16014	0.402739	2.88062	0.00396892	0.0336991	CLSTN3	calsyntenin 3	199.287	163.925	262.367	58.909	98.2992	121.633	turquoise	0.861185	0.918956
ENSG00000196782	266.238	0.697688	0.328132	2.12624	0.0334831	0.142513	MAML3	mastermind like transcriptional coactivator 3	291.266	361.214	335.83	144.595	222.343	242.181	turquoise	0.833032	0.918943
ENSG00000189337	108.357	1.56437	0.490137	3.1917	0.00141437	0.0161714	KAZN	kazrin, periplakin interacting protein	143.864	166.826	175.548	40.1652	29.2557	94.4831	turquoise	0.8808	0.91894
ENSG00000185811	148.584	1.86272	0.461898	4.03275	5.51268e-05	0.00160234	IKZF1	IKAROS family zinc finger 1	136.789	198.257	364.452	48.1982	66.703	77.1069	turquoise	0.876389	0.918918
ENSG00000272674	71.0905	1.24632	0.462185	2.69658	0.00700565	0.0496247	PCDHB16	protocadherin beta 16	110.846	97.1942	92.5441	28.1156	31.5962	66.2468	turquoise	0.878983	0.918886
ENSG00000119977	250.542	0.307482	0.265724	1.15715	0.247212	0.488237	TCTN3	tectonic family member 3	293.624	274.658	263.321	219.57	230.535	221.547	turquoise	0.94905	0.918877
ENSG00000286431	43.5644	1.04221	0.452399	2.30374	0.0212371	0.104972	NA	NA	55.423	58.5099	62.0141	30.7933	19.8939	34.7524	turquoise	0.926674	0.918819
ENSG00000184702	10.2495	2.53548	1.04347	2.42985	0.0151051	0.0830425	SEPTIN5	septin 5	9.4337	20.3092	22.8975	0	2.34046	6.51608	turquoise	0.830858	0.918773
ENSG00000213057	19.4409	1.56751	0.640914	2.44574	0.0144555	0.0804613	C1orf220	chromosome 1 open reading frame 220	36.5556	26.1119	24.8056	8.03304	7.02137	14.1182	turquoise	0.923699	0.918659
ENSG00000134183	23.3794	1.03187	0.564894	1.82667	0.0677499	0.222402	GNAT2	G protein subunit alpha transducin 2	28.3011	35.2994	30.53	12.0496	21.0641	13.0322	turquoise	0.9043	0.918614
ENSG00000170653	519.678	0.221953	0.24299	0.913424	0.36102	0.60908	ATF7	activating transcription factor 7	534.184	585.099	559.081	475.288	498.517	465.899	turquoise	0.917817	0.918561
ENSG00000186204	70.9831	1.98282	0.47599	4.16567	3.10434e-05	0.00104485	CYP4F12	cytochrome P450 family 4 subfamily F member 12	93.1578	129.109	117.35	37.4875	14.0427	34.7524	turquoise	0.937993	0.918456
ENSG00000235106	108.085	1.04813	0.37098	2.8253	0.00472359	0.0379951	BRD3OS	BRD3 opposite strand	156.835	109.283	171.731	58.909	71.3839	80.3649	turquoise	0.906572	0.91822
ENSG00000215105	109.314	0.812482	0.326414	2.48912	0.0128061	0.0742745	NA	NA	149.76	125.24	143.109	87.0246	72.5542	78.1929	turquoise	0.966262	0.918188
ENSG00000150967	65.9058	1.29722	0.470327	2.75811	0.00581364	0.0439409	ABCB9	ATP binding cassette subfamily B member 9	83.7241	86.0725	111.625	30.7933	24.5748	58.6447	turquoise	0.880965	0.918112
ENSG00000223884	49.0582	0.889537	0.447856	1.98621	0.0470099	0.177221	LOC101929452	uncharacterized LOC101929452	62.4983	69.6316	59.1519	22.7603	44.4687	35.8384	turquoise	0.869694	0.917906
ENSG00000184867	262.996	1.19938	0.310569	3.86187	0.000112521	0.00265187	ARMCX2	armadillo repeat containing X-linked 2	429.234	283.362	387.349	163.338	147.449	167.246	turquoise	0.950095	0.917844
ENSG00000196684	16.8255	1.85983	0.757713	2.45454	0.0141066	0.0790508	HSH2D	hematopoietic SH2 domain containing	20.0466	37.2336	21.9434	4.01652	4.68091	13.0322	turquoise	0.867829	0.91782
ENSG00000131477	155.441	0.927283	0.343576	2.69892	0.00695651	0.0493903	RAMP2	receptor activity modifying protein 2	162.731	188.102	260.459	97.7353	119.363	104.257	turquoise	0.894781	0.917779
ENSG00000130755	64.3608	1.42656	0.520867	2.73882	0.00616603	0.0456748	GMFG	glia maturation factor gamma	64.8567	119.438	97.3144	18.7438	30.4259	55.3866	turquoise	0.838639	0.917721
ENSG00000249112	17.382	1.25702	0.636699	1.97428	0.0483499	0.180378	NA	NA	25.9427	26.5954	20.9894	10.7107	7.02137	13.0322	turquoise	0.932844	0.917699
ENSG00000198795	631.919	1.0406	0.328532	3.16743	0.00153795	0.0171633	ZNF521	zinc finger protein 521	808.94	1003.86	738.445	373.536	318.302	548.436	turquoise	0.895411	0.917633
ENSG00000124019	57.3386	2.04314	0.494893	4.12845	3.65221e-05	0.00118295	FAM124B	family with sequence similarity 124 member B	62.4983	96.7106	117.35	24.0991	29.2557	14.1182	turquoise	0.931219	0.917575
ENSG00000197959	237.643	0.96717	0.293591	3.29428	0.000986742	0.0125549	DNM3	dynamin 3	365.556	306.089	271.908	168.694	147.449	166.16	turquoise	0.9592	0.917343
ENSG00000164176	360.085	4.1349	0.472741	8.74665	2.19775e-18	7.89031e-15	EDIL3	EGF like repeats and discoidin domains 3	1063.65	588.968	391.166	54.8924	29.2557	32.5804	turquoise	0.966812	0.91729
ENSG00000175471	487.326	1.19527	0.309243	3.86515	0.000111021	0.00263092	MCTP1	multiple C2 and transmembrane domain containing 1	533.004	644.093	857.702	333.371	283.195	272.589	turquoise	0.935095	0.917271
ENSG00000254460	3.32948	2.94764	1.60246	1.83945	0.0658489	NA	NA	NA	4.71685	9.18751	3.81625	0	1.17023	1.08601	turquoise	0.866802	0.917204
ENSG00000167552	843.874	0.931215	0.324534	2.86939	0.00411259	0.0344857	TUBA1A	tubulin alpha 1a	1110.82	888.287	1323.28	423.073	624.902	692.876	turquoise	0.866898	0.917076
ENSG00000123989	325.342	1.41194	0.364278	3.876	0.000106187	0.00255002	CHPF	chondroitin polymerizing factor	522.391	322.046	575.3	147.272	159.151	225.891	turquoise	0.907306	0.917019
ENSG00000079691	203.676	1.67017	0.360971	4.62686	3.71243e-06	0.00021358	CARMIL1	capping protein regulator and myosin 1 linker 1	393.857	214.214	322.473	87.0246	110.001	94.4831	turquoise	0.942517	0.916988
ENSG00000235784	7.28774	2.34988	1.0255	2.29145	0.0219375	NA	HNRNPA1P29	heterogeneous nuclear ribonucleoprotein A1 pseudogene 29	8.25449	10.1546	18.1272	2.67768	2.34046	2.17203	turquoise	0.918665	0.916978
ENSG00000285417	7.22485	2.03991	0.976194	2.08966	0.0366485	NA	NA	NA	11.7921	9.67106	13.3569	4.01652	2.34046	2.17203	turquoise	0.96622	0.916969
ENSG00000274565	41.2562	2.12435	0.549876	3.86332	0.000111856	0.00264044	NA	NA	74.2904	40.6185	86.8197	10.7107	19.8939	15.2042	turquoise	0.92049	0.916964
ENSG00000247675	18.2593	1.50203	0.644212	2.33158	0.0197229	0.0997771	LRP4-AS1	LRP4 antisense RNA 1	21.2258	30.9474	28.6219	9.37188	12.8725	6.51608	turquoise	0.929547	0.916856
ENSG00000259956	449.519	0.759681	0.322042	2.35895	0.0183266	0.0946753	RBM15B	RNA binding motif protein 15B	492.911	674.073	528.551	246.347	353.409	401.825	turquoise	0.841238	0.916851
ENSG00000110934	65.282	2.59226	0.521559	4.97021	6.68803e-07	6.00279e-05	BIN2	bridging integrator 2	75.4696	138.78	121.166	29.4545	10.5321	16.2902	turquoise	0.944329	0.916831
ENSG00000227597	2.80214	4.69746	2.00177	2.34666	0.0189426	NA	WASF1P1	WASF1 pseudogene 1	2.35843	10.6382	3.81625	0	0	0	turquoise	0.911898	0.916753
ENSG00000203497	8.14511	3.22403	1.1583	2.78341	0.00537906	NA	NA	NA	18.8674	9.18751	16.2191	0	3.51068	1.08601	turquoise	0.901986	0.916735
ENSG00000167291	1015.78	1.2839	0.390781	3.28548	0.0010181	0.0128778	TBC1D16	TBC1 domain family member 16	925.682	1877.64	1516.96	392.28	628.413	753.693	turquoise	0.840442	0.916566
ENSG00000009694	353.939	1.22754	0.302476	4.05831	4.9429e-05	0.00147067	TENM1	teneurin transmembrane protein 1	432.771	528.04	526.643	236.975	235.216	163.988	turquoise	0.954593	0.916553
ENSG00000229534	8.48695	2.97086	1.10666	2.68454	0.00726297	NA	NA	NA	12.9713	22.727	9.54063	0	3.51068	2.17203	turquoise	0.872657	0.916528
ENSG00000169851	251.616	1.53419	0.377858	4.06023	4.90237e-05	0.00146466	PCDH7	protocadherin 7	470.506	253.865	398.798	93.7188	145.108	147.698	turquoise	0.912173	0.916465
ENSG00000235726	6.30081	2.84918	1.24825	2.28255	0.022457	NA	NA	NA	9.4337	6.76974	17.1731	0	1.17023	3.25804	turquoise	0.856977	0.916453
ENSG00000160710	2291.22	0.83584	0.271346	3.08034	0.00206761	0.0211996	ADAR	adenosine deaminase RNA specific	3216.89	2723.85	2870.77	1638.74	1342.25	1954.82	turquoise	0.927369	0.916452
ENSG00000175305	25.0496	1.24503	0.566144	2.19914	0.0278683	0.125799	CCNE2	cyclin E2	29.4803	47.3882	28.6219	13.3884	14.0427	17.3762	turquoise	0.898011	0.916439
ENSG00000273691	17.3437	1.57826	0.654871	2.41003	0.015951	0.0866805	NA	NA	22.405	34.3323	20.9894	9.37188	9.36183	7.60209	turquoise	0.935802	0.916337
ENSG00000183801	255.285	1.03214	0.355822	2.90073	0.00372295	0.0321408	OLFML1	olfactomedin like 1	291.266	282.879	455.088	127.19	189.577	185.708	turquoise	0.868359	0.916267
ENSG00000162511	168.506	2.36287	0.499202	4.73328	2.20915e-06	0.000145365	LAPTM5	lysosomal protein transmembrane 5	170.986	222.434	453.18	40.1652	81.916	42.3545	turquoise	0.900591	0.916201
ENSG00000197256	1577.83	1.14305	0.33087	3.45469	0.00055093	0.00839291	KANK2	KN motif and ankyrin repeat domains 2	2101.36	2650.84	1764.06	736.362	1282.57	931.799	turquoise	0.896431	0.916181
ENSG00000160310	787.927	0.950461	0.275266	3.45288	0.00055463	0.00842902	PRMT2	protein arginine methyltransferase 2	1005.87	1021.75	1087.63	535.536	641.285	435.491	turquoise	0.947913	0.916159
ENSG00000234684	167.139	0.542798	0.306531	1.77078	0.0765981	0.239826	SDCBP2-AS1	SDCBP2 antisense RNA 1	185.136	230.655	178.41	124.512	145.108	139.01	turquoise	0.892172	0.916101
ENSG00000124762	691.577	3.12832	0.460599	6.79186	1.10696e-11	6.6236e-09	CDKN1A	cyclin dependent kinase inhibitor 1A	757.055	2022.22	943.568	196.809	129.895	99.9132	turquoise	0.94533	0.916028
ENSG00000186314	166.638	0.967864	0.311712	3.105	0.00190281	0.019936	PRELID2	PRELI domain containing 2	234.663	192.454	234.699	125.851	95.9587	116.203	turquoise	0.956725	0.915987
ENSG00000168038	131.041	1.04075	0.324394	3.2083	0.00133522	0.0155302	ULK4	unc-51 like kinase 4	200.466	155.221	173.639	95.0576	76.0648	85.795	turquoise	0.964399	0.915961
ENSG00000101336	82.5564	1.74567	0.456422	3.82468	0.000130945	0.00295979	HCK	HCK proto-oncogene, Src family tyrosine kinase	79.0073	114.602	187.95	36.1487	37.4473	40.1825	turquoise	0.895613	0.915926
ENSG00000188643	240.81	0.959947	0.339111	2.83078	0.00464352	0.0374796	S100A16	S100 calcium binding protein A16	257.068	380.073	316.749	133.884	208.301	148.784	turquoise	0.887232	0.915876
ENSG00000162576	1280.14	1.74695	0.489065	3.57202	0.000354232	0.00611419	MXRA8	matrix remodeling associated 8	1498.78	1965.64	2453.85	212.876	814.479	735.231	turquoise	0.836926	0.915765
ENSG00000270069	47.4735	0.747142	0.415589	1.79779	0.0722104	0.2314	NA	NA	60.1399	51.7402	66.7844	36.1487	37.4473	32.5804	turquoise	0.946437	0.915711
ENSG00000141338	4111.1	1.25517	0.357017	3.51571	0.000438578	0.00716255	ABCA8	ATP binding cassette subfamily A member 8	3536.46	7299.23	6547.73	1973.45	2538.23	2771.5	turquoise	0.859431	0.915705
ENSG00000247809	308.4	0.906365	0.330231	2.74464	0.00605777	0.0451914	NR2F2-AS1	NR2F2 antisense RNA 1	360.839	507.731	337.738	184.76	195.428	263.901	turquoise	0.878946	0.915494
ENSG00000142611	74.318	0.87	0.415446	2.09413	0.036248	0.150042	PRDM16	PR/SET domain 16	88.441	91.3915	108.763	40.1652	43.2984	73.8489	turquoise	0.853162	0.915478
ENSG00000184060	147.549	1.56043	0.465948	3.34894	0.000811212	0.0109557	ADAP2	ArfGAP with dual PH domains 2	154.477	203.576	303.392	40.1652	107.661	76.0209	turquoise	0.858797	0.915335
ENSG00000226791	7.50086	4.16162	1.41447	2.94218	0.00325911	NA	LINC02611	long intergenic non-protein coding RNA 2611	12.9713	8.70396	20.9894	0	2.34046	0	turquoise	0.917984	0.915065
ENSG00000130813	85.1493	1.3306	0.454973	2.92457	0.00344933	0.0305267	SHFL	shiftless antiviral inhibitor of ribosomal frameshifting	120.28	129.109	116.396	26.7768	74.8946	43.4405	turquoise	0.883136	0.915063
ENSG00000102221	98.9771	0.503231	0.333926	1.50702	0.131807	0.336883	JADE3	jade family PHD finger 3	103.771	127.658	116.396	84.3469	73.7244	87.967	turquoise	0.906829	0.914978
ENSG00000250161	1.40107	3.70012	2.46444	1.5014	0.133252	NA	TRMT112P5	tRNA methyltransferase subunit 11-2 pseudogene 5	1.17921	5.31908	1.90813	0	0	0	turquoise	0.909917	0.914971
ENSG00000287408	10.8918	1.40306	0.775273	1.80976	0.0703333	0.227519	NA	NA	17.6882	14.5066	15.265	5.35536	8.1916	4.34405	turquoise	0.947145	0.914904
ENSG00000087077	204.934	1.29996	0.450531	2.8854	0.00390916	0.0332572	TRIP6	thyroid hormone receptor interactor 6	259.427	354.928	260.459	60.2478	108.831	185.708	turquoise	0.837883	0.914792
ENSG00000130592	811.935	1.12085	0.388297	2.88657	0.00389466	0.0332126	LSP1	lymphocyte specific protein 1	828.987	1153.76	1354.77	306.594	532.454	695.048	turquoise	0.825214	0.914569
ENSG00000146263	205.972	0.508238	0.298122	1.7048	0.0882322	0.262498	MMS22L	MMS22 like, DNA repair protein	224.05	275.142	226.113	159.322	156.811	194.396	turquoise	0.876326	0.914493
ENSG00000142552	262.188	1.55925	0.425911	3.66097	0.000251267	0.00477297	RCN3	reticulocalbin 3	391.499	281.911	501.837	74.975	186.066	136.838	turquoise	0.880203	0.914455
ENSG00000176593	185.592	0.959717	0.349421	2.74659	0.00602183	0.0450548	LOC100128398	uncharacterized LOC100128398	195.749	323.497	215.618	108.446	133.406	136.838	turquoise	0.87785	0.914253
ENSG00000136854	317.98	0.944568	0.307338	3.07338	0.00211647	0.0215386	STXBP1	syntaxin binding protein 1	389.14	525.139	340.6	216.892	204.79	231.321	turquoise	0.919718	0.914203
ENSG00000178026	47.7899	1.03043	0.483222	2.13241	0.0329735	0.141181	LRRC75B	leucine rich repeat containing 75B	49.5269	69.6316	73.4628	22.7603	25.745	45.6125	turquoise	0.841146	0.914108
ENSG00000288915	14.7912	0.958232	0.688591	1.39158	0.164049	0.385269	NA	NA	18.8674	20.7928	19.0813	5.35536	10.5321	14.1182	turquoise	0.832658	0.914079
ENSG00000280927	71.4031	0.40645	0.364849	1.11402	0.26527	0.508127	CTBP1-AS	CTBP1 antisense RNA	74.2904	81.2369	88.7278	56.2313	57.3412	70.5908	turquoise	0.849103	0.913938
ENSG00000140553	271.742	0.572947	0.308036	1.86	0.0628852	0.213224	UNC45A	unc-45 myosin chaperone A	293.624	321.079	360.636	167.355	243.407	244.353	turquoise	0.83202	0.913852
ENSG00000235777	20.7869	0.714177	0.569739	1.25351	0.210018	0.444458	DPYD-AS2	DPYD antisense RNA 2	28.3011	22.727	26.7138	13.3884	14.0427	19.5482	turquoise	0.889482	0.913825
ENSG00000213424	5.74773	2.74225	1.38219	1.984	0.0472562	NA	KRT222	keratin 222	7.07528	12.5724	10.4947	0	0	4.34405	turquoise	0.853371	0.913706
ENSG00000106560	92.4702	1.50148	0.380744	3.94355	8.02834e-05	0.00210644	GIMAP2	GTPase, IMAP family member 2	117.921	143.615	147.88	62.9255	44.4687	38.0104	turquoise	0.959791	0.913693
ENSG00000174175	119.321	1.14769	0.343929	3.33698	0.000846944	0.0112896	SELP	selectin P	168.627	155.704	168.869	88.3634	56.171	78.1929	turquoise	0.954819	0.913644
ENSG00000182013	206.519	1.94353	0.614306	3.16379	0.00155732	0.017274	PNMA8A	PNMA family member 8A	284.19	418.273	281.448	22.7603	60.8519	171.59	turquoise	0.838307	0.913582
ENSG00000239779	71.9713	0.860393	0.397563	2.16417	0.0304514	0.133514	WBP1	WW domain binding protein 1	69.5736	110.25	98.2685	44.1817	58.5114	51.0426	turquoise	0.870998	0.913528
ENSG00000224905	10.5084	2.72893	0.938674	2.90722	0.00364662	0.0317137	NA	NA	23.5843	19.8257	11.4488	1.33884	4.68091	2.17203	turquoise	0.929535	0.913493
ENSG00000142634	160.758	1.24997	0.405608	3.08173	0.00205804	0.0211509	EFHD2	EF-hand domain family member D2	185.136	189.069	305.3	77.6527	74.8946	132.494	turquoise	0.870485	0.913346
ENSG00000283667	3.96396	5.15877	1.80621	2.85613	0.00428841	NA	NA	NA	9.4337	2.90132	11.4488	0	0	0	turquoise	0.937604	0.913307
ENSG00000285090	12.9438	1.72304	0.7346	2.34555	0.018999	0.0972108	NA	NA	23.5843	17.8915	18.1272	6.6942	7.02137	4.34405	turquoise	0.965779	0.913263
ENSG00000232415	18.576	1.65586	0.689732	2.40074	0.0163621	0.0880261	NA	NA	33.018	25.1448	26.7138	6.6942	4.68091	15.2042	turquoise	0.901557	0.913163
ENSG00000235257	309.587	1.20702	0.30801	3.91878	8.89989e-05	0.00226895	ITGA9-AS1	ITGA9 antisense RNA 1	405.649	527.073	362.544	215.553	169.683	177.02	turquoise	0.95053	0.913142
ENSG00000006534	67.8823	1.27725	0.470075	2.71712	0.00658535	0.0476781	ALDH3B1	aldehyde dehydrogenase 3 family member B1	71.932	84.1382	132.615	28.1156	35.1068	55.3866	turquoise	0.852445	0.913138
ENSG00000046647	203.262	0.188503	0.27326	0.689832	0.4903	0.719683	GEMIN8	gem nuclear organelle associated protein 8	212.258	209.379	228.021	191.454	188.407	190.052	turquoise	0.923354	0.913055
ENSG00000119650	135.717	0.566071	0.316134	1.7906	0.0733568	0.233651	IFT43	intraflagellar transport 43	168.627	148.934	168.869	107.107	94.7885	125.977	turquoise	0.910712	0.913043
ENSG00000010810	613.019	1.09547	0.319891	3.42451	0.000615915	0.00906864	FYN	FYN proto-oncogene, Src family tyrosine kinase	569.56	987.899	947.384	400.313	373.303	399.653	turquoise	0.896139	0.912981
ENSG00000147100	260.658	1.50442	0.367162	4.09743	4.17768e-05	0.00131183	SLC16A2	solute carrier family 16 member 2	265.323	536.26	353.957	148.611	124.044	135.752	turquoise	0.915109	0.912939
ENSG00000176641	386.777	0.663861	0.293527	2.26167	0.0237177	0.113275	RNF152	ring finger protein 152	462.252	559.471	400.706	257.057	307.77	333.406	turquoise	0.878772	0.912936
ENSG00000197948	124.46	1.29495	0.414151	3.12675	0.00176748	0.0189702	FCHSD1	FCH and double SH3 domains 1	207.542	134.911	188.904	42.8429	88.9373	83.623	turquoise	0.88136	0.912821
ENSG00000271986	3.50882	3.04758	1.68449	1.8092	0.0704197	NA	RN7SL827P	RNA, 7SL, cytoplasmic 827, pseudogene	3.53764	5.80264	9.54063	0	0	2.17203	turquoise	0.852559	0.912796
ENSG00000178718	27.4232	1.77025	0.631027	2.80535	0.00502625	0.0395744	RPP25	ribonuclease P and MRP subunit p25	36.5556	29.9803	61.06	8.03304	9.36183	19.5482	turquoise	0.87476	0.912793
ENSG00000127311	74.2749	1.1547	0.484778	2.38191	0.017223	0.0908649	HELB	DNA helicase B	96.6955	104.447	106.855	22.7603	42.1282	72.7628	turquoise	0.831107	0.912787
ENSG00000287415	5.44046	3.673	1.49515	2.45661	0.0140254	NA	NA	NA	8.25449	7.73685	14.3109	0	2.34046	0	turquoise	0.909076	0.912775
ENSG00000203747	39.3952	2.1932	0.60239	3.64083	0.000271757	0.00506071	FCGR3A	Fc fragment of IgG receptor IIIa	55.423	81.2369	57.2438	16.0661	4.68091	21.7203	turquoise	0.91846	0.912683
ENSG00000252581	4.44887	3.36247	1.54935	2.17025	0.0299876	NA	RNU6-1098P	RNA, U6 small nuclear 1098, pseudogene	7.07528	7.73685	9.54063	0	2.34046	0	turquoise	0.909724	0.9126
ENSG00000280798	204.754	0.505369	0.308216	1.63966	0.101076	0.28491	LINC00294	long intergenic non-protein coding RNA 294	220.513	266.438	233.745	135.223	182.556	190.052	turquoise	0.832529	0.912543
ENSG00000116701	151.776	1.55769	0.429866	3.62367	0.000290457	0.00527854	NCF2	neutrophil cytosolic factor 2	140.326	212.28	327.244	58.909	94.7885	77.1069	turquoise	0.872444	0.912518
ENSG00000141510	199.041	0.723683	0.317553	2.27893	0.022671	0.109817	TP53	tumor protein p53	280.653	249.03	214.664	124.512	145.108	180.278	turquoise	0.888837	0.912515
ENSG00000227068	9.97243	1.66485	0.82895	2.00839	0.044602	0.171138	NA	NA	17.6882	13.5395	14.3109	4.01652	7.02137	3.25804	turquoise	0.943787	0.912489
ENSG00000162433	397.039	1.76046	0.415705	4.23488	2.2867e-05	0.000823707	AK4	adenylate kinase 4	406.829	924.554	507.561	174.049	135.746	233.493	turquoise	0.893571	0.91248
ENSG00000124256	13.649	1.96831	0.747078	2.63467	0.0084218	0.0559571	ZBP1	Z-DNA binding protein 1	24.7635	25.1448	15.265	5.35536	7.02137	4.34405	turquoise	0.946636	0.912451
ENSG00000173715	58.5562	1.63112	0.438521	3.71958	0.000199554	0.00402867	C11orf80	chromosome 11 open reading frame 80	115.563	75.9178	74.4169	29.4545	23.4046	32.5804	turquoise	0.948852	0.912444
ENSG00000175857	17.119	1.95048	0.733508	2.65912	0.00783454	0.0535249	GAPT	GRB2 binding adaptor protein, transmembrane	22.405	19.3421	40.0706	5.35536	4.68091	10.8601	turquoise	0.886316	0.912201
ENSG00000187862	36.4002	2.51797	0.671489	3.74984	0.00017695	0.00371871	TTC24	tetratricopeptide repeat domain 24	43.6309	38.6842	103.993	5.35536	9.36183	17.3762	turquoise	0.873514	0.912175
ENSG00000250742	50.5596	1.3983	0.570312	2.45181	0.0142141	0.0795289	LINC02381	long intergenic non-protein coding RNA 2381	71.932	76.8849	71.5547	10.7107	23.4046	48.8706	turquoise	0.836189	0.912173
ENSG00000129295	37.812	1.38659	0.506109	2.73972	0.00614923	0.0456334	LRRC6	leucine rich repeat containing 6	36.5556	64.3126	62.9681	22.7603	16.3832	23.8923	turquoise	0.898718	0.912146
ENSG00000224093	122.057	0.488374	0.320635	1.52315	0.127722	0.331659	NA	NA	121.459	161.507	144.063	100.413	100.64	104.257	turquoise	0.88708	0.912039
ENSG00000243701	219.3	1.19009	0.311997	3.81444	0.000136494	0.00305003	DUBR	DPPA2 upstream binding RNA	346.689	265.954	302.438	136.562	154.47	109.687	turquoise	0.958333	0.912011
ENSG00000101230	41.8207	0.778408	0.463284	1.6802	0.0929188	0.271099	ISM1	isthmin 1	56.6022	50.7731	51.5194	20.0826	33.9366	38.0104	turquoise	0.849344	0.912006
ENSG00000152422	81.0964	1.25441	0.380128	3.29995	0.000967005	0.0123916	XRCC4	X-ray repair cross complementing 4	127.355	103.964	111.625	48.1982	58.5114	36.9244	turquoise	0.956084	0.911952
ENSG00000258086	7.13043	1.79668	0.965361	1.86114	0.0627238	NA	NA	NA	14.1506	7.73685	11.4488	2.67768	3.51068	3.25804	turquoise	0.936385	0.911931
ENSG00000176170	59.0121	1.66364	0.524743	3.1704	0.00152231	0.0170348	SPHK1	sphingosine kinase 1	94.337	59.9606	115.442	13.3884	35.1068	35.8384	turquoise	0.872123	0.911896
ENSG00000033327	643.387	1.48662	0.337896	4.39964	1.08432e-05	0.00048359	GAB2	GRB2 associated binding protein 2	735.829	1263.04	845.3	354.793	392.026	269.331	turquoise	0.931246	0.911878
ENSG00000164124	195.549	1.08949	0.354281	3.07521	0.00210355	0.021465	TMEM144	transmembrane protein 144	194.57	352.027	250.918	113.801	139.257	122.719	turquoise	0.88808	0.911846
ENSG00000156504	166.657	0.801024	0.350795	2.28345	0.0224037	0.109037	FAM122B	family with sequence similarity 122B	234.663	194.388	207.032	87.0246	119.363	157.472	turquoise	0.859132	0.91183
ENSG00000272568	41.7631	1.18857	0.45436	2.61593	0.0088985	0.0578577	LOC100506497	uncharacterized LOC100506497	63.6775	57.0593	53.4275	29.4545	18.7237	28.2363	turquoise	0.951606	0.911734
ENSG00000161904	491.093	0.287004	0.248139	1.15662	0.247426	0.48848	LEMD2	LEM domain nuclear envelope protein 2	556.589	496.609	566.713	427.09	442.346	457.211	turquoise	0.907573	0.911559
ENSG00000166927	255.067	2.87208	0.628157	4.57223	4.82552e-06	0.000264495	MS4A7	membrane spanning 4-domains A7	365.556	342.839	638.268	25.438	132.236	26.0643	turquoise	0.907582	0.911499
ENSG00000166833	741.525	0.80105	0.300646	2.66443	0.0077118	0.052955	NAV2	neuron navigator 2	1025.92	786.741	1015.12	459.222	484.475	677.672	turquoise	0.884133	0.911316
ENSG00000136811	230.014	0.747029	0.282598	2.64344	0.0082069	0.0550512	ODF2	outer dense fiber of sperm tails 2	275.936	297.385	290.989	196.809	161.492	157.472	turquoise	0.963581	0.911191
ENSG00000111679	106.243	1.38833	0.431258	3.21926	0.00128524	0.0150874	PTPN6	protein tyrosine phosphatase non-receptor type 6	90.7994	184.234	186.042	45.5206	67.8732	62.9887	turquoise	0.859786	0.911182
ENSG00000170955	77.6926	0.998961	0.431143	2.31701	0.0205034	0.102569	CAVIN3	caveolae associated protein 3	81.3657	108.316	121.166	32.1322	66.703	56.4727	turquoise	0.837766	0.911133
ENSG00000205593	43.0102	1.22879	0.546678	2.24774	0.0245927	0.115996	DENND6B	DENN domain containing 6B	50.7062	58.9935	71.5547	13.3884	21.0641	42.3545	turquoise	0.830043	0.911055
ENSG00000169871	1452.59	0.545971	0.271914	2.00789	0.0446555	0.17123	TRIM56	tripartite motif containing 56	1435.1	2009.16	1727.81	1034.92	1235.76	1272.81	turquoise	0.847214	0.911034
ENSG00000158106	28.1418	1.20878	0.530875	2.27696	0.0227886	0.110164	RHPN1	rhophilin Rho GTPase binding protein 1	49.5269	33.3652	35.3003	13.3884	19.8939	17.3762	turquoise	0.924055	0.910761
ENSG00000088827	298.772	1.76997	0.429781	4.11831	3.81657e-05	0.00122195	SIGLEC1	sialic acid binding Ig like lectin 1	397.395	286.263	703.144	96.3965	149.789	159.644	turquoise	0.883198	0.91072
ENSG00000151773	69.7682	1.42625	0.423753	3.36577	0.000763306	0.0104728	CCDC122	coiled-coil domain containing 122	93.1578	102.03	109.717	46.8594	23.4046	43.4405	turquoise	0.93667	0.910464
ENSG00000137727	179.66	1.8797	0.435938	4.31186	1.6189e-05	0.000650609	ARHGAP20	Rho GTPase activating protein 20	178.061	445.836	223.251	69.6197	81.916	79.2789	turquoise	0.894625	0.910451
ENSG00000184408	135.365	1.12906	0.373062	3.02645	0.00247443	0.0240531	KCND2	potassium voltage-gated channel subfamily D member 2	212.258	184.234	161.237	61.5866	114.682	78.1929	turquoise	0.90597	0.910439
ENSG00000131127	608.561	0.461352	0.26347	1.75106	0.0799349	0.246723	ZNF141	zinc finger protein 141	669.793	809.468	635.406	472.611	510.22	553.866	turquoise	0.875989	0.910281
ENSG00000239713	54.6791	0.991621	0.45885	2.1611	0.0306876	0.134194	APOBEC3G	apolipoprotein B mRNA editing enzyme catalytic subunit 3G	54.2438	75.4343	88.7278	28.1156	31.5962	49.9566	turquoise	0.839709	0.910188
ENSG00000170775	27.2494	2.12599	0.649932	3.27109	0.00107133	0.0133088	GPR37	G protein-coupled receptor 37	44.8101	25.6283	62.9681	5.35536	11.7023	13.0322	turquoise	0.888956	0.910124
ENSG00000135114	29.0803	2.33146	0.686785	3.39475	0.000686915	0.00979274	OASL	2'-5'-oligoadenylate synthetase like	67.2151	39.6514	39.1166	5.35536	4.68091	18.4622	turquoise	0.905904	0.910117
ENSG00000137274	261.868	0.706265	0.319565	2.21008	0.0270996	0.123594	BPHL	biphenyl hydrolase like	247.635	365.566	360.636	174.049	193.088	230.235	turquoise	0.844481	0.910117
ENSG00000138758	2088.27	1.39677	0.311328	4.48647	7.24115e-06	0.000356122	SEPTIN11	septin 11	2927.99	3848.12	2304.06	1289.3	951.396	1208.73	turquoise	0.938802	0.909965
ENSG00000182195	49.5641	1.31855	0.482845	2.7308	0.00631814	0.0464661	LDOC1	LDOC1 regulator of NFKB signaling	74.2904	63.829	74.4169	18.7438	43.2984	22.8063	turquoise	0.902729	0.909896
ENSG00000018280	72.9731	2.41464	0.534205	4.52006	6.18229e-06	0.000313347	SLC11A1	solute carrier family 11 member 1	96.6955	84.1382	187.95	18.7438	35.1068	15.2042	turquoise	0.915288	0.909892
ENSG00000237886	9.01679	1.19521	0.833031	1.43477	0.151354	NA	NA	NA	10.6129	16.4408	10.4947	5.35536	4.68091	6.51608	turquoise	0.898809	0.909785
ENSG00000165124	2891.66	1.66897	0.404897	4.12196	3.75657e-05	0.00120957	SVEP1	sushi, von Willebrand factor type A, EGF and pentraxin domain containing 1	4245.17	5418.21	3535.76	897.023	2174.28	1079.5	turquoise	0.899869	0.909711
ENSG00000255458	35.5521	0.641219	0.474415	1.3516	0.176504	0.401934	NA	NA	35.3764	45.9375	48.6572	21.4214	30.4259	31.4944	turquoise	0.826544	0.909708
ENSG00000228201	8.50561	1.884	0.896459	2.10161	0.0355879	NA	NA	NA	14.1506	12.5724	13.3569	5.35536	2.34046	3.25804	turquoise	0.964282	0.909475
ENSG00000198089	243.509	0.663646	0.32991	2.0116	0.0442624	0.170321	SFI1	SFI1 centrin binding protein	257.068	295.451	343.463	144.595	183.726	236.751	turquoise	0.823436	0.90947
ENSG00000183742	59.3986	0.487044	0.392148	1.24199	0.21424	0.450461	MACC1	MET transcriptional regulator MACC1	62.4983	72.0494	73.4628	44.1817	44.4687	59.7307	turquoise	0.84263	0.909467
ENSG00000111801	269.746	1.27192	0.41026	3.10028	0.00193337	0.0201679	BTN3A3	butyrophilin subfamily 3 member A3	235.843	426.977	481.802	109.785	154.47	209.6	turquoise	0.833435	0.909388
ENSG00000124813	147.153	2.06583	0.381184	5.41952	5.97586e-08	8.63933e-06	RUNX2	RUNX family transcription factor 2	254.71	211.313	246.148	81.6692	45.6389	43.4405	turquoise	0.968529	0.909375
ENSG00000169379	129.048	0.768589	0.324838	2.36607	0.017978	0.0935649	ARL13B	ADP ribosylation factor like GTPase 13B	153.298	170.211	164.099	95.0576	112.342	79.2789	turquoise	0.9367	0.909371
ENSG00000219470	8.2833	1.90892	0.956856	1.99499	0.0460443	NA	RPS2P29	ribosomal protein S2 pseudogene 29	7.07528	15.9573	16.2191	2.67768	2.34046	5.43006	turquoise	0.860585	0.909235
ENSG00000102218	108.178	0.542772	0.325008	1.67003	0.0949137	0.274471	RP2	RP2 activator of ARL3 GTPase	137.968	117.503	129.753	83.0081	98.2992	82.537	turquoise	0.932255	0.909213
ENSG00000166128	378.974	1.11492	0.319457	3.49005	0.000482939	0.00769438	RAB8B	RAB8B, member RAS oncogene family	386.782	534.81	633.498	270.446	208.301	240.009	turquoise	0.916449	0.909187
ENSG00000091490	168.963	0.820887	0.331532	2.47604	0.0132847	0.0760626	SEL1L3	SEL1L family member 3	254.71	196.806	196.537	95.0576	139.257	131.408	turquoise	0.894706	0.909024
ENSG00000162976	205.524	0.88449	0.303417	2.9151	0.00355577	0.0311235	SLC66A3	solute carrier family 66 member 3	235.843	306.573	256.643	160.661	147.449	125.977	turquoise	0.945108	0.908946
ENSG00000260924	17.9365	1.17125	0.638268	1.83504	0.0665	0.21984	NA	NA	23.5843	27.079	23.8516	8.03304	16.3832	8.6881	turquoise	0.900682	0.908883
ENSG00000186198	14.8692	0.917123	0.660763	1.38798	0.165145	0.386924	SLC51B	solute carrier family 51 subunit beta	17.6882	15.9573	24.8056	9.37188	10.5321	10.8601	turquoise	0.89339	0.908881
ENSG00000278002	4.46329	1.45458	1.14738	1.26774	0.204891	NA	NA	NA	4.71685	6.28619	8.58656	2.67768	2.34046	2.17203	turquoise	0.912555	0.908853
ENSG00000118855	527.69	0.547785	0.270251	2.02695	0.0426676	0.166293	MFSD1	major facilitator superfamily domain containing 1	632.058	573.978	674.522	377.553	499.687	408.341	turquoise	0.896265	0.90885
ENSG00000186409	107.201	0.843063	0.341778	2.4667	0.0136364	0.0773821	CCDC30	coiled-coil domain containing 30	128.534	154.253	129.753	77.6527	88.9373	64.0747	turquoise	0.937175	0.908835
ENSG00000143341	2665.5	1.31301	0.377476	3.47838	0.000504449	0.00793212	HMCN1	hemicentin 1	4129.6	2760.12	4514.62	917.105	1822.05	1849.48	turquoise	0.862509	0.908818
ENSG00000233401	8.3034	2.37878	1.06299	2.23782	0.0252325	NA	PRKAR1AP1	protein kinase cAMP-dependent type I regulatory subunit alpha pseudogene 1	8.25449	17.4079	16.2191	0	4.68091	3.25804	turquoise	0.829026	0.90879
ENSG00000206530	191.892	0.898464	0.319503	2.81207	0.00492239	0.0390535	CFAP44	cilia and flagella associated protein 44	194.57	293.517	260.459	145.934	128.725	128.149	turquoise	0.916467	0.908778
ENSG00000123815	325.682	0.800454	0.318396	2.51402	0.0119364	0.0708908	COQ8B	coenzyme Q8B	416.262	333.652	492.296	198.148	227.024	286.707	turquoise	0.871977	0.908759
ENSG00000287087	17.6417	0.917911	0.61923	1.48234	0.138249	0.347698	NA	NA	23.5843	24.6612	20.9894	9.37188	16.3832	10.8601	turquoise	0.899514	0.90873
ENSG00000113073	8.60205	2.46796	1.08968	2.26484	0.0235225	NA	SLC4A9	solute carrier family 4 member 9	8.25449	21.2763	14.3109	0	2.34046	5.43006	turquoise	0.821926	0.908724
ENSG00000273007	53.2264	0.443549	0.401995	1.10337	0.269867	0.513307	NA	NA	56.6022	68.181	59.1519	37.4875	47.9794	49.9566	turquoise	0.831979	0.908671
ENSG00000133216	114.545	3.04956	0.624537	4.88291	1.04531e-06	8.12891e-05	EPHB2	EPH receptor B2	128.534	103.48	381.625	10.7107	29.2557	33.6664	turquoise	0.874617	0.908652
ENSG00000207005	7.12005	2.64938	1.16158	2.28085	0.0225576	NA	RNU1-2	RNA, U1 small nuclear 2	12.9713	9.67106	14.3109	0	4.68091	1.08601	turquoise	0.875918	0.908611
ENSG00000011600	109.979	2.22537	0.505669	4.40084	1.07835e-05	0.000481923	TYROBP	transmembrane immune signaling adaptor TYROBP	122.638	133.944	287.173	29.4545	57.3412	29.3223	turquoise	0.898568	0.908541
ENSG00000116852	72.0416	1.26343	0.456626	2.76689	0.00565936	0.0430522	KIF21B	kinesin family member 21B	77.8281	98.6448	128.798	28.1156	60.8519	38.0104	turquoise	0.86754	0.908511
ENSG00000157456	32.1489	1.10923	0.526606	2.10637	0.0351719	0.147188	CCNB2	cyclin B2	49.5269	40.6185	41.9788	12.0496	28.0855	20.6342	turquoise	0.879869	0.908424
ENSG00000185339	159.035	1.09952	0.373456	2.94417	0.00323821	0.0291372	TCN2	transcobalamin 2	159.194	192.938	298.622	88.3634	106.491	108.601	turquoise	0.871277	0.908391
ENSG00000114861	930.183	0.566669	0.252637	2.24302	0.0248958	0.116888	FOXP1	forkhead box P1	1129.69	1240.8	960.741	753.767	718.52	777.585	turquoise	0.926776	0.908201
ENSG00000101974	387.263	1.01677	0.290959	3.49453	0.000474889	0.00758871	ATP11C	ATPase phospholipid transporting 11C	485.836	618.948	449.364	290.528	241.067	237.837	turquoise	0.947852	0.908186
ENSG00000167208	18.9945	1.97047	0.738804	2.66712	0.00765055	0.0527699	SNX20	sorting nexin 20	16.509	33.3652	41.0247	5.35536	4.68091	13.0322	turquoise	0.855001	0.90806
ENSG00000140650	420.659	0.507037	0.266929	1.89952	0.0574962	0.201321	PMM2	phosphomannomutase 2	515.316	514.017	452.226	341.404	308.94	392.051	turquoise	0.909582	0.908001
ENSG00000257474	5.05146	2.48062	1.26707	1.95776	0.0502581	NA	NA	NA	9.4337	10.6382	5.72438	0	2.34046	2.17203	turquoise	0.857133	0.907975
ENSG00000205517	57.0761	1.29699	0.430608	3.01201	0.00259528	0.0248466	RGL3	ral guanine nucleotide dissociation stimulator like 3	94.337	70.1152	79.1872	29.4545	43.2984	26.0643	turquoise	0.939565	0.907786
ENSG00000134516	276.967	1.88091	0.431044	4.36362	1.27929e-05	0.000553358	DOCK2	dedicator of cytokinesis 2	264.144	358.796	684.063	104.43	143.938	106.429	turquoise	0.890975	0.907781
ENSG00000259345	20.1384	2.5308	0.702534	3.60239	0.000315306	0.00558553	NA	NA	38.914	43.0362	20.9894	5.35536	8.1916	4.34405	turquoise	0.937491	0.907769
ENSG00000237172	104.806	1.66356	0.481971	3.45158	0.000557309	0.00844233	B3GNT9	UDP-GlcNAc:betaGal beta-1,3-N-acetylglucosaminyltransferase 9	167.448	111.701	199.399	25.438	74.8946	49.9566	turquoise	0.879204	0.907764
ENSG00000139624	398.731	0.571622	0.27629	2.06892	0.0385538	0.156254	CERS5	ceramide synthase 5	479.94	516.918	433.144	314.627	278.514	369.244	turquoise	0.901885	0.907749
ENSG00000178852	206.07	0.96089	0.335127	2.86724	0.00414063	0.0346516	EFCAB13	EF-hand calcium binding domain 13	273.577	330.267	212.756	128.529	124.044	167.246	turquoise	0.899147	0.907704
ENSG00000135862	6463.18	0.372914	0.240295	1.5519	0.120686	0.320329	LAMC1	laminin subunit gamma 1	6947.92	7409.97	7523.74	5062.15	6397.64	5437.67	turquoise	0.872952	0.907312
ENSG00000067715	29.0882	1.27235	0.574023	2.21655	0.026654	0.122238	SYT1	synaptotagmin 1	48.3477	41.102	34.3463	8.03304	19.8939	22.8063	turquoise	0.860328	0.907242
ENSG00000279110	196.213	0.561238	0.311634	1.80095	0.0717102	0.230416	NA	NA	241.739	205.994	254.735	127.19	167.343	180.278	turquoise	0.853275	0.907217
ENSG00000125864	9.86633	1.56395	0.892855	1.75162	0.0798385	0.246556	BFSP1	beaded filament structural protein 1	14.1506	14.9901	15.265	2.67768	2.34046	9.77411	turquoise	0.857145	0.90719
ENSG00000257178	42.7847	1.60883	0.556037	2.89338	0.00381117	0.0326456	NA	NA	49.5269	81.7205	62.0141	12.0496	35.1068	16.2902	turquoise	0.878438	0.907156
ENSG00000273403	5.17046	5.55928	1.70069	3.26885	0.00107987	NA	NA	NA	14.1506	13.0559	3.81625	0	0	0	turquoise	0.94022	0.907148
ENSG00000101544	285.514	0.729446	0.318266	2.29194	0.0219094	0.107334	ADNP2	ADNP homeobox 2	385.603	376.204	307.208	170.033	203.62	270.417	turquoise	0.864469	0.907107
ENSG00000175749	8.85392	1.29441	0.853115	1.51727	0.129198	NA	EIF3KP1	eukaryotic translation initiation factor 3 subunit K pseudogene 1	9.4337	12.0888	16.2191	4.01652	7.02137	4.34405	turquoise	0.882653	0.9071
ENSG00000038210	146.796	0.884339	0.334457	2.64411	0.00819068	0.0549643	PI4K2B	phosphatidylinositol 4-kinase type 2 beta	208.721	214.698	147.88	93.7188	100.64	115.117	turquoise	0.910641	0.907029
ENSG00000091986	8558.55	2.67427	0.4656	5.74371	9.26242e-09	1.86469e-06	CCDC80	coiled-coil domain containing 80	6694.39	14764.8	22936.6	2388.49	2961.85	1605.13	turquoise	0.909628	0.907026
ENSG00000155093	61.2729	0.786669	0.391909	2.00728	0.0447203	0.171348	PTPRN2	protein tyrosine phosphatase receptor type N2	73.1112	67.2139	92.5441	45.5206	47.9794	41.2685	turquoise	0.924957	0.906809
ENSG00000172992	282.004	0.936511	0.294573	3.17921	0.00147677	0.0166463	DCAKD	dephospho-CoA kinase domain containing	362.018	435.681	312.933	208.859	196.598	175.934	turquoise	0.945827	0.906802
ENSG00000272168	342.176	1.14181	0.373175	3.05972	0.00221545	0.0221658	NA	NA	567.201	437.132	409.293	128.529	248.088	262.815	turquoise	0.86503	0.906779
ENSG00000139155	27.1374	2.1548	0.743877	2.89672	0.00377087	0.0323748	SLCO1C1	solute carrier organic anion transporter family member 1C1	38.914	55.1251	39.1166	6.6942	2.34046	20.6342	turquoise	0.881228	0.90676
ENSG00000171219	10.3543	2.09372	0.893359	2.34365	0.0190962	0.0975923	CDC42BPG	CDC42 binding protein kinase gamma	11.7921	22.2434	16.2191	2.67768	7.02137	2.17203	turquoise	0.899494	0.906251
ENSG00000174807	355.181	1.21004	0.335349	3.6083	0.000308215	0.00550063	CD248	CD248 molecule	453.997	365.566	668.798	208.859	218.833	215.031	turquoise	0.910946	0.906166
ENSG00000046889	1533.41	0.667456	0.24428	2.73234	0.00628871	0.0463089	PREX2	phosphatidylinositol-3,4,5-trisphosphate dependent Rac exchange factor 2	1834.86	1816.71	1993.99	1277.25	1241.61	1036.06	turquoise	0.955886	0.906099
ENSG00000239264	25.5863	1.06848	0.55239	1.93429	0.0530773	0.191546	TXNDC5	thioredoxin domain containing 5	23.5843	39.1678	41.0247	16.0661	15.213	18.4622	turquoise	0.872438	0.906022
ENSG00000253456	85.7329	2.25467	0.480897	4.68845	2.75277e-06	0.000175957	NA	NA	110.846	221.467	92.5441	30.7933	31.5962	27.1503	turquoise	0.918636	0.906006
ENSG00000259571	10.48	2.52183	0.999933	2.52199	0.0116692	0.0697462	BLID	BH3-like motif containing, cell death inducer	20.0466	18.375	15.265	0	7.02137	2.17203	turquoise	0.869204	0.905938
ENSG00000182809	431.421	0.801583	0.319679	2.50746	0.0121601	0.0716079	CRIP2	cysteine rich protein 2	465.789	505.797	673.568	249.024	382.665	311.686	turquoise	0.858659	0.905888
ENSG00000280417	2.38375	4.43799	2.05631	2.15824	0.0309096	NA	NA	NA	7.07528	5.31908	1.90813	0	0	0	turquoise	0.942447	0.905878
ENSG00000181804	273.383	1.45314	0.331412	4.3847	1.16145e-05	0.000506455	SLC9A9	solute carrier family 9 member A9	397.395	307.056	497.067	171.372	139.257	128.149	turquoise	0.947982	0.905864
ENSG00000065534	1131.61	1.31582	0.332058	3.96263	7.41275e-05	0.00198658	MYLK	myosin light chain kinase	1827.78	1904.72	1111.48	528.842	764.159	652.694	turquoise	0.910047	0.905766
ENSG00000232628	6.37273	0.987474	0.966453	1.02175	0.306899	NA	LOC101927143	uncharacterized LOC101927143	8.25449	7.73685	9.54063	2.67768	3.51068	6.51608	turquoise	0.837976	0.905692
ENSG00000231718	2.91493	4.74066	2.02375	2.34252	0.0191541	NA	LINC02789	long intergenic non-protein coding RNA 2789	1.17921	6.76974	9.54063	0	0	0	turquoise	0.884778	0.905636
ENSG00000115325	78.5645	2.04732	0.514466	3.9795	6.90602e-05	0.00188546	DOK1	docking protein 1	94.337	193.421	91.59	21.4214	45.6389	24.9783	turquoise	0.894392	0.905631
ENSG00000186301	13.7182	0.913352	0.675006	1.3531	0.176024	0.401529	NA	NA	21.2258	16.4408	16.2191	9.37188	8.1916	10.8601	turquoise	0.932592	0.905597
ENSG00000109103	94.0741	1.13809	0.432866	2.6292	0.00855869	0.0564652	UNC119	unc-119 lipid binding chaperone	112.025	102.997	173.639	37.4875	65.5328	72.7628	turquoise	0.843931	0.905589
ENSG00000115318	140.579	1.29216	0.414178	3.11981	0.0018097	0.0192226	LOXL3	lysyl oxidase like 3	252.352	155.704	191.767	49.5371	86.5969	107.515	turquoise	0.874991	0.905552
ENSG00000166292	70.7055	1.52254	0.522962	2.91139	0.0035983	0.0314191	TMEM100	transmembrane protein 100	89.6202	145.066	80.1413	16.0661	44.4687	48.8706	turquoise	0.842302	0.905538
ENSG00000223745	383.401	1.22759	0.361377	3.39699	0.000681319	0.00974522	NA	NA	416.262	725.813	469.399	188.776	294.898	205.256	turquoise	0.886176	0.905489
ENSG00000119397	761.932	0.920285	0.305593	3.01147	0.00259982	0.0248791	CNTRL	centriolin	780.639	1029.97	1180.18	554.28	425.963	600.565	turquoise	0.892909	0.905402
ENSG00000171428	17.9612	1.29054	0.68628	1.88049	0.0600419	0.207067	NAT1	N-acetyltransferase 1	20.0466	25.1448	31.4841	6.6942	7.02137	17.3762	turquoise	0.839004	0.905287
ENSG00000064012	139.804	1.10648	0.353513	3.12995	0.00174835	0.0188024	CASP8	caspase 8	150.939	238.875	182.226	92.38	99.4694	74.9349	turquoise	0.918487	0.90526
ENSG00000196811	240.706	2.14073	0.525169	4.07628	4.57618e-05	0.00138903	CHRNG	cholinergic receptor nicotinic gamma subunit	265.323	417.79	494.204	50.8759	165.002	51.0426	turquoise	0.890298	0.905224
ENSG00000109113	242.326	1.30371	0.44161	2.95217	0.00315547	0.0286229	RAB34	RAB34, member RAS oncogene family	367.914	274.658	393.074	72.2974	129.895	216.117	turquoise	0.840711	0.905224
ENSG00000197702	1360.33	1.71126	0.3681	4.64891	3.33695e-06	0.000202482	PARVA	parvin alpha	1734.62	3126.17	1391.02	633.271	660.009	616.855	turquoise	0.916243	0.905148
ENSG00000169403	58.1336	1.33607	0.414592	3.22262	0.00127025	0.0149686	PTAFR	platelet activating factor receptor	79.0073	82.6876	87.7738	42.8429	30.4259	26.0643	turquoise	0.961843	0.905123
ENSG00000239523	36.5507	1.33901	0.516814	2.5909	0.00957254	0.0608086	MYLK-AS1	MYLK antisense RNA 1	44.8101	73.0165	39.1166	17.4049	21.0641	23.8923	turquoise	0.885911	0.90511
ENSG00000059573	279.469	1.12809	0.34777	3.24376	0.00117962	0.0141877	ALDH18A1	aldehyde dehydrogenase 18 family member A1	464.61	304.155	382.579	128.529	218.833	178.106	turquoise	0.897574	0.905084
ENSG00000177951	232.103	0.659087	0.324885	2.02868	0.0424914	0.165907	BET1L	Bet1 golgi vesicular membrane trafficking protein like	262.965	258.217	332.014	148.611	163.832	226.977	turquoise	0.840865	0.904788
ENSG00000219409	14.7008	1.27803	0.697326	1.83276	0.066838	0.220348	LOC100420214	rhomboid domain containing 1 pseudogene	23.5843	23.6941	15.265	5.35536	10.5321	9.77411	turquoise	0.884905	0.904768
ENSG00000286019	645.915	1.14312	0.307931	3.71228	0.000205401	0.00411203	NOTCH2NLB	notch 2 N-terminal like B	718.141	1146.99	801.413	445.834	402.559	360.556	turquoise	0.927392	0.90468
ENSG00000142227	126.817	1.39682	0.440841	3.16853	0.00153211	0.0171178	EMP3	epithelial membrane protein 3	153.298	135.395	263.321	44.1817	85.4267	79.2789	turquoise	0.857369	0.904663
ENSG00000137267	157.874	0.59725	0.299897	1.99152	0.0464242	0.175566	TUBB2A	tubulin beta 2A class IIa	201.645	180.849	187.95	124.512	140.427	111.859	turquoise	0.946029	0.904599
ENSG00000146858	63.8878	1.42965	0.470877	3.03615	0.00239623	0.0235373	ZC3HAV1L	zinc finger CCCH-type containing, antiviral 1 like	67.2151	83.6547	128.798	33.471	24.5748	45.6125	turquoise	0.879175	0.904451
ENSG00000138386	542.64	1.00629	0.283538	3.54906	0.000386611	0.00650116	NAB1	NGFI-A binding protein 1	786.535	789.642	597.243	397.635	310.11	374.674	turquoise	0.945931	0.904365
ENSG00000188042	68.6966	2.13731	0.535678	3.98991	6.6097e-05	0.00182304	ARL4C	ADP ribosylation factor like GTPase 4C	63.6775	178.431	93.4981	18.7438	33.9366	23.8923	turquoise	0.878378	0.904276
ENSG00000254122	286.029	0.63842	0.284259	2.24591	0.02471	0.11637	PCDHGB7	protocadherin gamma subfamily B, 7	321.925	396.997	325.335	239.652	196.598	235.665	turquoise	0.92086	0.904207
ENSG00000087245	3284.06	1.3498	0.395206	3.41544	0.000636793	0.00929977	MMP2	matrix metallopeptidase 2	3484.57	3613.59	7054.34	1286.63	1983.54	2281.71	turquoise	0.845219	0.904092
ENSG00000169902	180.325	0.831722	0.377778	2.20162	0.0276924	0.125179	TPST1	tyrosylprotein sulfotransferase 1	198.108	259.184	235.653	87.0246	121.704	180.278	turquoise	0.814775	0.904024
ENSG00000182372	6.97613	2.9869	1.18627	2.51789	0.0118059	NA	CLN8	CLN8 transmembrane ER and ERGIC protein	17.6882	7.2533	12.4028	0	2.34046	2.17203	turquoise	0.880034	0.903951
ENSG00000136490	82.668	1.47169	0.549141	2.67998	0.00736269	0.0513832	LIMD2	LIM domain containing 2	106.129	104.447	154.558	18.7438	33.9366	78.1929	turquoise	0.827128	0.9039
ENSG00000185610	26.266	3.21411	0.714534	4.4982	6.85321e-06	0.000340935	DBX2	developing brain homeobox 2	64.8567	53.6744	23.8516	4.01652	4.68091	6.51608	turquoise	0.929228	0.903896
ENSG00000069493	196.411	1.18705	0.409002	2.90231	0.00370424	0.0320454	CLEC2D	C-type lectin domain family 2 member D	279.473	328.816	210.848	68.2808	135.746	155.3	turquoise	0.847051	0.90389
ENSG00000122694	205.479	1.16255	0.383282	3.03315	0.00242012	0.0236855	GLIPR2	GLI pathogenesis related 2	248.814	215.665	388.304	92.38	149.789	137.924	turquoise	0.863112	0.903832
ENSG00000143315	154.455	0.943333	0.339568	2.77804	0.0054688	0.042032	PIGM	phosphatidylinositol glycan anchor biosynthesis class M	200.466	249.513	159.328	103.091	95.9587	118.375	turquoise	0.908003	0.903734
ENSG00000276023	2.20264	4.35086	2.17366	2.00163	0.0453242	NA	DUSP14	dual specificity phosphatase 14	1.17921	8.2204	3.81625	0	0	0	turquoise	0.889323	0.903649
ENSG00000163755	234.028	0.852518	0.293958	2.90014	0.00372996	0.0321646	HPS3	HPS3 biogenesis of lysosomal organelles complex 2 subunit 1	359.66	267.888	276.678	170.033	162.662	167.246	turquoise	0.948546	0.903636
ENSG00000172346	50.4989	2.54366	0.587286	4.3312	1.48299e-05	0.000611973	CSDC2	cold shock domain containing C2	127.355	48.8389	83.0035	8.03304	14.0427	21.7203	turquoise	0.908618	0.903576
ENSG00000245205	23.8835	0.617434	0.537265	1.14922	0.250466	0.491851	EEF1A1P4	eukaryotic translation elongation factor 1 alpha 1 pseudogene 4	23.5843	34.3323	28.6219	17.4049	18.7237	20.6342	turquoise	0.856401	0.90348
ENSG00000165025	182.124	1.43575	0.400857	3.58169	0.000341375	0.00593507	SYK	spleen associated tyrosine kinase	183.957	218.082	395.936	88.3634	106.491	99.9132	turquoise	0.880416	0.90347
ENSG00000234380	49.9374	1.45207	0.466443	3.11308	0.00185146	0.019531	LINC01426	long intergenic non-protein coding RNA 1426	60.1399	62.8619	96.3603	32.1322	19.8939	28.2363	turquoise	0.920568	0.903423
ENSG00000234478	5.61549	1.12631	1.02221	1.10184	0.270529	NA	ACBD3-AS1	ACBD3 antisense RNA 1	5.89607	6.76974	10.4947	2.67768	3.51068	4.34405	turquoise	0.850317	0.903363
ENSG00000133138	151.071	0.965689	0.352747	2.73762	0.00618847	0.0457938	TBC1D8B	TBC1 domain family member 8B	212.258	237.425	149.788	84.3469	105.321	117.289	turquoise	0.888191	0.903357
ENSG00000196460	13.5141	0.598288	0.663416	0.90183	0.367147	0.615347	RFX8	regulatory factor X8	17.6882	14.9901	16.2191	10.7107	11.7023	9.77411	turquoise	0.947643	0.903288
ENSG00000043462	143.547	1.49527	0.398685	3.7505	0.000176482	0.00371803	LCP2	lymphocyte cytosolic protein 2	141.506	200.191	293.851	84.3469	63.1923	78.1929	turquoise	0.900892	0.903278
ENSG00000185567	1168.03	2.0295	0.394264	5.14756	2.63895e-07	2.84228e-05	AHNAK2	AHNAK nucleoprotein 2	1922.12	1137.32	2570.24	408.346	608.519	361.642	turquoise	0.923	0.90325
ENSG00000135406	4.36454	5.30578	1.75571	3.02201	0.00251099	NA	PRPH	peripherin	14.1506	8.2204	3.81625	0	0	0	turquoise	0.942998	0.902964
ENSG00000143226	143.93	1.67768	0.410177	4.09015	4.31103e-05	0.00134585	FCGR2A	Fc fragment of IgG receptor IIa	181.599	165.375	311.024	66.942	85.4267	53.2146	turquoise	0.916348	0.902871
ENSG00000144134	85.4252	0.613337	0.359114	1.70792	0.087652	0.261693	RABL2A	RAB, member of RAS oncogene family like 2A	84.9033	111.217	113.533	68.2808	59.6816	74.9349	turquoise	0.875882	0.902863
ENSG00000164692	17778.2	1.73552	0.44392	3.90954	9.24725e-05	0.00232705	COL1A2	collagen type I alpha 2 chain	24363.7	17095.1	40576.3	4497.16	10324.9	9812.12	turquoise	0.853576	0.902856
ENSG00000166173	261.457	1.1916	0.341371	3.49063	0.000481884	0.00768339	LARP6	La ribonucleoprotein 6, translational regulator	354.943	408.602	327.244	143.256	214.152	120.547	turquoise	0.923553	0.902753
ENSG00000163453	1671.94	1.04515	0.333547	3.13345	0.00172766	0.018645	IGFBP7	insulin like growth factor binding protein 7	2379.65	1653.75	2724.8	858.196	1025.12	1390.1	turquoise	0.870049	0.902714
ENSG00000253203	40.2626	1.34379	0.561727	2.39225	0.0167454	0.0893295	GUSBP3	GUSB pseudogene 3	54.2438	50.7731	68.6925	14.7272	14.0427	39.0965	turquoise	0.851382	0.902711
ENSG00000287839	12.02	3.24411	1.04554	3.1028	0.001917	0.0200555	NA	NA	17.6882	32.3981	15.265	1.33884	0	5.43006	turquoise	0.892181	0.902659
ENSG00000280255	8.99697	4.44778	1.42115	3.12971	0.00174977	NA	NA	NA	7.07528	14.9901	29.5759	0	2.34046	0	turquoise	0.88283	0.902541
ENSG00000260224	4.0212	3.2548	1.64271	1.98136	0.047551	NA	UBL5P4	ubiquitin like 5 pseudogene 4	4.71685	4.83553	12.4028	0	0	2.17203	turquoise	0.851244	0.902428
ENSG00000020181	711.437	1.29257	0.435832	2.96575	0.00301948	0.0278317	ADGRA2	adhesion G protein-coupled receptor A2	764.13	910.047	1357.63	220.909	399.048	616.855	turquoise	0.815101	0.902398
ENSG00000258100	3.84549	5.15352	1.87709	2.74548	0.00604219	NA	NA	NA	2.35843	14.9901	5.72438	0	0	0	turquoise	0.891276	0.902348
ENSG00000243335	288.728	0.984075	0.320916	3.06646	0.0021661	0.0218959	KCTD7	potassium channel tetramerization domain containing 7	449.28	392.645	309.116	180.743	163.832	236.751	turquoise	0.910713	0.902287
ENSG00000117016	44.468	1.79406	0.567374	3.16204	0.00156666	0.0173376	RIMS3	regulating synaptic membrane exocytosis 3	47.1685	58.9935	101.131	17.4049	11.7023	30.4084	turquoise	0.870561	0.902235
ENSG00000140464	575.218	0.921819	0.355774	2.59102	0.00956916	0.0608051	PML	PML nuclear body scaffold	729.933	637.807	892.049	277.14	361.601	552.78	turquoise	0.834716	0.902155
ENSG00000106948	414.357	1.63297	0.416564	3.92008	8.85193e-05	0.00226474	AKNA	AT-hook transcription factor	340.793	846.218	692.65	188.776	160.321	257.385	turquoise	0.865118	0.902122
ENSG00000281941	3.61027	4.01716	1.75879	2.28404	0.0223689	NA	NA	NA	7.07528	10.6382	2.86219	0	0	1.08601	turquoise	0.887025	0.902063
ENSG00000272148	12.9773	0.930119	0.715328	1.30027	0.193509	0.424262	NA	NA	16.509	19.3421	15.265	6.6942	7.02137	13.0322	turquoise	0.849834	0.902047
ENSG00000250995	14.1608	2.17553	0.819601	2.65438	0.00794545	0.0540426	NA	NA	18.8674	17.4079	33.3922	2.67768	9.36183	3.25804	turquoise	0.889373	0.902006
ENSG00000187531	104.822	0.531276	0.344708	1.54124	0.123259	0.32435	SIRT7	sirtuin 7	100.233	132.01	139.293	76.3139	86.5969	94.4831	turquoise	0.832552	0.901975
ENSG00000197405	50.1274	2.00472	0.491216	4.08113	4.4817e-05	0.00138286	C5AR1	complement C5a receptor 1	94.337	50.2895	96.3603	21.4214	19.8939	18.4622	turquoise	0.937455	0.901962
ENSG00000157379	109.399	1.09177	0.375586	2.90683	0.00365107	0.0317256	DHRS1	dehydrogenase/reductase 1	129.713	194.388	122.12	72.2974	59.6816	78.1929	turquoise	0.904407	0.901894
ENSG00000130234	8.02703	2.06277	0.97269	2.12068	0.0339484	NA	ACE2	angiotensin I converting enzyme 2	9.4337	19.8257	9.54063	2.67768	2.34046	4.34405	turquoise	0.883554	0.901829
ENSG00000106609	1107.11	0.382798	0.239739	1.59673	0.110326	0.301971	TMEM248	transmembrane protein 248	1323.08	1123.29	1313.74	949.238	938.523	994.788	turquoise	0.919095	0.901813
ENSG00000163694	136.995	1.48057	0.432578	3.42266	0.000620121	0.00909948	RBM47	RNA binding motif protein 47	169.807	202.609	232.791	74.975	38.6175	103.171	turquoise	0.893975	0.901804
ENSG00000143845	39.6837	2.27053	0.61872	3.66973	0.00024281	0.00466164	ETNK2	ethanolamine kinase 2	86.0826	37.2336	74.4169	5.35536	18.7237	16.2902	turquoise	0.890734	0.901765
ENSG00000080031	17.259	1.13706	0.624705	1.82016	0.0687344	0.224403	PTPRH	protein tyrosine phosphatase receptor type H	27.1219	20.3092	23.8516	10.7107	12.8725	8.6881	turquoise	0.946049	0.901753
ENSG00000140030	51.1267	0.835494	0.405328	2.06128	0.0392764	0.158071	GPR65	G protein-coupled receptor 65	74.2904	59.477	62.9681	40.1652	35.1068	34.7524	turquoise	0.959989	0.901725
ENSG00000187918	11.6815	1.87117	0.848545	2.20515	0.0274435	0.124451	OR51I2	olfactory receptor family 51 subfamily I member 2	14.1506	25.6283	15.265	4.01652	2.34046	8.6881	turquoise	0.873108	0.901701
ENSG00000048471	821.574	0.484461	0.26735	1.81209	0.069973	0.226933	SNX29	sorting nexin 29	972.851	837.998	1064.73	597.123	684.584	772.155	turquoise	0.855979	0.901292
ENSG00000189362	161.711	1.00817	0.378255	2.66532	0.00769157	0.0528643	NEMP2	nuclear envelope integral membrane protein 2	148.581	217.115	282.403	85.6858	117.023	119.461	turquoise	0.839942	0.901215
ENSG00000185483	159.197	1.28589	0.383959	3.34904	0.000810925	0.0109557	ROR1	receptor tyrosine kinase like orphan receptor 1	213.438	163.925	300.53	88.3634	74.8946	114.031	turquoise	0.894923	0.901205
ENSG00000270504	37.1313	1.78434	0.644529	2.76843	0.00563266	0.0429785	NA	NA	44.8101	52.7073	75.371	5.35536	30.4259	14.1182	turquoise	0.851866	0.901016
ENSG00000142046	34.6987	1.44507	0.638988	2.2615	0.023728	0.113275	TMEM91	transmembrane protein 91	37.7348	58.5099	56.2897	5.35536	19.8939	30.4084	turquoise	0.804538	0.901001
ENSG00000166681	210.817	0.865137	0.36766	2.35309	0.0186183	0.0958379	BEX3	brain expressed X-linked 3	199.287	315.76	301.484	109.785	147.449	191.138	turquoise	0.814566	0.900963
ENSG00000133026	2185.13	1.8188	0.375312	4.84611	1.25905e-06	9.35211e-05	MYH10	myosin heavy chain 10	4788.78	3345.22	2081.76	764.478	1068.42	1062.12	turquoise	0.915822	0.900793
ENSG00000157927	87.8767	0.770427	0.379333	2.031	0.0422547	0.165322	RADIL	Rap associating with DIL domain	128.534	98.6448	105.901	49.5371	63.1923	81.4509	turquoise	0.866318	0.900792
ENSG00000187815	61.3112	0.630413	0.406706	1.55005	0.121131	0.321127	ZFP69	ZFP69 zinc finger protein	62.4983	82.6876	78.2331	36.1487	56.171	52.1286	turquoise	0.820739	0.900693
ENSG00000280334	20.2923	1.31295	0.593404	2.21257	0.0269272	0.123098	NA	NA	30.6595	24.6612	31.4841	14.7272	9.36183	10.8601	turquoise	0.95425	0.900681
ENSG00000287252	5.56333	3.78461	1.56158	2.42358	0.0153685	NA	NA	NA	4.71685	18.8586	7.6325	0	0	2.17203	turquoise	0.851823	0.900524
ENSG00000042980	70.6918	1.48104	0.479511	3.08865	0.00201067	0.020803	ADAM28	ADAM metallopeptidase domain 28	120.28	85.5889	106.855	21.4214	58.5114	31.4944	turquoise	0.891065	0.900496
ENSG00000078549	214.055	1.63705	0.413666	3.95742	7.5765e-05	0.00202293	ADCYAP1R1	ADCYAP receptor type I	228.767	249.03	494.204	93.7188	125.214	93.3971	turquoise	0.889965	0.900477
ENSG00000184445	292.181	0.579212	0.300961	1.92454	0.0542863	0.194495	KNTC1	kinetochore associated 1	339.613	399.415	311.024	188.776	264.472	249.783	turquoise	0.849403	0.90037
ENSG00000196664	63.1472	1.63983	0.479095	3.42277	0.000619865	0.00909948	TLR7	toll like receptor 7	96.6955	58.9935	131.661	24.0991	31.5962	35.8384	turquoise	0.891264	0.900351
ENSG00000072786	361.014	0.789417	0.339242	2.327	0.019965	0.100713	STK10	serine/threonine kinase 10	344.33	486.938	540.954	208.859	251.599	333.406	turquoise	0.818507	0.900349
ENSG00000223396	26.5884	0.882149	0.519823	1.69702	0.0896932	0.264886	NA	NA	38.914	27.5625	37.2084	18.7438	17.5534	19.5482	turquoise	0.929329	0.900251
ENSG00000116106	569.56	1.48647	0.342038	4.34591	1.38701e-05	0.000580145	EPHA4	EPH receptor A4	613.191	1064.78	839.575	344.082	327.664	228.063	turquoise	0.927278	0.900236
ENSG00000059378	331.772	0.846464	0.282322	2.99822	0.00271558	0.0256901	PARP12	poly(ADP-ribose) polymerase family member 12	446.922	433.264	398.798	271.785	196.598	243.267	turquoise	0.949189	0.900224
ENSG00000184347	1000.76	1.59539	0.372665	4.28104	1.86018e-05	0.000707954	SLIT3	slit guidance ligand 3	1812.45	1646.98	1052.33	370.859	695.116	426.803	turquoise	0.911128	0.900163
ENSG00000156587	230.094	1.03142	0.361341	2.85441	0.00431163	0.0355782	UBE2L6	ubiquitin conjugating enzyme E2 L6	333.717	279.01	314.841	104.43	210.641	137.924	turquoise	0.880483	0.900112
ENSG00000146285	23.5467	2.39504	0.759897	3.1518	0.00162268	0.0177612	SCML4	Scm polycomb group protein like 4	36.5556	43.0362	39.1166	4.01652	16.3832	2.17203	turquoise	0.91291	0.900065
ENSG00000171310	78.445	1.74579	0.456995	3.82016	0.000133367	0.00299882	CHST11	carbohydrate sulfotransferase 11	103.771	111.701	146.926	36.1487	51.49	20.6342	turquoise	0.928292	0.900038
ENSG00000221843	66.1234	1.04375	0.451601	2.31123	0.0208199	0.103494	C2orf16	chromosome 2 open reading frame 16	95.5163	73.9836	98.2685	24.0991	53.8305	51.0426	turquoise	0.844667	0.899903
ENSG00000160991	192.128	0.759932	0.317961	2.39002	0.0168476	0.0897192	ORAI2	ORAI calcium release-activated calcium modulator 2	238.201	228.237	258.551	147.272	110.001	170.504	turquoise	0.902785	0.899839
ENSG00000286931	6.4283	1.58421	0.981994	1.61326	0.106687	NA	NA	NA	10.6129	9.67106	8.58656	4.01652	3.51068	2.17203	turquoise	0.961773	0.899822
ENSG00000134297	57.8413	1.23969	0.412837	3.00286	0.00267454	0.0253798	PLEKHA8P1	pleckstrin homology domain containing A8 pseudogene 1	81.3657	92.3586	69.6466	41.504	33.9366	28.2363	turquoise	0.954729	0.899799
ENSG00000144645	283.599	1.10341	0.344121	3.20647	0.00134375	0.0155706	OSBPL10	oxysterol binding protein like 10	487.015	376.204	298.622	136.562	200.109	203.084	turquoise	0.893723	0.899697
ENSG00000169302	66.9957	1.30902	0.50739	2.57991	0.0098825	0.0620806	STK32A	serine/threonine kinase 32A	86.0826	74.9507	125.936	21.4214	32.7664	60.8167	turquoise	0.833054	0.899649
ENSG00000261251	6.52364	1.87282	1.01524	1.8447	0.0650814	NA	NA	NA	7.07528	12.0888	11.4488	4.01652	2.34046	2.17203	turquoise	0.926335	0.899624
ENSG00000148541	607.36	0.659675	0.310625	2.1237	0.0336949	0.143104	FAM13C	family with sequence similarity 13 member C	615.549	717.593	898.727	374.875	471.602	565.813	turquoise	0.817468	0.899592
ENSG00000226754	4.78113	3.49045	1.55935	2.2384	0.0251951	NA	LOC100507564	uncharacterized LOC100507564	4.71685	12.0888	9.54063	0	2.34046	0	turquoise	0.882132	0.899481
ENSG00000205784	3.86018	2.0197	1.35657	1.48883	0.136532	NA	ARRDC5	arrestin domain containing 5	4.71685	7.2533	6.67844	0	2.34046	2.17203	turquoise	0.812381	0.899271
ENSG00000244041	20.0397	1.09454	0.592057	1.84871	0.0644993	0.216111	LINC01011	long intergenic non-protein coding RNA 1011	24.7635	24.6612	32.4381	13.3884	15.213	9.77411	turquoise	0.928007	0.899227
ENSG00000129450	11.767	2.44374	0.838969	2.91279	0.00358218	0.0313292	SIGLEC9	sialic acid binding Ig like lectin 9	23.5843	14.9901	20.9894	5.35536	3.51068	2.17203	turquoise	0.95887	0.899149
ENSG00000145623	468.524	0.895805	0.282293	3.17332	0.00150708	0.0169259	OSMR	oncostatin M receptor	683.944	484.037	661.165	337.388	325.323	319.288	turquoise	0.937991	0.899115
ENSG00000119917	412.704	1.44713	0.340257	4.25306	2.10874e-05	0.000776483	IFIT3	interferon induced protein with tetratricopeptide repeats 3	837.241	478.234	497.067	203.504	222.343	237.837	turquoise	0.929816	0.899072
ENSG00000224530	9.41603	3.45567	1.12219	3.07941	0.00207411	0.0212451	PPIAP10	peptidylprolyl isomerase A pseudogene 10	21.2258	10.6382	20.0353	1.33884	0	3.25804	turquoise	0.915917	0.899045
ENSG00000279662	100.696	0.672898	0.340307	1.97733	0.0480045	0.179712	NA	NA	123.817	142.165	104.947	76.3139	83.0862	73.8489	turquoise	0.920095	0.898995
ENSG00000145703	293.744	1.65569	0.38139	4.34121	1.41702e-05	0.000589266	IQGAP2	IQ motif containing GTPase activating protein 2	418.621	328.816	590.565	135.223	186.066	103.171	turquoise	0.922644	0.8989
ENSG00000258704	25.7661	1.21577	0.542629	2.24052	0.0250572	0.117415	NA	NA	34.1972	44.0033	29.5759	17.4049	16.3832	13.0322	turquoise	0.937387	0.898891
ENSG00000284820	6.86179	1.97105	1.00907	1.95334	0.0507791	NA	NA	NA	10.6129	12.5724	9.54063	4.01652	1.17023	3.25804	turquoise	0.935398	0.89881
ENSG00000204961	13.9061	0.581135	0.655424	0.886655	0.375265	0.622676	PCDHA9	protocadherin alpha 9	15.3298	17.4079	17.1731	12.0496	11.7023	9.77411	turquoise	0.93855	0.89864
ENSG00000100346	10.8359	1.99896	0.871468	2.29378	0.021803	0.106935	CACNA1I	calcium voltage-gated channel subunit alpha1 I	11.7921	14.5066	25.7597	2.67768	7.02137	3.25804	turquoise	0.875112	0.898608
ENSG00000122420	125.091	2.38342	0.452907	5.26249	1.42114e-07	1.74931e-05	PTGFR	prostaglandin F receptor	251.172	116.536	262.367	45.5206	30.4259	44.5265	turquoise	0.930706	0.898588
ENSG00000100055	160.818	1.43458	0.413703	3.46765	0.000525031	0.00815407	CYTH4	cytohesin 4	142.685	248.546	312.933	73.6362	110.001	77.1069	turquoise	0.869031	0.898528
ENSG00000115919	53.8936	2.35511	0.532979	4.41876	9.92684e-06	0.000453038	KYNU	kynureninase	62.4983	135.878	71.5547	24.0991	15.213	14.1182	turquoise	0.923374	0.898512
ENSG00000184698	12.1298	1.57511	0.831325	1.8947	0.0581327	0.202594	OR51M1	olfactory receptor family 51 subfamily M member 1	14.1506	25.1448	15.265	2.67768	4.68091	10.8601	turquoise	0.82882	0.898477
ENSG00000163393	55.5961	2.17322	0.509025	4.26938	1.96014e-05	0.000738173	SLC22A15	solute carrier family 22 member 15	104.95	113.635	54.3816	17.4049	26.9153	16.2902	turquoise	0.925316	0.898469
ENSG00000160233	37.9605	2.01073	0.732151	2.74633	0.0060266	0.0450604	LRRC3	leucine rich repeat containing 3	31.8388	81.2369	69.6466	2.67768	15.213	27.1503	turquoise	0.806211	0.898398
ENSG00000150961	474.86	1.24174	0.317154	3.91528	9.03006e-05	0.00228682	SEC24D	SEC24 homolog D, COPII coat complex component	792.431	493.224	717.455	266.429	327.664	251.955	turquoise	0.930667	0.898302
ENSG00000263466	15.0741	1.37601	0.683711	2.01256	0.0441612	0.170087	NA	NA	17.6882	20.7928	26.7138	10.7107	5.85114	8.6881	turquoise	0.920975	0.898296
ENSG00000110427	85.0216	1.76492	0.466465	3.78361	0.000154568	0.00333957	KIAA1549L	KIAA1549 like	129.713	80.7534	184.134	29.4545	49.1496	36.9244	turquoise	0.895396	0.898141
ENSG00000230650	2.28324	4.4032	2.15866	2.03979	0.0413717	NA	LOC442041	zinc finger protein 532 pseudogene	1.17921	8.70396	3.81625	0	0	0	turquoise	0.883335	0.897993
ENSG00000088035	177.251	0.519924	0.307223	1.69233	0.0905823	0.266453	ALG6	ALG6 alpha-1,3-glucosyltransferase	202.825	237.425	186.042	136.562	133.406	167.246	turquoise	0.8706	0.89799
ENSG00000121068	231.472	0.601791	0.3167	1.90019	0.0574083	0.2012	TBX2	T-box transcription factor 2	291.266	249.03	297.668	148.611	172.024	230.235	turquoise	0.842006	0.897922
ENSG00000000938	82.893	1.79966	0.49087	3.66627	0.000246118	0.00470002	FGR	FGR proto-oncogene, Src family tyrosine kinase	73.1112	128.142	185.088	37.4875	25.745	47.7846	turquoise	0.872154	0.897853
ENSG00000231113	20.0913	1.45813	0.616803	2.36401	0.0180783	0.0938372	NA	NA	37.7348	23.2105	27.6678	10.7107	8.1916	13.0322	turquoise	0.928207	0.897725
ENSG00000267651	24.3475	1.141	0.543239	2.10036	0.035697	0.148589	NA	NA	40.0932	29.9803	30.53	16.0661	16.3832	13.0322	turquoise	0.95282	0.897707
ENSG00000169230	72.8332	0.642369	0.388644	1.65285	0.0983621	0.280675	PRELID1	PRELI domain containing 1	70.7528	97.1942	98.2685	45.5206	65.5328	59.7307	turquoise	0.825796	0.897628
ENSG00000135077	72.9797	1.46387	0.42776	3.42218	0.000621213	0.00910929	HAVCR2	hepatitis A virus cellular receptor 2	81.3657	94.7764	145.018	46.8594	35.1068	34.7524	turquoise	0.918027	0.897549
ENSG00000171115	505.163	0.840294	0.268077	3.13452	0.00172136	0.0185957	GIMAP8	GTPase, IMAP family member 8	643.85	695.349	604.876	421.735	339.366	325.804	turquoise	0.957075	0.897502
ENSG00000144554	45.7173	1.22099	0.526478	2.31917	0.020386	0.102132	FANCD2	FA complementation group D2	60.1399	50.2895	82.0494	16.0661	23.4046	42.3545	turquoise	0.834122	0.897417
ENSG00000142875	461.809	0.707943	0.272755	2.59553	0.00944465	0.0602788	PRKACB	protein kinase cAMP-activated catalytic subunit beta	661.539	487.422	570.529	352.115	330.004	369.244	turquoise	0.931143	0.897377
ENSG00000137462	111.755	2.56127	0.587939	4.35635	1.32248e-05	0.000565229	TLR2	toll like receptor 2	154.477	124.273	294.805	18.7438	60.8519	17.3762	turquoise	0.8966	0.897349
ENSG00000160606	15.0225	1.516	0.734453	2.06413	0.0390058	0.157286	TLCD1	TLC domain containing 1	14.1506	20.3092	32.4381	5.35536	7.02137	10.8601	turquoise	0.838706	0.897306
ENSG00000132274	1170	1.26598	0.313709	4.03554	5.44775e-05	0.00158581	TRIM22	tripartite motif containing 22	1669.77	1221.46	2067.45	690.841	784.053	586.447	turquoise	0.926333	0.897161
ENSG00000267121	46.7993	1.55047	0.541231	2.86472	0.00417382	0.0348334	LOC339192	uncharacterized LOC339192	56.6022	59.477	93.4981	21.4214	12.8725	36.9244	turquoise	0.871646	0.897138
ENSG00000287892	5.70364	1.98476	1.15822	1.71363	0.086597	NA	NA	NA	8.25449	8.70396	10.4947	0	3.51068	3.25804	turquoise	0.815879	0.897115
ENSG00000079102	906.751	0.671887	0.288512	2.3288	0.0198695	0.100354	RUNX1T1	RUNX1 partner transcriptional co-repressor 1	1175.68	1017.88	1149.65	637.288	579.263	880.756	turquoise	0.873729	0.897054
ENSG00000160593	113.571	1.78725	0.475614	3.75777	0.000171432	0.00364904	JAML	junction adhesion molecule like	87.2618	194.872	246.148	40.1652	60.8519	52.1286	turquoise	0.85398	0.896942
ENSG00000145246	409.047	1.55115	0.338762	4.57887	4.67501e-06	0.000258216	ATP10D	ATPase phospholipid transporting 10D (putative)	805.403	423.109	602.014	206.181	218.833	198.74	turquoise	0.936933	0.896884
ENSG00000198556	207.169	0.586596	0.31369	1.86999	0.0614852	0.210297	ZNF789	zinc finger protein 789	253.531	236.457	256.643	148.611	139.257	208.514	turquoise	0.859696	0.896874
ENSG00000233975	4.14496	4.19393	1.71681	2.44286	0.0145714	NA	LINC02574	long intergenic non-protein coding RNA 2574	9.4337	2.90132	11.4488	0	0	1.08601	turquoise	0.88704	0.896746
ENSG00000182218	78.947	1.23754	0.409246	3.02395	0.00249501	0.0241885	HHIPL1	HHIP like 1	140.326	85.1053	107.809	37.4875	57.3412	45.6125	turquoise	0.911776	0.896659
ENSG00000184743	1414.63	1.14557	0.313841	3.65016	0.000262074	0.00493473	ATL3	atlastin GTPase 3	1596.65	2642.13	1605.69	938.527	871.82	832.972	turquoise	0.912075	0.896591
ENSG00000142102	252.965	0.909265	0.373573	2.43397	0.0149343	0.0823814	PGGHG	protein-glucosylgalactosylhydroxylysine glucosidase	239.38	345.74	405.477	121.834	184.896	220.461	turquoise	0.807446	0.89659
ENSG00000106785	97.4079	1.81749	0.421612	4.31081	1.62655e-05	0.000651703	TRIM14	tripartite motif containing 14	142.685	109.283	203.215	54.8924	37.4473	36.9244	turquoise	0.936347	0.896574
ENSG00000242732	124.106	1.47647	0.425131	3.47298	0.000514718	0.00803445	RTL5	retrotransposon Gag like 5	221.692	117.987	208.94	49.5371	58.5114	87.967	turquoise	0.886885	0.896536
ENSG00000132481	131.029	0.920275	0.383548	2.39937	0.0164231	0.0882308	TRIM47	tripartite motif containing 47	201.645	151.352	162.191	61.5866	87.7671	121.633	turquoise	0.851574	0.896529
ENSG00000112079	652.196	0.744754	0.282668	2.63473	0.00842033	0.0559571	STK38	serine/threonine kinase 38	698.094	794.478	957.879	483.321	555.858	423.545	turquoise	0.904638	0.896495
ENSG00000240299	4.28643	2.18159	1.31472	1.65936	0.0970432	NA	RN7SL187P	RNA, 7SL, cytoplasmic 187, pseudogene	8.25449	5.31908	7.6325	0	2.34046	2.17203	turquoise	0.837375	0.896416
ENSG00000137269	80.4583	1.98987	0.452062	4.40176	1.07376e-05	0.000480869	LRRC1	leucine rich repeat containing 1	109.667	102.03	173.639	44.1817	30.4259	22.8063	turquoise	0.939091	0.896301
ENSG00000138944	16.4654	2.89724	0.915584	3.16436	0.00155424	0.0172608	SHISAL1	shisa like 1	36.5556	16.4408	34.3463	0	8.1916	3.25804	turquoise	0.869246	0.896176
ENSG00000119147	32.0632	1.80208	0.556411	3.23876	0.00120053	0.0143749	ECRG4	ECRG4 augurin precursor	63.6775	44.0033	41.9788	16.0661	8.1916	18.4622	turquoise	0.931957	0.896137
ENSG00000167880	9.29731	1.40207	0.864941	1.621	0.105018	0.292272	EVPL	envoplakin	11.7921	11.6053	17.1731	2.67768	8.1916	4.34405	turquoise	0.860874	0.896077
ENSG00000279814	43.7274	1.18022	0.498139	2.36927	0.0178233	0.0930294	NA	NA	51.8854	64.3126	65.8303	18.7438	40.958	20.6342	turquoise	0.875825	0.896049
ENSG00000271259	8.9675	5.369	1.48467	3.6163	0.000298847	NA	NA	NA	12.9713	28.0461	11.4488	1.33884	0	0	turquoise	0.937265	0.896017
ENSG00000136147	299.087	0.745838	0.289955	2.57226	0.0101038	0.063086	PHF11	PHD finger protein 11	356.122	396.514	371.13	251.702	179.045	240.009	turquoise	0.925035	0.895965
ENSG00000214357	824.431	0.803208	0.30951	2.5951	0.00945644	0.0602845	NEURL1B	neuralized E3 ubiquitin protein ligase 1B	942.191	881.517	1321.38	494.032	707.988	599.479	turquoise	0.860692	0.89594
ENSG00000165168	545.302	1.74043	0.403165	4.31693	1.58215e-05	0.000639478	CYBB	cytochrome b-245 beta chain	711.065	590.902	1216.43	218.231	344.047	191.138	turquoise	0.903471	0.89587
ENSG00000117595	34.8485	2.13186	0.584766	3.64567	0.000266699	0.00499204	IRF6	interferon regulatory factor 6	76.6488	59.477	34.3463	8.03304	17.5534	13.0322	turquoise	0.90994	0.89586
ENSG00000074696	417.32	0.464104	0.271273	1.71084	0.0871104	0.26069	HACD3	3-hydroxyacyl-CoA dehydratase 3	501.166	491.774	458.904	336.049	306.6	409.427	turquoise	0.879848	0.895664
ENSG00000262879	347.895	0.536336	0.285499	1.87859	0.0603005	0.20763	LOC101927060	uncharacterized LOC101927060	373.811	493.708	367.314	262.413	292.557	297.567	turquoise	0.865779	0.895637
ENSG00000198142	115.732	1.0247	0.365443	2.80399	0.00504741	0.0396667	SOWAHC	sosondowah ankyrin repeat domain family member C	194.57	148.451	123.074	65.6032	72.5542	90.1391	turquoise	0.903977	0.89563
ENSG00000254089	3.02435	4.78035	1.98443	2.40893	0.0159996	NA	NA	NA	2.35843	3.38487	12.4028	0	0	0	turquoise	0.886477	0.89547
ENSG00000169507	72.4072	1.4513	0.432565	3.3551	0.000793357	0.0108094	SLC38A11	solute carrier family 38 member 11	76.6488	96.2271	145.018	44.1817	39.7878	32.5804	turquoise	0.909015	0.895368
ENSG00000176788	94.1579	2.61824	0.528827	4.95103	7.38205e-07	6.33533e-05	BASP1	brain abundant membrane attached signal protein 1	108.488	102.513	274.77	32.1322	19.8939	27.1503	turquoise	0.904367	0.89525
ENSG00000229569	3.97955	3.19744	1.6111	1.98464	0.0471849	NA	NA	NA	4.71685	9.18751	7.6325	0	2.34046	0	turquoise	0.881946	0.895196
ENSG00000108774	123.349	0.630787	0.343291	1.83747	0.0661408	0.219273	RAB5C	RAB5C, member RAS oncogene family	152.118	169.727	127.844	76.3139	107.661	106.429	turquoise	0.850002	0.895117
ENSG00000011465	17349.7	1.47014	0.351646	4.18073	2.90579e-05	0.00100471	DCN	decorin	29414.3	18463.5	28612.3	7462.69	12690	7455.48	turquoise	0.911433	0.895082
ENSG00000182600	19.0552	1.21435	0.687714	1.76578	0.0774332	0.241667	SNORC	secondary ossification center associated regulator of chondrocyte maturation	22.405	30.9474	26.7138	4.01652	12.8725	17.3762	turquoise	0.800496	0.895039
ENSG00000251193	3.89148	2.51853	1.42707	1.76483	0.0775931	NA	NA	NA	9.4337	5.80264	4.77031	0	1.17023	2.17203	turquoise	0.854344	0.894866
ENSG00000101856	376.3	0.855714	0.326496	2.6209	0.0087697	0.0574189	PGRMC1	progesterone receptor membrane component 1	499.986	579.297	374.947	215.553	263.301	324.718	turquoise	0.861795	0.8948
ENSG00000215120	5.78492	3.75888	1.47744	2.54418	0.0109536	NA	NA	NA	14.1506	6.76974	11.4488	0	2.34046	0	turquoise	0.911778	0.894786
ENSG00000110665	18.6313	1.20112	0.650292	1.84705	0.0647399	0.216413	C11orf21	chromosome 11 open reading frame 21	16.509	27.079	34.3463	8.03304	11.7023	14.1182	turquoise	0.825519	0.894671
ENSG00000073331	307.529	1.10382	0.323335	3.41384	0.000640534	0.0093291	ALPK1	alpha kinase 1	338.434	508.698	411.201	234.297	160.321	192.224	turquoise	0.921015	0.894626
ENSG00000177045	36.6764	1.27641	0.591386	2.15834	0.0309015	0.134665	SIX5	SIX homeobox 5	38.914	54.1579	62.9681	10.7107	16.3832	36.9244	turquoise	0.80756	0.894565
ENSG00000237424	7.33321	2.47495	1.29931	1.90482	0.056803	NA	FOXD2-AS1	FOXD2 adjacent opposite strand RNA 1	10.6129	11.6053	15.265	0	0	6.51608	turquoise	0.833637	0.894532
ENSG00000145685	508.298	1.55772	0.362442	4.29785	1.72467e-05	0.000668885	LHFPL2	LHFPL tetraspan subfamily member 2	1066.01	572.043	639.222	210.198	313.621	248.697	turquoise	0.918369	0.894502
ENSG00000100053	12.1894	1.94382	0.846647	2.29591	0.0216812	0.106556	CRYBB3	crystallin beta B3	27.1219	15.9573	15.265	1.33884	5.85114	7.60209	turquoise	0.868305	0.894501
ENSG00000279277	52.6928	1.2455	0.462666	2.69199	0.00710263	0.0501303	NA	NA	68.3944	68.181	85.8656	34.8098	18.7237	40.1825	turquoise	0.902216	0.89445
ENSG00000140092	758.703	0.964027	0.34169	2.82135	0.00478219	0.0383662	FBLN5	fibulin 5	732.291	1105.4	1171.59	400.313	665.86	476.76	turquoise	0.847403	0.894438
ENSG00000034510	2136.63	1.25936	0.316411	3.98014	6.88752e-05	0.00188279	TMSB10	thymosin beta 10	2682.71	2370.86	3988.94	1452.64	1078.95	1245.66	turquoise	0.921973	0.894428
ENSG00000232913	31.6873	1.15328	0.564756	2.04209	0.0411428	0.162736	PLCE1-AS2	PLCE1 antisense RNA 2	44.8101	51.2566	35.3003	9.37188	22.2343	27.1503	turquoise	0.828163	0.894413
ENSG00000130402	1498.76	0.495587	0.263439	1.88122	0.059942	0.206825	ACTN4	actinin alpha 4	1615.52	2078.31	1566.57	1128.64	1272.04	1331.45	turquoise	0.854809	0.894405
ENSG00000165288	591.936	0.282891	0.254713	1.11063	0.26673	0.509594	BRWD3	bromodomain and WD repeat domain containing 3	653.284	658.116	638.268	461.9	554.688	585.361	turquoise	0.81394	0.894343
ENSG00000128284	551.224	0.797088	0.317756	2.50849	0.0121247	0.0715726	APOL3	apolipoprotein L3	504.703	802.215	791.872	370.859	367.452	470.243	turquoise	0.840305	0.894341
ENSG00000172757	930.482	0.498079	0.27469	1.81324	0.0697948	0.226662	CFL1	cofilin 1	952.804	1030.94	1285.12	664.065	834.373	815.596	turquoise	0.829282	0.894341
ENSG00000173198	89.3589	2.31	0.441097	5.23694	1.63263e-07	1.91134e-05	CYSLTR1	cysteinyl leukotriene receptor 1	192.212	130.559	123.074	42.8429	25.745	21.7203	turquoise	0.959919	0.894327
ENSG00000110237	918.582	0.866615	0.324183	2.67323	0.00751255	0.0521178	ARHGEF17	Rho guanine nucleotide exchange factor 17	1333.69	956.952	1269.86	459.222	733.733	758.037	turquoise	0.850313	0.894144
ENSG00000131242	28.6782	1.26207	0.619984	2.03565	0.0417859	0.164273	RAB11FIP4	RAB11 family interacting protein 4	37.7348	40.1349	43.8869	9.37188	10.5321	30.4084	turquoise	0.82787	0.894031
ENSG00000236187	5.18862	1.7616	1.11457	1.58052	0.113988	NA	NA	NA	4.71685	10.6382	8.58656	2.67768	2.34046	2.17203	turquoise	0.887643	0.894025
ENSG00000080573	1031.63	0.909632	0.347178	2.62007	0.00879108	0.057489	COL5A3	collagen type V alpha 3 chain	1119.07	1143.6	1777.42	542.23	681.073	926.369	turquoise	0.824786	0.894
ENSG00000185989	618.123	0.365051	0.259047	1.40921	0.158774	0.378126	RASA3	RAS p21 protein activator 3	708.707	742.738	636.36	469.933	571.071	579.931	turquoise	0.843354	0.893994
ENSG00000073060	283.213	0.891454	0.3554	2.50831	0.0121309	0.0715726	SCARB1	scavenger receptor class B member 1	287.728	424.076	392.12	143.256	260.961	191.138	turquoise	0.836853	0.893971
ENSG00000285831	2.17168	3.22648	1.96314	1.64353	0.100273	NA	NA	NA	4.71685	5.31908	1.90813	0	0	1.08601	turquoise	0.871487	0.893907
ENSG00000262619	3.23604	2.93108	1.74127	1.6833	0.0923171	NA	NA	NA	2.35843	7.2533	7.6325	0	0	2.17203	turquoise	0.823702	0.893817
ENSG00000272008	25.9894	0.624451	0.524861	1.18975	0.234146	0.473147	NA	NA	33.018	26.5954	35.3003	16.0661	21.0641	23.8923	turquoise	0.846611	0.893808
ENSG00000204745	5.20792	3.65435	1.54034	2.37244	0.0176712	NA	NA	NA	14.1506	10.1546	4.77031	0	0	2.17203	turquoise	0.884858	0.893739
ENSG00000162892	2.82206	4.68364	1.97821	2.36762	0.0179029	NA	IL24	interleukin 24	8.25449	6.76974	1.90813	0	0	0	turquoise	0.930041	0.893707
ENSG00000204334	6.29911	2.07552	1.05471	1.96786	0.0490837	NA	ERICH2	glutamate rich 2	11.7921	9.18751	9.54063	2.67768	3.51068	1.08601	turquoise	0.947598	0.893665
ENSG00000230701	19.1344	1.69011	0.692123	2.44192	0.0146093	0.0810662	FBXW4P1	F-box and WD repeat domain containing 4 pseudogene 1	23.5843	22.2434	41.9788	5.35536	14.0427	7.60209	turquoise	0.86786	0.893606
ENSG00000166068	823.323	0.713534	0.286617	2.4895	0.0127921	0.0742136	SPRED1	sprouty related EVH1 domain containing 1	1152.09	986.932	930.211	579.718	524.262	766.725	turquoise	0.888934	0.893555
ENSG00000189114	58.3674	0.744345	0.40397	1.84257	0.0653913	0.217781	BLOC1S3	biogenesis of lysosomal organelles complex 1 subunit 3	62.4983	65.2797	91.59	44.1817	42.1282	44.5265	turquoise	0.886598	0.893525
ENSG00000146950	31.7961	1.15511	0.560768	2.05987	0.0394108	0.158453	SHROOM2	shroom family member 2	51.8854	41.102	39.1166	10.7107	17.5534	30.4084	turquoise	0.842832	0.893483
ENSG00000158089	9.31349	2.57439	1.0698	2.40642	0.0161097	0.0871905	GALNT14	polypeptide N-acetylgalactosaminyltransferase 14	16.509	8.70396	22.8975	0	2.34046	5.43006	turquoise	0.834153	0.89345
ENSG00000171357	13.4555	2.14541	0.911139	2.35465	0.0185403	0.0955674	LURAP1	leucine rich adaptor protein 1	17.6882	17.8915	30.53	0	7.02137	7.60209	turquoise	0.810189	0.893446
ENSG00000182866	22.9018	1.91875	0.737882	2.60036	0.00931273	0.0597816	LCK	LCK proto-oncogene, Src family tyrosine kinase	18.8674	49.806	40.0706	2.67768	14.0427	11.9461	turquoise	0.815993	0.893405
ENSG00000102802	473.964	2.23721	0.450655	4.96436	6.89275e-07	6.10553e-05	MEDAG	mesenteric estrogen dependent adipogenesis	649.746	417.306	1279.4	147.272	201.279	148.784	turquoise	0.898344	0.893302
ENSG00000131355	4.76175	3.54675	1.60644	2.20783	0.0272564	NA	ADGRE3	adhesion G protein-coupled receptor E3	4.71685	15.9573	5.72438	0	0	2.17203	turquoise	0.845348	0.893284
ENSG00000275340	22.7582	1.48144	0.649931	2.27938	0.0226446	0.109816	FGD5P1	FYVE, RhoGEF and PH domain containing 5 pseudogene 1	18.8674	41.5856	40.0706	6.6942	15.213	14.1182	turquoise	0.821353	0.893181
ENSG00000242795	31.0801	0.678642	0.500111	1.35698	0.174787	0.400064	NA	NA	41.2725	32.8816	41.0247	17.4049	24.5748	29.3223	turquoise	0.838352	0.893088
ENSG00000201700	12.0594	1.05692	0.745412	1.41789	0.156222	0.374467	SNORD113-3	small nucleolar RNA, C/D box 113-3	12.9713	14.9901	20.9894	6.6942	5.85114	10.8601	turquoise	0.84592	0.893074
ENSG00000185885	239.112	0.889797	0.317179	2.80535	0.00502623	0.0395744	IFITM1	interferon induced transmembrane protein 1	366.735	300.286	265.229	163.338	139.257	199.826	turquoise	0.910993	0.893073
ENSG00000251359	18.3355	1.42709	0.731624	1.95058	0.0511067	0.187067	WWC2-AS2	WWC2 antisense RNA 2	18.8674	30.9474	30.53	2.67768	12.8725	14.1182	turquoise	0.797845	0.893058
ENSG00000101265	459.225	1.7071	0.427074	3.99719	6.40984e-05	0.00178068	RASSF2	Ras association domain family member 2	484.657	477.267	1147.74	191.454	200.109	254.127	turquoise	0.869106	0.893043
ENSG00000224101	5.17252	2.05171	1.14089	1.79835	0.0721217	NA	ELMO1-AS1	ELMO1 antisense RNA 1	10.6129	6.76974	7.6325	2.67768	1.17023	2.17203	turquoise	0.945056	0.893038
ENSG00000244137	3.39505	3.00612	1.72614	1.74153	0.0815903	NA	NA	NA	2.35843	7.2533	8.58656	0	0	2.17203	turquoise	0.823083	0.892799
ENSG00000156427	71.6044	2.6502	0.546003	4.85382	1.21108e-06	9.0583e-05	FGF18	fibroblast growth factor 18	162.731	58.5099	149.788	13.3884	24.5748	20.6342	turquoise	0.907288	0.892744
ENSG00000259225	3.7755	3.15811	1.59113	1.98483	0.0471635	NA	LINC02345	long intergenic non-protein coding RNA 2345	3.53764	12.0888	4.77031	0	1.17023	1.08601	turquoise	0.833748	0.892714
ENSG00000251166	3.24857	1.23469	1.30838	0.943675	0.345336	NA	OR7E163P	olfactory receptor family 7 subfamily E member 163 pseudogene	3.53764	6.28619	3.81625	1.33884	2.34046	2.17203	turquoise	0.847019	0.892648
ENSG00000159674	406.353	1.33881	0.367321	3.6448	0.000267601	0.00500382	SPON2	spondin 2	541.259	402.316	804.275	195.471	280.855	213.944	turquoise	0.888773	0.892634
ENSG00000224618	38.7045	1.6345	0.569261	2.87127	0.00408821	0.0343598	NA	NA	54.2438	41.5856	80.1413	10.7107	29.2557	16.2902	turquoise	0.870591	0.892607
ENSG00000167600	12.8607	2.23902	1.01658	2.20251	0.0276294	0.125058	CYP2S1	cytochrome P450 family 2 subfamily S member 1	16.509	16.9244	30.53	0	2.34046	10.8601	turquoise	0.80677	0.892593
ENSG00000279993	23.9696	1.24659	0.584746	2.13185	0.0330195	0.141267	NA	NA	35.3764	23.2105	42.9328	10.7107	16.3832	15.2042	turquoise	0.879843	0.892504
ENSG00000253485	163.452	1.07144	0.399566	2.6815	0.00732933	0.0512934	PCDHGA5	protocadherin gamma subfamily A, 5	176.882	306.089	181.272	74.975	111.172	130.322	turquoise	0.83231	0.892418
ENSG00000273117	13.1589	1.03768	0.71597	1.44933	0.147245	0.361285	NA	NA	21.2258	14.023	18.1272	5.35536	9.36183	10.8601	turquoise	0.859733	0.89241
ENSG00000077238	229.091	1.28922	0.424003	3.04059	0.00236118	0.0232886	IL4R	interleukin 4 receptor	268.861	333.652	373.039	83.0081	210.641	105.343	turquoise	0.86051	0.892375
ENSG00000108771	143.282	1.02442	0.390061	2.6263	0.00863182	0.0568067	DHX58	DExH-box helicase 58	142.685	166.826	267.138	76.3139	95.9587	110.773	turquoise	0.837328	0.892363
ENSG00000244486	87.0887	1.41974	0.460926	3.08019	0.00206868	0.0211996	SCARF2	scavenger receptor class F member 2	166.269	89.9409	124.982	28.1156	49.1496	64.0747	turquoise	0.869348	0.892296
ENSG00000144229	83.3156	2.26092	0.555236	4.07199	4.66136e-05	0.00140828	THSD7B	thrombospondin type 1 domain containing 7B	80.1865	235.007	98.2685	24.0991	21.0641	41.2685	turquoise	0.865555	0.892286
ENSG00000197943	116.223	0.818359	0.363171	2.25337	0.0242357	0.114865	PLCG2	phospholipase C gamma 2	167.448	158.605	119.258	68.2808	78.4053	105.343	turquoise	0.868336	0.89218
ENSG00000138193	1208.01	1.11005	0.328265	3.38156	0.000720742	0.0100946	PLCE1	phospholipase C epsilon 1	1390.29	2212.26	1350	791.254	620.221	884.014	turquoise	0.890911	0.892174
ENSG00000269486	26.5826	1.78947	0.577959	3.09619	0.00196024	0.0203988	NA	NA	56.6022	36.75	30.53	10.7107	14.0427	10.8601	turquoise	0.931318	0.892096
ENSG00000248115	34.9601	0.86529	0.4939	1.75195	0.0797818	0.246497	NA	NA	34.1972	44.0033	57.2438	20.0826	29.2557	24.9783	turquoise	0.841189	0.891976
ENSG00000151693	522.776	0.789594	0.288602	2.73593	0.00622044	0.0459042	ASAP2	ArfGAP with SH3 domain, ankyrin repeat and PH domain 2	811.299	616.53	560.035	344.082	392.026	412.685	turquoise	0.907388	0.891969
ENSG00000104723	185.628	1.20005	0.356391	3.36722	0.000759293	0.0104377	TUSC3	tumor suppressor candidate 3	339.613	222.434	214.664	103.091	97.1289	136.838	turquoise	0.911601	0.891966
ENSG00000289731	17.8489	1.59746	0.65023	2.45676	0.0140196	0.0787062	NA	NA	23.5843	28.0461	28.6219	12.0496	9.36183	5.43006	turquoise	0.945747	0.891789
ENSG00000265933	3.55841	3.08713	1.71303	1.80214	0.0715228	NA	LINC00668	long intergenic non-protein coding RNA 668	2.35843	9.18751	7.6325	0	0	2.17203	turquoise	0.823133	0.891707
ENSG00000134508	148.466	1.64752	0.479907	3.433	0.000596941	0.0088376	CABLES1	Cdk5 and Abl enzyme substrate 1	181.599	346.708	146.926	42.8429	76.0648	96.6551	turquoise	0.84543	0.891697
ENSG00000249492	33.2644	1.03823	0.535399	1.93917	0.0524801	0.190155	NA	NA	33.018	46.9047	54.3816	17.4049	16.3832	31.4944	turquoise	0.827497	0.891638
ENSG00000104043	271.539	2.08775	0.457165	4.56672	4.95405e-06	0.000269483	ATP8B4	ATPase phospholipid transporting 8B4 (putative)	238.201	686.162	394.028	100.413	132.236	78.1929	turquoise	0.888493	0.891632
ENSG00000168032	65.0437	1.36535	0.443152	3.081	0.00206305	0.0211821	ENTPD3	ectonucleoside triphosphate diphosphohydrolase 3	84.9033	125.24	70.6006	33.471	45.6389	30.4084	turquoise	0.903825	0.891619
ENSG00000156206	10.5795	0.986693	0.770917	1.27989	0.200582	0.433331	CFAP161	cilia and flagella associated protein 161	16.509	10.6382	15.265	5.35536	7.02137	8.6881	turquoise	0.87564	0.891601
ENSG00000289054	32.6698	2.03066	0.629459	3.22603	0.00125519	0.014848	NA	NA	70.7528	30.9474	56.2897	5.35536	16.3832	16.2902	turquoise	0.8784	0.89154
ENSG00000102316	2003.44	0.913718	0.294204	3.10573	0.0018981	0.0199254	MAGED2	MAGE family member D2	2887.89	2183.24	2782.05	1397.75	1091.82	1677.89	turquoise	0.903797	0.891466
ENSG00000175309	1111.84	0.440237	0.235337	1.87067	0.0613907	0.210054	PHYKPL	5-phosphohydroxy-L-lysine phospho-lyase	1333.69	1268.36	1238.37	1000.11	958.417	872.068	turquoise	0.957948	0.891466
ENSG00000188916	143.859	1.5594	0.383892	4.06208	4.86381e-05	0.00145516	INSYN2A	inhibitory synaptic factor 2A	300.699	171.661	172.685	65.6032	81.916	70.5908	turquoise	0.927436	0.891336
ENSG00000071967	3604.35	1.80929	0.353966	5.11149	3.19635e-07	3.32621e-05	CYBRD1	cytochrome b reductase 1	5598.9	6638.7	4587.13	1700.33	2088.86	1012.16	turquoise	0.937491	0.891136
ENSG00000087086	6903.41	1.33438	0.347259	3.84259	0.000121743	0.00281381	FTL	ferritin light chain	6727.41	14182.6	8747.8	4005.81	4202.29	3554.52	turquoise	0.890472	0.891122
ENSG00000069966	97.3116	1.07972	0.402828	2.68035	0.00735446	0.0513832	GNB5	G protein subunit beta 5	167.448	117.02	112.579	48.1982	55.0007	83.623	turquoise	0.878968	0.890988
ENSG00000178927	308.969	0.996674	0.399478	2.49494	0.0125979	0.0733434	CYBC1	cytochrome b-245 chaperone 1	351.405	368.951	515.194	117.818	223.514	276.933	turquoise	0.801337	0.89094
ENSG00000092964	2672.21	0.781697	0.267087	2.92675	0.00342523	0.0303928	DPYSL2	dihydropyrimidinase like 2	3628.44	2826.37	3682.68	1895.8	2251.52	1748.48	turquoise	0.921719	0.890898
ENSG00000104213	360.527	1.00327	0.35174	2.85229	0.0043405	0.0357275	PDGFRL	platelet derived growth factor receptor like	408.008	389.744	645.9	190.115	293.727	235.665	turquoise	0.856777	0.890892
ENSG00000189320	56.48	3.16679	0.587063	5.39429	6.87947e-08	9.62278e-06	FAM180A	family with sequence similarity 180 member A	146.222	83.1711	75.371	13.3884	16.3832	4.34405	turquoise	0.948267	0.890876
ENSG00000239494	7.55471	0.799593	0.871185	0.917822	0.358712	NA	RN7SL333P	RNA, 7SL, cytoplasmic 333, pseudogene	7.07528	11.1217	10.4947	5.35536	5.85114	5.43006	turquoise	0.862834	0.890855
ENSG00000287709	3.47662	3.05033	1.69932	1.79503	0.072649	NA	NA	NA	4.71685	10.1546	3.81625	0	0	2.17203	turquoise	0.843425	0.89085
ENSG00000167850	14.3093	2.9624	0.853733	3.46994	0.000520575	0.00810825	CD300C	CD300c molecule	27.1219	15.4737	33.3922	5.35536	2.34046	2.17203	turquoise	0.938574	0.890809
ENSG00000170004	881.608	1.02009	0.370597	2.75255	0.00591334	0.0444356	CHD3	chromodomain helicase DNA binding protein 3	1012.94	1039.16	1491.2	362.826	768.84	614.683	turquoise	0.825046	0.890792
ENSG00000147955	135.2	0.838424	0.379535	2.20908	0.0271692	0.123732	SIGMAR1	sigma non-opioid intracellular receptor 1	141.506	202.125	176.502	66.942	126.385	97.7411	turquoise	0.82564	0.890765
ENSG00000012124	28.9968	2.78746	0.7416	3.75872	0.000170788	0.00364502	CD22	CD22 molecule	69.5736	23.6941	59.1519	2.67768	5.85114	13.0322	turquoise	0.883301	0.890706
ENSG00000274618	42.9125	1.3369	0.608023	2.19876	0.0278952	0.125815	H4C6	H4 clustered histone 6	60.1399	57.0593	67.7385	8.03304	21.0641	43.4405	turquoise	0.805551	0.89039
ENSG00000258359	9.94538	1.14939	0.825942	1.39162	0.164039	0.385269	NA	NA	15.3298	14.5066	11.4488	2.67768	7.02137	8.6881	turquoise	0.828595	0.890338
ENSG00000110395	648.502	0.756736	0.29557	2.56026	0.0104593	0.0645053	CBL	Cbl proto-oncogene	720.499	1028.52	694.558	475.288	440.006	532.146	turquoise	0.879533	0.89029
ENSG00000167992	31.7645	1.37053	0.555695	2.46633	0.0136505	0.0774211	VWCE	von Willebrand factor C and EGF domains	36.5556	34.3323	66.7844	13.3884	21.0641	18.4622	turquoise	0.859577	0.890217
ENSG00000176720	322.602	3.08799	0.567561	5.44082	5.30364e-08	7.82505e-06	BOK	BCL2 family apoptosis regulator BOK	245.276	1132.48	353.957	57.5701	86.5969	59.7307	turquoise	0.877802	0.890213
ENSG00000106367	56.7332	0.530461	0.411772	1.28824	0.197663	0.429956	AP1S1	adaptor related protein complex 1 subunit sigma 1	62.4983	70.1152	68.6925	34.8098	45.6389	58.6447	turquoise	0.794963	0.890198
ENSG00000145569	114.63	1.46365	0.430088	3.40313	0.00066618	0.00957956	OTULINL	OTU deubiquitinase with linear linkage specificity like	132.072	129.592	243.286	52.2148	79.5755	51.0426	turquoise	0.882532	0.89016
ENSG00000138615	4389.34	2.56798	0.428945	5.98674	2.14082e-09	5.86155e-07	CILP	cartilage intermediate layer protein	5038.78	7322.93	10173.2	1761.91	1353.95	685.274	turquoise	0.934901	0.890138
ENSG00000112877	44.2184	0.834893	0.465917	1.79193	0.0731434	0.233316	CEP72	centrosomal protein 72	54.2438	49.3224	66.7844	21.4214	40.958	32.5804	turquoise	0.838523	0.889909
ENSG00000132669	1170.49	0.573109	0.280087	2.04618	0.0407384	0.16173	RIN2	Ras and Rab interactor 2	1510.57	1227.74	1462.58	804.643	869.48	1147.92	turquoise	0.850567	0.889902
ENSG00000158691	222.632	0.649668	0.288449	2.25228	0.0243044	0.114988	ZSCAN12	zinc finger and SCAN domain containing 12	266.502	295.935	252.827	183.421	187.237	149.87	turquoise	0.937825	0.889747
ENSG00000256576	7.37426	1.96689	1.10593	1.77849	0.0753234	NA	LINC02361	long intergenic non-protein coding RNA 2361	9.4337	14.5066	11.4488	0	2.34046	6.51608	turquoise	0.795114	0.889662
ENSG00000197915	152.187	2.25239	0.544155	4.13924	3.48459e-05	0.00114249	HRNR	hornerin	129.713	224.369	400.706	34.8098	86.5969	36.9244	turquoise	0.864275	0.889568
ENSG00000284858	7.22706	1.24592	0.939998	1.32545	0.185022	NA	NA	NA	7.07528	9.18751	14.3109	2.67768	4.68091	5.43006	turquoise	0.82084	0.889488
ENSG00000206195	8.85655	4.4319	1.45142	3.0535	0.00226192	NA	DUXAP8	double homeobox A pseudogene 8	4.71685	21.2763	24.8056	0	2.34046	0	turquoise	0.861887	0.889444
ENSG00000065308	507.706	1.12107	0.359339	3.1198	0.00180973	0.0192226	TRAM2	translocation associated membrane protein 2	885.589	572.527	629.681	211.537	388.516	358.384	turquoise	0.866496	0.889363
ENSG00000213203	141.635	0.657621	0.344205	1.91055	0.0560624	0.198527	GIMAP1	GTPase, IMAP family member 1	135.61	211.313	172.685	93.7188	117.023	119.461	turquoise	0.825474	0.889355
ENSG00000256640	4.58845	1.85277	1.1897	1.55735	0.119388	NA	NA	NA	4.71685	7.2533	9.54063	2.67768	1.17023	2.17203	turquoise	0.896209	0.889277
ENSG00000234518	16.0417	1.42766	0.701653	2.03471	0.0418804	0.164439	NA	NA	24.7635	18.8586	26.7138	5.35536	14.0427	6.51608	turquoise	0.884753	0.889223
ENSG00000214870	43.6695	1.88493	0.604496	3.11818	0.0018197	0.0192999	LOC441204	uncharacterized LOC441204	40.0932	105.898	60.106	9.37188	28.0855	18.4622	turquoise	0.839712	0.888974
ENSG00000187240	842.476	1.19113	0.310813	3.83231	0.000126948	0.00289374	DYNC2H1	dynein cytoplasmic 2 heavy chain 1	1145.02	1491.76	877.738	540.891	547.667	451.781	turquoise	0.923864	0.888949
ENSG00000253807	4.29234	4.26281	1.67866	2.53942	0.0111038	NA	NA	NA	10.6129	10.1546	3.81625	0	1.17023	0	turquoise	0.910592	0.888922
ENSG00000129038	175.058	1.12586	0.426534	2.63956	0.00830129	0.0554515	LOXL1	lysyl oxidase like 1	239.38	245.645	235.653	56.2313	162.662	110.773	turquoise	0.8336	0.888882
ENSG00000261839	4.62231	1.52169	1.1423	1.33213	0.182817	NA	NA	NA	4.71685	6.28619	9.54063	2.67768	2.34046	2.17203	turquoise	0.889222	0.888876
ENSG00000112414	170.996	1.30001	0.411758	3.15722	0.00159283	0.0175685	ADGRG6	adhesion G protein-coupled receptor G6	162.731	336.553	229.929	93.7188	74.8946	128.149	turquoise	0.855774	0.88887
ENSG00000139200	15.8509	4.70164	1.18263	3.97559	7.02061e-05	0.00190467	PIANP	PILR alpha associated neural protein	37.7348	9.18751	44.8409	0	1.17023	2.17203	turquoise	0.883346	0.888761
ENSG00000048342	620.876	0.811781	0.272384	2.98028	0.00287984	0.0268548	CC2D2A	coiled-coil and C2 domain containing 2A	812.478	901.827	658.303	488.677	445.857	418.115	turquoise	0.936808	0.888735
ENSG00000156140	63.2491	2.33519	0.487134	4.79373	1.63706e-06	0.000114866	ADAMTS3	ADAM metallopeptidase with thrombospondin type 1 motif 3	148.581	86.0725	82.0494	24.0991	24.5748	14.1182	turquoise	0.946911	0.888703
ENSG00000154269	20.7754	1.95866	0.648745	3.01916	0.00253476	0.0244301	ENPP3	ectonucleotide pyrophosphatase/phosphodiesterase 3	34.1972	28.5296	36.2544	13.3884	4.68091	7.60209	turquoise	0.94499	0.888653
ENSG00000135960	4.42886	0.883191	1.11417	0.792688	0.42796	NA	EDAR	ectodysplasin A receptor	4.71685	6.76974	5.72438	2.67768	2.34046	4.34405	turquoise	0.834849	0.888611
ENSG00000197497	72.1207	0.819555	0.389025	2.10669	0.0351447	0.147188	ZNF665	zinc finger protein 665	97.8747	85.1053	93.4981	53.5536	38.6175	64.0747	turquoise	0.899098	0.888526
ENSG00000172638	495.307	0.683954	0.287889	2.37576	0.0175129	0.0918815	EFEMP2	EGF containing fibulin extracellular matrix protein 2	560.126	637.807	633.498	350.776	469.262	320.374	turquoise	0.894169	0.888465
ENSG00000231768	31.0029	1.7134	0.547462	3.12972	0.00174974	0.018808	LINC01354	long intergenic non-protein coding RNA 1354	54.2438	38.6842	49.6113	16.0661	18.7237	8.6881	turquoise	0.942621	0.888414
ENSG00000164845	8.61079	1.55259	0.883551	1.75722	0.0788809	NA	NA	NA	11.7921	8.70396	18.1272	4.01652	4.68091	4.34405	turquoise	0.890269	0.888373
ENSG00000157637	612.065	0.842332	0.344838	2.44269	0.0145783	0.0809778	SLC38A10	solute carrier family 38 member 10	681.585	660.534	1016.08	321.322	441.176	551.694	turquoise	0.81547	0.88837
ENSG00000196368	5.89335	1.45478	1.02965	1.41289	0.157688	NA	NUDT11	nudix hydrolase 11	7.07528	11.1217	7.6325	2.67768	4.68091	2.17203	turquoise	0.891765	0.888231
ENSG00000030304	340.074	1.67237	0.467189	3.57964	0.000344066	0.00596703	MUSK	muscle associated receptor tyrosine kinase	590.786	510.632	452.226	132.545	78.4053	275.847	turquoise	0.877097	0.888145
ENSG00000137821	98.2412	1.12078	0.358699	3.12456	0.0017807	0.0190174	LRRC49	leucine rich repeat containing 49	166.269	119.438	118.304	68.2808	58.5114	58.6447	turquoise	0.946887	0.888123
ENSG00000069974	182.863	0.865612	0.303068	2.85617	0.00428787	0.0354841	RAB27A	RAB27A, member RAS oncogene family	259.427	219.05	229.929	151.289	115.853	121.633	turquoise	0.954203	0.888121
ENSG00000111885	1273.01	1.69949	0.374868	4.53358	5.7992e-06	0.00030369	MAN1A1	mannosidase alpha class 1A member 1	1485.81	2241.27	2112.29	625.238	807.458	365.986	turquoise	0.918124	0.888114
ENSG00000144152	86.9088	1.45489	0.572873	2.53963	0.0110969	0.0673539	FBLN7	fibulin 7	129.713	113.635	139.293	12.0496	56.171	70.5908	turquoise	0.805746	0.888112
ENSG00000229689	37.9771	1.66632	0.524019	3.17989	0.00147332	0.0166249	NA	NA	53.0646	80.7534	39.1166	18.7438	19.8939	16.2902	turquoise	0.90919	0.888102
ENSG00000138646	150.959	1.81072	0.434013	4.17204	3.01879e-05	0.00103219	HERC5	HECT and RLD domain containing E3 ubiquitin protein ligase 5	241.739	294	168.869	78.9916	37.4473	84.709	turquoise	0.914316	0.888069
ENSG00000148158	378.097	0.798453	0.287686	2.77543	0.0055128	0.0422452	SNX30	sorting nexin family member 30	545.976	450.188	444.593	294.545	227.024	306.256	turquoise	0.925847	0.888056
ENSG00000182179	451.405	1.05465	0.40267	2.61914	0.00881515	0.057605	UBA7	ubiquitin like modifier activating enzyme 7	469.327	589.451	769.929	206.181	229.365	444.179	turquoise	0.811249	0.887978
ENSG00000269506	31.5992	0.464096	0.472437	0.982344	0.32593	0.574638	NA	NA	33.018	36.75	40.0706	28.1156	23.4046	28.2363	turquoise	0.888867	0.88781
ENSG00000242337	17.9874	1.3603	0.697326	1.95074	0.0510876	0.187061	NA	NA	23.5843	25.6283	28.6219	8.03304	4.68091	17.3762	turquoise	0.853058	0.887805
ENSG00000278875	19.9979	0.943537	0.599399	1.57414	0.115456	0.311112	NA	NA	25.9427	32.8816	20.0353	10.7107	15.213	15.2042	turquoise	0.862595	0.887802
ENSG00000149639	1055.27	0.777973	0.32749	2.37556	0.0175224	0.0918815	SOGA1	suppressor of glucose, autophagy associated 1	1346.66	1119.43	1534.13	532.858	861.288	937.229	turquoise	0.818569	0.887647
ENSG00000257835	8.97203	2.72868	1.03399	2.63897	0.00831582	NA	NA	NA	14.1506	16.4408	16.2191	2.67768	0	4.34405	turquoise	0.898056	0.887629
ENSG00000115165	59.8557	1.93436	0.569915	3.39412	0.000688498	0.00980494	CYTIP	cytohesin 1 interacting protein	67.2151	60.4441	157.42	14.7272	24.5748	34.7524	turquoise	0.842132	0.887618
ENSG00000134072	38.5358	1.21224	0.531375	2.28133	0.0225291	0.109474	CAMK1	calcium/calmodulin dependent protein kinase I	40.0932	76.4014	44.8409	16.0661	23.4046	30.4084	turquoise	0.828278	0.887575
ENSG00000252759	13.7918	1.02555	0.692138	1.48171	0.138417	0.347861	NA	NA	20.0466	17.4079	18.1272	9.37188	5.85114	11.9461	turquoise	0.898876	0.887571
ENSG00000183098	234.348	1.88454	0.458913	4.10653	4.01641e-05	0.00127045	GPC6	glypican 6	215.796	603.958	286.219	97.7353	80.7458	121.633	turquoise	0.868653	0.887526
ENSG00000205363	74.8896	0.885241	0.443032	1.99814	0.0457013	0.173558	INSYN1	inhibitory synaptic factor 1	77.8281	111.701	102.085	36.1487	44.4687	77.1069	turquoise	0.800811	0.887509
ENSG00000037042	170.861	0.918491	0.367202	2.50132	0.0123731	0.072387	TUBG2	tubulin gamma 2	188.674	217.599	264.275	91.0411	161.492	102.085	turquoise	0.857423	0.887506
ENSG00000266975	4.40651	2.69874	1.36428	1.97815	0.0479121	NA	FARSA-AS1	FARSA antisense RNA 1	7.07528	8.2204	7.6325	1.33884	0	2.17203	turquoise	0.898766	0.887465
ENSG00000276975	42.8379	1.93989	0.516129	3.75854	0.000170905	0.00364502	NA	NA	73.1112	44.0033	86.8197	21.4214	17.5534	14.1182	turquoise	0.930745	0.887321
ENSG00000233646	4.03327	3.27678	1.67823	1.95252	0.050876	NA	OR52T1P	olfactory receptor family 52 subfamily T member 1 pseudogene	2.35843	8.2204	11.4488	0	0	2.17203	turquoise	0.819372	0.887262
ENSG00000132185	7.54288	5.12572	1.59266	3.21834	0.00128935	NA	FCRLA	Fc receptor like A	9.4337	29.0132	5.72438	0	0	1.08601	turquoise	0.869857	0.887253
ENSG00000205362	6.65817	3.978	1.44298	2.7568	0.00583703	NA	MT1A	metallothionein 1A	18.8674	10.1546	8.58656	0	2.34046	0	turquoise	0.912638	0.887094
ENSG00000196747	8.60306	0.527633	0.814438	0.64785	0.517082	NA	H2AC13	H2A clustered histone 13	9.4337	9.67106	11.4488	5.35536	7.02137	8.6881	turquoise	0.797522	0.887061
ENSG00000106511	631.103	1.49229	0.36848	4.04986	5.12489e-05	0.00150813	MEOX2	mesenchyme homeobox 2	1288.88	839.448	665.936	254.38	415.431	322.546	turquoise	0.903445	0.886876
ENSG00000182983	301.3	0.680152	0.331186	2.05369	0.0400061	0.160083	ZNF662	zinc finger protein 662	360.839	405.218	347.279	187.438	194.258	312.772	turquoise	0.826138	0.886824
ENSG00000184500	459.963	1.18855	0.321388	3.69817	0.000217157	0.00427584	PROS1	protein S	828.987	467.112	623.003	266.429	283.195	291.051	turquoise	0.918915	0.886818
ENSG00000140511	91.4102	1.43401	0.449846	3.18777	0.00143375	0.016326	HAPLN3	hyaluronan and proteoglycan link protein 3	167.448	92.3586	141.201	30.7933	66.703	49.9566	turquoise	0.878573	0.8868
ENSG00000197892	711.034	0.635496	0.275784	2.30433	0.0212041	0.104857	KIF13B	kinesin family member 13B	831.345	718.076	1046.61	543.569	564.05	562.555	turquoise	0.887707	0.886706
ENSG00000117091	15.462	2.60067	0.815939	3.18733	0.00143591	0.016331	CD48	CD48 molecule	11.7921	31.431	36.2544	5.35536	4.68091	3.25804	turquoise	0.880403	0.886649
ENSG00000168487	264.061	0.709999	0.341673	2.078	0.037709	0.15393	BMP1	bone morphogenetic protein 1	275.936	306.089	401.66	144.595	225.854	230.235	turquoise	0.802649	0.886381
ENSG00000117600	121.243	1.55819	0.436582	3.56906	0.000358266	0.00616898	PLPPR4	phospholipid phosphatase related 4	108.488	191.003	243.286	69.6197	44.4687	70.5908	turquoise	0.874475	0.886293
ENSG00000131781	129.298	0.652639	0.324628	2.01042	0.0443866	0.170555	FMO5	flavin containing dimethylaniline monoxygenase 5	150.939	171.178	151.696	99.0742	118.193	84.709	turquoise	0.913496	0.886236
ENSG00000261471	8.49692	2.11104	0.936924	2.25316	0.0242492	NA	NA	NA	18.8674	12.0888	10.4947	2.67768	4.68091	2.17203	turquoise	0.928064	0.886167
ENSG00000248429	120.07	1.48881	0.451109	3.30033	0.000965724	0.0123899	FAM198B-AS1	FAM198B antisense RNA 1	95.5163	208.411	227.067	57.5701	51.49	80.3649	turquoise	0.840939	0.886065
ENSG00000188596	36.8308	2.45298	0.569049	4.31066	1.62767e-05	0.000651703	CFAP54	cilia and flagella associated protein 54	80.1865	45.454	61.06	16.0661	11.7023	6.51608	turquoise	0.950574	0.886046
ENSG00000280650	3.41758	2.94683	1.66316	1.77183	0.0764234	NA	KCNIP4-IT1	KCNIP4 intronic transcript 1	4.71685	6.76974	6.67844	0	2.34046	0	turquoise	0.876527	0.88592
ENSG00000145428	12.6343	3.89955	1.16138	3.3577	0.000785942	0.0107288	RNF175	ring finger protein 175	31.8388	12.5724	26.7138	0	4.68091	0	turquoise	0.903846	0.885911
ENSG00000255443	7.43607	1.67698	0.946798	1.77121	0.0765259	NA	NA	NA	15.3298	11.1217	7.6325	2.67768	3.51068	4.34405	turquoise	0.902777	0.885814
ENSG00000150977	51.5785	1.48977	0.538421	2.76692	0.00565878	0.0430522	RILPL2	Rab interacting lysosomal protein like 2	47.1685	113.151	67.7385	16.0661	32.7664	32.5804	turquoise	0.822561	0.885772
ENSG00000198019	6.39635	2.19181	1.15984	1.88975	0.0587913	NA	FCGR1B	Fc fragment of IgG receptor Ib	10.6129	6.76974	14.3109	0	2.34046	4.34405	turquoise	0.812989	0.885758
ENSG00000245904	22.9701	1.88962	0.659221	2.86644	0.00415111	0.0347124	NA	NA	23.5843	57.0593	27.6678	8.03304	11.7023	9.77411	turquoise	0.866275	0.88574
ENSG00000106823	1333.6	1.8043	0.38655	4.6677	3.04596e-06	0.000188826	ECM2	extracellular matrix protein 2	2209.85	2548.81	1461.62	535.536	847.245	398.567	turquoise	0.918743	0.885702
ENSG00000152582	127.083	1.07494	0.349178	3.07849	0.00208054	0.0213008	SPEF2	sperm flagellar 2	147.402	191.487	177.456	97.7353	85.4267	62.9887	turquoise	0.932558	0.885259
ENSG00000230131	11.0801	2.08173	0.94834	2.19513	0.0281545	0.126692	NA	NA	18.8674	18.8586	16.2191	0	8.1916	4.34405	turquoise	0.823284	0.885223
ENSG00000287822	22.9789	1.75392	0.673372	2.60469	0.00919584	0.0592991	NA	NA	21.2258	29.0132	56.2897	6.6942	10.5321	14.1182	turquoise	0.830523	0.885187
ENSG00000286535	35.444	0.855687	0.490315	1.74518	0.080954	0.248941	NA	NA	47.1685	36.75	53.4275	18.7438	31.5962	24.9783	turquoise	0.859562	0.885185
ENSG00000127152	33.8864	1.71832	0.569625	3.01658	0.00255646	0.0245623	BCL11B	BAF chromatin remodeling complex subunit BCL11B	27.1219	58.0264	70.6006	16.0661	15.213	16.2902	turquoise	0.860453	0.885162
ENSG00000106809	1065.48	1.96304	0.415303	4.72677	2.28118e-06	0.000149358	OGN	osteoglycin	2540.02	953.567	1595.19	352.115	401.388	550.608	turquoise	0.899475	0.885137
ENSG00000184465	431.031	0.872339	0.305017	2.85997	0.00423677	0.0352002	WDR27	WD repeat domain 27	424.517	595.737	651.625	323.999	325.323	264.987	turquoise	0.894327	0.885071
ENSG00000172572	375.645	0.93026	0.313608	2.96631	0.00301393	0.0277924	PDE3A	phosphodiesterase 3A	412.725	593.32	471.307	295.884	204.79	275.847	turquoise	0.902072	0.885032
ENSG00000235111	52.3259	0.631202	0.403149	1.56568	0.117423	0.314996	NA	NA	57.7814	59.477	73.4628	44.1817	42.1282	36.9244	turquoise	0.915742	0.884987
ENSG00000177272	36.4663	1.93231	0.538568	3.58787	0.000333395	0.00584825	KCNA3	potassium voltage-gated channel subfamily A member 3	64.8567	71.0823	37.2084	18.7438	11.7023	15.2042	turquoise	0.92854	0.88489
ENSG00000106617	315.11	0.894099	0.325206	2.74933	0.00597174	0.0447746	PRKAG2	protein kinase AMP-activated non-catalytic subunit gamma 2	464.61	410.053	354.911	176.727	286.706	197.654	turquoise	0.889243	0.884831
ENSG00000254245	79.1379	1.21499	0.432416	2.80977	0.00495773	0.0391906	PCDHGA3	protocadherin gamma subfamily A, 3	126.176	126.691	79.1872	40.1652	37.4473	65.1608	turquoise	0.877775	0.884823
ENSG00000227487	83.9985	1.67311	0.545185	3.06889	0.00214853	0.0217693	NA	NA	145.043	135.878	103.039	16.0661	71.3839	32.5804	turquoise	0.862208	0.884823
ENSG00000145817	410.877	0.256106	0.252642	1.01371	0.310722	0.558796	YIPF5	Yip1 domain family member 5	432.771	481.135	427.42	366.842	394.367	362.728	turquoise	0.886597	0.884754
ENSG00000102053	112.088	0.858901	0.340194	2.52474	0.0115784	0.0693964	ZC3H12B	zinc finger CCCH-type containing 12B	168.627	117.503	147.88	81.6692	81.916	74.9349	turquoise	0.93244	0.884751
ENSG00000048462	7.43585	3.08401	1.30345	2.36603	0.0179801	NA	TNFRSF17	TNF receptor superfamily member 17	8.25449	14.5066	17.1731	0	4.68091	0	turquoise	0.868547	0.884697
ENSG00000143479	132.337	1.26371	0.40246	3.13996	0.00168969	0.0182994	DYRK3	dual specificity tyrosine phosphorylation regulated kinase 3	234.663	184.234	142.155	66.942	58.5114	107.515	turquoise	0.887154	0.884692
ENSG00000269858	223.861	0.494354	0.305336	1.61905	0.105437	0.293023	EGLN2	egl-9 family hypoxia inducible factor 2	227.588	306.573	250.918	168.694	174.364	215.031	turquoise	0.823986	0.884673
ENSG00000170458	199.17	1.47369	0.428	3.4432	0.000574875	0.00861153	CD14	CD14 molecule	221.692	233.556	423.604	81.6692	149.789	84.709	turquoise	0.86856	0.884646
ENSG00000259954	7.83557	2.7723	1.05062	2.63872	0.00832199	NA	IL21R-AS1	IL21R antisense RNA 1	18.8674	13.5395	8.58656	2.67768	1.17023	2.17203	turquoise	0.934683	0.884561
ENSG00000145283	33.4217	2.28419	0.651121	3.50808	0.000451346	0.00730832	SLC10A6	solute carrier family 10 member 6	63.6775	32.3981	70.6006	10.7107	4.68091	18.4622	turquoise	0.894086	0.884558
ENSG00000163577	92.2483	0.693148	0.373973	1.85347	0.0638152	0.214786	EIF5A2	eukaryotic translation initiation factor 5A2	122.638	119.438	100.177	50.8759	85.4267	74.9349	turquoise	0.842225	0.884511
ENSG00000205108	7.67137	2.50967	1.11073	2.25948	0.0238535	NA	FAM205A	family with sequence similarity 205 member A	17.6882	14.023	7.6325	0	2.34046	4.34405	turquoise	0.840263	0.884479
ENSG00000104081	137.207	1.21846	0.445987	2.73205	0.00629409	0.0463208	BMF	Bcl2 modifying factor	124.997	191.487	259.505	49.5371	106.491	91.2251	turquoise	0.809053	0.884449
ENSG00000140285	246.786	2.12774	0.455442	4.67182	2.98538e-06	0.000187582	FGF7	fibroblast growth factor 7	285.37	656.665	262.367	108.446	69.0435	98.8272	turquoise	0.898258	0.88442
ENSG00000229474	22.8849	1.6601	0.642201	2.58501	0.00973752	0.061494	PATL2	PAT1 homolog 2	20.0466	44.0033	40.0706	12.0496	7.02137	14.1182	turquoise	0.862876	0.884412
ENSG00000106333	523.937	1.74794	0.492685	3.54777	0.0003885	0.00652783	PCOLCE	procollagen C-endopeptidase enhancer	718.141	468.563	1236.47	121.834	244.578	354.04	turquoise	0.827525	0.884409
ENSG00000177409	757.131	1.60854	0.348464	4.61609	3.91038e-06	0.00022284	SAMD9L	sterile alpha motif domain containing 9 like	1424.49	1003.37	993.179	456.544	249.259	415.943	turquoise	0.933377	0.884346
ENSG00000250770	57.0845	1.0557	0.462398	2.28309	0.0224249	0.109116	NA	NA	91.9786	71.0823	68.6925	21.4214	49.1496	40.1825	turquoise	0.85098	0.884211
ENSG00000173546	2361.37	1.27162	0.301977	4.21096	2.54285e-05	0.00089678	CSPG4	chondroitin sulfate proteoglycan 4	3644.95	2464.19	3909.75	1536.99	1440.55	1171.81	turquoise	0.934369	0.884182
ENSG00000016864	338.968	0.276932	0.26151	1.05898	0.289611	0.535724	GLT8D1	glycosyltransferase 8 domain containing 1	365.556	390.711	357.774	285.173	337.026	297.567	turquoise	0.863276	0.884179
ENSG00000224706	6.29581	1.16506	0.994094	1.17198	0.241204	NA	RPS17P13	ribosomal protein S17 pseudogene 13	9.4337	8.2204	8.58656	2.67768	2.34046	6.51608	turquoise	0.844717	0.884109
ENSG00000245888	7.9937	2.91537	1.32195	2.20535	0.0274294	NA	NSMCE1-DT	NSMCE1 divergent transcript	7.07528	11.6053	23.8516	0	0	5.43006	turquoise	0.818013	0.8841
ENSG00000135637	269.026	0.551964	0.314733	1.75375	0.0794728	0.24586	CCDC142	coiled-coil domain containing 142	261.785	342.839	354.911	186.099	202.449	266.073	turquoise	0.800276	0.884049
ENSG00000247774	54.9145	1.48155	0.552853	2.67983	0.00736602	0.0513832	PCED1B-AS1	PCED1B antisense RNA 1	55.423	116.536	70.6006	13.3884	40.958	32.5804	turquoise	0.816887	0.884042
ENSG00000242457	8.03599	1.59299	0.906841	1.75664	0.0789793	NA	RBBP4P2	RBBP4 pseudogene 2	8.25449	12.5724	15.265	5.35536	3.51068	3.25804	turquoise	0.905523	0.884028
ENSG00000279375	7.25645	2.18377	1.17282	1.86198	0.0626053	NA	NA	NA	11.7921	15.4737	8.58656	0	1.17023	6.51608	turquoise	0.809831	0.884008
ENSG00000285205	8.03209	3.2651	1.29263	2.52594	0.011539	NA	NA	NA	21.2258	14.9901	7.6325	0	0	4.34405	turquoise	0.866468	0.883875
ENSG00000287470	3.61803	3.08573	1.66335	1.85513	0.063578	NA	NA	NA	9.4337	6.28619	3.81625	0	0	2.17203	turquoise	0.863799	0.883789
ENSG00000237082	2.36821	3.3563	1.92665	1.74204	0.0815022	NA	NA	NA	5.89607	5.31908	1.90813	0	0	1.08601	turquoise	0.869965	0.883695
ENSG00000122986	55.9678	0.696997	0.42739	1.63082	0.102928	0.287879	HVCN1	hydrogen voltage gated channel 1	63.6775	60.4441	83.9575	30.7933	49.1496	47.7846	turquoise	0.814931	0.883642
ENSG00000251614	12.1945	1.28827	0.77164	1.66952	0.0950148	0.274609	NA	NA	16.509	15.4737	20.0353	4.01652	11.7023	5.43006	turquoise	0.861013	0.883485
ENSG00000186310	37.4277	0.817393	0.508136	1.60861	0.107701	0.296876	NAP1L3	nucleosome assembly protein 1 like 3	47.1685	44.9704	51.5194	16.0661	25.745	39.0965	turquoise	0.797181	0.88345
ENSG00000242641	10.7219	0.794404	0.758465	1.04738	0.294922	0.542144	LINC00971	long intergenic non-protein coding RNA 971	10.6129	13.0559	17.1731	6.6942	7.02137	9.77411	turquoise	0.821825	0.883393
ENSG00000269646	2.43664	2.46695	1.85183	1.33217	0.182805	NA	NA	NA	2.35843	5.31908	4.77031	0	0	2.17203	turquoise	0.810725	0.883388
ENSG00000185340	128.048	0.967142	0.417026	2.31914	0.0203875	0.102132	GAS2L1	growth arrest specific 2 like 1	126.176	163.925	218.48	53.5536	102.98	103.171	turquoise	0.796415	0.883381
ENSG00000258515	29.1707	0.993717	0.513931	1.93356	0.0531673	0.191742	NA	NA	33.018	45.9375	37.2084	21.4214	22.2343	15.2042	turquoise	0.914768	0.883115
ENSG00000007312	23.841	0.564293	0.538187	1.04851	0.294404	0.541753	CD79B	CD79b molecule	31.8388	26.1119	27.6678	14.7272	19.8939	22.8063	turquoise	0.835829	0.883102
ENSG00000123416	379.614	0.614024	0.305603	2.00922	0.0445135	0.170921	TUBA1B	tubulin alpha 1b	485.836	397.481	495.159	254.38	267.982	376.846	turquoise	0.840429	0.882998
ENSG00000053747	493.998	1.28354	0.376559	3.40859	0.000653	0.0094278	LAMA3	laminin subunit alpha 3	444.563	983.064	672.614	290.528	238.727	334.492	turquoise	0.858576	0.882948
ENSG00000106723	634.485	0.919963	0.372246	2.47138	0.0134592	0.0767404	SPIN1	spindlin 1	773.564	953.083	764.204	250.363	547.667	518.028	turquoise	0.802526	0.882939
ENSG00000140749	106.333	0.959324	0.398939	2.40469	0.0161862	0.087495	IGSF6	immunoglobulin superfamily member 6	109.667	129.592	182.226	66.942	56.171	93.3971	turquoise	0.842447	0.882909
ENSG00000108785	17.1636	0.799572	0.628701	1.27179	0.203449	0.436504	NA	NA	15.3298	25.1448	24.8056	10.7107	12.8725	14.1182	turquoise	0.818411	0.882868
ENSG00000250644	49.0487	2.5889	0.634942	4.07739	4.55444e-05	0.00138903	NA	NA	41.2725	150.869	60.106	10.7107	12.8725	18.4622	turquoise	0.853152	0.882753
ENSG00000143502	62.6186	2.2414	0.504212	4.44536	8.77441e-06	0.000414096	SUSD4	sushi domain containing 4	108.488	144.099	57.2438	24.0991	22.2343	19.5482	turquoise	0.916169	0.882738
ENSG00000109063	12097.1	4.70615	0.601014	7.83034	4.86536e-15	8.73372e-12	MYH3	myosin heavy chain 3	27891.9	4721.9	37290.5	851.502	1129.27	697.22	turquoise	0.912244	0.88273
ENSG00000107130	133.78	1.8148	0.503346	3.60548	0.000311575	0.00554223	NCS1	neuronal calcium sensor 1	229.947	168.276	227.067	36.1487	106.491	34.7524	turquoise	0.892126	0.882715
ENSG00000145936	38.7417	1.34271	0.533799	2.51538	0.0118904	0.0706812	KCNMB1	potassium calcium-activated channel subfamily M regulatory beta subunit 1	58.9607	35.7829	72.5088	14.7272	22.2343	28.2363	turquoise	0.85421	0.882662
ENSG00000099139	362.346	0.81221	0.340213	2.38736	0.0169699	0.0901697	PCSK5	proprotein convertase subtilisin/kexin type 5	354.943	507.247	522.826	202.165	338.196	248.697	turquoise	0.827483	0.882343
ENSG00000221978	1725.3	0.398598	0.24788	1.60803	0.107829	0.297103	CCNL2	cyclin L2	1840.75	1911.49	2134.24	1511.55	1310.66	1643.14	turquoise	0.868672	0.882273
ENSG00000170271	683.845	0.842244	0.356572	2.36206	0.0181739	0.0941643	FAXDC2	fatty acid hydroxylase domain containing 2	688.66	1115.07	830.035	338.727	498.517	632.059	turquoise	0.793252	0.882214
ENSG00000111674	94.4397	1.67468	0.436417	3.83734	0.000124374	0.00286496	ENO2	enolase 2	195.749	89.4573	146.926	37.4875	50.3198	46.6985	turquoise	0.905369	0.8822
ENSG00000166825	147.609	2.33019	0.542931	4.29188	1.77166e-05	0.00068393	ANPEP	alanyl aminopeptidase, membrane	196.929	127.174	415.017	29.4545	72.5542	44.5265	turquoise	0.865551	0.882162
ENSG00000141837	98.1541	2.38106	0.639217	3.72496	0.000195344	0.00397347	CACNA1A	calcium voltage-gated channel subunit alpha1 A	139.147	79.7863	275.724	12.0496	25.745	56.4727	turquoise	0.836384	0.882077
ENSG00000166527	3.37451	2.92157	1.6615	1.75839	0.078681	NA	CLEC4D	C-type lectin domain family 4 member D	5.89607	6.28619	5.72438	0	2.34046	0	turquoise	0.88202	0.882066
ENSG00000132530	535.622	1.17861	0.292875	4.02429	5.71471e-05	0.00164265	XAF1	XIAP associated factor 1	853.75	690.03	685.017	401.652	303.089	280.191	turquoise	0.953735	0.881976
ENSG00000108387	166.548	0.821028	0.374402	2.1929	0.0283143	0.127221	SEPTIN4	septin 4	206.362	256.283	175.548	81.6692	125.214	154.214	turquoise	0.812857	0.881719
ENSG00000120889	329.649	0.754974	0.320065	2.35881	0.0183335	0.0946827	TNFRSF10B	TNF receptor superfamily member 10b	308.954	483.07	449.364	242.33	211.811	282.363	turquoise	0.844023	0.881589
ENSG00000223779	6.09137	2.12446	1.16938	1.81674	0.069257	NA	NA	NA	10.6129	12.5724	6.67844	0	2.34046	4.34405	turquoise	0.810579	0.881497
ENSG00000118762	813.558	1.39646	0.327184	4.26811	1.97132e-05	0.000741087	PKD2	polycystin 2, transient receptor potential cation channel	1418.59	1333.64	785.194	452.528	479.794	411.599	turquoise	0.922948	0.881425
ENSG00000232021	1.8592	2.99885	2.06405	1.4529	0.146252	NA	LEF1-AS1	LEF1 antisense RNA 1	2.35843	5.80264	1.90813	0	0	1.08601	turquoise	0.834787	0.881416
ENSG00000197457	132.549	1.75127	0.486873	3.59697	0.000321945	0.00568444	STMN3	stathmin 3	208.721	114.119	290.989	34.8098	76.0648	70.5908	turquoise	0.853534	0.881376
ENSG00000165443	35.6868	1.14128	0.52135	2.18909	0.0285903	0.128011	PHYHIPL	phytanoyl-CoA 2-hydroxylase interacting protein like	33.018	68.181	45.795	18.7438	23.4046	24.9783	turquoise	0.835998	0.881362
ENSG00000160255	295.347	2.38125	0.562704	4.2318	2.31832e-05	0.000828173	ITGB2	integrin subunit beta 2	266.502	277.076	943.568	57.5701	95.9587	131.408	turquoise	0.834488	0.881321
ENSG00000181408	134.323	2.30333	0.78396	2.93807	0.0033026	0.0295806	UTS2R	urotensin 2 receptor	209.9	221.951	238.516	4.01652	107.661	23.8923	turquoise	0.842643	0.881257
ENSG00000227925	15.3667	5.25948	1.3667	3.84829	0.000118944	0.00277291	NA	NA	14.1506	60.4441	15.265	0	2.34046	0	turquoise	0.873317	0.881208
ENSG00000182771	67.087	0.848004	0.403685	2.10066	0.035671	0.148538	GRID1	glutamate ionotropic receptor delta type subunit 1	80.1865	70.1152	108.763	48.1982	40.958	54.3006	turquoise	0.877007	0.881031
ENSG00000119314	886.1	0.760602	0.257337	2.95567	0.0031199	0.0284408	PTBP3	polypyrimidine tract binding protein 3	1208.69	1046.89	1087.63	733.684	671.711	567.985	turquoise	0.951354	0.880999
ENSG00000186469	433.029	1.27067	0.370575	3.42891	0.00060602	0.00895747	GNG2	G protein subunit gamma 2	372.631	841.382	622.049	259.735	235.216	267.159	turquoise	0.859743	0.880977
ENSG00000171659	152.937	1.8039	0.498319	3.61997	0.000294632	0.00534231	GPR34	G protein-coupled receptor 34	128.534	243.227	341.554	46.8594	105.321	52.1286	turquoise	0.847691	0.880949
ENSG00000223573	23.3302	1.02606	0.619735	1.65564	0.097795	0.279464	TINCR	TINCR ubiquitin domain containing	30.6595	34.8158	28.6219	8.03304	12.8725	24.9783	turquoise	0.801334	0.880848
ENSG00000142303	243.446	0.691715	0.350138	1.97555	0.0482059	0.18006	ADAMTS10	ADAM metallopeptidase with thrombospondin type 1 motif 10	265.323	306.089	331.06	121.834	223.514	212.858	turquoise	0.789051	0.880678
ENSG00000156869	152.902	0.971628	0.334558	2.90421	0.00368181	0.0319154	FRRS1	ferric chelate reductase 1	253.531	162.957	191.767	100.413	108.831	99.9132	turquoise	0.922466	0.880675
ENSG00000182912	4.70003	2.39718	1.465	1.6363	0.101776	NA	NA	NA	7.07528	6.28619	10.4947	0	0	4.34405	turquoise	0.820273	0.880617
ENSG00000152291	2139.78	0.236299	0.227234	1.03989	0.29839	0.545823	TGOLN2	trans-golgi network protein 2	2295.93	2220.96	2427.14	1962.74	2059.6	1872.29	turquoise	0.908119	0.880445
ENSG00000233073	7.01684	2.33176	1.18139	1.97374	0.0484116	NA	NA	NA	8.25449	14.5066	12.4028	0	5.85114	1.08601	turquoise	0.82712	0.880387
ENSG00000198832	223.507	1.2967	0.350541	3.69915	0.000216326	0.00426338	SELENOM	selenoprotein M	346.689	239.359	367.314	152.628	97.1289	137.924	turquoise	0.921715	0.880376
ENSG00000163795	82.2415	0.655801	0.386952	1.69479	0.0901157	0.265693	ZNF513	zinc finger protein 513	88.441	113.151	100.177	46.8594	80.7458	64.0747	turquoise	0.816109	0.88037
ENSG00000120262	66.838	3.45053	0.655861	5.26107	1.43219e-07	1.75289e-05	CCDC170	coiled-coil domain containing 170	60.1399	227.754	79.1872	13.3884	14.0427	6.51608	turquoise	0.889336	0.880311
ENSG00000121064	433.538	0.950736	0.319315	2.97742	0.00290683	0.0270246	SCPEP1	serine carboxypeptidase 1	524.75	574.945	614.416	277.14	387.346	222.633	turquoise	0.901192	0.880306
ENSG00000168917	101.466	1.06938	0.398427	2.684	0.00727478	0.0510111	SLC35G2	solute carrier family 35 member G2	91.9786	182.3	137.385	65.6032	62.0221	69.5048	turquoise	0.855637	0.880281
ENSG00000118513	13.5261	3.42795	1.07697	3.18296	0.00145775	0.0164664	MYB	MYB proto-oncogene, transcription factor	11.7921	14.023	48.6572	0	2.34046	4.34405	turquoise	0.81825	0.880202
ENSG00000136205	1825.12	0.689596	0.26069	2.64528	0.00816245	0.0548603	TNS3	tensin 3	2652.05	2082.66	2025.48	1432.56	1260.34	1497.61	turquoise	0.920883	0.880182
ENSG00000186470	346.882	0.877081	0.304285	2.88244	0.00394612	0.0335187	BTN3A2	butyrophilin subfamily 3 member A2	411.545	545.931	389.258	254.38	273.833	206.342	turquoise	0.912034	0.880149
ENSG00000173611	578.159	0.0928344	0.238246	0.389658	0.69679	0.856729	SCAI	suppressor of cancer cell invasion	593.144	613.145	583.886	540.891	569.901	567.985	turquoise	0.823134	0.880141
ENSG00000152763	66.2939	0.976079	0.392808	2.48487	0.0129597	0.074803	DNAI4	dynein axonemal intermediate chain 4	87.2618	102.513	73.4628	50.8759	45.6389	38.0104	turquoise	0.932416	0.880042
ENSG00000124107	121.006	3.83263	0.788268	4.86209	1.16153e-06	8.71793e-05	SLPI	secretory leukocyte peptidase inhibitor	204.004	369.435	104.947	8.03304	37.4473	2.17203	turquoise	0.903578	0.880019
ENSG00000164741	1854.54	0.623512	0.291107	2.14186	0.0322044	0.138759	DLC1	DLC1 Rho GTPase activating protein	2166.21	2567.18	2014.03	1306.71	1233.42	1839.71	turquoise	0.838613	0.879972
ENSG00000217624	5.22609	1.23255	1.0718	1.14998	0.250152	NA	NA	NA	4.71685	7.73685	9.54063	2.67768	2.34046	4.34405	turquoise	0.826143	0.879933
ENSG00000187955	2897.98	1.69366	0.525872	3.22068	0.00127889	0.0150374	COL14A1	collagen type XIV alpha 1 chain	3598.96	3939.99	5743.46	427.09	2159.07	1519.33	turquoise	0.801657	0.879909
ENSG00000075651	506.407	1.31669	0.378538	3.47836	0.000504488	0.00793212	PLD1	phospholipase D1	402.112	911.498	853.886	279.818	291.387	299.739	turquoise	0.846684	0.879879
ENSG00000233511	4.34884	2.27471	1.49358	1.52299	0.12776	NA	NA	NA	5.89607	8.2204	7.6325	0	0	4.34405	turquoise	0.81317	0.879864
ENSG00000226363	5.64856	2.69811	1.41109	1.91208	0.0558663	NA	NA	NA	9.4337	5.80264	14.3109	0	0	4.34405	turquoise	0.830174	0.87975
ENSG00000096093	312.778	0.851662	0.380735	2.23689	0.0252936	0.118141	EFHC1	EF-hand domain containing 1	341.972	456.474	409.293	128.529	265.642	274.761	turquoise	0.783768	0.879697
ENSG00000100095	20.9807	2.08969	0.793181	2.63457	0.00842434	0.0559571	SEZ6L	seizure related 6 homolog like	14.1506	45.9375	41.9788	2.67768	7.02137	14.1182	turquoise	0.797214	0.879696
ENSG00000166557	107.407	1.07496	0.428865	2.50653	0.0121923	0.0717581	TMED3	transmembrane p24 trafficking protein 3	154.477	104.931	178.41	44.1817	69.0435	93.3971	turquoise	0.82786	0.879518
ENSG00000137628	641.084	1.058	0.305467	3.46354	0.000533121	0.00822044	DDX60	DExD/H-box helicase 60	1107.28	723.879	768.02	429.768	359.26	458.297	turquoise	0.920526	0.879501
ENSG00000171606	356.294	0.432747	0.280863	1.54077	0.123372	0.324566	ZNF274	zinc finger protein 274	398.574	465.662	363.498	273.123	293.727	343.18	turquoise	0.833607	0.879495
ENSG00000235568	56.9708	2.34701	0.612181	3.83386	0.00012615	0.00288164	NFAM1	NFAT activating protein with ITAM motif 1	37.7348	102.03	145.972	16.0661	12.8725	27.1503	turquoise	0.836933	0.879423
ENSG00000244060	10.273	0.444325	0.743462	0.597643	0.550078	0.763877	NA	NA	12.9713	12.0888	10.4947	8.03304	9.36183	8.6881	turquoise	0.892806	0.879389
ENSG00000089057	502.163	0.763196	0.353653	2.15804	0.030925	0.134713	SLC23A2	solute carrier family 23 member 2	574.277	681.81	640.176	226.264	436.495	453.953	turquoise	0.78504	0.879352
ENSG00000147065	2626.77	0.962215	0.275718	3.48985	0.000483287	0.00769438	MSN	moesin	3986.92	3199.67	3228.55	1838.23	2059.6	1447.65	turquoise	0.936342	0.879326
ENSG00000112378	183.979	3.27311	0.593855	5.51163	3.55525e-08	5.59005e-06	PERP	p53 apoptosis effector related to PMP22	238.201	615.08	146.926	28.1156	53.8305	21.7203	turquoise	0.891964	0.879312
ENSG00000101057	7.45761	2.16019	1.04917	2.05896	0.0394983	NA	MYBL2	MYB proto-oncogene like 2	9.4337	7.2533	20.0353	1.33884	2.34046	4.34405	turquoise	0.838659	0.879244
ENSG00000261821	5.63417	3.7664	1.52491	2.46992	0.0135142	NA	NA	NA	17.6882	8.2204	5.72438	0	0	2.17203	turquoise	0.878783	0.87908
ENSG00000136960	759.908	1.83501	0.473191	3.87794	0.000105347	0.00254403	ENPP2	ectonucleotide pyrophosphatase/phosphodiesterase 2	711.065	2022.7	827.172	226.264	438.836	333.406	turquoise	0.841301	0.879048
ENSG00000242170	8.06669	1.87898	1.02642	1.83061	0.067159	NA	RN7SL329P	RNA, 7SL, cytoplasmic 329, pseudogene	11.7921	13.0559	13.3569	0	5.85114	4.34405	turquoise	0.797805	0.878906
ENSG00000152207	13.414	0.431775	0.665576	0.648724	0.516517	0.738405	CYSLTR2	cysteinyl leukotriene receptor 2	16.509	15.4737	14.3109	9.37188	12.8725	11.9461	turquoise	0.841663	0.878875
ENSG00000119535	150.38	2.11311	0.480028	4.40206	1.07228e-05	0.000480869	CSF3R	colony stimulating factor 3 receptor	160.373	315.277	256.643	65.6032	77.2351	27.1503	turquoise	0.908593	0.878792
ENSG00000236345	5.47305	5.63185	1.70169	3.30956	0.000934435	NA	SCAT8	S-phase cancer associated transcript 8	18.8674	10.1546	3.81625	0	0	0	turquoise	0.921967	0.878695
ENSG00000154478	16.636	2.24549	0.880994	2.54882	0.0108088	0.0661267	GPR26	G protein-coupled receptor 26	34.1972	22.727	25.7597	0	11.7023	5.43006	turquoise	0.831577	0.878657
ENSG00000157404	130.017	1.12984	0.402196	2.80916	0.00496705	0.0392499	KIT	KIT proto-oncogene, receptor tyrosine kinase	130.893	153.77	250.918	78.9916	66.703	98.8272	turquoise	0.849796	0.878565
ENSG00000114446	185.767	0.155586	0.278597	0.558462	0.576529	0.781594	IFT57	intraflagellar transport 57	195.749	201.642	189.858	168.694	184.896	173.762	turquoise	0.85982	0.878557
ENSG00000152518	818.164	1.25834	0.351586	3.57903	0.000344875	0.00596703	ZFP36L2	ZFP36 ring finger protein like 2	1607.27	911.981	943.568	374.875	550.007	521.286	turquoise	0.888003	0.878549
ENSG00000136689	9.14172	2.43037	0.94973	2.55901	0.0104969	NA	IL1RN	interleukin 1 receptor antagonist	15.3298	15.4737	15.265	5.35536	2.34046	1.08601	turquoise	0.948537	0.878513
ENSG00000151466	274.734	0.692124	0.283393	2.44228	0.0145949	0.0810073	SCLT1	sodium channel and clathrin linker 1	341.972	347.675	328.198	226.264	230.535	173.762	turquoise	0.937681	0.878461
ENSG00000076382	35.3289	0.899445	0.506319	1.77644	0.0756604	0.237996	SPAG5	sperm associated antigen 5	48.3477	34.8158	55.3356	17.4049	24.5748	31.4944	turquoise	0.831766	0.878436
ENSG00000130203	502.671	2.67505	0.529993	5.04733	4.48024e-07	4.34724e-05	APOE	apolipoprotein E	284.19	1283.35	1039.93	148.611	95.9587	163.988	turquoise	0.855074	0.878368
ENSG00000232973	103.839	1.93927	0.497748	3.89608	9.77618e-05	0.00241224	CYP1B1-AS1	CYP1B1 antisense RNA 1	123.817	121.372	249.01	52.2148	23.4046	53.2146	turquoise	0.886541	0.878304
ENSG00000133055	883.222	3.37601	0.554455	6.08888	1.13706e-09	3.44979e-07	MYBPH	myosin binding protein H	998.793	1542.53	2291.66	269.107	145.108	52.1286	turquoise	0.930738	0.878263
ENSG00000064115	442.542	0.453981	0.270213	1.68009	0.0929403	0.271099	TM7SF3	transmembrane 7 superfamily member 3	521.212	503.379	510.424	334.71	442.346	343.18	turquoise	0.875714	0.878225
ENSG00000198920	187.099	0.584713	0.341575	1.71182	0.0869306	0.260405	KIAA0753	KIAA0753	192.212	248.546	232.791	107.107	163.832	178.106	turquoise	0.77695	0.878175
ENSG00000239951	4.99946	5.52189	1.84247	2.997	0.00272652	NA	IGKV3-20	immunoglobulin kappa variable 3-20	1.17921	14.5066	14.3109	0	0	0	turquoise	0.851757	0.878174
ENSG00000196172	56.1801	0.887399	0.454745	1.95142	0.051007	0.186862	ZNF681	zinc finger protein 681	51.8854	73.5001	93.4981	28.1156	44.4687	45.6125	turquoise	0.797605	0.878172
ENSG00000289355	15.5509	1.93993	0.865908	2.24034	0.0250689	0.117423	NA	NA	21.2258	34.8158	18.1272	2.67768	2.34046	14.1182	turquoise	0.828672	0.878171
ENSG00000286482	23.3991	1.58885	0.603862	2.63115	0.00850971	0.0563157	NA	NA	28.3011	35.7829	41.0247	14.7272	14.0427	6.51608	turquoise	0.921381	0.878144
ENSG00000286843	9.64021	3.94149	1.33257	2.95781	0.00309835	0.0282803	NA	NA	5.89607	18.8586	29.5759	0	3.51068	0	turquoise	0.851083	0.878051
ENSG00000012171	479.315	1.39774	0.496465	2.81538	0.0048719	0.0388687	SEMA3B	semaphorin 3B	630.879	830.261	623.957	89.7023	340.536	360.556	turquoise	0.790936	0.878049
ENSG00000169026	96.8977	1.45218	0.522969	2.7768	0.00548977	0.0421287	SLC49A3	solute carrier family 49 member 3	102.592	117.503	206.078	22.7603	74.8946	57.5587	turquoise	0.806703	0.877945
ENSG00000125910	11.3783	2.65417	0.949567	2.79514	0.00518774	0.0404595	S1PR4	sphingosine-1-phosphate receptor 4	7.07528	23.2105	28.6219	2.67768	2.34046	4.34405	turquoise	0.838314	0.877936
ENSG00000238290	9.44646	1.9956	1.0262	1.94466	0.0518162	0.188742	NA	NA	12.9713	11.6053	20.9894	0	3.51068	7.60209	turquoise	0.787689	0.877895
ENSG00000153094	247.964	0.738246	0.326449	2.26144	0.0237319	0.113275	BCL2L11	BCL2 like 11	273.577	259.184	397.844	162	209.471	185.708	turquoise	0.847636	0.877771
ENSG00000090554	4.74213	1.58116	1.14801	1.3773	0.168418	NA	FLT3LG	fms related receptor tyrosine kinase 3 ligand	9.4337	5.31908	6.67844	1.33884	3.51068	2.17203	turquoise	0.884439	0.877758
ENSG00000186889	30.4858	0.761389	0.523046	1.45568	0.14548	0.358353	TMEM17	transmembrane protein 17	34.1972	35.2994	45.795	17.4049	18.7237	31.4944	turquoise	0.806547	0.87769
ENSG00000173258	434.86	1.1384	0.345171	3.29809	0.00097345	0.012457	ZNF483	zinc finger protein 483	728.754	605.892	459.858	215.553	356.92	242.181	turquoise	0.891543	0.877689
ENSG00000272870	31.844	1.27851	0.544302	2.34889	0.0188294	0.0966413	SAP30-DT	SAP30 divergent transcript	44.8101	37.2336	53.4275	20.0826	10.5321	24.9783	turquoise	0.885966	0.877641
ENSG00000139329	2135.44	2.31161	0.43094	5.3641	8.13521e-08	1.10912e-05	LUM	lumican	3748.72	2034.79	4880.98	725.651	978.311	444.179	turquoise	0.917171	0.877615
ENSG00000133106	179.04	1.39193	0.402254	3.46032	0.000539526	0.00826281	EPSTI1	epithelial stromal interaction 1	280.653	325.431	171.731	92.38	73.7244	130.322	turquoise	0.882126	0.877593
ENSG00000091428	122.772	0.844574	0.326942	2.58326	0.00978726	0.0616996	RAPGEF4	Rap guanine nucleotide exchange factor 4	162.731	150.869	159.328	104.43	85.4267	73.8489	turquoise	0.949525	0.877552
ENSG00000165655	130.557	1.4779	0.513572	2.87768	0.00400608	0.0339077	ZNF503	zinc finger protein 503	179.24	243.711	153.604	28.1156	113.512	65.1608	turquoise	0.828639	0.877499
ENSG00000149260	125.575	1.19863	0.467844	2.56202	0.0104064	0.0643783	CAPN5	calpain 5	172.165	132.977	220.388	45.5206	59.6816	122.719	turquoise	0.814769	0.877421
ENSG00000244682	112.933	1.21144	0.401869	3.01451	0.00257398	0.0246866	NA	NA	139.147	111.217	223.251	64.2643	70.2137	69.5048	turquoise	0.873648	0.877372
ENSG00000271344	10.4519	1.11612	0.814905	1.36963	0.170801	0.39426	NA	NA	15.3298	11.6053	16.2191	2.67768	8.1916	8.6881	turquoise	0.80887	0.877365
ENSG00000272211	56.6993	1.58669	0.501499	3.1639	0.0015567	0.017274	NA	NA	94.337	49.806	111.625	20.0826	33.9366	30.4084	turquoise	0.870913	0.877363
ENSG00000197903	131.103	0.800961	0.381746	2.09815	0.0358916	0.149226	H2BC12	H2B clustered histone 12	116.742	194.872	187.95	73.6362	98.2992	115.117	turquoise	0.792071	0.877354
ENSG00000159714	115.801	1.26273	0.409383	3.08448	0.00203907	0.021006	ZDHHC1	zinc finger DHHC-type containing 1	168.627	104.931	217.526	57.5701	69.0435	77.1069	turquoise	0.869454	0.877351
ENSG00000140937	849.772	3.13585	0.550519	5.69618	1.22523e-08	2.35648e-06	CDH11	cadherin 11	2755.82	588.968	1233.6	101.752	216.492	201.998	turquoise	0.891705	0.877329
ENSG00000235501	51.285	1.26705	0.459597	2.75687	0.00583582	0.0440468	NA	NA	64.8567	97.6777	54.3816	30.7933	33.9366	26.0643	turquoise	0.898019	0.877318
ENSG00000169604	2755.76	1.55812	0.409853	3.80164	0.000143741	0.00316597	ANTXR1	ANTXR cell adhesion molecule 1	5846.54	3222.88	3274.34	854.18	1951.94	1384.67	turquoise	0.871081	0.877152
ENSG00000203814	98.481	0.642313	0.356766	1.80038	0.0718012	0.230609	H2BC18	H2B clustered histone 18	113.204	140.714	105.901	66.942	92.448	71.6768	turquoise	0.862188	0.876949
ENSG00000184349	94.1527	2.81039	0.569087	4.93843	7.87554e-07	6.62683e-05	EFNA5	ephrin A5	101.412	270.306	122.12	32.1322	28.0855	10.8601	turquoise	0.907306	0.876865
ENSG00000163617	86.4915	0.632256	0.379121	1.66769	0.0953778	0.275505	CCDC191	coiled-coil domain containing 191	100.233	114.119	101.131	49.5371	86.5969	67.3328	turquoise	0.821621	0.876667
ENSG00000225014	28.3011	1.1362	0.598503	1.8984	0.0576436	0.201771	NA	NA	30.6595	50.7731	35.3003	8.03304	22.2343	22.8063	turquoise	0.79046	0.876615
ENSG00000231535	134.064	2.82991	1.51395	1.86923	0.061591	0.210425	LINC00278	long intergenic non-protein coding RNA 278	130.893	427.461	146.926	0	49.1496	49.9566	turquoise	0.795882	0.8766
ENSG00000112773	600.878	1.05239	0.314272	3.34866	0.000812032	0.0109599	TENT5A	terminal nucleotidyltransferase 5A	863.184	950.665	618.233	423.073	312.451	437.663	turquoise	0.906445	0.876571
ENSG00000185222	162.076	1.01249	0.371272	2.72708	0.00638968	0.0468004	TCEAL9	transcription elongation factor A like 9	232.305	248.063	169.823	81.6692	143.938	96.6551	turquoise	0.871641	0.876535
ENSG00000154451	69.7663	1.2761	0.437691	2.91554	0.00355079	0.0310925	GBP5	guanylate binding protein 5	74.2904	140.23	81.0953	42.8429	42.1282	38.0104	turquoise	0.881332	0.876394
ENSG00000229399	5.62687	1.38589	1.05661	1.31164	0.189643	NA	NA	NA	4.71685	9.18751	10.4947	2.67768	2.34046	4.34405	turquoise	0.823348	0.876362
ENSG00000205885	108.118	1.158	0.400727	2.88975	0.00385554	0.0329031	C1RL-AS1	C1RL antisense RNA 1	172.165	99.1284	177.456	53.5536	72.5542	73.8489	turquoise	0.871987	0.876358
ENSG00000285752	8.0526	2.57783	1.11787	2.30603	0.021109	NA	NA	NA	17.6882	6.76974	17.1731	0	2.34046	4.34405	turquoise	0.829979	0.876341
ENSG00000136274	47.6456	1.16725	0.575853	2.02699	0.0426637	0.166293	NACAD	NAC alpha domain containing	56.6022	65.2797	76.325	10.7107	28.0855	48.8706	turquoise	0.776059	0.876208
ENSG00000147257	361.985	2.00673	0.569962	3.52082	0.000430218	0.00706351	GPC3	glypican 3	306.595	791.576	641.13	105.768	59.6816	267.159	turquoise	0.828537	0.876169
ENSG00000285852	12.0709	2.4535	1.05983	2.31498	0.020614	0.10286	NA	NA	9.4337	32.8816	19.0813	0	2.34046	8.6881	turquoise	0.783681	0.876137
ENSG00000270300	27.8527	0.634936	0.49984	1.27028	0.203986	0.437351	NA	NA	37.7348	35.2994	28.6219	21.4214	23.4046	20.6342	turquoise	0.916406	0.876124
ENSG00000286886	6.28286	2.83407	1.2652	2.24002	0.0250896	NA	NA	NA	5.89607	7.2533	20.0353	0	2.34046	2.17203	turquoise	0.806708	0.875992
ENSG00000178695	2237.69	0.833872	0.31584	2.64017	0.00828642	0.0554158	KCTD12	potassium channel tetramerization domain containing 12	2739.31	2171.15	3691.27	1313.4	1764.7	1746.31	turquoise	0.840384	0.875911
ENSG00000254895	3.51462	2.3361	1.4656	1.59395	0.110946	NA	MTCO3P15	MT-CO3 pseudogene 15	7.07528	6.76974	3.81625	0	2.34046	1.08601	turquoise	0.835542	0.875817
ENSG00000081853	120.475	1.46961	0.390472	3.76367	0.000167435	0.00358877	PCDHGA2	protocadherin gamma subfamily A, 2	225.23	187.619	118.304	61.5866	72.5542	57.5587	turquoise	0.916943	0.875805
ENSG00000183853	691.691	1.24774	0.382785	3.25964	0.00111553	0.0136844	KIRREL1	kirre like nephrin family adhesion molecule 1	995.256	1257.24	667.844	278.479	542.986	408.341	turquoise	0.85243	0.875791
ENSG00000087448	274.619	0.882957	0.290774	3.03658	0.00239279	0.0235373	KLHL42	kelch like family member 42	386.782	358.796	322.473	226.264	187.237	166.16	turquoise	0.94883	0.8757
ENSG00000204767	24.0803	2.3177	0.703146	3.29619	0.000980049	0.012521	INSYN2B	inhibitory synaptic factor family member 2B	30.6595	50.2895	39.1166	9.37188	12.8725	2.17203	turquoise	0.912896	0.875693
ENSG00000130827	294.017	1.44988	0.486366	2.98105	0.00287265	0.0267994	PLXNA3	plexin A3	497.628	308.023	486.572	61.5866	193.088	217.203	turquoise	0.812065	0.875676
ENSG00000109674	10.9158	1.90621	0.905935	2.10413	0.035367	0.147735	NEIL3	nei like DNA glycosylase 3	23.5843	16.9244	11.4488	1.33884	3.51068	8.6881	turquoise	0.844434	0.875627
ENSG00000134779	346.97	0.637462	0.272543	2.33894	0.0193387	0.0984808	TPGS2	tubulin polyglutamylase complex subunit 2	461.072	441.484	364.452	293.206	260.961	260.643	turquoise	0.935432	0.87557
ENSG00000168234	160.522	1.57944	0.428241	3.68821	0.000225834	0.00438656	TTC39C	tetratricopeptide repeat domain 39C	149.76	366.05	205.123	88.3634	70.2137	83.623	turquoise	0.870965	0.875523
ENSG00000234546	8.07793	3.71939	1.30547	2.84908	0.00438453	NA	LNCTAM34A	long non coding transcriptional activator of miR34a	9.4337	29.0132	6.67844	0	1.17023	2.17203	turquoise	0.833478	0.87535
ENSG00000130066	632.099	1.00715	0.281116	3.58269	0.000340071	0.00592255	SAT1	spermidine/spermine N1-acetyltransferase 1	932.758	814.303	785.194	510.098	389.686	360.556	turquoise	0.94984	0.875234
ENSG00000142347	182.002	1.54438	0.452101	3.416	0.000635479	0.00929615	MYO1F	myosin IF	156.835	224.369	432.19	78.9916	87.7671	111.859	turquoise	0.831737	0.875166
ENSG00000110002	244.145	1.30057	0.514624	2.52723	0.0114966	0.0690788	VWA5A	von Willebrand factor A domain containing 5A	300.699	319.145	422.65	66.942	94.7885	260.643	turquoise	0.792569	0.875062
ENSG00000229852	60.5175	0.763424	0.435075	1.75469	0.0793119	0.245514	NA	NA	62.4983	78.3356	87.7738	37.4875	35.1068	61.9027	turquoise	0.807287	0.875031
ENSG00000165272	43.0973	2.34789	0.655159	3.58369	0.000338768	0.00590882	AQP3	aquaporin 3 (Gill blood group)	42.4517	49.806	124.028	8.03304	23.4046	10.8601	turquoise	0.84826	0.874921
ENSG00000167157	42.6828	2.90959	0.836312	3.47908	0.000503144	0.00792848	PRRX2	paired related homeobox 2	113.204	41.5856	71.5547	0	21.0641	8.6881	turquoise	0.851006	0.874917
ENSG00000289276	7.41765	2.19377	1.13208	1.93782	0.0526446	NA	NA	NA	9.4337	8.2204	19.0813	0	2.34046	5.43006	turquoise	0.789773	0.874883
ENSG00000279106	9.31199	1.30458	0.872726	1.49483	0.134959	0.342259	NA	NA	9.4337	18.8586	11.4488	2.67768	5.85114	7.60209	turquoise	0.796578	0.874451
ENSG00000000460	90.7863	0.277614	0.334969	0.828776	0.407231	0.652449	C1orf112	chromosome 1 open reading frame 112	99.0539	104.931	94.4522	73.6362	90.1076	82.537	turquoise	0.830743	0.874387
ENSG00000166839	71.7156	1.61426	0.495171	3.26	0.0011141	0.0136746	ANKDD1A	ankyrin repeat and death domain containing 1A	56.6022	157.638	109.717	33.471	31.5962	41.2685	turquoise	0.839626	0.874299
ENSG00000091972	106.374	1.08855	0.38711	2.81201	0.00492337	0.0390535	CD200	CD200 molecule	166.269	163.925	103.993	64.2643	56.171	83.623	turquoise	0.885758	0.874287
ENSG00000172789	8.76207	0.57108	0.812097	0.703217	0.481921	NA	HOXC5	homeobox C5	9.4337	9.67106	12.4028	5.35536	7.02137	8.6881	turquoise	0.788225	0.874224
ENSG00000113209	50.7135	1.20232	0.44545	2.69911	0.00695262	0.049379	PCDHB5	protocadherin beta 5	64.8567	89.4573	57.2438	37.4875	28.0855	27.1503	turquoise	0.918607	0.874135
ENSG00000222020	10.2458	1.95758	0.982526	1.9924	0.0463275	0.175262	HDAC4-AS1	HDAC4 antisense RNA 1	10.6129	18.375	20.0353	0	7.02137	5.43006	turquoise	0.780474	0.874071
ENSG00000163132	65.7979	1.09249	0.489218	2.23313	0.0255406	0.119033	MSX1	msh homeobox 1	74.2904	82.204	112.579	21.4214	60.8519	43.4405	turquoise	0.8039	0.874047
ENSG00000230426	6.41944	2.81402	1.17484	2.39524	0.0166095	NA	LINC01036	long intergenic non-protein coding RNA 1036	10.6129	11.6053	11.4488	2.67768	0	2.17203	turquoise	0.906977	0.874014
ENSG00000162636	502.079	1.37124	0.372252	3.68362	0.000229945	0.00444636	FAM102B	family with sequence similarity 102 member B	873.797	473.399	826.218	220.909	365.111	253.041	turquoise	0.884728	0.873877
ENSG00000141574	37.7769	1.62027	0.520468	3.11311	0.0018513	0.019531	SECTM1	secreted and transmembrane 1	53.0646	41.5856	76.325	24.0991	16.3832	15.2042	turquoise	0.91682	0.873768
ENSG00000263528	30.2604	1.6501	0.663795	2.48586	0.0129239	0.0746964	IKBKE	inhibitor of nuclear factor kappa B kinase subunit epsilon	36.5556	30.9474	70.6006	5.35536	16.3832	21.7203	turquoise	0.804723	0.873709
ENSG00000181609	3.38832	2.99728	1.70816	1.75469	0.079313	NA	OR52D1	olfactory receptor family 52 subfamily D member 1	7.07528	8.2204	2.86219	0	0	2.17203	turquoise	0.842775	0.873545
ENSG00000120645	44.3347	0.937378	0.491204	1.90832	0.0563493	0.198954	IQSEC3	IQ motif and Sec7 domain ArfGEF 3	49.5269	47.3882	78.2331	21.4214	29.2557	40.1825	turquoise	0.804904	0.873287
ENSG00000077063	133.055	2.15909	0.491865	4.38961	1.13557e-05	0.000502095	CTTNBP2	cortactin binding protein 2	104.95	256.767	290.035	66.942	35.1068	44.5265	turquoise	0.879973	0.873224
ENSG00000068885	150.7	0.443269	0.298812	1.48344	0.137958	0.34729	IFT80	intraflagellar transport 80	186.316	155.704	179.364	131.206	131.066	120.547	turquoise	0.927133	0.873203
ENSG00000152061	943.239	0.955091	0.285324	3.34739	0.000815777	0.0109933	RABGAP1L	RAB GTPase activating protein 1 like	1406.8	1348.63	977.914	669.42	696.286	560.383	turquoise	0.925964	0.873128
ENSG00000176658	597.39	2.00096	0.395605	5.05798	4.23729e-07	4.16783e-05	MYO1D	myosin ID	1472.84	645.543	749.893	236.975	273.833	205.256	turquoise	0.92357	0.873114
ENSG00000100985	16.678	3.10463	1.02864	3.01819	0.00254293	0.024465	MMP9	matrix metallopeptidase 9	9.4337	44.9704	35.3003	0	8.1916	2.17203	turquoise	0.809735	0.873109
ENSG00000256001	8.33439	2.5607	0.997956	2.56595	0.0102895	NA	LOC107984450	uncharacterized LOC107984450	21.2258	9.18751	12.4028	2.67768	2.34046	2.17203	turquoise	0.924247	0.873002
ENSG00000214049	3.87601	3.17255	1.56872	2.02238	0.0431375	NA	UCA1	urothelial cancer associated 1	9.4337	8.70396	2.86219	0	1.17023	1.08601	turquoise	0.855019	0.87288
ENSG00000133739	145.385	1.24476	0.361634	3.44203	0.000577372	0.00863093	LRRCC1	leucine rich repeat and coiled-coil centrosomal protein 1	249.993	210.829	152.65	96.3965	69.0435	93.3971	turquoise	0.920109	0.87288
ENSG00000261335	4.59897	3.40773	1.5555	2.19076	0.0284693	NA	LOC105274304	uncharacterized LOC105274304	11.7921	7.73685	5.72438	0	2.34046	0	turquoise	0.892533	0.872819
ENSG00000134201	112.319	2.02053	0.634029	3.18682	0.00143849	0.0163431	GSTM5	glutathione S-transferase mu 5	99.0539	217.599	224.205	32.1322	14.0427	86.881	turquoise	0.826338	0.872788
ENSG00000268658	6.02925	2.44382	1.36272	1.79334	0.0729188	NA	LINC00664	long intergenic non-protein coding RNA 664	12.9713	9.18751	8.58656	0	0	5.43006	turquoise	0.829111	0.872783
ENSG00000164050	262.965	1.44908	0.521037	2.78115	0.0054167	0.0417613	PLXNB1	plexin B1	232.305	538.195	384.487	66.942	115.853	240.009	turquoise	0.779306	0.872737
ENSG00000258851	12.3976	2.17821	0.823733	2.64432	0.00818561	0.0549474	NA	NA	16.509	20.3092	23.8516	8.03304	3.51068	2.17203	turquoise	0.930867	0.872699
ENSG00000115884	10.9187	2.84532	1.05722	2.69132	0.00711691	0.0501982	SDC1	syndecan 1	11.7921	34.3323	11.4488	0	4.68091	3.25804	turquoise	0.81327	0.872539
ENSG00000198521	169.362	0.525783	0.325891	1.61337	0.106664	0.295059	ZNF43	zinc finger protein 43	185.136	231.138	183.18	109.785	160.321	146.612	turquoise	0.806912	0.87248
ENSG00000276855	42.0718	1.43611	0.504719	2.84536	0.00443613	0.0362927	NA	NA	44.8101	82.6876	56.2897	25.438	26.9153	16.2902	turquoise	0.893203	0.872444
ENSG00000132561	724.552	0.831183	0.379365	2.19099	0.0284527	0.127608	MATN2	matrilin 2	813.657	937.61	1032.3	334.71	448.197	780.843	turquoise	0.778385	0.872434
ENSG00000066405	32.2543	1.6045	0.550302	2.91567	0.00354925	0.0310916	CLDN18	claudin 18	41.2725	65.7632	38.1625	18.7438	18.7237	10.8601	turquoise	0.909254	0.872395
ENSG00000153250	1074.49	0.735	0.277331	2.65027	0.0080428	0.0544286	RBMS1	RNA binding motif single stranded interacting protein 1	1596.65	1319.62	1111.48	740.379	903.416	775.413	turquoise	0.900844	0.872356
ENSG00000230399	15.5218	2.43017	0.798244	3.0444	0.00233146	0.0230481	RBBP8P1	RBBP8 pseudogene 1	15.3298	31.431	31.4841	8.03304	4.68091	2.17203	turquoise	0.90474	0.872349
ENSG00000172296	124.243	1.0895	0.458854	2.3744	0.0175777	0.0921045	SPTLC3	serine palmitoyltransferase long chain base subunit 3	114.384	173.596	219.434	49.5371	69.0435	119.461	turquoise	0.780069	0.872279
ENSG00000100889	93.5481	1.35608	0.438721	3.09098	0.00199496	0.0206702	PCK2	phosphoenolpyruvate carboxykinase 2, mitochondrial	79.0073	185.684	138.339	50.8759	58.5114	48.8706	turquoise	0.850203	0.872272
ENSG00000066294	227.67	2.10028	0.516679	4.06496	4.80409e-05	0.00144331	CD84	CD84 molecule	238.201	221.951	647.809	60.2478	122.874	74.9349	turquoise	0.850096	0.872198
ENSG00000230280	13.3345	1.43775	0.731431	1.96567	0.0493372	0.182827	NA	NA	22.405	18.8586	17.1731	6.6942	10.5321	4.34405	turquoise	0.917026	0.872161
ENSG00000267280	24.0481	0.692984	0.556747	1.2447	0.213241	0.448975	TBX2-AS1	TBX2 antisense RNA 1	29.4803	25.6283	34.3463	12.0496	21.0641	21.7203	turquoise	0.798237	0.872114
ENSG00000015133	246.273	1.06022	0.392075	2.70411	0.00684868	0.048914	CCDC88C	coiled-coil domain containing 88C	229.947	288.198	480.848	125.851	163.832	188.966	turquoise	0.810004	0.871961
ENSG00000145882	76.8443	0.88416	0.440474	2.00729	0.0447187	0.171348	PCYOX1L	prenylcysteine oxidase 1 like	80.1865	90.4244	128.798	38.8264	46.8091	76.0209	turquoise	0.792099	0.871937
ENSG00000287077	8.10852	1.66114	0.97411	1.70529	0.0881409	NA	NA	NA	8.25449	11.6053	17.1731	1.33884	7.02137	3.25804	turquoise	0.815911	0.871919
ENSG00000269001	193.611	0.813422	0.385808	2.10836	0.0349998	0.146994	NA	NA	192.212	287.714	260.459	104.43	117.023	199.826	turquoise	0.78598	0.871902
ENSG00000188603	34.7537	0.759738	0.492027	1.5441	0.122565	0.323507	CLN3	CLN3 lysosomal/endosomal transmembrane protein, battenin	43.6309	49.3224	38.1625	22.7603	19.8939	34.7524	turquoise	0.839434	0.871887
ENSG00000258531	2.95187	2.07727	1.55962	1.3319	0.182892	NA	NA	NA	2.35843	6.28619	5.72438	0	1.17023	2.17203	turquoise	0.767937	0.871854
ENSG00000183161	45.8685	0.876791	0.436886	2.00691	0.0447595	0.171377	FANCF	FA complementation group F	58.9607	58.9935	60.106	33.471	39.7878	23.8923	turquoise	0.918592	0.871818
ENSG00000229521	7.95099	1.62299	0.94221	1.72254	0.0849717	NA	NA	NA	7.07528	16.4408	12.4028	4.01652	2.34046	5.43006	turquoise	0.843393	0.871785
ENSG00000255968	20.6083	0.475525	0.566802	0.838962	0.40149	0.647004	NA	NA	20.0466	25.1448	26.7138	14.7272	16.3832	20.6342	turquoise	0.782557	0.871756
ENSG00000239516	53.5251	2.55415	0.600009	4.25685	2.07329e-05	0.000768687	FLYWCH1P1	FLYWCH-type zinc finger 1 pseudogene 1	56.6022	56.5757	161.237	16.0661	18.7237	11.9461	turquoise	0.874042	0.87172
ENSG00000227115	7.29684	1.92265	1.09006	1.7638	0.0777649	NA	LINC01630	long intergenic non-protein coding RNA 1630	9.4337	9.18751	16.2191	0	3.51068	5.43006	turquoise	0.778637	0.871677
ENSG00000136514	29.4163	1.88517	0.61737	3.05354	0.00226156	0.0225226	RTP4	receptor transporter protein 4	68.3944	29.0132	41.9788	8.03304	11.7023	17.3762	turquoise	0.879256	0.871652
ENSG00000111962	183.525	0.98443	0.358408	2.74668	0.00602023	0.0450548	UST	uronyl 2-sulfotransferase	237.022	190.52	304.346	107.107	156.811	105.343	turquoise	0.875295	0.871527
ENSG00000225298	10.8402	3.66732	1.12923	3.24764	0.00116368	0.0140755	LINC00113	long intergenic non-protein coding RNA 113	8.25449	30.9474	20.9894	2.67768	0	2.17203	turquoise	0.871852	0.87148
ENSG00000149636	88.8696	0.708554	0.387201	1.82994	0.0672588	0.221397	DSN1	DSN1 component of MIS12 kinetochore complex	88.441	110.734	131.661	61.5866	55.0007	85.795	turquoise	0.815514	0.871473
ENSG00000143869	36.8162	2.20155	0.654878	3.36177	0.000774443	0.0106121	GDF7	growth differentiation factor 7	25.9427	99.1284	56.2897	9.37188	11.7023	18.4622	turquoise	0.822807	0.871469
ENSG00000153246	367.955	2.07803	0.47643	4.36168	1.29068e-05	0.000556052	PLA2R1	phospholipase A2 receptor 1	817.195	612.178	355.865	91.0411	229.365	102.085	turquoise	0.890923	0.871336
ENSG00000106868	148.702	1.23304	0.42135	2.92642	0.00342893	0.0304026	SUSD1	sushi domain containing 1	145.043	165.375	315.795	72.2974	95.9587	97.7411	turquoise	0.827906	0.871324
ENSG00000144369	231.219	1.34813	0.390735	3.45023	0.000560108	0.00847282	FAM171B	family with sequence similarity 171 member B	278.294	224.852	493.25	125.851	136.917	128.149	turquoise	0.870873	0.871236
ENSG00000171160	53.5695	0.858673	0.426835	2.01172	0.0442492	0.1703	MORN4	MORN repeat containing 4	70.7528	56.5757	80.1413	40.1652	29.2557	44.5265	turquoise	0.885687	0.871235
ENSG00000104312	73.5361	0.591422	0.385275	1.53506	0.124768	0.326843	RIPK2	receptor interacting serine/threonine kinase 2	84.9033	85.1053	95.4063	45.5206	74.8946	55.3866	turquoise	0.829358	0.871222
ENSG00000259381	13.4378	0.710404	0.681985	1.04167	0.297564	0.544903	NA	NA	18.8674	17.8915	13.3569	8.03304	10.5321	11.9461	turquoise	0.847552	0.870991
ENSG00000106804	149.663	1.45043	0.458318	3.16468	0.00155254	0.0172608	C5	complement C5	174.524	308.023	174.593	54.8924	124.044	61.9027	turquoise	0.853241	0.870972
ENSG00000145014	108.257	1.01931	0.382397	2.66558	0.00768545	0.0528583	TMEM44	transmembrane protein 44	133.251	110.25	191.767	68.2808	81.916	64.0747	turquoise	0.878772	0.870679
ENSG00000290017	4.89809	2.87854	1.36829	2.10375	0.0354	NA	NA	NA	12.9713	8.2204	4.77031	0	2.34046	1.08601	turquoise	0.857035	0.870586
ENSG00000288819	2.4587	3.43787	1.94135	1.77087	0.0765826	NA	NA	NA	3.53764	8.2204	1.90813	0	0	1.08601	turquoise	0.837058	0.870504
ENSG00000253771	26.7791	0.939817	0.528529	1.77817	0.0753753	0.237377	NA	NA	40.0932	28.5296	37.2084	17.4049	22.2343	15.2042	turquoise	0.908912	0.870491
ENSG00000006715	615.946	0.533251	0.259972	2.05118	0.0402491	0.160527	VPS41	VPS41 subunit of HOPS complex	694.556	758.695	731.766	523.486	558.199	428.975	turquoise	0.915104	0.870425
ENSG00000257704	55.7387	1.31801	0.510104	2.58381	0.00977143	0.0616358	INAFM1	InaF motif containing 1	61.3191	72.533	104.947	21.4214	50.3198	23.8923	turquoise	0.844465	0.870407
ENSG00000051523	237.661	1.42754	0.437155	3.26553	0.00109258	0.0135105	CYBA	cytochrome b-245 alpha chain	231.126	259.184	549.54	109.785	112.342	163.988	turquoise	0.829517	0.870323
ENSG00000120329	7.77411	1.59566	0.956824	1.66766	0.0953823	NA	SLC25A2	solute carrier family 25 member 2	12.9713	14.5066	7.6325	2.67768	2.34046	6.51608	turquoise	0.852299	0.870314
ENSG00000100258	348.9	0.813627	0.383203	2.12323	0.0337348	0.143189	LMF2	lipase maturation factor 2	377.348	427.945	529.505	159.322	238.727	360.556	turquoise	0.770712	0.870212
ENSG00000205562	20.7699	3.00946	0.871608	3.45277	0.000554865	0.00842902	NA	NA	18.8674	69.1481	22.8975	2.67768	2.34046	8.6881	turquoise	0.837092	0.870124
ENSG00000269925	15.6847	0.803662	0.648314	1.23962	0.215117	0.451288	NA	NA	14.1506	20.7928	24.8056	10.7107	11.7023	11.9461	turquoise	0.827131	0.870115
ENSG00000254166	65.5421	2.10097	0.537728	3.90712	9.34019e-05	0.0023395	PCAT2	prostate cancer associated transcript 2	53.0646	150.869	114.488	28.1156	30.4259	16.2902	turquoise	0.872702	0.870107
ENSG00000236409	14.725	1.15833	0.690745	1.67693	0.0935558	0.272161	NA	NA	15.3298	20.7928	24.8056	10.7107	5.85114	10.8601	turquoise	0.869022	0.870022
ENSG00000289607	1.99285	4.19251	2.22994	1.8801	0.0600942	NA	NA	NA	4.71685	6.28619	0.954063	0	0	0	turquoise	0.898763	0.870019
ENSG00000172819	276.286	0.943528	0.389694	2.4212	0.0154694	0.0845107	RARG	retinoic acid receptor gamma	408.008	364.599	318.657	104.43	232.875	229.149	turquoise	0.805796	0.870017
ENSG00000115183	766.439	0.706684	0.28509	2.47881	0.0131822	0.0756968	TANC1	tetratricopeptide repeat, ankyrin repeat and coiled-coil containing 1	878.514	1140.22	831.943	626.577	491.496	629.887	turquoise	0.885841	0.869994
ENSG00000267666	8.08271	1.44989	0.907034	1.59849	0.109933	NA	NA	NA	16.509	8.70396	10.4947	2.67768	4.68091	5.43006	turquoise	0.870358	0.869953
ENSG00000254453	2.92243	4.75815	2.02162	2.35363	0.0185912	NA	NAV2-AS2	NAV2 antisense RNA 2	3.53764	12.0888	1.90813	0	0	0	turquoise	0.876955	0.869941
ENSG00000141448	25.33	0.969599	0.565687	1.71402	0.0865253	0.259854	GATA6	GATA binding protein 6	37.7348	38.2007	24.8056	12.0496	16.3832	22.8063	turquoise	0.836328	0.869941
ENSG00000260455	55.9687	1.06108	0.471388	2.25096	0.0243878	0.115256	NA	NA	89.6202	54.1579	83.9575	24.0991	35.1068	48.8706	turquoise	0.834959	0.869833
ENSG00000131236	1050.48	0.751365	0.269603	2.78693	0.00532104	0.0412304	CAP1	cyclase associated actin cytoskeleton regulatory protein 1	1186.29	1451.14	1315.65	893.006	806.287	650.522	turquoise	0.92305	0.869827
ENSG00000286834	3.01679	2.73792	1.71557	1.59592	0.110506	NA	NA	NA	4.71685	5.31908	5.72438	0	2.34046	0	turquoise	0.864263	0.869775
ENSG00000117122	49.8513	2.51289	0.829585	3.02909	0.00245295	0.0239307	MFAP2	microfibril associated protein 2	102.592	45.454	106.855	0	25.745	18.4622	turquoise	0.816268	0.869753
ENSG00000286723	7.34843	2.48962	1.32638	1.877	0.0605181	NA	NA	NA	10.6129	18.375	8.58656	0	0	6.51608	turquoise	0.811845	0.869669
ENSG00000274020	38.1217	1.53826	0.65243	2.35773	0.0183869	0.0949128	LINC01138	long intergenic non-protein coding RNA 1138	36.5556	78.3356	55.3356	5.35536	29.2557	23.8923	turquoise	0.783197	0.869666
ENSG00000124201	1432.25	0.293799	0.230875	1.27255	0.203179	0.436185	ZNFX1	zinc finger NFX1-type containing 1	1678.02	1583.64	1471.16	1312.06	1294.27	1254.34	turquoise	0.928751	0.869607
ENSG00000141314	12.4443	1.58932	0.824801	1.92692	0.0539901	0.193833	RHBDL3	rhomboid like 3	16.509	13.0559	26.7138	4.01652	3.51068	10.8601	turquoise	0.827142	0.86958
ENSG00000258661	3.83441	5.14194	1.88527	2.72743	0.00638305	NA	NA	NA	7.07528	14.023	1.90813	0	0	0	turquoise	0.889564	0.869476
ENSG00000225885	15.6425	1.9109	0.806004	2.37084	0.0177479	0.0927257	NA	NA	33.018	25.1448	16.2191	1.33884	10.5321	7.60209	turquoise	0.841671	0.869419
ENSG00000258331	9.98129	2.91066	1.10287	2.63916	0.00831109	0.0554613	LINC02461	long intergenic non-protein coding RNA 2461	23.5843	19.8257	9.54063	0	5.85114	1.08601	turquoise	0.858773	0.869369
ENSG00000065809	349.079	1.82184	0.397765	4.58019	4.64547e-06	0.000257244	FAM107B	family with sequence similarity 107 member B	517.675	772.718	341.554	176.727	168.513	117.289	turquoise	0.91194	0.869287
ENSG00000167555	534.192	0.4203	0.277077	1.5169	0.129291	0.33406	ZNF528	zinc finger protein 528	627.341	659.566	547.632	386.925	449.368	534.318	turquoise	0.80844	0.869249
ENSG00000179218	2021.64	0.556072	0.260357	2.13581	0.032695	0.140211	CALR	calreticulin	2220.46	2403.74	2595.05	1605.27	1909.81	1395.53	turquoise	0.888539	0.869143
ENSG00000113083	248.814	1.86698	0.396452	4.70922	2.48671e-06	0.000161831	LOX	lysyl oxidase	562.485	367.984	241.378	108.446	117.023	95.5691	turquoise	0.918915	0.86913
ENSG00000250299	5.42501	1.07659	1.05248	1.0229	0.306353	NA	NA	NA	8.25449	7.2533	6.67844	1.33884	4.68091	4.34405	turquoise	0.804588	0.869094
ENSG00000146828	154.384	0.919202	0.43075	2.13396	0.032846	0.140719	SLC12A9	solute carrier family 12 member 9	168.627	198.257	239.47	54.8924	121.704	143.354	turquoise	0.766429	0.869039
ENSG00000182240	429.284	0.909563	0.335948	2.70746	0.00678008	0.0485707	BACE2	beta-secretase 2	652.105	417.306	612.508	226.264	356.92	310.6	turquoise	0.852889	0.868958
ENSG00000124772	12.1599	2.14743	1.01984	2.10565	0.0352349	0.147349	CPNE5	copine 5	10.6129	29.9803	19.0813	0	3.51068	9.77411	turquoise	0.768499	0.868867
ENSG00000248332	2.02038	3.13391	2.03547	1.53965	0.123645	NA	TUB-AS1	TUB antisense RNA 1	2.35843	6.76974	1.90813	0	0	1.08601	turquoise	0.823005	0.868862
ENSG00000186453	13.3782	1.25714	0.73256	1.71609	0.0861458	0.259207	FAM228A	family with sequence similarity 228 member A	14.1506	23.2105	19.0813	6.6942	11.7023	5.43006	turquoise	0.863216	0.868755
ENSG00000111912	495.603	1.22406	0.370759	3.30149	0.000961728	0.0123755	NCOA7	nuclear receptor coactivator 7	466.968	720.978	893.957	279.818	383.835	228.063	turquoise	0.863277	0.868671
ENSG00000165138	241.658	0.492554	0.28398	1.73447	0.0828351	0.252673	ANKS6	ankyrin repeat and sterile alpha motif domain containing 6	307.775	299.319	240.424	194.132	210.641	197.654	turquoise	0.897106	0.868538
ENSG00000164403	98.0802	0.823562	0.404067	2.03818	0.0415318	0.16366	SHROOM1	shroom family member 1	104.95	108.316	163.145	49.5371	85.4267	77.1069	turquoise	0.799778	0.868437
ENSG00000204054	482.924	1.18848	0.397746	2.98804	0.00280772	0.0263305	NA	NA	714.603	619.432	680.247	192.793	464.581	225.891	turquoise	0.858465	0.868402
ENSG00000287161	2.51941	2.53167	1.85135	1.36747	0.171478	NA	NA	NA	2.35843	6.76974	3.81625	0	0	2.17203	turquoise	0.797961	0.868395
ENSG00000105647	3.50426	3.0455	1.69536	1.79638	0.0724347	NA	PIK3R2	phosphoinositide-3-kinase regulatory subunit 2	8.25449	7.73685	2.86219	0	0	2.17203	turquoise	0.844049	0.868386
ENSG00000285331	63.0928	0.552891	0.404319	1.36746	0.17148	0.395132	LOC145783	uncharacterized LOC145783	64.8567	89.4573	70.6006	40.1652	52.6603	60.8167	turquoise	0.782149	0.868296
ENSG00000143079	401.115	0.812931	0.289671	2.8064	0.00500989	0.039516	CTTNBP2NL	CTTNBP2 N-terminal like	584.89	402.8	546.678	307.933	282.025	282.363	turquoise	0.917396	0.868177
ENSG00000287100	52.9327	2.26945	0.551951	4.11169	3.92766e-05	0.00124971	NA	NA	68.3944	131.043	62.9681	28.1156	14.0427	13.0322	turquoise	0.911277	0.86817
ENSG00000089505	8.6236	2.27572	1.2872	1.76796	0.0770672	NA	CMTM1	CKLF like MARVEL transmembrane domain containing 1	11.7921	18.8586	12.4028	0	0	8.6881	turquoise	0.802271	0.868107
ENSG00000182463	758.749	1.79419	0.395562	4.53581	5.73833e-06	0.000302223	TSHZ2	teashirt zinc finger homeobox 2	1444.54	1140.7	948.338	325.338	492.666	200.912	turquoise	0.918491	0.868084
ENSG00000157423	41.1616	1.26989	0.509411	2.49286	0.0126719	0.0736746	HYDIN	HYDIN axonemal central pair apparatus protein	50.7062	42.0691	82.0494	24.0991	18.7237	29.3223	turquoise	0.860898	0.868069
ENSG00000148655	109.596	0.983013	0.430484	2.2835	0.0224007	0.109037	LRMDA	leucine rich melanocyte differentiation associated	101.412	145.549	189.858	46.8594	92.448	81.4509	turquoise	0.78613	0.868051
ENSG00000141012	199.663	0.589352	0.325085	1.81292	0.0698448	0.226688	GALNS	galactosamine (N-acetyl)-6-sulfatase	211.079	211.313	297.668	133.884	177.875	166.16	turquoise	0.813795	0.868044
ENSG00000116729	463.498	0.668006	0.29489	2.26527	0.0234958	0.112524	WLS	Wnt ligand secretion mediator	667.435	461.31	579.116	305.256	393.197	374.674	turquoise	0.865465	0.867962
ENSG00000174501	732.336	0.720009	0.277663	2.5931	0.00951145	0.060539	ANKRD36C	ankyrin repeat domain 36C	1088.41	823.975	822.402	567.668	484.475	607.081	turquoise	0.906914	0.867879
ENSG00000169439	1057.68	1.04891	0.297539	3.52527	0.000423049	0.00697771	SDC2	syndecan 2	1310.11	1316.23	1651.48	820.709	720.861	526.716	turquoise	0.925447	0.867853
ENSG00000168077	228.813	1.77994	0.521795	3.41118	0.000646824	0.00936907	SCARA3	scavenger receptor class A member 3	387.961	187.619	488.48	45.5206	112.342	150.956	turquoise	0.820507	0.8678
ENSG00000156475	65.0147	4.33692	0.828081	5.23731	1.62933e-07	1.91134e-05	PPP2R2B	protein phosphatase 2 regulatory subunit Bbeta	47.1685	271.273	53.4275	2.67768	4.68091	10.8601	turquoise	0.841637	0.86776
ENSG00000151023	10.3727	2.9686	1.05829	2.80508	0.00503046	0.0395764	ENKUR	enkurin, TRPC channel interacting protein	29.4803	10.6382	15.265	0	4.68091	2.17203	turquoise	0.856515	0.867745
ENSG00000204397	23.3419	2.59895	0.826519	3.14445	0.001664	0.0180849	CARD16	caspase recruitment domain family member 16	40.0932	42.0691	38.1625	6.6942	0	13.0322	turquoise	0.877218	0.867734
ENSG00000184047	64.9447	0.798813	0.395396	2.02028	0.0433539	0.167859	DIABLO	diablo IAP-binding mitochondrial protein	79.0073	74.9507	93.4981	54.8924	36.2771	51.0426	turquoise	0.899467	0.867645
ENSG00000289040	11.8429	1.43779	0.763387	1.88343	0.0596415	0.206218	NA	NA	14.1506	22.2434	15.265	8.03304	7.02137	4.34405	turquoise	0.908696	0.867626
ENSG00000162706	54.9963	1.37036	0.584192	2.34573	0.0189896	0.097186	CADM3	cell adhesion molecule 3	68.3944	76.4014	93.4981	20.0826	14.0427	57.5587	turquoise	0.813981	0.867626
ENSG00000197177	4.4029	3.3126	1.47814	2.24106	0.0250224	NA	ADGRA1	adhesion G protein-coupled receptor A1	7.07528	10.1546	6.67844	1.33884	1.17023	0	turquoise	0.925155	0.867502
ENSG00000180447	529.123	1.22802	0.432336	2.84043	0.00450525	0.0366909	GAS1	growth arrest specific 1	838.42	729.682	657.349	151.289	479.794	318.202	turquoise	0.819147	0.867477
ENSG00000182107	191.807	0.900788	0.316033	2.8503	0.00436779	0.0358425	TMEM30B	transmembrane protein 30B	247.635	272.24	228.975	152.628	145.108	104.257	turquoise	0.93059	0.867469
ENSG00000249006	3.97949	2.07065	1.37544	1.50545	0.132209	NA	NA	NA	3.53764	6.28619	9.54063	0	2.34046	2.17203	turquoise	0.772017	0.867323
ENSG00000162733	3018.22	1.53956	0.393903	3.90847	9.28844e-05	0.00233131	DDR2	discoidin domain receptor tyrosine kinase 2	2545.92	6624.68	4302.82	1585.19	1767.04	1283.67	turquoise	0.863113	0.867309
ENSG00000102265	414.453	2.29569	0.43024	5.33582	9.51134e-08	1.26471e-05	TIMP1	TIMP metallopeptidase inhibitor 1	886.768	332.201	847.208	162	121.704	136.838	turquoise	0.91001	0.867295
ENSG00000066427	749.842	0.647601	0.271746	2.38311	0.0171671	0.0906942	ATXN3	ataxin 3	857.288	1023.68	864.381	664.065	487.985	601.651	turquoise	0.90395	0.867158
ENSG00000278493	7.43154	2.71657	1.19604	2.27131	0.023128	NA	NA	NA	12.9713	6.76974	19.0813	0	4.68091	1.08601	turquoise	0.834732	0.867077
ENSG00000287543	45.7911	0.786619	0.440058	1.78753	0.0738511	0.234629	NA	NA	70.7528	47.3882	56.2897	30.7933	30.4259	39.0965	turquoise	0.88098	0.867065
ENSG00000288808	3.42193	2.95781	1.68002	1.76059	0.0783085	NA	NA	NA	4.71685	8.70396	4.77031	0	2.34046	0	turquoise	0.859189	0.867017
ENSG00000026950	495.834	0.762379	0.350678	2.17402	0.0297038	0.131575	BTN3A1	butyrophilin subfamily 3 member A1	547.155	556.086	768.975	287.851	307.77	507.168	turquoise	0.794648	0.866785
ENSG00000188404	61.9892	2.34794	0.542679	4.32658	1.51444e-05	0.000622567	SELL	selectin L	84.9033	166.342	59.1519	25.438	18.7237	17.3762	turquoise	0.895342	0.866779
ENSG00000133110	1669.89	4.00838	0.624762	6.41584	1.40044e-10	6.1565e-08	POSTN	periostin	5890.17	874.748	2668.51	121.834	321.813	142.268	turquoise	0.896608	0.866737
ENSG00000106665	227.253	0.822538	0.377838	2.17696	0.0294835	0.130949	CLIP2	CAP-Gly domain containing linker protein 2	290.086	255.316	326.289	97.7353	209.471	184.622	turquoise	0.79397	0.866555
ENSG00000267534	90.504	0.694809	0.375952	1.84813	0.0645833	0.216157	S1PR2	sphingosine-1-phosphate receptor 2	120.28	110.734	104.947	64.2643	52.6603	90.1391	turquoise	0.851273	0.866424
ENSG00000134955	210.435	0.732032	0.344611	2.12422	0.0336514	0.143043	SLC37A2	solute carrier family 37 member 2	209.9	235.007	343.463	131.206	179.045	163.988	turquoise	0.811492	0.866402
ENSG00000188997	82.1733	0.374094	0.348866	1.07232	0.283578	0.528787	KCTD21	potassium channel tetramerization domain containing 21	87.2618	102.03	88.7278	66.942	80.7458	67.3328	turquoise	0.85265	0.8664
ENSG00000259687	7.12285	1.4038	0.970289	1.44678	0.147958	NA	NA	NA	12.9713	7.73685	10.4947	2.67768	2.34046	6.51608	turquoise	0.850199	0.866359
ENSG00000232931	582.215	0.924933	0.280218	3.30077	0.000964213	0.0123794	NA	NA	859.646	744.188	684.063	469.933	395.537	339.922	turquoise	0.942714	0.866346
ENSG00000272689	15.9725	0.680055	0.628826	1.08147	0.279489	0.52361	NA	NA	20.0466	20.7928	18.1272	13.3884	9.36183	14.1182	turquoise	0.890593	0.866202
ENSG00000104611	59.4817	1.75601	0.499629	3.51463	0.000440367	0.00717546	SH2D4A	SH2 domain containing 4A	99.0539	109.283	66.7844	26.7768	39.7878	15.2042	turquoise	0.910401	0.866132
ENSG00000138639	537.037	0.952553	0.315357	3.02056	0.00252311	0.0243396	ARHGAP24	Rho GTPase activating protein 24	632.058	672.622	819.54	439.14	266.812	392.051	turquoise	0.896132	0.866115
ENSG00000178162	18.5344	2.45158	0.882983	2.77648	0.00549518	0.0421402	NA	NA	45.9893	17.8915	30.53	0	7.02137	9.77411	turquoise	0.821123	0.866105
ENSG00000256116	3.50252	2.99675	1.67412	1.79004	0.0734474	NA	NA	NA	4.71685	9.18751	4.77031	0	2.34046	0	turquoise	0.857618	0.865926
ENSG00000137273	12.7055	1.8354	0.802565	2.28692	0.0222004	0.108341	FOXF2	forkhead box F2	14.1506	26.1119	19.0813	8.03304	2.34046	6.51608	turquoise	0.884217	0.865925
ENSG00000168389	13.9867	2.12675	0.791143	2.6882	0.00718379	0.050554	MFSD2A	major facilitator superfamily domain containing 2A	22.405	12.5724	33.3922	5.35536	5.85114	4.34405	turquoise	0.887801	0.865902
ENSG00000214274	29.0376	2.17626	0.663007	3.28241	0.00102925	0.0129732	ANG	angiogenin	28.3011	81.7205	32.4381	9.37188	9.36183	13.0322	turquoise	0.846064	0.86586
ENSG00000140968	127.455	2.0349	0.49914	4.07681	4.56583e-05	0.00138903	IRF8	interferon regulatory factor 8	135.61	127.174	352.049	53.5536	40.958	55.3866	turquoise	0.862426	0.865768
ENSG00000185862	82.3043	1.11815	0.411604	2.71656	0.00659651	0.0476822	EVI2B	ecotropic viral integration site 2B	103.771	105.415	128.798	50.8759	70.2137	34.7524	turquoise	0.896877	0.865754
ENSG00000089327	132.988	1.21805	0.379601	3.20877	0.00133306	0.0155288	FXYD5	FXYD domain containing ion transport regulator 5	142.685	194.388	220.388	95.0576	88.9373	56.4727	turquoise	0.902892	0.865731
ENSG00000130300	381.76	1.3116	0.374923	3.49831	0.000468213	0.0075267	PLVAP	plasmalemma vesicle associated protein	479.94	789.642	362.544	219.57	197.769	241.095	turquoise	0.871574	0.865658
ENSG00000244306	5.86154	4.73502	1.67718	2.8232	0.00475463	NA	DUXAP10	double homeobox A pseudogene 10	2.35843	11.6053	20.0353	0	1.17023	0	turquoise	0.834888	0.865633
ENSG00000188060	33.9397	0.990352	0.568464	1.74215	0.0814815	0.250106	RAB42	RAB42, member RAS oncogene family	37.7348	47.3882	50.5653	9.37188	29.2557	29.3223	turquoise	0.765517	0.865578
ENSG00000167083	9.74563	1.32376	0.81523	1.62378	0.104422	0.291072	GNGT2	G protein subunit gamma transducin 2	18.8674	11.6053	11.4488	5.35536	4.68091	6.51608	turquoise	0.901779	0.865434
ENSG00000167004	1132.77	0.855432	0.281913	3.03438	0.00241032	0.0236218	PDIA3	protein disulfide isomerase family A member 3	1803.02	1205.01	1370.03	846.147	737.244	835.144	turquoise	0.915678	0.865422
ENSG00000162734	1242.03	1.19752	0.304272	3.93568	8.29598e-05	0.00215565	PEA15	proliferation and apoptosis adaptor protein 15	2166.21	1489.34	1534.13	820.709	839.054	602.737	turquoise	0.931909	0.865389
ENSG00000068724	408.226	0.980719	0.341542	2.87145	0.00408597	0.0343544	TTC7A	tetratricopeptide repeat domain 7A	529.467	674.073	421.696	231.619	355.749	236.751	turquoise	0.868077	0.865377
ENSG00000239528	13.6772	0.902766	0.684538	1.3188	0.187237	0.416332	NA	NA	12.9713	19.3421	20.9894	10.7107	9.36183	8.6881	turquoise	0.869903	0.865355
ENSG00000178971	423.682	0.346399	0.273171	1.26807	0.204774	0.438604	CTC1	CST telomere replication complex component 1	450.459	531.425	440.777	321.322	390.856	407.255	turquoise	0.789635	0.865321
ENSG00000196935	335.549	1.07466	0.340859	3.1528	0.00161714	0.0177373	SRGAP1	SLIT-ROBO Rho GTPase activating protein 1	332.538	447.287	584.84	240.991	231.705	175.934	turquoise	0.883573	0.865236
ENSG00000117448	299.713	0.558619	0.307571	1.81623	0.0693353	0.225642	AKR1A1	aldo-keto reductase family 1 member A1	293.624	413.438	363.498	207.52	286.706	233.493	turquoise	0.813974	0.86523
ENSG00000072071	296.097	1.3268	0.514266	2.57998	0.00988059	0.0620806	ADGRL1	adhesion G protein-coupled receptor L1	345.509	405.218	519.964	54.8924	230.535	220.461	turquoise	0.769984	0.865158
ENSG00000062524	50.4449	4.54355	0.988859	4.59474	4.33291e-06	0.000242429	LTK	leukocyte receptor tyrosine kinase	14.1506	185.684	90.636	0	3.51068	8.6881	turquoise	0.800264	0.865114
ENSG00000172830	139.012	0.763184	0.392569	1.94407	0.0518866	0.188774	SSH3	slingshot protein phosphatase 3	167.448	200.191	157.42	61.5866	118.193	129.236	turquoise	0.777129	0.865061
ENSG00000211445	2948.58	1.70087	0.449031	3.78787	0.000151947	0.00330214	GPX3	glutathione peroxidase 3	4885.48	5270.73	3373.57	913.089	2374.39	874.24	turquoise	0.87517	0.865049
ENSG00000019549	233.312	2.29159	0.552017	4.15131	3.30576e-05	0.00110318	SNAI2	snail family transcriptional repressor 2	453.997	206.961	501.837	44.1817	145.108	47.7846	turquoise	0.874659	0.865036
ENSG00000251474	237.63	0.374887	0.278328	1.34693	0.178004	0.403875	RPL32P3	ribosomal protein L32 pseudogene 3	245.276	289.165	270	222.247	188.407	210.686	turquoise	0.884718	0.864885
ENSG00000259366	169.027	1.18257	0.392748	3.01101	0.00260382	0.0249062	NA	NA	163.911	310.441	228.975	116.479	74.8946	119.461	turquoise	0.859284	0.864837
ENSG00000261390	10.8463	0.703272	0.743662	0.945688	0.344308	0.592864	MAFTRR	MAF transcriptional regulator RNA	11.7921	16.9244	11.4488	8.03304	8.1916	8.6881	turquoise	0.852319	0.864778
ENSG00000265888	1.9575	4.17484	2.25673	1.84995	0.0643204	NA	DSCAS	DSC1/DSC2 antisense RNA	3.53764	7.2533	0.954063	0	0	0	turquoise	0.883996	0.864692
ENSG00000264057	8.56361	1.91751	0.966911	1.98312	0.0473536	NA	NA	NA	11.7921	13.5395	15.265	2.67768	7.02137	1.08601	turquoise	0.885469	0.864649
ENSG00000108679	1182.38	1.66003	0.448139	3.70428	0.000211992	0.00419717	LGALS3BP	galectin 3 binding protein	792.431	1937.6	2658.97	471.272	562.88	671.156	turquoise	0.809154	0.864612
ENSG00000074621	194.249	1.17004	0.359533	3.25433	0.00113661	0.0138696	SLC24A1	solute carrier family 24 member 1	201.645	341.872	262.367	148.611	110.001	100.999	turquoise	0.89851	0.864526
ENSG00000189184	902.452	2.3846	0.489231	4.87418	1.09263e-06	8.43597e-05	PCDH18	protocadherin 18	1155.63	2696.78	691.695	295.884	244.578	330.148	turquoise	0.873888	0.864507
ENSG00000110446	118.867	0.859779	0.409819	2.09795	0.0359099	0.149265	SLC15A3	solute carrier family 15 member 3	122.638	133.461	204.169	56.2313	92.448	104.257	turquoise	0.779649	0.864494
ENSG00000230876	8.97304	1.53567	0.925718	1.65889	0.0971377	NA	LINC00486	long intergenic non-protein coding RNA 486	14.1506	16.4408	9.54063	2.67768	2.34046	8.6881	turquoise	0.828086	0.864462
ENSG00000174718	1185.17	0.434298	0.245824	1.76671	0.0772776	0.241322	RESF1	retroelement silencing factor 1	1284.16	1521.26	1280.35	1068.39	1023.95	932.885	turquoise	0.906113	0.86442
ENSG00000043143	495.89	0.255965	0.255897	1.00027	0.317181	0.566158	JADE2	jade family PHD finger 2	492.911	537.711	588.657	417.718	483.304	455.039	turquoise	0.798751	0.864374
ENSG00000112837	250.566	1.41834	0.408158	3.47497	0.000510901	0.00799805	TBX18	T-box transcription factor 18	469.327	406.668	218.48	97.7353	143.938	167.246	turquoise	0.858878	0.864288
ENSG00000136235	1196.58	1.86041	0.436441	4.26268	2.01987e-05	0.000755677	GPNMB	glycoprotein nmb	949.267	1970	2709.54	540.891	645.966	363.814	turquoise	0.865432	0.864146
ENSG00000162337	654.718	0.740781	0.312765	2.36849	0.0178606	0.0931339	LRP5	LDL receptor related protein 5	791.252	1006.76	659.257	400.313	587.455	483.276	turquoise	0.839135	0.864138
ENSG00000134853	2149.39	1.22657	0.343874	3.56691	0.000361217	0.00620987	PDGFRA	platelet derived growth factor receptor alpha	2556.53	2151.33	4327.63	1387.04	1266.19	1207.65	turquoise	0.881924	0.864092
ENSG00000276043	41.0678	1.59112	0.605525	2.62767	0.00859714	0.0566507	UHRF1	ubiquitin like with PHD and ring finger domains 1	34.1972	56.5757	94.4522	13.3884	15.213	32.5804	turquoise	0.795748	0.864028
ENSG00000066468	62.8593	3.11702	0.650391	4.79253	1.64694e-06	0.000114907	FGFR2	fibroblast growth factor receptor 2	87.2618	201.158	49.6113	14.7272	7.02137	17.3762	turquoise	0.875996	0.864009
ENSG00000153446	85.0455	4.92168	0.850039	5.78995	7.04072e-09	1.47247e-06	C16orf89	chromosome 16 open reading frame 89	23.5843	156.671	313.887	2.67768	5.85114	7.60209	turquoise	0.822154	0.864002
ENSG00000177096	22.3386	1.47937	0.647776	2.28376	0.0223855	0.109022	PHETA2	PH domain containing endocytic trafficking adaptor 2	31.8388	22.2434	44.8409	10.7107	7.02137	17.3762	turquoise	0.852239	0.863822
ENSG00000165194	187.209	1.33192	0.394427	3.37684	0.000733245	0.0101836	PCDH19	protocadherin 19	383.244	199.224	222.297	81.6692	121.704	115.117	turquoise	0.878365	0.863822
ENSG00000197705	3.48471	3.93087	1.70995	2.29882	0.0215153	NA	KLHL14	kelch like family member 14	7.07528	6.76974	5.72438	1.33884	0	0	turquoise	0.938343	0.863796
ENSG00000111644	17.2837	2.31008	0.831714	2.7775	0.00547792	0.0420527	ACRBP	acrosin binding protein	20.0466	15.9573	50.5653	2.67768	4.68091	9.77411	turquoise	0.819301	0.863762
ENSG00000129538	816.109	1.18922	0.395223	3.00898	0.00262128	0.0250288	RNASE1	ribonuclease A family member 1, pancreatic	727.574	1271.74	1404.38	373.536	705.648	413.771	turquoise	0.823689	0.863744
ENSG00000141524	257.768	0.624457	0.343246	1.81927	0.06887	0.224709	TMC6	transmembrane channel like 6	297.162	304.638	336.784	159.322	168.513	280.191	turquoise	0.787958	0.863698
ENSG00000280206	15.2928	1.00415	0.684669	1.46662	0.14248	0.353956	NA	NA	23.5843	16.9244	20.9894	8.03304	7.02137	15.2042	turquoise	0.83992	0.863504
ENSG00000258725	7.25216	0.539563	0.875195	0.616506	0.53756	NA	PRC1-AS1	PRC1 antisense RNA 1	7.07528	8.2204	10.4947	5.35536	5.85114	6.51608	turquoise	0.804794	0.863129
ENSG00000230630	279.627	1.90235	0.413121	4.60482	4.12827e-06	0.000233404	NA	NA	602.578	448.254	272.862	113.801	154.47	85.795	turquoise	0.912478	0.863125
ENSG00000182950	2.68059	2.63711	1.83252	1.43906	0.150133	NA	ODF3L1	outer dense fiber of sperm tails 3 like 1	2.35843	7.73685	3.81625	0	0	2.17203	turquoise	0.794049	0.863112
ENSG00000135046	1941.74	1.70031	0.36738	4.6282	3.68851e-06	0.00021358	ANXA1	annexin A1	2989.31	4024.13	1894.77	1064.38	980.651	697.22	turquoise	0.913768	0.863048
ENSG00000198286	20.3424	1.85341	0.772702	2.39861	0.0164575	0.0882308	CARD11	caspase recruitment domain family member 11	14.1506	35.7829	45.795	2.67768	11.7023	11.9461	turquoise	0.776559	0.86297
ENSG00000121903	258.545	0.760822	0.319715	2.37969	0.0173272	0.0912359	ZSCAN20	zinc finger and SCAN domain containing 20	354.943	242.744	378.763	171.372	203.62	199.826	turquoise	0.862836	0.862924
ENSG00000141985	238.935	0.822043	0.378743	2.17045	0.0299728	0.132142	SH3GL1	SH3 domain containing GRB2 like 1, endophilin A2	252.352	314.31	349.187	109.785	236.386	171.59	turquoise	0.78989	0.862855
ENSG00000086730	62.5456	1.0523	0.427718	2.46027	0.0138832	0.0782054	LAT2	linker for activation of T cells family member 2	69.5736	69.1481	114.488	45.5206	37.4473	39.0965	turquoise	0.877601	0.862815
ENSG00000234185	9.32733	1.22665	0.833334	1.47198	0.141027	0.351726	NA	NA	11.7921	13.0559	14.3109	5.35536	8.1916	3.25804	turquoise	0.89131	0.862779
ENSG00000139946	366.401	0.989148	0.340985	2.90086	0.00372146	0.0321408	PELI2	pellino E3 ubiquitin protein ligase family member 2	556.589	567.691	337.738	199.487	277.344	259.557	turquoise	0.859984	0.862705
ENSG00000176678	23.8304	1.735	0.642161	2.70182	0.00689615	0.0490904	FOXL1	forkhead box L1	51.8854	22.2434	36.2544	8.03304	9.36183	15.2042	turquoise	0.872874	0.862645
ENSG00000116117	748.721	0.535041	0.27819	1.92329	0.0544438	0.19483	PARD3B	par-3 family cell polarity regulator beta	810.119	1064.78	782.331	559.635	685.754	589.705	turquoise	0.844636	0.862634
ENSG00000139970	87.3882	1.93297	0.517653	3.7341	0.000188384	0.00388695	RTN1	reticulon 1	58.9607	200.675	155.512	36.1487	33.9366	39.0965	turquoise	0.83202	0.862459
ENSG00000186866	248.545	0.551212	0.295043	1.86824	0.0617281	0.21076	POFUT2	protein O-fucosyltransferase 2	330.18	241.293	315.795	190.115	197.769	216.117	turquoise	0.871534	0.86243
ENSG00000081320	502.756	1.46964	0.384372	3.82348	0.000131581	0.00296795	STK17B	serine/threonine kinase 17b	662.718	560.438	993.179	266.429	354.579	179.192	turquoise	0.893226	0.862362
ENSG00000240579	3.42187	1.80137	1.41506	1.27299	0.203021	NA	NA	NA	3.53764	5.80264	6.67844	0	2.34046	2.17203	turquoise	0.761857	0.862341
ENSG00000232884	11.8164	2.171	0.91501	2.37265	0.0176612	0.0924678	NA	NA	14.1506	11.6053	32.4381	1.33884	7.02137	4.34405	turquoise	0.819605	0.862339
ENSG00000176155	434.393	0.450419	0.298853	1.50716	0.13177	0.336847	CCDC57	coiled-coil domain containing 57	490.553	485.487	529.505	290.528	348.728	461.555	turquoise	0.770998	0.862271
ENSG00000242818	8.36724	1.01903	0.85622	1.19015	0.233988	NA	RN7SL846P	RNA, 7SL, cytoplasmic 846, pseudogene	14.1506	8.2204	11.4488	4.01652	5.85114	6.51608	turquoise	0.855878	0.862269
ENSG00000175265	411.733	0.594729	0.265554	2.23958	0.0251185	0.117535	GOLGA8A	golgin A8 family member A	525.929	465.178	495.159	361.487	337.026	285.621	turquoise	0.93708	0.862254
ENSG00000251379	11.4187	2.67635	0.958197	2.7931	0.00522049	0.0406267	NA	NA	27.1219	23.6941	8.58656	1.33884	2.34046	5.43006	turquoise	0.863941	0.862178
ENSG00000112576	254.079	0.824673	0.345909	2.38407	0.0171222	0.0906045	CCND3	cyclin D3	290.086	262.086	422.65	151.289	223.514	174.848	turquoise	0.83415	0.862162
ENSG00000111181	8.68571	2.49705	1.27085	1.96487	0.0494296	NA	SLC6A12	solute carrier family 6 member 12	20.0466	10.1546	14.3109	0	0	7.60209	turquoise	0.822138	0.862155
ENSG00000005961	27.9157	1.76097	0.685455	2.56905	0.0101977	0.0634906	ITGA2B	integrin subunit alpha 2b	45.9893	24.6612	59.1519	6.6942	8.1916	22.8063	turquoise	0.82602	0.862033
ENSG00000275549	9.14632	2.08496	0.955765	2.18146	0.0291496	NA	STPG3-AS1	STPG3 antisense RNA 1	5.89607	21.2763	17.1731	2.67768	3.51068	4.34405	turquoise	0.813032	0.861968
ENSG00000279030	26.6848	1.73671	0.606234	2.86476	0.00417329	0.0348334	NA	NA	57.7814	26.5954	39.1166	9.37188	16.3832	10.8601	turquoise	0.89103	0.86161
ENSG00000259583	89.833	1.90344	0.549269	3.4654	0.000529442	0.00819599	LOC101927751	uncharacterized LOC101927751	115.563	78.3356	231.837	21.4214	53.8305	38.0104	turquoise	0.832013	0.861524
ENSG00000163359	16526.4	1.31747	0.386018	3.41298	0.000642574	0.00934617	COL6A3	collagen type VI alpha 3 chain	21537.1	14768.7	34459.8	7316.76	11678.9	9397.27	turquoise	0.841253	0.861484
ENSG00000116641	773.329	0.584703	0.262703	2.22572	0.0260329	0.120571	DOCK7	dedicator of cytokinesis 7	1066.01	935.675	782.331	610.511	645.966	599.479	turquoise	0.905952	0.861476
ENSG00000105639	87.8063	1.63767	0.595279	2.7511	0.00593956	0.0445488	JAK3	Janus kinase 3	79.0073	109.283	210.848	20.0826	31.5962	76.0209	turquoise	0.779291	0.861421
ENSG00000127946	880.763	0.793266	0.37237	2.13032	0.0331453	0.141551	HIP1	huntingtin interacting protein 1	1058.93	1226.77	1065.69	372.198	669.371	891.616	turquoise	0.762888	0.86142
ENSG00000226237	53.0915	1.13807	0.439288	2.59071	0.00957778	0.060824	GAS1RR	GAS1 adjacent regulatory RNA	88.441	53.6744	77.2791	33.471	37.4473	28.2363	turquoise	0.909566	0.861395
ENSG00000236069	3.48813	4.97433	1.94017	2.56386	0.0103514	NA	NA	NA	7.07528	1.45066	12.4028	0	0	0	turquoise	0.880303	0.86139
ENSG00000169515	304.706	1.98372	0.690603	2.87245	0.00407299	0.0343122	CCDC8	coiled-coil domain containing 8	332.538	798.83	328.198	24.0991	94.7885	249.783	turquoise	0.772314	0.861363
ENSG00000184293	7.59289	2.18773	1.15157	1.89979	0.057461	NA	CLECL1	C-type lectin like 1	12.9713	11.1217	13.3569	0	7.02137	1.08601	turquoise	0.823759	0.86134
ENSG00000105088	58.029	1.83425	0.597604	3.06934	0.00214535	0.0217678	OLFM2	olfactomedin 2	51.8854	110.25	109.717	26.7768	9.36183	40.1825	turquoise	0.837167	0.861268
ENSG00000250722	650.253	1.18452	0.363979	3.25436	0.00113647	0.0138696	SELENOP	selenoprotein P	543.617	1152.79	1012.26	393.619	451.708	347.524	turquoise	0.844627	0.861168
ENSG00000269713	455.208	0.859004	0.330061	2.60256	0.00925309	0.0595521	NBPF9	NBPF member 9	507.062	724.363	528.551	285.173	418.942	267.159	turquoise	0.858301	0.861162
ENSG00000155465	102.381	1.06143	0.394646	2.68957	0.00715438	0.0504092	SLC7A7	solute carrier family 7 member 7	126.176	99.6119	189.858	65.6032	67.8732	65.1608	turquoise	0.867123	0.861133
ENSG00000025434	157.106	1.55233	0.453047	3.42643	0.000611574	0.00901705	NR1H3	nuclear receptor subfamily 1 group H member 3	129.713	370.402	202.261	74.975	78.4053	86.881	turquoise	0.831974	0.861109
ENSG00000278897	21.7985	1.20168	0.659328	1.82258	0.0683667	0.223711	NA	NA	28.3011	34.3323	28.6219	5.35536	22.2343	11.9461	turquoise	0.807389	0.86107
ENSG00000185518	183.121	0.816106	0.341022	2.39312	0.016706	0.0891854	SV2B	synaptic vesicle glycoprotein 2B	188.674	304.155	207.032	140.578	118.193	140.096	turquoise	0.859513	0.861063
ENSG00000143196	768.019	2.03909	0.519616	3.92423	8.70061e-05	0.00223918	DPT	dermatopontin	448.101	1907.13	1350.95	191.454	380.324	330.148	turquoise	0.797798	0.861007
ENSG00000253304	70.8527	1.75921	0.608045	2.89323	0.00381302	0.0326456	TMEM200B	transmembrane protein 200B	55.423	167.793	104.947	12.0496	47.9794	36.9244	turquoise	0.784113	0.860908
ENSG00000120457	52.8673	1.55629	0.607836	2.56037	0.0104559	0.0645053	KCNJ5	potassium inwardly rectifying channel subfamily J member 5	41.2725	79.3027	116.396	10.7107	30.4259	39.0965	turquoise	0.767229	0.860832
ENSG00000287536	14.5113	1.11497	0.688849	1.6186	0.105534	0.293169	NA	NA	15.3298	19.3421	24.8056	9.37188	11.7023	6.51608	turquoise	0.873486	0.860786
ENSG00000144730	549.395	1.53093	0.44819	3.41581	0.000635932	0.00929615	IL17RD	interleukin 17 receptor D	1173.32	563.823	712.685	147.272	375.643	323.632	turquoise	0.837802	0.860731
ENSG00000196605	224.038	0.776669	0.36861	2.10702	0.0351157	0.147188	ZNF846	zinc finger protein 846	285.37	236.941	327.244	104.43	201.279	188.966	turquoise	0.790111	0.860713
ENSG00000078124	496.022	1.12753	0.360804	3.12505	0.00177773	0.0190174	ACER3	alkaline ceramidase 3	561.305	978.712	500.883	283.834	359.26	292.137	turquoise	0.855742	0.860644
ENSG00000075624	10545.4	0.643912	0.296594	2.17103	0.0299293	0.132003	ACTB	actin beta	13969	10276	14337.7	6463.92	8488.84	9737.19	turquoise	0.812949	0.860599
ENSG00000286407	6.15871	2.4282	1.21884	1.99222	0.0463466	NA	NA	NA	8.25449	8.70396	14.3109	1.33884	0	4.34405	turquoise	0.842949	0.860567
ENSG00000224418	8.98244	1.34156	0.875628	1.53211	0.125495	NA	NA	NA	14.1506	14.9901	9.54063	2.67768	8.1916	4.34405	turquoise	0.845131	0.860519
ENSG00000104549	83.9056	1.10906	0.401797	2.76025	0.00577571	0.043731	SQLE	squalene epoxidase	149.76	86.0725	108.763	46.8594	62.0221	49.9566	turquoise	0.892811	0.860378
ENSG00000230322	35.641	0.894446	0.494826	1.8076	0.0706694	0.228264	NA	NA	34.1972	49.3224	55.3356	22.7603	31.5962	20.6342	turquoise	0.842349	0.860377
ENSG00000111145	581.122	0.556761	0.274875	2.02551	0.0428155	0.166689	ELK3	ETS transcription factor ELK3	826.628	612.662	637.314	428.429	482.134	499.566	turquoise	0.874328	0.860348
ENSG00000188167	99.8933	0.427375	0.34916	1.22401	0.220949	0.457773	TMPPE	transmembrane protein with metallophosphoesterase domain	95.5163	117.503	130.707	72.2974	87.7671	95.5691	turquoise	0.766549	0.860335
ENSG00000060558	16.7909	1.96259	0.893186	2.1973	0.0279993	0.126152	GNA15	G protein subunit alpha 15	20.0466	21.2763	39.1166	0	10.5321	9.77411	turquoise	0.768958	0.860189
ENSG00000182575	127.627	0.873616	0.425262	2.0543	0.0399467	0.159924	NXPH3	neurexophilin 3	117.921	191.487	186.042	53.5536	99.4694	117.289	turquoise	0.754215	0.860145
ENSG00000273253	12.1028	1.44362	0.856296	1.68589	0.0918173	0.269076	NA	NA	18.8674	13.5395	20.9894	2.67768	3.51068	13.0322	turquoise	0.800661	0.860125
ENSG00000286977	12.1931	1.44782	0.837222	1.72931	0.0837538	0.254663	NA	NA	18.8674	12.0888	22.8975	2.67768	4.68091	11.9461	turquoise	0.800885	0.860087
ENSG00000173535	9.76737	2.17695	0.949458	2.29283	0.0218578	0.107131	TNFRSF10C	TNF receptor superfamily member 10c	7.07528	20.7928	20.0353	2.67768	5.85114	2.17203	turquoise	0.834697	0.86007
ENSG00000152284	145.551	0.725139	0.341503	2.12338	0.0337223	0.143189	TCF7L1	transcription factor 7 like 1	176.882	141.681	226.113	101.752	119.363	107.515	turquoise	0.857587	0.860029
ENSG00000259343	15.3715	1.72291	0.888997	1.93804	0.0526189	0.190306	NA	NA	28.3011	24.6612	18.1272	1.33884	3.51068	16.2902	turquoise	0.799744	0.859931
ENSG00000054219	21.0529	1.50442	0.68085	2.20962	0.0271313	0.123664	LY75	lymphocyte antigen 75	25.9427	25.6283	41.9788	10.7107	4.68091	17.3762	turquoise	0.842403	0.859911
ENSG00000150681	44.276	2.30864	0.589725	3.91477	9.0489e-05	0.00228782	RGS18	regulator of G protein signaling 18	73.1112	69.1481	78.2331	28.1156	10.5321	6.51608	turquoise	0.935004	0.859892
ENSG00000283378	11.4837	2.31657	0.995583	2.32685	0.0199733	0.100713	CNTNAP3C	contactin associated protein family member 3C	17.6882	18.8586	20.9894	2.67768	0	8.6881	turquoise	0.847997	0.859869
ENSG00000167461	101.98	0.597492	0.333266	1.79283	0.0729994	0.232994	RAB8A	RAB8A, member RAS oncogene family	121.459	117.987	128.798	95.0576	72.5542	76.0209	turquoise	0.926849	0.859859
ENSG00000120833	307.516	2.14688	0.557066	3.8539	0.000116252	0.00272243	SOCS2	suppressor of cytokine signaling 2	739.367	273.208	493.25	44.1817	191.917	103.171	turquoise	0.848533	0.859753
ENSG00000107099	522.139	1.39608	0.401306	3.47885	0.000503569	0.00792938	DOCK8	dedicator of cytokinesis 8	496.449	929.873	843.391	340.065	175.534	347.524	turquoise	0.857813	0.859698
ENSG00000148429	190.136	0.779809	0.326677	2.3871	0.016982	0.0902119	USP6NL	USP6 N-terminal like	235.843	279.494	205.123	153.967	110.001	156.386	turquoise	0.884312	0.859584
ENSG00000135506	1180.97	0.534405	0.278626	1.918	0.0551105	0.196282	OS9	OS9 endoplasmic reticulum lectin	1097.85	1502.88	1590.42	902.378	1063.74	928.541	turquoise	0.818884	0.859529
ENSG00000112655	141.454	1.80485	0.66358	2.71987	0.00653074	0.0473877	PTK7	protein tyrosine kinase 7 (inactive)	169.807	153.77	336.784	10.7107	84.2564	93.3971	turquoise	0.77113	0.859436
ENSG00000286695	2.44659	4.50637	2.15899	2.08726	0.0368649	NA	NA	NA	1.17921	10.6382	2.86219	0	0	0	turquoise	0.84574	0.859314
ENSG00000112343	881.56	1.28738	0.326976	3.93723	8.2429e-05	0.00214704	TRIM38	tripartite motif containing 38	1649.72	872.33	1230.74	555.619	486.815	494.136	turquoise	0.913981	0.859258
ENSG00000266805	31.6736	0.992231	0.501166	1.97984	0.047721	0.178962	NA	NA	49.5269	31.431	45.795	22.7603	19.8939	20.6342	turquoise	0.9076	0.85925
ENSG00000131711	3202.04	1.53752	0.340137	4.52029	6.17553e-06	0.000313347	MAP1B	microtubule associated protein 1B	4707.42	4284.76	5296.96	2138.13	1741.3	1043.66	turquoise	0.929009	0.85923
ENSG00000168356	51.1095	1.64405	0.634849	2.58967	0.00960679	0.0609056	SCN11A	sodium voltage-gated channel alpha subunit 11	60.1399	113.151	59.1519	14.7272	11.7023	47.7846	turquoise	0.807189	0.859196
ENSG00000166831	35.6811	0.921856	0.550084	1.67585	0.0937682	0.272402	RBPMS2	RNA binding protein, mRNA processing factor 2	48.3477	44.4869	47.7031	10.7107	28.0855	34.7524	turquoise	0.768773	0.859194
ENSG00000147168	8.00983	2.57376	1.16532	2.20864	0.0272	NA	IL2RG	interleukin 2 receptor subunit gamma	4.71685	17.4079	19.0813	0	4.68091	2.17203	turquoise	0.777767	0.858912
ENSG00000215146	69.7353	1.09169	0.44631	2.44603	0.0144438	0.080417	LOC441666	zinc finger protein 91 pseudogene	61.3191	122.822	100.177	38.8264	56.171	39.0965	turquoise	0.827657	0.858902
ENSG00000179300	6.37746	3.95018	1.52969	2.58233	0.00981343	NA	RTL3	retrotransposon Gag like 3	18.8674	3.86842	13.3569	0	0	2.17203	turquoise	0.856818	0.85881
ENSG00000119280	1144.46	0.807609	0.267234	3.0221	0.00251027	0.0242507	C1orf198	chromosome 1 open reading frame 198	1656.79	1430.83	1282.26	958.609	791.074	747.177	turquoise	0.935456	0.858613
ENSG00000101104	71.9111	1.60433	0.516266	3.10757	0.00188634	0.019831	PABPC1L	poly(A) binding protein cytoplasmic 1 like	94.337	64.7961	166.007	29.4545	26.9153	49.9566	turquoise	0.836146	0.858606
ENSG00000225871	13.7671	1.71637	0.904957	1.89663	0.0578765	0.202127	NA	NA	18.8674	23.6941	20.9894	0	8.1916	10.8601	turquoise	0.760143	0.858575
ENSG00000251186	4.67064	1.00743	1.10475	0.911903	0.36182	NA	NA	NA	4.71685	8.2204	5.72438	2.67768	2.34046	4.34405	turquoise	0.807644	0.858512
ENSG00000196743	466.93	0.566587	0.30654	1.84833	0.0645543	0.216157	GM2A	GM2 ganglioside activator	439.846	556.086	676.43	315.966	420.112	393.137	turquoise	0.785461	0.858483
ENSG00000136542	35.4973	0.916825	0.493925	1.8562	0.0634245	0.214117	GALNT5	polypeptide N-acetylgalactosaminyltransferase 5	45.9893	36.2665	57.2438	25.438	18.7237	29.3223	turquoise	0.864056	0.858344
ENSG00000166546	82.7593	1.4859	0.5126	2.89876	0.00374643	0.0322592	BEAN1	brain expressed associated with NEDD4 1	80.1865	191.971	93.4981	26.7768	58.5114	45.6125	turquoise	0.808117	0.858155
ENSG00000289617	11.5029	1.77315	0.815011	2.17561	0.0295842	0.131207	NA	NA	11.7921	23.2105	18.1272	8.03304	3.51068	4.34405	turquoise	0.888844	0.858141
ENSG00000185201	294.616	0.915064	0.337965	2.70757	0.00677774	0.0485707	IFITM2	interferon induced transmembrane protein 2	371.452	429.395	353.957	184.76	275.004	153.128	turquoise	0.879725	0.858118
ENSG00000102524	64.4111	1.90555	0.510558	3.73229	0.000189744	0.00390457	TNFSF13B	TNF superfamily member 13b	76.6488	78.3356	149.788	36.1487	29.2557	16.2902	turquoise	0.89639	0.858076
ENSG00000105717	13.2874	1.72313	0.829255	2.07793	0.0377162	0.15393	PBX4	PBX homeobox 4	9.4337	22.2434	29.5759	2.67768	8.1916	7.60209	turquoise	0.780127	0.858007
ENSG00000224072	45.1605	0.480501	0.416143	1.15465	0.248232	0.489488	VEZTP1	VEZT pseudogene 1	58.9607	52.2237	46.7491	38.8264	35.1068	39.0965	turquoise	0.905713	0.857994
ENSG00000279853	6.5536	1.20901	0.967117	1.25012	0.211256	NA	NA	NA	11.7921	6.28619	9.54063	2.67768	4.68091	4.34405	turquoise	0.857341	0.857973
ENSG00000108465	136.081	0.433884	0.310893	1.39561	0.162833	0.383278	CDK5RAP3	CDK5 regulatory subunit associated protein 3	141.506	155.704	171.731	119.157	125.214	103.171	turquoise	0.881336	0.857951
ENSG00000167767	64.5397	3.52127	0.694252	5.07202	3.93606e-07	3.94356e-05	KRT80	keratin 80	195.749	55.6086	104.947	13.3884	2.34046	15.2042	turquoise	0.902483	0.857947
ENSG00000276248	87.0959	0.474824	0.352484	1.34708	0.177954	0.403875	NA	NA	99.0539	96.2271	108.763	65.6032	87.7671	65.1608	turquoise	0.853322	0.857883
ENSG00000140743	166.274	1.08595	0.379548	2.86118	0.0042207	0.0351171	CDR2	cerebellar degeneration related protein 2	290.086	232.105	156.466	85.6858	102.98	130.322	turquoise	0.858518	0.857873
ENSG00000101307	12.0551	2.26353	1.02115	2.21665	0.0266473	0.122234	SIRPB1	signal regulatory protein beta 1	8.25449	20.3092	31.4841	0	4.68091	7.60209	turquoise	0.756047	0.85787
ENSG00000167173	151.697	0.731286	0.398213	1.83642	0.0662954	0.219433	C15orf39	chromosome 15 open reading frame 39	155.656	208.411	204.169	69.6197	117.023	155.3	turquoise	0.747243	0.857864
ENSG00000122733	12.9767	1.10277	0.725768	1.51946	0.128648	0.332941	PHF24	PHD finger protein 24	23.5843	15.4737	14.3109	5.35536	9.36183	9.77411	turquoise	0.849765	0.857838
ENSG00000110080	135.859	0.936113	0.4319	2.16743	0.0302022	0.132664	ST3GAL4	ST3 beta-galactoside alpha-2,3-sialyltransferase 4	168.627	166.826	200.353	48.1982	133.406	97.7411	turquoise	0.785581	0.857837
ENSG00000109680	228.713	0.448946	0.285189	1.5742	0.11544	0.31111	TBC1D19	TBC1 domain family member 19	294.803	253.382	244.24	182.082	215.322	182.45	turquoise	0.88921	0.857834
ENSG00000090376	619.726	0.937806	0.302019	3.10512	0.00190203	0.019936	IRAK3	interleukin 1 receptor associated kinase 3	784.177	801.731	856.748	460.561	506.709	308.428	turquoise	0.911858	0.85776
ENSG00000166246	19.3617	0.946311	0.638922	1.4811	0.138579	0.34816	C16orf71	chromosome 16 open reading frame 71	23.5843	19.8257	33.3922	8.03304	12.8725	18.4622	turquoise	0.784177	0.857602
ENSG00000175567	441.42	0.840282	0.366425	2.29319	0.0218373	0.107054	UCP2	uncoupling protein 2	620.266	463.727	616.325	191.454	374.473	382.276	turquoise	0.790324	0.857551
ENSG00000008130	507.953	0.644841	0.307594	2.0964	0.0360463	0.149642	NADK	NAD kinase	496.449	706.471	655.441	396.297	320.643	472.416	turquoise	0.822487	0.857544
ENSG00000139178	299.944	1.13045	0.345037	3.27633	0.00105167	0.0131481	C1RL	complement C1r subcomponent like	313.671	444.869	476.077	222.247	205.96	136.838	turquoise	0.895541	0.857464
ENSG00000285230	30.4933	0.991698	0.534266	1.85619	0.0634271	0.214117	RALY-AS1	RALY antisense RNA 1	42.4517	44.9704	34.3463	20.0826	12.8725	28.2363	turquoise	0.855466	0.857396
ENSG00000174946	16.2587	2.7113	1.03006	2.63219	0.0084837	0.05623	GPR171	G protein-coupled receptor 171	40.0932	22.727	21.9434	0	11.7023	1.08601	turquoise	0.850481	0.857191
ENSG00000265033	6.33293	2.22296	1.37139	1.62095	0.105028	NA	RN7SL262P	RNA, 7SL, cytoplasmic 262, pseudogene	9.4337	7.73685	14.3109	0	0	6.51608	turquoise	0.792852	0.857178
ENSG00000180979	325.993	0.31464	0.26884	1.17036	0.241855	0.48183	LRRC57	leucine rich repeat containing 57	389.14	334.135	361.59	259.735	315.962	295.395	turquoise	0.837034	0.857122
ENSG00000090520	224.59	0.271586	0.276951	0.980629	0.326776	0.575417	DNAJB11	DnaJ heat shock protein family (Hsp40) member B11	260.606	249.513	227.067	187.438	217.662	205.256	turquoise	0.846597	0.857088
ENSG00000257108	10.3808	1.48841	0.860262	1.73018	0.0835978	0.254429	NHLRC4	NHL repeat containing 4	10.6129	11.6053	23.8516	2.67768	7.02137	6.51608	turquoise	0.793683	0.85708
ENSG00000232284	44.9261	0.449955	0.43316	1.03877	0.29891	0.54651	GNG12-AS1	GNG12, DIRAS3 and WLS antisense RNA 1	45.9893	58.0264	51.5194	29.4545	43.2984	41.2685	turquoise	0.765433	0.857077
ENSG00000241228	4.73189	0.986425	1.08893	0.905868	0.365006	NA	NA	NA	5.89607	6.28619	6.67844	2.67768	4.68091	2.17203	turquoise	0.867948	0.857041
ENSG00000197372	114.936	0.484201	0.339824	1.42486	0.154198	0.37183	ZNF675	zinc finger protein 675	123.817	116.536	162.191	87.0246	93.6183	106.429	turquoise	0.810499	0.857029
ENSG00000102362	176.579	0.949567	0.338808	2.80267	0.00506815	0.0397861	SYTL4	synaptotagmin like 4	204.004	278.527	214.664	136.562	133.406	92.3111	turquoise	0.903659	0.856949
ENSG00000205978	541.747	0.936029	0.353145	2.65055	0.00803606	0.0544029	NYNRIN	NYN domain and retroviral integrase containing	732.291	494.191	909.222	281.156	401.388	432.233	turquoise	0.819466	0.856914
ENSG00000165275	164.469	0.563705	0.316921	1.77869	0.0752909	0.23725	TRMT10B	tRNA methyltransferase 10B	173.344	222.918	191.767	143.256	110.001	145.526	turquoise	0.861066	0.856802
ENSG00000198715	89.3875	1.23017	0.488498	2.51828	0.0117931	0.0702726	GLMP	glycosylated lysosomal membrane protein	83.7241	114.119	178.41	30.7933	76.0648	53.2146	turquoise	0.789974	0.85674
ENSG00000286810	8.38815	1.53144	0.908776	1.68517	0.0919567	NA	NA	NA	15.3298	13.5395	8.58656	4.01652	2.34046	6.51608	turquoise	0.869945	0.856659
ENSG00000104368	474.432	1.14281	0.358489	3.18786	0.00143329	0.016326	PLAT	plasminogen activator, tissue type	553.051	708.405	697.42	358.809	181.385	347.524	turquoise	0.875972	0.856524
ENSG00000102387	5.72328	2.65848	1.3916	1.91037	0.056085	NA	TAF7L	TATA-box binding protein associated factor 7 like	7.07528	12.0888	10.4947	0	4.68091	0	turquoise	0.842448	0.856445
ENSG00000131981	663.296	1.4635	0.383374	3.81741	0.000134858	0.00301973	LGALS3	galectin 3	1147.37	1217.1	556.219	290.528	417.771	350.782	turquoise	0.869206	0.856429
ENSG00000287081	42.2739	0.760658	0.493371	1.54175	0.123133	0.324216	NA	NA	44.8101	58.5099	56.2897	22.7603	24.5748	46.6985	turquoise	0.770469	0.856359
ENSG00000141756	382.161	1.43765	0.436495	3.29363	0.000989036	0.0125766	FKBP10	FKBP prolyl isomerase 10	509.42	327.365	838.621	137.901	251.599	228.063	turquoise	0.821831	0.856287
ENSG00000065618	29.5874	0.684392	0.519526	1.31734	0.187725	0.416654	COL17A1	collagen type XVII alpha 1 chain	37.7348	32.8816	39.1166	18.7438	17.5534	31.4944	turquoise	0.808937	0.856207
ENSG00000197324	955.437	0.575365	0.302581	1.90152	0.0572334	0.200715	LRP10	LDL receptor related protein 10	1024.74	1115.07	1290.85	594.445	970.119	737.403	turquoise	0.798154	0.85614
ENSG00000251136	442.663	0.992933	0.363156	2.73418	0.00625367	0.0461021	LOC101929709	uncharacterized LOC101929709	607.295	660.534	499.929	220.909	429.474	237.837	turquoise	0.852133	0.856136
ENSG00000280138	370.779	0.461528	0.304395	1.51621	0.129465	0.33431	NA	NA	433.95	426.01	429.328	249.024	286.706	399.653	turquoise	0.773955	0.856
ENSG00000275056	34.2077	0.680162	0.48353	1.40666	0.159528	0.379257	NA	NA	43.6309	48.3553	34.3463	24.0991	22.2343	32.5804	turquoise	0.838808	0.855927
ENSG00000136193	427.622	1.15158	0.440974	2.61144	0.00901614	0.0583584	SCRN1	secernin 1	425.696	861.692	481.802	162	245.748	388.793	turquoise	0.77305	0.855919
ENSG00000104903	64.4296	1.3895	0.540989	2.56845	0.0102154	0.063513	LYL1	LYL1 basic helix-loop-helix family member	79.0073	66.7303	134.523	25.438	22.2343	58.6447	turquoise	0.808785	0.855891
ENSG00000149256	379.056	1.21654	0.35114	3.46454	0.000531137	0.0082016	TENM4	teneurin transmembrane protein 4	630.879	336.069	623.957	224.925	214.152	244.353	turquoise	0.88186	0.855849
ENSG00000229153	25.6389	1.60427	0.605633	2.64892	0.00807494	0.0545274	EPHA1-AS1	EPHA1 antisense RNA 1	30.6595	56.0922	28.6219	16.0661	9.36183	13.0322	turquoise	0.878476	0.855804
ENSG00000225094	4.45489	2.3005	1.48974	1.54423	0.122533	NA	NA	NA	9.4337	5.31908	7.6325	0	0	4.34405	turquoise	0.80875	0.855765
ENSG00000166634	16.8123	7.26641	1.60934	4.51514	6.32736e-06	0.000319768	SERPINB12	serpin family B member 12	2.35843	53.6744	44.8409	0	0	0	turquoise	0.82613	0.855731
ENSG00000126709	275.522	2.61117	0.497831	5.24509	1.56205e-07	1.84879e-05	IFI6	interferon alpha inducible protein 6	576.635	176.497	667.844	72.2974	78.4053	81.4509	turquoise	0.878868	0.855719
ENSG00000279012	1.96522	4.19211	2.28917	1.83128	0.0670595	NA	OR51B2	olfactory receptor family 51 subfamily B member 2	1.17921	8.70396	1.90813	0	0	0	turquoise	0.846409	0.855681
ENSG00000244464	6.02083	1.07785	1.01728	1.05954	0.289354	NA	NA	NA	8.25449	8.70396	7.6325	1.33884	5.85114	4.34405	turquoise	0.783995	0.855625
ENSG00000121807	39.4185	1.02333	0.577512	1.77197	0.0763993	0.239516	CCR2	C-C motif chemokine receptor 2	49.5269	49.3224	60.106	10.7107	23.4046	43.4405	turquoise	0.757245	0.855604
ENSG00000183535	36.1453	1.18272	0.567927	2.08252	0.0372951	0.152791	COL18A1-AS1	COL18A1 antisense RNA 1	51.8854	34.3323	64.8763	10.7107	25.745	29.3223	turquoise	0.794703	0.855576
ENSG00000197520	12.205	2.55889	0.941089	2.71907	0.00654656	0.0474708	FAM177B	family with sequence similarity 177 member B	22.405	16.4408	23.8516	4.01652	0	6.51608	turquoise	0.873067	0.855273
ENSG00000119408	334.552	0.682504	0.294842	2.31482	0.020623	0.102881	NEK6	NIMA related kinase 6	341.972	455.023	438.869	299.9	229.365	242.181	turquoise	0.888282	0.855087
ENSG00000166501	77.1715	1.35834	0.45345	2.99556	0.00273939	0.0258699	PRKCB	protein kinase C beta	62.4983	143.132	126.89	48.1982	42.1282	40.1825	turquoise	0.844346	0.854941
ENSG00000111199	4.81935	2.4402	1.49081	1.63683	0.101666	NA	TRPV4	transient receptor potential cation channel subfamily V member 4	5.89607	5.31908	13.3569	0	0	4.34405	turquoise	0.789376	0.854897
ENSG00000174885	4.64313	2.81526	1.44552	1.94758	0.0514654	NA	NLRP6	NLR family pyrin domain containing 6	2.35843	9.67106	12.4028	0	2.34046	1.08601	turquoise	0.77729	0.854681
ENSG00000198053	381.34	0.821443	0.299688	2.741	0.00612533	0.0455142	SIRPA	signal regulatory protein alpha	423.337	477.267	560.035	323.999	279.685	223.719	turquoise	0.906235	0.85465
ENSG00000279885	25.9787	1.09074	0.611491	1.78374	0.074466	0.235583	NA	NA	40.0932	34.8158	31.4841	10.7107	10.5321	28.2363	turquoise	0.809254	0.854629
ENSG00000267532	45.0719	1.46301	0.523136	2.79662	0.00516402	0.040322	MIR497HG	mir-497-195 cluster host gene	50.7062	100.579	46.7491	21.4214	29.2557	21.7203	turquoise	0.849127	0.854621
ENSG00000230020	3.59718	3.02092	1.56741	1.92733	0.0539389	NA	NHS-AS1	NHS antisense RNA 1	4.71685	9.67106	4.77031	1.33884	0	1.08601	turquoise	0.87676	0.854583
ENSG00000149591	1003	1.37024	0.375859	3.64563	0.00026674	0.00499204	TAGLN	transgelin	1785.33	1718.55	835.759	452.528	585.114	640.747	turquoise	0.859325	0.854563
ENSG00000104894	81.2271	1.23987	0.532393	2.32887	0.0198662	0.100354	CD37	CD37 molecule	82.5449	95.26	165.053	25.438	39.7878	79.2789	turquoise	0.766704	0.854541
ENSG00000263709	5.38309	2.10514	1.1369	1.85166	0.0640748	NA	NA	NA	11.7921	6.76974	7.6325	2.67768	2.34046	1.08601	turquoise	0.926549	0.854532
ENSG00000126759	9.523	1.90014	0.894641	2.12392	0.0336769	0.143086	CFP	complement factor properdin	9.4337	14.5066	20.9894	5.35536	4.68091	2.17203	turquoise	0.87838	0.854522
ENSG00000112699	81.9572	0.561742	0.365269	1.53789	0.124077	0.325648	GMDS	GDP-mannose 4,6-dehydratase	81.3657	95.26	116.396	69.6197	58.5114	70.5908	turquoise	0.84206	0.854419
ENSG00000283647	6.91416	2.11174	1.22844	1.71904	0.0856073	NA	NA	NA	5.89607	17.4079	10.4947	0	1.17023	6.51608	turquoise	0.755051	0.854399
ENSG00000165091	9.74848	1.19245	0.807063	1.47751	0.139538	0.34958	TMC1	transmembrane channel like 1	17.6882	13.5395	9.54063	5.35536	5.85114	6.51608	turquoise	0.88471	0.854149
ENSG00000115353	81.7011	1.43142	0.431735	3.31551	0.000914761	0.0119932	TACR1	tachykinin receptor 1	103.771	159.573	93.4981	58.909	38.6175	35.8384	turquoise	0.904718	0.854145
ENSG00000182389	131.744	1.41106	0.418971	3.36793	0.000757357	0.0104342	CACNB4	calcium voltage-gated channel auxiliary subunit beta 4	240.559	117.987	216.572	58.909	91.2778	65.1608	turquoise	0.874223	0.8541
ENSG00000124491	800.753	1.78242	0.414254	4.30272	1.68713e-05	0.000659574	F13A1	coagulation factor XIII A chain	1016.48	986.448	1719.22	412.363	466.921	203.084	turquoise	0.8978	0.854035
ENSG00000165533	108.755	1.16574	0.393834	2.95997	0.00307669	0.0281615	TTC8	tetratricopeptide repeat domain 8	199.287	148.451	103.993	57.5701	73.7244	69.5048	turquoise	0.879324	0.854003
ENSG00000287281	5.95364	2.42688	1.28363	1.89063	0.0586736	NA	LOC107985177	uncharacterized LOC107985177	7.07528	17.4079	5.72438	0	1.17023	4.34405	turquoise	0.778185	0.853787
ENSG00000164626	21.2466	1.77518	0.719156	2.46842	0.013571	0.0771124	KCNK5	potassium two pore domain channel subfamily K member 5	17.6882	54.1579	26.7138	5.35536	10.5321	13.0322	turquoise	0.792846	0.853745
ENSG00000277443	1582.66	1.0925	0.343038	3.18476	0.00144872	0.0164247	MARCKS	myristoylated alanine rich protein kinase C substrate	2653.23	1409.07	2403.28	876.94	933.842	1219.59	turquoise	0.85553	0.853698
ENSG00000214198	15.4644	1.18656	0.700374	1.69418	0.0902303	0.265744	TTC41P	tetratricopeptide repeat domain 41, pseudogene	25.9427	14.9901	23.8516	5.35536	12.8725	9.77411	turquoise	0.833483	0.85364
ENSG00000236641	9.46947	1.58569	0.881534	1.79879	0.0720522	0.231114	NA	NA	17.6882	14.5066	10.4947	2.67768	8.1916	3.25804	turquoise	0.865825	0.853516
ENSG00000176148	274.855	0.493392	0.307871	1.6026	0.109024	0.299628	TCP11L1	t-complex 11 like 1	301.879	358.796	303.392	180.743	277.344	226.977	turquoise	0.795093	0.853494
ENSG00000144893	185.458	2.61605	0.526003	4.97346	6.577e-07	5.93768e-05	MED12L	mediator complex subunit 12L	535.363	172.628	249.01	41.504	78.4053	35.8384	turquoise	0.896963	0.853466
ENSG00000115970	844.348	0.265102	0.237654	1.1155	0.264638	0.507304	THADA	THADA armadillo repeat containing	968.134	850.086	947.384	787.238	745.435	767.811	turquoise	0.903801	0.853421
ENSG00000111186	62.5338	1.22838	0.570275	2.15401	0.0312392	0.135795	WNT5B	Wnt family member 5B	81.3657	67.6974	114.488	13.3884	37.4473	60.8167	turquoise	0.763064	0.853373
ENSG00000173597	6.48773	3.2527	1.25013	2.6019	0.00927101	NA	SULT1B1	sulfotransferase family 1B member 1	10.6129	10.1546	14.3109	2.67768	1.17023	0	turquoise	0.921933	0.85337
ENSG00000181007	140.745	0.731193	0.353595	2.06788	0.038651	0.156561	ZFP82	ZFP82 zinc finger protein	139.147	208.895	178.41	111.124	83.0862	123.805	turquoise	0.83388	0.853097
ENSG00000175455	776.137	0.790708	0.274216	2.88352	0.0039326	0.0334434	CCDC14	coiled-coil domain containing 14	1083.7	1043.51	823.356	647.999	550.007	508.254	turquoise	0.925158	0.853069
ENSG00000140326	266.001	0.477364	0.320959	1.4873	0.136934	0.345439	CDAN1	codanin 1	268.861	338.487	321.519	172.71	215.322	279.105	turquoise	0.745905	0.853026
ENSG00000255350	6.41487	1.70928	1.15917	1.47458	0.140327	NA	MTCO1P15	MT-CO1 pseudogene 15	7.07528	10.1546	12.4028	0	2.34046	6.51608	turquoise	0.743342	0.853021
ENSG00000188783	1003.01	2.43355	0.509167	4.77947	1.75756e-06	0.000121735	PRELP	proline and arginine rich end leucine rich repeat protein	2551.82	1486.44	1039.93	240.991	535.965	162.902	turquoise	0.896577	0.852928
ENSG00000172794	25.1151	0.883035	0.567611	1.55571	0.119778	0.318772	RAB37	RAB37, member RAS oncogene family	29.4803	24.6612	43.8869	13.3884	17.5534	21.7203	turquoise	0.801209	0.852905
ENSG00000168748	2.38396	4.43098	2.1547	2.05643	0.0397413	NA	CA7	carbonic anhydrase 7	2.35843	1.45066	10.4947	0	0	0	turquoise	0.850336	0.852858
ENSG00000231028	28.1105	0.706228	0.509099	1.38721	0.165377	0.387091	LINC00271	long intergenic non-protein coding RNA 271	41.2725	34.8158	28.6219	18.7438	24.5748	20.6342	turquoise	0.874271	0.852581
ENSG00000122824	8.63696	4.31147	1.39019	3.10134	0.00192648	NA	NUDT10	nudix hydrolase 10	11.7921	10.6382	26.7138	2.67768	0	0	turquoise	0.904928	0.852505
ENSG00000290127	4.25977	2.19888	1.3522	1.62615	0.103917	NA	NA	NA	7.07528	10.1546	3.81625	0	2.34046	2.17203	turquoise	0.790697	0.852353
ENSG00000198856	215.095	0.629465	0.302634	2.07996	0.0375296	0.153518	OSTC	oligosaccharyltransferase complex non-catalytic subunit	293.624	215.181	275.724	164.677	186.066	155.3	turquoise	0.89175	0.852236
ENSG00000134285	98.1654	0.657062	0.390216	1.68384	0.0922123	0.269804	FKBP11	FKBP prolyl isomerase 11	133.251	118.954	108.763	50.8759	77.2351	99.9132	turquoise	0.780723	0.852188
ENSG00000227123	9.57176	1.0254	0.805176	1.2735	0.202839	0.435733	NA	NA	16.509	12.5724	9.54063	5.35536	5.85114	7.60209	turquoise	0.866539	0.852098
ENSG00000236709	6.44015	2.88271	1.27291	2.26467	0.0235332	NA	DAPK1-IT1	DAPK1 intronic transcript 1	4.71685	16.9244	12.4028	1.33884	0	3.25804	turquoise	0.825431	0.851981
ENSG00000124191	22.7288	1.59411	0.622246	2.56186	0.0104112	0.0643893	TOX2	TOX high mobility group box family member 2	29.4803	26.1119	46.7491	16.0661	8.1916	9.77411	turquoise	0.894634	0.851972
ENSG00000120875	304.154	3.15824	0.547834	5.76496	8.1678e-09	1.67564e-06	DUSP4	dual specificity phosphatase 4	587.248	883.935	169.823	56.2313	69.0435	58.6447	turquoise	0.876991	0.851932
ENSG00000135525	35.8285	1.84834	0.585702	3.15576	0.00160078	0.0176109	MAP7	microtubule associated protein 7	43.6309	82.204	41.9788	17.4049	21.0641	8.6881	turquoise	0.88233	0.851896
ENSG00000168461	476.009	2.25503	0.437595	5.15324	2.56021e-07	2.77133e-05	RAB31	RAB31, member RAS oncogene family	1127.33	459.375	774.699	190.115	202.449	102.085	turquoise	0.915642	0.851874
ENSG00000234263	15.8361	1.65412	0.711037	2.32635	0.0199998	0.100799	MAP3K5-AS1	MAP3K5 antisense RNA 1	24.7635	14.9901	32.4381	9.37188	5.85114	7.60209	turquoise	0.887351	0.851866
ENSG00000101695	275.485	1.39284	0.385897	3.60936	0.000306958	0.00548729	RNF125	ring finger protein 125	303.058	382.974	510.424	212.876	110.001	133.58	turquoise	0.894697	0.851855
ENSG00000099331	670.775	0.684284	0.332439	2.05837	0.0395543	0.158755	MYO9B	myosin IXB	674.51	726.78	1080	394.958	550.007	598.393	turquoise	0.770501	0.851653
ENSG00000225000	2.18572	3.22652	1.96027	1.64595	0.0997734	NA	NA	NA	4.71685	5.31908	1.90813	0	1.17023	0	turquoise	0.864866	0.851644
ENSG00000285867	18.0006	1.1237	0.654303	1.7174	0.0859062	0.25874	NA	NA	22.405	33.3652	18.1272	8.03304	15.213	10.8601	turquoise	0.82717	0.851622
ENSG00000165359	240.281	1.04903	0.34787	3.01557	0.00256497	0.0246221	INTS6L	integrator complex subunit 6 like	432.771	301.254	238.516	144.595	148.619	175.934	turquoise	0.880274	0.851593
ENSG00000168237	113.582	0.96212	0.414558	2.32084	0.0202957	0.10178	GLYCTK	glycerate kinase	142.685	199.707	107.809	53.5536	85.4267	92.3111	turquoise	0.802951	0.851464
ENSG00000100379	38.0187	1.23404	0.553557	2.22928	0.025795	0.119829	KCTD17	potassium channel tetramerization domain containing 17	58.9607	35.7829	65.8303	12.0496	31.5962	23.8923	turquoise	0.81682	0.851403
ENSG00000145050	92.5715	0.844848	0.41431	2.03917	0.0414331	0.163404	MANF	mesencephalic astrocyte derived neurotrophic factor	142.685	110.734	103.993	40.1652	80.7458	77.1069	turquoise	0.804438	0.851357
ENSG00000138795	28.1563	1.11165	0.540295	2.05748	0.0396396	0.159068	LEF1	lymphoid enhancer binding factor 1	41.2725	45.454	28.6219	20.0826	12.8725	20.6342	turquoise	0.884189	0.851323
ENSG00000174130	78.7236	1.46748	0.433392	3.38604	0.000709089	0.00998985	TLR6	toll like receptor 6	112.025	95.26	139.293	60.2478	35.1068	30.4084	turquoise	0.919142	0.851179
ENSG00000277758	99.7149	0.695998	0.397599	1.7505	0.0800317	0.246805	LOC102724488	synaptotagmin-15	115.563	149.418	104.947	54.8924	71.3839	102.085	turquoise	0.773808	0.851176
ENSG00000141480	206.549	1.18258	0.420557	2.81193	0.00492458	0.0390535	ARRB2	arrestin beta 2	182.778	261.602	415.971	97.7353	165.002	116.203	turquoise	0.80606	0.851155
ENSG00000255819	2.26631	3.2862	1.94688	1.68793	0.0914245	NA	NA	NA	4.71685	5.80264	1.90813	0	1.17023	0	turquoise	0.863068	0.851074
ENSG00000224536	11.2924	0.905265	0.756833	1.19612	0.231649	0.470028	LOC107985246	uncharacterized LOC107985246	12.9713	14.9901	16.2191	8.03304	4.68091	10.8601	turquoise	0.832183	0.851025
ENSG00000196666	90.6593	1.87718	0.585468	3.20629	0.00134456	0.0155716	FAM180B	family with sequence similarity 180 member B	110.846	111.701	205.123	24.0991	73.7244	18.4622	turquoise	0.849486	0.851016
ENSG00000271215	10.1635	1.26964	0.816634	1.55472	0.120012	0.319236	NA	NA	12.9713	11.1217	19.0813	6.6942	3.51068	7.60209	turquoise	0.857003	0.850974
ENSG00000171943	216.433	0.9966	0.41158	2.4214	0.0154608	0.0844851	SRGAP2C	SLIT-ROBO Rho GTPase activating protein 2C	182.778	376.688	305.3	96.3965	176.704	160.73	turquoise	0.76758	0.850948
ENSG00000123975	19.7196	1.39743	0.702188	1.99011	0.0465788	0.175996	CKS2	CDC28 protein kinase regulatory subunit 2	34.1972	25.1448	26.7138	8.03304	4.68091	19.5482	turquoise	0.833215	0.850938
ENSG00000169442	21.2002	2.06693	0.809186	2.55433	0.0106391	0.0652555	CD52	CD52 molecule	15.3298	41.5856	45.795	2.67768	16.3832	5.43006	turquoise	0.797413	0.850673
ENSG00000113361	234.15	0.634257	0.316023	2.007	0.0447497	0.17137	CDH6	cadherin 6	344.33	273.208	237.562	155.305	184.896	209.6	turquoise	0.843038	0.850595
ENSG00000166147	10113.4	0.856009	0.309545	2.76538	0.00568561	0.0432006	FBN1	fibrillin 1	11819.3	10291.5	16975.6	6797.29	8490.01	6306.48	turquoise	0.857003	0.850542
ENSG00000232860	17.8006	1.49808	0.714741	2.09598	0.0360838	0.149736	SMG7-AS1	SMG7 antisense RNA 1	25.9427	34.8158	18.1272	8.03304	4.68091	15.2042	turquoise	0.836694	0.850301
ENSG00000199719	2.11862	2.23733	1.93345	1.15717	0.247203	NA	NA	NA	2.35843	5.31908	2.86219	0	0	2.17203	turquoise	0.7787	0.850283
ENSG00000169635	101.421	0.489573	0.364441	1.34336	0.179157	0.405593	HIC2	HIC ZBTB transcriptional repressor 2	97.8747	130.559	126.89	64.2643	90.1076	98.8272	turquoise	0.741838	0.850229
ENSG00000246575	18.9137	1.58997	0.69881	2.27526	0.0228903	0.110375	NA	NA	21.2258	18.375	45.795	6.6942	10.5321	10.8601	turquoise	0.815442	0.850204
ENSG00000010322	1228.81	0.621845	0.319375	1.94707	0.0515265	0.187997	NISCH	nischarin	1417.41	1254.82	1797.45	741.717	924.48	1236.97	turquoise	0.772677	0.850119
ENSG00000272636	7.18627	1.39314	0.948991	1.46803	0.142097	NA	DOC2B	double C2 domain beta	14.1506	6.76974	10.4947	2.67768	4.68091	4.34405	turquoise	0.858818	0.85008
ENSG00000146151	108.422	0.844824	0.404761	2.08722	0.0368683	0.151677	HMGCLL1	3-hydroxymethyl-3-methylglutaryl-CoA lyase like 1	108.488	117.02	192.721	58.909	85.4267	87.967	turquoise	0.783337	0.850036
ENSG00000112297	514.068	1.82459	0.45831	3.98114	6.85854e-05	0.00187725	CRYBG1	crystallin beta-gamma domain containing 1	461.072	1352.98	590.565	262.413	170.853	246.525	turquoise	0.850596	0.85003
ENSG00000105426	3043.16	1.65213	0.447764	3.68973	0.000224489	0.00437622	PTPRS	protein tyrosine phosphatase receptor type S	2411.49	7918.18	3521.45	1353.57	1424.17	1630.11	turquoise	0.81955	0.849941
ENSG00000113319	485.821	0.710293	0.281605	2.5223	0.0116589	0.0697042	RASGRF2	Ras protein specific guanine nucleotide releasing factor 2	642.671	523.688	643.038	427.09	312.451	365.986	turquoise	0.910676	0.849803
ENSG00000064655	81.2791	2.30806	0.59022	3.9105	9.21035e-05	0.00232047	EYA2	EYA transcriptional coactivator and phosphatase 2	183.957	145.549	76.325	17.4049	50.3198	14.1182	turquoise	0.88144	0.849785
ENSG00000270606	6.65868	1.42011	0.966699	1.46903	0.141825	NA	PPIAP52	peptidylprolyl isomerase A pseudogene 52	11.7921	8.70396	8.58656	4.01652	4.68091	2.17203	turquoise	0.916842	0.849768
ENSG00000174799	164.452	0.661827	0.328186	2.01662	0.0437353	0.168826	CEP135	centrosomal protein 135	234.663	172.145	198.445	109.785	153.3	118.375	turquoise	0.864252	0.849765
ENSG00000224086	241.889	0.718948	0.367977	1.95378	0.0507267	0.186194	NA	NA	300.699	270.79	332.014	111.124	228.195	208.514	turquoise	0.769024	0.849753
ENSG00000272338	10.5875	1.35417	0.805017	1.68217	0.0925368	0.270283	NA	NA	9.4337	18.8586	17.1731	6.6942	7.02137	4.34405	turquoise	0.854202	0.849678
ENSG00000273802	57.0123	0.899632	0.493481	1.82303	0.0682984	0.223589	H2BC8	H2B clustered histone 8	69.5736	67.6974	85.8656	26.7768	28.0855	64.0747	turquoise	0.777018	0.849677
ENSG00000242958	4.88688	2.86645	1.49784	1.91372	0.0556563	NA	RPL36AP32	ribosomal protein L36a pseudogene 32	4.71685	7.73685	13.3569	0	3.51068	0	turquoise	0.828364	0.849637
ENSG00000215241	12.2002	1.11049	0.783977	1.41648	0.156635	0.375106	LINC02449	long intergenic non-protein coding RNA 2449	20.0466	14.9901	15.265	2.67768	9.36183	10.8601	turquoise	0.782397	0.849541
ENSG00000143224	151.361	0.340269	0.314598	1.0816	0.27943	0.523591	PPOX	protoporphyrinogen oxidase	146.222	176.013	185.088	113.801	140.427	146.612	turquoise	0.746363	0.849535
ENSG00000159231	20.3222	1.99982	0.726814	2.75149	0.00593254	0.0445271	CBR3	carbonyl reductase 3	44.8101	36.75	16.2191	4.01652	8.1916	11.9461	turquoise	0.844989	0.849515
[truncated: 3,732 more rows]
