# Supplementary material for: Late‐Stage Skeletal Muscle Transcriptome in Duchenne Muscular Dystrophy Shows a BMP4‐Induced Molecular Signature
Source: J Cachexia Sarcopenia Muscle. 2025 Jul 10;16(4):e70005. doi: 10.1002/jcsm.70005 (PMC12245985; doi:10.1002/jcsm.70005)
Supplement: Supplementary file 14 — Table S7 Genes in significant downregulated modules from the weighted gene co‐expression network analysis of the Duchenne muscular dystrophy skeletal muscle transcriptome [file JCSM-16-e70005-s025.xlsx]

## Sheet: Table S07
Table S7 Genes in signifcant down regulated modules from the weighted gene co-expression network analysis of the Duchenne muscular dystrophy skeletal muscle transcriptome
geneID	baseMean	log2FoldChange	lfcSE	stat	pvalue	padj	SYMBOL	GENENAME	DMD_2	DMD_3	DMD_4	Normal_1	Normal_2	Normal_3	Module	kME	GS.DMD
ENSG00000166971	1025.21	-1.2329	0.334537	-3.6854	0.000228342	0.0044233	AKTIP	AKT interacting protein	786.535	435.681	615.37	1574.48	1603.21	1135.97	blue	0.999953	-0.906279
ENSG00000198898	3286.24	-1.35655	0.343758	-3.94622	7.93930651344825e-05	0.00209072	CAPZA2	capping actin protein of muscle Z-line subunit alpha 2	2356.07	1291.09	1891.91	5477.19	5192.3	3508.91	blue	0.998206	-0.904394
ENSG00000103194	1047.34	-0.824662	0.287744	-2.86596	0.00415746	0.034725	USP10	ubiquitin specific peptidase 10	891.485	596.221	781.377	1383.02	1470.98	1160.95	blue	0.997762	-0.903801
ENSG00000183520	1707.66	-1.88929	0.453329	-4.16759	3.07833393867273e-05	0.00104098	UTP11	UTP11 small subunit processome component	1117.89	352.027	709.823	3173.05	3057.81	1835.36	blue	0.997653	-0.879954
ENSG00000280007	279.76	-1.21533	0.350591	-3.46652	0.000527251	0.00817675	NA	NA	219.334	123.306	164.099	408.346	452.878	310.6	blue	0.997403	-0.908083
ENSG00000138430	946.311	-0.899233	0.286697	-3.13652	0.00170964	0.0184877	OLA1	Obg like ATPase 1	765.309	524.172	693.604	1304.03	1334.06	1056.69	blue	0.997103	-0.919472
ENSG00000162885	1390.57	-1.03473	0.317985	-3.25401	0.00113788	0.0138696	B3GALNT2	beta-1,3-N-acetylgalactosaminyltransferase 2	1119.07	649.895	969.328	1994.87	2057.26	1553	blue	0.996814	-0.893922
ENSG00000168152	314.732	-1.30761	0.368296	-3.55042	0.000384613	0.00648378	THAP9	THAP domain containing 9	228.767	122.339	193.675	512.776	498.517	332.32	blue	0.996609	-0.894985
ENSG00000006704	953.646	-1.54416	0.355653	-4.34176	1.41342815466328e-05	0.00058891	GTF2IRD1	GTF2I repeat domain containing 1	627.341	346.708	488.48	1603.93	1646.51	1008.91	blue	0.996491	-0.917503
ENSG00000158435	571.111	-0.691319	0.292595	-2.36271	0.0181417	0.0940981	CNOT11	CCR4-NOT transcription complex subunit 11	522.391	348.642	440.777	725.651	772.351	616.855	blue	0.996263	-0.876042
ENSG00000116030	975.063	-0.774556	0.302411	-2.56127	0.010429	0.0644066	SUMO1	small ubiquitin like modifier 1	885.589	557.537	716.501	1350.89	1305.97	1033.88	blue	0.996096	-0.866868
ENSG00000196177	1625.73	-1.11167	0.353364	-3.14598	0.00165534	0.0180093	ACADSB	acyl-CoA dehydrogenase short/branched chain	1369.07	685.195	1033.25	2480.87	2466.84	1719.16	blue	0.995943	-0.862258
ENSG00000128000	803.902	-0.241494	0.235933	-1.02357	0.306038	0.553933	ZNF780B	zinc finger protein 780B	777.101	691.481	742.261	879.618	885.863	847.09	blue	0.995918	-0.916716
ENSG00000278960	44.6088	-1.773	0.523075	-3.38957	0.000700013	0.00989511	NA	NA	30.6595	11.1217	20.0353	70.9585	78.4053	56.4727	blue	0.995814	-0.92461
ENSG00000099942	2177.37	-0.959451	0.299939	-3.19882	0.00137992	0.0158713	CRKL	CRK like proto-oncogene, adaptor protein	1794.76	1089.45	1554.17	3025.78	3087.06	2513.03	blue	0.995755	-0.903807
ENSG00000104442	687.152	-0.663147	0.280996	-2.35999	0.0182755	0.0945649	ARMC1	armadillo repeat containing 1	634.417	451.155	511.378	883.634	909.267	733.059	blue	0.995408	-0.888486
ENSG00000118418	779.393	-0.946951	0.303933	-3.11566	0.00183535	0.0194276	HMGN3	high mobility group nucleosomal binding domain 3	659.18	407.152	532.367	1143.37	1042.67	891.616	blue	0.995277	-0.906658
ENSG00000108094	1236.46	-1.03046	0.310465	-3.31908	0.000903142	0.0118553	CUL2	cullin 2	1054.22	623.3	762.296	1794.05	1760.02	1424.85	blue	0.995025	-0.907953
ENSG00000005981	540.901	-2.20508	0.495851	-4.44706	8.70552301710347e-06	0.000412144	ASB4	ankyrin repeat and SOCS box containing 4	290.086	76.4014	213.71	958.609	1108.21	598.393	blue	0.995019	-0.891498
ENSG00000184203	2134.07	-1.79689	0.394059	-4.55994	5.11670233591805e-06	0.000275721	PPP1R2	protein phosphatase 1 regulatory inhibitor subunit 2	1345.48	563.823	954.063	4104.88	3364.41	2471.76	blue	0.994932	-0.911429
ENSG00000166889	809.412	-1.0062	0.310396	-3.24165	0.00118839	0.0142613	PATL1	PAT1 homolog 1, processing body mRNA decay factor	648.567	423.109	543.816	1120.61	1259.17	861.208	blue	0.99483	-0.902624
ENSG00000164024	643.181	-0.879416	0.316344	-2.77993	0.005437	0.0418579	METAP1	methionyl aminopeptidase 1	553.051	353.961	453.18	935.849	909.267	653.78	blue	0.994472	-0.871454
ENSG00000205981	703.563	-0.818213	0.294186	-2.78127	0.00541459	0.04176	DNAJC19	DnaJ heat shock protein family (Hsp40) member C19	628.521	395.063	505.653	937.188	935.012	819.94	blue	0.993637	-0.901506
ENSG00000180329	778.619	-1.43447	0.381735	-3.75778	0.000171429	0.00364904	CCDC43	coiled-coil domain containing 43	576.635	246.129	440.777	1168.81	1313	926.369	blue	0.993616	-0.891308
ENSG00000100625	1327.54	-0.989096	0.292341	-3.38336	0.000716042	0.0100474	SIX4	SIX homeobox 4	1035.35	734.517	899.681	1974.79	1914.49	1406.39	blue	0.993468	-0.918558
ENSG00000170035	690.03	-1.30519	0.347393	-3.75709	0.000171899	0.00365535	UBE2E3	ubiquitin conjugating enzyme E2 E3	551.872	283.846	358.728	1080.44	1049.69	815.596	blue	0.993454	-0.911222
ENSG00000103342	3832.67	-1.18766	0.311537	-3.81227	0.000137698	0.00306104	GSPT1	G1 to S phase transition 1	2876.1	1884.41	2256.36	5947.13	5998.59	4033.45	blue	0.993277	-0.916607
ENSG00000197969	5265.52	-1.20143	0.364525	-3.29587	0.000981175	0.012521	VPS13A	vacuolar protein sorting 13 homolog A	4147.29	2072.51	3356.39	8172.28	8559.05	5285.62	blue	0.993224	-0.856748
ENSG00000112425	2043.17	-1.5609	0.383734	-4.06767	4.74850549006464e-05	0.0014306	EPM2A	EPM2A glucan phosphatase, laforin	1458.69	649.412	996.996	2978.92	3847.71	2327.33	blue	0.992802	-0.897681
ENSG00000100104	396.95	-0.865999	0.321327	-2.69507	0.00703745	0.0498008	SRRD	SRR1 domain containing	357.302	224.369	263.321	564.991	554.688	417.029	blue	0.992773	-0.876289
ENSG00000147124	818.768	-1.06974	0.338406	-3.16112	0.00157162	0.0173674	ZNF41	zinc finger protein 41	663.897	389.26	533.321	1313.4	1181.93	830.8	blue	0.992736	-0.874311
ENSG00000113448	4766.9	-2.2118	0.503411	-4.39364	1.11469605258124e-05	0.000495086	PDE4D	phosphodiesterase 4D	2885.53	861.208	1332.83	8915.34	10301.5	4304.95	blue	0.99273	-0.873867
ENSG00000006576	4801.65	-2.78797	0.551049	-5.05939	4.20609938697704e-07	4.15612783921434e-05	PHTF2	putative homeodomain transcription factor 2	2166.21	563.339	915.9	9223.27	11976.1	3965.03	blue	0.992638	-0.888546
ENSG00000073464	1961.17	-1.72855	0.367748	-4.70036	2.59700470051187e-06	0.000167491	CLCN4	chloride voltage-gated channel 4	1134.4	556.086	1038.97	3314.97	3446.32	2276.28	blue	0.992472	-0.922066
ENSG00000136813	8582.08	-1.39212	0.369512	-3.76746	0.000164918	0.00353835	ECPAS	Ecm29 proteasome adaptor and scaffold	6496.28	3304.6	4406.82	15355.2	13216.6	8713.08	blue	0.992452	-0.883419
ENSG00000239900	1166.17	-1.434	0.344075	-4.1677	3.07691658749105e-05	0.00104098	ADSL	adenylosuccinate lyase	805.403	455.507	630.635	2087.25	1737.79	1280.41	blue	0.992306	-0.917325
ENSG00000196850	2015.39	-1.3002	0.371909	-3.496	0.00047228	0.00756851	PPTC7	protein phosphatase targeting COQ7	1594.3	691.965	1207.84	3222.59	3032.06	2343.62	blue	0.992177	-0.875417
ENSG00000107758	4074.92	-1.37269	0.394787	-3.47703	0.000506995	0.00794846	PPP3CB	protein phosphatase 3 catalytic subunit beta	3370.19	1423.1	2019.75	6951.26	6382.43	4302.78	blue	0.992107	-0.863665
ENSG00000114520	545.992	-0.52951	0.260174	-2.03522	0.0418291	0.164334	SNX4	sorting nexin 4	498.807	389.744	453.18	642.643	683.413	608.167	blue	0.9921	-0.920052
ENSG00000266412	4382.91	-0.64117	0.270677	-2.36877	0.0178474	0.0931	NCOA4	nuclear receptor coactivator 4	3845.41	2879.56	3550.07	5810.57	5750.5	4461.34	blue	0.992048	-0.876486
ENSG00000135655	3023.75	-1.13213	0.327967	-3.45197	0.000556501	0.00843935	USP15	ubiquitin specific peptidase 15	2438.61	1489.34	1757.38	4720.75	4643.47	3092.96	blue	0.99202	-0.891478
ENSG00000175606	617.812	-1.93051	0.440021	-4.3873	1.14766372474335e-05	0.000503499	TMEM70	transmembrane protein 70	380.886	161.99	228.975	1170.15	1193.63	571.243	blue	0.991993	-0.889855
ENSG00000141279	2830.97	-1.22495	0.377214	-3.24737	0.00116478	0.0140767	NPEPPS	aminopeptidase puromycin sensitive	2367.86	1051.73	1671.52	4696.65	4180.06	3018.03	blue	0.991762	-0.854829
ENSG00000168653	1464.53	-1.25664	0.330934	-3.79725	0.000146309	0.00321268	NDUFS5	NADH:ubiquinone oxidoreductase subunit S5	1028.27	634.422	931.165	2435.35	2223.43	1534.54	blue	0.991711	-0.90626
ENSG00000232388	266.035	-1.30038	0.361798	-3.59421	0.000325381	0.00572167	SMIM26	small integral membrane protein 26	186.316	111.701	164.099	437.801	424.793	271.503	blue	0.991623	-0.901282
ENSG00000024048	3586.32	-0.859117	0.29867	-2.87647	0.00402147	0.0339845	UBR2	ubiquitin protein ligase E3 component n-recognin 2	3133.17	2107.81	2407.1	5039.39	5161.88	3668.55	blue	0.99121	-0.881271
ENSG00000183576	2748.45	-1.17977	0.357987	-3.29557	0.000982222	0.012527	SETD3	SET domain containing 3, actin histidine methyltransferase	2323.05	1143.12	1585.65	3833.1	4608.36	2997.39	blue	0.991018	-0.870005
ENSG00000137815	1295.09	-0.850914	0.29275	-2.90663	0.00365349	0.0317338	RTF1	RTF1 homolog, Paf1/RNA polymerase II complex component	1095.49	751.925	925.441	1668.19	1943.75	1385.75	blue	0.990911	-0.896519
ENSG00000108826	494.235	-1.01996	0.317588	-3.2116	0.00132	0.015445	MRPL27	mitochondrial ribosomal protein L27	376.169	249.513	354.911	696.197	762.989	525.63	blue	0.990827	-0.902666
ENSG00000161057	1581	-0.948247	0.296439	-3.1988	0.00138002	0.0158713	PSMC2	proteasome 26S subunit, ATPase 2	1339.59	868.461	1031.34	2383.14	2090.03	1773.46	blue	0.990724	-0.909763
ENSG00000139977	1409.45	-1.30868	0.313419	-4.1755	2.97337072411617e-05	0.00102315	NAA30	N-alpha-acetyltransferase 30, NatC catalytic subunit	1004.69	620.882	808.091	1994.87	2386.1	1642.05	blue	0.990715	-0.933664
ENSG00000100109	495.559	-0.963318	0.313443	-3.07334	0.00211676	0.0215386	TFIP11	tuftelin interacting protein 11	384.423	264.02	360.636	710.924	740.755	512.598	blue	0.990669	-0.897508
ENSG00000141385	2089.36	-1.35014	0.328747	-4.10692	4.00976750981781e-05	0.00127021	AFG3L2	AFG3 like matrix AAA peptidase subunit 2	1451.61	805.6	1276.54	2985.61	3504.83	2511.95	blue	0.990399	-0.921519
ENSG00000168827	1691.57	-1.12443	0.310778	-3.61812	0.000296752	0.00536144	GFM1	G elongation factor mitochondrial 1	1333.69	854.438	1004.63	2723.2	2387.27	1846.22	blue	0.990367	-0.914905
ENSG00000177981	2641.46	-1.69341	0.334444	-5.06337	4.11913361613258e-07	4.10788227894036e-05	ASB8	ankyrin repeat and SOCS box containing 8	1660.33	857.823	1226.92	4118.27	4572.08	3413.34	blue	0.990356	-0.94528
ENSG00000141219	542.456	-0.765923	0.304188	-2.51793	0.0118048	0.0703227	C17orf80	chromosome 17 open reading frame 80	502.345	305.606	398.798	726.99	699.797	621.199	blue	0.990284	-0.877912
ENSG00000156411	774.188	-1.27629	0.322356	-3.95927	7.51789995123299e-05	0.00201172	ATP5MPL	ATP synthase membrane subunit 6.8PL	525.929	322.53	510.424	1174.16	1219.38	892.702	blue	0.989939	-0.925631
ENSG00000006757	282.564	-1.69931	0.405533	-4.19032	2.78562463286652e-05	0.000967825	PNPLA4	patatin like phospholipase domain containing 4	176.882	81.7205	142.155	420.396	558.199	316.03	blue	0.989908	-0.909642
ENSG00000184752	929.914	-1.26171	0.363764	-3.46849	0.000523397	0.00814043	NDUFA12	NADH:ubiquinone oxidoreductase subunit A12	706.349	329.783	607.738	1413.82	1434.7	1087.1	blue	0.989904	-0.881659
ENSG00000157916	782.777	-0.282455	0.241044	-1.1718	0.241278	0.481237	RER1	retention in endoplasmic reticulum sorting receptor 1	742.904	648.928	727.95	864.891	896.395	815.596	blue	0.98978	-0.890283
ENSG00000141627	1554.2	-0.959813	0.27847	-3.44674	0.000567386	0.00854689	DYM	dymeclin	1231.1	824.458	1112.44	2091.27	2187.16	1878.8	blue	0.989673	-0.9357
ENSG00000136758	3310.63	-0.797744	0.302261	-2.63926	0.00830884	0.0554613	YME1L1	YME1 like 1 ATPase	3052.98	1941.95	2260.17	4699.33	4465.59	3443.75	blue	0.989659	-0.863569
ENSG00000142864	6666.62	-1.04445	0.288242	-3.62352	0.000290625	0.00527854	SERBP1	SERPINE1 mRNA binding protein 1	5379.57	3484	4198.83	8852.41	10195	7889.88	blue	0.989603	-0.929319
ENSG00000110435	1999.48	-1.38321	0.413935	-3.34161	0.000832929	0.0111373	PDHX	pyruvate dehydrogenase complex component X	1613.16	584.616	1128.66	3257.4	3219.3	2193.75	blue	0.989451	-0.847118
ENSG00000165526	1465.76	-1.41049	0.411921	-3.42418	0.000616652	0.00907329	RPUSD4	RNA pseudouridine synthase D4	1187.47	428.428	789.964	2459.45	2249.18	1680.06	blue	0.989261	-0.857806
ENSG00000250041	476.254	-1.83533	0.372632	-4.92533	8.42189583301324e-07	6.97754069765147e-05	NA	NA	279.473	124.757	223.251	815.354	779.372	635.317	blue	0.989194	-0.940537
ENSG00000165060	359.281	-1.42195	0.375573	-3.78607	0.00015305	0.00332009	FXN	frataxin	233.484	126.691	227.067	598.462	590.965	379.018	blue	0.989149	-0.898755
ENSG00000162378	7137.11	-1.78771	0.418563	-4.27106	1.94544424158166e-05	0.000735207	ZYG11B	zyg-11 family member B, cell cycle regulator	4844.21	1703.07	3072.08	10551.4	13791.1	8860.78	blue	0.989142	-0.894385
ENSG00000100138	757.627	-0.83934	0.3086	-2.71983	0.00653146	0.0473877	SNU13	small nuclear ribonucleoprotein 13	643.85	431.813	555.264	1002.79	1140.97	771.069	blue	0.989116	-0.871308
ENSG00000154415	11048.2	-3.02627	0.443842	-6.81836	9.20854327426821e-12	5.66746373345747e-09	PPP1R3A	protein phosphatase 1 regulatory subunit 3A	3424.43	1483.06	2341.27	24403	24226.1	10411.6	blue	0.989008	-0.941844
ENSG00000165113	504.769	-1.59267	0.406391	-3.91906	8.88961439773734e-05	0.00226895	GKAP1	G kinase anchoring protein 1	364.377	175.53	215.618	893.006	887.033	493.05	blue	0.988978	-0.885948
ENSG00000215251	556.471	-1.02537	0.3441	-2.97986	0.00288384	0.0268688	FASTKD5	FAST kinase domains 5	466.968	249.03	385.441	871.585	748.946	616.855	blue	0.988724	-0.869486
ENSG00000114416	9992.23	-1.42382	0.371341	-3.83426	0.000125945	0.00288003	FXR1	FMR1 autosomal homolog 1	7673.14	3185.65	5421.94	14833	16155	12684.6	blue	0.988654	-0.891979
ENSG00000130559	1814.71	-0.837713	0.28685	-2.92039	0.00349592	0.0307495	CAMSAP1	calmodulin regulated spectrin associated protein 1	1599.01	1041.09	1267.95	2273.35	2611.95	2094.92	blue	0.988652	-0.904651
ENSG00000156467	4058.26	-1.39449	0.38364	-3.6349	0.000278088	0.00512868	UQCRB	ubiquinol-cytochrome c reductase binding protein	2938.6	1249.5	2523.5	6410.37	6600.09	4627.5	blue	0.988608	-0.872068
ENSG00000128708	601.974	-0.803066	0.323982	-2.47874	0.0131848	0.0756968	HAT1	histone acetyltransferase 1	571.918	335.102	410.247	815.354	846.075	633.145	blue	0.988562	-0.846965
ENSG00000156804	17177	-2.20818	0.520092	-4.24576	2.17853122808889e-05	0.000795385	FBXO32	F-box protein 32	10308.7	2134.4	5894.2	29257.7	35449.7	20017.4	blue	0.988523	-0.865807
ENSG00000144357	9841.77	-1.49486	0.384045	-3.89242	9.92498654626295e-05	0.00243435	UBR3	ubiquitin protein ligase E3 component n-recognin 3	7516.3	3604.4	4345.76	15240	18007.5	10336.7	blue	0.988415	-0.887813
ENSG00000075975	502.698	-0.657293	0.283904	-2.31519	0.0206024	0.10285	MKRN2	makorin ring finger protein 2	453.997	336.553	380.671	692.18	626.072	526.716	blue	0.988373	-0.888395
ENSG00000132300	2463.58	-0.98142	0.283855	-3.45747	0.000545266	0.00832428	PTCD3	pentatricopeptide repeat domain 3	1899.71	1309.95	1761.2	3717.96	3276.64	2816.03	blue	0.988361	-0.927156
ENSG00000137714	478.864	-1.11888	0.319966	-3.49686	0.000470776	0.00756225	FDX1	ferredoxin 1	370.273	235.49	301.484	638.627	787.564	539.748	blue	0.988269	-0.916961
ENSG00000121486	812.624	-1.00922	0.326268	-3.09324	0.00197984	0.0205729	TRMT1L	tRNA methyltransferase 1 like	688.66	433.747	497.067	1247.8	1183.1	825.37	blue	0.988262	-0.880835
ENSG00000104369	5002.23	-2.59554	0.426126	-6.09101	1.12199175537091e-09	3.44978908224699e-07	JPH1	junctophilin 1	1872.59	718.56	1671.52	10745.5	9065.76	5939.4	blue	0.988217	-0.936636
ENSG00000067704	2256.51	-0.804475	0.310852	-2.58797	0.00965445	0.0610903	IARS2	isoleucyl-tRNA synthetase 2, mitochondrial	2060.09	1190.99	1680.1	2902.61	3220.47	2484.8	blue	0.988208	-0.853198
ENSG00000186439	50889	-1.88221	0.48662	-3.86791	0.000109771	0.0026099	TRDN	triadin	33819.8	11024	20311	102919	95371.3	41888.6	blue	0.98816	-0.838125
ENSG00000103121	236.052	-0.947799	0.35017	-2.70669	0.00679584	0.0486504	CMC2	C-X9-C motif containing 2	192.212	116.053	176.502	326.677	361.601	243.267	blue	0.988119	-0.864628
ENSG00000092148	11263.8	-1.12176	0.309291	-3.6269	0.000286848	0.00523644	HECTD1	HECT domain E3 ubiquitin protein ligase 1	8952.59	5726.72	6600.21	18288.6	15734.9	12279.5	blue	0.988027	-0.912194
ENSG00000128731	1029.99	-0.712163	0.291828	-2.44035	0.0146728	0.0812723	HERC2	HECT and RLD domain containing E3 ubiquitin protein ligase 2	959.879	615.08	768.975	1265.2	1421.83	1149	blue	0.987973	-0.87208
ENSG00000134153	315.9	-0.759744	0.327992	-2.31635	0.0205392	0.102653	EMC7	ER membrane protein complex subunit 7	293.624	184.234	227.067	421.735	450.538	318.202	blue	0.987926	-0.84111
ENSG00000139990	2446.69	-1.01032	0.350093	-2.88587	0.0039033	0.0332336	DCAF5	DDB1 and CUL4 associated factor 5	2163.86	1167.78	1539.86	3517.13	3881.65	2409.86	blue	0.987691	-0.840114
ENSG00000083099	668.898	-1.00549	0.353163	-2.84711	0.00441178	0.0361484	LYRM2	LYR motif containing 2	594.323	327.365	414.063	966.643	1048.52	662.468	blue	0.987431	-0.845783
ENSG00000154719	317.836	-0.944232	0.29465	-3.20459	0.00135255	0.0156557	MRPL39	mitochondrial ribosomal protein L39	247.635	180.365	225.159	469.933	420.112	363.814	blue	0.987355	-0.940588
ENSG00000151092	897.938	-1.09524	0.300332	-3.64676	0.000265573	0.00498411	NGLY1	N-glycanase 1	696.915	478.234	543.816	1237.09	1433.53	998.046	blue	0.987333	-0.928158
ENSG00000161813	1999.32	-1.055	0.335349	-3.14597	0.00165538	0.0180093	LARP4	La ribonucleoprotein 4	1673.3	948.248	1277.49	3300.24	2682.16	2114.47	blue	0.987212	-0.872001
ENSG00000137094	1460.72	-2.1372	0.461072	-4.63527	3.56466256580238e-06	0.000209799	DNAJB5	DnaJ heat shock protein family (Hsp40) member B5	838.42	235.49	551.448	2255.95	2961.85	1921.16	blue	0.987116	-0.901308
ENSG00000164164	3257.82	-1.27309	0.327838	-3.88329	0.000103054	0.00251076	OTUD4	OTU deubiquitinase 4	2476.35	1287.7	1958.69	5181.31	4517.08	4125.76	blue	0.986999	-0.914961
ENSG00000103353	2004.38	-1.19289	0.339384	-3.51488	0.000439946	0.00717546	UBFD1	ubiquitin family domain containing 1	1508.21	855.405	1297.53	3446.17	2752.38	2166.6	blue	0.986881	-0.888898
ENSG00000105968	2991.03	-0.653248	0.266771	-2.44872	0.0143364	0.0800053	H2AZ2	H2A.Z variant histone 2	2775.87	1970.48	2230.6	3610.85	4008.03	3350.35	blue	0.986862	-0.897953
ENSG00000166266	2915.1	-1.4751	0.38145	-3.86708	0.000110145	0.00261592	CUL5	cullin 5	2178.01	947.281	1503.6	5363.39	4066.54	3431.8	blue	0.986777	-0.889667
ENSG00000166902	488.285	-0.958064	0.282072	-3.39652	0.000682494	0.00974683	MRPL16	mitochondrial ribosomal protein L16	372.631	268.372	355.865	661.387	690.435	581.017	blue	0.986774	-0.947584
ENSG00000124275	712.96	-1.20689	0.315476	-3.82562	0.000130444	0.00295467	MTRR	5-methyltetrahydrofolate-homocysteine methyltransferase reductase	503.524	355.412	435.053	1119.27	1129.27	735.231	blue	0.986749	-0.921384
ENSG00000163608	1011.08	-0.822243	0.292391	-2.81214	0.00492136	0.0390535	NEPRO	nucleolus and neural progenitor protein	885.589	625.718	681.201	1464.69	1350.44	1058.86	blue	0.986252	-0.894393
ENSG00000025039	3846.58	-1.47103	0.447253	-3.28904	0.0010053	0.0127575	RRAGD	Ras related GTP binding D	3272.32	1019.81	1827.98	6256.4	6568.49	4134.45	blue	0.986235	-0.834907
ENSG00000196290	232.361	-0.403676	0.284834	-1.41723	0.156415	0.374745	NIF3L1	NGG1 interacting factor 3 like 1	216.975	173.112	210.848	269.107	280.855	243.267	blue	0.986206	-0.863649
ENSG00000079785	2319.09	-1.1466	0.309005	-3.71064	0.000206738	0.00413495	DDX1	DEAD-box helicase 1	1885.56	1061.4	1384.34	3450.19	3188.87	2944.18	blue	0.986146	-0.922725
ENSG00000133112	36410.4	-1.79496	0.406903	-4.41126	1.02769897123692e-05	0.000465077	TPT1	tumor protein, translationally-controlled 1	22564.2	8104.83	18205.4	63214.7	59297.8	47075.4	blue	0.986038	-0.898133
ENSG00000165660	483.966	-1.00667	0.315764	-3.18805	0.00143234	0.016326	ABRAXAS2	abraxas 2, BRISC complex subunit	395.036	272.24	298.622	735.023	703.307	499.566	blue	0.986033	-0.902677
ENSG00000093167	2944.04	-1.1272	0.34111	-3.30451	0.000951414	0.0123163	LRRFIP2	LRR binding FLII interacting protein 2	2298.29	1417.29	1832.75	4819.82	4500.7	2795.4	blue	0.986005	-0.868036
ENSG00000176171	1437.55	-0.920683	0.300896	-3.05981	0.00221481	0.0221658	BNIP3	BCL2 interacting protein 3	1221.66	725.33	1036.11	2039.05	1867.68	1735.45	blue	0.985779	-0.899914
ENSG00000081014	711.03	-0.798874	0.3014	-2.65054	0.00803631	0.0544029	AP4E1	adaptor related protein complex 4 subunit epsilon 1	619.087	415.372	523.78	1059.02	895.225	753.693	blue	0.985667	-0.878463
ENSG00000065150	4530.33	-1.03336	0.317494	-3.25475	0.00113492	0.0138669	IPO5	importin 5	3977.49	2124.73	2821.16	6394.3	6257.21	5607.08	blue	0.985595	-0.895907
ENSG00000114686	758.511	-0.903211	0.305641	-2.95513	0.00312536	0.0284665	MRPL3	mitochondrial ribosomal protein L3	645.03	451.155	490.388	1091.15	1101.18	772.155	blue	0.985566	-0.890871
ENSG00000112996	1748.69	-1.32973	0.344205	-3.8632	0.000111913	0.00264044	MRPS30	mitochondrial ribosomal protein S30	1258.22	742.738	986.501	3186.44	2478.54	1839.71	blue	0.985522	-0.902147
ENSG00000183230	2443.52	-1.86209	0.464036	-4.01281	6.00007513759323e-05	0.00169616	CTNNA3	catenin alpha 3	1707.5	586.066	871.059	3671.1	5336.24	2489.14	blue	0.985519	-0.869929
ENSG00000132388	3523.44	-1.50226	0.400914	-3.74709	0.000178899	0.00373828	UBE2G1	ubiquitin conjugating enzyme E2 G1	2880.82	1142.64	1494.06	5459.79	5951.78	4211.56	blue	0.985489	-0.884445
ENSG00000254771	21.0545	-1.5333	0.655194	-2.34023	0.0192721	0.0982115	NA	NA	16.509	5.31908	11.4488	29.4545	38.6175	24.9783	blue	0.985476	-0.87529
ENSG00000125977	1420.26	-1.01297	0.348708	-2.90491	0.00367359	0.0318827	EIF2S2	eukaryotic translation initiation factor 2 subunit beta	1253.5	704.053	867.243	2207.75	2107.58	1381.41	blue	0.985303	-0.844626
ENSG00000265354	714.844	-1.26641	0.375537	-3.37226	0.000745549	0.010308	TIMM23	translocase of inner mitochondrial membrane 23	617.908	271.273	372.084	1012.16	1146.82	868.81	blue	0.98525	-0.881323
ENSG00000009335	2844.56	-1.15208	0.306348	-3.76071	0.000169432	0.00362437	UBE3C	ubiquitin protein ligase E3C	2166.21	1418.26	1713.5	3800.97	4773.36	3195.05	blue	0.985239	-0.921297
ENSG00000116898	932.222	-1.41319	0.377485	-3.74369	0.000181335	0.00377404	MRPS15	mitochondrial ribosomal protein S15	619.087	322.53	586.749	1391.05	1707.36	966.551	blue	0.985191	-0.882433
ENSG00000102893	4071.79	-1.54162	0.376986	-4.08934	4.32593842455278e-05	0.00134681	PHKB	phosphorylase kinase regulatory subunit beta	2762.9	1372.81	2112.29	5609.74	8107.34	4465.68	blue	0.985105	-0.89587
ENSG00000229854	22.6956	-2.2653	0.898635	-2.52082	0.0117082	0.069902	NA	NA	17.6882	0.967106	5.72438	45.5206	45.6389	20.6342	blue	0.985069	-0.82176
ENSG00000117054	3597.83	-1.48057	0.370409	-3.99712	6.41186553422043e-05	0.00178068	ACADM	acyl-CoA dehydrogenase medium chain	2327.77	1102.98	2265.9	5652.58	6019.65	4218.07	blue	0.985022	-0.895036
ENSG00000085433	566.254	-1.04854	0.346478	-3.02627	0.00247589	0.0240564	WDR47	WD repeat domain 47	437.488	264.504	406.431	891.667	841.394	556.038	blue	0.984913	-0.86121
ENSG00000135932	4993.56	-1.44517	0.372571	-3.8789	0.000104928	0.00253677	CAB39	calcium binding protein 39	3410.28	1625.22	3013.88	9122.86	7155.95	5633.15	blue	0.984864	-0.887692
ENSG00000072401	2046.6	-2.21858	0.51329	-4.32227	1.54430491677249e-05	0.000632431	UBE2D1	ubiquitin conjugating enzyme E2 D1	1188.65	243.711	741.307	3482.32	3969.41	2654.21	blue	0.984849	-0.876944
ENSG00000009844	841.794	-1.13752	0.386575	-2.94255	0.00325519	0.0292201	VTA1	vesicle trafficking 1	726.395	350.576	502.791	1304.03	1378.53	788.445	blue	0.984817	-0.825401
ENSG00000245532	180801	-1.01297	0.328321	-3.0853	0.00203344	0.0209782	NEAT1	nuclear paraspeckle assembly transcript 1	164077	91709.7	103652	259909	266349	199108	blue	0.984794	-0.875875
ENSG00000205707	554.169	-1.53562	0.401589	-3.82386	0.000131381	0.00296654	ETFRF1	electron transfer flavoprotein regulatory factor 1	398.574	205.51	249.964	927.816	1025.12	518.028	blue	0.984633	-0.877645
ENSG00000100028	1132.78	-1.05733	0.313883	-3.36854	0.000755662	0.0104277	SNRPD3	small nuclear ribonucleoprotein D3 polypeptide	828.987	538.678	839.575	1737.81	1611.4	1240.23	blue	0.984626	-0.90272
ENSG00000242485	649.279	-0.941139	0.277099	-3.3964	0.000682789	0.00974683	MRPL20	mitochondrial ribosomal protein L20	521.212	361.214	453.18	843.469	915.119	801.477	blue	0.98453	-0.947132
ENSG00000106078	1548.62	-1.73876	0.402779	-4.31691	1.58229344379693e-05	0.000639478	COBL	cordon-bleu WH2 repeat protein	876.155	454.54	812.861	2549.15	3135.04	1463.95	blue	0.984431	-0.889823
ENSG00000150527	1576.84	-1.45726	0.321497	-4.53273	5.82257053838174e-06	0.00030369	MIA2	MIA SH3 domain ER export factor 2	1097.85	583.649	846.254	2513	2297.16	2123.15	blue	0.984283	-0.940921
ENSG00000145743	1477.13	-1.40388	0.324793	-4.32239	1.54348702971245e-05	0.000632431	FBXL17	F-box and leucine rich repeat protein 17	1038.89	556.086	837.667	2416.61	2077.16	1936.36	blue	0.984233	-0.933532
ENSG00000286689	128.994	-2.07566	0.604568	-3.43329	0.000596308	0.00883647	NA	NA	96.6955	18.8586	34.3463	219.57	278.514	125.977	blue	0.984185	-0.849932
ENSG00000067191	2620	-1.23279	0.337024	-3.65785	0.000254337	0.00482456	CACNB1	calcium voltage-gated channel auxiliary subunit beta 1	1800.66	1050.76	1842.3	4174.5	3970.58	2881.19	blue	0.984152	-0.896086
ENSG00000119938	9031.59	-2.32577	0.569425	-4.08441	4.41881783325327e-05	0.0013684	PPP1R3C	protein phosphatase 1 regulatory subunit 3C	5993.94	1152.31	1867.1	16706	18731.8	9738.28	blue	0.984073	-0.865407
ENSG00000185418	1179.7	-1.54155	0.33211	-4.64168	3.45580800477052e-06	0.000206711	TARS3	threonyl-tRNA synthetase 3	694.556	423.109	693.604	2060.47	1833.75	1372.72	blue	0.984071	-0.93636
ENSG00000123983	2173.88	-0.85353	0.321554	-2.65439	0.00794517	0.0540426	ACSL3	acyl-CoA synthetase long chain family member 3	1975.18	1176	1496.92	3323	2843.65	2228.5	blue	0.983895	-0.84576
ENSG00000065518	1150.33	-1.41118	0.376493	-3.74823	0.000178089	0.00373536	NDUFB4	NADH:ubiquinone oxidoreductase subunit B4	811.299	426.494	649.717	1602.59	2228.11	1183.75	blue	0.983845	-0.881736
ENSG00000164751	735.541	-0.907472	0.271106	-3.3473	0.00081604	0.0109933	PEX2	peroxisomal biogenesis factor 2	577.814	414.405	543.816	986.725	992.354	898.132	blue	0.98373	-0.949186
ENSG00000143420	2802.53	-0.976537	0.355961	-2.74339	0.00608093	0.045325	ENSA	endosulfine alpha	2517.62	1337.02	1812.72	4216.01	4267.82	2663.99	blue	0.983662	-0.82044
ENSG00000143612	2803.75	-1.16138	0.38426	-3.02238	0.00250792	0.0242489	C1orf43	chromosome 1 open reading frame 43	2420.92	1088.48	1689.65	3878.62	4881.02	2863.82	blue	0.983477	-0.832515
ENSG00000155313	3503.6	-1.33657	0.311757	-4.2872	1.80938226226324e-05	0.000693521	USP25	ubiquitin specific peptidase 25	2518.8	1668.74	1776.46	5301.81	5856.99	3898.79	blue	0.983384	-0.934324
ENSG00000157077	1667.7	-0.885246	0.308202	-2.87229	0.00407507	0.0343163	ZFYVE9	zinc finger FYVE-type containing 9	1471.66	980.162	1063.78	2472.84	2317.05	1700.7	blue	0.983097	-0.876243
ENSG00000048707	6566.42	-0.689129	0.243594	-2.829	0.00466935	0.037615	VPS13D	vacuolar protein sorting 13 homolog D	5684.99	4453.04	4944.91	8644.89	8037.13	7633.58	blue	0.983034	-0.949695
ENSG00000070495	573.618	-1.1318	0.351037	-3.22417	0.00126338	0.0149124	JMJD6	jumonji domain containing 6, arginine demethylase and lysine hydroxylase	448.101	271.757	359.682	981.37	821.5	559.297	blue	0.982997	-0.870197
ENSG00000111911	1914.63	-1.45866	0.452109	-3.22634	0.00125384	0.014848	HINT3	histidine triad nucleotide binding protein 3	1549.49	547.382	969.328	3092.72	3604.3	1724.59	blue	0.982969	-0.814908
ENSG00000112186	6332.31	-1.69455	0.501746	-3.37731	0.000731998	0.0101729	CAP2	cyclase associated actin cytoskeleton regulatory protein 2	4879.58	1215.17	2874.59	11863.5	11090.3	6070.81	blue	0.982912	-0.815002
ENSG00000172340	1613.76	-1.17016	0.329268	-3.55383	0.000379659	0.00644463	SUCLG2	succinate-CoA ligase GDP-forming subunit beta	1261.76	715.175	1003.67	2068.51	2738.33	1895.09	blue	0.98291	-0.901473
ENSG00000150768	1588.25	-1.52722	0.398043	-3.83682	0.000124638	0.00286496	DLAT	dihydrolipoamide S-acetyltransferase	1094.31	442.451	919.716	2255.95	2905.68	1911.38	blue	0.982828	-0.881128
ENSG00000060138	18329.8	-1.58186	0.390557	-4.05025	5.11622861676309e-05	0.00150764	YBX3	Y-box binding protein 3	13517.3	5000.42	9023.53	27964.4	29500.3	24972.9	blue	0.982759	-0.894989
ENSG00000213047	757.606	-0.992601	0.339796	-2.92117	0.00348719	0.0307104	DENND1B	DENN domain containing 1B	646.209	327.365	548.586	1053.67	1068.42	901.391	blue	0.982745	-0.866593
ENSG00000135070	1062.47	-1.0699	0.361682	-2.95813	0.00309509	0.0282625	ISCA1	iron-sulfur cluster assembly 1	922.145	437.132	699.328	1396.41	1728.43	1191.36	blue	0.98269	-0.849151
ENSG00000102974	1040.8	-0.561589	0.251383	-2.234	0.0254832	0.118817	CTCF	CCCTC-binding factor	909.173	743.705	870.105	1356.24	1225.23	1140.31	blue	0.982669	-0.926955
ENSG00000134769	3636.64	-1.30169	0.332408	-3.91595	9.00470837196705e-05	0.00228469	DTNA	dystrobrevin alpha	2661.48	1739.82	1896.68	5657.94	6197.53	3666.38	blue	0.982541	-0.907066
ENSG00000159352	1714.87	-0.85041	0.29248	-2.90759	0.00364229	0.0317004	PSMD4	proteasome 26S subunit, non-ATPase 4	1478.73	940.027	1253.64	2096.62	2507.8	2012.38	blue	0.982527	-0.897202
ENSG00000164309	268247	-2.08075	0.545563	-3.81395	0.000136762	0.00305061	CMYA5	cardiomyopathy associated 5	187418	33562.9	86744.3	525262	464713	311783	blue	0.982509	-0.844631
ENSG00000181610	470.425	-0.785905	0.274761	-2.86033	0.00423206	0.0351844	MRPS23	mitochondrial ribosomal protein S23	367.914	297.869	371.13	622.561	648.306	514.77	blue	0.982441	-0.937661
ENSG00000115685	377.271	-0.696141	0.327952	-2.12269	0.0337795	0.143294	PPP1R7	protein phosphatase 1 regulatory subunit 7	365.556	220.984	278.586	511.437	510.22	376.846	blue	0.982316	-0.812779
ENSG00000198739	369.321	-1.84278	0.34824	-5.29169	1.21194421082902e-07	1.55263195140829e-05	LRRTM3	leucine rich repeat transmembrane neuronal 3	220.513	115.569	148.834	650.676	585.114	495.222	blue	0.982222	-0.958157
ENSG00000115866	1187.21	-0.838139	0.286723	-2.92317	0.00346489	0.0305764	DARS1	aspartyl-tRNA synthetase 1	1053.04	721.945	781.377	1711.04	1518.96	1336.88	blue	0.982185	-0.909173
ENSG00000113013	5598.64	-0.951028	0.352571	-2.69741	0.00698815	0.0495333	HSPA9	heat shock protein family A (Hsp70) member 9	5067.08	2678.88	3707.49	8757.35	7986.81	5394.22	blue	0.982108	-0.817733
ENSG00000168291	1428.94	-1.16586	0.378821	-3.07759	0.00208683	0.0213348	PDHB	pyruvate dehydrogenase E1 subunit beta	1200.44	534.326	910.176	1915.88	2444.61	1568.2	blue	0.982091	-0.844318
ENSG00000102763	2633.47	-1.3762	0.34964	-3.93604	8.28378201793952e-05	0.00215508	VWA8	von Willebrand factor A domain containing 8	1886.74	926.488	1582.79	4515.91	3596.11	3292.79	blue	0.982083	-0.90504
ENSG00000109519	503.519	-0.883096	0.278401	-3.17203	0.00151376	0.0169768	GRPEL1	GrpE like 1, mitochondrial	426.875	300.77	335.83	656.032	686.924	614.683	blue	0.982	-0.945622
ENSG00000169288	400.062	-1.11678	0.324954	-3.43673	0.000588783	0.00876501	MRPL1	mitochondrial ribosomal protein L1	310.133	180.849	268.092	625.238	521.922	494.136	blue	0.981865	-0.917621
ENSG00000163380	10291	-1.91523	0.436357	-4.38913	1.13807471883046e-05	0.000502095	LMOD3	leiomodin 3	5881.91	1899.4	5160.53	18189.5	17562.8	13051.7	blue	0.981754	-0.887545
ENSG00000180104	901.847	-0.466426	0.245072	-1.90322	0.0570119	0.20031	EXOC3	exocyst complex component 3	845.496	681.326	746.077	1064.38	1049.69	1024.11	blue	0.98167	-0.932408
ENSG00000171016	1860.67	-1.58649	0.418469	-3.79119	0.000149928	0.00326552	PYGO1	pygopus family PHD finger 1	1485.81	602.507	702.19	2950.8	3353.87	2068.85	blue	0.981628	-0.880621
ENSG00000102119	273.591	-0.509296	0.290557	-1.75283	0.0796313	0.246138	EMD	emerin	260.606	196.323	221.343	317.305	359.26	286.707	blue	0.981145	-0.860581
ENSG00000198894	2736.29	-1.5785	0.423047	-3.73126	0.000190521	0.00391461	CIPC	CLOCK interacting pacemaker	2224	745.639	1150.6	4548.04	4205.8	3543.66	blue	0.980935	-0.878546
ENSG00000105819	878.48	-0.592315	0.273339	-2.16696	0.030238	0.132794	PMPCB	peptidase, mitochondrial processing subunit beta	830.166	566.241	706.96	1050.99	1100.01	1016.51	blue	0.980907	-0.882141
ENSG00000116288	1646.93	-0.92244	0.329432	-2.8001	0.00510874	0.0399881	PARK7	Parkinsonism associated deglycase	1386.75	830.261	1197.35	2130.09	2650.57	1686.58	blue	0.980897	-0.8492
ENSG00000114302	3409.33	-1.38379	0.319352	-4.33313	1.47005607206261e-05	0.000607802	PRKAR2A	protein kinase cAMP-dependent type II regulatory subunit alpha	2361.96	1306.56	2000.67	4633.73	5673.27	4479.8	blue	0.980862	-0.932674
ENSG00000141030	1122.09	-1.30205	0.352754	-3.69109	0.000223298	0.00436198	COPS3	COP9 signalosome subunit 3	936.295	467.112	540.954	1622.67	1777.58	1387.92	blue	0.980845	-0.905152
ENSG00000168883	644.635	-0.955433	0.328666	-2.907	0.00364908	0.031721	USP39	ubiquitin specific peptidase 39	569.56	299.803	448.409	843.469	911.608	794.961	blue	0.98081	-0.879043
ENSG00000163995	2007.86	-1.56035	0.344776	-4.52569	6.01997060071575e-06	0.000308019	ABLIM2	actin binding LIM protein family member 2	1287.7	625.718	1139.15	2997.66	3259.09	2737.84	blue	0.980801	-0.928301
ENSG00000115568	715.688	-0.423107	0.248384	-1.70344	0.0884861	0.262871	ZNF142	zinc finger protein 142	635.596	548.833	650.671	843.469	854.267	761.295	blue	0.980728	-0.916203
ENSG00000119318	3952.29	-0.943609	0.358242	-2.634	0.00843855	0.0559991	RAD23B	RAD23 homolog B, nucleotide excision repair protein	3700.37	1873.28	2539.71	5554.85	6170.61	3874.89	blue	0.980662	-0.812282
ENSG00000005175	620.061	-1.10124	0.366816	-3.00215	0.00268084	0.0254284	RPAP3	RNA polymerase II associated protein 3	524.75	284.329	374.947	1064.38	865.969	605.995	blue	0.980626	-0.846599
ENSG00000225299	60.4714	-1.87106	0.453149	-4.12902	3.64311180738305e-05	0.00118187	NA	NA	36.5556	20.3092	21.9434	105.768	107.661	70.5908	blue	0.980517	-0.945775
ENSG00000166200	1858.05	-0.969917	0.355256	-2.73019	0.00632977	0.0465198	COPS2	COP9 signalosome subunit 2	1698.07	883.452	1187.81	2986.95	2538.23	1853.82	blue	0.98047	-0.826282
ENSG00000075336	522.196	-1.20112	0.373817	-3.21313	0.00131295	0.0153708	TIMM21	translocase of inner mitochondrial membrane 21	393.857	194.872	362.544	713.602	890.544	577.759	blue	0.980433	-0.86524
ENSG00000285973	475.184	-1.47226	0.336632	-4.3735	1.22270108340561e-05	0.000531012	NA	NA	324.284	184.717	248.056	643.982	848.416	601.651	blue	0.980418	-0.938485
ENSG00000089916	2667.65	-0.682118	0.241489	-2.82464	0.00473345	0.0380325	GPATCH2L	G-patch domain containing 2 like	2157.96	1828.31	2160	3442.16	3428.77	2988.71	blue	0.980399	-0.95648
ENSG00000129245	1224.42	-1.21651	0.362205	-3.35861	0.000783366	0.0107072	FXR2	FMR1 autosomal homolog 2	970.492	453.573	788.056	1610.62	2047.9	1475.89	blue	0.980228	-0.874582
ENSG00000146729	6484.96	-1.83378	0.464793	-3.94536	7.96793224852244e-05	0.00209569	NIPSNAP2	nipsnap homolog 2	3977.49	1156.66	3391.69	12079	10867.9	7437.01	blue	0.980208	-0.858308
ENSG00000112339	2043.31	-1.06271	0.364117	-2.91859	0.00351622	0.0308651	HBS1L	HBS1 like translational GTPase	1882.02	959.853	1128.66	2989.63	3228.66	2071.03	blue	0.980184	-0.841362
ENSG00000112874	346.128	-0.879592	0.295502	-2.9766	0.00291463	0.0270855	NUDT12	nudix hydrolase 12	260.606	198.74	272.862	485.999	476.283	382.276	blue	0.980171	-0.926912
ENSG00000005469	260.213	-0.569135	0.310595	-1.8324	0.0668918	0.220492	CROT	carnitine O-octanoyltransferase	258.248	168.276	203.215	338.727	314.791	278.019	blue	0.98012	-0.830787
ENSG00000054523	21967.9	-1.35328	0.441057	-3.06827	0.00215301	0.0217942	KIF1B	kinesin family member 1B	19158.7	6003.31	11917.2	36283.9	35081.1	23363.4	blue	0.980098	-0.814721
ENSG00000102738	333.519	-0.705867	0.301888	-2.33818	0.0193781	0.0986352	MRPS31	mitochondrial ribosomal protein S31	312.491	220.984	228.021	435.123	449.368	355.126	blue	0.979867	-0.881866
ENSG00000130935	652.505	-0.551931	0.264818	-2.08419	0.0371429	0.152399	NOL11	nucleolar protein 11	619.087	451.639	518.056	797.949	773.521	754.779	blue	0.979775	-0.90425
ENSG00000137177	5721.1	-1.10051	0.279716	-3.93439	8.3408737140634e-05	0.00216054	KIF13A	kinesin family member 13A	4083.61	2836.52	3998.48	7658.17	8789.58	6960.26	blue	0.979743	-0.943172
ENSG00000101266	2447.69	-0.801329	0.254314	-3.15094	0.00162746	0.0178045	CSNK2A1	casein kinase 2 alpha 1	1970.47	1643.6	1741.16	3396.64	3278.98	2655.3	blue	0.979741	-0.946943
ENSG00000132463	3381.99	-1.59953	0.400888	-3.98996	6.60835686961125e-05	0.00182304	GRSF1	G-rich RNA sequence binding factor 1	2035.32	1071.55	1929.11	5350	6781.47	3124.46	blue	0.979684	-0.872501
ENSG00000136143	2600.89	-1.45551	0.369545	-3.93865	8.19401535496074e-05	0.00213948	SUCLA2	succinate-CoA ligase ADP-forming subunit beta	1861.98	902.31	1407.24	3376.55	4966.45	3090.79	blue	0.979582	-0.895867
ENSG00000112796	222.295	-1.92712	0.596706	-3.2296	0.00123966	0.0147374	ENPP5	ectonucleotide pyrophosphatase/phosphodiesterase family member 5	170.986	30.9474	77.2791	357.47	496.177	200.912	blue	0.97958	-0.815682
ENSG00000134049	349.089	-1.0411	0.325926	-3.19429	0.00140173	0.0160781	IER3IP1	immediate early response 3 interacting protein 1	293.624	194.872	197.491	526.164	505.539	376.846	blue	0.979393	-0.906183
ENSG00000061794	812.587	-0.997475	0.360398	-2.76771	0.00564521	0.043015	MRPS35	mitochondrial ribosomal protein S35	764.13	344.773	519.964	1162.11	1123.42	961.121	blue	0.979379	-0.844729
ENSG00000117906	771.891	-0.684743	0.323109	-2.11924	0.0340706	0.144216	RCN2	reticulocalbin 2	759.413	439.066	579.116	1025.55	1047.35	780.843	blue	0.979363	-0.800268
ENSG00000138095	5856.36	-1.19787	0.31551	-3.79662	0.00014668	0.00321755	LRPPRC	leucine rich pentatricopeptide repeat containing	4716.85	2637.78	3314.41	9294.23	7727.02	7447.87	blue	0.979236	-0.919927
ENSG00000172465	266.475	-0.742193	0.325774	-2.27824	0.0227121	0.109942	TCEAL1	transcription elongation factor A like 1	255.889	152.803	190.813	370.859	327.664	300.826	blue	0.979229	-0.857981
ENSG00000174032	1514.21	-1.81879	0.370044	-4.91505	8.87576115353785e-07	7.18769815820898e-05	SLC25A30	solute carrier family 25 member 30	865.542	389.26	753.71	2787.46	2226.94	2062.34	blue	0.979116	-0.930656
ENSG00000137216	702.932	-0.952752	0.318846	-2.98813	0.00280692	0.0263305	TMEM63B	transmembrane protein 63B	582.531	328.333	527.597	938.527	978.311	862.294	blue	0.979069	-0.888656
ENSG00000115556	1439.71	-1.73726	0.472584	-3.67609	0.000236836	0.00455915	PLCD4	phospholipase C delta 4	878.514	305.122	810.953	2664.29	2689.18	1290.18	blue	0.979041	-0.834737
ENSG00000185728	1764.4	-0.727125	0.308427	-2.35753	0.018397	0.0949425	YTHDF3	YTH N6-methyladenosine RNA binding protein 3	1660.33	1073	1254.59	2538.44	2315.88	1744.14	blue	0.979008	-0.830356
ENSG00000176623	1451.72	-0.843862	0.277954	-3.03597	0.00239762	0.0235401	RMDN1	regulator of microtubule dynamics 1	1236.99	881.034	999.858	1772.62	2147.37	1672.46	blue	0.978988	-0.921142
ENSG00000182568	2188.64	-1.72648	0.350427	-4.92679	8.35932134462051e-07	6.95243787970928e-05	SATB1	SATB homeobox 1	1417.41	757.728	873.921	4127.64	3236.85	2718.29	blue	0.978983	-0.938701
ENSG00000138138	1284.7	-1.16339	0.31636	-3.6774	0.000235619	0.00453978	ATAD1	ATPase family AAA domain containing 1	975.209	676.007	728.904	2139.47	1857.15	1331.45	blue	0.978977	-0.911991
ENSG00000100591	993.921	-0.88683	0.356633	-2.48668	0.0128942	0.0746217	AHSA1	activator of HSP90 ATPase activity 1	943.37	474.849	676.43	1334.82	1529.49	1004.56	blue	0.978973	-0.807812
ENSG00000150316	852.825	-1.01658	0.322477	-3.1524	0.00161934	0.0177397	CWC15	CWC15 spliceosome associated protein homolog	699.273	446.803	547.632	1415.15	1102.36	905.735	blue	0.978861	-0.887444
ENSG00000119862	1170.38	-2.01248	0.35879	-5.60906	2.03427975437636e-08	3.50563361512169e-06	LGALSL	galectin like	632.058	338.971	425.512	1749.86	2413.01	1462.86	blue	0.978843	-0.949721
ENSG00000166949	2179.83	-0.709936	0.262578	-2.70372	0.00685682	0.048914	SMAD3	SMAD family member 3	1801.84	1492.24	1668.66	3055.23	2809.72	2251.3	blue	0.978788	-0.916293
ENSG00000171316	1426.95	-0.998806	0.329766	-3.02883	0.00245499	0.0239398	CHD7	chromodomain helicase DNA binding protein 7	1178.03	760.629	917.808	2344.31	1973	1387.92	blue	0.978773	-0.863858
ENSG00000124532	805.813	-1.39022	0.284105	-4.89333	9.91439833544054e-07	7.76603834704454e-05	MRS2	magnesium transporter MRS2	533.004	356.379	447.455	1172.82	1268.53	1056.69	blue	0.97872	-0.968192
ENSG00000141428	176.654	-0.798472	0.356921	-2.23711	0.0252791	0.118141	C18orf21	chromosome 18 open reading frame 21	172.165	98.6448	117.35	227.603	256.28	187.88	blue	0.978566	-0.837611
ENSG00000145919	759.91	-0.835382	0.301675	-2.76915	0.00562029	0.0429162	BOD1	biorientation of chromosomes in cell division 1	674.51	465.178	498.975	970.659	1142.14	807.993	blue	0.978528	-0.886819
ENSG00000165733	1239.96	-0.948735	0.274847	-3.45187	0.000556721	0.00843935	BMS1	BMS1 ribosome biogenesis factor	913.89	748.057	877.738	1786.01	1802.15	1311.9	blue	0.978428	-0.936989
ENSG00000254519	87.1723	-2.73121	0.644104	-4.24033	2.23189817931194e-05	0.000810747	LOC100507384	uncharacterized LOC100507384	42.4517	9.18751	18.1272	164.677	222.343	66.2468	blue	0.978385	-0.866853
ENSG00000123124	4117.14	-1.51439	0.458301	-3.30436	0.000951919	0.0123163	WWP1	WW domain containing E3 ubiquitin protein ligase 1	3090.72	1096.7	2219.15	6492.04	8199.79	3604.48	blue	0.978371	-0.810419
ENSG00000197498	488.624	-0.887435	0.332767	-2.66684	0.00765683	0.0527963	RPF2	ribosome production factor 2 homolog	433.95	280.944	314.841	693.519	736.074	472.416	blue	0.978329	-0.849285
ENSG00000118939	43.546	-0.958125	0.499406	-1.91853	0.0550438	0.196227	UCHL3	ubiquitin C-terminal hydrolase L3	38.914	17.4079	33.3922	61.5866	64.3626	45.6125	blue	0.978243	-0.813448
ENSG00000120948	1472.19	-0.627004	0.287138	-2.18363	0.0289895	0.129449	TARDBP	TAR DNA binding protein	1415.06	971.942	1085.72	2024.33	1809.17	1526.93	blue	0.978088	-0.846863
ENSG00000157224	557.226	-0.956913	0.338805	-2.82438	0.00473725	0.0380325	CLDN12	claudin 12	497.628	293.033	347.279	894.345	727.882	583.189	blue	0.978054	-0.860907
ENSG00000113048	1213.76	-0.70547	0.25011	-2.82064	0.00479281	0.0384228	MRPS27	mitochondrial ribosomal protein S27	1041.25	834.129	893.957	1476.74	1630.13	1406.39	blue	0.978013	-0.952582
ENSG00000167721	866.558	-1.26363	0.292461	-4.3207	1.55536670282896e-05	0.00063553	TSR1	TSR1 ribosome maturation factor	584.89	445.836	498.975	1278.59	1428.85	962.207	blue	0.977899	-0.950254
ENSG00000272573	89.7576	-1.05871	0.436823	-2.42365	0.0153654	0.0840492	MUSTN1	musculoskeletal, embryonic nuclear protein 1	77.8281	39.6514	58.1978	135.223	145.108	82.537	blue	0.977866	-0.815876
ENSG00000144909	1626.49	-1.65525	0.442288	-3.74248	0.000182212	0.00378499	OSBPL11	oxysterol binding protein like 11	1011.76	415.856	925.441	3325.68	2581.52	1498.7	blue	0.977812	-0.847758
ENSG00000177189	4346.96	-1.29767	0.31976	-4.05825	4.94416158687518e-05	0.00147067	RPS6KA3	ribosomal protein S6 kinase A3	3397.31	1813.81	2332.68	5928.38	6744.03	5865.55	blue	0.977569	-0.927842
ENSG00000091157	983.288	-0.392481	0.237515	-1.65245	0.0984435	0.280759	WDR7	WD repeat domain 7	918.607	813.336	819.54	1163.45	1128.1	1056.69	blue	0.977534	-0.942169
ENSG00000091164	1994.47	-1.32454	0.392003	-3.3789	0.000727752	0.0101466	TXNL1	thioredoxin like 1	1588.4	813.336	1014.17	3695.2	3020.36	1835.36	blue	0.977507	-0.848054
ENSG00000010818	3839.42	-0.826545	0.314267	-2.63007	0.00853675	0.056417	HIVEP2	HIVEP zinc finger 2	3604.85	2201.13	2501.55	4892.12	5776.25	4060.6	blue	0.977501	-0.852436
ENSG00000110200	60.1239	-1.40911	0.426762	-3.30186	0.000960446	0.0123664	ANAPC15	anaphase promoting complex subunit 15	36.5556	24.6612	38.1625	100.413	93.6183	67.3328	blue	0.977498	-0.936959
ENSG00000014824	1640.39	-0.856481	0.331442	-2.58411	0.00976317	0.0616172	SLC30A9	solute carrier family 30 member 9	1561.28	911.498	1030.39	2249.25	2429.39	1660.51	blue	0.977463	-0.835514
ENSG00000101782	1790.16	-0.729929	0.309051	-2.36184	0.0181844	0.0941781	RIOK3	RIO kinase 3	1741.7	1091.86	1207.84	2377.78	2482.05	1839.71	blue	0.977445	-0.836324
ENSG00000005700	3011.4	-0.927777	0.367447	-2.52493	0.0115723	0.0693964	IBTK	inhibitor of Bruton tyrosine kinase	2917.37	1314.78	1994.95	4446.29	4260.8	3134.23	blue	0.977387	-0.801823
ENSG00000155330	392.638	-1.20419	0.371385	-3.24244	0.00118512	0.014238	C16orf87	chromosome 16 open reading frame 87	339.613	169.727	205.123	664.065	526.603	450.695	blue	0.977368	-0.880487
ENSG00000164715	1121.25	-0.735261	0.271957	-2.70359	0.00685945	0.048914	LMTK2	lemur tyrosine kinase 2	1005.87	677.941	842.437	1407.12	1415.98	1378.15	blue	0.977356	-0.916991
ENSG00000100478	365.332	-0.3626	0.269392	-1.346	0.178303	0.404468	AP4S1	adaptor related protein complex 4 subunit sigma 1	353.764	273.208	332.968	417.718	420.112	394.223	blue	0.97729	-0.847793
ENSG00000091140	2992.66	-1.29405	0.386659	-3.34673	0.000817701	0.0110088	DLD	dihydrolipoamide dehydrogenase	2268.81	931.807	2002.58	4762.25	4446.87	3543.66	blue	0.977276	-0.855625
ENSG00000179262	3971.13	-1.89287	0.41662	-4.54339	5.53577545813574e-06	0.000294435	RAD23A	RAD23 homolog A, nucleotide excision repair protein	2170.93	921.169	1964.42	5507.99	8645.65	4616.64	blue	0.977217	-0.898905
ENSG00000185515	329.137	-0.800384	0.324962	-2.46301	0.0137777	0.0779168	BRCC3	BRCA1/BRCA2-containing complex subunit 3	267.681	179.882	273.816	459.222	457.559	336.664	blue	0.977134	-0.856616
ENSG00000183513	440.34	-0.413333	0.251281	-1.6449	0.09999	0.283095	COA5	cytochrome c oxidase assembly factor 5	387.961	349.609	395.936	515.453	519.581	473.502	blue	0.977107	-0.94721
ENSG00000103035	1179.11	-1.05959	0.388596	-2.72672	0.00639678	0.0468047	PSMD7	proteasome 26S subunit, non-ATPase 7	1121.43	465.178	708.869	1606.61	1891.09	1281.49	blue	0.977033	-0.817933
ENSG00000166199	345.642	-0.756743	0.317314	-2.38484	0.0170867	0.0905038	ALKBH3	alkB homolog 3, alpha-ketoglutarate dependent dioxygenase	324.284	193.421	254.735	480.644	418.942	401.825	blue	0.976853	-0.866118
ENSG00000122873	886.887	-1.7763	0.495905	-3.58194	0.000341057	0.00593434	CISD1	CDGSH iron sulfur domain 1	556.589	150.385	497.067	1512.89	1676.94	927.455	blue	0.976736	-0.836901
ENSG00000116667	3783.71	-1.07996	0.398148	-2.71247	0.00667844	0.0480977	C1orf21	chromosome 1 open reading frame 21	3449.2	1470.97	2371.8	5620.45	6224.44	3565.38	blue	0.976675	-0.792703
ENSG00000055130	1882.98	-0.982319	0.32886	-2.98704	0.00281693	0.0263993	CUL1	cullin 1	1688.63	936.159	1173.5	2977.58	2367.37	2154.65	blue	0.976606	-0.872469
ENSG00000188931	487.52	-1.38221	0.415632	-3.32556	0.000882412	0.0116399	CFAP126	cilia and flagella associated protein 126	339.613	148.451	324.381	887.651	724.371	500.652	blue	0.976594	-0.849671
ENSG00000111481	783.304	-0.521284	0.276136	-1.88778	0.0590553	0.204552	COPZ1	COPI coat complex subunit zeta 1	744.083	541.096	645.9	898.362	1045.01	825.37	blue	0.976557	-0.845576
ENSG00000168439	1439.07	-0.854391	0.342135	-2.49723	0.0125167	0.0729496	STIP1	stress induced phosphoprotein 1	1310.11	748.057	1017.98	2214.44	1976.52	1367.29	blue	0.976523	-0.808405
ENSG00000160124	205.863	-0.91432	0.342393	-2.67039	0.00757643	0.0523984	CCDC58	coiled-coil domain containing 58	182.778	118.471	127.844	317.305	272.663	216.117	blue	0.976507	-0.877965
ENSG00000158528	1280.85	-1.26236	0.31113	-4.05734	4.96346042830805e-05	0.00147067	PPP1R9A	protein phosphatase 1 regulatory subunit 9A	999.973	558.02	705.052	1794.05	1881.73	1746.31	blue	0.976504	-0.936672
ENSG00000170860	462.329	-0.812264	0.309215	-2.62686	0.00861769	0.0567513	LSM3	LSM3 homolog, U6 small nuclear RNA and mRNA degradation associated	416.262	290.615	300.53	670.759	619.051	476.76	blue	0.976379	-0.878072
ENSG00000137040	834.056	-0.940424	0.318639	-2.95138	0.00316357	0.0286691	RANBP6	RAN binding protein 6	759.413	411.987	544.77	1103.2	1130.44	1054.52	blue	0.976293	-0.888784
ENSG00000074603	2388.19	-1.03854	0.343065	-3.02725	0.00246792	0.0240007	DPP8	dipeptidyl peptidase 8	2137.91	1241.28	1313.74	3683.15	3524.73	2428.32	blue	0.976283	-0.860644
ENSG00000162402	6579.79	-1.27419	0.312269	-4.08042	4.49547345900841e-05	0.00138339	USP24	ubiquitin specific peptidase 24	5021.09	3296.87	3231.41	10156.4	10312.1	7460.91	blue	0.976279	-0.928971
ENSG00000067334	835.356	-0.825773	0.289993	-2.84756	0.0044056	0.0361115	DNTTIP2	deoxynucleotidyltransferase terminal interacting protein 2	709.886	512.083	586.749	1267.88	1029.8	905.735	blue	0.976278	-0.902372
ENSG00000078618	5163.71	-1.22657	0.41269	-2.97214	0.00295736	0.0273998	NRDC	nardilysin convertase	4912.6	1817.68	2547.35	7749.21	8196.28	5759.13	blue	0.976177	-0.829962
ENSG00000144674	11419.4	-1.46653	0.410624	-3.57147	0.000354982	0.00612222	GOLGA4	golgin A4	8840.56	4277.03	5088.97	17489.3	22383	10437.7	blue	0.976119	-0.851415
ENSG00000188342	433.709	-0.961527	0.343199	-2.80166	0.0050841	0.0398558	GTF2F2	general transcription factor IIF subunit 2	377.348	193.421	313.887	555.619	633.094	528.888	blue	0.976054	-0.866874
ENSG00000175581	240.05	-0.886849	0.325362	-2.72573	0.00641596	0.0468931	MRPL48	mitochondrial ribosomal protein L48	221.692	135.395	149.788	314.627	328.834	289.965	blue	0.976047	-0.902297
ENSG00000163069	3082.48	-1.46714	0.301578	-4.86489	1.14519274955169e-06	8.7102596947044e-05	SGCB	sarcoglycan beta	1883.2	1313.33	1717.31	5538.78	4425.8	3616.42	blue	0.976018	-0.951487
ENSG00000119705	484.403	-1.03134	0.349506	-2.95084	0.0031691	0.0286951	SLIRP	SRA stem-loop interacting RNA binding protein	411.545	200.675	344.417	653.354	690.435	605.995	blue	0.975946	-0.871195
ENSG00000114166	2399.92	-0.93974	0.297773	-3.15589	0.00160008	0.0176109	KAT2B	lysine acetyltransferase 2B	1971.64	1442.92	1520.78	3231.96	3766.96	2465.25	blue	0.975937	-0.899046
ENSG00000143970	1608.36	-0.43188	0.261119	-1.65396	0.0981361	0.280142	ASXL2	ASXL transcriptional regulator 2	1564.82	1214.2	1329.96	2036.38	1889.92	1614.9	blue	0.975936	-0.829862
ENSG00000109775	542.602	-0.897126	0.293433	-3.05734	0.0022331	0.0223114	UFSP2	UFM1 specific peptidase 2	461.072	337.52	339.646	797.949	723.201	596.221	blue	0.975819	-0.919427
ENSG00000143321	2514.27	-0.976508	0.288894	-3.38015	0.000724452	0.0101224	HDGF	heparin binding growth factor	1811.27	1358.3	1914.8	3415.38	3852.39	2733.49	blue	0.975807	-0.918178
ENSG00000198836	3158.58	-0.938109	0.358842	-2.61427	0.00894181	0.0580517	OPA1	OPA1 mitochondrial dynamin like GTPase	3129.63	1481.12	1890	4485.11	4538.15	3427.46	blue	0.975654	-0.823592
ENSG00000170185	2293.64	-1.80391	0.431145	-4.184	2.86418287235815e-05	0.000991919	USP38	ubiquitin specific peptidase 38	1357.27	679.392	1028.48	3513.12	5200.49	1983.06	blue	0.975506	-0.869451
ENSG00000138381	415.18	-0.93228	0.343212	-2.71634	0.00660083	0.0476822	ASNSD1	asparagine synthetase domain containing 1	378.527	215.181	264.275	516.792	662.349	453.953	blue	0.975439	-0.857645
ENSG00000152760	22.7547	-0.851147	0.550643	-1.54573	0.122169	0.322782	TCTEX1D1	Tctex1 domain containing 1	21.2258	13.5395	14.3109	32.1322	29.2557	26.0643	blue	0.975419	-0.896263
ENSG00000111639	856.005	-1.13398	0.335706	-3.37789	0.000730435	0.0101643	MRPL51	mitochondrial ribosomal protein L51	636.775	396.997	575.3	1097.85	1504.91	924.197	blue	0.975358	-0.888898
ENSG00000134897	504.287	-0.457687	0.280057	-1.63426	0.102203	0.286848	BIVM	basic, immunoglobulin-like variable motif containing	476.402	352.994	446.501	589.09	645.966	514.77	blue	0.975314	-0.819112
ENSG00000181016	113.215	-2.28819	0.470329	-4.86509	1.14403256128473e-06	8.7102596947044e-05	LSMEM1	leucine rich single-pass membrane protein 1	55.423	17.8915	43.8869	211.537	177.875	172.676	blue	0.975193	-0.949266
ENSG00000180182	2172.17	-1.28378	0.331811	-3.86903	0.000109271	0.00260377	MED14	mediator complex subunit 14	1707.5	1014.01	1074.27	3716.62	3008.66	2511.95	blue	0.975163	-0.914939
ENSG00000148660	2244.29	-1.66839	0.343095	-4.86277	1.15756694665043e-06	8.71792730942007e-05	CAMK2G	calcium/calmodulin dependent protein kinase II gamma	1297.13	765.948	1161.09	3069.96	4460.91	2710.69	blue	0.975156	-0.935428
ENSG00000152402	1076.75	-0.999437	0.278853	-3.5841	0.000338238	0.00590437	GUCY1A2	guanylate cyclase 1 soluble subunit alpha 2	772.385	567.208	815.724	1534.31	1485.02	1285.84	blue	0.975088	-0.942614
ENSG00000174099	2925.25	-1.53347	0.340992	-4.4971	6.88874122517252e-06	0.000341913	MSRB3	methionine sulfoxide reductase B3	1825.42	1273.68	1408.2	4767.61	5404.11	2872.5	blue	0.975073	-0.919966
ENSG00000108861	6200.63	-1.84461	0.550407	-3.35136	0.000804168	0.0108984	DUSP3	dual specificity phosphatase 3	4791.14	1069.14	2243.96	9817.71	14014.7	5267.16	blue	0.975009	-0.800262
ENSG00000116750	962.086	-1.34101	0.29146	-4.60102	4.20422128441797e-06	0.000237076	UCHL5	ubiquitin C-terminal hydrolase L5	660.359	483.07	491.342	1527.62	1485.02	1125.11	blue	0.974905	-0.957257
ENSG00000135723	1593.15	-1.42427	0.451708	-3.15307	0.00161563	0.0177373	FHOD1	formin homology 2 domain containing 1	1338.41	442.451	815.724	2180.97	3133.87	1647.48	blue	0.974845	-0.819169
ENSG00000187098	1542.44	-1.58121	0.337708	-4.68218	2.83844870945855e-06	0.000180363	MITF	melanocyte inducing transcription factor	841.958	520.787	956.925	2510.33	2583.86	1840.79	blue	0.97476	-0.93475
ENSG00000047315	2088.73	-0.744397	0.267365	-2.7842	0.00536605	0.0414887	POLR2B	RNA polymerase II subunit B	1897.35	1333.64	1454.95	2553.17	2792.16	2501.09	blue	0.974704	-0.921324
ENSG00000130349	277.842	-1.09294	0.408809	-2.67347	0.00750704	0.052097	MTRES1	mitochondrial transcription rescue factor 1	227.588	106.382	199.399	436.462	437.665	259.557	blue	0.974664	-0.805721
ENSG00000171033	12637.8	-1.93299	0.523504	-3.6924	0.000222145	0.0043502	PKIA	cAMP-dependent protein kinase inhibitor alpha	8524.53	1655.69	5558.37	22725.5	22256.6	15106.4	blue	0.974625	-0.833382
ENSG00000084463	1081.69	-0.623565	0.244679	-2.54851	0.0108185	0.0661676	WBP11	WW domain binding protein 11	949.267	754.343	851.978	1328.13	1313	1293.44	blue	0.974614	-0.956635
ENSG00000011275	1147.53	-0.386488	0.260784	-1.48202	0.138335	0.347811	RNF216	ring finger protein 216	1108.46	829.294	1047.56	1329.47	1370.34	1200.04	blue	0.974613	-0.815041
ENSG00000172159	866.682	-1.71141	0.3779	-4.52874	5.93373422198691e-06	0.000306519	FRMD3	FERM domain containing 3	536.542	267.405	414.063	1777.98	1155.02	1049.09	blue	0.974535	-0.918723
ENSG00000050748	926.599	-0.85935	0.331545	-2.59196	0.00954315	0.0606662	MAPK9	mitogen-activated protein kinase 9	856.109	531.908	588.657	1278.59	1400.76	903.563	blue	0.974401	-0.835827
ENSG00000174173	302.021	-0.673744	0.31034	-2.17098	0.0299324	0.132003	TRMT10C	tRNA methyltransferase 10C, mitochondrial RNase P subunit	285.37	181.332	232.791	413.702	355.749	343.18	blue	0.974383	-0.861286
ENSG00000153561	4207.17	-1.03839	0.360673	-2.87905	0.00398877	0.0338276	RMND5A	required for meiotic nuclear division 5 homolog A	4041.16	1957.42	2268.76	6200.17	6113.27	4662.25	blue	0.974371	-0.84675
ENSG00000166411	710.039	-1.20049	0.35748	-3.35821	0.000784495	0.0107158	IDH3A	isocitrate dehydrogenase (NAD(+)) 3 catalytic subunit alpha	524.75	342.356	425.512	1127.3	1200.65	639.661	blue	0.974342	-0.863792
ENSG00000198919	928.941	-0.650289	0.294905	-2.20508	0.0274485	0.124451	DZIP3	DAZ interacting zinc finger protein 3	884.41	544.964	741.307	1221.02	1118.74	1063.21	blue	0.974298	-0.848151
ENSG00000165916	1582.32	-0.957816	0.300902	-3.18315	0.00145682	0.0164645	PSMC3	proteasome 26S subunit, ATPase 3	1242.89	857.34	1127.7	1948.01	2565.14	1752.82	blue	0.974231	-0.901674
ENSG00000185532	2390.55	-1.6727	0.387168	-4.32036	1.55777233954777e-05	0.00063553	PRKG1	protein kinase cGMP-dependent 1	1661.51	631.037	1134.38	3987.07	3433.45	3495.87	blue	0.974212	-0.909429
ENSG00000136628	2890.44	-0.72774	0.319506	-2.2777	0.0227444	0.109999	EPRS1	glutamyl-prolyl-tRNA synthetase 1	2879.64	1602.98	2048.37	4055.35	3654.62	3101.65	blue	0.974192	-0.816127
ENSG00000163539	2883.81	-1.00359	0.282673	-3.55035	0.000384719	0.00648378	CLASP2	cytoplasmic linker associated protein 2	2269.99	1441.47	2048.37	4009.83	3781.01	3752.17	blue	0.974167	-0.932292
ENSG00000127337	106.384	-0.667584	0.356093	-1.87474	0.0608278	0.209045	YEATS4	YEATS domain containing 4	97.8747	70.1152	79.1872	149.95	136.917	104.257	blue	0.974104	-0.841576
ENSG00000144021	1077.09	-0.382529	0.24085	-1.58825	0.112231	0.305402	CIAO1	cytosolic iron-sulfur assembly component 1	991.718	883.935	930.211	1208.97	1325.87	1121.85	blue	0.974083	-0.913368
ENSG00000120910	827.823	-0.881625	0.287887	-3.0624	0.00219567	0.0220568	PPP3CC	protein phosphatase 3 catalytic subunit gamma	713.424	473.399	561.943	1204.96	1007.57	1005.65	blue	0.974002	-0.919939
ENSG00000189227	226.082	-1.41726	0.332643	-4.26061	2.03874219028807e-05	0.00075948	C15orf61	chromosome 15 open reading frame 61	140.326	89.4573	141.201	321.322	370.962	293.223	blue	0.973961	-0.953801
ENSG00000040341	1647.8	-1.07504	0.395873	-2.71562	0.00661522	0.0477401	STAU2	staufen double-stranded RNA binding protein 2	1446.89	667.303	1069.5	2586.64	2647.06	1469.38	blue	0.973923	-0.789106
ENSG00000113068	617.184	-0.651792	0.248724	-2.62054	0.0087791	0.0574629	PFDN1	prefoldin subunit 1	528.287	438.583	474.169	789.916	747.776	724.37	blue	0.973818	-0.967602
ENSG00000272024	12.8251	-2.30752	0.867105	-2.66118	0.00778678	0.0532993	NA	NA	9.4337	1.45066	2.86219	21.4214	22.2343	19.5482	blue	0.9737	-0.911891
ENSG00000221962	654.748	-0.942557	0.340355	-2.76933	0.00561713	0.0429073	TMEM14EP	transmembrane protein 14E, pseudogene	544.796	317.211	483.71	1064.38	832.032	686.36	blue	0.973676	-0.848762
ENSG00000257512	16.0068	-1.17079	0.65248	-1.79436	0.0727551	0.232732	NA	NA	14.1506	7.2533	8.58656	25.438	21.0641	19.5482	blue	0.973673	-0.899821
ENSG00000132429	813.763	-1.83912	0.54904	-3.3497	0.000809003	0.01094	POPDC3	popeye domain containing 3	580.173	133.944	353.957	1278.59	1857.15	678.758	blue	0.973667	-0.799195
ENSG00000132570	978.4	-1.01505	0.310211	-3.27212	0.00106743	0.0132908	PCBD2	pterin-4 alpha-carbinolamine dehydratase 2	754.696	460.343	729.858	1246.46	1476.83	1202.22	blue	0.973504	-0.905348
ENSG00000186687	1503.84	-1.27122	0.359465	-3.53643	0.000405574	0.00674111	LYRM7	LYR motif containing 7	985.822	573.978	1084.77	2231.85	2568.65	1577.98	blue	0.973404	-0.878573
ENSG00000136451	1537.74	-0.994314	0.327927	-3.03212	0.00242841	0.0237427	VEZF1	vascular endothelial zinc finger 1	1313.64	841.866	929.257	2018.97	2553.44	1569.29	blue	0.973349	-0.869985
ENSG00000116906	1531.45	-1.01429	0.368554	-2.75209	0.0059217	0.0444612	GNPAT	glyceronephosphate O-acyltransferase	1404.44	607.826	1032.3	2014.95	2341.63	1787.58	blue	0.973336	-0.828394
ENSG00000114023	698.17	-0.783244	0.334298	-2.34295	0.0191317	0.0976578	FAM162A	family with sequence similarity 162 member A	691.019	357.829	492.296	959.948	894.054	793.875	blue	0.973325	-0.825908
ENSG00000124380	510.045	-1.04471	0.340413	-3.06894	0.00214821	0.0217693	SNRNP27	small nuclear ribonucleoprotein U4/U6.U5 subunit 27	425.696	281.428	292.897	792.593	773.521	494.136	blue	0.973318	-0.870928
ENSG00000197170	1968.14	-1.05561	0.373	-2.83007	0.00465385	0.0375322	PSMD12	proteasome 26S subunit, non-ATPase 12	1856.08	774.652	1206.89	2953.48	2661.1	2356.65	blue	0.973308	-0.836142
ENSG00000128609	2577.9	-1.32881	0.461748	-2.87779	0.00400472	0.0339077	NDUFA5	NADH:ubiquinone oxidoreductase subunit A5	2282.96	742.254	1380.53	4497.16	4279.52	2284.97	blue	0.973294	-0.781972
ENSG00000183978	346.118	-0.593064	0.310589	-1.90948	0.0562002	0.198721	COA3	cytochrome c oxidase assembly factor 3	338.434	210.346	280.494	409.685	458.729	379.018	blue	0.973237	-0.821637
ENSG00000078295	2738.49	-1.56002	0.302296	-5.16058	2.46186488924652e-07	2.69193053701824e-05	ADCY2	adenylate cyclase 2	1502.32	1076.39	1583.74	4754.22	4272.5	3241.75	blue	0.973125	-0.956138
ENSG00000167186	578.947	-0.818721	0.288366	-2.83917	0.00452307	0.0367388	COQ7	coenzyme Q7, hydroxylase	463.431	322.53	472.261	733.684	791.074	690.704	blue	0.973057	-0.914744
ENSG00000162688	22961.4	-2.55518	0.472001	-5.4135	6.18055166831289e-08	8.8756842324752e-06	AGL	amylo-alpha-1, 6-glucosidase, 4-alpha-glucanotransferase	7317.02	3094.74	9621.72	47660	47205.8	22869.3	blue	0.973009	-0.908613
ENSG00000141568	1045.1	-1.21125	0.295024	-4.10558	4.03296192122247e-05	0.00127381	FOXK2	forkhead box K2	699.273	514.017	679.293	1399.09	1765.87	1213.08	blue	0.972967	-0.94344
ENSG00000177752	751.844	-1.07682	0.302784	-3.55639	0.000375985	0.00638947	YIPF7	Yip1 domain family member 7	517.675	374.27	560.035	1026.89	1180.76	851.434	blue	0.97294	-0.924958
ENSG00000279281	106.852	-1.30585	0.476674	-2.7395	0.00615322	0.0456334	NA	NA	93.1578	29.9803	62.9681	180.743	143.938	130.322	blue	0.972939	-0.84274
ENSG00000062598	561.276	-0.616923	0.268083	-2.30124	0.0213778	0.10545	ELMO2	engulfment and cell motility 2	503.524	372.819	454.134	647.999	726.712	662.468	blue	0.972897	-0.91718
ENSG00000158480	178.723	-0.79828	0.34786	-2.29483	0.0217427	0.106761	SPATA2	spermatogenesis associated 2	175.703	103.48	113.533	232.958	245.748	200.912	blue	0.972874	-0.858663
ENSG00000164440	7699.99	-1.53317	0.432432	-3.54547	0.000391914	0.00656983	TXLNB	taxilin beta	5910.22	1787.21	4168.3	11773.8	12415	10145.5	blue	0.972814	-0.853051
ENSG00000242259	1127.2	-1.21133	0.335299	-3.6127	0.000303027	0.00543959	C22orf39	chromosome 22 open reading frame 39	817.195	476.3	747.985	1416.49	1968.32	1336.88	blue	0.972536	-0.901058
ENSG00000115840	2919.29	-2.19214	0.435615	-5.03228	4.84691919540009e-07	4.62512963034253e-05	SLC25A12	solute carrier family 25 member 12	1233.46	590.418	1322.33	4402.11	6957.01	3010.43	blue	0.972504	-0.907502
ENSG00000166797	404.982	-1.18381	0.362284	-3.26764	0.00108449	0.0134413	CIAO2A	cytosolic iron-sulfur assembly component 2A	336.076	154.737	253.781	528.842	616.71	539.748	blue	0.972482	-0.888394
ENSG00000151806	1167.83	-1.13666	0.369679	-3.07473	0.00210697	0.0214693	GUF1	GUF1 homolog, GTPase	951.625	425.043	815.724	1546.36	1861.83	1406.39	blue	0.972419	-0.8522
ENSG00000261616	457.612	-2.67092	0.361797	-7.38235	1.55514514823164e-13	1.76312534937146e-10	NA	NA	170.986	81.7205	122.12	793.932	905.757	671.156	blue	0.972409	-0.975769
ENSG00000087269	534.056	-0.853453	0.259547	-3.28825	0.00100814	0.0127818	NOP14	NOP14 nucleolar protein	419.8	343.806	378.763	751.089	679.903	630.973	blue	0.972398	-0.968221
ENSG00000143436	221.277	-0.839133	0.306933	-2.73393	0.00625837	0.046121	MRPL9	mitochondrial ribosomal protein L9	167.448	139.263	169.823	310.611	312.451	228.063	blue	0.972351	-0.91898
ENSG00000196352	921.743	-1.00543	0.369777	-2.71903	0.00654732	0.0474708	CD55	CD55 molecule (Cromer blood group)	816.015	445.836	578.162	1503.52	1353.95	832.972	blue	0.972346	-0.809611
ENSG00000157087	1259.1	-4.15726	0.678295	-6.12898	8.84430385308726e-10	2.91798568607872e-07	ATP2B2	ATPase plasma membrane Ca2+ transporting 2	152.118	31.431	218.48	2964.19	3451	737.403	blue	0.972317	-0.899512
ENSG00000156253	585.776	-1.29867	0.356435	-3.6435	0.000268952	0.00502471	RWDD2B	RWD domain containing 2B	374.99	220.5	421.696	854.18	982.992	660.296	blue	0.972297	-0.897793
ENSG00000065427	1858.77	-1.1988	0.265762	-4.51079	6.45858147884453e-06	0.000325057	KARS1	lysyl-tRNA synthetase 1	1271.19	940.027	1174.45	2503.63	2904.51	2358.82	blue	0.972289	-0.967527
ENSG00000120438	1864.76	-0.641563	0.299964	-2.1388	0.0324521	0.139455	TCP1	t-complex 1	1732.26	1186.16	1453.04	2637.51	2393.12	1786.49	blue	0.972276	-0.810299
ENSG00000140374	2403.1	-0.853633	0.290723	-2.93624	0.00332221	0.0297192	ETFA	electron transfer flavoprotein subunit alpha	1988.15	1279	1870.92	3458.22	2945.46	2876.85	blue	0.972151	-0.897364
ENSG00000169762	1393.44	-1.30984	0.348893	-3.75428	0.000173841	0.00368936	TAPT1	transmembrane anterior posterior transformation 1	1130.87	605.892	667.844	2389.83	1882.9	1683.32	blue	0.97213	-0.906037
ENSG00000124486	7747.48	-0.981497	0.354352	-2.76984	0.00560842	0.042856	USP9X	ubiquitin specific peptidase 9 X-linked	7125.98	3987.38	4515.58	12097.8	11416.7	7341.45	blue	0.972074	-0.824262
ENSG00000144659	369.309	-0.984803	0.33395	-2.94895	0.00318854	0.0288106	SLC25A38	solute carrier family 25 member 38	271.219	193.905	279.54	547.586	565.22	358.384	blue	0.972037	-0.873564
ENSG00000119682	642.66	-0.473965	0.272881	-1.73689	0.0824064	0.251968	AREL1	apoptosis resistant E3 ubiquitin protein ligase 1	622.625	455.507	537.137	720.296	829.692	690.704	blue	0.971992	-0.843948
ENSG00000134014	802.438	-0.575272	0.247418	-2.32511	0.0200663	0.101048	ELP3	elongator acetyltransferase complex subunit 3	666.255	574.461	693.604	993.419	987.673	899.218	blue	0.971975	-0.95054
ENSG00000106554	2209.28	-1.62511	0.436228	-3.72538	0.000195025	0.00397073	CHCHD3	coiled-coil-helix-coiled-coil-helix domain containing 3	1476.37	492.257	1278.44	3136.9	4141.44	2730.24	blue	0.971897	-0.859913
ENSG00000100614	5748.83	-1.17017	0.369024	-3.17098	0.00151924	0.0170181	PPM1A	protein phosphatase, Mg2+/Mn2+ dependent 1A	5203.87	2619.89	2789.68	9298.24	8412.77	6168.55	blue	0.971896	-0.859995
ENSG00000132155	2491.56	-0.94459	0.257278	-3.67147	0.000241157	0.00463404	RAF1	Raf-1 proto-oncogene, serine/threonine kinase	1923.3	1588.96	1599.96	3415.38	3608.98	2812.77	blue	0.97176	-0.957655
ENSG00000172765	1522.23	-0.914355	0.311766	-2.93282	0.00335894	0.0299482	TMCC1	transmembrane and coiled-coil domain family 1	1393.83	780.938	993.179	1898.48	2155.56	1911.38	blue	0.97172	-0.886729
ENSG00000120709	744.892	-0.898752	0.304209	-2.95439	0.00313288	0.0284989	FAM53C	family with sequence similarity 53 member C	557.768	430.846	572.438	1050.99	1119.91	737.403	blue	0.971608	-0.888344
ENSG00000163541	1436.23	-1.32037	0.323399	-4.08279	4.44974699253332e-05	0.00137521	SUCLG1	succinate-CoA ligase GDP/ADP-forming subunit alpha	900.919	590.418	974.098	1992.19	2479.71	1680.06	blue	0.971607	-0.924415
ENSG00000123472	1911.1	-1.08349	0.406709	-2.66404	0.00772083	0.0530001	ATPAF1	ATP synthase mitochondrial F1 complex assembly factor 1	1693.35	697.284	1287.03	3108.79	2889.29	1790.83	blue	0.971445	-0.782719
ENSG00000228330	26.1797	-0.923322	0.517481	-1.78426	0.074381	0.235575	NA	NA	22.405	15.9573	16.2191	33.471	38.6175	30.4084	blue	0.971303	-0.928857
ENSG00000170946	425.478	-0.988132	0.277831	-3.55659	0.000375696	0.00638947	DNAJC24	DnaJ heat shock protein family (Hsp40) member C24	329	262.086	265.229	626.577	576.923	493.05	blue	0.971266	-0.958485
ENSG00000082516	886.216	-0.686532	0.285414	-2.40539	0.0161551	0.0873707	GEMIN5	gem nuclear organelle associated protein 5	834.883	566.724	637.314	1227.72	1045.01	1005.65	blue	0.971087	-0.881921
ENSG00000156017	433.711	-1.20344	0.318475	-3.77877	0.000157607	0.00339841	CARNMT1	carnosine N-methyltransferase 1	288.907	226.786	272.862	650.676	723.201	439.835	blue	0.971052	-0.923132
ENSG00000125037	1322.98	-0.758272	0.288823	-2.62539	0.00865508	0.0568886	EMC3	ER membrane protein complex subunit 3	1247.61	840.415	862.473	1804.76	1683.96	1498.7	blue	0.970995	-0.8898
ENSG00000166938	1088.27	-0.826965	0.337787	-2.44819	0.0143577	0.0801035	DIS3L	DIS3 like exosome 3'-5' exoribonuclease	938.654	571.076	845.3	1632.05	1527.15	1015.42	blue	0.970985	-0.805029
ENSG00000167283	528.072	-0.898877	0.301189	-2.98443	0.00284107	0.0265706	ATP5MG	ATP synthase membrane subunit g	449.28	331.234	326.289	788.577	712.669	560.383	blue	0.970952	-0.906341
ENSG00000140105	1054.01	-0.818007	0.274132	-2.98399	0.00284513	0.0265887	WARS1	tryptophanyl-tRNA synthetase 1	854.929	710.34	724.134	1413.82	1528.32	1092.53	blue	0.970859	-0.922001
ENSG00000109919	1055.84	-0.771467	0.326333	-2.36405	0.0180764	0.0938372	MTCH2	mitochondrial carrier 2	970.492	578.33	792.826	1290.64	1625.45	1077.32	blue	0.970829	-0.816562
ENSG00000089220	3350.86	-1.02949	0.250504	-4.10966	3.96237473067785e-05	0.00125705	PEBP1	phosphatidylethanolamine binding protein 1	2371.4	1888.76	2351.76	4498.5	4879.85	4114.9	blue	0.970815	-0.970427
ENSG00000123240	8881.27	-1.94543	0.442597	-4.39548	1.10526522436523e-05	0.000491912	OPTN	optineurin	5354.81	1699.21	3931.69	11721.5	18371.4	12209	blue	0.97073	-0.888414
ENSG00000096080	226.485	-1.26329	0.334271	-3.77924	0.000157311	0.00339542	MRPS18A	mitochondrial ribosomal protein S18A	179.24	107.349	114.488	318.644	340.536	298.653	blue	0.970712	-0.942666
ENSG00000119720	649.713	-0.415443	0.265132	-1.56693	0.117131	0.314572	NRDE2	NRDE-2, necessary for RNA interference, domain containing	624.983	461.793	584.84	744.395	767.67	714.596	blue	0.970672	-0.844382
ENSG00000155959	800.495	-0.992987	0.395432	-2.51115	0.012034	0.0712348	VBP1	VHL binding protein 1	806.582	336.553	464.629	1211.65	1153.85	829.714	blue	0.970614	-0.797651
ENSG00000250994	48.7917	-3.06141	0.762824	-4.01326	5.98854002448935e-05	0.00169513	NA	NA	25.9427	2.90132	3.81625	83.0081	106.491	70.5908	blue	0.97055	-0.923963
ENSG00000151461	1221.67	-0.585074	0.272268	-2.14889	0.0316434	0.136901	UPF2	UPF2 regulator of nonsense mediated mRNA decay	1129.69	895.54	907.314	1550.38	1624.28	1222.85	blue	0.970539	-0.86723
ENSG00000179454	713.405	-0.557698	0.269203	-2.07166	0.0382969	0.155446	KLHL28	kelch like family member 28	649.746	509.181	573.392	971.998	819.16	756.951	blue	0.970364	-0.883725
ENSG00000138768	6263.86	-1.45317	0.381215	-3.81194	0.00013788	0.00306193	USO1	USO1 vesicle transport factor	4930.29	2183.24	2942.33	11606.4	8058.19	7862.73	blue	0.970294	-0.889885
ENSG00000176946	671.06	-1.01189	0.319974	-3.1624	0.00156476	0.0173298	THAP4	THAP domain containing 4	508.241	313.826	514.24	852.841	1036.82	800.391	blue	0.970073	-0.896552
ENSG00000118507	299.013	-1.44564	0.304	-4.75539	1.98064116054573e-06	0.0001325	AKAP7	A-kinase anchoring protein 7	179.24	129.109	174.593	498.049	432.984	380.104	blue	0.969928	-0.969024
ENSG00000130021	261.983	-1.31714	0.411758	-3.19883	0.00137987	0.0158713	PUDP	pseudouridine 5'-phosphatase	209.9	80.7534	161.237	433.784	345.217	341.008	blue	0.96988	-0.869296
ENSG00000184185	1217.04	-2.60972	0.513985	-5.07742	3.82592699212394e-07	3.85113520267952e-05	KCNJ12	potassium inwardly rectifying channel subfamily J member 12	398.574	169.727	460.812	2301.47	3049.61	922.025	blue	0.969856	-0.882904
ENSG00000145495	5252.19	-1.04098	0.302242	-3.4442	0.00057275	0.00859945	MARCHF6	membrane associated ring-CH-type finger 6	4251.06	3095.71	2960.46	7796.07	7934.15	5475.68	blue	0.969767	-0.908276
ENSG00000185345	754.399	-1.39391	0.301099	-4.62941	3.66707929523694e-06	0.00021358	PRKN	parkin RBR E3 ubiquitin protein ligase	509.42	342.839	396.89	1006.81	1307.14	963.293	blue	0.969727	-0.955826
ENSG00000163157	3401.39	-1.70605	0.4625	-3.68875	0.000225362	0.0043832	TMOD4	tropomodulin 4	2229.89	628.619	1931.02	5363.39	6009.12	4246.31	blue	0.96971	-0.848492
ENSG00000124164	2647.78	-0.894925	0.373018	-2.39915	0.0164334	0.0882308	VAPB	VAMP associated protein B and C	2489.32	1173.1	1894.77	3871.93	3955.37	2502.17	blue	0.969707	-0.77251
ENSG00000126602	821.511	-1.18979	0.293756	-4.05027	5.11591166478984e-05	0.00150764	TRAP1	TNF receptor associated protein 1	553.051	432.78	517.102	1383.02	1136.29	906.821	blue	0.969677	-0.943523
ENSG00000111640	57632.8	-3.01448	0.525392	-5.73759	9.60345040603425e-09	1.91544375181837e-06	GAPDH	glyceraldehyde-3-phosphate dehydrogenase	14706	5458.35	17917.3	90596.6	164318	52800.8	blue	0.96961	-0.905529
ENSG00000124356	1121.98	-0.740486	0.310864	-2.38202	0.0172178	0.0908597	STAMBP	STAM binding protein	952.804	662.468	906.36	1468.71	1666.41	1075.15	blue	0.969529	-0.827258
ENSG00000137309	427.864	-1.58109	0.514991	-3.07013	0.00213966	0.0217305	HMGA1	high mobility group AT-hook 1	336.076	73.0165	235.653	743.056	678.732	500.652	blue	0.969522	-0.816348
ENSG00000135624	2207.29	-0.665383	0.290538	-2.29018	0.022011	0.10771	CCT7	chaperonin containing TCP1 subunit 7	1869.05	1317.68	1935.79	2808.89	3027.38	2284.97	blue	0.969477	-0.844499
ENSG00000166295	2166.56	-0.751239	0.28672	-2.62012	0.00878995	0.057489	ANAPC16	anaphase promoting complex subunit 16	1912.68	1272.23	1661.02	3142.26	2524.18	2486.97	blue	0.969444	-0.882041
ENSG00000115677	11243.8	-0.882706	0.291129	-3.03202	0.00242927	0.0237427	HDLBP	high density lipoprotein binding protein	8999.75	6541.02	8183	13626.7	17998.1	12114.5	blue	0.969268	-0.895436
ENSG00000188846	3732.87	-0.982071	0.244077	-4.02361	5.73115869018109e-05	0.00164387	RPL14	ribosomal protein L14	2713.37	2323.96	2491.06	5198.72	5330.39	4339.71	blue	0.969249	-0.974059
ENSG00000170855	231.697	-0.758581	0.365724	-2.07419	0.0380616	0.15482	TRIAP1	TP53 regulated inhibitor of apoptosis 1	228.767	112.668	176.502	298.561	320.643	253.041	blue	0.969211	-0.795062
ENSG00000131174	2568.61	-1.39868	0.444527	-3.14645	0.00165267	0.0180061	COX7B	cytochrome c oxidase subunit 7B	2154.42	623.784	1461.62	3818.37	4181.23	3172.24	blue	0.969185	-0.825058
ENSG00000082146	1097.67	-1.40698	0.37494	-3.75256	0.00017504	0.00370751	STRADB	STE20 related adaptor beta	757.055	482.586	564.805	1700.33	2100.56	980.669	blue	0.969109	-0.872944
ENSG00000206418	1448.59	-1.46211	0.399251	-3.66212	0.000250139	0.00476415	RAB12	RAB12, member RAS oncogene family	1063.65	568.175	684.063	2010.94	2988.76	1375.98	blue	0.969107	-0.863539
ENSG00000132823	618.043	-0.941167	0.376625	-2.49895	0.0124563	0.0726567	OSER1	oxidative stress responsive serine rich 1	593.144	301.254	376.855	866.23	986.502	584.275	blue	0.969105	-0.796699
ENSG00000123213	1010.75	-0.941153	0.37649	-2.49981	0.0124259	0.0725385	NLN	neurolysin	929.22	475.333	673.568	1516.91	1568.11	901.391	blue	0.969072	-0.781062
ENSG00000270587	8.64295	-2.04432	0.900099	-2.27122	0.0231336	NA	NA	NA	4.71685	1.93421	3.81625	18.7438	12.8725	9.77411	blue	0.968984	-0.911854
ENSG00000078043	1645.04	-0.574331	0.299562	-1.91724	0.055208	0.19647	PIAS2	protein inhibitor of activated STAT 2	1659.15	1073	1234.56	2172.94	2099.39	1631.19	blue	0.968951	-0.791518
ENSG00000119335	2931.34	-0.548639	0.279672	-1.96172	0.0497946	0.183952	SET	SET nuclear proto-oncogene	2899.68	2049.78	2193.39	3535.88	3909.73	2999.57	blue	0.96891	-0.826726
ENSG00000196704	731.348	-0.690419	0.319191	-2.16303	0.030539	0.133762	AMZ2	archaelysin family metallopeptidase 2	696.915	430.846	552.402	883.634	1083.63	740.661	blue	0.968798	-0.807823
ENSG00000139620	704.421	-0.850542	0.317356	-2.68009	0.00736022	0.0513832	KANSL2	KAT8 regulatory NSL complex subunit 2	652.105	408.602	448.409	862.213	1075.44	779.757	blue	0.968777	-0.868737
ENSG00000143164	11216.1	-1.43555	0.488342	-2.93963	0.00328601	0.0294443	DCAF6	DDB1 and CUL4 associated factor 6	9793.36	2431.79	5940.95	19680.9	17941.9	11507.4	blue	0.968771	-0.786846
ENSG00000107537	2178.33	-1.90994	0.350223	-5.4535	4.93873764509991e-08	7.33692052504119e-06	PHYH	phytanoyl-CoA 2-hydroxylase	1120.25	550.767	1078.09	3246.69	3846.54	3227.63	blue	0.968767	-0.946571
ENSG00000078304	1848.05	-0.649898	0.254459	-2.55404	0.0106482	0.0652925	PPP2R5C	protein phosphatase 2 regulatory subunit B'gamma	1580.15	1350.08	1386.25	2545.13	2277.26	1949.39	blue	0.968758	-0.925394
ENSG00000135040	953.52	-0.777727	0.315632	-2.46403	0.0137383	0.0777555	NAA35	N-alpha-acetyltransferase 35, NatC auxiliary subunit	919.786	587.033	602.014	1277.25	1344.59	990.444	blue	0.968649	-0.84676
ENSG00000268093	8.60895	-0.7658	0.809723	-0.945755	0.344273	NA	NA	NA	8.25449	5.31908	5.72438	12.0496	10.5321	9.77411	blue	0.968554	-0.880334
ENSG00000111144	694.986	-0.315115	0.246748	-1.27707	0.201577	0.434433	LTA4H	leukotriene A4 hydrolase	645.03	588.484	624.911	799.288	821.5	690.704	blue	0.968514	-0.873279
ENSG00000141429	1546.86	-0.902488	0.37887	-2.38205	0.0172165	0.0908597	GALNT1	polypeptide N-acetylgalactosaminyltransferase 1	1520.01	666.82	1049.47	2085.91	2390.78	1568.2	blue	0.968488	-0.77912
ENSG00000149658	659.375	-0.648724	0.273834	-2.36904	0.0178345	0.093065	YTHDF1	YTH N6-methyladenosine RNA binding protein 1	582.531	482.586	476.077	866.23	877.671	671.156	blue	0.968409	-0.89826
ENSG00000125352	76.8656	-0.598524	0.387321	-1.54529	0.122276	0.322945	RNF113A	ring finger protein 113A	73.1112	44.4869	66.7844	93.7188	99.4694	83.623	blue	0.968274	-0.81102
ENSG00000101844	368.639	-0.892561	0.383022	-2.33031	0.0197895	0.100044	ATG4A	autophagy related 4A cysteine peptidase	358.481	165.375	251.873	577.04	483.304	375.76	blue	0.968231	-0.789423
ENSG00000135211	104.993	-0.758161	0.369716	-2.05066	0.0403002	0.160671	TMEM60	transmembrane protein 60	96.6955	60.9277	77.2791	157.983	125.214	111.859	blue	0.968079	-0.846053
ENSG00000168958	957.404	-0.694963	0.299334	-2.3217	0.0202492	0.101688	MFF	mitochondrial fission factor	873.797	622.333	698.374	1170.15	1423	956.777	blue	0.968055	-0.843778
ENSG00000115616	378.814	-1.97192	0.506632	-3.89221	9.93358485977719e-05	0.00243435	SLC9A2	solute carrier family 9 member A2	182.778	57.0593	223.251	724.312	671.711	413.771	blue	0.968038	-0.869164
ENSG00000124743	10768.6	-1.91832	0.447789	-4.28399	1.8356943448563e-05	0.000701112	KLHL31	kelch like family member 31	6109.5	1821.06	5588.9	17750.3	18215.8	15126	blue	0.968018	-0.880508
ENSG00000182324	32.9486	-1.65019	0.507341	-3.25263	0.00114343	0.0139155	KCNJ14	potassium inwardly rectifying channel subfamily J member 14	17.6882	11.6053	19.0813	49.5371	58.5114	41.2685	blue	0.968005	-0.957526
ENSG00000143318	29382.1	-2.30701	0.517115	-4.46131	8.14592459419575e-06	0.000392553	CASQ1	calsequestrin 1	12035	3265.92	14336.7	58334.6	55843.3	32477.2	blue	0.968002	-0.866769
ENSG00000171811	137.261	-2.70184	0.59111	-4.5708	4.85862211150475e-06	0.000265633	CFAP46	cilia and flagella associated protein 46	42.4517	13.0559	55.3356	266.429	331.175	115.117	blue	0.967949	-0.887469
ENSG00000127481	9288.98	-0.693942	0.297327	-2.33394	0.0195989	0.0994212	UBR4	ubiquitin protein ligase E3 component n-recognin 4	9245.03	5442.87	6604.98	11402.9	12170.4	10867.7	blue	0.967926	-0.847153
ENSG00000067533	957.558	-1.14095	0.379845	-3.00373	0.00266693	0.0253299	RRP15	ribosomal RNA processing 15 homolog	864.363	436.165	493.25	1661.5	1308.32	981.755	blue	0.967914	-0.843387
ENSG00000119912	2077.02	-1.14903	0.408214	-2.81477	0.00488117	0.0388995	IDE	insulin degrading enzyme	1959.85	871.846	1042.79	3170.37	3474.41	1942.88	blue	0.967911	-0.805812
ENSG00000265142	8175.98	-2.04644	0.399798	-5.11869	3.07670884876079e-07	3.23294562493445e-05	MIR133A1HG	MIR133A1 host gene	3887.87	1703.07	3971.76	16909.5	11664.8	10918.8	blue	0.967836	-0.921833
ENSG00000103591	605.702	-0.779578	0.347095	-2.24601	0.0247035	0.116365	AAGAB	alpha and gamma adaptin binding protein	597.861	338.487	402.614	871.585	843.735	579.931	blue	0.967817	-0.792016
ENSG00000121073	460.124	-0.770393	0.305695	-2.52013	0.0117311	0.0700194	SLC35B1	solute carrier family 35 member B1	379.707	280.944	360.636	563.652	704.477	471.329	blue	0.967804	-0.87041
ENSG00000139842	3466.78	-1.03188	0.378131	-2.72888	0.006355	0.0466734	CUL4A	cullin 4A	3208.64	1315.26	2309.79	4514.57	5399.43	4053	blue	0.96779	-0.817043
ENSG00000188580	48.3993	-1.24096	0.456832	-2.71645	0.00659861	0.0476822	NKAIN2	sodium/potassium transporting ATPase interacting 2	40.0932	22.2434	24.8056	80.3304	63.1923	59.7307	blue	0.967781	-0.914316
ENSG00000165197	110.231	-1.81235	0.48626	-3.72712	0.000193678	0.00395077	VEGFD	vascular endothelial growth factor D	75.4696	28.5296	43.8869	242.33	146.279	124.891	blue	0.967744	-0.886026
ENSG00000127252	258.243	-1.97388	0.531034	-3.71705	0.000201563	0.00406162	PLAAT1	phospholipase A and acyltransferase 1	127.355	34.8158	153.604	477.966	465.751	289.965	blue	0.96763	-0.866148
ENSG00000198721	937.509	-1.09055	0.384217	-2.83836	0.00453458	0.0368046	ECI2	enoyl-CoA delta isomerase 2	850.213	335.586	613.462	1388.38	1273.21	1164.21	blue	0.967627	-0.833603
ENSG00000136478	2017.45	-1.31314	0.404497	-3.24636	0.00116892	0.014096	TEX2	testis expressed 2	1379.68	619.432	1475.94	3144.94	3385.47	2099.26	blue	0.967506	-0.837053
ENSG00000179456	1868.35	-2.1952	0.386128	-5.68515	1.30698090624277e-08	2.42819056105887e-06	ZBTB18	zinc finger and BTB domain containing 18	746.442	501.445	762.296	3151.63	4229.21	1819.07	blue	0.967448	-0.933826
ENSG00000246695	413.6	-0.747019	0.287429	-2.59897	0.00935034	0.0599266	NA	NA	372.631	253.865	301.484	487.338	555.858	510.426	blue	0.967393	-0.915313
ENSG00000165434	852.153	-2.26965	0.401069	-5.65899	1.52268064416174e-08	2.75329781931537e-06	PGM2L1	phosphoglucomutase 2 like 1	318.388	187.135	373.993	1379.01	1921.51	932.885	blue	0.967335	-0.93712
ENSG00000179152	877.43	-1.00799	0.27149	-3.7128	0.00020498	0.00410741	TCAIM	T cell activation inhibitor, mitochondrial	630.879	486.938	631.59	1329.47	1125.76	1059.95	blue	0.967259	-0.954617
ENSG00000107951	689.018	-0.793372	0.287946	-2.75528	0.00586422	0.0441992	MTPAP	mitochondrial poly(A) polymerase	584.89	390.227	539.045	816.692	957.247	846.004	blue	0.967201	-0.906051
ENSG00000038274	704.631	-0.404879	0.240972	-1.68019	0.0929206	0.271099	MAT2B	methionine adenosyltransferase 2B	656.822	585.583	577.208	816.692	821.5	769.983	blue	0.967181	-0.951191
ENSG00000140740	5547.16	-1.31497	0.355408	-3.6999	0.000215686	0.00425466	UQCRC2	ubiquinol-cytochrome c reductase core protein 2	4015.22	1852.01	3676.96	7638.08	8594.16	7506.52	blue	0.967174	-0.889881
ENSG00000118407	2403.95	-1.03356	0.380385	-2.71715	0.00658463	0.0476781	FILIP1	filamin A interacting protein 1	2182.72	889.738	1662.93	3689.84	3220.47	2778.02	blue	0.967163	-0.814191
ENSG00000134440	2218.82	-0.899147	0.32973	-2.72692	0.0063929	0.0468047	NARS1	asparaginyl-tRNA synthetase 1	1956.31	1198.73	1493.11	2700.44	3681.54	2282.8	blue	0.96715	-0.842545
ENSG00000090263	524.182	-1.07772	0.376838	-2.85991	0.00423764	0.0352002	MRPS33	mitochondrial ribosomal protein S33	418.621	213.247	380.671	668.081	912.778	551.694	blue	0.967103	-0.833392
ENSG00000112294	1274.05	-1.03887	0.362481	-2.866	0.00415695	0.034725	ALDH5A1	aldehyde dehydrogenase 5 family member A1	1086.06	494.675	923.533	1954.71	1660.55	1524.76	blue	0.967089	-0.840145
ENSG00000163904	852.762	-0.830245	0.278615	-2.9799	0.00288345	0.0268688	SENP2	SUMO specific peptidase 2	686.302	575.912	580.07	1160.77	1239.27	874.24	blue	0.967059	-0.918698
ENSG00000143653	865.79	-0.704361	0.307854	-2.28797	0.0221393	0.108117	SCCPDH	saccharopine dehydrogenase (putative)	846.675	497.093	633.498	1022.87	1188.95	1005.65	blue	0.966954	-0.843259
ENSG00000102178	869.366	-1.22788	0.366052	-3.35437	0.000795447	0.0108285	UBL4A	ubiquitin like 4A	608.474	352.51	601.06	1138.01	1612.57	903.563	blue	0.966933	-0.866519
ENSG00000165192	1676.33	-3.02062	0.516811	-5.84474	5.07370606335168e-09	1.11523165623121e-06	ASB11	ankyrin repeat and SOCS box containing 11	520.033	108.316	477.031	3222.59	2930.25	2799.74	blue	0.966856	-0.925761
ENSG00000145041	798.439	-0.586259	0.309522	-1.89408	0.0582145	0.202725	DCAF1	DDB1 and CUL4 associated factor 1	806.582	469.047	641.13	976.014	1034.48	863.38	blue	0.966848	-0.791174
ENSG00000163634	464.011	-0.745578	0.355986	-2.0944	0.0362242	0.150001	THOC7	THO complex 7	455.176	244.678	341.554	642.643	662.349	437.663	blue	0.966805	-0.766068
ENSG00000256053	381.694	-1.18132	0.382042	-3.09211	0.00198737	0.0206214	COA8	cytochrome c oxidase assembly factor 8	284.19	151.836	266.183	488.677	697.456	401.825	blue	0.966793	-0.852973
ENSG00000182606	4665.4	-1.20531	0.393788	-3.06082	0.00220734	0.0221155	TRAK1	trafficking kinesin protein 1	3774.66	1598.63	3095.93	5932.4	8411.6	5179.19	blue	0.966759	-0.828173
ENSG00000072415	1093.16	-0.862803	0.270789	-3.18626	0.00144125	0.0163658	MPP5	membrane palmitoylated protein 5	865.542	729.198	732.72	1605.27	1467.47	1158.78	blue	0.966706	-0.934478
ENSG00000137100	335.158	-0.713232	0.315816	-2.25838	0.0239221	0.113854	DCTN3	dynactin subunit 3	283.011	190.036	290.035	412.363	472.772	362.728	blue	0.966662	-0.85259
ENSG00000080802	1197.71	-0.880686	0.297905	-2.95626	0.00311392	0.0284104	CNOT4	CCR4-NOT transcription complex subunit 4	950.446	737.902	841.483	1895.8	1569.28	1191.36	blue	0.966005	-0.888999
ENSG00000071462	469.107	-0.723748	0.291211	-2.4853	0.0129441	0.0747716	BUD23	BUD23 rRNA methyltransferase and ribosome maturation factor	377.348	292.066	393.074	571.685	678.732	501.738	blue	0.965874	-0.891549
ENSG00000263342	27.8664	-2.86329	0.644903	-4.43987	9.00133109100116e-06	0.000422435	NA	NA	12.9713	4.35198	3.81625	50.8759	55.0007	40.1825	blue	0.965788	-0.960018
ENSG00000109111	2197.92	-0.509074	0.23701	-2.1479	0.0317218	0.13713	SUPT6H	SPT6 homolog, histone chaperone and transcription elongation factor	1857.26	1728.7	1856.61	2699.1	2750.04	2295.83	blue	0.965732	-0.942358
ENSG00000141161	4455.44	-1.32975	0.343013	-3.87667	0.000105896	0.00254587	UNC45B	unc-45 myosin chaperone B	2806.53	1861.68	2941.38	6014.07	8402.24	4706.78	blue	0.965641	-0.899318
ENSG00000279513	24.159	-0.805959	0.571721	-1.40971	0.158626	0.378025	NA	NA	23.5843	11.6053	18.1272	36.1487	31.5962	23.8923	blue	0.965641	-0.777538
ENSG00000087470	1968.78	-0.815389	0.335175	-2.43272	0.0149857	0.0826226	DNM1L	dynamin 1 like	1890.28	1098.63	1292.75	2475.52	3080.04	1975.46	blue	0.96564	-0.813421
ENSG00000169567	1440.67	-0.540859	0.271185	-1.99443	0.0461052	0.174697	HINT1	histidine triad nucleotide binding protein 1	1400.91	954.05	1167.77	1640.08	1818.53	1662.69	blue	0.965633	-0.858363
ENSG00000224281	45.5674	-0.911022	0.419472	-2.17183	0.0298686	0.131857	SLC25A5-AS1	SLC25A5 antisense RNA 1	36.5556	29.9803	28.6219	62.9255	63.1923	52.1286	blue	0.965621	-0.955419
ENSG00000130706	702.318	-1.02822	0.335403	-3.06563	0.00217215	0.021923	ADRM1	adhesion regulating molecule 1	590.786	308.023	489.434	860.874	1059.06	905.735	blue	0.96556	-0.880793
ENSG00000153956	10147.6	-1.23817	0.465465	-2.66006	0.00781265	0.0534261	CACNA2D1	calcium voltage-gated channel auxiliary subunit alpha2delta 1	10094.1	2913.41	5120.45	16005.8	16558.7	10193.3	blue	0.96555	-0.77581
ENSG00000134001	1241.26	-0.663372	0.274616	-2.41563	0.015708	0.0856187	EIF2S1	eukaryotic translation initiation factor 2 subunit alpha	1174.5	861.692	847.208	1640.08	1547.04	1377.06	blue	0.965506	-0.893562
ENSG00000166197	849.197	-0.556926	0.258169	-2.15722	0.0309888	0.134955	NOLC1	nucleolar and coiled-body phosphoprotein 1	793.61	599.606	669.752	1069.73	966.609	995.874	blue	0.965498	-0.914557
ENSG00000170242	3616.71	-1.02214	0.39119	-2.61289	0.00897797	0.0581712	USP47	ubiquitin specific peptidase 47	3510.52	1608.78	2041.69	5972.57	5133.79	3432.89	blue	0.965375	-0.792416
ENSG00000103018	678.876	-0.343515	0.240626	-1.42759	0.15341	0.370346	CYB5B	cytochrome b5 type B	640.313	573.494	581.978	743.056	798.096	736.317	blue	0.965329	-0.94086
ENSG00000100628	49.0185	-2.13968	0.776071	-2.75706	0.00583228	0.0440355	ASB2	ankyrin repeat and SOCS box containing 2	24.7635	1.93421	28.6219	89.7023	94.7885	54.3006	blue	0.965325	-0.840992
ENSG00000162377	369.323	-1.12246	0.398915	-2.81378	0.00489628	0.0389478	COA7	cytochrome c oxidase assembly factor 7 (putative)	278.294	129.592	290.989	552.941	569.901	394.223	blue	0.965318	-0.828881
ENSG00000204899	145.658	-1.05055	0.375504	-2.79772	0.00514654	0.0402109	MZT1	mitotic spindle organizing protein 1	119.101	79.3027	86.8197	245.008	203.62	140.096	blue	0.965217	-0.864066
ENSG00000206503	145.701	-7.06914	0.86249	-8.19619	2.48117351871936e-16	5.34469587667337e-13	HLA-A	major histocompatibility complex, class I, A	4.71685	0	2.86219	346.76	432.984	86.881	blue	0.965195	-0.937971
ENSG00000127527	986.937	-1.41672	0.373417	-3.79395	0.00014827	0.00324253	EPS15L1	epidermal growth factor receptor pathway substrate 15 like 1	573.098	367.017	674.522	1725.76	1626.62	954.605	blue	0.965179	-0.882767
ENSG00000111615	1200	-1.02268	0.294368	-3.47417	0.000512431	0.00801036	KRR1	KRR1 small subunit processome component homolog	936.295	713.241	726.042	1946.67	1582.15	1295.61	blue	0.965113	-0.922372
ENSG00000081248	12794.1	-1.44299	0.352452	-4.09415	4.23722174196761e-05	0.00132666	CACNA1S	calcium voltage-gated channel subunit alpha1 S	9042.21	4256.72	7345.33	16254.9	21827.1	18038.7	blue	0.965087	-0.907789
ENSG00000043514	265.038	-0.276904	0.269622	-1.02701	0.304417	0.55202	TRIT1	tRNA isopentenyltransferase 1	253.531	228.237	237.562	294.545	312.451	263.901	blue	0.964983	-0.851733
ENSG00000196323	4626.94	-1.42706	0.392977	-3.6314	0.000281884	0.00518187	ZBTB44	zinc finger and BTB domain containing 44	3498.73	2001.43	2026.43	8422.64	7709.46	4102.96	blue	0.96497	-0.858487
ENSG00000105176	1437.41	-0.87731	0.330872	-2.65151	0.00801329	0.0543172	URI1	URI1 prefoldin like chaperone	1294.78	833.162	913.038	2282.72	1921.51	1379.24	blue	0.964852	-0.834371
ENSG00000166260	693.736	-0.581223	0.257645	-2.2559	0.0240767	0.114288	COX11	cytochrome c oxidase copper chaperone COX11	616.728	512.566	539.045	792.593	931.502	769.983	blue	0.964816	-0.927244
ENSG00000163636	1241.79	-0.788723	0.312204	-2.52631	0.0115269	0.0692047	PSMD6	proteasome 26S subunit, non-ATPase 6	1181.57	772.718	778.515	1611.96	1810.34	1295.61	blue	0.964779	-0.852242
ENSG00000171714	5346.24	-2.13295	0.405753	-5.25676	1.46612400746023e-07	1.76368758897558e-05	ANO5	anoctamin 5	2269.99	1106.37	2580.74	11734.9	7787.87	6597.53	blue	0.964753	-0.924093
ENSG00000147853	4276.84	-1.49891	0.469837	-3.19028	0.00142137	0.0162428	AK3	adenylate kinase 3	3909.09	1199.21	1599.96	6035.49	8046.49	4870.77	blue	0.964654	-0.832158
ENSG00000169184	2328.73	-1.82906	0.464781	-3.93532	8.30858354747202e-05	0.00215633	MN1	MN1 proto-oncogene, transcriptional regulator	1339.59	500.961	1229.79	3043.18	5439.22	2419.64	blue	0.964631	-0.854522
ENSG00000106049	1184.48	-1.09969	0.308439	-3.56533	0.000363393	0.00623236	HIBADH	3-hydroxyisobutyrate dehydrogenase	972.851	579.297	710.777	1447.29	1836.09	1560.6	blue	0.964556	-0.92075
ENSG00000114942	2664.78	-1.15468	0.27963	-4.12932	3.6384106990492e-05	0.00118187	EEF1B2	eukaryotic translation elongation factor 1 beta 2	1846.65	1477.25	1632.4	4455.66	3573.88	3002.83	blue	0.964524	-0.948982
ENSG00000115216	1271.7	-0.544571	0.280732	-1.93983	0.0524005	0.189931	NRBP1	nuclear receptor binding protein 1	1137.94	861.692	1104.8	1522.26	1744.81	1258.69	blue	0.964435	-0.82366
ENSG00000109390	1097.15	-1.52215	0.432559	-3.51895	0.000433264	0.0071027	NDUFC1	NADH:ubiquinone oxidoreductase subunit C1	758.234	307.056	636.36	1380.34	2318.22	1182.67	blue	0.964435	-0.846333
ENSG00000177453	12.4283	-0.990803	0.715666	-1.38445	0.166221	0.388466	NIM1K	NIM1 serine/threonine protein kinase	11.7921	6.76974	6.67844	18.7438	17.5534	13.0322	blue	0.964317	-0.853262
ENSG00000128881	1249.34	-0.465812	0.238378	-1.95409	0.0506904	0.186194	TTBK2	tau tubulin kinase 2	1140.3	1019.81	988.409	1482.1	1516.62	1348.83	blue	0.964317	-0.944462
ENSG00000104131	1770.58	-1.1801	0.44055	-2.67869	0.00739111	0.0515416	EIF3J	eukaryotic translation initiation factor 3 subunit J	1746.41	548.349	959.787	2907.96	2499.61	1961.34	blue	0.964316	-0.792936
ENSG00000122566	6359.05	-0.660581	0.284924	-2.31845	0.020425	0.102265	HNRNPA2B1	heterogeneous nuclear ribonucleoprotein A2/B1	6195.59	4219.48	4370.56	7676.91	8752.14	6939.62	blue	0.964315	-0.858921
ENSG00000069345	1619.98	-0.926247	0.2786	-3.32465	0.0008853	0.0116638	DNAJA2	DnaJ heat shock protein family (Hsp40) member A2	1267.65	1054.63	1029.43	2401.88	2280.77	1685.49	blue	0.964274	-0.926538
ENSG00000041357	1212.61	-0.921923	0.327505	-2.81499	0.00487789	0.0388995	PSMA4	proteasome 20S subunit alpha 4	1099.03	685.678	729.858	1942.66	1542.36	1276.06	blue	0.964272	-0.86047
ENSG00000049883	524.446	-0.494005	0.26738	-1.84758	0.0646638	0.216259	PTCD2	pentatricopeptide repeat domain 2	482.298	413.438	411.201	649.337	665.86	524.544	blue	0.964254	-0.878602
ENSG00000123545	349.971	-1.24604	0.455285	-2.73683	0.00620334	0.0458409	NDUFAF4	NADH:ubiquinone oxidoreductase complex assembly factor 4	331.359	108.799	184.134	631.933	464.581	379.018	blue	0.964222	-0.805001
ENSG00000124767	1483.22	-0.874833	0.362498	-2.41334	0.015807	0.0860277	GLO1	glyoxalase I	1532.98	713.241	895.865	2010.94	2106.41	1639.88	blue	0.964141	-0.807316
ENSG00000163155	251.111	-0.78248	0.351273	-2.22755	0.0259103	0.120177	LYSMD1	LysM domain containing 1	232.305	135.878	186.996	299.9	392.026	259.557	blue	0.964015	-0.813652
ENSG00000084733	3460.02	-1.12175	0.36384	-3.08309	0.00204864	0.0210691	RAB10	RAB10, member RAS oncogene family	2791.2	1734.02	2012.12	5141.15	6057.1	3024.55	blue	0.963905	-0.831632
ENSG00000071082	3146.3	-0.25066	0.222908	-1.1245	0.260801	0.502946	RPL31	ribosomal protein L31	3038.83	2784.3	2798.27	3393.96	3484.94	3377.5	blue	0.963883	-0.945698
ENSG00000164209	2002.47	-1.091	0.340031	-3.20854	0.00133412	0.0155288	SLC25A46	solute carrier family 25 member 46	1624.96	1091.38	1122.93	2816.92	3443.98	1914.64	blue	0.963829	-0.86588
ENSG00000213463	2363.07	-0.897558	0.360958	-2.4866	0.0128971	0.0746217	SYNJ2BP	synaptojanin 2 binding protein	2183.9	1033.84	1736.39	2945.45	3735.37	2543.44	blue	0.963823	-0.798448
ENSG00000174446	233.769	-0.797133	0.33024	-2.4138	0.0157871	0.0859411	SNAPC5	small nuclear RNA activating complex polypeptide 5	183.957	127.174	202.261	302.578	334.685	251.955	blue	0.96379	-0.868132
ENSG00000107897	1009.44	-0.745212	0.322516	-2.31062	0.0208537	0.103552	ACBD5	acyl-CoA binding domain containing 5	924.503	612.662	726.996	1305.37	1541.19	945.917	blue	0.963759	-0.80719
ENSG00000214194	702.59	-1.35539	0.349568	-3.87732	0.000105615	0.0025448	SMIM30	small integral membrane protein 30	521.212	246.612	418.834	941.205	1061.4	1026.28	blue	0.963686	-0.914029
ENSG00000169251	777.457	-0.431128	0.263475	-1.63632	0.101773	0.286089	NMD3	NMD3 ribosome export adaptor	715.782	572.043	699.328	997.436	876.501	803.649	blue	0.963451	-0.844839
ENSG00000117528	1047.23	-0.581319	0.305622	-1.90209	0.0571598	0.200551	ABCD3	ATP binding cassette subfamily D member 3	1082.52	673.59	762.296	1370.97	1318.85	1075.15	blue	0.963431	-0.792515
ENSG00000143575	1283.24	-1.04132	0.31689	-3.28607	0.00101597	0.012866	HAX1	HCLS1 associated protein X-1	999.973	606.376	913.038	1526.28	2073.64	1580.15	blue	0.963214	-0.897147
ENSG00000189043	3156.5	-1.29557	0.417422	-3.10374	0.00191093	0.0200114	NDUFA4	NDUFA4 mitochondrial complex associated	2677.99	1052.21	1753.57	3855.86	6128.49	3470.9	blue	0.963209	-0.825007
ENSG00000055208	2043.48	-0.97882	0.351648	-2.78352	0.0053772	0.041546	TAB2	TGF-beta activated kinase 1 (MAP3K7) binding protein 2	1784.15	1113.14	1230.74	3126.19	3186.53	1820.16	blue	0.963191	-0.820038
ENSG00000108439	310.423	-0.773534	0.33484	-2.31016	0.0208792	0.103618	PNPO	pyridoxamine 5'-phosphate oxidase	260.606	159.089	269.046	396.297	436.495	341.008	blue	0.963162	-0.838908
ENSG00000198791	1975.17	-1.12613	0.35955	-3.13206	0.00173583	0.0187051	CNOT7	CCR4-NOT transcription complex subunit 7	1640.29	994.669	1089.54	3522.49	2737.16	1866.86	blue	0.963161	-0.848653
ENSG00000165629	2365.32	-0.960448	0.366113	-2.62337	0.0087065	0.0571266	ATP5F1C	ATP synthase F1 subunit gamma	2214.56	936.159	1668.66	3183.76	3329.3	2859.47	blue	0.963094	-0.816552
ENSG00000124788	3018.82	-0.746095	0.239501	-3.1152	0.00183818	0.019448	ATXN1	ataxin 1	2348.99	2154.71	2262.08	3966.98	4068.88	3311.25	blue	0.962946	-0.965145
ENSG00000003393	1691.84	-0.534075	0.276908	-1.92871	0.0537672	0.193269	ALS2	alsin Rho guanine nucleotide exchange factor ALS2	1554.2	1230.64	1362.4	2186.33	2219.92	1597.52	blue	0.962943	-0.82012
ENSG00000168386	9218.67	-1.94389	0.341006	-5.70045	1.19492519945604e-08	2.33498017167847e-06	FILIP1L	filamin A interacting protein 1 like	4583.6	2488.85	4340.03	17976.6	12719.2	13203.7	blue	0.962874	-0.950865
ENSG00000185608	510.793	-0.908602	0.31049	-2.92635	0.00342966	0.0304026	MRPL40	mitochondrial ribosomal protein L40	448.101	259.184	359.682	641.304	679.903	676.586	blue	0.962863	-0.901305
ENSG00000260398	1014.64	-2.29856	0.482627	-4.7626	1.91115708535453e-06	0.000129868	NA	NA	607.295	194.872	228.021	2285.4	1413.64	1358.6	blue	0.962788	-0.910803
ENSG00000102683	1246.97	-1.10215	0.307036	-3.58964	0.000331133	0.00581331	SGCG	sarcoglycan gamma	1014.12	581.231	784.24	1562.43	1817.36	1722.42	blue	0.96278	-0.922115
ENSG00000197885	427.49	-1.00431	0.337748	-2.97356	0.00294367	0.0272874	NKIRAS1	NFKB inhibitor interacting Ras like 1	369.094	241.777	243.286	700.213	566.39	444.179	blue	0.962763	-0.875984
ENSG00000266965	69.7662	-0.842988	0.42749	-1.97195	0.0486153	0.180899	NA	NA	67.2151	37.7171	45.795	88.3634	110.001	69.5048	blue	0.962745	-0.807591
ENSG00000177791	22055.8	-2.25869	0.319452	-7.07051	1.54364942003785e-12	1.37152753460035e-09	MYOZ1	myozenin 1	8161.33	5579.24	9134.2	36994.8	43788.8	28676.2	blue	0.962592	-0.971104
ENSG00000187079	9535.86	-0.973868	0.329069	-2.95946	0.00308176	0.0281766	TEAD1	TEA domain transcription factor 1	8582.31	4967.06	5754.91	11394.9	15648.3	10867.7	blue	0.962583	-0.865425
ENSG00000162104	2358.34	-1.644	0.329539	-4.9888	6.07555262386233e-07	5.54548640129739e-05	ADCY9	adenylate cyclase 9	1431.56	798.346	1202.12	3028.46	4323.99	3365.55	blue	0.96256	-0.944403
ENSG00000182253	15978.6	-1.76011	0.499545	-3.52342	0.000426019	0.00701595	SYNM	synemin	10571.6	2495.62	8786.92	24195.5	30803.9	19018.3	blue	0.96255	-0.823092
ENSG00000077157	14667.1	-0.922472	0.326241	-2.82758	0.00469016	0.0377544	PPP1R12B	protein phosphatase 1 regulatory subunit 12B	12204.9	6510.56	11680.6	20499	19307.6	17799.7	blue	0.962492	-0.853318
ENSG00000187555	2705.36	-0.739513	0.273664	-2.70227	0.00688688	0.0490414	USP7	ubiquitin specific peptidase 7	2360.78	1858.78	1861.38	3949.58	3342.17	2859.47	blue	0.962407	-0.901341
ENSG00000163597	1290.13	-1.133	0.297855	-3.80385	0.000142462	0.00314423	SNHG16	small nucleolar RNA host gene 16	922.145	632.487	871.059	1573.14	2136.84	1605.13	blue	0.962357	-0.932216
ENSG00000160783	208.376	-0.769086	0.323301	-2.37885	0.0173666	0.0913263	PMF1	polyamine modulated factor 1	168.627	125.724	168.869	251.702	315.962	219.375	blue	0.962293	-0.876923
ENSG00000107864	1165.09	-1.54979	0.392381	-3.94971	7.82465952093519e-05	0.00206903	CPEB3	cytoplasmic polyadenylation element binding protein 3	725.216	303.671	752.755	1791.37	1809.17	1608.38	blue	0.962286	-0.892595
ENSG00000124226	928.26	-0.670331	0.307755	-2.17814	0.0293959	0.130695	RNF114	ring finger protein 114	843.137	588.484	718.409	1372.31	1163.21	884.014	blue	0.962273	-0.811428
ENSG00000168288	1582.23	-1.12876	0.422357	-2.67253	0.00752822	0.0521768	MMADHC	metabolism of cobalamin associated D	1571.89	609.277	799.505	2175.62	2725.46	1611.64	blue	0.962271	-0.796504
ENSG00000173545	301.099	-0.462438	0.259466	-1.78227	0.0747057	0.235993	ZNF622	zinc finger protein 622	267.681	246.129	246.148	365.503	349.898	331.234	blue	0.962149	-0.970245
ENSG00000126803	2202.95	-2.8254	0.640577	-4.41072	1.03028369416418e-05	0.000465269	HSPA2	heat shock protein family A (Hsp70) member 2	731.112	161.023	743.215	6111.8	4244.42	1226.11	blue	0.962075	-0.817709
ENSG00000156795	167.038	-0.56184	0.349887	-1.60578	0.108323	0.298082	NTAQ1	N-terminal glutamine amidase 1	167.448	99.1284	139.293	210.198	220.003	166.16	blue	0.962057	-0.755369
ENSG00000227345	863.646	-0.790448	0.267531	-2.9546	0.0031307	0.0284911	PARG	poly(ADP-ribose) glycohydrolase	753.517	567.691	578.162	1195.58	1050.87	1036.06	blue	0.962052	-0.938659
ENSG00000177788	186.051	-1.00468	0.388559	-2.58567	0.00971899	0.0614085	LOC105373159	uncharacterized LOC105373159	155.656	83.1711	133.569	319.983	231.705	192.224	blue	0.962037	-0.829698
ENSG00000135778	968.75	-0.894569	0.334944	-2.6708	0.00756702	0.0523615	NTPCR	nucleoside-triphosphatase, cancer-related	839.6	514.501	680.247	1152.74	1621.94	1003.48	blue	0.961918	-0.838099
ENSG00000105711	1672.11	-2.33042	0.395829	-5.88743	3.92248550836121e-09	9.49373711636054e-07	SCN1B	sodium voltage-gated channel beta subunit 1	588.427	385.875	690.741	2709.81	3919.09	1738.71	blue	0.961832	-0.938524
ENSG00000092607	3239.17	-1.44258	0.306096	-4.71283	2.44296537163331e-06	0.000159466	TBX15	T-box transcription factor 15	1866.69	1260.14	2101.8	5427.66	4594.32	4184.41	blue	0.961779	-0.947615
ENSG00000133135	99.5592	-2.11791	0.765114	-2.7681	0.00563842	0.0429785	RNF128	ring finger protein 128	87.2618	6.76974	19.0813	228.942	152.13	103.171	blue	0.96177	-0.809957
ENSG00000167635	1722.62	-0.707844	0.312154	-2.26761	0.0233528	0.111986	ZNF146	zinc finger protein 146	1647.36	1109.75	1168.73	2419.28	2347.48	1643.14	blue	0.961763	-0.813741
ENSG00000070018	2469.16	-0.364371	0.247067	-1.47479	0.140269	0.350527	LRP6	LDL receptor related protein 6	2384.37	2024.64	2068.41	3031.13	2854.19	2452.22	blue	0.961737	-0.839409
ENSG00000176407	1498.91	-1.29957	0.409991	-3.16975	0.00152572	0.0170553	KCMF1	potassium channel modulatory factor 1	1225.2	623.3	750.847	2108.67	2958.34	1327.11	blue	0.961583	-0.822321
ENSG00000260196	80.7848	-1.40396	0.426116	-3.29478	0.000985	0.0125475	NA	NA	56.6022	38.6842	38.1625	141.917	132.236	77.1069	blue	0.961523	-0.893228
ENSG00000092203	1294.96	-0.616656	0.288418	-2.13806	0.0325116	0.139592	TOX4	TOX high mobility group box family member 4	1218.13	906.179	943.568	1594.56	1829.07	1278.24	blue	0.961482	-0.83576
ENSG00000139505	645.79	-0.753544	0.322966	-2.3332	0.0196377	0.0994873	MTMR6	myotubularin related protein 6	632.058	401.349	410.247	921.122	850.756	659.21	blue	0.961481	-0.831145
ENSG00000080546	2833.9	-1.55039	0.347795	-4.45775	8.28231608753766e-06	0.000398235	SESN1	sestrin 1	1661.51	990.317	1677.24	5529.41	3682.71	3462.21	blue	0.96138	-0.921894
ENSG00000196091	202620	-1.8088	0.465146	-3.88868	0.00010079	0.00246438	MYBPC1	myosin binding protein C1	130571	34455.6	104925	364933	296589	284250	blue	0.961315	-0.856494
ENSG00000196591	857.832	-0.652698	0.279736	-2.33326	0.0196343	0.0994873	HDAC2	histone deacetylase 2	761.772	560.922	679.293	1227.72	972.46	944.831	blue	0.961258	-0.88061
ENSG00000288980	125.266	-3.32631	0.607918	-5.47164	4.45891362232043e-08	6.71674533834995e-06	NA	NA	40.0932	6.76974	22.8975	338.727	165.002	178.106	blue	0.961172	-0.936901
ENSG00000152242	1464.91	-1.02643	0.32357	-3.1722	0.0015129	0.0169768	C18orf25	chromosome 18 open reading frame 25	1314.82	693.899	887.278	2065.83	1863	1964.6	blue	0.961137	-0.893625
ENSG00000134108	1264.56	-0.763215	0.325085	-2.34774	0.0188877	0.0968023	ARL8B	ADP ribosylation factor like GTPase 8B	1266.47	760.629	787.102	1745.85	1713.21	1314.08	blue	0.961125	-0.824734
ENSG00000138162	16683.8	-1.72095	0.483547	-3.55902	0.000372244	0.00635921	TACC2	transforming acidic coiled-coil containing protein 2	12549.2	2895.52	7855.75	23824.7	29516.7	23461.1	blue	0.961101	-0.839538
ENSG00000169016	443.693	-0.999923	0.403284	-2.47945	0.0131585	0.0756062	E2F6	E2F transcription factor 6	413.904	168.76	306.254	731.007	568.731	473.502	blue	0.960923	-0.790626
ENSG00000018625	23526	-1.6848	0.277225	-6.07739	1.2215533446124e-09	3.65465008281885e-07	ATP1A2	ATPase Na+/K+ transporting subunit alpha 2	12275.6	8558.89	12656.6	35385.5	39159.3	33120.1	blue	0.960897	-0.97498
ENSG00000136021	1059.86	-0.844153	0.336477	-2.5088	0.0121143	0.0715726	SCYL2	SCY1 like pseudokinase 2	976.388	597.672	702.19	1306.71	1724.92	1051.26	blue	0.960885	-0.820767
ENSG00000163812	1254.12	-0.12558	0.230247	-0.545414	0.585468	0.787655	ZDHHC3	zinc finger DHHC-type palmitoyltransferase 3	1268.83	1134.9	1195.44	1338.84	1310.66	1276.06	blue	0.960717	-0.780733
ENSG00000185973	447.598	-1.11346	0.350206	-3.17944	0.00147561	0.016642	TMLHE	trimethyllysine hydroxylase, epsilon	336.076	182.3	332.014	716.279	562.88	556.038	blue	0.960662	-0.883824
ENSG00000173281	2564.09	-1.5858	0.35535	-4.46265	8.09528984154681e-06	0.000391867	PPP1R3B	protein phosphatase 1 regulatory subunit 3B	1341.94	837.998	1665.79	4692.63	3832.5	3013.69	blue	0.96066	-0.920358
ENSG00000114455	13.055	-1.56171	0.761369	-2.05119	0.0402484	0.160527	HHLA2	HERV-H LTR-associating 2	10.6129	4.83553	4.77031	22.7603	23.4046	11.9461	blue	0.96064	-0.845459
ENSG00000086015	3765.43	-1.5456	0.444164	-3.4798	0.000501786	0.00791286	MAST2	microtubule associated serine/threonine kinase 2	2498.75	834.613	2432.86	5367.41	6932.43	4526.5	blue	0.960608	-0.839087
ENSG00000155115	721.559	-1.11519	0.433767	-2.57094	0.0101424	0.0633085	GTF3C6	general transcription factor IIIC subunit 6	642.671	229.204	497.067	998.775	1241.61	720.026	blue	0.960546	-0.772825
ENSG00000198612	1339.95	-1.24748	0.390256	-3.19657	0.00139071	0.0159687	COPS8	COP9 signalosome subunit 8	1035.35	610.728	737.49	2392.51	2160.24	1103.39	blue	0.960318	-0.822833
ENSG00000116731	1724.9	-0.507738	0.289286	-1.75514	0.0792352	0.245477	PRDM2	PR/SET domain 2	1630.85	1151.34	1492.15	2278.71	2153.22	1643.14	blue	0.960225	-0.771929
ENSG00000165775	2543.18	-1.2457	0.406976	-3.06086	0.00220701	0.0221155	FUNDC2	FUN14 domain containing 2	1998.77	739.353	1789.82	3585.41	4040.8	3104.91	blue	0.960198	-0.827345
ENSG00000122643	637.638	-1.46068	0.285477	-5.11665	3.11009462740778e-07	3.25216254218403e-05	NT5C3A	5'-nucleotidase, cytosolic IIIA	413.904	267.888	339.646	917.105	947.885	939.401	blue	0.96019	-0.972884
ENSG00000137055	933.618	-0.96464	0.384599	-2.50817	0.0121358	0.0715785	PLAA	phospholipase A2 activating protein	941.012	451.639	506.607	1365.62	1414.81	922.025	blue	0.960158	-0.798569
ENSG00000271332	11.1229	-1.98836	0.806582	-2.46516	0.0136951	0.077633	NA	NA	4.71685	2.41777	6.67844	20.0826	18.7237	14.1182	blue	0.9601	-0.940791
ENSG00000130528	5625.07	-1.31561	0.438978	-2.99698	0.00272667	0.0257611	HRC	histidine rich calcium binding protein	4393.75	1545.92	3735.16	7593.9	10629.2	5852.52	blue	0.960061	-0.799288
ENSG00000106263	1984.37	-0.675124	0.248138	-2.72076	0.00651316	0.0472868	EIF3B	eukaryotic translation initiation factor 3 subunit B	1606.09	1329.29	1650.53	2662.95	2346.31	2311.03	blue	0.960012	-0.944986
ENSG00000276214	98.1385	-4.20217	0.598863	-7.01692	2.26810369695828e-12	1.87912391292994e-09	NA	NA	16.509	6.28619	8.58656	200.826	277.344	79.2789	blue	0.95999	-0.93481
ENSG00000152700	5470.33	-2.40095	0.365638	-6.56647	5.15217152853009e-11	2.46628726435704e-08	SAR1B	secretion associated Ras related GTPase 1B	2222.82	1574.93	1428.23	11338.6	10575.4	5682.02	blue	0.959959	-0.953883
ENSG00000156976	6903.52	-0.970387	0.297503	-3.26177	0.00110718	0.0136129	EIF4A2	eukaryotic translation initiation factor 4A2	5347.73	4336.99	4312.36	10141.7	10587.1	6695.27	blue	0.959886	-0.896489
ENSG00000173692	3130.27	-0.797924	0.35983	-2.21751	0.0265886	0.122146	PSMD1	proteasome 26S subunit, non-ATPase 1	3302.98	1556.07	2000.67	4209.31	4432.82	3279.76	blue	0.959824	-0.778483
ENSG00000136381	1734.57	-0.653155	0.262051	-2.49247	0.0126857	0.0737352	IREB2	iron responsive element binding protein 2	1597.83	1177.94	1270.81	2310.84	1995.24	2054.74	blue	0.959804	-0.914036
ENSG00000173085	400.981	-1.34591	0.443783	-3.0328	0.00242297	0.0237027	COQ2	coenzyme Q2, polyprenyltransferase	331.359	108.316	241.378	503.404	719.69	501.738	blue	0.9598	-0.831625
ENSG00000086289	1031.99	-1.43285	0.31892	-4.49282	7.02872188122825e-06	0.000347261	EPDR1	ependymin related 1	570.739	407.635	696.466	1534.31	1728.43	1254.34	blue	0.95977	-0.94172
ENSG00000157500	2686.51	-1.24895	0.335346	-3.72436	0.000195809	0.00397916	APPL1	adaptor protein, phosphotyrosine interacting with PH domain and leucine zipper 1	1880.84	1427.93	1465.44	4261.53	4607.19	2476.11	blue	0.959769	-0.890029
ENSG00000169740	428.677	-1.25842	0.345667	-3.64057	0.000272034	0.00506071	ZNF32	zinc finger protein 32	270.04	176.497	312.933	575.701	738.414	498.48	blue	0.959755	-0.909163
ENSG00000168530	59255.8	-1.96829	0.39115	-5.03205	4.85251054480949e-07	4.62512963034253e-05	MYL1	myosin light chain 1	24801.2	15341.2	32224.4	92343.8	126381	64442.9	blue	0.959728	-0.920303
ENSG00000128654	398.908	-1.23226	0.376406	-3.27376	0.00106126	0.0132448	MTX2	metaxin 2	285.37	178.431	251.873	522.148	771.18	384.448	blue	0.959672	-0.859103
ENSG00000185267	214.333	-1.28341	0.397296	-3.23037	0.00123628	0.0147131	CDNF	cerebral dopamine neurotrophic factor	188.674	79.7863	107.809	282.495	325.323	301.912	blue	0.959636	-0.889508
ENSG00000165672	2331.08	-1.08043	0.391629	-2.75881	0.00580115	0.0438773	PRDX3	peroxiredoxin 3	2015.28	863.626	1613.32	2885.2	4084.1	2524.98	blue	0.959619	-0.804934
ENSG00000240857	247.222	-0.996485	0.314631	-3.16716	0.00153937	0.0171633	RDH14	retinol dehydrogenase 14	172.165	145.066	178.41	389.602	342.877	255.213	blue	0.95952	-0.921615
ENSG00000177731	5025.52	-1.40098	0.43091	-3.25121	0.00114915	0.0139458	FLII	FLII actin remodeling protein	3732.21	1520.29	3031.06	6257.74	10508.7	5103.17	blue	0.959496	-0.820026
ENSG00000155729	293.225	-0.250629	0.26599	-0.94225	0.346065	0.594819	KCTD18	potassium channel tetramerization domain containing 18	286.549	255.8	261.413	323.999	340.536	291.051	blue	0.959495	-0.82915
ENSG00000185104	1676.74	-0.982793	0.319276	-3.07819	0.00208261	0.0213119	FAF1	Fas associated factor 1	1551.84	888.287	941.66	2385.81	2185.99	2106.86	blue	0.959493	-0.892436
ENSG00000078967	1015.88	-1.04551	0.395579	-2.64298	0.00821788	0.0550934	UBE2D4	ubiquitin conjugating enzyme E2 D4 (putative)	916.249	357.346	717.455	1314.74	1607.89	1181.58	blue	0.95947	-0.803564
ENSG00000135972	353.648	-1.52887	0.352097	-4.34218	1.41077943756221e-05	0.00058891	MRPS9	mitochondrial ribosomal protein S9	260.606	141.198	145.972	494.032	581.603	498.48	blue	0.959443	-0.940184
ENSG00000163110	13450	-1.47377	0.496697	-2.96714	0.00300588	0.02773	PDLIM5	PDZ and LIM domain 5	11038.6	3012.54	7313.84	27821.1	19224.5	12289.3	blue	0.959431	-0.773959
ENSG00000278768	144.479	-0.831031	0.385964	-2.15313	0.0313082	0.135982	NA	NA	145.043	79.3027	88.7278	186.099	220.003	147.698	blue	0.959373	-0.807089
ENSG00000125733	2262.6	-1.76787	0.334143	-5.29076	1.21811800653638e-07	1.55263195140829e-05	TRIP10	thyroid hormone receptor interactor 10	1068.37	817.688	1196.39	3468.93	4540.49	2483.71	blue	0.959346	-0.945346
ENSG00000100664	5801.48	-1.08434	0.342811	-3.16307	0.00156112	0.0173073	EIF5	eukaryotic translation initiation factor 5	5060	2968.05	3128.37	9979.71	7361.91	6310.82	blue	0.95931	-0.869641
ENSG00000138035	846.725	-0.678704	0.340632	-1.99249	0.0463178	0.175256	PNPT1	polyribonucleotide nucleotidyltransferase 1	872.618	452.606	629.681	1187.55	1062.57	875.326	blue	0.959262	-0.766213
ENSG00000146809	1607.45	-2.67893	0.390307	-6.86365	6.7124384166424e-12	4.40201356373046e-09	ASB15	ankyrin repeat and SOCS box containing 15	637.954	364.599	301.484	2933.4	3440.47	1966.77	blue	0.959157	-0.959604
ENSG00000154723	1087.9	-1.33123	0.47316	-2.81348	0.00490084	0.0389697	ATP5PF	ATP synthase peripheral stalk subunit F6	942.191	279.494	636.36	1447.29	2126.3	1095.79	blue	0.959148	-0.780214
ENSG00000113638	743.219	-0.99491	0.320568	-3.10358	0.00191192	0.020012	TTC33	tetratricopeptide repeat domain 33	591.965	450.188	448.409	1052.33	1201.82	714.596	blue	0.959122	-0.880154
ENSG00000170871	3671.99	-0.869521	0.378823	-2.29532	0.0217146	0.106671	KIAA0232	KIAA0232	3774.66	1673.09	2346.99	5678.02	4878.68	3680.5	blue	0.959069	-0.768404
ENSG00000118600	143.78	-0.190541	0.295302	-0.645242	0.518771	0.73981	RXYLT1	ribitol xylosyltransferase 1	141.506	127.174	134.523	151.289	162.662	145.526	blue	0.959033	-0.823642
ENSG00000204396	8.79516	-1.63489	0.868256	-1.88296	0.0597057	NA	VWA7	von Willebrand factor A domain containing 7	7.07528	2.41777	3.81625	14.7272	11.7023	13.0322	blue	0.959032	-0.912958
ENSG00000130024	2018.3	-1.33261	0.357053	-3.73224	0.000189782	0.00390457	PHF10	PHD finger protein 10	1574.25	922.136	946.43	3783.56	2635.35	2248.05	blue	0.95903	-0.894657
ENSG00000087274	4805.76	-0.535071	0.244972	-2.18422	0.0289464	0.129284	ADD1	adducin 1	3988.1	3588.45	4197.88	5761.03	6295.83	5003.26	blue	0.958949	-0.914859
ENSG00000183605	403.337	-1.53352	0.354103	-4.33071	1.48627017686041e-05	0.000612156	SFXN4	sideroflexin 4	248.814	132.01	242.332	527.503	691.605	577.759	blue	0.958929	-0.932846
ENSG00000175334	401.392	-1.23358	0.384585	-3.20756	0.00133867	0.0155403	BANF1	BAF nuclear assembly factor 1	286.549	158.605	274.77	500.726	764.159	423.545	blue	0.958904	-0.856878
ENSG00000083544	1223.61	-0.944562	0.27995	-3.37403	0.000740753	0.0102549	TDRD3	tudor domain containing 3	899.74	773.201	837.667	1919.9	1638.32	1272.81	blue	0.958886	-0.928823
ENSG00000187486	961.36	-2.18298	0.516106	-4.22971	2.33989237585662e-05	0.000834497	KCNJ11	potassium inwardly rectifying channel subfamily J member 11	522.391	159.573	360.636	1112.58	2578.01	1034.97	blue	0.958865	-0.862085
ENSG00000119929	2805.36	-1.31815	0.499407	-2.63943	0.00830447	0.0554515	CUTC	cutC copper transporter	2742.85	705.02	1371.94	4126.31	5243.79	2642.27	blue	0.958863	-0.759066
ENSG00000196218	66959.6	-2.0368	0.437001	-4.66085	3.1491289827952e-06	0.000193815	RYR1	ryanodine receptor 1	35917.7	11781.8	31027.1	87738.2	133680	101613	blue	0.958858	-0.896861
ENSG00000138347	17382.4	-1.43794	0.519804	-2.76631	0.00566946	0.0430931	MYPN	myopalladin	16476	3396.48	8245.96	30690.2	27033.4	18452.4	blue	0.958857	-0.771536
ENSG00000107862	3330.16	-0.769424	0.266899	-2.88283	0.00394122	0.0334902	GBF1	golgi brefeldin A resistant guanine nucleotide exchange factor 1	2873.74	1959.84	2555.93	4007.15	4292.4	4291.92	blue	0.958576	-0.921129
ENSG00000112357	123.146	-0.789099	0.36007	-2.19152	0.0284145	0.127489	PEX7	peroxisomal biogenesis factor 7	104.95	65.7632	101.131	180.743	145.108	141.182	blue	0.958509	-0.862584
ENSG00000175166	3422.49	-1.11524	0.367844	-3.03184	0.0024307	0.0237459	PSMD2	proteasome 26S subunit, non-ATPase 2	2794.73	1263.52	2429.04	4218.69	5606.56	4222.42	blue	0.958407	-0.843047
ENSG00000188542	285.663	-0.906307	0.358369	-2.52898	0.0114395	0.0687936	DUSP28	dual specificity phosphatase 28	270.04	128.625	199.399	372.198	374.473	369.244	blue	0.95838	-0.849404
ENSG00000134318	6553.54	-0.936926	0.357415	-2.62139	0.00875708	0.0573711	ROCK2	Rho associated coiled-coil containing protein kinase 2	6564.68	3106.83	3821.98	9924.82	8291.07	7611.86	blue	0.958322	-0.827003
ENSG00000164919	2146.33	-1.23947	0.404772	-3.06213	0.00219765	0.0220594	COX6C	cytochrome c oxidase subunit 6C	1806.55	633.938	1392.93	2969.55	3242.7	2832.32	blue	0.958308	-0.833496
ENSG00000127824	2739.11	-1.81919	0.555028	-3.27765	0.00104676	0.0131094	TUBA4A	tubulin alpha 4a	2008.2	320.112	1302.3	4477.08	4926.66	3400.31	blue	0.958224	-0.804212
ENSG00000141027	4392.24	-0.457289	0.252671	-1.80982	0.0703237	0.227519	NCOR1	nuclear receptor corepressor 1	4054.13	3498.99	3552.93	5585.64	5365.5	4296.27	blue	0.958166	-0.856794
ENSG00000164347	580.633	-0.646069	0.332234	-1.94462	0.0518206	0.188742	GFM2	GTP dependent ribosome recycling factor mitochondrial 2	610.832	322.53	426.466	737.701	746.606	639.661	blue	0.95814	-0.782817
ENSG00000155827	933.288	-0.471821	0.27769	-1.69909	0.0893023	0.264285	RNF20	ring finger protein 20	867.901	680.359	798.55	1121.95	1240.44	890.53	blue	0.958081	-0.798572
ENSG00000152219	520.536	-0.687312	0.252194	-2.72534	0.00642362	0.0468957	ARL14EP	ADP ribosylation factor like GTPase 14 effector protein	432.771	381.523	382.579	694.858	633.094	598.393	blue	0.958031	-0.969371
ENSG00000119446	672.444	-0.951078	0.380281	-2.50099	0.0123848	0.0724079	RBM18	RNA binding motif protein 18	634.417	295.935	446.501	1131.32	823.841	702.65	blue	0.95798	-0.797368
ENSG00000004961	376.886	-1.20109	0.474335	-2.53215	0.0113365	0.0683843	HCCS	holocytochrome c synthase	346.689	112.184	228.021	536.875	699.797	337.75	blue	0.957933	-0.755259
ENSG00000143393	924.379	-0.211165	0.238007	-0.887222	0.37496	0.622313	PI4KB	phosphatidylinositol 4-kinase beta	919.786	781.422	870.105	990.742	997.035	987.186	blue	0.957837	-0.840051
ENSG00000088179	2016.47	-1.3322	0.280458	-4.75008	2.03340242845095e-06	0.00013519	PTPN4	protein tyrosine phosphatase non-receptor type 4	1200.44	1061.88	1177.31	3181.08	3277.81	2200.26	blue	0.957799	-0.958956
ENSG00000144161	422.768	-1.13921	0.351365	-3.24223	0.00118597	0.0142403	ZC3H8	zinc finger CCCH-type containing 8	305.416	226.786	260.459	643.982	722.031	377.932	blue	0.957783	-0.865526
ENSG00000173915	835.754	-1.07961	0.425078	-2.53979	0.011092	0.0673427	ATP5MD	ATP synthase membrane subunit DAPIT	786.535	282.879	542.862	1075.09	1446.4	880.756	blue	0.957731	-0.777084
ENSG00000100575	170.797	-0.683754	0.353789	-1.93266	0.0532782	0.191981	TIMM9	translocase of inner mitochondrial membrane 9	169.807	107.832	116.396	240.991	224.684	165.074	blue	0.957709	-0.795683
ENSG00000142494	420.072	-1.73227	0.310975	-5.57046	2.54070601895251e-08	4.20087651031353e-06	SLC47A1	solute carrier family 47 member 1	214.617	140.23	229.929	656.032	668.2	611.425	blue	0.957701	-0.972195
ENSG00000134684	610.876	-0.448568	0.291269	-1.54005	0.123549	0.324914	YARS1	tyrosyl-tRNA synthetase 1	609.653	432.78	508.515	739.04	789.904	585.361	blue	0.957687	-0.757731
ENSG00000125818	1378.25	-0.721116	0.311718	-2.31336	0.0207027	0.103112	PSMF1	proteasome inhibitor subunit 1	1306.57	801.248	1016.08	1565.1	2066.62	1513.9	blue	0.957666	-0.828575
ENSG00000147654	460.973	-1.05509	0.337422	-3.12691	0.00176657	0.0189699	EBAG9	estrogen receptor binding site associated antigen 9	313.671	238.392	347.279	688.164	739.584	438.749	blue	0.957581	-0.874672
ENSG00000234636	20.226	-2.63208	0.781571	-3.36768	0.000758036	0.0104342	MED14OS	MED14 opposite strand	9.4337	2.41777	5.72438	53.5536	33.9366	16.2902	blue	0.957521	-0.85986
ENSG00000267784	1038.12	-1.89278	0.424252	-4.46145	8.14055598283579e-06	0.000392553	NA	NA	646.209	298.836	377.809	2408.57	1290.76	1206.56	blue	0.95743	-0.900722
ENSG00000154174	2554.42	-0.954645	0.295694	-3.22849	0.00124445	0.0147741	TOMM70	translocase of outer mitochondrial membrane 70	2228.71	1450.18	1538.9	3858.54	3096.42	3153.78	blue	0.957376	-0.912298
ENSG00000136521	1088.62	-1.15353	0.433921	-2.65839	0.00785146	0.0536064	NDUFB5	NADH:ubiquinone oxidoreductase subunit B5	1004.69	312.859	709.823	1664.18	1557.57	1282.58	blue	0.957355	-0.790931
ENSG00000089195	168	-0.847331	0.298257	-2.84094	0.00449806	0.0366601	TRMT6	tRNA methyltransferase 6	132.072	103.964	124.982	204.843	228.195	213.944	blue	0.957211	-0.968099
ENSG00000182117	372.328	-0.656355	0.30669	-2.14013	0.0323445	0.139152	NOP10	NOP10 ribonucleoprotein	337.255	211.796	319.611	456.544	464.581	444.179	blue	0.957162	-0.85383
ENSG00000119048	1369.5	-1.26555	0.442274	-2.86145	0.00421701	0.0351	UBE2B	ubiquitin conjugating enzyme E2 B	1303.03	397.964	714.593	2305.48	1796.3	1699.61	blue	0.957084	-0.813341
ENSG00000141232	1784.27	-1.83536	0.420702	-4.36262	1.28514797995134e-05	0.000554777	TOB1	transducer of ERBB2, 1	1271.19	450.188	623.957	3209.2	2386.1	2764.99	blue	0.957057	-0.908047
ENSG00000110048	1784.52	-1.2255	0.254222	-4.82058	1.43141375935407e-06	0.000103818	OSBP	oxysterol binding protein	1127.33	906.662	1174.45	2692.41	2484.39	2321.9	blue	0.957022	-0.978306
ENSG00000152430	83.247	-2.53191	0.597927	-4.23447	2.29088100635418e-05	0.000823838	BOLL	boule homolog, RNA binding protein	42.4517	15.9573	16.2191	167.355	197.769	59.7307	blue	0.956872	-0.860351
ENSG00000246528	18.541	-1.13439	0.644164	-1.76103	0.0782333	0.243389	LOC101929759	uncharacterized LOC101929759	14.1506	7.73685	13.3569	28.1156	31.5962	16.2902	blue	0.956849	-0.810472
ENSG00000213585	7204.54	-1.83104	0.491229	-3.72747	0.000193411	0.00394908	VDAC1	voltage dependent anion channel 1	4460.96	1076.87	3947.91	10733.5	13321.9	9686.15	blue	0.956829	-0.84063
ENSG00000182552	419.034	-1.23248	0.310059	-3.97499	7.03832289841577e-05	0.00190708	RWDD4	RWD domain containing 4	275.936	236.457	238.516	635.949	695.116	432.233	blue	0.956822	-0.936098
ENSG00000063854	857.351	-0.920329	0.367709	-2.50287	0.012319	0.0722111	HAGH	hydroxyacylglutathione hydrolase	808.94	382.491	588.657	1012.16	1397.25	954.605	blue	0.956703	-0.805659
ENSG00000147852	1862.23	-1.21986	0.421718	-2.89258	0.00382089	0.032687	VLDLR	very low density lipoprotein receptor	1665.05	533.843	1159.19	2571.91	2838.97	2404.43	blue	0.956687	-0.815936
ENSG00000170515	658.733	-0.555885	0.271616	-2.04659	0.0406985	0.161661	PA2G4	proliferation-associated 2G4	581.352	480.168	539.045	915.767	759.478	676.586	blue	0.956596	-0.876002
ENSG00000107854	3460.41	-1.32474	0.334124	-3.96482	7.34502226982132e-05	0.00197281	TNKS2	tankyrase 2	2711.01	1442.92	1771.69	5777.09	4273.67	4786.06	blue	0.956545	-0.917578
ENSG00000165678	3691.76	-0.9837	0.382985	-2.56851	0.0102138	0.063513	GHITM	growth hormone inducible transmembrane protein	3351.32	1387.8	2701.91	4695.31	5856.99	4157.26	blue	0.956508	-0.793082
ENSG00000117543	259.356	-0.379767	0.296911	-1.27906	0.200877	0.433663	DPH5	diphthamide biosynthesis 5	264.144	195.355	217.526	306.594	319.472	253.041	blue	0.956346	-0.757982
ENSG00000151366	486.22	-1.07964	0.30562	-3.53263	0.000411449	0.00681772	NDUFC2	NADH:ubiquinone oxidoreductase subunit C2	395.036	237.425	306.254	678.792	616.71	683.102	blue	0.956304	-0.933692
ENSG00000196419	2723.27	-0.506483	0.270367	-1.87332	0.0610243	0.209319	XRCC6	X-ray repair cross complementing 6	2595.45	1899.4	2256.36	3689.84	3023.87	2874.68	blue	0.956208	-0.831094
ENSG00000084623	1475.44	-0.671445	0.244923	-2.74146	0.00611673	0.045466	EIF3I	eukaryotic translation initiation factor 3 subunit I	1240.53	1035.77	1139.15	1693.63	1992.9	1750.65	blue	0.956193	-0.955348
ENSG00000270956	81.0084	-1.62799	0.520994	-3.12477	0.00177944	0.0190174	NA	NA	50.7062	15.9573	53.4275	147.272	111.172	107.515	blue	0.956131	-0.876009
ENSG00000025800	2757.88	-1.01599	0.293545	-3.46111	0.000537958	0.00824894	KPNA6	karyopherin subunit alpha 6	2251.12	1360.72	1865.19	3373.88	3891.01	3805.39	blue	0.955926	-0.921199
ENSG00000155008	1104.17	-1.14239	0.39791	-2.87098	0.00409198	0.0343781	APOOL	apolipoprotein O like	913.89	349.125	804.275	1615.98	1565.77	1375.98	blue	0.95586	-0.82323
ENSG00000184831	203.291	-1.56262	0.526219	-2.96952	0.00298268	0.027575	APOO	apolipoprotein O	166.269	45.454	98.2685	251.702	451.708	206.342	blue	0.955406	-0.801781
ENSG00000162642	225.762	-0.387164	0.284778	-1.35953	0.173978	0.398864	C1orf52	chromosome 1 open reading frame 52	220.513	180.849	186.042	281.156	249.259	236.751	blue	0.955378	-0.858312
ENSG00000006695	714.494	-1.54453	0.465268	-3.31966	0.000901281	0.0118453	COX10	cytochrome c oxidase assembly factor heme A:farnesyltransferase COX10	516.495	150.385	429.328	927.816	1338.74	924.197	blue	0.955364	-0.835767
ENSG00000132305	2287.51	-1.16404	0.396256	-2.93759	0.00330772	0.0296098	IMMT	inner membrane mitochondrial protein	1748.77	723.879	1764.06	3297.56	3523.56	2667.25	blue	0.95532	-0.821518
ENSG00000196636	97.2634	-1.21653	0.426231	-2.85415	0.00431519	0.0355782	SDHAF3	succinate dehydrogenase complex assembly factor 3	74.2904	36.75	65.8303	115.14	173.194	118.375	blue	0.955302	-0.871387
ENSG00000131100	1132.33	-0.754208	0.334902	-2.25203	0.0243205	0.115039	ATP6V1E1	ATPase H+ transporting V1 subunit E1	1113.18	671.655	745.123	1429.88	1730.77	1103.39	blue	0.95523	-0.795436
ENSG00000204370	1163.54	-1.04006	0.422885	-2.45944	0.0139152	0.0783041	SDHD	succinate dehydrogenase complex subunit D	1221.66	426.977	637.314	1567.78	1823.22	1304.3	blue	0.955205	-0.783842
ENSG00000075785	2263.55	-0.805933	0.357912	-2.25176	0.0243373	0.115093	RAB7A	RAB7A, member RAS oncogene family	2093.1	1023.2	1827.03	2903.94	3408.88	2325.15	blue	0.955201	-0.769697
ENSG00000028203	2001.19	-0.854703	0.339043	-2.52093	0.0117046	0.0698997	VEZT	vezatin, adherens junctions transmembrane protein	1965.75	1113.62	1197.35	3091.38	2514.82	2124.24	blue	0.955192	-0.826755
ENSG00000100442	1716.81	-1.54197	0.493478	-3.12469	0.00177991	0.0190174	FKBP3	FKBP prolyl isomerase 3	1341.94	329.3	963.603	3352.46	2307.69	2005.87	blue	0.955178	-0.804103
ENSG00000130724	731.113	-0.655108	0.25202	-2.59943	0.00933795	0.0598657	CHMP2A	charged multivesicular body protein 2A	593.144	499.027	612.508	858.196	956.077	867.724	blue	0.95516	-0.953854
ENSG00000166352	271.197	-0.584029	0.322491	-1.811	0.0701416	0.227206	IFTAP	intraflagellar transport associated protein	253.531	180.849	217.526	344.082	380.324	250.869	blue	0.955147	-0.780712
ENSG00000091640	1254.43	-1.23397	0.331385	-3.72368	0.000196343	0.0039825	SPAG7	sperm associated antigen 7	903.277	493.708	850.07	2001.57	1559.91	1718.07	blue	0.95511	-0.9091
ENSG00000122026	3814.01	-0.647689	0.237867	-2.7229	0.00647116	0.047093	RPL21	ribosomal protein L21	3071.85	2719.99	3124.56	5131.77	4498.36	4337.53	blue	0.955102	-0.957836
ENSG00000162494	201.674	-2.055	0.483554	-4.2498	2.13966212696217e-05	0.000785187	LRRC38	leucine rich repeat containing 38	108.488	54.6415	72.5088	498.049	311.281	165.074	blue	0.955102	-0.867994
ENSG00000196652	375.897	-0.35952	0.282334	-1.27339	0.20288	0.43576	ZKSCAN5	zinc finger with KRAB and SCAN domains 5	365.556	284.329	338.692	459.222	447.027	360.556	blue	0.95506	-0.758302
ENSG00000143337	1859.92	-0.560809	0.266447	-2.10476	0.0353119	0.147585	TOR1AIP1	torsin 1A interacting protein 1	1670.94	1370.87	1467.35	2598.69	2169.6	1882.06	blue	0.955047	-0.86706
ENSG00000149547	911.314	-0.738955	0.296542	-2.49191	0.012706	0.0738132	EI24	EI24 autophagy associated transmembrane protein	787.714	604.441	657.349	1095.17	1406.61	916.595	blue	0.954948	-0.862567
ENSG00000241837	926.126	-1.32371	0.36082	-3.66861	0.000243875	0.0046696	ATP5PO	ATP synthase peripheral stalk subunit OSCP	583.71	341.872	662.12	1192.91	1679.28	1096.87	blue	0.954787	-0.891627
ENSG00000135002	250.269	-1.0764	0.374721	-2.87253	0.00407194	0.0343122	RFK	riboflavin kinase	200.466	135.395	147.88	374.875	423.623	219.375	blue	0.954783	-0.835569
ENSG00000172939	1396.55	-0.684802	0.325628	-2.10302	0.0354638	0.147962	OXSR1	oxidative stress responsive kinase 1	1450.43	839.932	924.487	1942.66	1775.24	1446.57	blue	0.954773	-0.794772
ENSG00000003509	433.793	-0.881118	0.265873	-3.31406	0.000919511	0.0120335	NDUFAF7	NADH:ubiquinone oxidoreductase complex assembly factor 7	341.972	266.921	308.162	526.164	599.157	560.383	blue	0.954703	-0.967663
ENSG00000149474	467.728	-1.08858	0.301789	-3.60709	0.000309648	0.0055182	KAT14	lysine acetyltransferase 14	314.85	224.369	359.682	629.255	678.732	599.479	blue	0.954602	-0.939188
ENSG00000268108	11.1255	-1.74209	0.794072	-2.19386	0.0282451	0.127021	NA	NA	8.25449	2.90132	4.77031	14.7272	18.7237	17.3762	blue	0.954501	-0.926876
ENSG00000170832	1553.37	-0.733816	0.330647	-2.21934	0.0264638	0.121729	USP32	ubiquitin specific peptidase 32	1538.87	879.583	1082.86	1822.16	2372.05	1624.67	blue	0.954357	-0.79714
ENSG00000288717	11.8087	-1.69199	0.875979	-1.93155	0.0534156	0.192316	NA	NA	8.25449	1.45066	7.6325	24.0991	16.3832	13.0322	blue	0.954319	-0.819044
ENSG00000116918	719.939	-0.871874	0.316386	-2.75573	0.00585611	0.0441689	TSNAX	translin associated factor X	620.266	388.293	519.01	1136.68	819.16	836.23	blue	0.954317	-0.870899
ENSG00000148459	91.6451	-1.01399	0.3487	-2.90792	0.00363846	0.0316927	PDSS1	decaprenyl diphosphate synthase subunit 1	69.5736	51.2566	62.0141	135.223	112.342	119.461	blue	0.954315	-0.961265
ENSG00000062485	5595.12	-1.41477	0.304866	-4.64061	3.47381644283134e-06	0.000206711	CS	citrate synthase	3427.97	2171.15	3559.61	7306.05	9222.57	7883.37	blue	0.954274	-0.945315
ENSG00000172331	317.949	-1.13364	0.43539	-2.60374	0.00922137	0.0593963	BPGM	bisphosphoglycerate mutase	284.19	131.043	183.18	491.354	560.539	257.385	blue	0.954243	-0.765487
ENSG00000134744	2817.73	-1.03337	0.317769	-3.25197	0.00114607	0.013932	TUT4	terminal uridylyl transferase 4	2235.79	1466.13	1848.02	4877.39	3288.34	3190.71	blue	0.954169	-0.888892
ENSG00000168509	3460.53	-1.80889	0.436925	-4.14006	3.47212396376522e-05	0.00114162	HJV	hemojuvelin BMP co-receptor	2001.12	653.28	1957.74	4949.69	6039.55	5161.82	blue	0.954031	-0.879803
ENSG00000144306	635.969	-1.04945	0.37912	-2.76811	0.00563827	0.0429785	SCRN3	secernin 3	516.495	299.319	428.374	824.725	1170.23	576.673	blue	0.953896	-0.806715
ENSG00000155561	898.439	-0.400418	0.263584	-1.51913	0.128731	0.333058	NUP205	nucleoporin 205	883.231	701.636	739.399	1147.39	1011.08	907.907	blue	0.953876	-0.819133
ENSG00000167863	1697.45	-1.41462	0.389126	-3.63538	0.000277574	0.00512358	ATP5PD	ATP synthase peripheral stalk subunit d	1260.58	487.422	1032.3	2242.56	2656.42	2505.43	blue	0.953828	-0.8769
ENSG00000085377	1028.49	-1.19788	0.397445	-3.01394	0.00257877	0.0247192	PREP	prolyl endopeptidase	742.904	323.981	808.091	1504.86	1585.66	1205.47	blue	0.953812	-0.83369
ENSG00000131508	1066.07	-0.651269	0.294571	-2.2109	0.0270425	0.123468	UBE2D2	ubiquitin conjugating enzyme E2 D2	1036.53	729.682	723.18	1290.64	1496.72	1119.68	blue	0.95381	-0.844963
ENSG00000149100	1290.38	-0.45725	0.267451	-1.70966	0.0873295	0.261155	EIF3M	eukaryotic translation initiation factor 3 subunit M	1293.6	904.728	1065.69	1590.54	1433.53	1454.17	blue	0.953756	-0.833465
ENSG00000146085	716.084	-0.683164	0.27476	-2.4864	0.0129042	0.0746225	MMUT	methylmalonyl-CoA mutase	620.266	435.681	594.381	905.056	848.416	892.702	blue	0.953618	-0.908065
ENSG00000108515	45743.9	-3.70158	0.567335	-6.52449	6.82321396925394e-11	3.12720961939785e-08	ENO3	enolase 3	8190.81	2143.59	9257.27	52362	142141	60369.3	blue	0.953544	-0.920409
ENSG00000150401	1068.26	-1.09471	0.402241	-2.72154	0.00649788	0.0471918	DCUN1D2	defective in cullin neddylation 1 domain containing 2	985.822	364.599	695.512	1326.79	1709.7	1327.11	blue	0.953428	-0.811079
ENSG00000214753	367.671	-0.615972	0.342587	-1.798	0.0721773	0.231363	HNRNPUL2	heterogeneous nuclear ribonucleoprotein U like 2	383.244	202.125	287.173	448.511	496.177	388.793	blue	0.953393	-0.756223
ENSG00000175727	4209.37	-1.54634	0.477587	-3.23783	0.00120444	0.0144138	MLXIP	MLX interacting protein	2909.12	904.728	2629.4	5544.14	8857.46	4411.38	blue	0.953129	-0.804451
ENSG00000108953	251.836	-1.8767	0.484988	-3.86958	0.000109024	0.00260158	YWHAE	tyrosine 3-monooxygenase/tryptophan 5-monooxygenase activation protein epsilon	112.025	50.2895	162.191	511.437	416.601	258.471	blue	0.953095	-0.875684
ENSG00000182934	1589.35	-0.729294	0.248509	-2.93468	0.00333893	0.0298539	SRPRA	SRP receptor subunit alpha	1214.59	1148.44	1225.02	2106	2154.39	1687.66	blue	0.953066	-0.951579
ENSG00000188176	2458.92	-2.6227	0.609316	-4.30433	1.67492174883763e-05	0.000659574	SMTNL2	smoothelin like 2	803.044	155.221	1103.85	3865.23	6204.55	2621.63	blue	0.953034	-0.850227
ENSG00000112183	5595.28	-1.57242	0.483242	-3.25389	0.00113836	0.0138696	RBM24	RNA binding motif protein 24	4851.28	1144.57	2453.85	9544.59	7631.06	7946.35	blue	0.953025	-0.829634
ENSG00000127184	2935.69	-1.2118	0.382954	-3.16435	0.00155431	0.0172608	COX7C	cytochrome c oxidase subunit 7C	2344.28	1085.58	1883.32	3380.57	5476.67	3443.75	blue	0.952975	-0.841179
ENSG00000171497	457.088	-1.15682	0.412438	-2.80484	0.00503408	0.0395764	PPID	peptidylprolyl isomerase D	423.337	213.247	213.71	748.412	727.882	415.943	blue	0.952881	-0.809911
ENSG00000054118	4332.66	-0.721809	0.246749	-2.92527	0.00344157	0.0304831	THRAP3	thyroid hormone receptor associated protein 3	3465.71	3187.1	3159.86	6044.86	5515.29	4623.16	blue	0.952669	-0.946821
ENSG00000133424	1333.39	-0.981405	0.411228	-2.38652	0.0170086	0.0903087	LARGE1	LARGE xylosyl- and glucuronyltransferase 1	1347.84	506.764	836.713	2198.38	1709.7	1400.96	blue	0.952636	-0.767296
ENSG00000125630	381.215	-0.388604	0.25867	-1.50232	0.133015	0.338926	POLR1B	RNA polymerase I subunit B	330.18	309.474	351.095	455.206	448.197	393.137	blue	0.95262	-0.915
ENSG00000109180	1437.45	-0.658298	0.249201	-2.64164	0.00825056	0.0552114	OCIAD1	OCIA domain containing 1	1238.17	967.106	1141.06	1851.62	1650.02	1776.72	blue	0.952502	-0.944746
ENSG00000166046	979.42	-0.79304	0.32309	-2.45455	0.0141061	0.0790508	TCP11L2	t-complex 11 like 2	966.955	514.501	670.706	1309.39	1187.78	1227.19	blue	0.952473	-0.84534
ENSG00000174132	290.517	-0.967627	0.301643	-3.20785	0.00133729	0.0155403	FAM174A	family with sequence similarity 174 member A	231.126	173.596	186.042	344.082	456.389	351.868	blue	0.952356	-0.935895
ENSG00000260231	71.5726	-0.772253	0.412186	-1.87355	0.0609921	0.209309	KDM7A-DT	KDM7A divergent transcript	66.0359	38.2007	55.3356	81.6692	110.001	78.1929	blue	0.952295	-0.818094
ENSG00000276445	196.017	-2.25168	0.539861	-4.17085	3.03459608726237e-05	0.00103431	NA	NA	94.337	19.8257	91.59	318.644	318.302	333.406	blue	0.952279	-0.907123
ENSG00000048544	994.319	-1.02607	0.340277	-3.01538	0.00256657	0.0246265	MRPS10	mitochondrial ribosomal protein S10	751.159	530.458	684.063	1266.54	1783.43	950.261	blue	0.952237	-0.853004
ENSG00000179922	200.4	-1.3812	0.389362	-3.54735	0.00038913	0.00653332	ZNF784	zinc finger protein 784	114.384	68.6645	151.696	302.578	321.813	243.267	blue	0.952171	-0.90698
ENSG00000196236	705.492	-0.406588	0.237288	-1.71348	0.0866246	0.259884	XPNPEP3	X-prolyl aminopeptidase 3	621.445	566.724	632.544	801.965	810.968	799.305	blue	0.952129	-0.972077
ENSG00000173436	258.801	-0.546874	0.329425	-1.66009	0.0968973	0.278116	MICOS10	mitochondrial contact site and cristae organizing system subunit 10	249.993	152.319	229.929	310.611	341.707	268.245	blue	0.952098	-0.764496
ENSG00000120800	922.676	-0.419426	0.233359	-1.79734	0.0722815	0.231492	UTP20	UTP20 small subunit processome component	803.044	769.817	795.688	1113.91	1055.55	998.046	blue	0.952071	-0.973076
ENSG00000186628	2419.14	-1.80612	0.453518	-3.98247	6.82013671637258e-05	0.00187388	FSD2	fibronectin type III and SPRY domain containing 2	1446.89	425.043	1357.63	3517.13	4118.03	3650.09	blue	0.952003	-0.869622
ENSG00000154122	2332.9	-0.803034	0.33433	-2.40192	0.0163093	0.0878272	ANKH	ANKH inorganic pyrophosphate transport regulator	2133.2	1138.28	1829.89	2708.47	3538.77	2648.78	blue	0.951983	-0.810407
ENSG00000067177	3988.74	-2.86122	0.549868	-5.20346	1.95612123649535e-07	2.23279558215708e-05	PHKA1	phosphorylase kinase regulatory subunit alpha 1	1379.68	425.527	1091.45	4177.18	12561.2	4297.35	blue	0.95198	-0.887483
ENSG00000175582	1813.53	-0.806129	0.316218	-2.54928	0.0107945	0.0660725	RAB6A	RAB6A, member RAS oncogene family	1609.63	1174.55	1175.41	2653.58	2595.57	1672.46	blue	0.951955	-0.831173
ENSG00000270733	28.4258	-1.94052	0.759476	-2.55508	0.0106163	0.0652086	MRPS6P1	mitochondrial ribosomal protein S6 pseudogene 1	20.0466	1.93421	14.3109	44.1817	44.4687	45.6125	blue	0.951911	-0.863285
ENSG00000115233	919.022	-0.882435	0.400531	-2.20316	0.0275833	0.124879	PSMD14	proteasome 26S subunit, non-ATPase 14	989.36	405.701	545.724	1255.83	1387.89	929.627	blue	0.951842	-0.757565
ENSG00000029639	169.779	-0.489907	0.323502	-1.51439	0.129928	0.33453	TFB1M	transcription factor B1, mitochondrial	169.807	124.757	129.753	211.537	218.833	163.988	blue	0.951773	-0.786562
ENSG00000233006	195.168	-1.05022	0.37388	-2.80898	0.00496983	0.0392575	MIR3936HG	MIR3936 host gene	147.402	99.1284	135.477	348.098	256.28	184.622	blue	0.951676	-0.8467
ENSG00000138814	1986.74	-0.994452	0.282941	-3.5147	0.000440259	0.00717546	PPP3CA	protein phosphatase 3 catalytic subunit alpha	1443.36	1247.08	1293.71	2596.01	3249.72	2090.57	blue	0.951649	-0.928216
ENSG00000101391	469.345	-0.763987	0.264316	-2.89043	0.00384714	0.0328724	CDK5RAP1	CDK5 regulatory subunit associated protein 1	356.122	311.408	376.855	567.668	658.839	545.178	blue	0.951645	-0.95641
ENSG00000091542	3487.39	-1.29322	0.410589	-3.14968	0.00163452	0.0178727	ALKBH5	alkB homolog 5, RNA demethylase	2562.43	1195.83	2306.92	4240.11	7077.54	3541.49	blue	0.951628	-0.819876
ENSG00000223502	10.3086	-3.10855	0.901606	-3.44779	0.00056519	0.00852574	LOC102724719	uncharacterized LOC102724719	2.35843	1.45066	2.86219	18.7438	23.4046	13.0322	blue	0.951561	-0.966366
ENSG00000090565	80.7277	-0.544149	0.364498	-1.49287	0.13547	0.343078	RAB11FIP3	RAB11 family interacting protein 3	81.3657	58.9935	57.2438	100.413	99.4694	86.881	blue	0.951532	-0.847588
ENSG00000055070	1117.58	-0.727757	0.335358	-2.17009	0.0300001	0.132208	SZRD1	SUZ RNA binding domain containing 1	988.181	632.971	904.451	1522.26	1661.72	995.874	blue	0.951452	-0.766877
ENSG00000003989	5623.17	-2.55616	0.399357	-6.40069	1.54674998664242e-10	6.66370829245287e-08	SLC7A2	solute carrier family 7 member 2	2110.79	1502.88	1289.89	13385.7	10021.8	5427.89	blue	0.951447	-0.943255
ENSG00000175110	606.609	-0.732293	0.335852	-2.1804	0.0292275	0.130161	MRPS22	mitochondrial ribosomal protein S22	574.277	316.727	477.985	903.717	704.477	662.468	blue	0.951434	-0.798881
ENSG00000167632	910.22	-1.14909	0.332665	-3.45419	0.000551958	0.00840264	TRAPPC9	trafficking protein particle complex 9	663.897	383.458	651.625	1085.8	1487.36	1189.18	blue	0.951412	-0.898009
ENSG00000141034	578.43	-1.33449	0.369057	-3.61595	0.000299248	0.00538972	GID4	GID complex subunit 4 homolog	398.574	279.494	308.162	796.61	1147.99	539.748	blue	0.951368	-0.875438
ENSG00000144712	2790.13	-1.89583	0.418815	-4.52667	5.99217903554753e-06	0.000308019	CAND2	cullin associated and neddylation dissociated 2 (putative)	1619.06	542.547	1386.25	4427.54	4092.29	4673.11	blue	0.951319	-0.902492
ENSG00000132383	1004.48	-0.770733	0.302532	-2.54761	0.0108464	0.0662814	RPA1	replication protein A1	828.987	529.491	870.105	1344.2	1248.63	1205.47	blue	0.951161	-0.8673
ENSG00000268055	65.085	-1.87594	0.459696	-4.08084	4.48734151116612e-05	0.00138286	NA	NA	30.6595	15.9573	38.1625	99.0742	110.001	96.6551	blue	0.951145	-0.953703
ENSG00000070785	816.441	-0.827154	0.31757	-2.60463	0.00919727	0.0592991	EIF2B3	eukaryotic translation initiation factor 2B subunit gamma	768.847	416.823	581.978	1017.52	1042.67	1070.81	blue	0.951113	-0.864145
ENSG00000130939	1672.35	-0.584827	0.31402	-1.86239	0.0625487	0.21245	UBE4B	ubiquitination factor E4B	1719.29	1000.47	1295.62	1942.66	2327.58	1748.48	blue	0.951099	-0.766232
ENSG00000134375	731.714	-0.797039	0.373493	-2.13401	0.032842	0.140719	TIMM17A	translocase of inner mitochondrial membrane 17A	673.331	328.816	602.968	1024.21	1063.74	697.22	blue	0.950994	-0.746825
ENSG00000163466	2530.31	-0.840102	0.284577	-2.9521	0.00315619	0.0286229	ARPC2	actin related protein 2/3 complex subunit 2	2253.48	1537.7	1651.48	2920.01	3699.09	3120.11	blue	0.950992	-0.90766
ENSG00000165795	8380.83	-1.45856	0.418007	-3.48932	0.000484243	0.00769821	NDRG2	NDRG family member 2	5426.74	3223.85	4765.54	14606.7	16040.3	6221.77	blue	0.950989	-0.814549
ENSG00000186106	739.509	-1.41309	0.315736	-4.47554	7.62175918230159e-06	0.000371449	ANKRD46	ankyrin repeat domain 46	425.696	368.951	416.925	1344.2	1121.08	760.209	blue	0.950927	-0.937819
ENSG00000227877	537.003	-1.80183	0.611518	-2.94649	0.00321401	0.028992	MRLN	myoregulin	351.405	53.1908	314.841	1008.15	1012.25	482.19	blue	0.950921	-0.767881
ENSG00000112855	502.447	-0.63893	0.247413	-2.58245	0.00981027	0.0617927	HARS2	histidyl-tRNA synthetase 2, mitochondrial	419.8	385.392	373.993	619.883	638.945	576.673	blue	0.950916	-0.979109
ENSG00000154328	344.704	-0.740117	0.330205	-2.24139	0.0250009	0.117279	NEIL2	nei like DNA glycosylase 2	300.699	184.234	290.989	398.974	506.709	386.621	blue	0.950898	-0.830104
ENSG00000204186	1248.66	-0.80188	0.3249	-2.46808	0.013584	0.0771452	ZDBF2	zinc finger DBF-type containing 2	1264.12	709.856	758.48	1692.29	1589.17	1478.06	blue	0.950859	-0.845545
ENSG00000120733	2560.58	-0.68831	0.261283	-2.63435	0.00842994	0.0559666	KDM3B	lysine demethylase 3B	2040.04	1864.58	1978.73	3594.79	3323.45	2561.9	blue	0.950792	-0.910874
ENSG00000182512	611.595	-1.29845	0.380402	-3.41337	0.000641657	0.00933915	GLRX5	glutaredoxin 5	410.366	201.642	450.318	789.916	1032.14	785.187	blue	0.950749	-0.875929
ENSG00000111860	1516.55	-1.71858	0.309619	-5.55062	2.84652134738398e-08	4.57588927940287e-06	CEP85L	centrosomal protein 85 like	850.213	649.895	621.095	2945.45	2191.84	1840.79	blue	0.950646	-0.961357
ENSG00000085832	3404.71	-0.785145	0.308871	-2.54198	0.0110225	0.0670534	EPS15	epidermal growth factor receptor pathway substrate 15	2889.07	2224.83	2388.02	4904.17	4961.77	3060.38	blue	0.950614	-0.82928
ENSG00000119013	930.865	-1.35323	0.467964	-2.89173	0.00383126	0.0327496	NDUFB3	NADH:ubiquinone oxidoreductase subunit B3	740.546	204.543	627.773	1338.84	1550.55	1122.94	blue	0.950599	-0.798206
ENSG00000270110	746.245	-1.41674	0.571422	-2.47933	0.013163	0.0756116	NA	NA	762.951	124.757	333.922	1273.24	1231.08	751.521	blue	0.950593	-0.746374
ENSG00000175691	77.9183	-0.231832	0.34894	-0.664391	0.50644	0.730486	ZNF77	zinc finger protein 77	79.0073	64.7961	71.5547	89.7023	84.2564	78.1929	blue	0.950557	-0.754416
ENSG00000163125	1568.83	-0.448759	0.243887	-1.84003	0.0657638	0.218499	RPRD2	regulation of nuclear pre-mRNA domain containing 2	1417.41	1302.69	1260.32	1961.4	1874.71	1596.44	blue	0.950386	-0.906827
ENSG00000130347	197.678	-1.36115	0.491247	-2.7708	0.00559186	0.0427749	RTN4IP1	reticulon 4 interacting protein 1	169.807	44.0033	120.212	257.057	330.004	264.987	blue	0.950319	-0.818649
ENSG00000179967	58.5201	-0.879998	0.391005	-2.25061	0.0244105	0.115313	NA	NA	43.6309	33.8487	46.7491	72.2974	80.7458	73.8489	blue	0.95027	-0.953719
ENSG00000090621	4391.05	-1.36562	0.472593	-2.88964	0.00385684	0.0329031	PABPC4	poly(A) binding protein cytoplasmic 4	3351.32	1079.29	2936.61	6085.03	8765.01	4129.02	blue	0.950226	-0.771347
ENSG00000167862	287.689	-1.13643	0.340242	-3.34005	0.000837628	0.0111862	MRPL58	mitochondrial ribosomal protein L58	228.767	124.757	187.95	348.098	427.133	409.427	blue	0.950101	-0.912452
ENSG00000196821	4122.88	-1.35587	0.402496	-3.36866	0.000755346	0.0104277	ILRUN	inflammation and lipid regulator with UBA-like and NBR1-like domains	3160.29	1352.5	2438.58	4672.55	8100.32	5013.03	blue	0.950094	-0.846578
ENSG00000163964	276.777	-0.613159	0.298928	-2.05119	0.0402481	0.160527	PIGX	phosphatidylinositol glycan anchor biosynthesis class X	238.201	202.125	216.572	340.065	394.367	269.331	blue	0.950052	-0.861575
ENSG00000113845	1000.94	-0.859336	0.349204	-2.46084	0.0138611	0.0781454	TIMMDC1	translocase of inner mitochondrial membrane domain containing 1	884.41	433.747	817.632	1265.2	1408.95	1195.7	blue	0.950026	-0.814508
ENSG00000109685	1099.17	-0.293927	0.247268	-1.1887	0.234557	0.473578	NSD2	nuclear receptor binding SET domain protein 2	1050.68	854.922	1058.06	1249.14	1215.87	1166.38	blue	0.949991	-0.819873
ENSG00000108344	1604.34	-0.861624	0.294989	-2.92087	0.0034906	0.0307278	PSMD3	proteasome 26S subunit, non-ATPase 3	1387.93	887.804	1142.97	1804.76	2367.37	2035.19	blue	0.949973	-0.895527
ENSG00000100577	341.752	-0.878103	0.322544	-2.72243	0.00648045	0.0471288	GSTZ1	glutathione S-transferase zeta 1	270.04	197.773	255.689	400.313	562.88	363.814	blue	0.949899	-0.87564
ENSG00000102241	3031.87	-0.792958	0.380436	-2.08434	0.0371291	0.152382	HTATSF1	HIV-1 Tat specific factor 1	3071.85	1401.82	2184.8	4364.62	4412.93	2755.21	blue	0.949892	-0.724007
ENSG00000159461	2941.55	-0.887928	0.387556	-2.2911	0.0219578	0.107527	AMFR	autocrine motility factor receptor	3088.36	1240.8	1864.24	3691.18	4493.68	3271.07	blue	0.949808	-0.771294
ENSG00000169570	494.919	-1.45295	0.28935	-5.02144	5.1285562609529e-07	4.82420220162386e-05	DTWD2	DTW domain containing 2	266.502	213.247	315.795	760.461	762.989	650.522	blue	0.949781	-0.972455
ENSG00000156261	1411.92	-0.630124	0.336641	-1.8718	0.0612347	0.20964	CCT8	chaperonin containing TCP1 subunit 8	1521.18	803.665	1001.77	1882.41	1827.9	1434.62	blue	0.94975	-0.748831
ENSG00000159592	2303.18	-0.505839	0.283009	-1.78736	0.0738791	0.234629	GPBP1L1	GC-rich promoter binding protein 1 like 1	2200.41	1679.86	1830.85	3029.8	2941.95	2136.19	blue	0.949713	-0.782124
ENSG00000270039	77.9514	-1.16041	0.499629	-2.32255	0.0202034	0.101544	NA	NA	75.4696	31.9145	38.1625	127.19	128.725	66.2468	blue	0.949707	-0.77022
ENSG00000204178	935.683	-0.984151	0.314864	-3.12564	0.0017742	0.0190056	MACO1	macoilin 1	724.037	588.001	573.392	1474.06	1373.85	880.756	blue	0.949491	-0.880808
ENSG00000173409	183.924	-0.589841	0.301831	-1.95421	0.0506765	0.186188	ARV1	ARV1 homolog, fatty acid homeostasis modulator	167.448	142.648	130.707	232.958	237.556	192.224	blue	0.949446	-0.900204
ENSG00000119718	347.136	-0.389094	0.286014	-1.3604	0.173703	0.398589	EIF2B2	eukaryotic translation initiation factor 2B subunit beta	354.943	244.678	303.392	404.33	393.197	382.276	blue	0.949364	-0.79036
ENSG00000008405	308.663	-0.644566	0.318638	-2.02288	0.0430858	0.167227	CRY1	cryptochrome circadian regulator 1	279.473	207.928	235.653	453.867	386.175	288.879	blue	0.949334	-0.809251
ENSG00000186335	1667.87	-1.75699	0.618721	-2.83971	0.00451552	0.0367388	SLC36A2	solute carrier family 36 member 2	1502.32	165.859	618.233	2902.61	2755.89	2062.34	blue	0.949317	-0.777155
ENSG00000085978	490.905	-0.496677	0.244141	-2.03438	0.0419129	0.164453	ATG16L1	autophagy related 16 like 1	425.696	382.491	414.063	563.652	583.944	575.587	blue	0.949245	-0.981778
ENSG00000152104	3803.92	-0.739394	0.323424	-2.28615	0.0222456	0.108518	PTPN14	protein tyrosine phosphatase non-receptor type 14	3328.92	2305.1	2916.57	5683.38	5255.5	3334.06	blue	0.949186	-0.782464
ENSG00000064726	5118.27	-1.4707	0.459428	-3.20115	0.0013688	0.0157929	BTBD1	BTB domain containing 1	3898.48	1076.39	3169.4	6980.71	8832.88	6751.74	blue	0.949121	-0.817064
ENSG00000141425	1443.25	-0.954948	0.360466	-2.6492	0.00806816	0.0544986	RPRD1A	regulation of nuclear pre-mRNA domain containing 1A	1279.45	796.412	872.013	1981.48	2455.14	1274.98	blue	0.94888	-0.801311
ENSG00000198130	856.94	-0.80503	0.25611	-3.14329	0.00167059	0.0181473	HIBCH	3-hydroxyisobutyryl-CoA hydrolase	676.868	601.54	593.427	1239.77	1060.23	969.809	blue	0.948805	-0.957526
ENSG00000113387	2031.3	-0.810132	0.305441	-2.65234	0.00799368	0.0542678	SUB1	SUB1 regulator of transcription	1857.26	1295.44	1274.63	3131.55	2479.71	2149.22	blue	0.948749	-0.863747
ENSG00000165671	3702.09	-0.326218	0.225708	-1.44531	0.148371	0.363	NSD1	nuclear receptor binding SET domain protein 1	3476.32	3080.23	3300.1	3961.63	4246.76	4147.48	blue	0.948612	-0.941691
ENSG00000198862	1601.65	-0.794884	0.280643	-2.83236	0.00462053	0.0373536	LTN1	listerin E3 ubiquitin protein ligase 1	1441	1060.43	1013.21	2301.47	1936.73	1857.08	blue	0.948597	-0.908698
ENSG00000280010	36.408	-1.9565	0.522521	-3.74434	0.000180867	0.00376795	NA	NA	14.1506	10.1546	20.9894	64.2643	64.3626	44.5265	blue	0.94853	-0.951343
ENSG00000196305	3374.92	-0.711093	0.341164	-2.08431	0.0371317	0.152382	IARS1	isoleucyl-tRNA synthetase 1	3519.95	1979.18	2180.99	4606.95	4720.7	3241.75	blue	0.948525	-0.764939
ENSG00000111142	1213.28	-0.692083	0.298111	-2.32157	0.0202564	0.101688	METAP2	methionyl aminopeptidase 2	1100.21	851.537	831.943	1711.04	1635.98	1149	blue	0.94849	-0.836641
ENSG00000163607	396.09	-1.22561	0.404667	-3.02869	0.0024562	0.0239408	GTPBP8	GTP binding protein 8 (putative)	326.642	121.855	265.229	540.891	559.369	562.555	blue	0.948479	-0.851754
ENSG00000139168	731.215	-0.892217	0.334808	-2.66486	0.00770201	0.0529047	ZCRB1	zinc finger CCHC-type and RNA binding motif containing 1	616.728	432.78	487.526	915.767	1241.61	692.876	blue	0.948378	-0.833496
ENSG00000125744	894.965	-1.80957	0.457268	-3.95735	7.57859229821012e-05	0.00202293	RTN2	reticulon 2	515.316	173.596	504.699	1101.87	1838.43	1235.88	blue	0.948342	-0.871082
ENSG00000112276	2350.2	-1.30342	0.466928	-2.79148	0.00524681	0.0407873	BVES	blood vessel epicardial substance	2038.86	530.941	1497.88	3782.22	3398.34	2852.96	blue	0.948194	-0.784977
ENSG00000056586	1740.1	-0.325097	0.25855	-1.25739	0.208614	0.443238	RC3H2	ring finger and CCCH-type domains 2	1711.04	1378.61	1545.58	2095.28	2056.09	1654	blue	0.948153	-0.750924
ENSG00000115896	1235.24	-1.89572	0.422316	-4.48887	7.16025417198549e-06	0.00035295	PLCL1	phospholipase C like 1 (inactive)	648.567	447.77	474.169	2128.76	2748.87	963.293	blue	0.948149	-0.876854
ENSG00000154518	1878.44	-1.19956	0.348579	-3.44128	0.000578979	0.00864895	ATP5MC3	ATP synthase membrane subunit c locus 3	1479.91	728.231	1212.61	2198.38	3032.06	2619.46	blue	0.948107	-0.883717
ENSG00000117479	2252.28	-1.68831	0.555897	-3.03708	0.00238879	0.0235178	SLC19A2	solute carrier family 19 member 2	1568.35	376.688	1256.5	3494.37	5127.94	1689.84	blue	0.947859	-0.74992
ENSG00000070501	519.902	-1.1113	0.375233	-2.96163	0.00306012	0.0280741	POLB	DNA polymerase beta	409.187	242.26	336.784	618.544	993.524	519.114	blue	0.947806	-0.83485
ENSG00000224597	2164.93	-0.873567	0.355355	-2.45829	0.01396	0.0784946	SVIL-AS1	SVIL antisense RNA 1	2174.47	1101.53	1311.84	3418.06	2595.57	2388.14	blue	0.947753	-0.809616
ENSG00000181856	3393.65	-1.98139	0.437492	-4.52897	5.92728396925047e-06	0.000306519	SLC2A4	solute carrier family 2 member 4	1719.29	574.945	1822.26	5113.03	5654.54	5477.85	blue	0.947745	-0.895992
ENSG00000111540	2402.24	-0.763072	0.328575	-2.32237	0.0202131	0.101565	RAB5B	RAB5B, member RAS oncogene family	2065.98	1232.09	2047.42	2866.46	3672.18	2529.32	blue	0.947599	-0.802061
ENSG00000013275	812.064	-0.741762	0.314394	-2.35934	0.0183076	0.0946397	PSMC4	proteasome 26S subunit, ATPase 4	775.922	439.55	609.646	926.477	1114.06	1006.73	blue	0.947577	-0.842433
ENSG00000100354	4336.92	-0.371972	0.237419	-1.56674	0.117176	0.314607	TNRC6B	trinucleotide repeat containing adaptor 6B	4028.19	3530.42	3784.77	4647.11	5441.56	4589.49	blue	0.947518	-0.886705
ENSG00000137710	3634.59	-1.09937	0.358134	-3.06973	0.00214254	0.0217495	RDX	radixin	2997.56	2006.75	1935.79	5356.7	6270.08	3240.66	blue	0.947443	-0.836956
ENSG00000162923	3823.53	-0.751099	0.353746	-2.12327	0.0337311	0.143189	WDR26	WD repeat domain 26	3952.72	2140.21	2458.62	5582.96	5254.33	3552.35	blue	0.947418	-0.754571
ENSG00000184182	209.167	-1.10578	0.348129	-3.17636	0.00149135	0.016793	UBE2F	ubiquitin conjugating enzyme E2 F (putative)	156.835	107.832	134.523	243.669	372.133	240.009	blue	0.947401	-0.899447
ENSG00000132464	142.203	-1.45689	0.493906	-2.94974	0.0031804	0.0287732	ENAM	enamelin	132.072	38.2007	59.1519	243.669	181.385	198.74	blue	0.947398	-0.849239
ENSG00000065559	988.697	-0.788689	0.354736	-2.22331	0.0261946	0.120963	MAP2K4	mitogen-activated protein kinase kinase 4	965.776	562.372	647.809	1530.29	1337.57	888.358	blue	0.947262	-0.765448
ENSG00000197841	552.305	-0.581518	0.315617	-1.84248	0.0654051	0.217781	ZNF181	zinc finger protein 181	501.166	350.092	477.031	735.023	746.606	503.91	blue	0.947244	-0.760261
ENSG00000130940	885.128	-1.02609	0.407226	-2.51971	0.0117451	0.0700836	CASZ1	castor zinc finger 1	804.223	290.132	656.395	1215.67	1277.89	1066.46	blue	0.94724	-0.788186
ENSG00000175348	420.399	-0.504296	0.305508	-1.65068	0.0988045	0.281207	TMEM9B	TMEM9 domain family member B	415.083	292.066	336.784	494.032	580.433	403.997	blue	0.947205	-0.764935
ENSG00000184924	90.0954	-1.08222	0.426963	-2.53469	0.0112548	0.0679931	PTRHD1	peptidyl-tRNA hydrolase domain containing 1	61.3191	35.7829	77.2791	125.851	140.427	99.9132	blue	0.947174	-0.858872
ENSG00000137124	1116.94	-1.06587	0.448672	-2.3756	0.0175205	0.0918815	ALDH1B1	aldehyde dehydrogenase 1 family member B1	1149.73	349.609	668.798	1455.32	1861.83	1216.33	blue	0.947169	-0.755647
ENSG00000023228	9349.03	-1.34734	0.434304	-3.10229	0.0019203	0.0200802	NDUFS1	NADH:ubiquinone oxidoreductase core subunit S1	7305.22	2266.9	6255.79	13150.1	14751.9	12364.3	blue	0.947163	-0.81724
ENSG00000171863	2765.01	-0.43605	0.233966	-1.86373	0.0623595	0.212178	RPS7	ribosomal protein S7	2565.97	2252.87	2232.51	3406.01	3063.66	3069.07	blue	0.947163	-0.93597
ENSG00000100284	1149.36	-0.868912	0.367349	-2.36536	0.0180128	0.0936335	TOM1	target of myb1 membrane trafficking protein	1077.8	468.079	895.865	1614.64	1476.83	1362.95	blue	0.947157	-0.790748
ENSG00000102910	2502.69	-0.386872	0.252717	-1.53085	0.125806	0.328723	LONP2	lon peptidase 2, peroxisomal	2413.85	2057.03	2036.92	2953.48	3106.96	2447.87	blue	0.947035	-0.825109
ENSG00000153827	6068.79	-0.566913	0.310822	-1.82392	0.0681649	0.223356	TRIP12	thyroid hormone receptor interactor 12	6350.06	3927.42	4398.23	8181.65	7662.65	5892.7	blue	0.947032	-0.754047
ENSG00000152413	1207.13	-1.64896	0.53608	-3.07596	0.00209827	0.0214213	HOMER1	homer scaffold protein 1	857.288	260.635	634.452	2073.86	2624.82	791.703	blue	0.946989	-0.745465
ENSG00000116903	668.385	-0.89229	0.370749	-2.40672	0.0160965	0.0871849	EXOC8	exocyst complex component 8	586.069	345.74	473.215	1104.54	933.842	566.899	blue	0.946861	-0.766982
ENSG00000079459	1418.15	-1.07855	0.284609	-3.78959	0.000150899	0.00328335	FDFT1	farnesyl-diphosphate farnesyltransferase 1	1073.08	830.261	831.943	1723.09	2334.61	1715.9	blue	0.946806	-0.94152
ENSG00000198842	3224.39	-1.23562	0.375295	-3.2924	0.000993346	0.0126165	STYXL2	serine/threonine/tyrosine interacting like 2	2787.66	1176.97	1804.13	3809	5205.18	4563.43	blue	0.946796	-0.864962
ENSG00000106603	1074.67	-0.552576	0.243642	-2.26799	0.0233301	0.111926	COA1	cytochrome c oxidase assembly factor 1 homolog	971.672	782.873	860.565	1251.82	1262.68	1318.42	blue	0.946666	-0.948855
ENSG00000166135	2345.78	-0.867836	0.390727	-2.22108	0.0263454	0.121363	HIF1AN	hypoxia inducible factor 1 subunit alpha inhibitor	2274.7	996.603	1712.54	2989.63	3862.92	2238.27	blue	0.946645	-0.738864
ENSG00000288670	496.755	-1.24341	0.458822	-2.71001	0.00672807	0.0483259	NA	NA	405.649	159.089	321.519	989.403	684.584	420.287	blue	0.946635	-0.761624
ENSG00000166855	1530.25	-0.938786	0.356839	-2.63084	0.00851735	0.056349	CLPX	caseinolytic mitochondrial matrix peptidase chaperone subunit X	1390.29	628.619	1130.56	2215.78	1871.2	1945.05	blue	0.946523	-0.823732
ENSG00000101558	3037.59	-0.747025	0.335719	-2.22515	0.0260713	0.120697	VAPA	VAMP associated protein A	2854.87	1712.75	2238.23	4855.97	3665.15	2898.57	blue	0.946395	-0.776371
ENSG00000149925	546.558	-1.8154	0.399902	-4.53963	5.63543132414308e-06	0.000297531	ALDOA	aldolase, fructose-bisphosphate A	303.058	149.418	274.77	634.61	1171.4	746.091	blue	0.94635	-0.913349
ENSG00000189241	2508.04	-1.1833	0.370537	-3.19346	0.00140577	0.016107	TSPYL1	TSPY like 1	1978.72	1296.41	1326.15	4635.06	3616.01	2195.92	blue	0.946323	-0.837011
ENSG00000135407	583.54	-1.13363	0.258483	-4.3857	1.1561457302216e-05	0.000505163	AVIL	advillin	373.811	348.642	373.993	818.031	891.714	695.048	blue	0.946303	-0.980676
ENSG00000239521	1517.25	-1.53887	0.45102	-3.41197	0.000644959	0.00935214	CASTOR3	CASTOR family member 3	1101.39	499.027	731.766	1814.13	3555.15	1402.04	blue	0.946238	-0.821476
ENSG00000163798	681.694	-0.464435	0.263423	-1.76308	0.0778875	0.242769	SLC4A1AP	solute carrier family 4 member 1 adaptor protein	667.435	514.984	537.137	858.196	748.946	763.467	blue	0.946206	-0.873725
ENSG00000165688	602.455	-0.687715	0.325342	-2.11382	0.0345304	0.145424	PMPCA	peptidase, mitochondrial processing subunit alpha	547.155	309.474	529.505	747.073	787.564	693.962	blue	0.946164	-0.806409
ENSG00000029725	1614.53	-1.18649	0.408861	-2.90195	0.00370851	0.0320662	RABEP1	rabaptin, RAB GTPase binding effector protein 1	1312.46	703.086	942.614	2170.26	3209.94	1348.83	blue	0.946097	-0.788654
ENSG00000173011	775.144	-0.980031	0.31218	-3.13931	0.00169344	0.0183217	TADA2B	transcriptional adaptor 2B	566.022	394.096	605.83	913.089	1249.8	922.025	blue	0.946039	-0.898027
ENSG00000001561	811.091	-1.33125	0.371303	-3.58536	0.000336618	0.00588086	ENPP4	ectonucleotide pyrophosphatase/phosphodiesterase 4	555.409	395.063	434.099	1601.25	1158.53	722.198	blue	0.946011	-0.865684
ENSG00000066629	1104.2	-0.97452	0.377218	-2.58344	0.00978207	0.0616849	EML1	EMAP like 1	837.241	474.849	923.533	1609.29	1767.04	1013.25	blue	0.945932	-0.788408
ENSG00000111832	1151.2	-0.997273	0.379393	-2.6286	0.00857368	0.0565306	RWDD1	RWD domain containing 1	1030.63	605.892	669.752	1707.02	1927.37	966.551	blue	0.945828	-0.783401
ENSG00000197223	229.628	-1.20416	0.315292	-3.81921	0.000133881	0.00300722	C1D	C1D nuclear receptor corepressor	143.864	132.01	141.201	381.569	335.856	243.267	blue	0.945801	-0.944957
ENSG00000025293	1470.78	-0.94757	0.32077	-2.95405	0.00313635	0.0285064	PHF20	PHD finger protein 20	1205.16	932.774	875.83	2115.37	2321.73	1373.81	blue	0.9458	-0.861361
ENSG00000197063	575.4	-0.7456	0.281403	-2.64958	0.00805922	0.0544635	MAFG	MAF bZIP transcription factor G	461.072	414.889	414.063	743.056	843.735	575.587	blue	0.945725	-0.904814
ENSG00000165934	1545.44	-0.680656	0.324783	-2.09573	0.0361065	0.149773	CPSF2	cleavage and polyadenylation specific factor 2	1470.48	921.652	1171.59	1804.76	2398.97	1505.21	blue	0.945523	-0.775977
ENSG00000168300	4345.01	-1.26107	0.275969	-4.56961	4.8863986913443e-06	0.000266476	PCMTD1	protein-L-isoaspartate (D-aspartate) O-methyltransferase domain containing 1	2521.16	2291.07	2863.14	7185.55	6298.17	4910.95	blue	0.945504	-0.958326
ENSG00000117625	2224.01	-0.843672	0.328322	-2.56965	0.0101801	0.0634769	RCOR3	REST corepressor 3	2086.03	1397.95	1291.8	3242.67	3166.64	2158.99	blue	0.945463	-0.830181
ENSG00000283176	33.6609	-1.32289	0.583311	-2.2679	0.0233351	0.111926	NA	NA	24.7635	11.6053	21.9434	60.2478	57.3412	26.0643	blue	0.94538	-0.781828
ENSG00000160075	1079.33	-0.792241	0.287653	-2.75416	0.00588434	0.0443198	SSU72	SSU72 homolog, RNA polymerase II CTD phosphatase	863.184	720.011	788.056	1293.32	1701.51	1109.9	blue	0.945329	-0.891289
ENSG00000241316	285.027	-0.766966	0.388271	-1.97533	0.0482303	0.180107	SUCLG2-AS1	SUCLG2 antisense RNA 1 (head to head)	268.861	135.395	229.929	402.991	417.771	255.213	blue	0.945286	-0.726639
ENSG00000169155	1285.35	-0.975162	0.428566	-2.27541	0.0228814	0.110375	ZBTB43	zinc finger and BTB domain containing 43	1324.26	492.257	785.194	2194.36	1706.19	1209.82	blue	0.945249	-0.737498
ENSG00000205937	1310.61	-0.704843	0.286094	-2.46368	0.0137519	0.0777912	RNPS1	RNA binding protein with serine rich domain 1	1136.76	782.389	1072.37	1448.62	1861.83	1561.69	blue	0.945225	-0.874517
ENSG00000197780	506.519	-1.16121	0.425702	-2.72776	0.00637657	0.0467521	TAF13	TATA-box binding protein associated factor 13	420.979	199.707	319.611	642.643	1008.74	447.437	blue	0.945184	-0.778001
ENSG00000119703	124.766	-0.904468	0.34172	-2.64681	0.00812553	0.0547099	ZC2HC1C	zinc finger C2HC-type containing 1C	100.233	66.2468	95.4063	148.611	170.853	167.246	blue	0.945173	-0.925582
ENSG00000260971	118.026	-1.23789	0.412726	-2.99929	0.00270607	0.0256338	NA	NA	87.2618	40.1349	84.9116	175.388	152.13	168.332	blue	0.945096	-0.89108
ENSG00000285715	42.6574	-2.38491	0.559547	-4.26221	2.02416652234995e-05	0.000755677	NA	NA	18.8674	6.28619	17.1731	85.6858	57.3412	70.5908	blue	0.94507	-0.949252
ENSG00000197798	372.239	-0.631077	0.341627	-1.84727	0.0647078	0.216339	FAM118B	family with sequence similarity 118 member B	373.811	230.655	272.862	477.966	537.135	341.008	blue	0.945054	-0.744696
ENSG00000184007	3730.2	-0.857959	0.311714	-2.75239	0.00591622	0.0444356	PTP4A2	protein tyrosine phosphatase 4A2	3090.72	2411	2456.71	4941.66	6009.12	3471.98	blue	0.945021	-0.848767
ENSG00000151611	269.186	-0.81481	0.35058	-2.32418	0.0201159	0.101219	MMAA	metabolism of cobalamin associated A	215.796	149.901	220.388	425.751	354.579	248.697	blue	0.945012	-0.808968
ENSG00000255302	2666.09	-0.651918	0.31136	-2.09377	0.0362801	0.150088	EID1	EP300 interacting inhibitor of differentiation 1	2440.97	1746.11	2035.02	3478.31	3915.58	2380.54	blue	0.944991	-0.77593
ENSG00000136897	389.71	-0.686502	0.2963	-2.31691	0.0205084	0.102571	MRPL50	mitochondrial ribosomal protein L50	346.689	243.227	307.208	555.619	428.304	457.211	blue	0.944968	-0.879663
ENSG00000136718	405.061	-0.662551	0.271273	-2.44238	0.014591	0.0810063	IMP4	IMP U3 small nucleolar ribonucleoprotein 4	317.208	279.01	345.371	476.627	558.199	453.953	blue	0.944882	-0.933534
ENSG00000130985	2380.64	-0.562981	0.278368	-2.02243	0.0431319	0.167316	UBA1	ubiquitin like modifier activating enzyme 1	2042.4	1605.4	2118.97	2763.37	3350.36	2403.35	blue	0.944802	-0.831128
ENSG00000004779	1018.89	-1.17776	0.429455	-2.74245	0.0060982	0.0453909	NDUFAB1	NADH:ubiquinone oxidoreductase subunit AB1	878.514	299.803	697.42	1249.14	1762.36	1226.11	blue	0.94463	-0.79532
ENSG00000124214	1666.3	-0.543246	0.30944	-1.75558	0.0791602	0.245331	STAU1	staufen double-stranded RNA binding protein 1	1734.62	968.557	1367.17	2000.23	2085.35	1841.88	blue	0.944612	-0.759297
ENSG00000143106	626.459	-0.633673	0.325888	-1.94445	0.0518415	0.188742	PSMA5	proteasome 20S subunit alpha 5	669.793	386.842	417.879	788.577	817.99	677.672	blue	0.94453	-0.790204
ENSG00000108395	537.575	-0.717015	0.281983	-2.54276	0.0109981	0.0669429	TRIM37	tripartite motif containing 37	436.309	349.609	435.053	605.156	792.245	607.081	blue	0.944439	-0.905031
ENSG00000244055	237.478	-0.615139	0.296588	-2.07405	0.0380746	0.15482	NA	NA	222.871	161.507	179.364	313.289	263.301	284.535	blue	0.944369	-0.896669
ENSG00000121022	1037.79	-0.975872	0.31165	-3.1313	0.00174032	0.0187441	COPS5	COP9 signalosome subunit 5	731.112	629.586	738.445	1480.76	1678.11	968.723	blue	0.944342	-0.881206
ENSG00000172239	1806.83	-1.01668	0.422112	-2.40855	0.0160162	0.0869247	PAIP1	poly(A) binding protein interacting protein 1	1792.4	790.126	1004.63	2697.76	3051.96	1504.13	blue	0.944313	-0.741253
ENSG00000132405	664.951	-0.494052	0.294689	-1.67652	0.0936367	0.272218	TBC1D14	TBC1 domain family member 14	601.399	428.428	627.773	835.436	832.032	664.64	blue	0.944212	-0.77698
ENSG00000115540	500.986	-1.19245	0.403687	-2.9539	0.00313782	0.0285077	MOB4	MOB family member 4, phocein	442.205	245.645	228.021	886.312	745.435	458.297	blue	0.944111	-0.823139
ENSG00000172594	415.843	-2.53497	0.451423	-5.61552	1.95975040218748e-08	3.43211247264395e-06	SMPDL3A	sphingomyelin phosphodiesterase acid like 3A	133.251	96.2271	138.339	669.42	1107.04	350.782	blue	0.94408	-0.914141
ENSG00000164134	1482.57	-0.746639	0.348625	-2.14167	0.0322203	0.138784	NAA15	N-alpha-acetyltransferase 15, NatA auxiliary subunit	1535.34	864.109	923.533	2167.58	1980.03	1424.85	blue	0.944014	-0.770416
ENSG00000020426	822.058	-0.853776	0.334089	-2.55553	0.0106025	0.065148	MNAT1	MNAT1 component of CDK activating kinase	816.015	449.221	493.25	1191.57	985.332	996.96	blue	0.943974	-0.848425
ENSG00000137364	339.616	-0.973651	0.419958	-2.31845	0.0204248	0.102265	TPMT	thiopurine S-methyltransferase	307.775	118.954	262.367	427.09	551.178	370.33	blue	0.943957	-0.768302
ENSG00000053254	5009.35	-0.837602	0.262949	-3.18542	0.00144544	0.0163961	FOXN3	forkhead box N3	3999.89	2999	3786.67	5699.44	7172.33	6398.79	blue	0.943903	-0.935353
ENSG00000084090	4957.34	-1.13514	0.290724	-3.90451	9.44151908472216e-05	0.00235393	STARD7	StAR related lipid transfer domain containing 7	3332.46	2923.08	3050.14	8576.61	6659.77	5202	blue	0.943889	-0.931608
ENSG00000132963	872.782	-0.844412	0.393084	-2.14817	0.0317	0.137091	POMP	proteasome maturation protein	938.654	379.106	557.173	1085.8	1323.53	952.433	blue	0.943871	-0.756993
ENSG00000139517	403.333	-0.695335	0.288943	-2.40648	0.0161071	0.0871905	LNX2	ligand of numb-protein X 2	345.509	282.395	296.714	460.561	601.497	433.319	blue	0.943851	-0.89417
ENSG00000138777	580.203	-0.460001	0.27982	-1.64392	0.100193	0.283235	PPA2	inorganic pyrophosphatase 2	550.693	389.26	526.643	726.99	643.626	644.006	blue	0.943795	-0.81747
ENSG00000168528	185.525	-1.7087	0.484988	-3.52317	0.000426415	0.00701712	SERINC2	serine incorporator 2	101.412	36.75	124.028	245.008	361.601	244.353	blue	0.94379	-0.873787
ENSG00000177613	679.248	-0.846924	0.296627	-2.85518	0.00430125	0.0355402	CSTF2T	cleavage stimulation factor subunit 2 tau variant	505.882	450.672	499.929	930.494	1037.99	650.522	blue	0.943759	-0.888506
ENSG00000146147	3422.02	-1.3971	0.296757	-4.70789	2.50296404780182e-06	0.000162399	MLIP	muscular LMNA interacting protein	1917.4	1530.93	2202.93	6123.85	4548.68	4208.3	blue	0.943738	-0.951663
ENSG00000171723	560.023	-1.05063	0.318278	-3.30098	0.000963492	0.0123794	GPHN	gephyrin	444.563	267.405	383.533	866.23	643.626	754.779	blue	0.943657	-0.907909
ENSG00000170100	352.063	-0.472319	0.261866	-1.80367	0.0712837	0.22961	ZNF778	zinc finger protein 778	304.237	273.691	307.208	449.85	389.686	387.707	blue	0.943642	-0.935703
ENSG00000275223	9.65752	-2.08328	0.829816	-2.51053	0.0120549	0.0713392	NA	NA	3.53764	2.90132	4.77031	16.0661	18.7237	11.9461	blue	0.943484	-0.961988
ENSG00000110693	1729.13	-1.52239	0.328274	-4.63757	3.52520749462642e-06	0.000208045	SOX6	SRY-box transcription factor 6	1091.95	876.682	710.777	2719.18	3124.51	1851.65	blue	0.943442	-0.934305
ENSG00000047346	2407.8	-0.820932	0.248063	-3.30937	0.000935058	0.0121704	FAM214A	family with sequence similarity 214 member A	2007.02	1531.41	1684.87	3048.54	2971.21	3203.74	blue	0.943379	-0.961653
ENSG00000142675	606.512	-1.98111	0.476254	-4.15978	3.18561230858148e-05	0.00106887	CNKSR1	connector enhancer of kinase suppressor of Ras 1	347.868	90.908	298.622	887.651	958.417	1055.6	blue	0.943372	-0.887947
ENSG00000019995	1144.35	-0.827513	0.316685	-2.61305	0.00897381	0.0581712	ZRANB1	zinc finger RANBP2-type containing 1	1055.4	740.803	679.293	1466.03	1749.49	1175.07	blue	0.943354	-0.852834
ENSG00000122033	539.34	-0.923241	0.323054	-2.85786	0.00426513	0.035323	MTIF3	mitochondrial translational initiation factor 3	408.008	324.464	385.441	682.808	915.119	520.2	blue	0.943314	-0.865265
ENSG00000112715	2480.24	-1.67845	0.39145	-4.28777	1.80476484029302e-05	0.000693521	VEGFA	vascular endothelial growth factor A	1530.62	659.083	1354.77	2914.65	4651.66	3770.64	blue	0.943225	-0.899875
ENSG00000152620	754.427	-0.681758	0.305133	-2.2343	0.0254636	0.118751	NADK2	NAD kinase 2, mitochondrial	737.008	471.948	530.459	1083.12	846.075	857.95	blue	0.943225	-0.841237
ENSG00000065675	2007.22	-1.54261	0.338306	-4.55981	5.11992566442117e-06	0.000275721	PRKCQ	protein kinase C theta	1142.66	641.191	1295.62	2792.82	3128.02	3043.01	blue	0.943181	-0.932064
ENSG00000137996	564.285	-0.615611	0.340072	-1.81024	0.0702592	0.227382	RTCA	RNA 3'-terminal phosphate cyclase	568.381	340.421	429.328	755.106	786.393	506.082	blue	0.943147	-0.724396
ENSG00000182287	1343.97	-1.1042	0.485365	-2.275	0.0229061	0.11041	AP1S2	adaptor related protein complex 1 subunit sigma 2	1424.49	353.961	783.285	2076.54	2040.88	1384.67	blue	0.943076	-0.730637
ENSG00000010282	1390.67	-1.75765	0.499117	-3.52152	0.000429073	0.00705009	HHATL	hedgehog acyltransferase like	864.363	204.059	837.667	2262.64	2167.26	2008.04	blue	0.943042	-0.835913
ENSG00000143457	345.479	-0.453008	0.301534	-1.50235	0.133008	0.338926	GOLPH3L	golgi phosphoprotein 3 like	346.689	254.349	274.77	415.04	454.049	327.976	blue	0.943019	-0.757592
ENSG00000231806	481.089	-4.47206	0.512599	-8.72428	2.67878744901116e-18	8.24339434844992e-15	NA	NA	55.423	16.4408	54.3816	625.238	1357.46	777.585	blue	0.942853	-0.971645
ENSG00000068383	943.54	-1.03674	0.41218	-2.51526	0.0118945	0.0706812	INPP5A	inositol polyphosphate-5-phosphatase A	970.492	337.037	549.54	1210.31	1379.7	1214.16	blue	0.942839	-0.798059
ENSG00000107341	1227.85	-0.707876	0.342857	-2.06464	0.038957	0.157148	UBE2R2	ubiquitin conjugating enzyme E2 R2	1275.91	638.774	884.416	1765.93	1435.87	1366.2	blue	0.942832	-0.774177
ENSG00000115694	2988.52	-1.23095	0.46477	-2.64851	0.00808483	0.0545599	STK25	serine/threonine kinase 25	2688.61	920.202	1749.75	3705.91	6133.17	2733.49	blue	0.942633	-0.751421
ENSG00000137393	2872.41	-1.13136	0.341802	-3.30997	0.00093305	0.0121573	RNF144B	ring finger protein 144B	2445.69	1537.22	1419.65	4976.47	3644.09	3211.34	blue	0.942625	-0.881227
ENSG00000004478	935.868	-0.817947	0.375156	-2.18029	0.0292362	0.130161	FKBP4	FKBP prolyl isomerase 4	820.732	414.405	798.55	1290.64	1410.13	880.756	blue	0.942604	-0.746182
ENSG00000132313	937.065	-0.988426	0.3286	-3.00799	0.00262979	0.0250767	MRPL35	mitochondrial ribosomal protein L35	794.79	414.889	676.43	1170.15	1250.97	1315.16	blue	0.942603	-0.878743
ENSG00000213639	9447.42	-1.19761	0.509534	-2.3504	0.0187534	0.096343	PPP1CB	protein phosphatase 1 catalytic subunit beta	9990.29	2199.68	5022.19	15609.5	14395	9467.86	blue	0.942484	-0.728792
ENSG00000068976	79094.3	-3.27236	0.596356	-5.48727	4.08204277369254e-08	6.23626123319937e-06	PYGM	glycogen phosphorylase, muscle associated	18608	3529.45	22372.8	92568.7	215192	122295	blue	0.942464	-0.8891
ENSG00000237298	4516.47	-1.49815	0.377278	-3.97095	7.15878112186677e-05	0.00193485	TTN-AS1	TTN antisense RNA 1	3131.99	1367.49	2587.42	7929.95	5328.05	6753.91	blue	0.942304	-0.891921
ENSG00000112531	12319.7	-0.924378	0.36008	-2.56715	0.0102539	0.063654	QKI	QKI, KH domain containing RNA binding	12358.2	5487.36	7663.99	18083.7	14728.5	15596.2	blue	0.942281	-0.818429
ENSG00000257267	656.833	-0.811129	0.326382	-2.48522	0.0129473	0.0747716	ZNF271P	zinc finger protein 271, pseudogene	520.033	400.866	510.424	895.684	1028.63	585.361	blue	0.942136	-0.818628
ENSG00000082213	508.745	-0.913308	0.358925	-2.54456	0.0109414	0.0667108	C5orf22	chromosome 5 open reading frame 22	481.119	300.77	277.632	772.511	736.074	484.362	blue	0.942125	-0.817095
ENSG00000170315	2561.32	-1.09155	0.35021	-3.11685	0.00182793	0.0193586	UBB	ubiquitin B	2142.63	984.514	1783.14	3272.13	3522.39	3663.12	blue	0.94209	-0.863703
ENSG00000005156	709.105	-0.446945	0.266797	-1.67523	0.09389	0.272572	LIG3	DNA ligase 3	719.32	522.237	560.035	822.048	812.138	818.854	blue	0.941948	-0.854283
ENSG00000150991	17762.3	-0.702028	0.304434	-2.30601	0.0211099	0.104511	UBC	ubiquitin C	16244.8	9657.04	14671.6	25052.4	20071.8	20876.4	blue	0.941857	-0.825267
ENSG00000136404	301.981	-1.45661	0.435265	-3.34649	0.000818414	0.0110115	TM6SF1	transmembrane 6 superfamily member 1	174.524	78.8192	231.837	515.453	437.665	373.588	blue	0.941817	-0.86648
ENSG00000134333	12990.7	-2.80762	0.556166	-5.04817	4.46066458722172e-07	4.34724258414653e-05	LDHA	lactate dehydrogenase A	4674.4	2395.52	2672.33	21041.2	39951.6	7208.95	blue	0.941812	-0.852989
ENSG00000110422	10158.7	-0.819382	0.280158	-2.92472	0.00344768	0.0305247	HIPK3	homeodomain interacting protein kinase 3	8971.45	7024.58	6051.62	13941.3	13795.8	11167.5	blue	0.941711	-0.90482
ENSG00000162437	658.093	-1.18355	0.37866	-3.12562	0.00177431	0.0190056	RAVER2	ribonucleoprotein, PTB binding 2	424.517	289.165	494.204	941.205	1206.51	592.963	blue	0.941702	-0.836956
ENSG00000188677	2206.69	-1.38031	0.506967	-2.72268	0.00647551	0.0471087	PARVB	parvin beta	1749.95	411.02	1515.05	3648.34	3610.15	2305.6	blue	0.941552	-0.757259
ENSG00000177479	2467.17	-0.846728	0.336129	-2.51905	0.0117671	0.0701755	ARIH2	ariadne RBR E3 ubiquitin protein ligase 2	2366.68	1159.08	1765.97	2902.61	3414.73	3193.96	blue	0.941525	-0.8284
ENSG00000108298	7376.8	-0.586599	0.221696	-2.64596	0.00814587	0.054766	RPL19	ribosomal protein L19	6242.75	5646.45	5803.56	9098.76	8642.14	8827.11	blue	0.941464	-0.986769
ENSG00000205339	5927.87	-1.06152	0.474527	-2.237	0.0252863	0.118141	IPO7	importin 7	6252.19	1819.61	3450.84	9485.68	9399.27	5159.65	blue	0.941441	-0.708208
ENSG00000156172	71.4124	-0.517609	0.391978	-1.3205	0.186667	0.415779	C8orf37	chromosome 8 open reading frame 37	70.7528	46.9047	59.1519	99.0742	83.0862	69.5048	blue	0.941396	-0.752343
ENSG00000248636	43.651	-1.43573	0.582653	-2.46413	0.0137346	0.0777555	LOC105370027	uncharacterized LOC105370027	27.1219	9.18751	35.3003	74.975	63.1923	52.1286	blue	0.941386	-0.842469
ENSG00000165637	2232.46	-1.13461	0.387131	-2.93081	0.00338079	0.0300932	VDAC2	voltage dependent anion channel 2	1784.15	763.53	1645.76	2662.95	3735.37	2803	blue	0.94132	-0.824833
ENSG00000128578	1082.7	-1.50167	0.306095	-4.90588	9.30088588516455e-07	7.45735305449225e-05	STRIP2	striatin interacting protein 2	693.377	411.504	592.473	1649.45	1418.32	1731.1	blue	0.941314	-0.955906
ENSG00000164142	2882.28	-1.81371	0.319031	-5.68507	1.30759994931911e-08	2.42819056105887e-06	FAM160A1	family with sequence similarity 160 member A1	1583.68	1263.04	983.639	5208.09	4835.38	3419.85	blue	0.941274	-0.958017
ENSG00000008282	1357.17	-0.86675	0.354249	-2.44672	0.0144161	0.0803251	SYPL1	synaptophysin like 1	1395.01	717.593	772.791	2037.71	1673.43	1546.48	blue	0.941256	-0.817712
ENSG00000170175	1063.96	-0.994728	0.307809	-3.23164	0.00123083	0.0146564	CHRNB1	cholinergic receptor nicotinic beta 1 subunit	726.395	630.553	776.607	1431.22	1776.41	1042.57	blue	0.941254	-0.894356
ENSG00000143171	387.081	-1.51226	0.557571	-2.71223	0.00668316	0.0481156	RXRG	retinoid X receptor gamma	278.294	67.2139	258.551	737.701	679.903	300.826	blue	0.941245	-0.739625
ENSG00000143153	5448.55	-1.78292	0.581811	-3.06443	0.00218086	0.0219934	ATP1B1	ATPase Na+/K+ transporting subunit beta 1	4453.89	582.682	2326	9736.04	8054.68	7538.01	blue	0.941213	-0.787393
ENSG00000119487	1266.85	-0.861298	0.319609	-2.69485	0.00704202	0.0498168	MAPKAP1	MAPK associated protein 1	988.181	703.086	1008.44	1476.74	2104.07	1320.59	blue	0.941143	-0.849623
ENSG00000066926	969.952	-0.615609	0.333126	-1.84798	0.0646059	0.216166	FECH	ferrochelatase	966.955	501.928	830.989	1231.73	1235.76	1052.35	blue	0.941089	-0.748686
ENSG00000198467	113236	-2.24326	0.529251	-4.23855	2.24966912310883e-05	0.000812598	TPM2	tropomyosin 2	43546	11937.5	62992.9	176589	234962	149386	blue	0.94108	-0.858941
ENSG00000162851	197.556	-0.935306	0.352323	-2.65468	0.00793836	0.0540285	TFB2M	transcription factor B2, mitochondrial	156.835	96.7106	154.558	314.627	225.854	236.751	blue	0.941075	-0.871288
ENSG00000186298	2502.4	-0.857838	0.369599	-2.321	0.0202871	0.101771	PPP1CC	protein phosphatase 1 catalytic subunit gamma	2384.37	1336.54	1619.04	3296.22	4196.44	2181.8	blue	0.941022	-0.754726
ENSG00000114738	1311.11	-2.28455	0.350027	-6.52678	6.71965649121481e-11	3.12720961939785e-08	MAPKAPK3	MAPK activated protein kinase 3	485.836	274.658	581.024	2375.1	1967.15	2182.89	blue	0.941021	-0.964293
ENSG00000165280	5866.98	-0.634423	0.341915	-1.8555	0.0635251	0.21428	VCP	valosin containing protein	6368.93	3065.73	4359.11	7699.67	7420.42	6288.01	blue	0.940973	-0.737287
ENSG00000164187	1098.99	-0.803396	0.349588	-2.29812	0.0215547	0.10608	LMBRD2	LMBR1 domain containing 2	1032.99	658.116	711.731	1629.37	1612.57	949.175	blue	0.940953	-0.770188
ENSG00000172172	261.757	-0.67609	0.3616	-1.86972	0.0615227	0.210346	MRPL13	mitochondrial ribosomal protein L13	262.965	153.77	188.904	329.355	395.537	240.009	blue	0.940895	-0.739754
ENSG00000123444	103.99	-0.788514	0.359586	-2.19284	0.0283192	0.127221	KBTBD4	kelch repeat and BTB domain containing 4	97.8747	66.7303	64.8763	149.95	122.874	121.633	blue	0.940882	-0.884249
ENSG00000091483	1668.3	-1.27302	0.344897	-3.69102	0.000223354	0.00436198	FH	fumarate hydratase	1206.33	596.705	1128.66	2168.92	2389.61	2519.55	blue	0.940823	-0.899088
ENSG00000105185	619.745	-0.858657	0.283594	-3.02777	0.00246367	0.023981	PDCD5	programmed cell death 5	448.101	416.823	456.996	815.354	950.225	630.973	blue	0.940806	-0.91991
ENSG00000097033	5255.1	-1.01796	0.307929	-3.30581	0.000947007	0.0122888	SH3GLB1	SH3 domain containing GRB2 like, endophilin B1	4199.18	3231.59	2992.89	8876.51	6712.43	5518.03	blue	0.94073	-0.896787
ENSG00000114098	1374.41	-0.785206	0.300451	-2.61343	0.00896392	0.0581602	ARMC8	armadillo repeat containing 8	1182.75	956.468	889.186	2024.33	1882.9	1310.82	blue	0.940661	-0.858489
ENSG00000182831	2452.69	-0.741906	0.330738	-2.24318	0.0248852	0.116866	C16orf72	chromosome 16 open reading frame 72	2332.48	1551.24	1623.81	3677.79	3331.64	2199.18	blue	0.940642	-0.779953
ENSG00000131828	2139.74	-1.14041	0.36908	-3.08989	0.00200232	0.0207365	PDHA1	pyruvate dehydrogenase E1 subunit alpha 1	1450.43	847.669	1709.68	2695.09	3812.6	2322.98	blue	0.940636	-0.844605
ENSG00000100347	1122.14	-1.68112	0.323471	-5.19712	2.0239750595231e-07	2.28264119147576e-05	SAMM50	SAMM50 sorting and assembly machinery component	636.775	431.813	533.321	1353.57	2221.09	1556.26	blue	0.940583	-0.951868
ENSG00000079739	9289.05	-2.44636	0.408675	-5.98607	2.14968061235814e-09	5.86155317351983e-07	PGM1	phosphoglucomutase 1	3205.1	2619.41	2816.39	14584	24200.3	8309.08	blue	0.940555	-0.930884
ENSG00000073711	6139.5	-1.2736	0.396947	-3.20848	0.00133438	0.0155288	PPP2R3A	protein phosphatase 2 regulatory subunit B''alpha	5245.14	1872.8	3662.65	8117.39	8711.18	9227.85	blue	0.940533	-0.847206
ENSG00000196943	678.767	-0.661069	0.297298	-2.22359	0.026176	0.120948	NOP9	NOP9 nucleolar protein	627.341	429.879	521.872	732.346	991.183	769.983	blue	0.940477	-0.848036
ENSG00000265158	118.176	-4.47761	0.702937	-6.36986	1.89201203806038e-10	7.94578779037783e-08	NA	NA	10.6129	0.967106	20.0353	235.636	223.514	218.289	blue	0.940459	-0.97469
ENSG00000100485	3957.78	-1.47433	0.376036	-3.92072	8.82858230742588e-05	0.00226401	SOS2	SOS Ras/Rho guanine nucleotide exchange factor 2	2147.35	1696.3	2441.45	7182.88	6981.58	3297.13	blue	0.940412	-0.869441
ENSG00000104472	289.883	-1.30844	0.298162	-4.38835	1.14213136575269e-05	0.000502095	CHRAC1	chromatin accessibility complex subunit 1	175.703	146.033	179.364	369.52	496.177	372.502	blue	0.940331	-0.966855
ENSG00000131467	638.405	-0.52081	0.30149	-1.72746	0.0840858	0.255219	PSME3	proteasome activator subunit 3	593.144	396.514	584.84	732.346	858.948	664.64	blue	0.940302	-0.775788
ENSG00000154945	2515.04	-1.03946	0.326111	-3.18743	0.00143542	0.016331	ANKRD40	ankyrin repeat domain 40	1932.73	1541.08	1465.44	3538.55	4281.87	2330.58	blue	0.940281	-0.868182
ENSG00000153130	574.922	-0.684133	0.334526	-2.04508	0.040847	0.161892	SCOC	short coiled-coil protein	583.71	367.5	373.039	824.725	747.776	552.78	blue	0.94028	-0.780175
ENSG00000021574	662.43	-0.465125	0.292792	-1.58858	0.112155	0.305272	SPAST	spastin	634.417	480.652	555.264	855.519	844.905	603.823	blue	0.940227	-0.749464
ENSG00000102978	722.256	-0.50302	0.301732	-1.66711	0.0954933	0.275666	POLR2C	RNA polymerase II subunit C	732.291	437.132	624.911	878.279	850.756	810.165	blue	0.940126	-0.769612
ENSG00000164093	602.085	-1.55126	0.440952	-3.51799	0.000434832	0.00712173	PITX2	paired like homeodomain 2	325.463	147.484	447.455	852.841	1125.76	713.51	blue	0.940112	-0.859679
ENSG00000086758	10834	-0.443415	0.292502	-1.51594	0.129534	0.334343	HUWE1	HECT, UBA and WWE domain containing E3 ubiquitin protein ligase 1	10925.4	7294.88	9326.92	13455.3	13889.4	10111.9	blue	0.940048	-0.708531
ENSG00000117697	800.197	-0.697069	0.261309	-2.66761	0.00763934	0.0527264	NSL1	NSL1 component of MIS12 kinetochore complex	632.058	590.902	608.692	1146.05	981.822	841.66	blue	0.939989	-0.932728
ENSG00000175395	1225.96	-1.12105	0.316924	-3.53729	0.000404257	0.00673605	ZNF25	zinc finger protein 25	916.249	757.728	643.038	1889.1	1934.39	1215.25	blue	0.939944	-0.902387
ENSG00000071189	2256.1	-0.723738	0.300459	-2.40877	0.0160063	0.0868929	SNX13	sorting nexin 13	2015.28	1577.35	1513.14	3306.93	3003.98	2119.9	blue	0.939934	-0.835107
ENSG00000075415	7322.84	-1.20594	0.351255	-3.43322	0.000596455	0.00883647	SLC25A3	solute carrier family 25 member 3	5581.22	2720.47	4986.89	8579.29	11669.5	10399.7	blue	0.93977	-0.876525
ENSG00000167658	28458.9	-0.86539	0.261836	-3.30508	0.000949489	0.0123062	EEF2	eukaryotic translation elongation factor 2	20263.6	18663.7	21584.7	35591.7	43772.4	30877.5	blue	0.939762	-0.937491
ENSG00000158373	200.611	-0.580377	0.312939	-1.8546	0.0636537	0.214541	H2BC5	H2B clustered histone 5	172.165	124.273	186.996	239.652	249.259	231.321	blue	0.939724	-0.859616
ENSG00000261863	60.5611	-1.79683	0.686149	-2.61871	0.00882625	0.057614	LINC01996	long intergenic non-protein coding RNA 1996	35.3764	5.80264	41.0247	85.6858	135.746	59.7307	blue	0.939711	-0.795185
ENSG00000170633	899.873	-0.975203	0.417117	-2.33796	0.0193892	0.0986681	RNF34	ring finger protein 34	990.539	363.148	468.445	1243.78	1275.55	1057.78	blue	0.939686	-0.782397
ENSG00000112782	9786.43	-1.64238	0.605105	-2.71421	0.00664333	0.0478929	CLIC5	chloride intracellular channel 5	8691.98	1260.14	4295.19	13130	22304.6	9036.71	blue	0.939508	-0.734644
ENSG00000088682	1527.41	-1.68098	0.452647	-3.71367	0.000204274	0.0041009	COQ9	coenzyme Q9	824.27	300.77	1055.19	2233.19	2682.16	2068.85	blue	0.939443	-0.860056
ENSG00000116748	6956.1	-1.77449	0.412231	-4.30461	1.67282201426278e-05	0.000659574	AMPD1	adenosine monophosphate deaminase 1	4523.46	1671.16	3247.63	8025.01	12860.8	11408.6	blue	0.939434	-0.893694
ENSG00000118246	1500.59	-0.740169	0.353777	-2.09219	0.0364215	0.150615	FASTKD2	FAST kinase domains 2	1599.01	809.468	964.557	2231.85	1818.53	1580.15	blue	0.939364	-0.768481
ENSG00000068971	265.85	-0.524155	0.298857	-1.75387	0.0794535	0.245836	PPP2R5B	protein phosphatase 2 regulatory subunit B'beta	234.663	170.694	249.964	317.305	319.472	302.998	blue	0.939237	-0.848524
ENSG00000089289	681.126	-0.870556	0.255611	-3.40579	0.000659739	0.00951234	IGBP1	immunoglobulin binding protein 1	501.166	424.56	519.964	957.271	821.5	862.294	blue	0.9392	-0.969453
ENSG00000154001	1245.49	-0.751949	0.372975	-2.01608	0.0437913	0.168961	PPP2R5E	protein phosphatase 2 regulatory subunit B'epsilon	1314.82	666.336	804.275	1753.88	1815.02	1118.59	blue	0.939178	-0.726306
ENSG00000124541	509.313	-0.791124	0.274977	-2.87705	0.00401409	0.0339621	RRP36	ribosomal RNA processing 36	420.979	315.76	383.533	708.246	575.752	651.608	blue	0.939173	-0.93643
ENSG00000117408	2154.85	-1.44902	0.439	-3.30073	0.000964329	0.0123794	IPO13	importin 13	1486.99	507.731	1473.07	2727.22	3859.41	2874.68	blue	0.939159	-0.831809
ENSG00000188554	3195.18	-0.463261	0.300151	-1.54343	0.122727	0.323581	NBR1	NBR1 autophagy cargo receptor	3448.02	2124.73	2488.2	3877.28	4044.31	3188.53	blue	0.93897	-0.724025
ENSG00000155876	593.639	-0.704691	0.326351	-2.15931	0.0308265	0.134454	RRAGA	Ras related GTP binding A	542.438	346.708	466.537	660.048	930.331	615.769	blue	0.938936	-0.799229
ENSG00000254349	13.1125	-1.34398	0.773956	-1.73651	0.0824734	0.252102	MIR2052HG	MIR2052 host gene	9.4337	2.90132	10.4947	17.4049	21.0641	17.3762	blue	0.938875	-0.843871
ENSG00000176542	3813.25	-0.817837	0.27357	-2.9895	0.00279432	0.026262	USF3	upstream transcription factor family member 3	3274.67	2639.23	2367.98	5600.37	4718.36	4278.89	blue	0.938861	-0.9175
ENSG00000160785	422.922	-0.502629	0.27943	-1.79876	0.0720561	0.231114	SLC25A44	solute carrier family 25 member 44	408.008	325.915	316.749	476.627	561.71	448.523	blue	0.938841	-0.857928
ENSG00000067248	1146.09	-0.759583	0.310647	-2.44517	0.0144786	0.0805691	DHX29	DExH-box helicase 29	1043.6	789.159	721.271	1617.32	1613.74	1091.44	blue	0.938779	-0.835716
ENSG00000214530	309.893	-1.22013	0.472859	-2.58032	0.00987096	0.0620457	STARD10	StAR related lipid transfer domain containing 10	224.05	86.556	249.01	491.354	533.624	274.761	blue	0.938772	-0.762046
ENSG00000104879	164953	-2.82935	0.576561	-4.90729	9.23441039144054e-07	7.45012862329665e-05	CKM	creatine kinase, M-type	39653.4	12752.7	69668.5	225411	459200	183034	blue	0.938604	-0.877947
ENSG00000117505	1331.04	-0.723184	0.309889	-2.33369	0.019612	0.0994261	DR1	down-regulator of transcription 1	1241.71	913.915	857.702	1941.32	1757.68	1273.89	blue	0.938604	-0.824791
ENSG00000134324	3286.73	-1.49644	0.31125	-4.80785	1.52560828082708e-06	0.000108459	LPIN1	lipin 1	1715.76	1237.41	2208.66	4596.24	5436.88	4525.41	blue	0.938586	-0.948833
ENSG00000149313	683.05	-0.852047	0.298674	-2.85277	0.004334	0.0356876	AASDHPPT	aminoadipate-semialdehyde dehydrogenase-phosphopantetheinyl transferase	561.305	362.181	539.045	946.56	791.074	898.132	blue	0.938558	-0.898954
ENSG00000239474	40491.1	-1.32445	0.528069	-2.50809	0.0121385	0.0715785	KLHL41	kelch like family member 41	43367.9	8341.77	17618.7	64467.8	59916.9	49233.3	blue	0.938499	-0.760611
ENSG00000129250	14790.3	-1.55696	0.493394	-3.15562	0.00160158	0.0176109	KIF1C	kinesin family member 1C	10483.2	3351.99	8676.25	17205.4	34471.4	14553.7	blue	0.93837	-0.784679
ENSG00000224531	454.377	-0.760081	0.357028	-2.12891	0.0332618	0.141908	SMIM13	small integral membrane protein 13	465.789	253.865	293.851	530.181	707.988	474.588	blue	0.9383	-0.780706
ENSG00000102753	4131.26	-1.18045	0.516627	-2.28492	0.0223172	0.108764	KPNA3	karyopherin subunit alpha 3	4679.12	1134.42	1776.46	6498.73	6797.86	3900.96	blue	0.938144	-0.729591
ENSG00000116459	3006.51	-1.10149	0.416193	-2.64658	0.00813095	0.0547099	ATP5PB	ATP synthase peripheral stalk-membrane subunit b	2569.51	894.09	2272.58	4029.91	4583.78	3689.19	blue	0.938052	-0.786076
ENSG00000165389	233.492	-0.918141	0.404288	-2.27101	0.0231465	0.111245	SPTSSA	serine palmitoyltransferase small subunit A	221.692	121.855	142.155	381.569	338.196	195.482	blue	0.938031	-0.753936
ENSG00000267060	188.179	-1.46448	0.45152	-3.24343	0.00118098	0.0141961	PTGES3L	prostaglandin E synthase 3 like	103.771	51.7402	145.972	263.751	349.898	213.944	blue	0.937972	-0.861786
ENSG00000132541	221.383	-1.1439	0.312734	-3.65776	0.000254431	0.00482456	RIDA	reactive intermediate imine deaminase A homolog	142.685	132.977	138.339	299.9	373.303	241.095	blue	0.937952	-0.945934
ENSG00000170464	374.105	-0.507326	0.301459	-1.6829	0.092394	0.270085	DNAJC18	DnaJ heat shock protein family (Hsp40) member C18	344.33	271.273	311.979	457.883	514.9	344.266	blue	0.937945	-0.776848
ENSG00000168763	2201.63	-1.16306	0.307365	-3.78399	0.000154337	0.00333791	CNNM3	cyclin and CBS domain divalent metal cation transport mediator 3	1621.42	1061.4	1396.75	2467.48	3697.92	2964.81	blue	0.937854	-0.921318
ENSG00000156650	2211.31	-0.757739	0.315249	-2.40362	0.0162336	0.087619	KAT6B	lysine acetyltransferase 6B	1859.62	1449.69	1621.91	3217.23	3198.23	1921.16	blue	0.93756	-0.804561
ENSG00000100554	687.89	-0.625502	0.333992	-1.87281	0.0610952	0.209363	ATP6V1D	ATPase H+ transporting V1 subunit D	744.083	416.823	463.674	834.097	943.204	725.456	blue	0.937455	-0.76537
ENSG00000166595	422.549	-0.870292	0.33042	-2.6339	0.00844106	0.0559991	CIAO2B	cytosolic iron-sulfur assembly component 2B	329	220.5	348.233	483.321	676.392	477.846	blue	0.937437	-0.857678
ENSG00000160299	9328.12	-1.53478	0.296971	-5.16811	2.36470168747155e-07	2.61220713076023e-05	PCNT	pericentrin	5266.37	3925	5170.07	17475.9	11517.4	12614	blue	0.937342	-0.957853
ENSG00000161011	4178.52	-0.587773	0.290977	-2.01999	0.0433839	0.1679	SQSTM1	sequestosome 1	4180.31	2595.23	3242.86	4576.16	5565.61	4910.95	blue	0.937267	-0.817412
ENSG00000114547	18.5202	-1.80456	0.705729	-2.55702	0.0105574	0.0649764	ROPN1B	rhophilin associated tail protein 1B	15.3298	5.31908	4.77031	36.1487	24.5748	24.9783	blue	0.937124	-0.88498
ENSG00000226328	80.2469	-0.91861	0.407464	-2.25446	0.0241674	0.114617	NUP50-DT	NUP50 divergent transcript	73.1112	42.0691	52.4734	88.3634	129.895	95.5691	blue	0.937123	-0.850854
ENSG00000058404	1938.74	-1.34391	0.459067	-2.92748	0.00341718	0.0303419	CAMK2B	calcium/calmodulin dependent protein kinase II beta	1646.18	446.803	1196.39	2460.79	3220.47	2661.82	blue	0.937041	-0.801747
ENSG00000108468	661.385	-0.664927	0.297688	-2.23364	0.0255069	0.118902	CBX1	chromobox 1	616.728	483.553	435.053	886.312	892.884	653.78	blue	0.93688	-0.845549
ENSG00000185100	4691.56	-2.93626	0.489348	-6.00034	1.96899623612004e-09	5.58080893713972e-07	ADSS1	adenylosuccinate synthase 1	1199.26	483.553	1571.34	5459.79	12557.7	6877.72	blue	0.936831	-0.924633
ENSG00000138463	854.012	-1.34481	0.311337	-4.31947	1.56405993662042e-05	0.000636889	SLC49A4	solute carrier family 49 member 4	540.08	407.635	500.883	1006.81	1589.17	1079.5	blue	0.936657	-0.940099
ENSG00000122140	181.862	-0.812713	0.341038	-2.38306	0.0171696	0.0906942	MRPS2	mitochondrial ribosomal protein S2	141.506	94.2929	161.237	220.909	252.769	220.461	blue	0.936644	-0.875153
ENSG00000197905	825.017	-1.17632	0.51721	-2.27436	0.0229443	0.110569	TEAD4	TEA domain transcription factor 4	834.883	209.862	475.123	1261.19	1497.89	671.156	blue	0.936643	-0.698665
ENSG00000216035	40.9193	-1.94798	0.546207	-3.56638	0.000361948	0.00621253	MIR938	microRNA 938	17.6882	10.6382	22.8975	56.2313	92.448	45.6125	blue	0.936614	-0.905595
ENSG00000116981	7537.52	-2.13322	0.601765	-3.54495	0.000392692	0.00657774	NT5C1A	5'-nucleotidase, cytosolic IA	3577.73	559.955	4258.94	12702.9	15163.8	8961.78	blue	0.936489	-0.802001
ENSG00000082701	2247.97	-0.448762	0.282738	-1.5872	0.112468	0.305813	GSK3B	glycogen synthase kinase 3 beta	2397.34	1571.06	1736.39	2563.88	2788.65	2430.5	blue	0.936424	-0.773305
ENSG00000100612	954.615	-1.02839	0.383456	-2.6819	0.00732045	0.0512646	DHRS7	dehydrogenase/reductase 7	886.768	445.352	553.356	1733.8	1092.99	1015.42	blue	0.936383	-0.809118
ENSG00000142937	5217.41	-0.321615	0.224128	-1.43496	0.151299	0.36739	RPS8	ribosomal protein S8	4649.64	4552.17	4713.07	5750.32	6194.02	5445.27	blue	0.936368	-0.944062
ENSG00000125445	757.598	-1.16659	0.338842	-3.44288	0.000575558	0.00861577	MRPS7	mitochondrial ribosomal protein S7	531.825	299.319	571.484	942.543	1133.95	1066.46	blue	0.936296	-0.897806
ENSG00000286932	14.1587	-2.50012	1.03886	-2.4066	0.016102	0.0871905	NA	NA	4.71685	0	8.58656	24.0991	26.9153	20.6342	blue	0.93622	-0.860572
ENSG00000108671	1390.12	-0.846751	0.347529	-2.43649	0.0148306	0.0819145	PSMD11	proteasome 26S subunit, non-ATPase 11	1452.79	739.353	789.964	1818.14	1841.94	1698.52	blue	0.93619	-0.826928
ENSG00000171100	466.347	-0.584747	0.309585	-1.88881	0.0589176	0.204404	MTM1	myotubularin 1	470.506	283.846	366.36	617.205	516.071	544.092	blue	0.936179	-0.807649
ENSG00000164976	2319.92	-2.31586	0.602229	-3.84548	0.000120317	0.00279704	MYORG	myogenesis regulating glycosidase (putative)	941.012	281.428	1106.71	3237.32	6828.28	1524.76	blue	0.93616	-0.793114
ENSG00000289943	71.2942	-3.24659	0.554052	-5.85972	4.63650401999982e-09	1.06249928824273e-06	NA	NA	15.3298	4.83553	21.9434	132.545	121.704	131.408	blue	0.936157	-0.973484
ENSG00000174405	408.289	-0.792083	0.349872	-2.26393	0.0235786	0.112743	LIG4	DNA ligase 4	385.603	253.382	258.551	642.643	535.965	373.588	blue	0.93609	-0.790009
ENSG00000109332	4280.55	-0.542565	0.285775	-1.89858	0.0576201	0.201722	UBE2D3	ubiquitin conjugating enzyme E2 D3	4427.95	3030.43	2997.67	5566.9	5074.11	4586.23	blue	0.936049	-0.812459
ENSG00000159069	2034.81	-0.711524	0.346727	-2.05211	0.0401586	0.160314	FBXW5	F-box and WD repeat domain containing 5	1937.45	1003.37	1689.65	2372.42	3073.02	2132.93	blue	0.936047	-0.751925
ENSG00000175390	2156.18	-0.764223	0.230749	-3.31193	0.00092656	0.0120942	EIF3F	eukaryotic translation initiation factor 3 subunit F	1694.53	1599.11	1500.74	2786.13	2812.06	2544.53	blue	0.936046	-0.984396
ENSG00000130414	2584.8	-0.835313	0.272403	-3.06646	0.00216611	0.0218959	NDUFA10	NADH:ubiquinone oxidoreductase subunit A10	2101.36	1452.59	2017.84	3380.57	3066	3490.44	blue	0.936006	-0.923362
ENSG00000143376	1475.28	-0.901077	0.341529	-2.63836	0.00833076	0.055541	SNX27	sorting nexin 27	1087.23	798.346	1202.12	2073.86	2382.58	1307.56	blue	0.935984	-0.810923
ENSG00000186130	314.429	-0.612231	0.314326	-1.94776	0.0514438	0.187822	ZBTB6	zinc finger and BTB domain containing 6	321.925	217.115	207.986	413.702	382.665	343.18	blue	0.935981	-0.829008
ENSG00000165055	414.115	-0.563678	0.266505	-2.11507	0.0344237	0.145147	METTL2B	methyltransferase like 2B	383.244	312.859	307.208	530.181	465.751	485.448	blue	0.935918	-0.926191
ENSG00000101134	396.872	-1.44063	0.524961	-2.74425	0.00606489	0.0452211	DOK5	docking protein 5	390.32	80.7534	171.731	666.742	510.22	561.469	blue	0.935896	-0.802265
ENSG00000161533	2147.5	-0.652387	0.227079	-2.87294	0.00406667	0.0342857	ACOX1	acyl-CoA oxidase 1	1770	1628.12	1612.37	2745.96	2555.78	2572.76	blue	0.935769	-0.986614
ENSG00000109819	2156.41	-1.65921	0.552204	-3.0047	0.00265847	0.0252719	PPARGC1A	PPARG coactivator 1 alpha	1312.46	308.023	1492.15	4258.85	3607.81	1959.17	blue	0.935765	-0.764593
ENSG00000182518	129.424	-0.677161	0.340233	-1.99029	0.0465595	0.175954	FAM104B	family with sequence similarity 104 member B	116.742	88.9738	93.4981	194.132	147.449	135.752	blue	0.93568	-0.857345
ENSG00000089250	2769.42	-2.77997	1.23907	-2.2436	0.0248584	0.116789	NOS1	nitric oxide synthase 1	1354.92	58.9935	698.374	6086.37	7442.65	975.239	blue	0.935653	-0.7054
ENSG00000206559	58.125	-1.6227	0.391979	-4.13976	3.47665015399821e-05	0.00114162	ZCWPW2	zinc finger CW-type and PWWP domain containing 2	31.8388	28.0461	25.7597	93.7188	90.1076	79.2789	blue	0.935652	-0.990541
ENSG00000183091	1.25734e+06	-1.25275	0.54355	-2.30475	0.0211804	0.104812	NEB	nebulin	1.40577e+06	258484	565771	2.03617e+06	1.9485e+06	1.32936e+06	blue	0.935629	-0.729055
ENSG00000023287	3405.28	-0.929684	0.346439	-2.68354	0.00728468	0.0510639	RB1CC1	RB1 inducible coiled-coil 1	3259.34	2021.74	1753.57	4842.58	5084.64	3469.81	blue	0.935581	-0.831902
ENSG00000007314	6582.67	-1.98781	0.425528	-4.67139	2.99170554598853e-06	0.000187582	SCN4A	sodium voltage-gated channel alpha subunit 4	2931.52	1222.91	3800.03	9165.7	11977.3	10398.6	blue	0.935548	-0.904133
ENSG00000164237	1835.58	-2.65345	0.397644	-6.67292	2.50759980859304e-11	1.38503096094622e-08	CMBL	carboxymethylenebutenolidase homolog	436.309	338.487	736.536	3156.98	4114.52	2230.67	blue	0.935504	-0.95585
ENSG00000132640	544.607	-0.595358	0.293222	-2.0304	0.042316	0.165492	BTBD3	BTB domain containing 3	537.721	381.04	383.533	747.073	615.54	602.737	blue	0.935494	-0.845942
ENSG00000152556	19506.4	-2.56829	0.451919	-5.68306	1.32302853741741e-08	2.43584254055627e-06	PFKM	phosphofructokinase, muscle	6136.62	4271.22	6479.04	24677.5	57035.8	18438.3	blue	0.935452	-0.917523
ENSG00000119787	1582.26	-1.26225	0.322226	-3.91729	8.95498131178981e-05	0.00227744	ATL2	atlastin GTPase 2	1116.71	922.136	754.664	2723.2	2352.16	1624.67	blue	0.935393	-0.914705
ENSG00000155657	7.76356e+06	-1.55253	0.602499	-2.57682	0.00997142	0.0625056	TTN	titin	7.31148e+06	894114	3.63716e+06	1.35887e+07	1.2863e+07	8.28684e+06	blue	0.935391	-0.73205
ENSG00000163166	1028.19	-0.650441	0.305956	-2.12593	0.0335089	0.142595	IWS1	interacts with SUPT6H, CTD assembly factor 1	938.654	719.527	743.215	1294.66	1527.15	945.917	blue	0.93535	-0.800969
ENSG00000109270	493.166	-0.703178	0.332026	-2.11784	0.0341887	0.144488	LAMTOR3	late endosomal/lysosomal adaptor, MAPK and MTOR activator 3	476.402	321.079	329.152	749.75	616.71	465.899	blue	0.935306	-0.789449
ENSG00000111669	9569.38	-1.96031	0.483117	-4.05762	4.95753955830152e-05	0.00147067	TPI1	triosephosphate isomerase 1	4913.78	1734.99	5090.88	10552.7	23135.4	11988.5	blue	0.935275	-0.854054
ENSG00000074695	1990.42	-0.661054	0.236634	-2.79357	0.00521302	0.0405978	LMAN1	lectin, mannose binding 1	1616.7	1543.5	1466.39	2666.97	2425.88	2223.07	blue	0.935172	-0.967358
ENSG00000245910	393.334	-1.31648	0.402335	-3.2721	0.00106752	0.0132908	SNHG6	small nucleolar RNA host gene 6	272.398	190.52	213.71	712.263	667.03	304.084	blue	0.935114	-0.822101
ENSG00000123411	229.723	-0.788839	0.360297	-2.18941	0.028567	0.127934	IKZF4	IKAROS family zinc finger 4	224.05	109.283	173.639	282.495	290.217	298.653	blue	0.93498	-0.820735
ENSG00000142252	12.2681	-1.02677	0.708249	-1.44973	0.147133	0.361184	GEMIN7	gem nuclear organelle associated protein 7	10.6129	6.28619	7.6325	18.7438	14.0427	16.2902	blue	0.934979	-0.906578
ENSG00000074201	880.926	-0.404419	0.274197	-1.47492	0.140234	0.350479	CLNS1A	chloride nucleotide-sensitive channel 1A	923.324	675.04	677.385	1021.53	1068.42	919.853	blue	0.934962	-0.78802
ENSG00000214872	3757.54	-2.89501	0.60343	-4.7976	1.60580186697581e-06	0.000113041	SMTNL1	smoothelin like 1	984.643	190.52	1497.88	5094.29	9047.03	5730.89	blue	0.934952	-0.875936
ENSG00000168118	624.021	-0.715319	0.375825	-1.90333	0.0569974	0.20031	RAB4A	RAB4A, member RAS oncogene family	685.123	315.76	417.879	764.478	924.48	636.403	blue	0.934932	-0.730479
ENSG00000064042	11794.9	-0.638922	0.303357	-2.10617	0.0351895	0.147188	LIMCH1	LIM and calponin homology domains 1	10340.5	6870.32	10465.1	17213.5	13538.4	12341.4	blue	0.934881	-0.798253
ENSG00000146066	602.293	-1.06477	0.35647	-2.98698	0.00281751	0.0263993	HIGD2A	HIG1 hypoxia inducible domain family member 2A	464.61	241.293	464.629	704.23	939.693	799.305	blue	0.93488	-0.860812
ENSG00000130560	1973.37	-1.43545	0.319274	-4.49598	6.92511229512677e-06	0.000342928	UBAC1	UBA domain containing 1	1040.07	752.892	1404.38	2828.97	3145.57	2668.33	blue	0.93487	-0.940857
ENSG00000139197	830.532	-0.980436	0.352128	-2.78432	0.005364	0.0414887	PEX5	peroxisomal biogenesis factor 5	685.123	402.8	589.611	905.056	1470.98	929.627	blue	0.934858	-0.834806
ENSG00000183648	749.861	-0.946704	0.380776	-2.48625	0.0129097	0.0746345	NDUFB1	NADH:ubiquinone oxidoreductase subunit B1	654.463	295.451	588.657	868.907	1207.68	884.014	blue	0.934852	-0.794536
ENSG00000131495	303.092	-0.856331	0.387478	-2.21001	0.0271044	0.123594	NDUFA2	NADH:ubiquinone oxidoreductase subunit A2	297.162	135.878	215.618	338.727	487.985	343.18	blue	0.934817	-0.777376
ENSG00000230943	290.999	-0.893464	0.331624	-2.69421	0.00705556	0.0498798	LINC02541	long intergenic non-protein coding RNA 2541	267.681	164.408	180.318	326.677	437.665	369.244	blue	0.934802	-0.880334
ENSG00000130348	670.947	-0.882746	0.430016	-2.05282	0.0400901	0.160189	QRSL1	glutaminyl-tRNA amidotransferase subunit QRSL1	737.008	246.129	434.099	862.213	1025.12	721.112	blue	0.934751	-0.72708
ENSG00000095794	240.009	-0.632604	0.355499	-1.77948	0.0751611	0.23698	CREM	cAMP responsive element modulator	261.785	137.329	166.961	283.834	322.983	267.159	blue	0.934732	-0.765023
ENSG00000197006	1268.71	-0.678784	0.352915	-1.92336	0.0544343	0.19483	METTL9	methyltransferase like 9	1299.49	715.659	913.038	1569.12	1950.77	1164.21	blue	0.934647	-0.722494
ENSG00000156502	570.033	-0.972275	0.262383	-3.70556	0.000210928	0.00418982	SUPV3L1	Suv3 like RNA helicase	396.216	326.398	433.144	767.155	734.903	762.381	blue	0.934488	-0.971606
ENSG00000107263	2802.95	-0.820159	0.308569	-2.65795	0.00786181	0.0536601	RAPGEF1	Rap guanine nucleotide exchange factor 1	2239.33	1436.15	2407.1	3249.36	4087.61	3398.13	blue	0.934481	-0.858591
ENSG00000159596	190.694	-0.627872	0.322757	-1.94534	0.051734	0.18853	TMEM69	transmembrane protein 69	172.165	140.23	137.385	273.123	239.897	181.364	blue	0.934473	-0.83193
ENSG00000152234	13455.7	-1.34313	0.432347	-3.10661	0.00189247	0.0198857	ATP5F1A	ATP synthase F1 subunit alpha	9904.21	3245.13	9678.01	18836.1	20696.7	18374.2	blue	0.934361	-0.816997
ENSG00000145191	867.547	-0.57668	0.263262	-2.19052	0.0284865	0.12768	EIF2B5	eukaryotic translation initiation factor 2B subunit epsilon	742.904	583.165	764.204	1124.63	961.928	1028.45	blue	0.934227	-0.90243
ENSG00000037637	862.41	-0.397118	0.263635	-1.50632	0.131986	0.337221	FBXO42	F-box protein 42	762.951	637.323	833.851	993.419	1067.25	879.67	blue	0.934129	-0.82
ENSG00000286957	13.8726	-1.66111	0.78584	-2.11381	0.0345316	0.145424	NA	NA	11.7921	4.83553	3.81625	22.7603	28.0855	11.9461	blue	0.934114	-0.812141
ENSG00000185739	11467.9	-1.73295	0.513007	-3.37801	0.000730117	0.0101643	SRL	sarcalumenin	7399.56	1573	6941.76	17395.5	19043.1	16454.2	blue	0.93407	-0.811755
ENSG00000188786	468.418	-0.325268	0.274712	-1.18403	0.2364	0.475782	MTF1	metal regulatory transcription factor 1	463.431	365.083	419.788	514.115	589.795	458.297	blue	0.934049	-0.743819
ENSG00000165219	1806.27	-0.498305	0.252124	-1.97643	0.0481061	0.179816	GAPVD1	GTPase activating protein and VPS9 domains 1	1688.63	1471.94	1331.87	2277.37	2167.26	1900.52	blue	0.934019	-0.893252
ENSG00000130770	667.94	-0.491804	0.296374	-1.6594	0.097035	0.278363	ATP5IF1	ATP synthase inhibitory factor subunit 1	661.539	449.704	555.264	921.122	732.563	687.446	blue	0.933972	-0.770254
ENSG00000007944	1057.65	-0.540468	0.308601	-1.75135	0.0798852	0.24661	MYLIP	myosin regulatory light chain interacting protein	1090.77	666.82	829.08	1468.71	1178.42	1112.08	blue	0.933884	-0.759959
ENSG00000114867	10286.2	-0.963184	0.42224	-2.28113	0.0225406	0.109481	EIF4G1	eukaryotic translation initiation factor 4 gamma 1	9559.88	3587	7778.47	13170.2	17684.5	9937.02	blue	0.933866	-0.725796
ENSG00000279289	323.989	-1.16642	0.355217	-3.28369	0.00102456	0.0129292	NA	NA	204.004	173.112	222.297	558.296	497.347	288.879	blue	0.933828	-0.870135
ENSG00000101413	738.935	-0.502373	0.296841	-1.6924	0.0905704	0.266453	RPRD1B	regulation of nuclear pre-mRNA domain containing 1B	712.245	537.228	585.795	1004.13	919.799	674.414	blue	0.933732	-0.757425
ENSG00000185482	7524.28	-1.27358	0.394513	-3.22824	0.00124552	0.0147741	STAC3	SH3 and cysteine rich domain 3	5022.27	2219.51	5969.57	10957.1	11059.8	9917.47	blue	0.933661	-0.844426
ENSG00000224982	873.795	-1.92745	0.540238	-3.56778	0.000360024	0.00619431	TMEM233	transmembrane protein 233	444.563	131.043	517.102	1050.99	2182.48	916.595	blue	0.93363	-0.818565
ENSG00000174840	562.954	-0.450907	0.260086	-1.73369	0.0829736	0.252948	PDE12	phosphodiesterase 12	498.807	441	487.526	743.056	614.37	592.963	blue	0.933482	-0.887773
ENSG00000260743	31.424	-1.37353	0.517008	-2.6567	0.00789093	0.0538077	NA	NA	16.509	12.5724	23.8516	50.8759	45.6389	39.0965	blue	0.933449	-0.936632
ENSG00000176907	159.427	-0.588856	0.365156	-1.61262	0.106828	0.295402	TCIM	transcriptional and immune response regulator	175.703	98.6448	108.763	203.504	205.96	163.988	blue	0.933348	-0.746309
ENSG00000164654	955.771	-0.803576	0.351323	-2.28728	0.0221794	0.108263	MIOS	meiosis regulator for oocyte development	877.335	570.109	642.084	1534.31	1291.93	818.854	blue	0.933228	-0.764791
ENSG00000119421	515.057	-1.34994	0.386125	-3.49612	0.000472077	0.00756851	NDUFA8	NADH:ubiquinone oxidoreductase subunit A8	319.567	166.342	386.395	642.643	884.693	690.704	blue	0.933193	-0.88135
ENSG00000109572	1443.09	-0.813338	0.299534	-2.71534	0.00662072	0.0477619	CLCN3	chloride voltage-gated channel 3	1215.77	1000.47	924.487	1827.52	2264.39	1425.93	blue	0.933165	-0.86967
ENSG00000128908	1289.01	-0.444904	0.264822	-1.68001	0.0929548	0.271099	INO80	INO80 complex ATPase subunit	1236.99	973.392	1065.69	1720.41	1384.38	1353.17	blue	0.933149	-0.828598
ENSG00000078674	9068.48	-0.841176	0.335339	-2.50844	0.0121267	0.0715726	PCM1	pericentriolar material 1	8756.84	5418.7	5316.99	14542.5	10987.3	9388.58	blue	0.933043	-0.819954
ENSG00000108510	4861.29	-0.687031	0.30716	-2.23672	0.0253046	0.118163	MED13	mediator complex subunit 13	4390.21	3326.36	3459.43	7348.89	6231.47	4411.38	blue	0.932982	-0.799331
ENSG00000164172	795.378	-0.931538	0.358939	-2.59525	0.00945212	0.0602788	MOCS2	molybdenum cofactor synthesis 2	662.718	464.211	515.194	1163.45	1311.83	654.866	blue	0.932892	-0.788167
ENSG00000178053	1045.84	-4.70407	0.40372	-11.6518	2.2462027514242e-31	2.41927267342144e-27	MLF1	myeloid leukemia factor 1	117.921	65.7632	49.6113	2645.55	1754.17	1642.05	blue	0.9328	-0.987382
ENSG00000198546	110.965	-1.06844	0.408433	-2.61594	0.0088983	0.0578577	ZNF511	zinc finger protein 511	91.9786	49.806	74.4169	120.496	196.598	132.494	blue	0.932739	-0.847682
ENSG00000163527	2759.61	-0.610002	0.326982	-1.86555	0.0621042	0.211608	STT3B	STT3 oligosaccharyltransferase complex catalytic subunit B	3034.12	1672.61	1848.97	3420.74	3621.86	2959.38	blue	0.932732	-0.761166
ENSG00000182676	1992.33	-1.60001	0.55616	-2.87689	0.00401616	0.0339663	PPP1R27	protein phosphatase 1 regulatory subunit 27	1994.05	370.885	602.014	2737.93	3367.92	2881.19	blue	0.932718	-0.806805
ENSG00000137198	1245.36	-1.9949	0.467065	-4.27114	1.94477535815467e-05	0.000735207	GMPR	guanosine monophosphate reductase	568.381	197.29	734.628	1690.95	2336.95	1943.96	blue	0.932705	-0.885508
ENSG00000245694	357.194	-1.2378	0.381218	-3.24696	0.00116647	0.0140767	CRNDE	colorectal neoplasia differentially expressed	314.85	181.332	143.109	504.743	573.412	425.717	blue	0.932671	-0.880741
ENSG00000184863	2009.05	-0.394531	0.227515	-1.73409	0.0829022	0.252767	RBM33	RNA binding motif protein 33	1805.38	1710.33	1692.51	2429.99	2208.22	2207.86	blue	0.932577	-0.96383
ENSG00000119138	3264.88	-0.88343	0.39307	-2.24751	0.0246071	0.116028	KLF9	Kruppel like factor 9	2889.07	1207.92	2790.63	4719.41	4558.04	3424.2	blue	0.932564	-0.745626
ENSG00000205309	72.1548	-1.51481	0.439602	-3.44587	0.000569234	0.00856874	NT5M	5',3'-nucleotidase, mitochondrial	37.7348	26.5954	48.6572	93.7188	140.427	85.795	blue	0.932555	-0.915589
ENSG00000006007	961.662	-1.02759	0.324744	-3.16431	0.00155453	0.0172608	GDE1	glycerophosphodiester phosphodiesterase 1	686.302	546.415	666.89	1154.08	1737.79	978.497	blue	0.932545	-0.878615
ENSG00000188582	97.7458	-2.60476	0.694566	-3.7502	0.000176694	0.00371803	PAQR9	progestin and adipoQ receptor family member 9	56.6022	4.83553	22.8975	136.562	160.321	205.256	blue	0.932512	-0.898359
ENSG00000004142	2157.39	-1.17639	0.399516	-2.94455	0.00323429	0.0291264	POLDIP2	DNA polymerase delta interacting protein 2	1669.77	666.336	1636.22	2677.68	3438.13	2856.21	blue	0.932485	-0.821656
ENSG00000279759	166.726	-0.412991	0.284799	-1.45011	0.147027	0.361089	NA	NA	150.939	135.395	143.109	192.793	183.726	194.396	blue	0.932461	-0.970336
ENSG00000099341	1616.01	-0.761937	0.352997	-2.15848	0.0308905	0.134644	PSMD8	proteasome 26S subunit, non-ATPase 8	1538.87	875.231	1183.99	1863.67	2685.67	1548.65	blue	0.93246	-0.753881
ENSG00000270659	32.0365	-1.39809	0.573919	-2.43605	0.0148488	0.0819937	NA	NA	21.2258	8.70396	23.8516	38.8264	56.171	43.4405	blue	0.932376	-0.872051
ENSG00000175470	651.841	-0.404277	0.250445	-1.61423	0.106477	0.294734	PPP2R2D	protein phosphatase 2 regulatory subunit Bdelta	569.56	498.06	616.325	773.85	726.712	726.542	blue	0.932337	-0.908083
ENSG00000163935	378.778	-1.00227	0.312914	-3.20302	0.00135994	0.0157088	SFMBT1	Scm like with four mbt domains 1	326.642	230.655	200.353	558.296	482.134	474.588	blue	0.932336	-0.920341
ENSG00000155463	1618.96	-0.95274	0.297064	-3.20719	0.0013404	0.0155403	OXA1L	OXA1L mitochondrial inner membrane protein	1235.82	801.248	1273.67	1931.95	2248.01	2223.07	blue	0.932288	-0.908413
ENSG00000108010	619.852	-0.546235	0.259553	-2.10453	0.0353327	0.147643	GLRX3	glutaredoxin 3	557.768	443.418	511.378	789.916	670.541	746.091	blue	0.932189	-0.91806
ENSG00000213337	1569.83	-1.24128	0.479167	-2.59051	0.00958349	0.0608244	ANKRD39	ankyrin repeat domain 39	1498.78	362.181	940.706	2012.28	2569.82	2035.19	blue	0.932183	-0.768947
ENSG00000128050	656.049	-0.421622	0.277866	-1.51736	0.129177	0.333885	PAICS	phosphoribosylaminoimidazole carboxylase and phosphoribosylaminoimidazolesuccinocarboxamide synthase	630.879	454.54	598.197	835.436	709.158	708.08	blue	0.932164	-0.791962
ENSG00000279932	51.2006	-1.57949	0.625916	-2.52349	0.0116196	0.0695653	NA	NA	44.8101	14.023	19.0813	104.43	90.1076	34.7524	blue	0.932068	-0.746659
ENSG00000285373	39.0183	-1.12523	0.583915	-1.92704	0.0539752	0.193833	LINC02478	long intergenic non-protein coding RNA 2478	38.914	14.5066	20.9894	60.2478	69.0435	30.4084	blue	0.931966	-0.719825
ENSG00000253293	346.046	-2.66695	0.342628	-7.7838	7.03755170894316e-15	1.16612231817188e-11	HOXA10	homeobox A10	106.129	96.2271	80.1413	764.478	600.327	428.975	blue	0.931921	-0.977839
ENSG00000213965	455.409	-1.16817	0.40313	-2.89774	0.00375863	0.0323042	NUDT19	nudix hydrolase 19	340.793	141.681	360.636	654.693	616.71	617.941	blue	0.931897	-0.83763
ENSG00000169857	250.371	-0.645313	0.356259	-1.81136	0.070085	0.227125	AVEN	apoptosis and caspase activation inhibitor	252.352	140.23	194.629	279.818	375.643	259.557	blue	0.931889	-0.74944
ENSG00000261167	186.744	-0.954917	0.398603	-2.39566	0.0165905	0.0887007	NA	NA	165.09	98.6448	118.304	334.71	237.556	166.16	blue	0.931854	-0.78305
ENSG00000237296	185.27	-0.428464	0.303114	-1.41354	0.157497	0.37646	SMG1P1	SMG1 pseudogene 1	168.627	148.934	156.466	235.636	228.195	173.762	blue	0.93184	-0.812025
ENSG00000174444	9669.93	-0.789487	0.228964	-3.44808	0.000564588	0.00852574	RPL4	ribosomal protein L4	7230.93	6763.94	7269.96	13436.6	11655.5	11662.7	blue	0.931798	-0.981829
ENSG00000104388	1915.89	-0.752728	0.31133	-2.41778	0.0156154	0.0852219	RAB2A	RAB2A, member RAS oncogene family	1804.2	1319.62	1158.23	2602.71	2723.12	1887.49	blue	0.931748	-0.832963
ENSG00000163528	232.252	-1.11546	0.383839	-2.90606	0.00366013	0.0317786	CHCHD4	coiled-coil-helix-coiled-coil-helix domain containing 4	155.656	117.987	166.961	346.76	409.58	196.568	blue	0.931719	-0.828129
ENSG00000079999	1466.54	-1.38226	0.391769	-3.52825	0.000418323	0.00691035	KEAP1	kelch like ECH associated protein 1	1002.33	452.606	986.501	1669.53	2640.04	2048.22	blue	0.931691	-0.865203
ENSG00000143553	381.226	-0.745512	0.343268	-2.17181	0.0298702	0.131857	SNAPIN	SNAP associated protein	352.585	245.161	257.597	487.338	601.497	343.18	blue	0.931649	-0.782175
ENSG00000207327	21.7996	-1.94203	0.634038	-3.06296	0.0021916	0.0220568	RNU6-883P	RNA, U6 small nuclear 883, pseudogene	9.4337	4.83553	13.3569	40.1652	30.4259	32.5804	blue	0.931639	-0.943459
ENSG00000263011	41.2392	-2.50968	0.592142	-4.23831	2.25208317389882e-05	0.000812598	NA	NA	12.9713	5.80264	19.0813	54.8924	97.1289	57.5587	blue	0.931612	-0.932631
ENSG00000133454	15198.7	-1.08817	0.502939	-2.16362	0.0304934	0.133671	MYO18B	myosin XVIIIB	17072.6	3954.98	8145.79	21544.6	25363.5	15110.8	blue	0.931573	-0.709274
ENSG00000142168	1927.89	-0.567189	0.330701	-1.71511	0.0863245	0.259492	SOD1	superoxide dismutase 1	2008.2	1196.31	1457.81	2521.04	2652.91	1731.1	blue	0.931544	-0.702023
ENSG00000198918	1362.31	-0.594995	0.240805	-2.47086	0.0134788	0.0767503	RPL39	ribosomal protein L39	1096.67	1094.28	1064.73	1748.53	1729.6	1440.05	blue	0.931494	-0.954412
ENSG00000005893	2867.86	-1.12998	0.302013	-3.74148	0.000182939	0.00379643	LAMP2	lysosomal associated membrane protein 2	1917.4	1712.26	1766.92	5107.67	3757.6	2945.27	blue	0.931441	-0.918428
ENSG00000261377	14.0115	-1.60205	0.758155	-2.11309	0.0345933	0.145627	NA	NA	8.25449	4.35198	8.58656	22.7603	29.2557	10.8601	blue	0.931303	-0.80985
ENSG00000111845	177.405	-0.353842	0.311922	-1.1344	0.256629	0.498381	PAK1IP1	PAK1 interacting protein 1	176.882	137.329	153.604	211.537	220.003	165.074	blue	0.931186	-0.720546
ENSG00000136930	875.571	-0.671402	0.274034	-2.45007	0.0142827	0.0798092	PSMB7	proteasome 20S subunit beta 7	711.065	616.53	699.328	986.725	1303.63	936.143	blue	0.931182	-0.89625
ENSG00000214827	26.115	-1.01901	0.575808	-1.76971	0.0767754	0.240206	MTCP1	mature T cell proliferation 1	20.0466	12.0888	20.0353	44.1817	38.6175	21.7203	blue	0.931154	-0.77735
ENSG00000069667	3260.86	-1.30143	0.357588	-3.63946	0.000273212	0.00506913	RORA	RAR related orphan receptor A	2088.39	1708.88	1849.93	6288.53	4831.87	2797.57	blue	0.931128	-0.865716
ENSG00000149289	1279.21	-0.76191	0.30755	-2.47736	0.013236	0.0758446	ZC3H12C	zinc finger CCCH-type containing 12C	1011.76	854.922	980.776	1902.49	1790.45	1134.88	blue	0.931016	-0.827581
ENSG00000163635	1188.43	-0.339206	0.265707	-1.27662	0.201738	0.434433	ATXN7	ataxin 7	1202.8	958.402	987.455	1436.58	1414.81	1130.54	blue	0.930998	-0.743682
ENSG00000163605	1377.51	-0.655572	0.316735	-2.06978	0.0384728	0.156043	PPP4R2	protein phosphatase 4 regulatory subunit 2	1281.8	924.554	1003.67	2065.83	1757.68	1231.54	blue	0.930995	-0.771936
ENSG00000123178	398.614	-1.05439	0.487752	-2.16173	0.0306391	0.134018	SPRYD7	SPRY domain containing 7	399.753	121.372	257.597	546.247	727.882	338.836	blue	0.930939	-0.697024
ENSG00000102181	1921.88	-0.753885	0.284378	-2.65099	0.00802559	0.0543645	CD99L2	CD99 molecule like 2	1463.4	1299.31	1530.32	2344.31	2978.23	1915.73	blue	0.930872	-0.8804
ENSG00000163517	362.619	-1.14708	0.419263	-2.73594	0.00622019	0.0459042	HDAC11	histone deacetylase 11	274.757	130.559	272.862	419.057	695.116	383.362	blue	0.930754	-0.800378
ENSG00000156709	712.661	-1.30249	0.304957	-4.27108	1.94528141088732e-05	0.000735207	AIFM1	apoptosis inducing factor mitochondria associated 1	393.857	376.204	463.674	1010.82	1260.34	771.069	blue	0.930753	-0.942349
ENSG00000100387	436.775	-0.544669	0.299979	-1.81569	0.0694179	0.225762	RBX1	ring-box 1	450.459	316.727	299.576	555.619	531.284	466.985	blue	0.930752	-0.817795
ENSG00000198252	815.427	-1.07156	0.333484	-3.21323	0.0013125	0.0153708	STYX	serine/threonine/tyrosine interacting protein	562.485	488.389	526.643	1358.92	1240.44	715.682	blue	0.93075	-0.864052
ENSG00000122692	1341.63	-0.515911	0.242117	-2.13083	0.033103	0.141424	SMU1	SMU1 DNA replication regulator and spliceosomal factor	1157.99	1072.04	1082.86	1773.96	1497.89	1465.03	blue	0.930673	-0.938297
ENSG00000033627	1689.03	-0.500088	0.271677	-1.84074	0.0656594	0.218301	ATP6V0A1	ATPase H+ transporting V0 subunit a1	1709.86	1250.47	1238.37	1890.44	2168.43	1876.63	blue	0.930609	-0.837904
ENSG00000154813	568.725	-1.17646	0.474733	-2.47815	0.0132064	0.075747	DPH3	diphthamide biosynthesis 3	550.693	218.566	278.586	906.395	1035.65	422.459	blue	0.930596	-0.723221
ENSG00000136111	4535.28	-1.29648	0.246342	-5.26292	1.41786027282793e-07	1.74930563489162e-05	TBC1D4	TBC1 domain family member 4	2995.2	2484.01	2394.7	6990.08	6002.1	6345.57	blue	0.930539	-0.98377
ENSG00000289965	164.799	-1.23689	0.432803	-2.85787	0.00426499	0.035323	NA	NA	112.025	72.533	110.671	261.074	305.43	127.063	blue	0.930383	-0.794673
ENSG00000168803	470.883	-0.766384	0.357589	-2.1432	0.0320973	0.13842	ADAL	adenosine deaminase like	450.459	236.457	360.636	515.453	744.265	518.028	blue	0.930363	-0.775457
ENSG00000143740	360.876	-0.435855	0.265472	-1.64181	0.100629	0.284243	SNAP47	synaptosome associated protein 47	343.151	291.583	286.219	390.941	449.368	403.997	blue	0.93036	-0.904752
ENSG00000150459	1325.45	-0.508973	0.314924	-1.61618	0.106056	0.294135	SAP18	Sin3A associated protein 18	1433.92	880.067	969.328	1648.11	1735.45	1285.84	blue	0.930315	-0.72246
ENSG00000273033	694.492	-1.2349	0.322587	-3.82813	0.000129121	0.00293396	LINC02035	long intergenic non-protein coding RNA 2035	516.495	308.023	419.788	785.899	1109.38	1027.37	blue	0.930217	-0.922596
ENSG00000168765	477.562	-1.14014	0.316643	-3.6007	0.000317365	0.00561739	GSTM4	glutathione S-transferase mu 4	344.33	254.349	296.714	535.536	842.564	591.877	blue	0.930209	-0.920665
ENSG00000146731	1443.52	-0.58879	0.320663	-1.83616	0.0663336	0.219492	CCT6A	chaperonin containing TCP1 subunit 6A	1455.15	967.59	1037.07	1954.71	1954.28	1292.36	blue	0.930206	-0.735836
ENSG00000115760	6262.4	-0.413627	0.251977	-1.64152	0.100689	0.284377	BIRC6	baculoviral IAP repeat containing 6	6118.94	5092.78	4901.02	7988.86	7028.39	6444.4	blue	0.930197	-0.840546
ENSG00000100764	723.463	-0.931505	0.341822	-2.72512	0.00642783	0.0468957	PSMC1	proteasome 26S subunit, ATPase 1	686.302	419.724	388.304	868.907	1145.65	831.886	blue	0.930181	-0.853445
ENSG00000058600	876.917	-0.856363	0.278022	-3.0802	0.00206859	0.0211996	POLR3E	RNA polymerase III subunit E	633.237	589.451	649.717	1076.43	1380.87	931.799	blue	0.930179	-0.924647
ENSG00000148187	670.675	-0.580768	0.276939	-2.0971	0.0359851	0.149528	MRRF	mitochondrial ribosome recycling factor	606.116	502.895	503.745	955.932	755.967	699.392	blue	0.930162	-0.869099
ENSG00000183207	548.501	-0.580598	0.27575	-2.10552	0.0352461	0.147367	RUVBL2	RuvB like AAA ATPase 2	477.581	357.829	484.664	605.156	703.307	662.468	blue	0.930085	-0.885961
ENSG00000120992	806.803	-1.28416	0.3841	-3.34329	0.000827912	0.0111046	LYPLA1	lysophospholipase 1	521.212	336.553	552.402	949.238	1658.21	823.198	blue	0.929968	-0.851806
ENSG00000065978	6720.77	-1.12881	0.369662	-3.05362	0.00226097	0.0225226	YBX1	Y-box binding protein 1	4556.48	3373.27	4724.52	11103	11230.7	5336.67	blue	0.92995	-0.808856
ENSG00000146476	337.681	-0.682758	0.271414	-2.51556	0.0118844	0.0706796	ARMT1	acidic residue methyltransferase 1	299.52	246.129	232.791	397.635	432.984	417.029	blue	0.92979	-0.949136
ENSG00000126524	2969.79	-1.03844	0.420381	-2.47023	0.0135025	0.0768269	SBDS	SBDS ribosome maturation factor	3140.24	1339.93	1355.72	4940.32	4025.59	3016.94	blue	0.929735	-0.778709
ENSG00000235050	798.866	-0.959494	0.403015	-2.38079	0.0172755	0.0910078	NA	NA	643.85	342.839	642.084	1321.44	1192.46	650.522	blue	0.929553	-0.736064
ENSG00000185105	700.358	-1.50719	0.461867	-3.26327	0.00110136	0.0135801	MYADML2	myeloid associated differentiation marker like 2	564.843	182.3	348.233	735.023	1417.15	954.605	blue	0.929475	-0.82975
ENSG00000134253	454.546	-0.795152	0.387254	-2.05331	0.0400429	0.160135	TRIM45	tripartite motif containing 45	452.818	191.971	353.957	530.181	685.754	512.598	blue	0.929435	-0.747946
ENSG00000104756	825.262	-0.422174	0.306079	-1.3793	0.167803	0.390333	KCTD9	potassium channel tetramerization domain containing 9	864.363	524.172	728.904	996.097	1018.1	819.94	blue	0.929395	-0.689755
ENSG00000169957	775.391	-1.59541	0.349713	-4.56207	5.06527907200784e-06	0.000274149	ZNF768	zinc finger protein 768	445.743	275.625	436.961	876.94	1506.08	1110.99	blue	0.929275	-0.928575
ENSG00000126010	7.12036	-1.39974	0.994955	-1.40684	0.159476	NA	GRPR	gastrin releasing peptide receptor	5.89607	1.45066	4.77031	14.7272	9.36183	6.51608	blue	0.929274	-0.753077
ENSG00000250899	345.007	-1.35159	0.57086	-2.36764	0.0179017	0.0933029	NA	NA	358.481	77.8521	147.88	448.511	741.925	295.395	blue	0.929217	-0.718219
ENSG00000163412	1363.29	-0.838635	0.388587	-2.15816	0.0309152	0.134697	EIF4E3	eukaryotic translation initiation factor 4E family member 3	1373.78	711.79	849.116	1852.95	2239.82	1152.26	blue	0.929171	-0.723064
ENSG00000117118	2032.47	-1.36237	0.40597	-3.35585	0.000791206	0.0107938	SDHB	succinate dehydrogenase complex iron sulfur subunit B	1426.85	544.481	1445.4	2835.66	2893.97	3048.44	blue	0.929157	-0.851146
ENSG00000183624	453.443	-0.843529	0.258545	-3.2626	0.00110395	0.0135915	HMCES	5-hydroxymethylcytosine binding, ES cell specific	345.509	292.066	336.784	618.544	534.794	592.963	blue	0.929068	-0.974429
ENSG00000125743	463.315	-0.643224	0.304246	-2.11416	0.0345019	0.145356	SNRPD2	small nuclear ribonucleoprotein D2 polypeptide	396.216	326.882	362.544	555.619	700.967	437.663	blue	0.929035	-0.823591
ENSG00000134020	2322.02	-3.62642	0.475078	-7.63331	2.28797625008704e-14	2.89913508253676e-11	PEBP4	phosphatidylethanolamine binding protein 4	358.481	134.428	552.402	3721.98	4405.91	4758.91	blue	0.929021	-0.959051
ENSG00000084628	97.948	-3.3273	0.478793	-6.94935	3.66985803039189e-12	2.63508039442239e-09	NKAIN1	sodium/potassium transporting ATPase interacting 1	14.1506	14.5066	24.8056	227.603	201.279	105.343	blue	0.929012	-0.961049
ENSG00000256347	16.3119	-2.16332	0.864395	-2.5027	0.012325	0.0722111	NA	NA	7.07528	0.967106	10.4947	21.4214	35.1068	22.8063	blue	0.928991	-0.866646
ENSG00000253738	564.023	-0.963031	0.395248	-2.43653	0.0148291	0.0819145	OTUD6B-AS1	OTUD6B antisense RNA 1 (head to head)	514.137	298.352	335.83	805.982	974.8	455.039	blue	0.928839	-0.752109
ENSG00000156232	492.068	-0.620998	0.338591	-1.83407	0.0666442	0.220091	WHAMM	WASP homolog associated with actin, golgi membranes and microtubules	501.166	293.033	370.176	737.701	560.539	489.792	blue	0.92874	-0.744736
ENSG00000134717	809.043	-0.545316	0.279866	-1.94849	0.0513562	0.187598	BTF3L4	basic transcription factor 3 like 4	790.073	622.333	561.943	1056.34	982.992	840.574	blue	0.928714	-0.845289
ENSG00000173041	870.281	-0.837797	0.274184	-3.0556	0.00224613	0.0223965	ZNF680	zinc finger protein 680	670.972	575.912	626.819	1356.24	995.864	995.874	blue	0.928661	-0.930021
ENSG00000198881	242.75	-2.61153	0.540587	-4.83091	1.35908607494166e-06	9.9036757654823e-05	ASB12	ankyrin repeat and SOCS box containing 12	66.0359	21.7599	118.304	385.586	457.559	407.255	blue	0.928531	-0.928376
ENSG00000130695	2331.72	-1.54272	0.530653	-2.9072	0.00364676	0.0317137	CEP85	centrosomal protein 85	1681.56	332.201	1562.75	3655.03	3810.26	2948.52	blue	0.928506	-0.774563
ENSG00000087502	761.434	-0.625194	0.317612	-1.96842	0.0490198	0.181932	ERGIC2	ERGIC and golgi 2	745.263	531.425	520.918	1060.36	1013.42	697.22	blue	0.928484	-0.772691
ENSG00000176261	254.761	-0.287946	0.282902	-1.01783	0.308758	0.556472	ZBTB8OS	zinc finger and BTB domain containing 8 opposite strand	248.814	197.773	242.332	305.256	272.663	261.729	blue	0.928464	-0.761721
ENSG00000172775	826.595	-0.541921	0.293211	-1.84823	0.0645687	0.216157	PSME3IP1	proteasome activator subunit 3 interacting protein 1	711.065	550.767	758.48	962.626	1163.21	813.423	blue	0.928386	-0.795811
ENSG00000239789	118.754	-0.926898	0.38547	-2.40459	0.0161906	0.0874967	MRPS17	mitochondrial ribosomal protein S17	91.9786	54.6415	100.177	136.562	182.556	146.612	blue	0.928339	-0.857384
ENSG00000102755	1704.4	-0.644401	0.302296	-2.13169	0.0330325	0.141267	FLT1	fms related receptor tyrosine kinase 1	1501.14	932.29	1557.98	2140.81	2066.62	2027.59	blue	0.928303	-0.819143
ENSG00000175155	1668.64	-0.521147	0.247289	-2.10744	0.0350792	0.147098	YPEL2	yippee like 2	1430.39	1273.2	1408.2	2243.9	1819.7	1836.45	blue	0.928245	-0.917242
ENSG00000110321	13078	-0.616721	0.348272	-1.7708	0.0765936	0.239826	EIF4G2	eukaryotic translation initiation factor 4 gamma 2	14277.9	7284.24	9412.78	18765.2	16128.1	12599.9	blue	0.928229	-0.70518
ENSG00000267080	404.357	-1.35433	0.381243	-3.5524	0.000381737	0.00646447	ASB16-AS1	ASB16 antisense RNA 1	285.37	128.625	270	512.776	588.625	640.747	blue	0.928172	-0.891639
ENSG00000078668	4489.91	-1.53415	0.460081	-3.33452	0.000854465	0.011349	VDAC3	voltage dependent anion channel 3	3295.9	894.573	2725.76	5912.32	7067.01	7043.88	blue	0.928139	-0.827415
ENSG00000137513	456.21	-0.631863	0.298701	-2.11537	0.0343983	0.145118	NARS2	asparaginyl-tRNA synthetase 2, mitochondrial	413.904	286.747	373.993	647.999	486.815	527.802	blue	0.928137	-0.847543
ENSG00000198925	635.405	-1.02796	0.332006	-3.09621	0.00196009	0.0203988	ATG9A	autophagy related 9A	492.911	324.948	437.915	682.808	1108.21	765.639	blue	0.928121	-0.877899
ENSG00000145439	694.575	-0.491127	0.288011	-1.70524	0.0881505	0.262476	CBR4	carbonyl reductase 4	686.302	533.359	513.286	917.105	848.416	668.984	blue	0.928116	-0.790496
ENSG00000143727	734.86	-0.637953	0.330244	-1.93176	0.053389	0.192252	ACP1	acid phosphatase 1	784.177	477.267	464.629	953.254	978.311	751.521	blue	0.92789	-0.774979
ENSG00000163328	552.961	-0.835827	0.268535	-3.11255	0.00185481	0.0195472	GPR155	G protein-coupled receptor 155	379.707	371.852	439.823	792.593	726.712	607.081	blue	0.927836	-0.949584
ENSG00000036672	1472.98	-1.79426	0.549987	-3.26237	0.00110484	0.0135918	USP2	ubiquitin specific peptidase 2	1195.72	195.355	588.657	1931.95	2384.93	2541.27	blue	0.92778	-0.819556
ENSG00000289106	148.242	-1.40733	0.582215	-2.4172	0.0156406	0.0852948	NA	NA	129.713	31.9145	83.0035	314.627	227.024	103.171	blue	0.927773	-0.704473
ENSG00000151779	2287.39	-0.636087	0.226045	-2.81398	0.00489316	0.0389374	NBAS	NBAS subunit of NRZ tethering complex	1824.24	1801.24	1747.84	2933.4	2800.36	2617.29	blue	0.927735	-0.987208
ENSG00000151923	1547.59	-0.517676	0.297644	-1.73925	0.0819916	0.251164	TIAL1	TIA1 cytotoxic granule associated RNA binding protein like 1	1642.64	1031.42	1145.83	2033.7	1737.79	1694.18	blue	0.927674	-0.777369
ENSG00000037474	838.489	-0.610229	0.276584	-2.2063	0.0273628	0.124246	NSUN2	NOP2/Sun RNA methyltransferase 2	816.015	617.014	559.081	1056.34	1018.1	964.379	blue	0.927593	-0.882797
ENSG00000159873	654.485	-0.840472	0.282639	-2.97366	0.00294269	0.0272874	CCDC117	coiled-coil domain containing 117	502.345	475.333	429.328	969.32	887.033	663.554	blue	0.927447	-0.917279
ENSG00000186834	608.977	-0.268449	0.251802	-1.06611	0.286374	0.532159	HEXIM1	HEXIM P-TEFb complex subunit 1	580.173	528.04	549.54	662.726	736.074	597.307	blue	0.927441	-0.809355
ENSG00000130811	1806.41	-1.05007	0.247035	-4.2507	2.13099408337273e-05	0.00078334	EIF3G	eukaryotic translation initiation factor 3 subunit G	1129.69	1091.38	1308.97	2424.64	2670.46	2213.29	blue	0.927405	-0.977957
ENSG00000171490	2483.76	-0.707393	0.282075	-2.50782	0.0121478	0.0715994	RSL1D1	ribosomal L1 domain containing 1	2107.25	1641.66	1911.94	3803.64	2706.74	2731.32	blue	0.927383	-0.874734
ENSG00000116604	2730.07	-1.09071	0.354769	-3.07444	0.00210902	0.0214801	MEF2D	myocyte enhancer factor 2D	2207.49	1089.45	1938.66	3016.41	4370.8	3757.6	blue	0.92734	-0.852938
ENSG00000159267	580.204	-0.932276	0.265513	-3.51123	0.000446041	0.00724052	HLCS	holocarboxylase synthetase	418.621	408.119	370.176	764.478	867.139	652.694	blue	0.927327	-0.961805
ENSG00000113712	1883.71	-0.51723	0.247628	-2.08874	0.0367311	0.151402	CSNK1A1	casein kinase 1 alpha 1	1648.54	1534.8	1465.44	2514.34	2177.79	1961.34	blue	0.927317	-0.911704
ENSG00000176871	1549.15	-0.850811	0.35193	-2.41756	0.015625	0.0852526	WSB2	WD repeat and SOCS box containing 2	1456.33	710.34	1150.6	1692.29	2368.54	1916.81	blue	0.927291	-0.801735
ENSG00000103365	1079.09	-0.466294	0.241127	-1.93381	0.0531369	0.191665	GGA2	golgi associated, gamma adaptin ear containing, ARF binding protein 2	969.313	818.172	932.119	1176.84	1281.4	1296.7	blue	0.927172	-0.938833
ENSG00000142784	1339.11	-1.02511	0.341941	-2.99792	0.00271825	0.0257041	WDTC1	WD and tetratricopeptide repeats 1	1075.44	614.596	958.833	1428.54	2260.88	1696.35	blue	0.927165	-0.857167
ENSG00000168259	1138.25	-0.564632	0.282433	-1.99917	0.0455895	0.173293	DNAJC7	DnaJ heat shock protein family (Hsp40) member C7	1086.06	805.6	864.381	1218.34	1614.92	1240.23	blue	0.927107	-0.835687
ENSG00000085063	6602.86	-0.79452	0.34152	-2.32642	0.0199961	0.100799	CD59	CD59 molecule (CD59 blood group)	5997.48	3013.99	5478.23	7576.5	9536.19	8014.77	blue	0.927062	-0.7928
ENSG00000023608	141.19	-0.94443	0.325628	-2.90033	0.0037277	0.0321579	SNAPC1	small nuclear RNA activating complex polypeptide 1	106.129	81.2369	103.039	212.876	160.321	183.536	blue	0.926992	-0.94108
ENSG00000126778	2455.77	-0.801781	0.311275	-2.57579	0.010001	0.0626243	SIX1	SIX homeobox 1	2240.5	1341.38	1790.78	3663.07	2634.18	3064.73	blue	0.926939	-0.849859
ENSG00000243147	1381.27	-0.956338	0.442623	-2.16062	0.030725	0.134304	MRPL33	mitochondrial ribosomal protein L33	1402.08	421.175	996.996	1810.11	2121.62	1535.62	blue	0.926891	-0.723932
ENSG00000279821	18.2838	-0.919322	0.599518	-1.53344	0.125169	0.327494	NA	NA	16.509	12.0888	9.54063	24.0991	25.745	21.7203	blue	0.926858	-0.905804
ENSG00000112658	832.482	-1.15177	0.354069	-3.25294	0.00114216	0.013908	SRF	serum response factor	595.503	369.435	586.749	905.056	1541.19	996.96	blue	0.92678	-0.868349
ENSG00000139160	214.964	-0.478708	0.328336	-1.45798	0.144845	0.35752	ETFBKMT	electron transfer flavoprotein subunit beta lysine methyltransferase	218.154	148.934	172.685	246.347	298.408	205.256	blue	0.92678	-0.72823
ENSG00000145362	6212.57	-0.964258	0.291896	-3.30343	0.000955093	0.0123417	ANK2	ankyrin 2	4468.04	3215.63	4948.72	9484.34	7185.2	7973.5	blue	0.926723	-0.91144
ENSG00000277825	11.0989	-1.2249	0.859281	-1.42549	0.154016	0.371477	NA	NA	9.4337	2.41777	8.58656	18.7438	18.7237	8.6881	blue	0.92672	-0.707388
ENSG00000175984	2744.06	-1.26176	0.448344	-2.81426	0.0048889	0.0389323	DENND2C	DENN domain containing 2C	2672.1	879.583	1295.62	3037.83	5021.45	3557.78	blue	0.926662	-0.802607
ENSG00000170310	356.979	-0.435181	0.262986	-1.65477	0.0979718	0.279788	STX8	syntaxin 8	327.821	270.79	312.933	385.586	420.112	424.631	blue	0.92665	-0.919566
ENSG00000103642	530.246	-0.643531	0.379816	-1.69432	0.0902043	0.265716	LACTB	lactamase beta	573.098	263.536	406.431	743.056	704.477	490.878	blue	0.926638	-0.678494
ENSG00000197893	103374	-1.60876	0.659427	-2.43963	0.0147023	0.0813778	NRAP	nebulin related anchoring protein	103437	9255.21	40459.9	202567	157153	107373	blue	0.926572	-0.716973
ENSG00000115073	808.707	-0.715769	0.254541	-2.812	0.00492352	0.0390535	ACTR1B	actin related protein 1B	621.445	546.899	668.798	925.138	1108.21	981.755	blue	0.926546	-0.952717
ENSG00000260891	32.6247	-0.985596	0.483189	-2.03977	0.041373	0.163304	NA	NA	25.9427	21.7599	18.1272	41.504	51.49	36.9244	blue	0.926532	-0.922109
ENSG00000196227	762.715	-0.769929	0.269773	-2.85399	0.00431741	0.0355782	FAM217B	family with sequence similarity 217 member B	602.578	455.991	634.452	926.477	947.885	1008.91	blue	0.926421	-0.933251
ENSG00000171735	360.458	-0.697548	0.326109	-2.139	0.0324353	0.139431	CAMTA1	calmodulin binding transcription activator 1	362.018	230.171	233.745	522.148	409.58	405.083	blue	0.926403	-0.826421
ENSG00000139291	528.521	-0.741793	0.401466	-1.84771	0.0646446	0.21623	TMEM19	transmembrane protein 19	582.531	258.217	347.279	706.908	801.606	474.588	blue	0.9264	-0.69194
ENSG00000166167	625.224	-0.588201	0.298278	-1.97199	0.0486111	0.180899	BTRC	beta-transducin repeat containing E3 ubiquitin protein ligase	623.804	389.744	486.572	681.47	806.287	763.467	blue	0.926355	-0.82666
ENSG00000253729	5204.03	-0.390891	0.228963	-1.70722	0.0877807	0.261869	PRKDC	protein kinase, DNA-activated, catalytic subunit	4892.56	4213.2	4404.91	6022.1	5620.61	6070.81	blue	0.926338	-0.937347
ENSG00000143816	228.868	-1.29966	0.315585	-4.11824	3.81770418030713e-05	0.00122195	WNT9A	Wnt family member 9A	143.864	129.109	124.028	291.867	409.58	274.761	blue	0.92622	-0.954951
ENSG00000105879	705.07	-1.06833	0.288071	-3.70857	0.000208435	0.00415177	CBLL1	Cbl proto-oncogene like 1	468.148	450.188	447.455	1176.84	937.353	750.435	blue	0.926144	-0.939007
ENSG00000025156	890.473	-1.55773	0.380958	-4.08897	4.33285436310501e-05	0.00134681	HSF2	heat shock transcription factor 2	534.184	438.099	382.579	1823.5	1389.06	775.413	blue	0.926121	-0.883424
ENSG00000138376	360.031	-1.12145	0.318789	-3.51783	0.000435086	0.00712173	BARD1	BRCA1 associated RING domain 1	259.427	223.402	197.491	625.238	466.921	387.707	blue	0.926028	-0.920318
ENSG00000124818	10.6017	-2.86109	1.17837	-2.42802	0.0151816	0.0832768	OPN5	opsin 5	2.35843	0	5.72438	26.7768	22.2343	6.51608	blue	0.925995	-0.797865
ENSG00000145780	1489.27	-0.794752	0.389798	-2.03888	0.0414616	0.163456	FEM1C	fem-1 homolog C	1698.07	714.208	856.748	1915.88	2107.58	1643.14	blue	0.925928	-0.749431
ENSG00000096070	536.39	-0.689479	0.274648	-2.51041	0.012059	0.071344	BRPF3	bromodomain and PHD finger containing 3	396.216	350.576	485.618	690.841	686.924	608.167	blue	0.925841	-0.920562
ENSG00000119812	999.508	-0.795246	0.392577	-2.02571	0.0427946	0.166689	FAM98A	family with sequence similarity 98 member A	1109.64	517.402	566.713	1342.86	1502.57	957.863	blue	0.925736	-0.732551
ENSG00000229871	7.18053	-1.73428	0.996684	-1.74005	0.0818509	NA	RPSAP20	ribosomal protein SA pseudogene 20	5.89607	2.41777	1.90813	13.3884	14.0427	5.43006	blue	0.925703	-0.792826
ENSG00000063046	9973.79	-1.15276	0.301968	-3.81747	0.000134827	0.00301973	EIF4B	eukaryotic translation initiation factor 4B	6633.07	6188.51	5743.46	17408.9	13918.7	9950.05	blue	0.925614	-0.917518
ENSG00000150753	1357.6	-0.540536	0.29547	-1.82941	0.0673383	0.221569	CCT5	chaperonin containing TCP1 subunit 5	1295.96	1002.41	1020.85	1694.97	1892.26	1239.14	blue	0.925614	-0.770095
ENSG00000015676	1881.09	-0.62836	0.307223	-2.04529	0.0408267	0.161874	NUDCD3	NudC domain containing 3	1883.2	1052.21	1499.79	2178.29	2322.9	2350.13	blue	0.925611	-0.805063
ENSG00000166407	61.8959	-3.04802	0.76211	-3.99945	6.34902751321684e-05	0.00177616	LMO1	LIM domain only 1	11.7921	1.45066	27.6678	96.3965	128.725	105.343	blue	0.925589	-0.928129
ENSG00000123297	59.3527	-1.18478	0.430618	-2.75135	0.005935	0.0445301	TSFM	Ts translation elongation factor, mitochondrial	41.2725	29.9803	38.1625	68.2808	110.001	68.4188	blue	0.925559	-0.896055
ENSG00000161654	215.909	-0.648969	0.33566	-1.93341	0.0531853	0.191754	LSM12	LSM12 homolog	182.778	145.549	176.502	307.933	293.727	188.966	blue	0.925552	-0.782202
ENSG00000113916	4033.86	-1.23873	0.375696	-3.29715	0.000976708	0.0124862	BCL6	BCL6 transcription repressor	2858.41	1470	2876.5	7446.63	4469.1	5082.54	blue	0.925507	-0.852508
ENSG00000178764	867.013	-0.666517	0.327399	-2.03579	0.041771	0.164273	ZHX2	zinc fingers and homeoboxes 2	738.187	466.629	807.137	1032.25	1252.14	905.735	blue	0.925504	-0.779084
ENSG00000235070	80.4982	-3.76533	0.537449	-7.00592	2.45364902629635e-12	1.95755754353518e-09	NA	NA	14.1506	10.6382	8.58656	121.834	238.727	89.053	blue	0.925485	-0.95111
ENSG00000158864	2759.6	-1.26981	0.409524	-3.1007	0.00193063	0.0201491	NDUFS2	NADH:ubiquinone oxidoreductase core subunit S2	2036.5	829.777	1989.22	3132.89	4927.83	3641.4	blue	0.925474	-0.824856
ENSG00000138279	1859.57	-0.697086	0.319682	-2.18057	0.0292156	0.130161	ANXA7	annexin A7	1866.69	1261.11	1129.61	2542.46	2511.31	1846.22	blue	0.925429	-0.802119
ENSG00000116171	1617.94	-0.606507	0.29166	-2.0795	0.0375716	0.153602	SCP2	sterol carrier protein 2	1494.06	1029.48	1326.15	1703	2336.95	1817.99	blue	0.925405	-0.822281
ENSG00000183696	180.408	-0.536412	0.335024	-1.60111	0.109352	0.300261	UPP1	uridine phosphorylase 1	162.731	116.536	163.145	255.718	209.471	174.848	blue	0.925399	-0.763895
ENSG00000106615	781.228	-0.585168	0.318304	-1.83839	0.0660045	0.21895	RHEB	Ras homolog, mTORC1 binding	827.808	527.073	520.918	1061.7	954.906	794.961	blue	0.925245	-0.771127
ENSG00000023572	527.598	-0.806373	0.354352	-2.27563	0.0228682	0.110375	GLRX2	glutaredoxin 2	531.825	328.816	291.943	713.602	777.032	522.372	blue	0.925093	-0.797432
ENSG00000196531	5152.38	-0.884096	0.352416	-2.50868	0.0121184	0.0715726	NACA	nascent polypeptide associated complex subunit alpha	4880.76	2173.57	3811.48	6537.56	6501.79	7009.13	blue	0.924982	-0.811302
ENSG00000250069	122.513	-1.43006	0.517928	-2.76112	0.0057603	0.0436441	NA	NA	101.412	44.9704	53.4275	251.702	197.769	85.795	blue	0.924944	-0.755755
ENSG00000268324	96.596	-1.36541	0.572748	-2.38396	0.0171274	0.0906045	LRRC2-AS1	LRRC2 antisense RNA 1	80.1865	15.4737	67.7385	145.934	133.406	136.838	blue	0.924943	-0.793792
ENSG00000100916	204.977	-0.649827	0.382471	-1.69902	0.0893149	0.264285	BRMS1L	BRMS1 like transcriptional repressor	216.975	109.283	153.604	307.933	242.237	199.826	blue	0.924864	-0.710373
ENSG00000022277	910.534	-0.697305	0.307251	-2.2695	0.0232382	0.111561	RTF2	replication termination factor 2	722.858	609.76	751.801	1219.68	1344.59	814.509	blue	0.924677	-0.812462
ENSG00000116133	588.993	-0.850351	0.334544	-2.54182	0.0110277	0.0670662	DHCR24	24-dehydrocholesterol reductase	457.535	373.303	430.282	894.345	880.012	498.48	blue	0.924633	-0.809668
ENSG00000228918	13.5801	-3.40655	0.861333	-3.95498	7.65406932029581e-05	0.0020305	NA	NA	2.35843	1.93421	2.86219	22.7603	37.4473	14.1182	blue	0.924627	-0.933146
ENSG00000138100	5222.78	-1.09444	0.477972	-2.28976	0.0220354	0.107756	TRIM54	tripartite motif containing 54	5239.24	1258.69	3498.55	7788.03	7512.87	6039.32	blue	0.924604	-0.72667
ENSG00000152642	3932.89	-1.60211	0.343986	-4.65749	3.20085367376264e-06	0.000196438	GPD1L	glycerol-3-phosphate dehydrogenase 1 like	2320.69	1208.88	2319.33	5671.33	5290.6	6786.49	blue	0.924535	-0.929423
ENSG00000178982	2293.1	-1.21781	0.326197	-3.73335	0.000188953	0.00389496	EIF3K	eukaryotic translation initiation factor 3 subunit K	1597.83	957.919	1582.79	2579.94	3720.16	3319.94	blue	0.924414	-0.906846
ENSG00000248713	10581.8	-1.78908	0.579575	-3.08689	0.00202263	0.020904	C4orf54	chromosome 4 open reading frame 54	8973.81	1208.4	4068.12	13994.9	17690.3	17555.4	blue	0.924352	-0.7943
ENSG00000205423	212.454	-0.360791	0.316183	-1.14108	0.253836	0.495368	CNEP1R1	CTD nuclear envelope phosphatase 1 regulatory subunit 1	222.871	154.737	181.272	259.735	256.28	199.826	blue	0.924317	-0.68074
ENSG00000197971	1844.98	-1.14906	0.363906	-3.15757	0.0015909	0.0175561	MBP	myelin basic protein	1407.98	649.895	1384.34	2363.05	2545.25	2719.38	blue	0.924296	-0.858204
ENSG00000163684	453.038	-0.942177	0.395867	-2.38003	0.0173111	0.0911731	RPP14	ribonuclease P/MRP subunit p14	369.094	166.826	395.936	690.841	569.901	525.63	blue	0.92415	-0.785899
ENSG00000137767	261.355	-0.617559	0.382789	-1.61331	0.106677	0.295059	SQOR	sulfide quinone oxidoreductase	277.115	135.878	207.032	334.71	374.473	238.923	blue	0.924149	-0.675314
ENSG00000172731	2517.84	-2.19711	0.636207	-3.45345	0.000553463	0.00841959	LRRC20	leucine rich repeat containing 20	1107.28	146.517	1452.08	3936.19	5184.11	3280.84	blue	0.92411	-0.800041
ENSG00000167085	607.971	-0.944505	0.305961	-3.08701	0.00202182	0.020904	PHB	prohibitin	430.413	320.112	498.021	702.891	936.183	760.209	blue	0.923916	-0.906535
ENSG00000081177	412.233	-0.574671	0.280262	-2.05048	0.0403175	0.16071	EXD2	exonuclease 3'-5' domain containing 2	321.925	298.836	373.039	547.586	516.071	415.943	blue	0.923731	-0.881075
ENSG00000140990	2140.6	-1.76323	0.439239	-4.01429	5.96251383395372e-05	0.00169511	NDUFB10	NADH:ubiquinone oxidoreductase subunit B10	1044.78	449.221	1430.14	2727.22	4084.1	3108.17	blue	0.923716	-0.877207
ENSG00000113312	840.922	-0.477354	0.281176	-1.69771	0.0895629	0.264719	TTC1	tetratricopeptide repeat domain 1	775.922	657.149	676.43	1049.65	1116.4	769.983	blue	0.923651	-0.786094
ENSG00000142197	883.001	-1.45855	0.389272	-3.74686	0.000179062	0.00373828	DOP1B	DOP1 leucine zipper like protein B	476.402	259.184	679.293	1266.54	1378.53	1238.05	blue	0.923614	-0.891542
ENSG00000163374	902.733	-0.440024	0.248751	-1.76893	0.0769052	0.240542	YY1AP1	YY1 associated protein 1	761.772	720.011	816.678	1159.44	1016.93	941.573	blue	0.923601	-0.905195
ENSG00000126777	15478.3	-1.33525	0.527172	-2.53285	0.0113138	0.0682856	KTN1	kinectin 1	15073.9	4666.77	6620.24	24017.5	31967.1	10524.5	blue	0.923536	-0.702829
ENSG00000143256	173.44	-1.00544	0.375782	-2.6756	0.00745946	0.051867	PFDN2	prefoldin subunit 2	149.76	103.48	93.4981	211.537	304.259	178.106	blue	0.923532	-0.847975
ENSG00000186432	7439.43	-0.976611	0.487244	-2.00436	0.0450318	0.17201	KPNA4	karyopherin subunit alpha 4	8844.1	2364.09	3833.42	11459.1	11113.7	7022.16	blue	0.923464	-0.694537
ENSG00000174429	3097.92	-1.69271	0.710022	-2.38403	0.0171243	0.0906045	ABRA	actin binding Rho activating protein	3381.98	251.448	759.434	6064.95	4343.89	3785.84	blue	0.923311	-0.742722
ENSG00000136935	582.96	-0.338608	0.255171	-1.32698	0.184514	0.41305	GOLGA1	golgin A1	528.287	485.004	531.413	731.007	637.774	584.275	blue	0.923288	-0.849357
ENSG00000128739	312.903	-0.612924	0.361737	-1.69439	0.0901912	0.265716	SNRPN	small nuclear ribonucleoprotein polypeptide N	347.868	187.619	207.986	393.619	432.984	307.342	blue	0.923238	-0.720776
ENSG00000255529	569.781	-0.698592	0.395154	-1.7679	0.0770779	0.240803	POLR2M	RNA polymerase II subunit M	632.058	284.329	388.304	799.288	808.628	506.082	blue	0.923194	-0.678872
ENSG00000152601	9278.62	-1.04129	0.359771	-2.89431	0.00379994	0.0325854	MBNL1	muscleblind like splicing regulator 1	7186.12	5393.07	5626.11	15340.4	14737.9	7388.14	blue	0.923114	-0.801091
ENSG00000117395	262.449	-0.385343	0.309183	-1.24632	0.212645	0.448243	EBNA1BP2	EBNA1 binding protein 2	266.502	191.971	225.159	303.917	341.707	245.439	blue	0.923099	-0.699198
ENSG00000159208	254.029	-1.98053	0.500596	-3.95634	7.61075729632837e-05	0.00202649	CIART	circadian associated repressor of transcription	189.853	71.0823	48.6572	413.702	414.261	386.621	blue	0.922975	-0.899588
ENSG00000057294	173.849	-1.19535	0.451281	-2.6488	0.00807783	0.0545298	PKP2	plakophilin 2	148.581	53.6744	116.396	188.776	305.43	230.235	blue	0.922966	-0.811633
ENSG00000009307	43379.7	-1.05473	0.495241	-2.12974	0.0331932	0.141671	CSDE1	cold shock domain containing E1	47313.6	13769.2	23497.6	66318.1	75752.4	33627.3	blue	0.922904	-0.675378
ENSG00000157823	619.945	-0.71109	0.265203	-2.68131	0.00733347	0.0513022	AP3S2	adaptor related protein complex 3 subunit sigma 2	465.789	467.596	477.031	788.577	878.841	641.833	blue	0.92284	-0.933124
ENSG00000110696	2448.78	-0.556558	0.308712	-1.80284	0.0714132	0.229869	C11orf58	chromosome 11 open reading frame 58	2535.31	1695.82	1716.36	3424.75	2958.34	2362.08	blue	0.922753	-0.754304
ENSG00000110429	1559.47	-1.06872	0.352627	-3.03073	0.00243966	0.0238226	FBXO3	F-box protein 3	1163.88	889.738	967.42	2924.03	2030.35	1381.41	blue	0.922736	-0.834258
ENSG00000145425	3344.67	-0.559568	0.234697	-2.38421	0.0171156	0.0906045	RPS3A	ribosomal protein S3A	2742.85	2636.82	2732.44	4461.02	3792.71	3702.22	blue	0.922647	-0.95462
ENSG00000171766	956.685	-1.50298	0.454066	-3.31006	0.000932776	0.0121573	GATM	glycine amidinotransferase	641.492	304.155	552.402	2268	1067.25	906.821	blue	0.92262	-0.810091
ENSG00000005471	266.884	-1.69025	0.566858	-2.98179	0.00286573	0.0267464	ABCB4	ATP binding cassette subfamily B member 4	257.068	57.5428	65.8303	346.76	480.964	393.137	blue	0.922584	-0.831386
ENSG00000170634	845.885	-0.907592	0.46342	-1.95847	0.0501752	0.184883	ACYP2	acylphosphatase 2	912.711	288.681	564.805	1204.96	1380.87	723.284	blue	0.922576	-0.670751
ENSG00000288812	71.3605	-2.34528	0.501457	-4.67694	2.91187930903132e-06	0.000184485	NA	NA	23.5843	12.5724	35.3003	93.7188	153.3	109.687	blue	0.922569	-0.94474
ENSG00000107890	1052.85	-0.957184	0.302441	-3.16487	0.00155154	0.0172608	ANKRD26	ankyrin repeat domain 26	754.696	696.316	696.466	1755.22	1391.4	1023.02	blue	0.922547	-0.894684
ENSG00000121579	5186.67	-0.76586	0.39445	-1.94159	0.0521871	0.189452	NAA50	N-alpha-acetyltransferase 50, NatE catalytic subunit	5868.94	2418.73	3238.09	7931.29	6402.32	5260.65	blue	0.922387	-0.715473
ENSG00000129071	418.614	-0.50897	0.291508	-1.74599	0.0808123	0.248611	MBD4	methyl-CpG binding domain 4, DNA glycosylase	390.32	326.882	319.611	571.685	507.879	395.309	blue	0.922316	-0.806991
ENSG00000184787	1754.86	-0.513397	0.226713	-2.26453	0.0235418	0.112642	UBE2G2	ubiquitin conjugating enzyme E2 G2	1455.15	1363.14	1519.82	2043.07	2059.6	2088.4	blue	0.922228	-0.984134
ENSG00000198689	410.508	-0.540113	0.302263	-1.7869	0.0739539	0.234689	SLC9A6	solute carrier family 9 member A6	399.753	313.342	290.989	544.908	523.092	390.965	blue	0.922203	-0.79546
ENSG00000106153	2334.36	-0.899377	0.337181	-2.66734	0.00764542	0.0527514	CHCHD2	coiled-coil-helix-coiled-coil-helix domain containing 2	1991.69	1025.62	1872.83	2720.52	3243.87	3151.61	blue	0.922176	-0.83574
ENSG00000171421	196.188	-1.36185	0.391989	-3.47421	0.000512358	0.00801036	MRPL36	mitochondrial ribosomal protein L36	136.789	108.316	84.9116	289.189	373.303	184.622	blue	0.922169	-0.877652
ENSG00000169021	2915.02	-1.7623	0.427215	-4.12509	3.7058463627995e-05	0.00119502	UQCRFS1	ubiquinol-cytochrome c reductase, Rieske iron-sulfur polypeptide 1	1483.45	604.441	1895.72	3930.83	4863.47	4712.21	blue	0.92212	-0.884788
ENSG00000169764	6887.42	-0.945309	0.410991	-2.30007	0.0214443	0.105705	UGP2	UDP-glucose pyrophosphorylase 2	7388.95	2572.5	4165.44	10414.8	8157.66	8625.11	blue	0.922069	-0.763831
ENSG00000140986	6017.82	-2.52354	0.624512	-4.04082	5.32654098973465e-05	0.00155684	RPL3L	ribosomal protein L3 like	1938.63	326.398	3085.44	8608.74	13379.2	8768.47	blue	0.922046	-0.835633
ENSG00000188690	701.897	-0.667248	0.321958	-2.07247	0.0382217	0.15517	UROS	uroporphyrinogen III synthase	672.151	379.589	577.208	764.478	965.438	852.52	blue	0.922016	-0.799452
ENSG00000100731	3794.31	-0.738189	0.277159	-2.66342	0.00773512	0.0530813	PCNX1	pecanex 1	3226.33	2857.32	2449.08	5429	4962.94	3841.23	blue	0.921935	-0.888863
ENSG00000113811	526.169	-0.798181	0.42709	-1.86888	0.0616391	0.210523	SELENOK	selenoprotein K	607.295	226.303	320.565	674.775	813.309	514.77	blue	0.921819	-0.698646
ENSG00000036257	2180.51	-0.77577	0.307483	-2.52297	0.0116369	0.0695921	CUL3	cullin 3	2047.11	1409.56	1368.13	3359.15	2460.99	2438.1	blue	0.921797	-0.851919
ENSG00000144815	3236.65	-1.52369	0.565857	-2.69272	0.00708716	0.0500539	NXPE3	neurexophilin and PC-esterase domain family member 3	2478.71	458.892	2075.09	4211.99	6953.5	3241.75	blue	0.921715	-0.731438
ENSG00000115310	8770.85	-0.701466	0.296699	-2.36423	0.0180675	0.0938333	RTN4	reticulon 4	8668.4	5372.76	5999.15	11909	9693	10982.8	blue	0.921691	-0.849639
ENSG00000172115	3746.93	-1.37542	0.523802	-2.62585	0.00864337	0.056851	CYCS	cytochrome c, somatic	3188.59	722.428	2345.09	4415.49	7826.49	3983.49	blue	0.921644	-0.736364
ENSG00000198793	2483.15	-0.759798	0.339022	-2.24114	0.0250168	0.117328	MTOR	mechanistic target of rapamycin kinase	2198.05	1301.24	2034.06	2703.12	4040.8	2621.63	blue	0.921608	-0.777948
ENSG00000167191	1408.62	-0.973457	0.359418	-2.70842	0.00676037	0.0485255	GPRC5B	G protein-coupled receptor class C group 5 member B	1030.63	562.372	1260.32	2020.31	1851.3	1726.76	blue	0.921565	-0.830147
ENSG00000005194	283.062	-0.680639	0.286062	-2.37934	0.0173438	0.0912559	CIAPIN1	cytokine induced apoptosis inhibitor 1	227.588	191.971	233.745	309.272	400.218	335.578	blue	0.921445	-0.921885
ENSG00000239388	557.368	-2.60006	0.367955	-7.06625	1.59176400190375e-12	1.37152753460035e-09	ASB14	ankyrin repeat and SOCS box containing 14	168.627	97.6777	208.94	780.544	1041.5	1046.92	blue	0.921278	-0.970643
ENSG00000130433	862.742	-1.48072	0.365672	-4.04931	5.1369083921132e-05	0.00150961	CACNG6	calcium voltage-gated channel auxiliary subunit gamma 6	535.363	347.675	483.71	923.8	1800.98	1084.93	blue	0.921173	-0.900551
ENSG00000135837	5532.79	-0.680857	0.300697	-2.26426	0.023558	0.112669	CEP350	centrosomal protein 350	4879.58	3968.52	3904.98	8276.71	7158.29	5008.69	blue	0.921156	-0.808849
ENSG00000168894	326.33	-0.60152	0.281801	-2.13456	0.0327971	0.140565	RNF181	ring finger protein 181	306.595	238.392	233.745	361.487	422.452	395.309	blue	0.921145	-0.907138
ENSG00000100412	4367.87	-1.31917	0.478398	-2.75747	0.00582499	0.0439958	ACO2	aconitase 2	3117.84	928.906	3452.75	5993.99	7677.87	5035.84	blue	0.921138	-0.768545
ENSG00000041802	653.739	-0.3997	0.303611	-1.31649	0.188011	0.417155	LSG1	large 60S subunit nuclear export GTPase 1	676.868	444.869	570.529	839.453	778.202	612.511	blue	0.921098	-0.674619
ENSG00000108021	2034.9	-0.305815	0.271753	-1.12534	0.260445	0.50262	TASOR2	transcription activation suppressor family member 2	2101.36	1518.36	1841.34	2431.33	2386.1	1930.93	blue	0.921053	-0.66819
ENSG00000101132	248.869	-0.79907	0.402041	-1.98754	0.046863	0.176853	PFDN4	prefoldin subunit 4	268.861	121.855	155.512	396.297	287.876	262.815	blue	0.920947	-0.745614
ENSG00000107771	3476.78	-0.795111	0.409281	-1.9427	0.0520523	0.189146	CCSER2	coiled-coil serine rich protein 2	4044.7	1435.19	2148.55	4556.07	4768.68	3907.47	blue	0.920855	-0.721181
ENSG00000157741	2251.4	-0.50707	0.283393	-1.78928	0.0735696	0.23409	UBN2	ubinuclein 2	2262.91	1682.76	1634.31	3067.28	2582.69	2278.45	blue	0.920837	-0.795801
ENSG00000113282	1551.35	-0.676529	0.319751	-2.1158	0.0343621	0.144994	CLINT1	clathrin interactor 1	1432.74	1073	1077.14	2217.12	2161.41	1346.66	blue	0.920714	-0.769094
ENSG00000213619	1146.22	-1.39176	0.414922	-3.35426	0.000795766	0.0108285	NDUFS3	NADH:ubiquinone oxidoreductase core subunit S3	742.904	327.365	829.08	1305.37	2123.96	1548.65	blue	0.920714	-0.846542
ENSG00000234438	264.081	-3.06268	0.413753	-7.40219	1.33959731886544e-13	1.60312588031559e-10	KBTBD13	kelch repeat and BTB domain containing 13	64.8567	30.9474	75.371	370.859	511.39	531.06	blue	0.920703	-0.974316
ENSG00000180758	821.658	-1.63871	0.583167	-2.81002	0.0049539	0.0391747	GPR157	G protein-coupled receptor 157	663.897	151.352	384.487	922.461	2148.54	659.21	blue	0.920699	-0.728037
ENSG00000224078	13545.4	-1.12293	0.328854	-3.41467	0.000638597	0.00930719	NA	NA	10338.2	8139.17	7097.27	24670.8	17166.1	13860.8	blue	0.920686	-0.884354
ENSG00000115816	769.556	-0.768187	0.310815	-2.47153	0.0134537	0.0767404	CEBPZ	CCAAT enhancer binding protein zeta	687.481	495.642	525.689	1231.73	844.905	831.886	blue	0.920683	-0.848498
ENSG00000103356	520.929	-0.941851	0.280254	-3.3607	0.000777438	0.0106464	EARS2	glutamyl-tRNA synthetase 2, mitochondrial	386.782	290.615	394.028	609.172	717.35	727.628	blue	0.920603	-0.946379
ENSG00000116266	613.42	-0.329542	0.266191	-1.23799	0.215719	0.45176	STXBP3	syntaxin binding protein 3	606.116	511.116	514.24	689.503	767.67	591.877	blue	0.920518	-0.768032
ENSG00000152767	863.111	-0.539872	0.341069	-1.58288	0.113448	0.307433	FARP1	FERM, ARH/RhoGEF and pleckstrin domain protein 1	882.051	487.422	742.261	1067.06	1199.48	800.391	blue	0.920497	-0.674936
ENSG00000110075	2841.8	-0.534204	0.291344	-1.83358	0.066716	0.220216	PPP6R3	protein phosphatase 6 regulatory subunit 3	2823.04	2107.32	2035.02	3937.53	3410.05	2737.84	blue	0.920424	-0.780802
ENSG00000145332	709.597	-1.08504	0.336223	-3.22713	0.00125039	0.0148155	KLHL8	kelch like family member 8	494.09	444.385	425.512	1150.06	1123.42	620.113	blue	0.920389	-0.864059
ENSG00000283611	42.6834	-1.99528	0.616653	-3.23565	0.00121366	0.0144839	TMEM274P	transmembrane protein 274, pseudogene	23.5843	12.0888	16.2191	95.0576	83.0862	26.0643	blue	0.920364	-0.797278
ENSG00000158042	253.891	-0.592072	0.336042	-1.7619	0.0780869	0.243074	MRPL17	mitochondrial ribosomal protein L17	259.427	141.681	207.986	295.884	307.77	310.6	blue	0.920345	-0.782803
ENSG00000055950	357.818	-0.91183	0.335604	-2.71698	0.00658806	0.0476781	MRPL43	mitochondrial ribosomal protein L43	314.85	200.675	230.883	378.892	583.944	437.663	blue	0.920322	-0.863487
ENSG00000116539	5963.64	-0.503597	0.278099	-1.81085	0.0701639	0.227227	ASH1L	ASH1 like histone lysine methyltransferase	5656.69	4638.24	4505.08	8030.36	7405.2	5546.27	blue	0.920277	-0.78899
ENSG00000115593	7515.34	-1.14834	0.435282	-2.63815	0.00833592	0.0555582	SMYD1	SET and MYND domain containing 1	5913.75	1997.56	6108.86	11550.2	10300.3	9221.33	blue	0.920178	-0.773432
ENSG00000155975	833.085	-0.820472	0.327381	-2.50617	0.0122049	0.0717919	VPS37A	VPS37A subunit of ESCRT-I	781.818	554.635	471.307	1271.9	1069.59	849.262	blue	0.920023	-0.836345
ENSG00000154582	532.557	-0.620857	0.369537	-1.6801	0.0929387	0.271099	ELOC	elongin C	543.617	271.273	445.547	668.081	777.032	489.792	blue	0.919965	-0.676129
ENSG00000235296	29.7312	-1.47575	0.526747	-2.80164	0.00508443	0.0398558	NA	NA	15.3298	13.0559	19.0813	38.8264	57.3412	34.7524	blue	0.919958	-0.926443
ENSG00000228794	1440.49	-1.92322	0.335746	-5.7282	1.01500593444616e-08	2.00589383797292e-06	LINC01128	long intergenic non-protein coding RNA 1128	524.75	459.859	819.54	2193.02	2728.97	1916.81	blue	0.919947	-0.958749
ENSG00000172318	245.089	-3.66701	0.668534	-5.48515	4.13123186872198e-08	6.26696237212255e-06	B3GALT1	beta-1,3-galactosyltransferase 1	34.1972	9.18751	64.8763	812.676	272.663	276.933	blue	0.919901	-0.911185
ENSG00000070371	3005.99	-1.38518	0.325163	-4.25996	2.04462129469173e-05	0.00075948	CLTCL1	clathrin heavy chain like 1	2001.12	1222.91	1770.74	5205.41	3322.28	4513.47	blue	0.919754	-0.924816
ENSG00000172809	2603.96	-1.2047	0.248879	-4.84052	1.29502962232717e-06	9.55350448443482e-05	RPL38	ribosomal protein L38	1557.74	1589.44	1579.93	4178.52	3592.6	3125.54	blue	0.919729	-0.97981
ENSG00000149657	766.885	-0.919073	0.318493	-2.88569	0.00390558	0.0332399	LSM14B	LSM family member 14B	614.37	365.566	613.462	894.345	1043.84	1069.72	blue	0.919698	-0.879449
ENSG00000286773	213.72	-1.16358	0.527314	-2.20661	0.0273412	0.1242	NA	NA	208.721	43.5198	145.018	336.049	279.685	269.331	blue	0.919645	-0.743542
ENSG00000156599	1177.68	-0.658101	0.331261	-1.98665	0.0469607	0.177102	ZDHHC5	zinc finger DHHC-type palmitoyltransferase 5	1049.5	726.78	965.511	1455.32	1837.26	1031.71	blue	0.919642	-0.738056
ENSG00000162852	1153.1	-1.35528	0.397983	-3.40536	0.000660765	0.00952076	CNST	consortin, connexin sorting protein	755.876	509.665	679.293	2533.09	1393.74	1046.92	blue	0.919604	-0.837574
ENSG00000169599	474.657	-0.841439	0.338715	-2.48421	0.0129838	0.0749221	NFU1	NFU1 iron-sulfur cluster scaffold	412.725	320.596	287.173	666.742	736.074	424.631	blue	0.919565	-0.81575
ENSG00000114062	5543.66	-0.695948	0.360897	-1.92838	0.0538073	0.193339	UBE3A	ubiquitin protein ligase E3A	6121.3	3027.53	3548.16	8306.16	6593.07	5665.73	blue	0.919552	-0.732315
ENSG00000185651	794.781	-0.572996	0.308549	-1.85707	0.0633019	0.213896	UBE2L3	ubiquitin conjugating enzyme E2 L3	727.574	556.57	633.498	962.626	1174.91	713.51	blue	0.919531	-0.757511
ENSG00000120029	536.735	-0.538782	0.333345	-1.61629	0.106032	0.294112	ARMH3	armadillo like helical domain containing 3	557.768	339.454	416.925	625.238	778.202	502.824	blue	0.919529	-0.701668
ENSG00000213160	349.277	-1.21281	0.318048	-3.81331	0.000137117	0.00305443	KLHL23	kelch like family member 23	202.825	199.707	228.975	615.866	484.475	363.814	blue	0.919524	-0.929786
ENSG00000100216	567.152	-0.382577	0.302231	-1.26584	0.20557	0.439522	TOMM22	translocase of outer mitochondrial membrane 22	621.445	397.964	458.904	684.147	682.243	558.211	blue	0.919494	-0.684349
ENSG00000118518	1496.28	-0.595671	0.316968	-1.87928	0.0602066	0.207406	RNF146	ring finger protein 146	1484.63	958.886	1132.47	2258.62	1661.72	1481.32	blue	0.919285	-0.754956
ENSG00000228174	39.0997	-1.05393	0.517274	-2.03747	0.0416025	0.163832	NA	NA	25.9427	17.4079	33.3922	57.5701	65.5328	34.7524	blue	0.919261	-0.802543
ENSG00000117143	846.356	-0.573197	0.274502	-2.08814	0.0367855	0.151452	UAP1	UDP-N-acetylglucosamine pyrophosphorylase 1	790.073	662.951	588.657	992.08	1153.85	890.53	blue	0.919225	-0.868559
ENSG00000100804	1225.8	-0.963282	0.394261	-2.44326	0.0145553	0.0808917	PSMB5	proteasome 20S subunit beta 5	1119.07	505.797	870.105	1302.69	2194.18	1362.95	blue	0.919068	-0.769074
ENSG00000203705	435.114	-1.01715	0.26533	-3.83352	0.000126321	0.00288251	TATDN3	TatD DNase domain containing 3	283.011	252.898	328.198	558.296	606.178	582.103	blue	0.919041	-0.977029
ENSG00000138107	1959.51	-0.584734	0.339826	-1.72068	0.0853081	0.257659	ACTR1A	actin related protein 1A	2107.25	1106.37	1491.2	2206.41	2837.8	2008.04	blue	0.919004	-0.709696
ENSG00000123728	633.435	-0.835575	0.322715	-2.5892	0.00961982	0.0609472	RAP2C	RAP2C, member of RAS oncogene family	602.578	336.553	427.42	843.469	718.52	872.068	blue	0.918744	-0.861659
ENSG00000121864	527.212	-0.596444	0.274814	-2.17035	0.0299801	0.132147	ZNF639	zinc finger protein 639	466.968	425.043	367.314	666.742	697.456	539.748	blue	0.918591	-0.890293
ENSG00000133872	1731.85	-0.3279	0.273966	-1.19686	0.23136	0.469829	SARAF	store-operated calcium entry associated regulatory factor	1811.27	1337.51	1459.72	2048.43	2104.07	1630.11	blue	0.918546	-0.686655
ENSG00000160007	3069.28	-0.528976	0.327221	-1.61657	0.105971	0.294013	ARHGAP35	Rho GTPase activating protein 35	3160.29	1798.82	2580.74	3538.55	4378.99	2958.3	blue	0.91853	-0.688729
ENSG00000134294	6363.66	-1.15977	0.389823	-2.97511	0.00292883	0.0272057	SLC38A2	solute carrier family 38 member 2	5664.94	2313.8	3828.65	10576.8	6844.67	8953.09	blue	0.91852	-0.828726
ENSG00000102144	5253.67	-1.70492	0.431009	-3.95564	7.63308476406885e-05	0.00202993	PGK1	phosphoglycerate kinase 1	2699.22	2018.83	2681.87	7277.93	12783.6	4060.6	blue	0.918424	-0.843268
ENSG00000198522	268.021	-0.60936	0.299367	-2.03549	0.0418014	0.164273	GPN1	GPN-loop GTPase 1	257.068	191.487	188.904	364.164	293.727	312.772	blue	0.918412	-0.87412
ENSG00000168779	31.8754	-2.70772	0.561785	-4.81986	1.43657071294291e-06	0.000103843	SHOX2	short stature homeobox 2	9.4337	9.18751	6.67844	50.8759	74.8946	40.1825	blue	0.918409	-0.963494
ENSG00000266100	12.445	-1.12527	0.766113	-1.4688	0.141887	0.353094	LOC101927557	uncharacterized LOC101927557	12.9713	4.35198	6.67844	21.4214	14.0427	15.2042	blue	0.918214	-0.786363
ENSG00000164068	2067.29	-1.76439	0.463516	-3.80654	0.000140922	0.00311344	RNF123	ring finger protein 123	1233.46	395.546	1193.53	2274.69	4011.54	3294.96	blue	0.91821	-0.853008
ENSG00000165283	685.298	-1.12517	0.30168	-3.72968	0.000191723	0.00392204	STOML2	stomatin like 2	428.054	355.895	509.469	811.337	1147.99	859.036	blue	0.918181	-0.93362
ENSG00000234814	30.3766	-1.25697	0.514637	-2.44244	0.0145884	0.0810063	NA	NA	24.7635	13.5395	16.2191	40.1652	39.7878	47.7846	blue	0.918143	-0.931789
ENSG00000105357	2476.8	-1.24877	0.503485	-2.48025	0.0131291	0.0754777	MYH14	myosin heavy chain 14	2320.69	540.612	1541.77	2871.81	4710.17	2875.76	blue	0.918127	-0.735846
ENSG00000071051	468.613	-0.630882	0.30346	-2.07896	0.0376212	0.153747	NCK2	NCK adaptor protein 2	385.603	297.869	420.742	520.809	689.264	497.394	blue	0.918083	-0.831897
ENSG00000181991	286.65	-0.641973	0.269117	-2.38548	0.0170567	0.0904462	MRPS11	mitochondrial ribosomal protein S11	213.438	210.346	248.056	364.164	358.09	325.804	blue	0.918061	-0.962869
ENSG00000123066	5578.71	-0.408231	0.255103	-1.60026	0.109541	0.30055	MED13L	mediator complex subunit 13L	5240.42	4660.49	4483.14	7118.61	6634.02	5335.58	blue	0.917947	-0.815272
ENSG00000115484	1025.96	-0.359623	0.277365	-1.29657	0.194779	0.425739	CCT4	chaperonin containing TCP1 subunit 4	1114.36	763.53	819.54	1192.91	1177.25	1088.18	blue	0.9179	-0.738347
ENSG00000133706	3182.84	-0.673858	0.250765	-2.68721	0.00720521	0.0506552	LARS1	leucyl-tRNA synthetase 1	2594.27	2524.63	2239.19	3975.02	4391.87	3372.07	blue	0.917866	-0.932924
ENSG00000104219	1162.93	-1.02953	0.46966	-2.19207	0.0283745	0.127363	ZDHHC2	zinc finger DHHC-type palmitoyltransferase 2	1292.42	452.606	550.494	2085.91	1562.25	1033.88	blue	0.91785	-0.716268
ENSG00000110619	39.9194	-0.957588	0.579565	-1.65225	0.098483	0.280823	CARS1	cysteinyl-tRNA synthetase 1	48.3477	14.9901	19.0813	56.2313	58.5114	42.3545	blue	0.917801	-0.724223
ENSG00000138326	7333.48	-0.795209	0.264325	-3.00845	0.00262584	0.0250612	RPS24	ribosomal protein S24	5684.99	5261.54	5139.54	11323.9	8645.65	7945.27	blue	0.917643	-0.924714
ENSG00000157540	3974.47	-0.543836	0.330513	-1.64543	0.0998814	0.282986	DYRK1A	dual specificity tyrosine phosphorylation regulated kinase 1A	4310.02	2518.83	2874.59	5491.92	4984	3667.46	blue	0.917624	-0.69351
ENSG00000178307	459.981	-1.24806	0.443377	-2.81489	0.00487939	0.0388995	TMEM11	transmembrane protein 11	336.076	173.596	309.116	547.586	998.205	395.309	blue	0.917603	-0.770084
ENSG00000198837	1204.76	-0.994867	0.352843	-2.81957	0.00480877	0.038522	DENND4B	DENN domain containing 4B	1022.38	518.853	875.83	1286.63	1896.94	1627.93	blue	0.917601	-0.838653
ENSG00000170745	626.596	-1.52864	0.478925	-3.19181	0.00141384	0.0161714	KCNS3	potassium voltage-gated channel modifier subfamily S member 3	422.158	205.994	340.6	736.362	1550.55	503.91	blue	0.917483	-0.780565
ENSG00000223784	113.509	-1.10896	0.61196	-1.81214	0.0699645	0.226933	NA	NA	130.893	19.3421	66.7844	180.743	163.832	119.461	blue	0.917434	-0.689154
ENSG00000279348	298.394	-0.87008	0.37533	-2.31817	0.02044	0.1023	NA	NA	287.728	170.694	175.548	510.098	348.728	297.567	blue	0.917335	-0.790504
ENSG00000170290	15883.7	-1.32112	0.60274	-2.19186	0.0283896	0.127404	SLN	sarcolipin	16584.5	2237.4	8419.6	24357.5	29788.2	13915.1	blue	0.917269	-0.676953
ENSG00000011007	1229.51	-0.860942	0.28619	-3.00829	0.00262721	0.0250633	ELOA	elongin A	895.023	876.198	848.162	1638.74	1915.66	1203.3	blue	0.917231	-0.902289
ENSG00000120688	670.773	-0.857606	0.406915	-2.10758	0.0350674	0.147098	WBP4	WW domain binding protein 4	760.592	315.277	356.819	1008.15	835.543	748.263	blue	0.917216	-0.756351
ENSG00000101182	1932.64	-0.923421	0.336373	-2.74523	0.00604684	0.0451491	PSMA7	proteasome 20S subunit alpha 7	1751.13	950.665	1303.25	2028.34	3001.64	2560.82	blue	0.917197	-0.84348
ENSG00000070540	936.48	-0.8753	0.455507	-1.9216	0.0546566	0.195282	WIPI1	WD repeat domain, phosphoinositide interacting 1	1037.71	308.023	638.268	1194.25	1499.06	941.573	blue	0.917188	-0.684766
ENSG00000108561	971.541	-0.904739	0.39802	-2.2731	0.0230201	0.110859	C1QBP	complement C1q binding protein	867.901	339.938	823.356	1330.81	1280.23	1187.01	blue	0.917148	-0.761454
ENSG00000161204	873.924	-0.896667	0.295424	-3.03519	0.00240385	0.0235906	ABCF3	ATP binding cassette subfamily F member 3	581.352	495.158	756.572	1092.49	1303.63	1014.34	blue	0.91708	-0.910189
ENSG00000010072	282.207	-0.668444	0.379033	-1.76355	0.0778073	0.242624	SPRTN	SprT-like N-terminal domain	283.011	158.122	213.71	428.429	372.133	237.837	blue	0.917021	-0.685795
ENSG00000067141	1697.58	-0.985208	0.33782	-2.91637	0.00354131	0.0310367	NEO1	neogenin 1	1191.01	820.106	1408.2	2905.28	1963.64	1897.26	blue	0.916976	-0.853557
ENSG00000163827	5473.65	-1.64885	0.623002	-2.64662	0.00813013	0.0547099	LRRC2	leucine rich repeat containing 2	5075.33	538.195	2328.87	6882.98	10512.2	7504.35	blue	0.916962	-0.744716
ENSG00000164983	1583.2	-1.09554	0.371545	-2.9486	0.00319217	0.0288313	TMEM65	transmembrane protein 65	1351.38	575.912	1102.9	1909.19	2168.43	2391.4	blue	0.916898	-0.840853
ENSG00000143702	47.2753	-0.854871	0.431725	-1.98013	0.0476891	0.178936	CEP170	centrosomal protein 170	37.7348	32.8816	30.53	57.5701	76.0648	48.8706	blue	0.916881	-0.88541
ENSG00000108424	2639.24	-0.427911	0.294614	-1.45244	0.146378	0.359783	KPNB1	karyopherin subunit beta 1	2663.84	1867	2222.01	3522.49	3165.47	2394.66	blue	0.91688	-0.690247
ENSG00000152223	1825.86	-0.279447	0.229948	-1.21526	0.224266	0.461714	EPG5	ectopic P-granules autophagy protein 5 homolog	1778.25	1572.03	1599.01	2032.36	1928.54	2044.96	blue	0.916834	-0.915467
ENSG00000101400	2941.69	-1.55294	0.49614	-3.13005	0.00174779	0.0188024	SNTA1	syntrophin alpha 1	2044.76	591.385	1851.84	3127.53	6396.47	3638.14	blue	0.916827	-0.790205
ENSG00000143155	730.073	-0.669083	0.34404	-1.94478	0.0518014	0.188742	TIPRL	TOR signaling pathway regulator	803.044	422.142	467.491	996.097	855.437	836.23	blue	0.916822	-0.771835
ENSG00000107959	1402.4	-0.513993	0.299685	-1.71511	0.0863246	0.259492	PITRM1	pitrilysin metallopeptidase 1	1390.29	958.886	1117.21	2020.31	1536.51	1391.18	blue	0.916727	-0.752597
ENSG00000143365	1086.87	-2.14877	0.433187	-4.96038	7.03562483483283e-07	6.18485324624167e-05	RORC	RAR related orphan receptor C	475.223	182.783	543.816	1490.13	1705.02	2124.24	blue	0.91642	-0.917625
ENSG00000211460	1000.87	-0.542175	0.324145	-1.67263	0.0944001	0.273434	TSN	translin	1116.71	640.708	688.833	1296	1202.99	1059.95	blue	0.916417	-0.738954
ENSG00000069956	1620.13	-1.61005	0.50142	-3.21098	0.00132282	0.0154561	MAPK6	mitogen-activated protein kinase 6	1116.71	513.05	769.929	2016.29	4160.16	1144.66	blue	0.916404	-0.761186
ENSG00000122034	1530.32	-0.701697	0.385758	-1.81901	0.0689102	0.224738	GTF3A	general transcription factor IIIA	1583.68	731.616	1182.08	1898.48	2417.69	1368.38	blue	0.916297	-0.67353
ENSG00000213659	54.7637	-1.25743	0.471235	-2.66837	0.00762201	0.0526637	RSU1P3	Ras suppressor protein 1 pseudogene 3	38.914	30.4638	27.6678	101.752	83.0862	46.6985	blue	0.916154	-0.840673
ENSG00000147684	2250.18	-0.97206	0.358593	-2.71076	0.00671289	0.0482652	NDUFB9	NADH:ubiquinone oxidoreductase subunit B9	1681.56	935.192	1943.43	2606.72	3614.84	2719.38	blue	0.916089	-0.822805
ENSG00000198954	607.689	-0.632815	0.34667	-1.82541	0.0679387	0.222818	KIFBP	kinesin family binding protein	619.087	379.106	432.19	925.138	745.435	545.178	blue	0.916013	-0.716648
ENSG00000069869	3555.26	-2.00423	0.624192	-3.21092	0.00132311	0.0154561	NEDD4	NEDD4 E3 ubiquitin protein ligase	2584.84	719.527	953.109	5114.37	10088.5	1871.2	blue	0.91598	-0.729022
ENSG00000164610	222.827	-0.77433	0.329883	-2.34729	0.0189107	0.0968928	RP9	RP9 pre-mRNA splicing factor	175.703	117.503	201.307	277.14	279.685	285.621	blue	0.91595	-0.873498
ENSG00000081307	805.865	-0.420401	0.276247	-1.52183	0.128051	0.332066	UBA5	ubiquitin like modifier activating enzyme 5	792.431	624.267	651.625	1083.12	881.182	802.563	blue	0.915922	-0.781286
ENSG00000120860	327.145	-0.513292	0.287681	-1.78424	0.0743845	0.235575	WASHC3	WASH complex subunit 3	317.208	234.04	258.551	342.743	424.793	385.534	blue	0.915854	-0.854923
ENSG00000122565	959.859	-0.491798	0.283428	-1.73518	0.0827091	0.252533	CBX3	chromobox 3	859.646	735.484	798.55	1305.37	1191.29	868.81	blue	0.915766	-0.780307
ENSG00000004468	549.34	-2.95545	0.449183	-6.5796	4.71710984544928e-11	2.30934689047325e-08	CD38	CD38 molecule	101.412	64.3126	211.802	1081.78	924.48	912.251	blue	0.915764	-0.960385
ENSG00000142453	1135.57	-1.45454	0.460149	-3.16102	0.00157218	0.0173674	CARM1	coactivator associated arginine methyltransferase 1	852.571	272.24	698.374	1190.23	2203.54	1596.44	blue	0.915735	-0.813554
ENSG00000180304	1544.58	-0.933793	0.32061	-2.91255	0.00358491	0.0313404	OAZ2	ornithine decarboxylase antizyme 2	1249.97	764.497	1171.59	1638.74	2396.63	2046.05	blue	0.915654	-0.867044
ENSG00000170417	2605.84	-1.65453	0.280163	-5.90559	3.51389443321525e-09	8.6014545438511e-07	TMEM182	transmembrane protein 182	1282.98	1003.86	1483.57	4286.97	3433.45	4144.22	blue	0.91562	-0.974686
ENSG00000175600	92.4678	-1.6498	0.391264	-4.21661	2.48005610514681e-05	0.000878666	SUGCT	succinyl-CoA:glutarate-CoA transferase	42.4517	37.7171	54.3816	120.496	181.385	118.375	blue	0.915482	-0.950797
ENSG00000169139	740.361	-0.989301	0.341501	-2.89692	0.00376849	0.0323672	UBE2V2	ubiquitin conjugating enzyme E2 V2	602.578	483.07	402.614	1218.34	1057.89	677.672	blue	0.915471	-0.844532
ENSG00000178104	54796.3	-1.12995	0.423818	-2.66612	0.00767312	0.0528471	PDE4DIP	phosphodiesterase 4D interacting protein	50222.7	15805.9	37086.3	79620.8	67806.5	78235.3	blue	0.91547	-0.785588
ENSG00000259935	39.1419	-0.824604	0.502479	-1.64107	0.100783	0.284401	NA	NA	35.3764	20.3092	29.5759	66.942	46.8091	35.8384	blue	0.915407	-0.74836
ENSG00000143761	1913.15	-0.564887	0.253598	-2.22749	0.0259145	0.120177	ARF1	ADP ribosylation factor 1	1620.24	1463.72	1546.54	2072.52	2680.99	2094.92	blue	0.915402	-0.907114
ENSG00000146872	1103.52	-0.493934	0.262074	-1.88471	0.0594687	0.205686	TLK2	tousled like kinase 2	945.729	906.662	896.819	1405.78	1415.98	1050.17	blue	0.915377	-0.857481
ENSG00000139180	600.594	-1.08073	0.393699	-2.74506	0.00604989	0.0451562	NDUFA9	NADH:ubiquinone oxidoreductase subunit A9	466.968	199.224	492.296	807.321	800.436	837.316	blue	0.91535	-0.823187
ENSG00000100897	1147.26	-1.01985	0.344506	-2.96031	0.00307327	0.0281568	DCAF11	DDB1 and CUL4 associated factor 11	828.987	478.718	967.42	1364.28	1708.53	1535.62	blue	0.915348	-0.860533
ENSG00000186567	137.857	-1.6702	0.350856	-4.76037	1.93238894174232e-06	0.000130488	CEACAM19	CEA cell adhesion molecule 19	58.9607	63.3455	75.371	210.198	257.45	161.816	blue	0.915296	-0.962764
ENSG00000172336	200.127	-1.0528	0.333581	-3.15605	0.00159922	0.0176109	POP7	POP7 homolog, ribonuclease P/MRP subunit	129.713	100.579	161.237	238.314	312.451	258.471	blue	0.915155	-0.922628
ENSG00000286400	4.93386	-6.03361	1.78664	-3.37708	0.000732608	NA	NA	NA	0	0	0	13.3884	14.0427	2.17203	blue	0.915005	-0.897293
ENSG00000169714	9183.3	-1.10251	0.453783	-2.42959	0.0151158	0.0830425	CNBP	CCHC-type zinc finger nucleic acid binding protein	8912.49	3720.46	4875.26	18488	11733.9	7369.68	blue	0.914998	-0.71781
ENSG00000134419	1633.24	-1.07425	0.288673	-3.72134	0.000198169	0.00400446	RPS15A	ribosomal protein S15a	1051.86	1088.96	1014.17	2444.72	2567.48	1632.28	blue	0.914989	-0.927922
ENSG00000106460	1731.1	-1.04572	0.339059	-3.08419	0.00204107	0.0210166	TMEM106B	transmembrane protein 106B	1369.07	1088.48	932.119	3063.27	2295.99	1637.71	blue	0.91489	-0.855802
ENSG00000107815	177.231	-1.11681	0.329601	-3.38837	0.000703089	0.0099183	TWNK	twinkle mtDNA helicase	108.488	92.3586	135.477	215.553	286.706	224.805	blue	0.914845	-0.939919
ENSG00000101181	497.513	-0.432403	0.281251	-1.53742	0.124189	0.325842	MTG2	mitochondrial ribosome associated GTPase 2	450.459	335.586	485.618	566.329	592.136	554.952	blue	0.914791	-0.807688
ENSG00000238156	42.4015	-1.69262	0.499132	-3.39113	0.000696045	0.00987064	NA	NA	20.0466	13.0559	27.6678	78.9916	53.8305	60.8167	blue	0.914785	-0.936684
ENSG00000181061	546.037	-0.859663	0.417171	-2.0607	0.0393321	0.158217	HIGD1A	HIG1 hypoxia inducible domain family member 1A	550.693	235.974	378.763	622.561	971.289	516.942	blue	0.914773	-0.707726
ENSG00000220937	10.6807	-2.0407	0.794617	-2.56815	0.0102242	0.0635245	NA	NA	4.71685	4.83553	2.86219	18.7438	19.8939	13.0322	blue	0.914724	-0.960262
ENSG00000120729	11492	-1.28136	0.552121	-2.32079	0.0202983	0.10178	MYOT	myotilin	11303.9	1967.09	6829.18	21932.9	14973.1	11946.1	blue	0.914579	-0.703258
ENSG00000254343	412.749	-2.17506	0.422925	-5.1429	2.70536422517783e-07	2.89302992216868e-05	NA	NA	124.997	122.822	201.307	933.172	717.35	376.846	blue	0.914541	-0.916182
ENSG00000162409	6726.37	-1.55352	0.334383	-4.64593	3.38542544793994e-06	0.000204594	PRKAA2	protein kinase AMP-activated catalytic subunit alpha 2	4785.25	3131.97	2339.36	9820.39	10382.3	9899.01	blue	0.914455	-0.937578
ENSG00000214097	1150.05	-2.81293	1.14997	-2.44608	0.0144418	0.080417	SMCO1	single-pass membrane protein with coiled-coil domains 1	333.717	14.023	512.332	1642.76	2553.44	1844.05	blue	0.914312	-0.817268
ENSG00000116209	2080.6	-0.328585	0.261931	-1.25447	0.209672	0.444347	TMEM59	transmembrane protein 59	2075.42	1711.29	1747.84	2427.32	2574.5	1947.22	blue	0.914276	-0.731113
ENSG00000169752	93.5041	-2.95373	0.668394	-4.41914	9.90940868922224e-06	0.000453038	NRG4	neuregulin 4	37.7348	18.375	8.58656	247.685	195.428	53.2146	blue	0.914217	-0.839703
ENSG00000146352	20.8857	-1.55514	0.709413	-2.19215	0.028369	0.127363	CLVS2	clavesin 2	18.8674	7.73685	5.72438	42.8429	32.7664	17.3762	blue	0.914197	-0.784225
ENSG00000188419	578.986	-0.466497	0.310568	-1.50208	0.133077	0.338963	CHM	CHM Rab escort protein	610.832	416.339	432.19	765.817	706.818	541.92	blue	0.91411	-0.713375
ENSG00000078061	1069.87	-1.08349	0.370826	-2.92182	0.00347993	0.030684	ARAF	A-Raf proto-oncogene, serine/threonine kinase	884.41	450.188	725.088	1093.83	1887.58	1378.15	blue	0.914109	-0.832332
ENSG00000125686	938.087	-0.185035	0.231635	-0.798822	0.424393	0.665606	MED1	mediator complex subunit 1	869.08	850.086	914.946	1032.25	992.354	969.809	blue	0.913817	-0.914501
ENSG00000225386	27.8891	-3.85426	0.786893	-4.89807	9.67824900578559e-07	7.6365993345651e-05	LOC105377003	uncharacterized LOC105377003	7.07528	0.967106	3.81625	29.4545	76.0648	49.9566	blue	0.913771	-0.933837
ENSG00000112992	10077.3	-1.64475	0.492158	-3.34192	0.000832021	0.011132	NNT	nicotinamide nucleotide transhydrogenase	6714.44	2038.18	5899.92	10125.6	22652.1	13033.2	blue	0.913735	-0.803933
ENSG00000164975	919.069	-0.4802	0.296721	-1.61836	0.105586	0.293224	SNAPC3	small nuclear RNA activating complex polypeptide 3	911.532	676.974	714.593	1282.61	1070.76	857.95	blue	0.913719	-0.741709
ENSG00000187715	2164.95	-1.62519	0.391589	-4.15025	3.32107069620755e-05	0.00110571	KBTBD12	kelch repeat and BTB domain containing 12	1219.31	623.784	1338.55	2341.63	4181.23	3285.19	blue	0.913503	-0.892297
ENSG00000250317	389.007	-1.27014	0.474732	-2.6755	0.00746185	0.051867	SMIM20	small integral membrane protein 20	273.577	130.076	281.448	548.924	813.309	286.707	blue	0.913389	-0.733571
ENSG00000168556	131.113	-1.45773	0.43693	-3.33629	0.000849031	0.0113104	ING2	inhibitor of growth family member 2	82.5449	51.7402	76.325	290.528	149.789	135.752	blue	0.913373	-0.855932
ENSG00000050393	361.078	-0.429637	0.258008	-1.66521	0.0958719	0.276281	MCUR1	mitochondrial calcium uniporter regulator 1	306.595	312.859	303.392	440.478	430.644	372.502	blue	0.913365	-0.939824
ENSG00000104848	1045.83	-2.2727	0.615705	-3.69121	0.000223188	0.00436198	KCNA7	potassium voltage-gated channel subfamily A member 7	441.026	89.4573	546.678	1069.73	2869.4	1258.69	blue	0.913208	-0.813184
ENSG00000106070	1834.72	-0.805053	0.384259	-2.09508	0.0361638	0.149895	GRB10	growth factor receptor bound protein 10	1752.31	780.455	1475.94	2040.39	2994.61	1964.6	blue	0.913199	-0.728538
ENSG00000007168	4436.6	-0.622482	0.344533	-1.80674	0.0708029	0.228421	PAFAH1B1	platelet activating factor acetylhydrolase 1b regulatory subunit 1	4973.92	2705.48	2803.99	6078.33	5603.05	4454.82	blue	0.913066	-0.728459
ENSG00000285155	407.615	-1.7477	0.690235	-2.53204	0.0113401	0.0683868	NA	NA	353.764	23.6941	185.088	574.362	665.86	642.919	blue	0.912983	-0.760498
ENSG00000139726	918.167	-0.578175	0.340664	-1.6972	0.0896585	0.26482	DENR	density regulated re-initiation and release factor	913.89	561.405	735.582	1135.34	1365.66	797.133	blue	0.912955	-0.682826
ENSG00000135108	1076.49	-0.925554	0.357093	-2.59191	0.00954448	0.0606662	FBXO21	F-box protein 21	939.833	556.086	732.72	1931.95	1136.29	1162.03	blue	0.912929	-0.807812
ENSG00000167881	867.709	-0.789321	0.352867	-2.23688	0.0252944	0.118141	SRP68	signal recognition particle 68	788.894	386.359	734.628	1215.67	994.694	1086.01	blue	0.912871	-0.786932
ENSG00000108588	1368.22	-0.637076	0.345202	-1.84552	0.0649622	0.216752	CCDC47	coiled-coil domain containing 47	1392.65	832.678	988.409	2123.4	1640.66	1231.54	blue	0.912819	-0.709796
ENSG00000169371	178.898	-0.663102	0.325939	-2.03443	0.0419078	0.164453	SNUPN	snurportin 1	133.251	117.503	165.053	249.024	229.365	179.192	blue	0.912815	-0.853794
ENSG00000248476	50.5494	-1.04715	0.493213	-2.12311	0.0337445	0.143201	NA	NA	44.8101	24.1777	30.53	96.3965	58.5114	48.8706	blue	0.912793	-0.783913
ENSG00000125166	4537.67	-1.95505	0.604868	-3.2322	0.00122842	0.0146357	GOT2	glutamic-oxaloacetic transaminase 2	2694.5	336.069	2553.07	7024.89	7511.7	7105.78	blue	0.912786	-0.783978
ENSG00000070010	468.922	-0.508013	0.299226	-1.69775	0.0895544	0.264719	UFD1	ubiquitin recognition factor in ER associated degradation 1	448.101	325.915	388.304	669.42	498.517	483.276	blue	0.912666	-0.781507
ENSG00000111046	2575.15	-1.39561	0.327425	-4.26238	2.02264854832477e-05	0.000755677	MYF6	myogenic factor 6	1679.2	959.853	1618.09	3762.14	3124.51	4307.13	blue	0.912641	-0.925893
ENSG00000279133	298.286	-0.747793	0.347544	-2.15165	0.0314248	0.136125	NA	NA	300.699	180.365	187.95	455.206	328.834	336.664	blue	0.912607	-0.807922
ENSG00000112130	255.724	-0.524231	0.343223	-1.52738	0.126667	0.329932	RNF8	ring finger protein 8	238.201	147.967	244.24	306.594	347.558	249.783	blue	0.912594	-0.709481
ENSG00000072422	4001.65	-2.58668	0.338633	-7.6386	2.19594951240996e-14	2.89913508253676e-11	RHOBTB1	Rho related BTB domain containing 1	1103.74	1239.35	1082.86	6608.51	9425.02	4550.39	blue	0.912562	-0.970868
ENSG00000167693	1228.55	-1.05788	0.484779	-2.18218	0.0290963	0.129842	NXN	nucleoredoxin	1219.31	357.346	816.678	1452.64	2386.1	1139.23	blue	0.912478	-0.691296
ENSG00000170027	7562.58	-0.731889	0.325569	-2.24803	0.0245745	0.11595	YWHAG	tyrosine 3-monooxygenase/tryptophan 5-monooxygenase activation protein gamma	7371.26	5161.45	4521.3	9749.43	11350	7221.98	blue	0.912432	-0.792
ENSG00000178966	113.648	-0.712225	0.419036	-1.69967	0.0891922	0.264131	RMI1	RecQ mediated genome instability 1	104.95	48.8389	105.901	140.578	155.64	125.977	blue	0.912287	-0.735463
ENSG00000100567	1009.97	-0.570786	0.307501	-1.85621	0.0634232	0.214117	PSMA3	proteasome 20S subunit alpha 3	1038.89	712.274	687.879	1424.53	1166.72	1029.54	blue	0.912266	-0.77947
ENSG00000088247	891.013	-0.406888	0.262727	-1.54871	0.12145	0.321602	KHSRP	KH-type splicing regulatory protein	810.119	651.83	837.667	939.866	1128.1	978.497	blue	0.912245	-0.828716
ENSG00000184612	65.1243	-1.71799	0.508371	-3.3794	0.000726455	0.0101351	NA	NA	38.914	28.5296	23.8516	141.917	106.491	51.0426	blue	0.912208	-0.843392
ENSG00000204104	457.461	-1.09965	0.33279	-3.30435	0.000951983	0.0123163	TRAF3IP1	TRAF3 interacting protein 1	334.897	289.648	249.01	577.04	825.011	469.157	blue	0.912185	-0.891645
ENSG00000059691	444.83	-0.823842	0.320589	-2.56977	0.0101765	0.0634769	GATB	glutamyl-tRNA amidotransferase subunit B	334.897	229.204	400.706	523.486	621.391	559.297	blue	0.912176	-0.86916
ENSG00000167088	424.056	-0.76614	0.411106	-1.86361	0.0623767	0.212184	SNRPD1	small nuclear ribonucleoprotein D1 polypeptide	477.581	220.5	245.194	613.189	613.2	374.674	blue	0.91203	-0.69494
ENSG00000257514	302.55	-1.7695	0.406805	-4.34974	1.36300215456982e-05	0.000573765	NA	NA	214.617	96.7106	102.085	480.644	381.494	539.748	blue	0.911984	-0.923803
ENSG00000088833	1208.23	-0.583771	0.316597	-1.84389	0.065199	0.21734	NSFL1C	NSFL1 cofactor	1252.32	675.524	975.052	1488.79	1378.53	1479.15	blue	0.911946	-0.769981
ENSG00000180185	317.069	-0.710087	0.396525	-1.79078	0.0733293	0.233651	FAHD1	fumarylacetoacetate hydrolase domain containing 1	316.029	130.559	276.678	398.974	428.304	351.868	blue	0.911853	-0.711537
ENSG00000126768	288.816	-1.01983	0.377218	-2.70357	0.0068599	0.048914	TIMM17B	translocase of inner mitochondrial membrane 17B	209.9	124.273	239.47	319.983	495.007	344.266	blue	0.911846	-0.836002
ENSG00000138757	3746.12	-1.45749	0.400557	-3.63865	0.000274073	0.00507201	G3BP2	G3BP stress granule assembly factor 2	2396.16	1197.76	2407.1	7628.71	3898.03	4948.96	blue	0.911837	-0.859485
ENSG00000073008	534.783	-1.04845	0.33984	-3.08513	0.00203463	0.0209794	PVR	PVR cell adhesion molecule	339.613	303.671	402.614	939.866	725.542	497.394	blue	0.911723	-0.863827
ENSG00000165006	726.665	-0.83399	0.318108	-2.62172	0.00874871	0.0573337	UBAP1	ubiquitin associated protein 1	609.653	469.53	488.48	797.949	1228.74	765.639	blue	0.911718	-0.850712
ENSG00000196504	1679.38	-0.53353	0.270351	-1.97347	0.0484416	0.180524	PRPF40A	pre-mRNA processing factor 40 homolog A	1545.95	1343.31	1227.88	2313.52	1975.35	1670.29	blue	0.911506	-0.845094
ENSG00000091482	4950.4	-1.20436	0.474376	-2.53883	0.0111225	0.067452	SMPX	small muscle protein X-linked	4709.78	1132.48	3148.41	7435.92	6313.38	6962.43	blue	0.911477	-0.758882
ENSG00000154553	27349.9	-1.49123	0.601757	-2.47812	0.0132076	0.075747	PDLIM3	PDZ and LIM domain 3	27113.6	5193.36	10750.4	67442.7	32189.5	21409.7	blue	0.911279	-0.698771
ENSG00000047621	444.374	-0.323226	0.293487	-1.10133	0.270753	0.514085	C12orf4	chromosome 12 open reading frame 4	466.968	323.497	394.982	499.387	553.518	427.889	blue	0.911166	-0.660577
ENSG00000231628	81.9003	-2.47915	0.528149	-4.69403	2.67877899189169e-06	0.000171737	NA	NA	21.2258	20.3092	33.3922	149.95	202.449	64.0747	blue	0.911054	-0.889126
ENSG00000286782	154.762	-0.892011	0.345879	-2.57897	0.00990955	0.0622155	NA	NA	128.534	100.579	96.3603	257.057	175.534	170.504	blue	0.910928	-0.880199
ENSG00000161981	358.199	-1.21202	0.355683	-3.40758	0.000655425	0.00945647	SNRNP25	small nuclear ribonucleoprotein U11/U12 subunit 25	259.427	145.066	245.194	389.602	573.412	536.49	blue	0.910859	-0.893646
ENSG00000160678	417.523	-1.34727	0.502736	-2.67988	0.00736487	0.0513832	S100A1	S100 calcium binding protein A1	308.954	78.8192	320.565	544.908	675.222	576.673	blue	0.910756	-0.783811
ENSG00000070610	1115.85	-0.604041	0.253155	-2.38605	0.0170302	0.0903564	GBA2	glucosylceramidase beta 2	941.012	755.31	961.695	1300.01	1302.46	1434.62	blue	0.910705	-0.930408
ENSG00000264007	96.1724	-1.0034	0.405558	-2.47411	0.0133568	0.0763573	NA	NA	76.6488	48.3553	67.7385	172.71	102.98	108.601	blue	0.910674	-0.841998
ENSG00000165832	279.077	-0.489877	0.265164	-1.84745	0.0646815	0.216284	TRUB1	TruB pseudouridine synthase family member 1	225.23	228.721	242.332	352.115	324.153	301.912	blue	0.910658	-0.958691
ENSG00000067225	19343.9	-2.32074	0.503433	-4.60983	4.02992519247222e-06	0.000228444	PKM	pyruvate kinase M1/2	5782.86	3797.83	9777.23	23934.4	55013.6	17757.4	blue	0.910596	-0.873756
ENSG00000138018	520.205	-0.424626	0.313797	-1.35319	0.175996	0.401529	SELENOI	selenoprotein I	573.098	364.599	395.936	647.999	638.945	500.652	blue	0.910571	-0.685982
ENSG00000137547	816.015	-1.64656	0.395799	-4.16008	3.18138876862149e-05	0.00106887	MRPL15	mitochondrial ribosomal protein L15	390.32	224.852	571.484	1029.57	1458.1	1221.76	blue	0.9105	-0.905691
ENSG00000135999	695.684	-0.324039	0.254195	-1.27476	0.202394	0.435323	EPC2	enhancer of polycomb homolog 2	669.793	600.089	583.886	864.891	757.138	698.306	blue	0.910492	-0.8279
ENSG00000148377	128.769	-1.54725	0.68418	-2.26147	0.0237302	0.113275	IDI2	isopentenyl-diphosphate delta isomerase 2	120.28	11.1217	66.7844	259.735	147.449	167.246	blue	0.910482	-0.744524
ENSG00000120942	329.458	-0.838163	0.2529	-3.31421	0.000919029	0.0120335	UBIAD1	UbiA prenyltransferase domain containing 1	240.559	231.138	237.562	431.106	409.58	426.803	blue	0.910417	-0.997699
ENSG00000089009	4411.02	-0.641692	0.263295	-2.43716	0.0148031	0.0818251	RPL6	ribosomal protein L6	3462.17	3318.63	3556.75	6453.21	5222.73	4452.65	blue	0.910395	-0.892603
ENSG00000169075	71.2661	-1.37543	0.379643	-3.62294	0.000291269	0.00528579	NA	NA	44.8101	37.2336	37.2084	121.834	86.5969	99.9132	blue	0.910319	-0.967376
ENSG00000225950	44.1464	-1.54289	0.534535	-2.88641	0.00389668	0.0332166	NTF4	neurotrophin 4	35.3764	12.5724	20.9894	49.5371	72.5542	73.8489	blue	0.910263	-0.884394
ENSG00000112530	26.3574	-1.2778	0.695627	-1.83691	0.0662237	0.219364	PACRG	parkin coregulated	29.4803	5.31908	12.4028	40.1652	32.7664	38.0104	blue	0.910168	-0.773185
ENSG00000101306	7466.08	-2.69191	0.727285	-3.70132	0.000214483	0.00423481	MYLK2	myosin light chain kinase 2	1718.11	222.918	4063.35	12419.1	17736	8637.06	blue	0.910133	-0.807864
ENSG00000289480	66.1367	-1.34537	0.395642	-3.40046	0.000672718	0.00965279	NA	NA	45.9893	32.3981	34.3463	105.768	78.4053	99.9132	blue	0.910101	-0.957246
ENSG00000048392	1263.16	-1.31124	0.378471	-3.46457	0.000531082	0.0082016	RRM2B	ribonucleotide reductase regulatory TP53 inducible subunit M2B	870.259	719.043	587.703	2265.32	2100.56	1036.06	blue	0.910032	-0.844201
ENSG00000130734	333.753	-1.32057	0.452174	-2.92048	0.0034949	0.0307495	ATG4D	autophagy related 4D cysteine peptidase	257.068	94.7764	222.297	342.743	643.626	442.007	blue	0.909942	-0.809728
ENSG00000122477	3976.99	-1.4475	0.534634	-2.70745	0.00678019	0.0485707	LRRC39	leucine rich repeat containing 39	3209.82	623.3	2570.24	7581.85	4821.34	5055.39	blue	0.909929	-0.748998
ENSG00000130764	1274.7	-0.953181	0.30119	-3.16472	0.00155234	0.0172608	LRRC47	leucine rich repeat containing 47	1015.3	634.422	956.925	1550.38	1595.02	1896.18	blue	0.909908	-0.90472
ENSG00000168538	1013.75	-0.493025	0.280811	-1.75572	0.0791361	0.245312	TRAPPC11	trafficking protein particle complex 11	957.521	752.892	816.678	1436.58	1087.14	1031.71	blue	0.909887	-0.802003
ENSG00000197724	1107.38	-0.444777	0.23943	-1.85765	0.0632192	0.213723	PHF2	PHD finger protein 2	932.758	850.57	1031.34	1271.9	1269.7	1288.01	blue	0.909821	-0.941667
ENSG00000198492	673.842	-0.51193	0.277314	-1.84603	0.0648874	0.216701	YTHDF2	YTH N6-methyladenosine RNA binding protein 2	608.474	477.75	581.024	931.833	703.307	740.661	blue	0.9098	-0.839221
ENSG00000125482	313.178	-0.575552	0.300325	-1.91643	0.0553102	0.196672	TTF1	transcription termination factor 1	295.982	214.214	245.194	437.801	325.323	360.556	blue	0.909759	-0.84132
ENSG00000117500	1410.03	-0.91407	0.325443	-2.8087	0.00497425	0.0392636	TMED5	transmembrane p24 trafficking protein 5	1172.14	923.586	837.667	2428.66	1701.51	1396.61	blue	0.90957	-0.850464
ENSG00000140319	1133.23	-0.44872	0.29486	-1.52181	0.128057	0.332066	SRP14	signal recognition particle 14	1142.66	856.373	876.784	1474.06	1426.51	1023.02	blue	0.909538	-0.717136
ENSG00000163170	98.3851	-1.73682	0.484376	-3.5857	0.000336182	0.00588086	BOLA3	bolA family member 3	51.8854	21.7599	63.9222	115.14	179.045	158.558	blue	0.909509	-0.898394
ENSG00000107949	562.986	-0.773539	0.351799	-2.19881	0.0278914	0.125815	BCCIP	BRCA2 and CDKN1A interacting protein	522.391	371.852	353.003	819.37	836.713	474.588	blue	0.90947	-0.758584
ENSG00000165632	447.887	-0.449078	0.292743	-1.53403	0.125022	0.327229	TAF3	TATA-box binding protein associated factor 3	470.506	331.717	334.876	574.362	491.496	484.362	blue	0.909459	-0.783594
ENSG00000110713	2043.23	-0.515716	0.266683	-1.93382	0.0531358	0.191665	NUP98	nucleoporin 98 and 96 precursor	1840.75	1642.15	1562.75	2837	2370.88	2005.87	blue	0.90944	-0.8435
ENSG00000120837	659.832	-0.824671	0.323755	-2.54721	0.0108588	0.0663161	NFYB	nuclear transcription factor Y subunit beta	590.786	467.112	371.13	909.072	973.63	647.264	blue	0.909359	-0.842096
ENSG00000110367	4249.04	-0.352786	0.268924	-1.31184	0.189574	0.418875	DDX6	DEAD-box helicase 6	4477.47	3368.91	3350.67	5238.88	4888.04	4170.29	blue	0.909348	-0.728745
ENSG00000136888	814.692	-0.807143	0.335591	-2.40514	0.0161661	0.0874084	ATP6V1G1	ATPase H+ transporting V1 subunit G1	629.7	477.75	670.706	1374.99	974.8	760.209	blue	0.909341	-0.801173
ENSG00000204219	4492.58	-1.92999	0.385529	-5.00607	5.5551271398044e-07	5.11421227926047e-05	TCEA3	transcription elongation factor A3	1516.47	1362.65	2724.8	9196.49	7037.75	5117.29	blue	0.909335	-0.927581
ENSG00000158669	917.32	-0.462523	0.269631	-1.71539	0.0862733	0.25941	GPAT4	glycerol-3-phosphate acyltransferase 4	825.449	628.619	861.519	1152.74	986.502	1049.09	blue	0.909256	-0.834387
ENSG00000171992	21710.9	-1.8128	0.637748	-2.84249	0.00447621	0.0365457	SYNPO	synaptopodin	15665.8	2756.25	10442.2	24180.8	62003.4	15217.2	blue	0.90918	-0.69984
ENSG00000261168	445.521	-1.19888	0.368072	-3.2572	0.00112516	0.0137592	NA	NA	360.839	172.628	279.54	495.371	658.839	705.908	blue	0.909168	-0.876941
ENSG00000120533	671.277	-0.754518	0.326448	-2.31129	0.0208167	0.103494	ENY2	ENY2 transcription and export complex 2 subunit	589.607	431.813	477.985	1117.93	748.946	661.382	blue	0.909162	-0.807928
ENSG00000119729	2895.21	-0.780536	0.401204	-1.94548	0.0517171	0.18853	RHOQ	ras homolog family member Q	3122.56	1503.37	1766.92	4471.73	4140.27	2366.42	blue	0.909117	-0.68017
ENSG00000099804	666.901	-1.15423	0.341022	-3.38461	0.00071279	0.0100223	CDC34	cell division cycle 34, ubiqiutin conjugating enzyme	450.459	267.888	523.78	814.015	953.736	991.53	blue	0.909099	-0.895825
ENSG00000168286	375.098	-0.879513	0.365791	-2.40441	0.0161985	0.0875009	THAP11	THAP domain containing 11	372.631	194.388	227.067	397.635	588.625	470.243	blue	0.908994	-0.814663
ENSG00000055147	593.476	-0.404883	0.304146	-1.33121	0.183119	0.411021	FAM114A2	family with sequence similarity 114 member A2	604.936	411.987	516.148	793.932	681.073	552.78	blue	0.908981	-0.676664
ENSG00000173674	1261.58	-1.21865	0.351384	-3.46813	0.000524087	0.00814529	EIF1AX	eukaryotic translation initiation factor 1A X-linked	924.503	724.846	625.865	2455.43	1554.06	1284.75	blue	0.908925	-0.876991
ENSG00000119638	2003.3	-0.384006	0.2776	-1.38331	0.166571	0.388743	NEK9	NIMA related kinase 9	2080.13	1415.84	1720.18	2101.98	2554.61	2147.05	blue	0.908906	-0.733497
ENSG00000022267	116374	-1.3156	0.557843	-2.35837	0.0183554	0.0947734	FHL1	four and a half LIM domains 1	106106	17250.3	76769.6	206159	165357	126604	blue	0.90888	-0.703416
ENSG00000138709	746.832	-0.971806	0.361294	-2.68979	0.00714961	0.0503958	LARP1B	La ribonucleoprotein 1B	634.417	434.714	444.593	1384.36	868.309	714.596	blue	0.908798	-0.812413
ENSG00000124406	3866.4	-1.49482	0.488075	-3.06268	0.00219368	0.0220568	ATP8A1	ATPase phospholipid transporting 8A1	2927.99	1218.55	1930.07	9659.73	4135.59	3326.46	blue	0.908722	-0.767083
ENSG00000124659	233.811	-0.529366	0.313823	-1.68683	0.0916359	0.268745	TBCC	tubulin folding cofactor C	227.588	182.783	164.099	314.627	287.876	225.891	blue	0.908692	-0.798227
ENSG00000022840	3723.86	-1.06847	0.40855	-2.61527	0.00891575	0.0579349	RNF10	ring finger protein 10	3052.98	1245.15	2917.52	4070.07	6453.81	4603.61	blue	0.908629	-0.778211
ENSG00000172046	1868.79	-0.911502	0.320713	-2.84212	0.00448152	0.0365533	USP19	ubiquitin specific peptidase 19	1435.1	935.675	1522.68	1997.55	2946.63	2375.11	blue	0.908615	-0.860622
ENSG00000101464	178.289	-0.565858	0.324806	-1.74214	0.0814838	0.250106	PIGU	phosphatidylinositol glycan anchor biosynthesis class U	141.506	119.438	170.777	240.991	220.003	177.02	blue	0.908383	-0.819573
ENSG00000123268	464.306	-0.974011	0.441788	-2.2047	0.027475	0.124512	ATF1	activating transcription factor 1	461.072	202.125	277.632	887.651	566.39	390.965	blue	0.908077	-0.706829
ENSG00000159720	832.133	-0.658537	0.282689	-2.32955	0.0198301	0.100202	ATP6V0D1	ATPase H+ transporting V0 subunit d1	642.671	527.556	767.066	943.882	1152.67	958.949	blue	0.908027	-0.879696
ENSG00000160999	212.08	-1.48137	0.552566	-2.68089	0.00734259	0.0513361	SH2B2	SH2B adaptor protein 2	163.911	33.8487	139.293	234.297	401.388	299.739	blue	0.907998	-0.783647
ENSG00000119953	485.183	-0.537115	0.354671	-1.5144	0.129923	0.33453	SMNDC1	survival motor neuron domain containing 1	528.287	276.109	384.487	689.503	572.242	460.469	blue	0.907952	-0.664827
ENSG00000069275	8069.09	-0.508357	0.310881	-1.63522	0.102004	0.286438	NUCKS1	nuclear casein kinase and cyclin dependent kinase substrate 1	8434.91	5322.95	6229.08	11581	8969.8	7876.85	blue	0.907902	-0.712345
ENSG00000287025	7.29295	-2.71119	1.07327	-2.52611	0.0115332	NA	NA	NA	1.17921	0.967106	3.81625	16.0661	15.213	6.51608	blue	0.907833	-0.888067
ENSG00000173614	532.648	-1.38537	0.429027	-3.22909	0.00124184	0.0147548	NMNAT1	nicotinamide nucleotide adenylyltransferase 1	287.728	187.619	410.247	678.792	1121.08	510.426	blue	0.907831	-0.828887
ENSG00000198952	1744.19	-0.622123	0.323475	-1.92325	0.0544486	0.19483	SMG5	SMG5 nonsense mediated mRNA decay factor	1560.1	910.531	1652.44	2031.02	2333.44	1977.63	blue	0.907793	-0.762779
ENSG00000196683	2218.12	-0.924601	0.34468	-2.68249	0.00730758	0.0512078	TOMM7	translocase of outer mitochondrial membrane 7	1946.88	965.172	1682.01	2467.48	3099.93	3147.26	blue	0.907784	-0.831088
ENSG00000139579	236.129	-0.757889	0.372289	-2.03575	0.0417752	0.164273	NABP2	nucleic acid binding protein 2	220.513	132.494	174.593	254.38	400.218	234.579	blue	0.907738	-0.75503
ENSG00000166716	1680.27	-0.677909	0.262022	-2.58723	0.0096752	0.0611721	ZNF592	zinc finger protein 592	1247.61	1234.51	1395.79	2006.92	2435.25	1761.51	blue	0.907706	-0.914545
ENSG00000107020	224.288	-1.34597	0.366805	-3.66943	0.000243088	0.00466258	PLGRKT	plasminogen receptor with a C-terminal lysine	146.222	81.7205	153.604	270.446	328.834	364.9	blue	0.90766	-0.917134
ENSG00000157538	1027.34	-0.458702	0.326745	-1.40385	0.160362	0.380269	VPS26C	VPS26 endosomal protein sorting factor C	1113.18	598.155	886.324	1196.92	1324.7	1044.74	blue	0.90757	-0.664567
ENSG00000118046	1156.86	-0.638172	0.315272	-2.02419	0.0429503	0.166948	STK11	serine/threonine kinase 11	1020.02	660.534	1036.11	1237.09	1702.68	1284.75	blue	0.907526	-0.785274
ENSG00000237943	583.264	-1.07497	0.46349	-2.31929	0.0203793	0.102132	PRKCQ-AS1	PRKCQ antisense RNA 1	556.589	177.464	394.028	621.222	1096.5	653.78	blue	0.907494	-0.731705
ENSG00000101343	861.319	-0.455114	0.27208	-1.67272	0.0943823	0.273434	CRNKL1	crooked neck pre-mRNA splicing factor 1	788.894	698.251	692.65	1168.81	999.375	819.94	blue	0.907294	-0.809694
ENSG00000183386	4582.49	-2.46442	0.662034	-3.72249	0.000197269	0.00399376	FHL3	four and a half LIM domains 3	1641.46	242.744	2334.59	4930.95	12363.5	5981.76	blue	0.907221	-0.802462
ENSG00000173660	1658.77	-0.996181	0.363363	-2.74156	0.0061148	0.045466	UQCRH	ubiquinol-cytochrome c reductase hinge protein	1209.87	663.918	1451.13	1930.61	2596.74	2100.35	blue	0.907144	-0.826225
ENSG00000180891	853.226	-1.55356	0.434059	-3.57914	0.000344722	0.00596703	CUEDC1	CUE domain containing 1	485.836	254.349	561.943	888.99	1906.3	1021.94	blue	0.907088	-0.847052
ENSG00000011260	263.229	-0.398651	0.265799	-1.49982	0.133662	0.339889	UTP18	UTP18 small subunit processome component	225.23	231.622	224.205	305.256	318.302	274.761	blue	0.90708	-0.949581
ENSG00000183354	2056.17	-0.706165	0.307737	-2.2947	0.0217502	0.106773	KIAA2026	KIAA2026	1770	1480.64	1437.77	3181.08	2621.31	1846.22	blue	0.907034	-0.806065
ENSG00000288075	67.8123	-0.92163	0.414312	-2.22448	0.0261159	0.120825	NA	NA	64.8567	41.102	35.3003	99.0742	80.7458	85.795	blue	0.907021	-0.873491
ENSG00000173575	3161.67	-0.65972	0.26379	-2.50093	0.0123868	0.0724079	CHD2	chromodomain helicase DNA binding protein 2	2662.66	2514.48	2176.22	3859.88	4489	3267.81	blue	0.90697	-0.899853
ENSG00000048028	2070.16	-0.900414	0.498564	-1.80601	0.0709162	0.228643	USP28	ubiquitin specific peptidase 28	2565.97	615.08	1153.46	3107.45	2952.49	2026.5	blue	0.906846	-0.665997
ENSG00000232050	11.1872	-3.02663	0.896572	-3.37578	0.000736058	0.0102095	NA	NA	2.35843	2.90132	1.90813	26.7768	23.4046	9.77411	blue	0.906757	-0.917007
ENSG00000135049	1103.55	-1.25662	0.358525	-3.50497	0.000456654	0.00737943	AGTPBP1	ATP/GTP binding protein 1	851.392	487.422	616.325	1115.25	2017.47	1533.45	blue	0.906712	-0.878812
ENSG00000133422	697.486	-0.641197	0.267319	-2.39862	0.0164569	0.0882308	MORC2	MORC family CW-type zinc finger 2	535.363	470.497	629.681	935.849	795.755	817.768	blue	0.906706	-0.916864
ENSG00000118197	590.124	-1.4376	0.39993	-3.59462	0.000324866	0.00571727	DDX59	DEAD-box helicase 59	366.735	312.375	275.724	984.047	1146.82	455.039	blue	0.906688	-0.839209
ENSG00000146701	4573.41	-1.64968	0.495672	-3.32818	0.000874163	0.0115453	MDH2	malate dehydrogenase 2	2806.53	761.596	3065.4	5362.05	8445.54	6999.35	blue	0.906534	-0.812025
ENSG00000147687	368.152	-0.652022	0.322671	-2.0207	0.0433107	0.167828	TATDN1	TatD DNase domain containing 1	346.689	272.24	240.424	528.842	478.623	342.094	blue	0.906479	-0.795192
ENSG00000164022	950.157	-0.626635	0.280882	-2.23096	0.025684	0.119469	AIMP1	aminoacyl tRNA synthetase complex interacting multifunctional protein 1	827.808	757.728	655.441	1217.01	1317.68	925.283	blue	0.906431	-0.859803
ENSG00000227243	18.4562	-7.93689	1.47239	-5.39048	7.02707219504196e-08	9.76581691312251e-06	NA	NA	0	0	0	68.2808	31.5962	10.8601	blue	0.906407	-0.912184
ENSG00000012061	451.958	-0.381064	0.286526	-1.32995	0.183536	0.411742	ERCC1	ERCC excision repair 1, endonuclease non-catalytic subunit	435.13	340.905	402.614	485.999	606.178	440.921	blue	0.906397	-0.737027
ENSG00000099954	2074.58	-1.48423	0.343794	-4.3172	1.58021725173753e-05	0.000639478	CECR2	CECR2 histone acetyl-lysine reader	1199.26	695.833	1384.34	2625.47	3039.08	3503.48	blue	0.906279	-0.922038
ENSG00000088854	1755.25	-0.698026	0.397142	-1.75762	0.0788117	0.244575	C20orf194	chromosome 20 open reading frame 194	1983.44	827.359	1206.89	2060.47	2755.89	1697.44	blue	0.906274	-0.673435
ENSG00000165264	438.617	-0.976347	0.350184	-2.78809	0.0053019	0.0410969	NDUFB6	NADH:ubiquinone oxidoreductase subunit B6	345.509	207.928	334.876	453.867	730.222	559.297	blue	0.906247	-0.84831
ENSG00000147677	1629.41	-0.884932	0.251703	-3.51578	0.000438464	0.00716255	EIF3H	eukaryotic translation initiation factor 3 subunit H	1124.97	1160.53	1148.69	2009.6	2468.01	1864.68	blue	0.906151	-0.963023
ENSG00000105401	2055.88	-0.923016	0.288473	-3.19966	0.0013759	0.0158663	CDC37	cell division cycle 37, HSP90 cochaperone	1293.6	1176.48	1789.82	2739.27	2950.15	2385.97	blue	0.906022	-0.91788
ENSG00000006744	925.519	-0.631634	0.258908	-2.43961	0.0147032	0.0813778	ELAC2	elaC ribonuclease Z 2	737.008	618.948	823.356	1046.97	1170.23	1156.6	blue	0.906003	-0.926799
ENSG00000087263	957.861	-0.773292	0.416006	-1.85885	0.0630489	0.213443	OGFOD1	2-oxoglutarate and iron dependent oxygenase domain containing 1	1022.38	382.007	718.409	1541	1122.25	961.121	blue	0.905972	-0.682056
ENSG00000125386	888.329	-0.312648	0.271936	-1.14971	0.250263	0.491696	FAM193A	family with sequence similarity 193 member A	843.137	664.886	870.105	1028.23	1075.44	848.176	blue	0.905681	-0.698429
ENSG00000128272	4258.72	-1.39023	0.399701	-3.47817	0.000504848	0.00793212	ATF4	activating transcription factor 4	2655.59	2123.77	2277.35	5834.66	9298.63	3362.3	blue	0.905607	-0.825779
ENSG00000180011	1341.01	-0.727931	0.243788	-2.98591	0.00282733	0.0264683	ZADH2	zinc binding alcohol dehydrogenase domain containing 2	989.36	1051.73	987.455	1777.98	1779.92	1459.6	blue	0.905569	-0.96369
ENSG00000267557	24.2685	-2.51442	0.637127	-3.94649	7.93041956311896e-05	0.00209072	NA	NA	4.71685	4.83553	12.4028	45.5206	44.4687	33.6664	blue	0.905441	-0.95967
ENSG00000030419	572.983	-1.60877	0.318467	-5.05161	4.38103320969445e-07	4.28962892591037e-05	IKZF2	IKAROS family zinc finger 2	255.889	240.326	353.003	1077.77	758.308	752.607	blue	0.905364	-0.957521
ENSG00000052749	671.029	-1.308	0.47521	-2.75247	0.00591472	0.0444356	RRP12	ribosomal RNA processing 12 homolog	616.728	213.73	329.152	1429.88	677.562	759.123	blue	0.905323	-0.775112
ENSG00000186591	2787.07	-0.312136	0.258987	-1.20522	0.228118	0.465691	UBE2H	ubiquitin conjugating enzyme E2 H	2940.96	2196.3	2324.1	2950.8	3372.6	2937.66	blue	0.905318	-0.74252
ENSG00000198722	3991.86	-1.37715	0.307264	-4.48196	7.39609224010396e-06	0.000362089	UNC13B	unc-13 homolog B	2157.96	1611.2	2889.86	5422.3	5761.03	6108.82	blue	0.905104	-0.94416
ENSG00000121931	195.087	-0.94351	0.42329	-2.22899	0.0258145	0.119842	LRIF1	ligand dependent nuclear receptor interacting factor 1	176.882	104.931	119.258	337.388	284.365	147.698	blue	0.905085	-0.720678
ENSG00000287042	31.8475	-1.64463	0.505434	-3.25389	0.00113837	0.0138696	NA	NA	12.9713	12.5724	20.9894	50.8759	49.1496	44.5265	blue	0.905076	-0.969775
ENSG00000178913	1653.06	-0.697179	0.363573	-1.91758	0.0551649	0.196382	TAF7	TATA-box binding protein associated factor 7	1831.32	995.636	957.879	2375.1	2154.39	1604.04	blue	0.905069	-0.730998
ENSG00000121766	314.573	-0.515996	0.310584	-1.66137	0.0966382	0.27769	ZCCHC17	zinc finger CCHC-type containing 17	301.879	208.895	267.138	323.999	442.346	343.18	blue	0.904995	-0.777984
ENSG00000248461	13.5517	-5.3999	1.5017	-3.59585	0.000323332	0.00569492	LINC02119	long intergenic non-protein coding RNA 2119	2.35843	0	0	42.8429	33.9366	2.17203	blue	0.90478	-0.781024
ENSG00000136261	2457.18	-1.72906	0.555467	-3.1128	0.0018532	0.0195398	BZW2	basic leucine zipper and W2 domains 2	1587.22	285.296	1545.58	4525.28	3050.79	3748.92	blue	0.904751	-0.785139
ENSG00000143742	1562.99	-0.596546	0.333764	-1.78733	0.0738842	0.234629	SRP9	signal recognition particle 9	1626.13	1052.7	1055.19	1984.16	2262.05	1397.7	blue	0.904712	-0.713259
ENSG00000111300	1402.41	-0.708642	0.332577	-2.13076	0.0331091	0.141424	NAA25	N-alpha-acetyltransferase 25, NatB auxiliary subunit	1478.73	844.767	872.013	2013.62	1561.08	1644.22	blue	0.904675	-0.796151
ENSG00000227855	79.5037	-0.775868	0.392538	-1.97654	0.0480932	0.179816	DPY19L2P3	DPY19L2 pseudogene 3	79.0073	51.7402	45.795	112.463	92.448	95.5691	blue	0.904657	-0.851426
ENSG00000148143	1747.21	-0.742503	0.246365	-3.01384	0.00257967	0.0247192	ZNF462	zinc finger protein 462	1295.96	1146.02	1480.71	2112.69	2182.48	2265.42	blue	0.904581	-0.959426
ENSG00000074964	1499.4	-0.955569	0.389895	-2.45084	0.0142525	0.0797021	ARHGEF10L	Rho guanine nucleotide exchange factor 10 like	1109.64	620.399	1331.87	1769.95	2651.74	1512.82	blue	0.904548	-0.76903
ENSG00000153786	1157.8	-0.909507	0.300351	-3.02815	0.00246057	0.0239616	ZDHHC7	zinc finger DHHC-type palmitoyltransferase 7	747.621	701.636	964.557	1456.66	1851.3	1225.02	blue	0.904528	-0.896504
ENSG00000241468	392.347	-0.918264	0.328106	-2.79868	0.00513116	0.0401054	ATP5MF	ATP synthase membrane subunit f	272.398	251.448	290.989	492.693	674.051	372.502	blue	0.904503	-0.861343
ENSG00000197279	10.1201	-1.27405	0.803846	-1.58494	0.11298	0.306706	ZNF165	zinc finger protein 165	9.4337	4.83553	3.81625	12.0496	17.5534	13.0322	blue	0.904488	-0.856914
ENSG00000089154	3118.85	-0.713114	0.249309	-2.86036	0.00423155	0.0351844	GCN1	GCN1 activator of EIF2AK4	2442.15	2045.43	2603.64	3507.76	4036.12	4077.98	blue	0.904368	-0.943958
ENSG00000151729	13103.5	-1.88992	0.625885	-3.01959	0.00253114	0.0244061	SLC25A4	solute carrier family 25 member 4	8368.88	996.119	7342.47	15592.1	28460	17861.7	blue	0.904311	-0.753107
ENSG00000095209	1456.39	-0.962893	0.50265	-1.91563	0.0554118	0.196903	TMEM38B	transmembrane protein 38B	1663.87	397.964	902.543	2534.42	1840.77	1398.78	blue	0.904215	-0.666013
ENSG00000087884	314.526	-1.5988	0.344721	-4.63797	3.51853755896955e-06	0.000208045	AAMDC	adipogenesis associated Mth938 domain containing	172.165	108.799	188.904	498.049	383.835	535.404	blue	0.904161	-0.947106
ENSG00000170624	5573.71	-0.78387	0.431334	-1.81731	0.0691689	0.225307	SGCD	sarcoglycan delta	6517.51	2188.56	3582.51	8792.16	6738.17	5623.37	blue	0.904152	-0.675622
ENSG00000228801	569.956	-1.84469	0.399335	-4.6194	3.84842346798908e-06	0.000219891	LOC102724330	uncharacterized LOC102724330	303.058	135.395	308.162	814.015	752.457	1106.65	blue	0.904123	-0.920546
ENSG00000155393	387.849	-0.729151	0.347227	-2.09993	0.0357353	0.148663	HEATR3	HEAT repeat containing 3	349.047	185.684	342.509	443.156	512.56	494.136	blue	0.904103	-0.794375
ENSG00000012174	534.515	-0.666077	0.32424	-2.05427	0.0399495	0.159924	MBTPS2	membrane bound transcription factor peptidase, site 2	548.334	308.507	384.487	705.569	579.263	680.93	blue	0.904094	-0.807627
ENSG00000169895	701.669	-0.699546	0.299468	-2.33596	0.0194933	0.0990341	SYAP1	synapse associated protein 1	580.173	528.04	496.113	1056.34	899.906	649.436	blue	0.903948	-0.839871
ENSG00000196275	57.3591	-1.44534	0.4292	-3.36753	0.000758448	0.0104342	GTF2IRD2	GTF2I repeat domain containing 2	33.018	33.3652	25.7597	107.107	81.916	62.9887	blue	0.90386	-0.934848
ENSG00000169946	804.802	-1.02279	0.304512	-3.35878	0.000782867	0.0107071	ZFPM2	zinc finger protein, FOG family member 2	498.807	513.533	580.07	1329.47	1115.23	791.703	blue	0.903714	-0.906465
ENSG00000110958	2118.72	-0.571037	0.36489	-1.56496	0.117593	0.315347	PTGES3	prostaglandin E synthase 3	2490.5	1119.91	1505.51	2818.26	2606.1	2172.03	blue	0.903707	-0.67135
ENSG00000159692	1410.27	-0.530682	0.261136	-2.03221	0.0421327	0.165075	CTBP1	C-terminal binding protein 1	1169.78	955.985	1336.64	1598.58	1724.92	1675.72	blue	0.903557	-0.883977
ENSG00000229659	307.667	-2.95093	0.707788	-4.16924	3.05622362097328e-05	0.00103839	RPL26P6	ribosomal protein L26 pseudogene 6	127.355	39.1678	45.795	564.991	966.609	102.085	blue	0.903542	-0.755553
ENSG00000147419	651.983	-0.940264	0.38767	-2.42542	0.0152906	0.0837466	CCDC25	coiled-coil domain containing 25	571.918	382.491	386.395	986.725	1084.8	499.566	blue	0.903455	-0.741412
ENSG00000175084	135050	-1.40673	0.554317	-2.53777	0.0111561	0.0675738	DES	desmin	97571.6	18816	105532	216382	225691	146310	blue	0.903424	-0.720524
ENSG00000147649	2818.73	-0.710878	0.348253	-2.04127	0.041224	0.163027	MTDH	metadherin	2639.08	1791.08	1984.45	4250.82	3986.97	2259.99	blue	0.903404	-0.711095
ENSG00000111875	357.675	-0.595216	0.349243	-1.7043	0.0883243	0.262695	ASF1A	anti-silencing function 1A histone chaperone	392.678	235.974	227.067	491.354	448.197	350.782	blue	0.903164	-0.729693
ENSG00000181827	1312.98	-0.899191	0.334458	-2.6885	0.00717739	0.0505255	RFX7	regulatory factor X7	1038.89	733.55	977.914	2329.58	1393.74	1404.21	blue	0.903106	-0.831474
ENSG00000173145	557.857	-0.669381	0.326479	-2.0503	0.0403351	0.160751	NOC3L	NOC3 like DNA replication regulator	543.617	395.063	353.957	836.775	683.413	534.318	blue	0.903097	-0.785153
ENSG00000123992	651.817	-0.509757	0.319686	-1.59456	0.110812	0.302688	DNPEP	aspartyl aminopeptidase	670.972	435.198	508.515	709.585	950.225	636.403	blue	0.902992	-0.711908
ENSG00000196535	14725.6	-1.10122	0.494238	-2.22811	0.0258731	0.120063	MYO18A	myosin XVIIIA	14628.1	3872.29	9591.19	16329.8	29011.1	14920.7	blue	0.902983	-0.694001
ENSG00000124688	170.756	-0.809233	0.330568	-2.44801	0.0143649	0.0801229	MAD2L1BP	MAD2L1 binding protein	135.61	93.8093	144.063	192.793	225.854	232.407	blue	0.902887	-0.896541
ENSG00000018699	324.166	-0.346566	0.262716	-1.31917	0.187112	0.416211	TTC27	tetratricopeptide repeat domain 27	304.237	261.602	290.989	377.553	337.026	373.588	blue	0.902864	-0.901927
ENSG00000023734	1318.06	-0.718942	0.431972	-1.66432	0.0960477	0.276562	STRAP	serine/threonine kinase receptor associated protein	1581.32	554.152	854.84	1755.22	1951.94	1210.9	blue	0.902837	-0.646581
ENSG00000154309	361.871	-0.509261	0.297519	-1.71169	0.0869533	0.260437	DISP1	dispatched RND transporter family member 1	334.897	274.175	287.173	520.809	399.048	355.126	blue	0.902822	-0.798189
ENSG00000141965	807.929	-1.58157	0.456405	-3.46528	0.000529673	0.00819599	FEM1A	fem-1 homolog A	509.42	167.309	539.045	973.337	1281.4	1377.06	blue	0.902727	-0.846537
ENSG00000136842	1823.93	-1.45921	0.482993	-3.02118	0.00251788	0.0243	TMOD1	tropomodulin 1	1352.56	339.938	1227.88	2434.01	2618.97	2970.24	blue	0.902634	-0.799738
ENSG00000289466	205.499	-2.41198	0.596809	-4.04146	5.3119077589823e-05	0.00155467	NA	NA	127.355	20.7928	48.6572	286.512	276.174	473.502	blue	0.90259	-0.888986
ENSG00000231944	7.78847	-1.26319	0.938843	-1.34548	0.178471	NA	PHKA1-AS1	PHKA1 antisense RNA 1	5.89607	2.41777	5.72438	12.0496	15.213	5.43006	blue	0.902448	-0.710473
ENSG00000100036	150.244	-1.87864	0.456307	-4.11706	3.83742275404974e-05	0.00122644	SLC35E4	solute carrier family 35 member E4	80.1865	35.7829	78.2331	153.967	308.94	244.353	blue	0.902383	-0.900172
ENSG00000103852	707.602	-1.3557	0.334889	-4.04821	5.16107409439918e-05	0.00151464	TTC23	tetratricopeptide repeat domain 23	523.571	364.116	306.254	818.031	1233.42	1000.22	blue	0.90236	-0.924269
ENSG00000173418	465.663	-0.568745	0.334068	-1.70248	0.0886647	0.263085	NAA20	N-alpha-acetyltransferase 20, NatB catalytic subunit	505.882	288.681	332.014	502.065	649.477	515.856	blue	0.902312	-0.742401
ENSG00000138495	623.794	-0.882244	0.434043	-2.03262	0.0420911	0.164972	COX17	cytochrome c oxidase copper chaperone COX17	661.539	293.517	362.544	779.205	1125.76	520.2	blue	0.902256	-0.685544
ENSG00000095713	12.9425	-0.783885	0.704331	-1.11295	0.26573	0.508467	CRTAC1	cartilage acidic protein 1	10.6129	6.76974	11.4488	14.7272	21.0641	13.0322	blue	0.902087	-0.773906
ENSG00000128607	1402.22	-0.583963	0.286149	-2.04077	0.0412739	0.163105	KLHDC10	kelch domain containing 10	1325.44	1074.46	967.42	1591.88	2015.13	1438.97	blue	0.902083	-0.828496
ENSG00000168495	524.865	-0.648503	0.267357	-2.42561	0.0152826	0.083724	POLR3D	RNA polymerase III subunit D	420.979	383.458	422.65	564.991	748.946	608.167	blue	0.902066	-0.924704
ENSG00000116161	912.481	-0.56499	0.357262	-1.58145	0.113776	0.308127	CACYBP	calcyclin binding protein	931.578	508.698	768.975	1305.37	1177.25	783.015	blue	0.902064	-0.644011
ENSG00000169914	367.653	-0.298148	0.280997	-1.06103	0.288674	0.534634	OTUD3	OTU deubiquitinase 3	367.914	304.155	317.703	443.156	434.155	338.836	blue	0.901991	-0.698004
ENSG00000206751	14.2529	-2.86171	0.816664	-3.50414	0.000458076	0.00739132	NA	NA	4.71685	1.45066	4.77031	32.1322	16.3832	26.0643	blue	0.901855	-0.939151
ENSG00000125356	1788.76	-1.13434	0.427713	-2.65211	0.00799915	0.0542879	NDUFA1	NADH:ubiquinone oxidoreductase subunit A1	1481.09	507.731	1371.94	2076.54	2774.61	2520.64	blue	0.901837	-0.782433
ENSG00000062650	1759.11	-0.547045	0.294019	-1.86058	0.0628033	0.213047	WAPL	WAPL cohesin release factor	1665.05	1354.92	1268.9	2460.79	2197.69	1607.3	blue	0.901625	-0.77387
ENSG00000164591	3153.89	-1.98185	0.510568	-3.88166	0.000103747	0.00251386	MYOZ3	myozenin 3	1782.97	553.185	1488.34	2776.75	7759.78	4562.34	blue	0.901622	-0.832394
ENSG00000138688	7235.68	-0.456248	0.250802	-1.81915	0.0688879	0.22471	KIAA1109	KIAA1109	6765.15	6094.22	5443.88	8178.97	9429.7	7502.18	blue	0.901349	-0.865014
ENSG00000055609	8757.79	-0.549617	0.280771	-1.95753	0.0502855	0.185162	KMT2C	lysine methyltransferase 2C	7926.67	6798.76	6603.07	12661.4	10323.8	8233.06	blue	0.900961	-0.803497
ENSG00000105127	635.182	-0.505517	0.25157	-2.00945	0.0444897	0.17086	AKAP8	A-kinase anchoring protein 8	568.381	484.52	522.826	785.899	674.051	775.413	blue	0.900895	-0.933137
ENSG00000104290	188.138	-0.705903	0.350973	-2.01127	0.0442966	0.170361	FZD3	frizzled class receptor 3	162.731	97.6777	169.823	255.718	208.301	234.579	blue	0.900665	-0.816256
ENSG00000126267	2095.46	-1.44134	0.426086	-3.38274	0.000717653	0.0100579	COX6B1	cytochrome c oxidase subunit 6B1	1356.1	530.458	1498.83	2387.15	3480.26	3319.94	blue	0.900305	-0.841535
ENSG00000060762	1071.16	-1.52632	0.307872	-4.95764	7.13563560678441e-07	6.19793252442512e-05	MPC1	mitochondrial pyruvate carrier 1	600.219	424.076	633.498	1258.51	1714.38	1796.26	blue	0.900277	-0.953787
ENSG00000077152	81.1101	-1.58119	0.609679	-2.59348	0.00950112	0.0605155	UBE2T	ubiquitin conjugating enzyme E2 T	51.8854	10.1546	61.06	104.43	129.895	129.236	blue	0.900247	-0.820016
ENSG00000048991	803.397	-0.743118	0.372743	-1.99365	0.0461907	0.17499	R3HDM1	R3H domain containing 1	747.621	421.658	634.452	1373.65	918.629	724.37	blue	0.90024	-0.707874
ENSG00000126012	1664	-0.676579	0.308382	-2.19396	0.028238	0.127015	KDM5C	lysine demethylase 5C	1304.21	1110.24	1428.23	2561.2	2075.98	1504.13	blue	0.900126	-0.795578
ENSG00000106635	472.265	-0.82971	0.344685	-2.40715	0.0160774	0.0871691	BCL7B	BAF chromatin remodeling complex subunit BCL7B	386.782	312.375	321.519	590.428	809.798	412.685	blue	0.900067	-0.793378
ENSG00000214253	1125.12	-0.783089	0.303051	-2.58402	0.00976562	0.0616172	FIS1	fission, mitochondrial 1	957.521	691.965	832.897	1143.37	1772.9	1352.09	blue	0.899979	-0.859322
ENSG00000218739	801.981	-0.609679	0.39243	-1.5536	0.12028	0.319831	CEBPZOS	CEBPZ opposite strand	897.381	389.744	619.187	1140.69	1057.89	706.994	blue	0.899883	-0.628845
ENSG00000215021	1579.51	-0.909804	0.256606	-3.54553	0.000391825	0.00656983	PHB2	prohibitin 2	1127.33	932.29	1233.6	1941.32	1999.92	2242.62	blue	0.899848	-0.959615
ENSG00000160392	662.672	-1.07265	0.37512	-2.85948	0.0042434	0.0352108	C19orf47	chromosome 19 open reading frame 47	426.875	266.921	588.657	787.238	1107.04	799.305	blue	0.899815	-0.840328
ENSG00000133028	720.708	-0.377583	0.271444	-1.39102	0.16422	0.385527	SCO1	synthesis of cytochrome C oxidase 1	645.03	556.086	680.247	797.949	945.544	699.392	blue	0.899762	-0.770925
ENSG00000217330	61.7746	-1.78686	0.479599	-3.72575	0.000194739	0.00396866	NA	NA	34.1972	29.0132	20.0353	137.901	85.4267	64.0747	blue	0.899676	-0.900883
ENSG00000207217	28.9794	-1.13842	0.530689	-2.14518	0.0319386	0.137846	SNORA80D	small nucleolar RNA, H/ACA box 80D	24.7635	14.023	16.2191	30.7933	46.8091	41.2685	blue	0.899343	-0.884924
ENSG00000137692	531.632	-0.762227	0.288023	-2.64642	0.00813499	0.0547099	DCUN1D5	defective in cullin neddylation 1 domain containing 5	424.517	401.833	356.819	629.255	819.16	558.211	blue	0.899267	-0.899769
ENSG00000198105	695.595	-0.434492	0.258174	-1.68295	0.0923857	0.270085	ZNF248	zinc finger protein 248	593.144	591.869	589.611	888.99	835.543	674.414	blue	0.899234	-0.86856
ENSG00000140307	335.209	-0.53251	0.338573	-1.57281	0.115763	0.311745	GTF2A2	general transcription factor IIA subunit 2	359.66	214.698	249.01	361.487	482.134	344.266	blue	0.899234	-0.713685
ENSG00000126945	842.615	-0.699901	0.345051	-2.0284	0.0425193	0.165955	HNRNPH2	heterogeneous nuclear ribonucleoprotein H2	843.137	574.461	509.469	1200.94	1177.25	750.435	blue	0.899214	-0.747608
ENSG00000124570	1563.48	-0.363143	0.247285	-1.46852	0.141963	0.353156	SERPINB6	serpin family B member 6	1428.03	1281.9	1393.89	1621.34	2010.45	1645.31	blue	0.899192	-0.849621
ENSG00000213341	476.945	-0.555873	0.327704	-1.69626	0.0898359	0.265271	CHUK	component of inhibitor of nuclear factor kappa B kinase complex	472.864	341.872	344.417	615.866	672.881	413.771	blue	0.899176	-0.713792
ENSG00000173714	24.3481	-1.52519	0.618668	-2.46529	0.0136904	0.0776268	WFIKKN2	WAP, follistatin/kazal, immunoglobulin, kunitz and netrin domain containing 2	15.3298	11.1217	11.4488	34.8098	53.8305	19.5482	blue	0.899141	-0.816311
ENSG00000127329	2605.75	-0.410928	0.249456	-1.6473	0.0994971	0.282269	PTPRB	protein tyrosine phosphatase receptor type B	2201.59	2102.97	2407.1	2925.37	3387.81	2609.69	blue	0.899117	-0.854264
ENSG00000132716	1214.67	-0.729971	0.252036	-2.8963	0.00377595	0.0324055	DCAF8	DDB1 and CUL4 associated factor 8	1044.78	905.211	791.872	1451.3	1550.55	1544.31	blue	0.899116	-0.951949
ENSG00000247626	105.556	-1.07691	0.40947	-2.63002	0.00853811	0.056417	MARS2	methionyl-tRNA synthetase 2, mitochondrial	89.6202	43.0362	72.5088	117.818	147.449	162.902	blue	0.89911	-0.865214
ENSG00000047634	402.739	-0.968814	0.390481	-2.48108	0.0130986	0.0753825	SCML1	Scm polycomb group protein like 1	364.377	189.553	264.275	739.04	409.58	449.609	blue	0.899062	-0.786083
ENSG00000158796	293.947	-0.611611	0.301654	-2.02752	0.0426089	0.166167	DEDD	death effector domain containing	267.681	235.49	194.629	366.842	402.559	296.481	blue	0.898998	-0.854128
ENSG00000167323	2173.3	-1.18233	0.299445	-3.9484	7.86738438773312e-05	0.00207685	STIM1	stromal interaction molecule 1	1176.85	1071.07	1741.16	2981.6	3281.32	2787.79	blue	0.898966	-0.937936
ENSG00000166226	1103.65	-0.399728	0.293225	-1.36321	0.172816	0.39725	CCT2	chaperonin containing TCP1 subunit 2	1156.81	715.175	984.593	1356.24	1195.97	1213.08	blue	0.898947	-0.70872
ENSG00000170500	1055	-1.41529	0.431489	-3.28001	0.00103804	0.0130522	LONRF2	LON peptidase N-terminal domain and ring finger 2	817.195	515.468	394.028	2277.37	1384.38	941.573	blue	0.898929	-0.821531
ENSG00000123838	15.8495	-1.52401	0.638233	-2.38786	0.0169466	0.0900906	C4BPA	complement component 4 binding protein alpha	7.07528	8.70396	8.58656	25.438	25.745	19.5482	blue	0.898893	-0.975305
ENSG00000270832	30.7937	-0.58619	0.502826	-1.16579	0.243699	0.484139	LOC100130664	cytidine/uridine monophosphate kinase 1 pseudogene	33.018	20.3092	20.9894	42.8429	33.9366	33.6664	blue	0.898735	-0.76437
ENSG00000163468	1718.14	-0.377262	0.303061	-1.24484	0.213191	0.448975	CCT3	chaperonin containing TCP1 subunit 3	1780.61	1105.89	1599.01	2138.13	2042.05	1643.14	blue	0.898689	-0.63891
ENSG00000170502	305.956	-0.527298	0.320288	-1.64632	0.0996973	0.28268	NUDT9	nudix hydrolase 9	298.341	211.313	243.286	322.66	451.708	308.428	blue	0.898634	-0.751315
ENSG00000156831	269.51	-0.560494	0.295927	-1.89403	0.0582214	0.202725	NSMCE2	NSE2 (MMS21) homolog, SMC5-SMC6 complex SUMO ligase	255.889	193.421	205.123	278.479	361.601	322.546	blue	0.898364	-0.862252
ENSG00000131844	920.964	-0.620352	0.299494	-2.07133	0.0383279	0.155513	MCCC2	methylcrotonoyl-CoA carboxylase 2	721.678	636.839	819.54	1348.21	1149.16	850.348	blue	0.89833	-0.805014
ENSG00000100519	1454.27	-0.570466	0.342347	-1.66634	0.0956463	0.27601	PSMC6	proteasome 26S subunit, ATPase 6	1667.41	860.725	984.593	1950.69	1672.26	1589.92	blue	0.898191	-0.716728
ENSG00000085760	809.964	-0.937699	0.377892	-2.4814	0.0130869	0.0753352	MTIF2	mitochondrial translational initiation factor 2	653.284	421.175	593.427	887.651	1550.55	753.693	blue	0.898181	-0.76787
ENSG00000159259	132.05	-2.31841	0.416567	-5.56551	2.61383319815483e-08	4.26549855465555e-06	CHAF1B	chromatin assembly factor 1 subunit B	45.9893	32.8816	54.3816	149.95	298.408	210.686	blue	0.898165	-0.950692
ENSG00000176209	449.079	-1.09648	0.296531	-3.69769	0.000217572	0.00427861	SMIM19	small integral membrane protein 19	347.868	282.395	228.975	546.247	677.562	611.425	blue	0.898151	-0.944859
ENSG00000076242	1037.44	-0.682807	0.305925	-2.23194	0.0256187	0.119294	MLH1	mutL homolog 1	989.36	596.221	805.229	1370.97	1098.84	1364.03	blue	0.898115	-0.831233
ENSG00000070961	1748.15	-0.608764	0.37027	-1.64411	0.100154	0.283186	ATP2B1	ATPase plasma membrane Ca2+ transporting 1	1775.89	851.053	1528.41	2581.28	2128.65	1623.59	blue	0.898065	-0.653333
ENSG00000168906	2843.74	-0.569821	0.368977	-1.54433	0.12251	0.323404	MAT2A	methionine adenosyltransferase 2A	3165.01	1343.31	2361.31	3574.7	3681.54	2936.58	blue	0.897931	-0.652636
ENSG00000171885	1918.42	-6.5063	1.31797	-4.93661	NA	NA	AQP4	aquaporin 4	7.07528	3.86842	114.488	5991.31	2695.04	2698.74	blue	0.897894	-0.963337
ENSG00000068394	373.193	-0.519791	0.28526	-1.82217	0.0684295	0.22378	GPKOW	G-patch domain and KOW motifs	352.585	256.767	311.979	386.925	470.432	460.469	blue	0.897886	-0.8541
ENSG00000087842	187.274	-0.835639	0.300315	-2.78254	0.00539346	0.0416567	PIR	pirin	134.43	132.494	136.431	286.512	217.662	216.117	blue	0.897838	-0.946785
ENSG00000135776	447.792	-0.395202	0.29374	-1.34541	0.178492	0.40464	ABCB10	ATP binding cassette subfamily B member 10	438.667	353.961	368.268	570.346	555.858	399.653	blue	0.897795	-0.708395
ENSG00000140157	344.588	-0.494993	0.301624	-1.64109	0.100778	0.284401	NIPA2	NIPA magnesium transporter 2	349.047	268.372	241.378	393.619	461.07	354.04	blue	0.897784	-0.79316
ENSG00000240024	230.072	-1.06681	0.573896	-1.8589	0.063042	0.213443	LINC00888	long intergenic non-protein coding RNA 888	241.739	40.6185	165.053	299.9	392.026	241.095	blue	0.897777	-0.669809
ENSG00000116138	878.478	-0.801789	0.294224	-2.7251	0.00642829	0.0468957	DNAJC16	DnaJ heat shock protein family (Hsp40) member C16	716.962	646.511	558.127	1033.58	1392.57	923.111	blue	0.897722	-0.885343
ENSG00000265817	186.816	-0.878088	0.422121	-2.08018	0.0375089	0.153492	FSBP	fibrinogen silencer binding protein	193.391	87.5231	115.442	194.132	322.983	207.428	blue	0.897633	-0.746295
ENSG00000120727	610.955	-0.670264	0.336698	-1.9907	0.0465142	0.175841	PAIP2	poly(A) binding protein interacting protein 2	620.266	421.175	373.993	737.701	917.459	595.135	blue	0.897604	-0.767193
ENSG00000132915	112.445	-0.348423	0.324443	-1.07391	0.282862	0.528105	PDE6A	phosphodiesterase 6A	100.233	88.9738	107.809	141.917	121.704	114.031	blue	0.897542	-0.811712
ENSG00000186326	104.633	-2.26056	0.85892	-2.63186	0.00849187	0.0562668	RGS9BP	regulator of G protein signaling 9 binding protein	25.9427	1.93421	81.0953	215.553	184.896	118.375	blue	0.897508	-0.817614
ENSG00000231507	8.32415	-1.51528	0.898447	-1.68655	0.0916893	NA	NA	NA	4.71685	1.93421	6.67844	10.7107	12.8725	13.0322	blue	0.897486	-0.887855
ENSG00000124198	2095.46	-0.37262	0.284674	-1.30894	0.190556	0.420011	ARFGEF2	ADP ribosylation factor guanine nucleotide exchange factor 2	2176.83	1416.33	1887.14	2644.21	2232.8	2215.47	blue	0.897381	-0.697353
ENSG00000178460	76.1643	-1.10461	0.461075	-2.39573	0.0165875	0.0887007	MCMDC2	minichromosome maintenance domain containing 2	62.4983	27.5625	56.2897	78.9916	125.214	106.429	blue	0.89731	-0.826305
ENSG00000145833	1499.13	-0.627208	0.261021	-2.40291	0.0162652	0.087724	DDX46	DEAD-box helicase 46	1275.91	1235.96	1022.76	1964.08	1934.39	1561.69	blue	0.897281	-0.906471
ENSG00000125885	153.481	-0.881313	0.301486	-2.92323	0.00346423	0.0305764	MCM8	minichromosome maintenance 8 homologous recombination repair factor	104.95	99.1284	120.212	214.214	182.556	199.826	blue	0.897141	-0.972693
ENSG00000280434	241.901	-0.875659	0.474297	-1.84622	0.0648596	0.216645	NA	NA	237.022	73.9836	202.261	397.635	297.238	243.267	blue	0.897077	-0.677966
ENSG00000106290	299.371	-0.525014	0.312702	-1.67896	0.0931598	0.271383	TAF6	TATA-box binding protein associated factor 6	265.323	184.234	288.127	326.677	390.856	341.008	blue	0.897053	-0.79124
ENSG00000105953	7638.38	-1.10908	0.45013	-2.46392	0.0137429	0.0777607	OGDH	oxoglutarate dehydrogenase	7076.46	1968.54	5473.46	9499.07	10837.5	10975.2	blue	0.896945	-0.753332
ENSG00000161281	4399.9	-2.21361	0.48189	-4.59359	4.35679443954551e-06	0.000243134	COX7A1	cytochrome c oxidase subunit 7A1	1614.34	703.086	2366.08	4531.97	10049.9	7134.02	blue	0.896939	-0.883942
ENSG00000137992	1193.27	-0.601468	0.289553	-2.07723	0.0377805	0.154134	DBT	dihydrolipoamide branched chain transacylase E2	1080.16	746.606	1018.94	1223.7	1637.15	1453.08	blue	0.896917	-0.829432
ENSG00000178741	1398.26	-1.32601	0.522577	-2.53744	0.0111667	0.067595	COX5A	cytochrome c oxidase subunit 5A	1257.04	252.415	884.416	1567.78	2448.12	1979.8	blue	0.896888	-0.743922
ENSG00000126882	670.388	-1.85263	0.356979	-5.18974	2.10584946617686e-07	2.35036804927025e-05	FAM78A	family with sequence similarity 78 member A	255.889	245.645	371.13	846.147	1449.91	853.606	blue	0.896799	-0.943187
ENSG00000187527	27.6555	-2.27698	0.644861	-3.53096	0.00041405	0.00685028	ATP13A5	ATPase 13A5	7.07528	6.28619	15.265	66.942	42.1282	28.2363	blue	0.89675	-0.897078
ENSG00000147697	66.8622	-2.39132	0.56789	-4.21089	2.54367272396758e-05	0.00089678	GSDMC	gasdermin C	30.6595	8.2204	26.7138	127.19	73.7244	134.666	blue	0.896694	-0.917246
ENSG00000122674	103.159	-0.563386	0.413261	-1.36327	0.172797	0.397249	CCZ1	CCZ1 homolog, vacuolar protein trafficking and biogenesis associated	100.233	53.1908	97.3144	137.901	136.917	93.3971	blue	0.896514	-0.651733
ENSG00000137038	797.424	-0.905556	0.369692	-2.44949	0.014306	0.0799185	DMAC1	distal membrane arm assembly complex 1	698.094	322.046	646.855	883.634	1131.61	1102.3	blue	0.896376	-0.798913
ENSG00000099246	1395.82	-0.604909	0.283759	-2.13177	0.0330259	0.141267	RAB18	RAB18, member RAS oncogene family	1261.76	1109.27	951.201	1972.11	1714.38	1366.2	blue	0.896351	-0.83869
ENSG00000109971	21466.2	-0.872388	0.489038	-1.78389	0.0744421	0.235575	HSPA8	heat shock protein family A (Hsp70) member 8	24006.4	6138.71	15356.6	32088	32761.7	18445.9	blue	0.896259	-0.628467
ENSG00000141376	768.261	-0.262593	0.239056	-1.09846	0.272005	0.515281	BCAS3	BCAS3 microtubule associated cell migration factor	755.876	684.711	655.441	816.692	851.926	844.918	blue	0.896241	-0.901471
ENSG00000162889	2412.89	-0.836192	0.459275	-1.82068	0.0686556	0.224247	MAPKAPK2	MAPK activated protein kinase 2	2773.51	755.31	1670.56	2952.14	3679.2	2646.61	blue	0.896202	-0.669692
ENSG00000103707	235.608	-0.642456	0.284889	-2.25511	0.0241263	0.114472	MTFMT	mitochondrial methionyl-tRNA formyltransferase	179.24	163.441	209.894	267.768	306.6	286.707	blue	0.896135	-0.939251
ENSG00000129682	598.93	-1.7335	0.365178	-4.747	2.06460679208555e-06	0.000136842	FGF13	fibroblast growth factor 13	280.653	315.76	233.745	1089.82	1117.57	556.038	blue	0.896135	-0.919271
ENSG00000136950	293.206	-0.824116	0.429709	-1.91784	0.0551307	0.196293	ARPC5L	actin related protein 2/3 complex subunit 5 like	284.19	117.503	234.699	322.66	510.22	289.965	blue	0.896054	-0.690736
ENSG00000156787	157.402	-0.652181	0.309649	-2.1062	0.0351874	0.147188	TBC1D31	TBC1 domain family member 31	119.101	125.724	122.12	203.504	216.492	157.472	blue	0.896036	-0.910414
ENSG00000158467	1149.41	-0.530758	0.28745	-1.84643	0.0648291	0.21661	AHCYL2	adenosylhomocysteinase like 2	1025.92	703.086	1093.36	1401.77	1293.1	1379.24	blue	0.896026	-0.810291
ENSG00000159346	1430.52	-0.383124	0.305714	-1.25321	0.210128	0.444591	ADIPOR1	adiponectin receptor 1	1577.79	985.481	1163	1641.42	1852.47	1362.95	blue	0.89596	-0.643946
ENSG00000106305	352.199	-1.52031	0.412504	-3.68557	0.000228192	0.0044233	AIMP2	aminoacyl tRNA synthetase complex interacting multifunctional protein 2	160.373	124.273	262.367	443.156	725.542	397.481	blue	0.895923	-0.881266
ENSG00000005339	2873.93	-0.564773	0.248127	-2.27614	0.0228376	0.110302	CREBBP	CREB binding protein	2226.35	2193.4	2535.9	3254.72	3910.9	3122.29	blue	0.895724	-0.919269
ENSG00000171503	2688.68	-1.13107	0.297049	-3.80769	0.000140272	0.00310865	ETFDH	electron transfer flavoprotein dehydrogenase	1800.66	1265.46	1992.08	3788.92	3153.77	4131.19	blue	0.895692	-0.929166
ENSG00000274070	6412.45	-1.62423	0.61199	-2.65402	0.00795394	0.0540662	CASTOR2	cytosolic arginine sensor for mTORC1 subunit 2	5456.22	915.85	3053	6035.49	16696.8	6317.34	blue	0.895622	-0.708251
ENSG00000070182	10816.9	-1.43236	0.383123	-3.73863	0.000185027	0.00382502	SPTB	spectrin beta, erythrocytic	7873.61	3359.73	6314.94	14314.9	13243.5	19794.8	blue	0.895563	-0.877979
ENSG00000264914	29.618	-1.98418	0.535127	-3.70786	0.00020902	0.00415743	NA	NA	11.7921	9.18751	15.265	56.2313	37.4473	47.7846	blue	0.895522	-0.965364
ENSG00000260751	77.9197	-0.881462	0.367876	-2.39608	0.0165713	0.0887007	NA	NA	54.2438	44.9704	65.8303	105.768	92.448	104.257	blue	0.8955	-0.94001
ENSG00000196922	959.989	-0.991436	0.374447	-2.64774	0.00810328	0.0546331	ZNF252P	zinc finger protein 252, pseudogene	711.065	519.82	697.42	1124.63	1865.34	841.66	blue	0.895452	-0.782495
ENSG00000123091	2310.37	-0.789394	0.362499	-2.17764	0.0294327	0.130782	RNF11	ring finger protein 11	2192.16	1479.19	1410.1	3327.02	3589.09	1864.68	blue	0.895389	-0.726344
ENSG00000165626	396.947	-0.723145	0.332988	-2.17169	0.0298792	0.131864	BEND7	BEN domain containing 7	365.556	256.283	277.632	413.702	647.136	421.373	blue	0.895238	-0.800666
ENSG00000014641	5161.45	-1.06167	0.408384	-2.59968	0.00933111	0.0598408	MDH1	malate dehydrogenase 1	4436.2	1589.44	4007.06	6696.88	6645.73	7593.4	blue	0.895228	-0.783606
ENSG00000086475	461.402	-0.393309	0.286403	-1.37327	0.169668	0.3931	SEPHS1	selenophosphate synthetase 1	464.61	362.665	370.176	492.693	616.71	461.555	blue	0.895199	-0.751117
ENSG00000072954	5020.69	-1.97293	0.483829	-4.07775	4.54741916584212e-05	0.00138903	TMEM38A	transmembrane protein 38A	2426.82	764.497	2926.11	5829.31	8628.09	9549.31	blue	0.895104	-0.861001
ENSG00000290070	13.2934	-1.53265	0.778849	-1.96784	0.0490865	0.182054	NA	NA	8.25449	4.83553	7.6325	28.1156	22.2343	8.6881	blue	0.894844	-0.759814
ENSG00000182446	2675.61	-0.580471	0.329888	-1.7596	0.0784757	0.243932	NPLOC4	NPL4 homolog, ubiquitin recognition factor	2874.92	1532.86	2027.38	2806.21	3738.88	3073.42	blue	0.894727	-0.729669
ENSG00000011454	1826.29	-0.493537	0.314555	-1.569	0.116648	0.31362	RABGAP1	RAB GTPase activating protein 1	1969.29	1142.15	1440.63	2495.6	1937.9	1972.2	blue	0.894692	-0.711848
ENSG00000112499	6.78664	-2.00893	1.27617	-1.57419	0.115444	NA	SLC22A2	solute carrier family 22 member 2	4.71685	0	3.81625	8.03304	18.7237	5.43006	blue	0.894683	-0.698316
ENSG00000138399	553.444	-1.18037	0.362038	-3.26035	0.00111276	0.0136658	FASTKD1	FAST kinase domains 1	411.545	210.829	395.936	797.949	622.561	881.842	blue	0.894657	-0.875372
ENSG00000112305	202.239	-0.611321	0.403854	-1.51372	0.130098	0.33466	SMAP1	small ArfGAP 1	241.739	110.734	128.798	277.14	256.28	198.74	blue	0.894608	-0.670439
ENSG00000136247	305.728	-0.826129	0.328332	-2.51614	0.0118649	0.0705833	ZDHHC4	zinc finger DHHC-type palmitoyltransferase 4	245.276	161.023	256.643	325.338	438.836	407.255	blue	0.894608	-0.863305
ENSG00000184900	730.044	-0.564614	0.305154	-1.85026	0.0642767	0.215688	SUMO3	small ubiquitin like modifier 3	623.804	532.876	610.6	919.783	1057.89	635.317	blue	0.894575	-0.756988
ENSG00000134077	509.588	-0.527738	0.303867	-1.73674	0.0824327	0.252013	THUMPD3	THUMP domain containing 3	528.287	388.777	335.83	650.676	627.242	526.716	blue	0.894506	-0.788037
ENSG00000279083	44.9641	-1.68699	0.51869	-3.2524	0.00114435	0.0139189	NA	NA	21.2258	16.4408	26.7138	53.5536	102.98	48.8706	blue	0.894495	-0.878995
ENSG00000180881	265.065	-0.616971	0.319326	-1.9321	0.0533467	0.192132	CAPS2	calcyphosine 2	257.068	201.158	169.823	374.875	315.962	271.503	blue	0.894491	-0.818757
ENSG00000143751	462.815	-0.470557	0.277553	-1.69538	0.0900035	0.265512	SDE2	SDE2 telomere maintenance homolog	411.545	389.744	362.544	607.833	567.561	437.663	blue	0.894401	-0.829759
ENSG00000109445	753.593	-1.19307	0.298686	-3.9944	6.4857088862529e-05	0.00179344	ZNF330	zinc finger protein 330	400.932	451.639	522.826	1212.99	1132.78	800.391	blue	0.894369	-0.938276
ENSG00000138663	910.347	-0.655376	0.417805	-1.56862	0.116737	0.31378	COPS4	COP9 signalosome subunit 4	1112	409.569	601.06	1290.64	1170.23	878.584	blue	0.894359	-0.643719
ENSG00000099875	8012.08	-1.48647	0.494737	-3.00456	0.00265964	0.0252719	MKNK2	MAPK interacting serine/threonine kinase 2	4333.61	1882.96	6428.47	9449.53	18009.8	7968.07	blue	0.894185	-0.77765
ENSG00000106610	874	-1.15975	0.355475	-3.26254	0.00110418	0.0135915	STAG3L4	stromal antigen 3-like 4 (pseudogene)	728.754	523.204	370.176	1099.19	1507.25	1015.42	blue	0.894149	-0.875536
ENSG00000142186	874.733	-0.772799	0.334399	-2.31101	0.0208323	0.103494	SCYL1	SCY1 like pseudokinase 1	779.46	560.922	598.197	934.51	1496.72	878.584	blue	0.89412	-0.794442
ENSG00000171861	211.637	-0.89457	0.324999	-2.75253	0.00591359	0.0444356	MRM3	mitochondrial rRNA methyltransferase 3	158.015	115.569	171.731	228.942	307.77	287.793	blue	0.894085	-0.903622
ENSG00000152689	969.04	-1.23501	0.363183	-3.40052	0.000672567	0.00965279	RASGRP3	RAS guanyl releasing protein 3	782.997	376.204	576.254	1376.33	1077.78	1624.67	blue	0.894062	-0.878035
ENSG00000109534	49.5486	-0.389118	0.409641	-0.9499	0.342163	0.590967	GAR1	GAR1 ribonucleoprotein	44.8101	39.1678	44.8409	65.6032	56.171	46.6985	blue	0.893991	-0.765607
ENSG00000158417	1785.86	-0.65961	0.403834	-1.63337	0.102392	0.287153	EIF5B	eukaryotic translation initiation factor 5B	2127.3	911.498	1116.25	2372.42	2595.57	1592.09	blue	0.893943	-0.647195
ENSG00000135900	406.117	-0.932877	0.329183	-2.83391	0.00459819	0.0372227	MRPL44	mitochondrial ribosomal protein L44	321.925	192.938	324.381	494.032	498.517	604.909	blue	0.893892	-0.88063
ENSG00000155329	257.095	-0.59239	0.388347	-1.52541	0.127156	0.330869	ZCCHC10	zinc finger CCHC-type containing 10	285.37	133.461	197.491	382.908	291.387	251.955	blue	0.893834	-0.659742
ENSG00000117713	1709.2	-0.259422	0.236444	-1.09718	0.272562	0.515972	ARID1A	AT-rich interaction domain 1A	1635.57	1396.02	1637.17	1779.32	1895.77	1911.38	blue	0.89382	-0.845013
ENSG00000006432	70.204	-0.782193	0.485652	-1.6106	0.107266	0.296196	MAP3K9	mitogen-activated protein kinase kinase kinase 9	67.2151	29.4967	59.1519	83.0081	119.363	62.9887	blue	0.89373	-0.67024
ENSG00000101928	218.462	-0.912451	0.456225	-2	0.0454999	0.173165	MOSPD1	motile sperm domain containing 1	234.663	87.0396	134.523	228.942	393.197	232.407	blue	0.893597	-0.70928
ENSG00000234584	19.769	-0.971359	0.623444	-1.55805	0.119221	0.318129	NA	NA	17.6882	12.0888	10.4947	28.1156	33.9366	16.2902	blue	0.893551	-0.761476
ENSG00000164032	337.432	-0.632799	0.29877	-2.11801	0.0341739	0.144454	H2AZ1	H2A.Z variant histone 1	273.577	263.536	256.643	409.685	499.687	321.46	blue	0.893539	-0.850856
ENSG00000155367	187.598	-2.15742	0.642041	-3.36025	0.000778725	0.0106573	PPM1J	protein phosphatase, Mg2+/Mn2+ dependent 1J	103.771	13.0559	90.636	352.115	198.939	367.072	blue	0.893443	-0.840739
ENSG00000078140	1132.37	-0.690792	0.362854	-1.90377	0.05694	0.200252	UBE2K	ubiquitin conjugating enzyme E2 K	1221.66	714.208	664.028	1696.31	1451.08	1046.92	blue	0.89336	-0.720827
ENSG00000160539	1587.52	-2.05425	0.398321	-5.15727	2.50571852655316e-07	2.72604458487281e-05	PLPP7	phospholipid phosphatase 7 (inactive)	633.237	367.5	849.116	1768.61	3061.32	2845.35	blue	0.893323	-0.926174
ENSG00000185238	285.78	-0.358206	0.294701	-1.21549	0.224181	0.461626	PRMT3	protein arginine methyltransferase 3	293.624	233.073	225.159	362.826	324.153	275.847	blue	0.8933	-0.732444
ENSG00000132341	1607.73	-0.482916	0.335251	-1.44046	0.149737	0.365328	RAN	RAN, member RAS oncogene family	1668.59	976.294	1379.57	2231.85	1985.88	1404.21	blue	0.893172	-0.629642
ENSG00000132819	1627.9	-1.72303	0.600487	-2.86938	0.0041128	0.0344857	RBM38	RNA binding motif protein 38	1196.9	219.533	855.794	1479.42	4230.38	1785.4	blue	0.893028	-0.733702
ENSG00000236197	43.0723	-1.47803	0.441037	-3.35126	0.000804444	0.0108984	NA	NA	20.0466	19.8257	28.6219	60.2478	66.703	62.9887	blue	0.893007	-0.978577
ENSG00000125648	1024.89	-1.33038	0.441977	-3.01007	0.00261184	0.0249719	SLC25A23	solute carrier family 25 member 23	601.399	355.412	793.78	1172.82	2255.03	970.895	blue	0.892867	-0.793387
ENSG00000196391	229.063	-0.826561	0.521972	-1.58353	0.1133	0.307108	ZNF774	zinc finger protein 774	288.907	70.5988	137.385	328.016	346.388	203.084	blue	0.892859	-0.625754
ENSG00000103042	234.031	-0.808568	0.326815	-2.47408	0.0133579	0.0763573	SLC38A7	solute carrier family 38 member 7	181.599	129.592	200.353	250.363	338.196	304.084	blue	0.892831	-0.87604
ENSG00000161664	317.924	-1.52593	0.458953	-3.3248	0.000884818	0.0116638	ASB16	ankyrin repeat and SOCS box containing 16	192.212	72.0494	228.975	366.842	520.752	526.716	blue	0.892645	-0.852811
ENSG00000130714	651.726	-0.572153	0.273259	-2.09381	0.0362768	0.150088	POMT1	protein O-mannosyltransferase 1	571.918	427.461	574.346	783.221	715.009	838.402	blue	0.892642	-0.88258
ENSG00000143799	2392.73	-1.05646	0.354002	-2.98433	0.00284195	0.0265706	PARP1	poly(ADP-ribose) polymerase 1	1670.94	994.185	1997.81	2598.69	3875.8	3218.94	blue	0.892583	-0.847453
ENSG00000135940	2864.17	-1.40342	0.437585	-3.20718	0.00134041	0.0155403	COX5B	cytochrome c oxidase subunit 5B	1777.07	696.8	2242.05	3415.38	4657.51	4396.18	blue	0.892514	-0.826765
ENSG00000272047	569.39	-1.16031	0.318837	-3.63919	0.000273501	0.00507013	GTF2H5	general transcription factor IIH subunit 5	353.764	326.398	375.901	1059.02	651.817	649.436	blue	0.892362	-0.915635
ENSG00000160803	632.799	-0.757639	0.418412	-1.81075	0.0701796	0.227227	UBQLN4	ubiquilin 4	602.578	241.293	568.621	767.155	997.035	620.113	blue	0.892334	-0.670398
ENSG00000100393	2723.12	-0.476866	0.228162	-2.09003	0.0366147	0.151114	EP300	E1A binding protein p300	2287.67	2375.7	2167.63	3206.52	3337.49	2963.73	blue	0.892305	-0.966428
ENSG00000174243	1061.31	-0.496406	0.248531	-1.99736	0.0457861	0.173794	DDX23	DEAD-box helicase 23	851.392	867.494	922.579	1207.63	1407.78	1110.99	blue	0.892286	-0.917316
ENSG00000111906	697.364	-0.544919	0.360194	-1.51285	0.130319	0.335027	HDDC2	HD domain containing 2	731.112	344.29	627.773	820.709	932.672	727.628	blue	0.89201	-0.660247
ENSG00000100239	1031.17	-0.701583	0.315837	-2.22135	0.0263275	0.121309	PPP6R2	protein phosphatase 6 regulatory subunit 2	885.589	544.481	927.349	1127.3	1377.36	1324.94	blue	0.891764	-0.81709
ENSG00000132912	1563.47	-0.649069	0.324238	-2.00183	0.045303	0.17266	DCTN4	dynactin subunit 4	1442.18	1119.43	1091.45	2322.89	2085.35	1319.51	blue	0.891753	-0.740391
ENSG00000101210	14071.8	-1.39364	0.525527	-2.65189	0.00800436	0.054289	EEF1A2	eukaryotic translation elongation factor 1 alpha 2	10374.7	2322.02	10580.6	16517.3	26378.1	18258	blue	0.891735	-0.740337
ENSG00000187753	39.1105	-0.54103	0.489982	-1.10418	0.269513	0.512864	C9orf153	chromosome 9 open reading frame 153	45.9893	22.727	27.6678	45.5206	51.49	41.2685	blue	0.891679	-0.675616
ENSG00000099219	956.479	-0.545977	0.242308	-2.25323	0.0242445	0.114881	ERMP1	endoplasmic reticulum metallopeptidase 1	768.847	739.836	824.31	1241.1	1046.18	1118.59	blue	0.891646	-0.954203
ENSG00000233674	16.7681	-1.11854	0.684631	-1.63379	0.102304	0.287056	NA	NA	15.3298	7.2533	9.54063	33.471	18.7237	16.2902	blue	0.891638	-0.757767
ENSG00000102804	3363.59	-0.92184	0.360891	-2.55434	0.0106388	0.0652555	TSC22D1	TSC22 domain family member 1	2955.11	1463.72	2554.98	5364.73	3422.92	4420.07	blue	0.891539	-0.799237
ENSG00000114054	1072.74	-0.964864	0.336336	-2.86875	0.004121	0.034541	PCCB	propionyl-CoA carboxylase subunit beta	753.517	472.431	955.971	1342.86	1419.49	1492.18	blue	0.891536	-0.863748
ENSG00000285533	76.5162	-0.941095	0.428407	-2.19673	0.0280395	0.126307	RELA-DT	RELA divergent transcript	64.8567	42.5527	50.5653	80.3304	140.427	80.3649	blue	0.891517	-0.802545
ENSG00000165861	509.445	-0.389143	0.273891	-1.42079	0.155376	0.373462	ZFYVE1	zinc finger FYVE-type containing 1	441.026	388.777	494.204	562.313	658.839	511.512	blue	0.891501	-0.797952
ENSG00000165175	956.503	-1.7337	0.311285	-5.5695	2.55473201267848e-08	4.20087651031353e-06	MID1IP1	MID1 interacting protein 1	395.036	350.576	581.978	1286.63	1604.38	1520.42	blue	0.891368	-0.965849
ENSG00000278703	16.9565	-1.54544	0.951968	-1.62342	0.1045	0.29117	NA	NA	20.0466	0.967106	5.72438	33.471	18.7237	22.8063	blue	0.891326	-0.724485
ENSG00000142541	9574.52	-0.609962	0.228183	-2.67312	0.00751487	0.0521178	RPL13A	ribosomal protein L13a	7230.93	7266.35	8243.1	12204.9	11162.8	11339.1	blue	0.891247	-0.972321
ENSG00000105364	196.717	-0.917931	0.37867	-2.42409	0.0153468	0.0839901	MRPL4	mitochondrial ribosomal protein L4	159.194	113.635	136.431	211.537	365.111	194.396	blue	0.891227	-0.799495
ENSG00000177150	628.969	-1.23861	0.487185	-2.54238	0.01101	0.0669964	FAM210A	family with sequence similarity 210 member A	492.911	131.043	500.883	797.949	942.034	908.993	blue	0.891226	-0.764747
ENSG00000047249	516.65	-0.55969	0.27396	-2.04296	0.0410562	0.162453	ATP6V1H	ATPase H+ transporting V1 subunit H	443.384	342.356	468.445	602.478	585.114	658.124	blue	0.891225	-0.888548
ENSG00000197321	52591.6	-1.12476	0.564309	-1.99316	0.0462436	0.175102	SVIL	supervillin	54529.2	8385.78	36295.4	80081.4	82866.2	53391.6	blue	0.891167	-0.65695
ENSG00000010017	929.309	-0.626004	0.315351	-1.9851	0.0471331	0.177468	RANBP9	RAN binding protein 9	915.069	690.997	586.749	1328.13	1164.38	890.53	blue	0.891122	-0.780594
ENSG00000166164	1020.99	-0.481335	0.28966	-1.66172	0.0965687	0.27769	BRD7	bromodomain containing 7	958.7	791.093	807.137	1451.3	1177.25	940.487	blue	0.891115	-0.755218
ENSG00000139350	1053.52	-1.94354	0.451006	-4.30935	1.63734878502835e-05	0.000651943	NEDD1	NEDD1 gamma-tubulin ring complex targeting factor	627.341	312.859	365.406	949.238	2583.86	1482.41	blue	0.891079	-0.87588
ENSG00000101019	1223.72	-1.00114	0.250523	-3.99618	6.43734771214582e-05	0.00178464	UQCC1	ubiquinol-cytochrome c reductase complex assembly factor 1	810.119	748.54	888.232	1435.24	1753	1707.21	blue	0.891067	-0.974334
ENSG00000262420	25.0889	-1.87962	0.668236	-2.81281	0.004911	0.0390217	NA	NA	8.25449	5.31908	19.0813	34.8098	52.6603	30.4084	blue	0.891063	-0.882318
ENSG00000186566	2315.73	-1.09114	0.267531	-4.07857	4.53136488593548e-05	0.00138903	GPATCH8	G-patch domain containing 8	1509.39	1250.95	1679.15	3336.39	2699.72	3418.77	blue	0.891043	-0.957657
ENSG00000287570	181.438	-1.30515	0.414817	-3.14632	0.00165341	0.0180061	NA	NA	137.968	58.9935	118.304	254.38	209.471	309.514	blue	0.891027	-0.871329
ENSG00000105220	2925.6	-1.46088	0.382589	-3.81841	0.000134313	0.00301378	GPI	glucose-6-phosphate isomerase	1571.89	1112.66	1993.99	3071.3	6176.46	3627.28	blue	0.891027	-0.878329
ENSG00000150787	280.001	-0.733305	0.43839	-1.67272	0.0943819	0.273434	PTS	6-pyruvoyltetrahydropterin synthase	297.162	121.372	213.71	350.776	464.581	232.407	blue	0.891021	-0.629253
ENSG00000160703	451.544	-1.01345	0.301087	-3.36596	0.000762787	0.0104724	NLRX1	NLR family member X1	317.208	245.645	335.83	485.999	689.264	635.317	blue	0.890803	-0.925997
ENSG00000165416	2759.18	-0.628106	0.342516	-1.8338	0.0666839	0.220177	SUGT1	SGT1 homolog, MIS12 kinetochore complex assembly cochaperone	2972.8	1854.43	1677.24	3845.15	3637.07	2568.42	blue	0.890752	-0.721662
ENSG00000285928	230.456	-1.2385	0.462756	-2.67637	0.00744254	0.0517829	NA	NA	174.524	89.9409	147.88	515.453	255.11	199.826	blue	0.890726	-0.754152
ENSG00000127483	3328.45	-0.405069	0.265776	-1.5241	0.127484	0.331379	HP1BP3	heterochromatin protein 1 binding protein 3	3037.65	2630.05	2925.16	4540.01	3655.79	3182.02	blue	0.890569	-0.771289
ENSG00000174306	1980.28	-0.591701	0.285952	-2.06923	0.0385241	0.156163	ZHX3	zinc fingers and homeoboxes 3	1665.05	1470.97	1603.78	2193.02	3016.85	1932.02	blue	0.890563	-0.818682
ENSG00000198755	3225.07	-0.588816	0.234015	-2.51614	0.0118648	0.0705833	RPL10A	ribosomal protein L10a	2669.74	2699.19	2358.44	4165.13	3821.97	3635.97	blue	0.890556	-0.961112
ENSG00000278416	11.22	-1.36388	1.08311	-1.25923	0.207947	0.442294	NA	NA	14.1506	0.483553	4.77031	22.7603	17.5534	7.60209	blue	0.890537	-0.619015
ENSG00000167378	1002.85	-0.381671	0.28074	-1.35952	0.173982	0.398864	IRGQ	immunity related GTPase Q	998.793	691.965	923.533	1036.26	1269.7	1096.87	blue	0.890536	-0.731865
ENSG00000164405	1525.67	-1.07297	0.418887	-2.56147	0.0104229	0.064406	UQCRQ	ubiquinol-cytochrome c reductase complex III subunit VII	1345.48	461.793	1143.92	1816.81	2092.37	2293.66	blue	0.890433	-0.780142
ENSG00000150773	25.2866	-0.572282	0.530259	-1.07925	0.280476	0.524957	PIH1D2	PIH1 domain containing 2	24.7635	17.4079	19.0813	37.4875	26.9153	26.0643	blue	0.890271	-0.769092
ENSG00000229444	60.4622	-2.19181	0.67081	-3.26741	0.00108538	0.0134446	ST3GAL3-AS1	ST3GAL3 antisense RNA 1	34.1972	13.5395	18.1272	99.0742	168.513	29.3223	blue	0.890148	-0.741295
ENSG00000130037	66.8586	-0.963989	0.406868	-2.36929	0.0178221	0.0930294	KCNA5	potassium voltage-gated channel subfamily A member 5	47.1685	32.3981	57.2438	85.6858	83.0862	95.5691	blue	0.890133	-0.907462
ENSG00000119231	1179.42	-0.370997	0.251947	-1.47252	0.14088	0.351493	SENP5	SUMO specific peptidase 5	1113.18	1038.67	934.027	1340.18	1472.15	1178.32	blue	0.890078	-0.840743
ENSG00000135469	1911.61	-1.9869	0.514536	-3.86153	0.00011268	0.00265271	COQ10A	coenzyme Q10A	1011.76	259.668	1040.88	2027	3419.41	3710.91	blue	0.889954	-0.842958
ENSG00000163590	2518.72	-0.906161	0.387255	-2.33996	0.0192859	0.0982588	PPM1L	protein phosphatase, Mg2+/Mn2+ dependent 1L	2320.69	1422.13	1516.01	4716.73	3001.64	2135.1	blue	0.889951	-0.73487
ENSG00000242808	43.7498	-0.989928	0.543624	-1.82098	0.06861	0.224166	SOX2-OT	SOX2 overlapping transcript	40.0932	13.5395	35.3003	66.942	47.9794	58.6447	blue	0.88994	-0.76792
ENSG00000138442	481.371	-0.823645	0.315688	-2.60905	0.00907943	0.0587504	WDR12	WD repeat domain 12	338.434	259.668	445.547	677.453	568.731	598.393	blue	0.889842	-0.877046
ENSG00000127540	282.579	-0.810888	0.4211	-1.92564	0.0541494	0.194244	UQCR11	ubiquinol-cytochrome c reductase, complex III subunit XI	240.559	104.447	271.908	345.421	423.623	309.514	blue	0.889819	-0.719596
ENSG00000261054	30.9447	-1.80473	0.749808	-2.40692	0.0160877	0.0871849	NA	NA	30.6595	7.73685	3.81625	40.1652	62.0221	41.2685	blue	0.889749	-0.816467
ENSG00000215301	6202.13	-0.889988	0.34062	-2.61285	0.00897912	0.0581712	DDX3X	DEAD-box helicase 3 X-linked	5572.96	3952.56	3517.63	10815.1	6983.92	6370.55	blue	0.88971	-0.818089
ENSG00000047936	155.965	-3.78488	0.914896	-4.13695	3.51957139751267e-05	0.00114871	ROS1	ROS proto-oncogene 1, receptor tyrosine kinase	41.2725	2.90132	20.0353	657.37	169.683	44.5265	blue	0.88958	-0.746148
ENSG00000008513	2134.5	-1.42991	0.334364	-4.27651	1.89842305840176e-05	0.000721233	ST3GAL1	ST3 beta-galactoside alpha-2,3-sialyltransferase 1	989.36	960.82	1516.96	2749.98	4013.88	2576.02	blue	0.889485	-0.926291
ENSG00000256452	11.0395	-1.1543	0.831743	-1.38781	0.165196	0.386928	NA	NA	11.7921	4.35198	4.77031	21.4214	15.213	8.6881	blue	0.889484	-0.695325
ENSG00000267475	29.4543	-1.80621	0.610166	-2.9602	0.00307436	0.0281568	NA	NA	9.4337	8.2204	21.9434	58.909	45.6389	32.5804	blue	0.889351	-0.891608
ENSG00000118873	1338.4	-0.33492	0.243033	-1.37808	0.168178	0.390842	RAB3GAP2	RAB3 GTPase activating non-catalytic protein subunit 2	1261.76	1206.47	1082.86	1601.25	1525.98	1352.09	blue	0.889323	-0.863309
ENSG00000051825	602.377	-0.560259	0.269678	-2.07751	0.0377545	0.154058	MPHOSPH9	M-phase phosphoprotein 9	477.581	434.714	548.586	823.387	658.839	671.156	blue	0.889161	-0.891446
ENSG00000155792	2722.44	-2.25669	0.461275	-4.89228	9.96770365588829e-07	7.77950378447426e-05	DEPTOR	DEP domain containing MTOR interacting protein	670.972	712.274	1443.5	6218.91	4960.6	2328.41	blue	0.88915	-0.894954
ENSG00000280878	8.01135	-1.92609	1.1837	-1.62718	0.103699	NA	NA	NA	4.71685	0	5.72438	17.4049	9.36183	10.8601	blue	0.889131	-0.759978
ENSG00000136560	663.425	-0.625843	0.28628	-2.18612	0.0288065	0.128748	TANK	TRAF family member associated NFKB activator	584.89	527.073	453.18	962.626	780.542	672.242	blue	0.889093	-0.858186
ENSG00000271401	456.534	-1.68841	0.417679	-4.04237	5.29146144491384e-05	0.00155079	NA	NA	288.907	124.757	236.608	816.692	459.9	812.337	blue	0.889063	-0.887958
ENSG00000010256	4148.84	-1.50443	0.455602	-3.30207	0.000959749	0.0123664	UQCRC1	ubiquinol-cytochrome c reductase core protein 1	2522.34	898.442	3068.27	4754.22	6982.75	6667.03	blue	0.88898	-0.823966
ENSG00000273540	3137.76	-2.79368	0.733809	-3.80709	0.000140609	0.00310971	AGBL1	ATP/GTP binding protein like 1	650.926	91.3915	1631.45	3601.48	8141.28	4710.04	blue	0.888947	-0.821672
ENSG00000100697	4031.17	-0.389825	0.267792	-1.4557	0.145475	0.358353	DICER1	dicer 1, ribonuclease III	3876.07	3296.38	3297.24	5372.77	4582.61	3761.95	blue	0.888905	-0.748314
ENSG00000119471	3322.72	-1.05517	0.289975	-3.63881	0.000273897	0.00507201	HSDL2	hydroxysteroid dehydrogenase like 2	2478.71	1784.31	2215.33	5011.28	3527.07	4919.64	blue	0.888829	-0.925065
ENSG00000100296	657.835	-0.618661	0.299576	-2.06512	0.0389113	0.157059	THOC5	THO complex 5	548.334	404.734	604.876	692.18	927.991	768.897	blue	0.888714	-0.827071
ENSG00000116688	6494.98	-1.28916	0.451392	-2.85596	0.00429071	0.0354856	MFN2	mitofusin 2	5038.78	1528.51	4750.28	7703.69	9653.21	10295.4	blue	0.888674	-0.787876
ENSG00000182054	10310.5	-1.88318	0.551848	-3.41249	0.000643727	0.00934847	IDH2	isocitrate dehydrogenase (NADP(+)) 2	5031.7	1119.43	7043.84	14015	16817.4	17835.6	blue	0.888647	-0.808237
ENSG00000167476	1285.27	-1.21149	0.471783	-2.5679	0.0102318	0.0635533	JSRP1	junctional sarcoplasmic reticulum protein 1	996.435	314.793	1016.08	1381.68	2363.86	1638.79	blue	0.888591	-0.752004
ENSG00000133315	1333.35	-1.67359	0.457792	-3.65578	0.0002564	0.00485335	MACROD1	mono-ADP ribosylhydrolase 1	613.191	306.089	991.271	1510.21	2696.21	1883.15	blue	0.888559	-0.855764
ENSG00000133874	271.089	-1.23556	0.408598	-3.0239	0.00249537	0.0241885	RNF122	ring finger protein 122	228.767	93.8093	164.099	301.239	380.324	458.297	blue	0.888557	-0.852274
ENSG00000087302	1209.83	-0.639418	0.283822	-2.25288	0.0242667	0.114885	RTRAF	RNA transcription, translation and transport factor	1068.37	979.679	789.964	1607.95	1618.43	1194.61	blue	0.888498	-0.854196
ENSG00000125871	228.088	-0.864229	0.397118	-2.17625	0.0295366	0.131121	MGME1	mitochondrial genome maintenance exonuclease 1	232.305	114.119	140.247	230.28	376.814	274.761	blue	0.888471	-0.771963
ENSG00000158022	4642.09	-1.61447	0.635851	-2.53907	0.0111149	0.0674375	TRIM63	tripartite motif containing 63	2668.56	463.727	3725.61	7089.16	10158.8	3746.74	blue	0.888411	-0.694318
ENSG00000156239	348.853	-0.619469	0.308771	-2.00624	0.0448306	0.171527	N6AMT1	N-6 adenine-specific DNA methyltransferase 1	318.388	239.359	268.092	524.825	356.92	385.534	blue	0.888362	-0.823249
ENSG00000092529	3913.13	-1.75348	0.360496	-4.86406	1.15000626458882e-06	8.7102596947044e-05	CAPN3	calpain 3	2209.85	1163.91	1998.76	5395.53	4844.75	7865.99	blue	0.888284	-0.92822
ENSG00000053770	1354.51	-0.995428	0.447512	-2.22436	0.0261243	0.120838	AP5M1	adaptor related protein complex 5 subunit mu 1	1420.95	644.093	650.671	2581.28	1688.64	1141.4	blue	0.888238	-0.707836
ENSG00000180425	146.799	-0.625605	0.342589	-1.82611	0.0678339	0.222542	C11orf71	chromosome 11 open reading frame 71	119.101	97.1942	130.707	159.322	223.514	150.956	blue	0.888221	-0.810457
ENSG00000104964	2990.23	-1.23113	0.441492	-2.78856	0.0052943	0.0410527	TLE5	TLE family member 5, transcriptional modulator	1725.19	892.639	2742.93	3786.24	5505.92	3288.45	blue	0.888191	-0.791546
ENSG00000090266	1017.78	-1.05138	0.465733	-2.25746	0.0239791	0.113975	NDUFB2	NADH:ubiquinone oxidoreductase subunit B2	950.446	267.888	770.883	1124.63	1672.26	1320.59	blue	0.888167	-0.725343
ENSG00000131626	1234.16	-0.472954	0.251331	-1.8818	0.0598633	0.206753	PPFIA1	PTPRF interacting protein alpha 1	1060.11	1045.44	995.087	1653.47	1386.72	1264.12	blue	0.888133	-0.89258
ENSG00000242290	184.41	-0.792544	0.318186	-2.49082	0.0127449	0.0739996	ZBTB20-AS5	ZBTB20 antisense RNA 5	130.893	108.799	166.007	246.347	217.662	236.751	blue	0.888102	-0.91473
ENSG00000164754	2569.89	-0.402248	0.280428	-1.43441	0.151455	0.367535	RAD21	RAD21 cohesin complex component	2794.73	1821.06	2027.38	3036.49	2793.33	2946.35	blue	0.888078	-0.747808
ENSG00000186575	1452.65	-0.648767	0.332678	-1.95013	0.0511602	0.187167	NF2	neurofibromin 2	1443.36	759.178	1193.53	1516.91	1988.22	1814.73	blue	0.888014	-0.757634
ENSG00000197429	491.03	-0.902123	0.292324	-3.08603	0.00202847	0.0209369	IPP	intracisternal A particle-promoted polypeptide	380.886	286.747	360.636	519.47	704.477	693.962	blue	0.887975	-0.920699
ENSG00000214013	928.117	-0.412113	0.276085	-1.4927	0.135515	0.343144	GANC	glucosidase alpha, neutral C	895.023	772.234	722.225	1207.63	1108.21	863.38	blue	0.887923	-0.761667
ENSG00000270277	139.387	-1.1779	0.422739	-2.78636	0.00533039	0.041288	NA	NA	94.337	46.9047	116.396	199.487	168.513	210.686	blue	0.887902	-0.859727
ENSG00000222432	14.1496	-3.72813	0.964756	-3.86433	0.000111396	0.00263546	NA	NA	3.53764	2.41777	0	40.1652	25.745	13.0322	blue	0.88787	-0.895657
ENSG00000236609	368.192	-0.995771	0.451552	-2.20522	0.0274387	0.124451	ZNF853	zinc finger protein 853	395.036	118.471	226.113	421.735	510.22	537.576	blue	0.887825	-0.754693
ENSG00000228489	14.8215	-2.11612	0.833871	-2.5377	0.0111583	0.0675738	RPL21P50	ribosomal protein L21 pseudogene 50	11.7921	1.93421	3.81625	18.7438	22.2343	30.4084	blue	0.8878	-0.876468
ENSG00000165487	1001.96	-0.74207	0.392726	-1.88954	0.0588201	0.204172	MICU2	mitochondrial calcium uptake 2	1073.08	407.152	770.883	1379.01	1131.61	1250	blue	0.887766	-0.713483
ENSG00000279598	831.679	-1.25452	0.418981	-2.99421	0.00275155	0.0259506	NA	NA	620.266	238.875	616.325	1254.49	937.353	1322.76	blue	0.887717	-0.822969
ENSG00000106355	306.355	-0.815661	0.353202	-2.30933	0.0209251	0.103763	LSM5	LSM5 homolog, U6 small nuclear RNA and mRNA degradation associated	284.19	179.398	203.215	511.437	311.281	348.61	blue	0.88761	-0.806759
ENSG00000138085	699.306	-0.480862	0.301196	-1.59651	0.110375	0.301971	ATRAID	all-trans retinoic acid induced differentiation factor	633.237	491.29	627.773	763.139	1015.76	664.64	blue	0.887594	-0.732256
ENSG00000102921	820.515	-0.472777	0.266577	-1.77351	0.0761439	0.23889	N4BP1	NEDD4 binding protein 1	720.499	694.382	646.855	955.932	1109.38	796.047	blue	0.88754	-0.844297
ENSG00000219545	165.597	-0.917307	0.345896	-2.65198	0.00800222	0.054289	UMAD1	UBAP1-MVB12-associated (UMA) domain containing 1	127.355	123.79	92.5441	242.33	245.748	161.816	blue	0.887408	-0.878428
ENSG00000196792	1856.12	-0.747257	0.417796	-1.78857	0.073684	0.234312	STRN3	striatin 3	2195.69	969.04	994.133	2699.1	2638.86	1639.88	blue	0.887401	-0.671749
ENSG00000137700	438.168	-2.01647	0.41459	-4.86378	1.15164752241164e-06	8.7102596947044e-05	SLC37A4	solute carrier family 37 member 4	159.194	134.428	228.021	485.999	1070.76	550.608	blue	0.887354	-0.916093
ENSG00000102898	559.472	-0.344788	0.301475	-1.14367	0.252761	0.494259	NUTF2	nuclear transport factor 2	557.768	381.04	540.954	694.858	657.668	524.544	blue	0.887237	-0.63514
ENSG00000236753	133.429	-0.425588	0.351543	-1.21063	0.226039	0.463724	MKLN1-AS	MKLN1 antisense RNA	140.326	83.1711	119.258	167.355	142.768	147.698	blue	0.887171	-0.69825
ENSG00000122042	1153.21	-0.689574	0.333514	-2.0676	0.0386776	0.156579	UBL3	ubiquitin like 3	1042.42	815.271	790.918	1532.97	1778.75	958.949	blue	0.887078	-0.739822
ENSG00000023330	1157.11	-1.05397	0.393632	-2.67755	0.00741631	0.0516631	ALAS1	5'-aminolevulinate synthase 1	798.327	408.602	1051.38	1356.24	1818.53	1509.56	blue	0.887072	-0.808208
ENSG00000114030	2442.56	-0.823549	0.471605	-1.74627	0.0807641	0.248534	KPNA1	karyopherin subunit alpha 1	3123.74	976.294	1192.58	3751.43	3242.7	2368.59	blue	0.887036	-0.66823
ENSG00000272335	297.361	-1.53423	0.365524	-4.19734	2.70069475815354e-05	0.00094288	NA	NA	165.09	169.244	123.074	606.495	410.75	309.514	blue	0.88701	-0.916797
ENSG00000152944	555.863	-0.853594	0.339573	-2.51373	0.0119463	0.0709304	MED21	mediator complex subunit 21	476.402	396.03	315.795	895.684	741.925	509.34	blue	0.88697	-0.816801
ENSG00000198860	401.549	-0.56566	0.362145	-1.56197	0.118294	0.316702	TSEN15	tRNA splicing endonuclease subunit 15	437.488	259.184	275.724	518.131	573.412	345.352	blue	0.886962	-0.657989
ENSG00000081154	1298.08	-0.589412	0.37195	-1.58465	0.113045	0.306843	PCNP	PEST proteolytic signal containing nuclear protein	1512.93	764.014	833.851	1842.24	1643	1192.44	blue	0.886939	-0.65884
ENSG00000136682	332.61	-0.663835	0.28684	-2.3143	0.0206512	0.102982	CBWD2	COBW domain containing 2	258.248	265.471	248.056	483.321	406.069	334.492	blue	0.886901	-0.898806
ENSG00000110955	14204.4	-1.35065	0.440553	-3.06582	0.00217076	0.021923	ATP5F1B	ATP synthase F1 subunit beta	9783.93	3542.51	10680.7	15493.1	23910.1	21815.8	blue	0.886845	-0.806099
ENSG00000142507	1067.82	-0.912766	0.351645	-2.59571	0.00943969	0.0602788	PSMB6	proteasome 20S subunit beta 6	882.051	534.81	807.137	1046.97	1850.13	1285.84	blue	0.886842	-0.809907
ENSG00000258289	1405.09	-0.716724	0.358154	-2.00116	0.0453752	0.1729	CHURC1	churchill domain containing 1	1429.21	828.81	932.119	2344.31	1504.91	1391.18	blue	0.886745	-0.730679
ENSG00000075239	3438.13	-1.18317	0.459878	-2.57278	0.0100885	0.0630453	ACAT1	acetyl-CoA acetyltransferase 1	3028.22	820.106	2460.53	4431.56	4560.38	5327.98	blue	0.886636	-0.76223
ENSG00000105656	340.849	-0.588941	0.34918	-1.68664	0.0916732	0.268814	ELL	elongation factor for RNA polymerase II	300.699	178.431	338.692	464.577	396.707	365.986	blue	0.886451	-0.728641
ENSG00000069011	308.587	-1.15473	0.591982	-1.95062	0.0511022	0.187067	PITX1	paired like homeodomain 1	278.294	43.0362	253.781	435.123	507.879	333.406	blue	0.886446	-0.676169
ENSG00000099783	1289.96	-0.365193	0.245996	-1.48455	0.137663	0.346815	HNRNPM	heterogeneous nuclear ribonucleoprotein M	1200.44	1001.92	1181.13	1531.63	1327.04	1497.61	blue	0.886362	-0.867574
ENSG00000251814	11.8666	-5.22454	1.44711	-3.61032	0.000305818	0.00547599	RN7SKP18	RN7SK pseudogene 18	2.35843	0	0	49.5371	11.7023	7.60209	blue	0.886279	-0.824179
ENSG00000221823	569.549	-0.7679	0.313288	-2.45109	0.0142422	0.0796656	PPP3R1	protein phosphatase 3 regulatory subunit B, alpha	479.94	436.165	348.233	749.75	861.288	541.92	blue	0.886111	-0.842383
ENSG00000147872	1441.07	-1.01161	0.385329	-2.62531	0.00865702	0.0568886	PLIN2	perilipin 2	958.7	671.172	1237.42	2707.13	1745.98	1326.02	blue	0.885987	-0.782731
ENSG00000112319	1899.51	-1.42369	0.492129	-2.89291	0.00381685	0.0326654	EYA4	EYA transcriptional coactivator and phosphatase 4	1307.75	695.349	1092.4	3515.79	3738.88	1046.92	blue	0.885969	-0.69387
ENSG00000260630	194.607	-1.12545	0.442404	-2.54395	0.0109606	0.066752	SNAI3-AS1	SNAI3 antisense RNA 1	165.09	58.5099	145.018	253.041	237.556	308.428	blue	0.885957	-0.8094
ENSG00000162972	153.88	-0.606385	0.352301	-1.72121	0.0852126	0.257479	MAIP1	matrix AAA peptidase interacting protein 1	143.864	112.668	109.717	234.297	183.726	139.01	blue	0.885873	-0.754999
ENSG00000103051	1075.3	-1.05849	0.269396	-3.92913	8.52549047201731e-05	0.00220465	COG4	component of oligomeric golgi complex 4	626.162	641.675	825.264	1350.89	1638.32	1369.46	blue	0.885662	-0.960026
ENSG00000178980	6705.64	-1.16704	0.50272	-2.32146	0.0202622	0.101693	SELENOW	selenoprotein W	4731	1529.48	6137.49	8988.97	12528.5	6318.42	blue	0.885615	-0.702195
ENSG00000100522	205.136	-0.610759	0.367735	-1.66087	0.0967401	0.277861	GNPNAT1	glucosamine-phosphate N-acetyltransferase 1	200.466	136.362	150.742	309.272	265.642	168.332	blue	0.885542	-0.682229
ENSG00000173812	5681.82	-0.780637	0.434246	-1.79768	0.0722273	0.2314	EIF1	eukaryotic translation initiation factor 1	6787.55	2022.22	3735.16	7188.23	7358.4	6999.35	blue	0.885533	-0.686095
ENSG00000109171	1955.53	-0.756031	0.395287	-1.91261	0.0557977	0.197882	SLAIN2	SLAIN motif family member 2	2130.84	1127.16	1106.71	2543.8	3161.96	1662.69	blue	0.885399	-0.684775
ENSG00000164776	1957.97	-2.0948	0.424699	-4.93243	8.12118359622749e-07	6.80694225083021e-05	PHKG1	phosphorylase kinase catalytic subunit gamma 1	691.019	412.954	1125.79	2235.86	3854.73	3427.46	blue	0.885088	-0.916406
ENSG00000186187	595.039	-0.759015	0.284265	-2.6701	0.00758296	0.0524212	ZNRF1	zinc and ring finger 1	465.789	395.546	465.583	615.866	898.735	728.714	blue	0.884941	-0.902713
ENSG00000172428	397.328	-0.875044	0.448207	-1.95232	0.0509003	0.18666	COPS9	COP9 signalosome subunit 9	376.169	136.362	330.106	432.445	695.116	413.771	blue	0.884789	-0.685446
ENSG00000135870	2518.17	-1.0109	0.356482	-2.83577	0.00457152	0.0370904	RC3H1	ring finger and CCCH-type domains 1	1854.9	1627.64	1528.41	4423.53	3668.67	2005.87	blue	0.884765	-0.798151
ENSG00000166262	126.333	-0.782601	0.361754	-2.16335	0.0305142	0.133707	FAM227B	family with sequence similarity 227 member B	102.592	84.6218	91.59	212.876	139.257	127.063	blue	0.884546	-0.828728
ENSG00000104643	712.435	-0.397706	0.288615	-1.37798	0.16821	0.390859	MTMR9	myotubularin related protein 9	767.668	520.787	557.173	895.684	752.457	780.843	blue	0.884527	-0.738459
ENSG00000163938	771.63	-0.527402	0.326476	-1.61544	0.106216	0.294274	GNL3	G protein nucleolar 3	797.148	554.152	545.724	1088.48	966.609	677.672	blue	0.884496	-0.691548
ENSG00000145723	290.075	-0.814367	0.378423	-2.152	0.0313973	0.136098	GIN1	gypsy retrotransposon integrase 1	240.559	178.915	211.802	479.305	407.239	222.633	blue	0.884487	-0.722466
ENSG00000225447	26.8569	-0.608515	0.503027	-1.2097	0.226392	0.463924	NA	NA	20.0466	20.7928	22.8975	37.4875	32.7664	27.1503	blue	0.884377	-0.891137
ENSG00000116221	913.002	-0.930619	0.378148	-2.46099	0.0138555	0.0781454	MRPL37	mitochondrial ribosomal protein L37	757.055	383.458	746.077	919.783	1524.81	1146.83	blue	0.884298	-0.782796
ENSG00000250159	1610.97	-1.41939	0.405085	-3.50392	0.000458471	0.00739215	NA	NA	1232.28	671.172	727.95	3384.59	1550.55	2099.26	blue	0.884294	-0.852425
ENSG00000065970	962.227	-0.62315	0.28238	-2.20678	0.0273294	0.124199	FOXJ2	forkhead box J2	911.532	621.366	741.307	1168.81	1037.99	1292.36	blue	0.884268	-0.865438
ENSG00000104863	118.962	-0.99663	0.461363	-2.16019	0.0307583	0.13432	LIN7B	lin-7 homolog B, crumbs cell polarity complex component	116.742	39.1678	83.9575	137.901	156.811	179.192	blue	0.884259	-0.779644
ENSG00000206612	21.3715	-1.40159	0.579653	-2.41798	0.0156067	0.0851963	SNORA2A	small nucleolar RNA, H/ACA box 2A	12.9713	12.5724	9.54063	40.1652	26.9153	26.0643	blue	0.884244	-0.932913
ENSG00000070047	13.6625	-1.46706	0.734052	-1.99858	0.0456537	0.173474	PHRF1	PHD and ring finger domains 1	7.07528	5.31908	9.54063	29.4545	17.5534	13.0322	blue	0.884195	-0.83574
ENSG00000132423	192.598	-1.50479	0.445794	-3.37553	0.000736745	0.0102125	COQ3	coenzyme Q3, methyltransferase	119.101	54.6415	128.798	191.454	365.111	296.481	blue	0.884192	-0.859053
ENSG00000065371	9.00467	-1.61629	0.828745	-1.95028	0.0511424	NA	ROPN1	rhophilin associated tail protein 1	3.53764	4.83553	4.77031	14.7272	16.3832	9.77411	blue	0.884134	-0.938048
ENSG00000122550	481.958	-0.503122	0.27466	-1.8318	0.0669808	0.220684	KLHL7	kelch like family member 7	439.846	332.201	425.512	511.437	574.582	608.167	blue	0.884097	-0.866479
ENSG00000125107	3141.74	-0.493502	0.249993	-1.97406	0.048375	0.180441	CNOT1	CCR4-NOT transcription complex subunit 1	2806.53	2672.11	2349.86	4173.16	3551.64	3297.13	blue	0.884022	-0.889255
ENSG00000232273	10.555	-0.798305	0.801134	-0.996469	0.319022	0.567657	NA	NA	12.9713	4.83553	5.72438	16.0661	12.8725	10.8601	blue	0.883998	-0.680519
ENSG00000145390	3725.66	-0.850535	0.340727	-2.49623	0.012552	0.0731157	USP53	ubiquitin specific peptidase 53	2813.6	2339.91	2821.16	6591.11	4593.15	3195.05	blue	0.883876	-0.783239
ENSG00000091527	4795.92	-0.916159	0.418557	-2.18885	0.0286077	0.128063	CDV3	CDV3 homolog	4952.69	2664.38	2350.81	7102.55	7908.4	3796.7	blue	0.883823	-0.703363
ENSG00000113360	898.673	-0.414429	0.272705	-1.5197	0.128587	0.33288	DROSHA	drosha ribonuclease III	843.137	697.767	770.883	1233.07	933.842	913.337	blue	0.8838	-0.783219
ENSG00000123908	2796.86	-0.529565	0.298117	-1.77637	0.0756724	0.238	AGO2	argonaute RISC catalytic component 2	3036.47	1947.27	1885.23	3411.36	3213.45	3287.36	blue	0.883684	-0.784397
ENSG00000107554	743.773	-0.55371	0.289864	-1.91024	0.0561022	0.198554	DNMBP	dynamin binding protein	630.879	456.474	722.225	866.23	880.012	906.821	blue	0.883649	-0.828195
ENSG00000127870	856.774	-0.726662	0.397216	-1.82939	0.0673418	0.221569	RNF6	ring finger protein 6	998.793	490.323	448.409	1180.86	1193.63	828.628	blue	0.883616	-0.704761
ENSG00000156928	399.289	-1.12912	0.330938	-3.41188	0.000645155	0.00935214	MALSU1	mitochondrial assembly of ribosomal large subunit 1	297.162	184.234	271.908	439.14	558.199	645.092	blue	0.883597	-0.907717
ENSG00000170807	21055.9	-1.00095	0.427707	-2.34026	0.0192701	0.0982115	LMOD2	leiomodin 2	19808.4	6210.76	16076	26901.3	26900	30438.8	blue	0.883583	-0.745689
ENSG00000250761	42.8895	-2.11644	0.475603	-4.45002	8.58612307832014e-06	0.000407387	NA	NA	15.3298	19.8257	12.4028	84.3469	67.8732	57.5587	blue	0.883565	-0.974143
ENSG00000270574	194.35	-1.23675	0.460584	-2.68518	0.00724913	0.0508809	NA	NA	158.015	51.7402	139.293	238.314	255.11	323.632	blue	0.883559	-0.815747
ENSG00000014123	1065.97	-0.694992	0.292223	-2.3783	0.0173929	0.0914027	UFL1	UFM1 specific ligase 1	943.37	816.721	682.155	1602.59	1234.59	1116.42	blue	0.883433	-0.858472
ENSG00000270285	25.7713	-1.14877	0.523591	-2.19403	0.0282333	0.127015	NA	NA	14.1506	17.4079	16.2191	38.8264	39.7878	28.2363	blue	0.883411	-0.947456
ENSG00000102471	639.31	-1.45459	0.379118	-3.83679	0.000124655	0.00286496	NDFIP2	Nedd4 family interacting protein 2	408.008	355.895	261.413	1357.58	798.096	654.866	blue	0.883385	-0.884805
ENSG00000154153	3091	-0.835674	0.329297	-2.53776	0.0111566	0.0675738	RETREG1	reticulophagy regulator 1	2978.69	1882.96	1799.36	4830.53	3255.58	3798.87	blue	0.883335	-0.831944
ENSG00000008988	5262.21	-0.634809	0.244892	-2.5922	0.00953645	0.0606509	RPS20	ribosomal protein S20	4343.04	4372.77	3652.15	7057.03	6340.3	5808	blue	0.883294	-0.937815
ENSG00000120158	589.013	-1.16787	0.309421	-3.77438	0.000160406	0.00345186	RCL1	RNA terminal phosphate cyclase like 1	337.255	392.645	357.774	980.031	878.841	587.533	blue	0.883287	-0.923499
ENSG00000126457	1338.22	-1.14002	0.296157	-3.84938	0.000118415	0.00276358	PRMT1	protein arginine methyltransferase 1	772.385	654.731	1080	1819.48	1772.9	1929.84	blue	0.883236	-0.939508
ENSG00000259673	367.501	-1.31443	0.295044	-4.45503	8.38825559800663e-06	0.000400914	IQCH-AS1	IQCH antisense RNA 1	204.004	240.326	186.996	595.784	550.007	427.889	blue	0.883232	-0.964305
ENSG00000101407	443.786	-0.431619	0.253684	-1.70141	0.0888667	0.263384	TTI1	TELO2 interacting protein 1	374.99	353.477	405.477	542.23	473.942	512.598	blue	0.883128	-0.937047
ENSG00000197530	1257.1	-1.24948	0.398923	-3.13213	0.00173542	0.0187051	MIB2	mindbomb E3 ubiquitin protein ligase 2	856.109	452.122	926.395	1229.06	2397.8	1681.15	blue	0.883035	-0.827931
ENSG00000140992	883.456	-0.474673	0.321422	-1.47679	0.139732	0.349814	PDPK1	3-phosphoinositide dependent protein kinase 1	926.861	611.211	681.201	986.725	1280.23	814.509	blue	0.882999	-0.669913
ENSG00000131269	627.848	-0.776664	0.314635	-2.46846	0.0135695	0.0771124	ABCB7	ATP binding cassette subfamily B member 7	612.012	402.8	374.947	692.18	855.437	829.714	blue	0.882897	-0.8596
ENSG00000100796	1334.3	-0.316385	0.244474	-1.29415	0.195615	0.427151	PPP4R3A	protein phosphatase 4 regulatory subunit 3A	1280.63	1178.42	1106.71	1645.43	1423	1371.63	blue	0.88287	-0.841799
ENSG00000122335	217.792	-0.706312	0.394676	-1.7896	0.0735178	0.234025	SERAC1	serine active site containing 1	221.692	129.592	145.972	362.826	260.961	185.708	blue	0.882841	-0.684698
ENSG00000121644	921.132	-0.613938	0.334402	-1.83593	0.0663684	0.219573	DESI2	desumoylating isopeptidase 2	942.191	644.576	598.197	1076.43	1403.1	862.294	blue	0.882697	-0.729969
ENSG00000263489	149.632	-1.8805	0.459019	-4.09679	4.1891230795159e-05	0.00131351	NA	NA	62.4983	38.6842	91.59	157.983	327.664	219.375	blue	0.882665	-0.898928
ENSG00000250105	8.64294	-6.84139	1.6919	-4.04361	5.2634263960917e-05	NA	NA	NA	0	0	0	32.1322	17.5534	2.17203	blue	0.882653	-0.847041
ENSG00000170852	1642.04	-0.918411	0.276674	-3.31947	0.000901884	0.011846	KBTBD2	kelch repeat and BTB domain containing 2	1181.57	980.646	1247.91	1743.17	2456.31	2242.62	blue	0.882557	-0.928715
ENSG00000248092	1294.66	-1.1545	0.410062	-2.81543	0.0048712	0.0388687	NA	NA	979.926	388.777	1040.88	1720.41	1612.57	2025.41	blue	0.882506	-0.809707
ENSG00000215218	487.725	-1.04603	0.622384	-1.68068	0.0928247	0.270977	UBE2QL1	ubiquitin conjugating enzyme E2 Q family like 1	610.832	68.6645	276.678	678.792	771.18	520.2	blue	0.882471	-0.640662
ENSG00000163126	271.147	-1.5343	0.337853	-4.54131	5.59060850106744e-06	0.000296619	ANKRD23	ankyrin repeat domain 23	181.599	130.076	106.855	332.032	421.282	455.039	blue	0.882327	-0.95034
ENSG00000154240	768.168	-0.472639	0.287327	-1.64495	0.0999794	0.283095	CEP112	centrosomal protein 112	771.205	499.51	661.165	883.634	836.713	956.777	blue	0.882258	-0.789904
ENSG00000104341	2504.76	-1.66649	0.511566	-3.25763	0.00112346	0.0137592	LAPTM4B	lysosomal protein transmembrane 4 beta	2157.96	503.379	940.706	3288.19	3044.93	5093.4	blue	0.882222	-0.824456
ENSG00000120053	2805.64	-1.60011	0.601568	-2.6599	0.0078163	0.0534341	GOT1	glutamic-oxaloacetic transaminase 1	2027.07	266.438	1883.32	3478.31	4931.34	4247.4	blue	0.882147	-0.734334
ENSG00000132676	831.121	-0.619487	0.27546	-2.24892	0.0245174	0.115742	DAP3	death associated protein 3	749.98	545.931	671.66	878.279	1030.97	1109.9	blue	0.882045	-0.881827
ENSG00000163681	4785.61	-0.865979	0.432049	-2.00435	0.0450321	0.17201	SLMAP	sarcolemma associated protein	5512.82	1714.68	2947.1	6733.03	5432.2	6373.81	blue	0.881977	-0.718291
ENSG00000154316	9.66777	-0.456344	0.761127	-0.599564	0.548797	0.762785	TDH	L-threonine dehydrogenase (pseudogene)	8.25449	6.76974	9.54063	12.0496	10.5321	10.8601	blue	0.881897	-0.837723
ENSG00000151304	337.716	-0.556719	0.294816	-1.88836	0.0589775	0.204447	SRFBP1	serum response factor binding protein 1	324.284	275.625	220.388	421.735	424.793	359.47	blue	0.881849	-0.848478
ENSG00000078237	124.675	-0.835616	0.443894	-1.88247	0.0597724	0.206472	TIGAR	TP53 induced glycolysis regulatory phosphatase	137.968	59.477	72.5088	129.867	205.96	142.268	blue	0.881704	-0.728673
ENSG00000135521	193.901	-0.478818	0.375944	-1.27364	0.202791	0.435728	LTV1	LTV1 ribosome biogenesis factor	228.767	111.701	146.926	222.247	253.94	199.826	blue	0.881655	-0.64026
ENSG00000131196	673.019	-0.655611	0.447258	-1.46584	0.142691	0.354195	NFATC1	nuclear factor of activated T cells 1	833.704	262.569	473.215	911.75	929.161	627.715	blue	0.881439	-0.607792
ENSG00000083937	700.158	-0.680773	0.332469	-2.04763	0.0405964	0.161374	CHMP2B	charged multivesicular body protein 2B	665.076	516.918	432.19	1009.49	956.077	621.199	blue	0.881359	-0.761358
ENSG00000171202	247.62	-0.741684	0.37937	-1.95504	0.0505785	0.1859	TMEM126A	transmembrane protein 126A	257.068	131.526	168.869	247.685	387.346	293.223	blue	0.881315	-0.750204
ENSG00000223891	236.113	-0.349649	0.279584	-1.2506	0.211079	0.445944	OSER1-DT	OSER1 divergent transcript	198.108	196.806	228.021	278.479	278.514	236.751	blue	0.881269	-0.857861
ENSG00000288718	83.2377	-1.56434	0.625633	-2.50041	0.0124051	0.0724716	NA	NA	67.2151	10.6382	49.6113	148.611	85.4267	137.924	blue	0.88123	-0.788492
ENSG00000204070	268.868	-0.235481	0.267985	-0.878708	0.37956	0.626377	SYS1	SYS1 golgi trafficking protein	247.635	230.171	263.321	313.289	279.685	279.105	blue	0.881161	-0.830735
ENSG00000229696	27.502	-0.754724	0.538185	-1.40235	0.160811	0.380925	KARS1P1	lysyl-tRNA synthetase 1 pseudogene 1	25.9427	15.9573	20.0353	28.1156	45.6389	29.3223	blue	0.881143	-0.760817
ENSG00000015171	2087.85	-0.545467	0.297995	-1.83046	0.0671819	0.221211	ZMYND11	zinc finger MYND-type containing 11	1979.9	1631.02	1482.61	2981.6	2555.78	1896.18	blue	0.881069	-0.759148
ENSG00000165912	2894.2	-0.891561	0.436104	-2.04437	0.0409165	0.162025	PACSIN3	protein kinase C and casein kinase substrate in neurons 3	2949.21	882.968	2251.59	3455.55	4015.05	3810.82	blue	0.881007	-0.707646
ENSG00000170899	312.895	-0.571367	0.301017	-1.89812	0.0576803	0.201834	GSTA4	glutathione S-transferase alpha 4	248.814	217.599	289.081	449.85	344.047	327.976	blue	0.880996	-0.836111
ENSG00000162614	9148.02	-1.34549	0.603396	-2.22985	0.0257571	0.119731	NEXN	nexilin F-actin binding protein	9380.64	2172.6	3947.91	17947.2	16808	4631.84	blue	0.880953	-0.613696
ENSG00000143126	694.137	-1.426	0.39554	-3.60519	0.000311923	0.00554384	CELSR2	cadherin EGF LAG seven-pass G-type receptor 2	433.95	230.655	466.537	684.147	1274.38	1075.15	blue	0.880854	-0.867221
ENSG00000116455	294.362	-0.598128	0.302568	-1.97684	0.0480596	0.179816	WDR77	WD repeat domain 77	273.577	187.135	243.286	310.611	362.771	388.793	blue	0.880832	-0.851958
ENSG00000212916	117.242	-0.881004	0.362813	-2.42826	0.0151716	0.0832681	MAP10	microtubule associated protein 10	102.592	77.8521	67.7385	125.851	186.066	143.354	blue	0.880766	-0.875215
ENSG00000130517	1018.18	-0.791983	0.364292	-2.17404	0.0297024	0.131575	PGPEP1	pyroglutamyl-peptidase I	876.155	462.277	899.681	1055.01	1598.53	1217.42	blue	0.880738	-0.758348
ENSG00000125863	473.09	-1.49003	0.45111	-3.30304	0.000956418	0.0123449	MKKS	McKusick-Kaufman syndrome	293.624	197.29	254.735	1168.81	526.603	397.481	blue	0.880725	-0.799718
ENSG00000168872	298.118	-0.661104	0.305734	-2.16235	0.0305912	0.133947	DDX19A	DEAD-box helicase 19A	216.975	213.73	262.367	360.148	441.176	294.309	blue	0.880701	-0.856047
ENSG00000114784	394.697	-0.84447	0.416462	-2.02773	0.0425882	0.16615	EIF1B	eukaryotic translation initiation factor 1B	419.8	150.385	278.586	555.619	429.474	534.318	blue	0.880649	-0.737164
ENSG00000183117	72.2283	-1.1019	0.504417	-2.1845	0.0289259	0.129219	CSMD1	CUB and Sushi multiple domains 1	53.0646	23.6941	62.0141	76.3139	135.746	82.537	blue	0.880567	-0.768409
ENSG00000217128	1844.02	-0.609486	0.289781	-2.10326	0.0354427	0.147931	FNIP1	folliculin interacting protein 1	1679.2	1362.17	1339.5	2799.51	1948.43	1935.27	blue	0.880566	-0.823008
ENSG00000164258	1098.77	-0.911892	0.35066	-2.6005	0.00930878	0.0597816	NDUFS4	NADH:ubiquinone oxidoreductase subunit S4	1038.89	505.797	745.123	1274.58	1334.06	1694.18	blue	0.880301	-0.829101
[truncated: 3,215 more rows]
