# Supplementary material for: Late‐Stage Skeletal Muscle Transcriptome in Duchenne Muscular Dystrophy Shows a BMP4‐Induced Molecular Signature
Source: J Cachexia Sarcopenia Muscle. 2025 Jul 10;16(4):e70005. doi: 10.1002/jcsm.70005 (PMC12245985; doi:10.1002/jcsm.70005)
Supplement: Supplementary file 15 — Table S8 Genes highly co‐expressed with SMAD8 (based on adjacency matrix cutoff of ≥ 0.40) neighbours in turquoise module in Duchenne muscular dystrophy skeletal muscle transcriptome. [file JCSM-16-e70005-s004.xlsx]

## Sheet: Table S08
Table S8 Genes highly co-expressed with SMAD8 (based on adjacency matrix cutoff of ≥ 0.40) neighbors in turquoise module in Duchenne muscular dystrophy skeletal muscle transcriptome
Gene ID	Symbol	Log2 Fold Change	padj	Gene Significance DMD	kME	DrugBank	Uniprot ID	OMIM	Gene Type	Edge Weight - SMAD8
ENSG00000120693	SMAD8	1.93334	0.0209322	0.770641	0.725192	N/A	O15198	603295	protein_coding	#N/A
ENSG00000084636	COL16A1	1.82954	3.70138e-06	0.959778	0.94943	N/A	Q07092	120326	protein_coding	0.416469
ENSG00000205517	RGL3	1.29699	0.0248466	0.939565	0.907786	N/A	Q3MIN7	616743	protein_coding	0.414143
ENSG00000102218	RP2	0.542772	0.274471	0.932255	0.909213	N/A	O75695	300757	protein_coding	0.413938
ENSG00000227068	N/A	1.66485	0.171138	0.943787	0.912489	N/A	N/A	N/A	lncRNA	0.408727
ENSG00000106819	ASPN	2.11698	2.60715e-06	0.951181	0.939854	N/A	Q9BXN1	608135	protein_coding	0.408283
ENSG00000215120	SOCS6P1	3.75888	N/A	0.911778	0.894786	N/A	N/A	N/A	processed_pseudogene	0.407384
ENSG00000204131	NHSL2	1.43639	0.000109438	0.960521	0.926186	N/A	Q5HYW2	N/A	protein_coding	0.407205
ENSG00000223764	LINC02593	3.73332	2.18409e-07	0.974158	0.950019	N/A	N/A	N/A	lncRNA	0.406158
ENSG00000287408	N/A	1.40306	0.227519	0.947145	0.914904			N/A	lncRNA	0.405317
ENSG00000142089	IFITM3	1.09898	0.00121397	0.967105	0.953225	N/A	Q01628	605579	protein_coding	0.4042
ENSG00000087116	ADAMTS2	2.45436	1.37687e-11	0.982594	0.969988	N/A	O95450	604539	protein_coding	0.403972
ENSG00000145428	RNF175	3.89955	0.0107288	0.903846	0.885911	N/A	Q8N4F7	N/A	protein_coding	0.403441
ENSG00000137267	TUBB2A	0.59725	0.175566	0.946029	0.904599	DB05147:DB12695	Q13885	615101	protein_coding	0.402702
ENSG00000205362	MT1A	3.978	N/A	0.912638	0.887094	DB00435:DB01593:DB14487:DB14533	P04731	156350	protein_coding	0.401594
ENSG00000054392	HHAT	1.62336	0.00273638	0.968473	0.946976	N/A	Q5VTY9	605743	protein_coding	0.401087
ENSG00000152422	XRCC4	1.25441	0.0123916	0.956084	0.911952	DB03963	Q13426	194363	protein_coding	0.400999
