# Supplementary material for: Late‐Stage Skeletal Muscle Transcriptome in Duchenne Muscular Dystrophy Shows a BMP4‐Induced Molecular Signature
Source: J Cachexia Sarcopenia Muscle. 2025 Jul 10;16(4):e70005. doi: 10.1002/jcsm.70005 (PMC12245985; doi:10.1002/jcsm.70005)
Supplement: Supplementary file 16 — Table S9 Genes highly co‐expressed with HCAR2 (based on adjacency matrix cutoff of ≥ 0.40) neighbours in turquoise module in Duchenne muscular dystrophy skeletal muscle transcriptome using weighted gene co‐expression network analysis. [file JCSM-16-e70005-s010.xlsx]

## Sheet: Table S09
Table S09 Genes highly co-expressed with HCAR2 (based on adjacency matrix cutoff of ≥0.40) neighbors in turquoise module in Duchenne muscular dystrophy skeletal muscle transcriptome using weighted gene co-expression network analysis.
Gene ID	Symbol	Log2 Fold Change	padj	Gene Significance DMD	kME	DrugBank	Uniprot ID	OMIM	Gene Type	Edge Weight -HCAR2
ENSG00000182782	HCAR2	6.29399	0.00051888	0.765788	0.762512	DB00257:DB00627:DB08949	Q8TDS4	609163	protein_coding	N/A
ENSG00000019991	HGF	2.44402	5.72741e-07	0.954038	0.939011	DB01109:DB02264:DB03959:DB05434:DB12307	P14210	142409	protein_coding	0.416589
ENSG00000164330	EBF1	2.15735	9.69325e-07	0.944382	0.94269	N/A	Q9UH73	164343	protein_coding	0.416563
ENSG00000147100	SLC16A2	1.50442	0.00131183	0.915109	0.912939	DB00119	P36021	300095	protein_coding	0.41639
ENSG00000082397	EPB41L3	1.76167	1.56899e-05	0.949354	0.948372	N/A	Q9Y2J2	605331	protein_coding	0.41525
ENSG00000286019	NOTCH2 -NLB	1.14312	0.00411203	0.927392	0.90468	N/A	N/A	N/A	protein_coding	0.412787
ENSG00000272156	N/A	2.36889	0.0244332	0.953938	0.938254	N/A	N/A	N/A	lncRNA	0.411151
ENSG00000204442	FAM155A	2.14583	0.036349	0.917042	0.932275	N/A	B1AL88	N/A	protein_coding	0.410464
ENSG00000115919	KYNU	2.35511	0.000453038	0.923374	0.898512	DB00114:DB00160:DB07069	Q16719	605197	protein_coding	0.410374
ENSG00000206530	CFAP44	0.898464	0.0390535	0.916467	0.908778	N/A	Q96MT7	617559	protein_coding	0.409513
ENSG00000241288	LINC02614	1.04186	0.0768269	0.919573	0.937944	N/A	N/A	N/A	lncRNA	0.409382
ENSG00000106348	IMPDH1	1.39866	0.00169513	0.937578	0.933001	DB00157:DB00688:DB00811:DB01024:DB03948:DB06103:DB06408	P20839	146690	protein_coding	0.409219
ENSG00000133083	DCLK1	2.48451	1.98947e-08	0.951743	0.939933	DB12010	O15075	604742	protein_coding	0.408464
ENSG00000163519	TRAT1	4.3683	N/A	0.95192	0.953045	N/A	Q6PIZ9	604962	protein_coding	0.408446
ENSG00000267333	ASNSP6	4.31426	N/A	0.957913	0.958332	N/A	N/A	N/A	processed_pseudogene	0.40843
ENSG00000124762	CDKN1A	3.12832	6.6236e-09	0.94533	0.916028	DB01169	P38936	116899	protein_coding	0.407269
ENSG00000228725	MTND2P12	5.72366	N/A	0.828317	0.784792	N/A	N/A	N/A	unprocessed_pseudogene	0.406521
ENSG00000163932	PRKCD	2.02549	4.12763e-05	0.94464	0.95236	DB04376:DB05013:DB12010	Q05655	176977	protein_coding	0.406483
ENSG00000127920	GNG11	1.13491	0.00162256	0.959198	0.938205	N/A	P61952	604390	protein_coding	0.40635
ENSG00000135622	SEMA4F	1.09237	0.0213282	0.923301	0.946262	N/A	O95754	603706	protein_coding	0.406316
ENSG00000228242	XPC-AS1	0.887673	0.0857465	0.960251	0.947059	N/A	N/A	N/A	lncRNA	0.406079
ENSG00000284337	LIMS3 -LOC440895	4.01585	N/A	0.97	0.964646	N/A	N/A	N/A	protein_coding	0.406047
ENSG00000257337	LOC283335	1.02038	0.00628236	0.975536	0.967005	N/A	N/A	N/A	lncRNA	0.404914
ENSG00000122188	LAX1	2.13306	0.0728468	0.871729	0.847058	N/A	Q8IWV1	N/A	protein_coding	0.404801
ENSG00000227597	WASF1P1	4.69746	N/A	0.911898	0.916753	N/A	N/A	N/A	processed_pseudogene	0.404405
ENSG00000168234	TTC39C	1.57944	0.00438656	0.870965	0.875523	N/A	Q8N584	N/A	protein_coding	0.404401
ENSG00000250161	TRMT112P5	3.70012	N/A	0.909917	0.914971	N/A	N/A	N/A	processed_pseudogene	0.404165
ENSG00000237356	N/A	1.63626	0.0182857	0.861372	0.848395	N/A	N/A	N/A	lncRNA	0.403995
ENSG00000274666	N/A	2.38519	0.0518622	0.961443	0.965564	N/A	N/A	N/A	unprocessed_pseudogene	0.403135
ENSG00000184743	ATL3	1.14557	0.00493473	0.912075	0.896591	N/A	Q6DD88	609369	protein_coding	0.403041
ENSG00000079263	SP140	1.46058	0.0663161	0.899027	0.923916	N/A	Q13342	608602	protein_coding	0.403002
ENSG00000113088	GZMK	5.24751	N/A	0.940115	0.946011	N/A	P49863	600784	protein_coding	0.402964
ENSG00000258867	LINC01146	4.79196	N/A	0.938438	0.935212	N/A	N/A	N/A	lncRNA	0.402807
ENSG00000036530	CYP46A1	0.684725	0.220752	0.948981	0.922706	N/A	Q9Y6A2	604087	protein_coding	0.402661
ENSG00000259561	N/A	4.85266	N/A	0.91208	0.919662	N/A	N/A	N/A	lncRNA	0.402432
ENSG00000074621	SLC24A1	1.17004	0.0138696	0.89851	0.864526	N/A	O60721	603617	protein_coding	0.402086
ENSG00000231889	TRAF3IP2 -AS1	0.645132	0.131793	0.934867	0.948742	N/A	N/A	N/A	lncRNA	0.401825
ENSG00000279012	OR51B2	4.19211	N/A	0.846409	0.855681	N/A	N/A	N/A	protein_coding	0.401478
ENSG00000225670	CADM3 -AS1	1.32442	0.0100065	0.945024	0.9453	N/A	N/A	N/A	lncRNA	0.401473
ENSG00000213462	ERV3-1	2.55561	0.00112434	0.771067	0.784829	N/A	Q14264	131170	protein_coding	0.401383
ENSG00000170166	HOXD4	1.48903	0.00443048	0.985807	0.968508	N/A	P09016	142981	protein_coding	0.401247
ENSG00000138613	APH1B	0.896017	0.0206012	0.972862	0.951287	N/A	Q8WW43	607630	protein_coding	0.401051
ENSG00000087086	FTL	1.33438	0.00281381	0.890472	0.891122	DB00893:DB02285:DB09147:DB09517:DB13995	P02792	134790	protein_coding	0.40025
ENSG00000104419	NDRG1	1.04735	0.0039825	0.941186	0.966092	N/A	Q92597	605262	protein_coding	0.400196
ENSG00000170632	ARMC10	0.549978	0.29673	0.931012	0.931406	N/A	Q8N2F6	611864	protein_coding	0.40018
ENSG00000261251	EFCAB6-DT	1.87282	N/A	0.926335	0.899624	N/A	N/A	N/A	lncRNA	0.400178
ENSG00000154451	GBP5	1.2761	0.0310925	0.881332	0.876394	N/A	Q96PP8	611467	protein_coding	0.400089
