# Supplementary material for: Late‐Stage Skeletal Muscle Transcriptome in Duchenne Muscular Dystrophy Shows a BMP4‐Induced Molecular Signature
Source: J Cachexia Sarcopenia Muscle. 2025 Jul 10;16(4):e70005. doi: 10.1002/jcsm.70005 (PMC12245985; doi:10.1002/jcsm.70005)
Supplement: Supplementary file 17 — Table S10 Genes highly co‐expressed with DMD (based on adjacency matrix cutoff of ≥ 0.45) from the blue module in the Duchenne muscular dystrophy skeletal muscle transcriptome. [file JCSM-16-e70005-s018.xlsx]

## Sheet: Table S10
Table S10 Genes highly co-expressed with DMD (based on adjacency matrix cutoff of ≥ 0.45) from the blue module in the Duchenne muscular dystrophy skeletal muscle transcriptome.
Gene ID	Symbol	Log2 Fold Change	padj	Gene Significance DMD	kME	DrugBank	Uniprot ID	OMIM	Edge Weight - DMD
ENSG00000198947	DMD	-1.96363	5.66746e-09	-0.977357	0.870424	N/A	P11532	300377	N/A
ENSG00000087269	NOP14	-0.853453	0.0127818	-0.968221	0.972398	N/A	P78316	611526	0.496049
ENSG00000173545	ZNF622	-0.462438	0.235993	-0.970245	0.962149	N/A	Q969S3	608694	0.493684
ENSG00000170946	DNAJC24	-0.988132	0.00638947	-0.958485	0.971266	N/A	Q6P3W2	611072	0.492464
ENSG00000116750	UCHL5	-1.34101	0.000237076	-0.957257	0.974905	N/A	Q9Y5K5	610667	0.491359
ENSG00000152219	ARL14EP	-0.687312	0.0468957	-0.969371	0.958031	N/A	Q8N8R7	612295	0.490644
ENSG00000188846	RPL14	-0.982071	0.00164387	-0.974059	0.969249	DB11638	P50914	617414	0.489499
ENSG00000118507	AKAP7	-1.44564	0.0001325	-0.969024	0.969928	N/A	Q9P0M2	604693	0.488822
ENSG00000154719	MRPL39	-0.944232	0.0156557	-0.940588	0.987355	N/A	Q9NYK5	611845	0.4858
ENSG00000163069	SGCB	-1.46714	8.71026e-05	-0.951487	0.976018	N/A	Q16585	600900	0.48478
ENSG00000124532	MRS2	-1.39022	7.76604e-05	-0.968192	0.97872	N/A	Q9HD23	N/A	0.484464
ENSG00000111860	CEP85L	-1.71858	4.57589e-06	-0.961357	0.950646	N/A	Q5SZL2	N/A	0.484363
ENSG00000132155	RAF1	-0.94459	0.00463404	-0.957655	0.97176	DB00398:DB04973:DB05190:DB05268:DB08862:DB08896:DB08912:DB12010	P04049	164760	0.484147
ENSG00000224281	SLC25A5-AS1	-0.911022	0.131857	-0.955419	0.965621	N/A	N/A	N/A	0.483006
ENSG00000112855	HARS2	-0.63893	0.0617927	-0.979109	0.950916	N/A	P49590	600783	0.482774
ENSG00000089220	PEBP1	-1.02949	0.00125705	-0.970427	0.970815	DB09130	P30086	604591	0.482333
ENSG00000101266	CSNK2A1	-0.801329	0.0178045	-0.946943	0.979741	DB00171:DB01765:DB02170:DB02709:DB03035:DB03127:DB03924:DB04216:DB04395:DB04462:DB04719:DB04720:DB04721:DB07715:DB07802:DB08338:DB08340:DB08345:DB08353:DB08354:DB08360:DB08362:DB08473:DB08660:DB08846:DB12010	P68400	115440	0.482301
ENSG00000113068	PFDN1	-0.651792	0.0574629	-0.967602	0.973818	N/A	O60925	604897	0.48226
ENSG00000206559	ZCWPW2	-1.6227	0.00114162	-0.990541	0.935652	N/A	Q504Y3	N/A	0.482106
ENSG00000198739	LRRTM3	-1.84278	1.55263e-05	-0.958157	0.982222	N/A	Q86VH5	610869	0.481652
ENSG00000154415	PPP1R3A	-3.02627	5.66746e-09	-0.941844	0.989008	N/A	Q16821	600917	0.481553
ENSG00000110048	OSBP	-1.2255	0.000103818	-0.978306	0.957022	N/A	P22059	167040	0.480836
ENSG00000166902	MRPL16	-0.958064	0.00974683	-0.947584	0.986774	N/A	Q9NX20	611829	0.480444
ENSG00000198130	HIBCH	-0.80503	0.0181473	-0.957526	0.948805	DB04216	Q6NVY1	610690	0.480334
ENSG00000065427	KARS1	-1.1988	0.000325057	-0.967527	0.972289	DB00123	Q15046	601421	0.479702
ENSG00000091157	WDR7	-0.392481	0.280759	-0.942169	0.977534	N/A	Q9Y4E6	613473	0.478777
ENSG00000114942	EEF1B2	-1.15468	0.00118187	-0.948982	0.964524	N/A	P24534	600655	0.478695
ENSG00000089916	GPATCH2L	-0.682118	0.0380325	-0.95648	0.980399	N/A	Q9NWQ4	N/A	0.478085
ENSG00000175390	EIF3F	-0.764223	0.0120942	-0.984396	0.936046	DB04216	O00303	603914	0.47771
ENSG00000104369	JPH1	-2.59554	3.44979e-07	-0.936636	0.988217	N/A	Q9HDC5	605266	0.477672
ENSG00000179152	TCAIM	-1.00799	0.00410741	-0.954617	0.967259	N/A	Q8N3R3	N/A	0.477502
ENSG00000178053	MLF1	-4.70407	2.41927e-27	-0.987382	0.9328	N/A	P58340	601402	0.477097
ENSG00000161533	ACOX1	-0.652387	0.0342857	-0.986614	0.935769	DB03147:DB07930	Q15067	609751	0.476531
ENSG00000048707	VPS13D	-0.689129	0.037615	-0.949695	0.983034	N/A	Q5THJ4	608877	0.475494
ENSG00000164751	PEX2	-0.907472	0.0109933	-0.949186	0.98373	N/A	P28328	170993	0.47546
ENSG00000108298	RPL19	-0.586599	0.054766	-0.986769	0.941464	DB02494:DB07374:DB08437	P84098	180466	0.475356
ENSG00000155313	USP25	-1.33657	0.000693521	-0.934324	0.983384	N/A	Q9UHP3	604736	0.475176
ENSG00000177791	MYOZ1	-2.25869	1.37153e-09	-0.971104	0.962592	N/A	Q9NP98	605603	0.47515
ENSG00000132300	PTCD3	-0.98142	0.00832428	-0.927156	0.988361	N/A	Q96EY7	614918	0.475095
ENSG00000078295	ADCY2	-1.56002	2.69193e-05	-0.956138	0.973125	DB02587:DB06843:DB09121	Q08462	103071	0.475053
ENSG00000018625	ATP1A2	-1.6848	3.65465e-07	-0.97498	0.960897	DB01092	P50993	182340	0.475004
ENSG00000146809	ASB15	-2.67893	4.40201e-09	-0.959604	0.959157	N/A	Q8WXK1	N/A	0.474587
ENSG00000239900	ADSL	-1.434	0.00104098	-0.917325	0.992306	N/A	P30566	608222	0.474488
ENSG00000167721	TSR1	-1.26363	0.00063553	-0.950254	0.977899	N/A	Q2NL82	611214	0.474172
ENSG00000120800	UTP20	-0.419426	0.231492	-0.973076	0.952071	N/A	O75691	612822	0.473897
ENSG00000102974	CTCF	-0.561589	0.118817	-0.926955	0.982669	N/A	P49711	604167	0.473505
ENSG00000174444	RPL4	-0.789487	0.00852574	-0.981829	0.931798	DB11638	P36578	180479	0.473323
ENSG00000152700	SAR1B	-2.40095	2.46629e-08	-0.953883	0.959959	DB04315	Q9Y6B6	607690	0.473262
ENSG00000177981	ASB8	-1.69341	4.10788e-05	-0.94528	0.990356	N/A	Q9H765	615053	0.47292
ENSG00000168827	GFM1	-1.12443	0.00536144	-0.914905	0.990367	N/A	Q96RP9	606639	0.472904
ENSG00000139977	NAA30	-1.30868	0.00102315	-0.933664	0.990715	N/A	Q147X3	N/A	0.472411
ENSG00000122026	RPL21	-0.647689	0.047093	-0.957836	0.955102	N/A	P46778	603636	0.472144
ENSG00000074695	LMAN1	-0.661054	0.0405978	-0.967358	0.935172	DB00025:DB13998:DB13999	P49257	601567	0.472008
ENSG00000184863	RBM33	-0.394531	0.252767	-0.96383	0.932577	N/A	Q96EV2	N/A	0.471929
ENSG00000148459	PDSS1	-1.01399	0.0316927	-0.961265	0.954315	N/A	Q5T2R2	607429	0.471352
ENSG00000164142	FAM160A1	-1.81371	2.42819e-06	-0.958017	0.941274	N/A	Q05DH4	N/A	0.471139
ENSG00000119862	LGALSL	-2.01248	3.50563e-06	-0.949721	0.978843	N/A	Q3ZCW2	617902	0.47108
ENSG00000151779	NBAS	-0.636087	0.0389374	-0.987208	0.927735	N/A	A2RRP1	608025	0.470795
ENSG00000138430	OLA1	-0.899233	0.0184877	-0.919472	0.997103	N/A	Q9NTK5	611175	0.470239
ENSG00000182568	SATB1	-1.72648	6.95244e-05	-0.938701	0.978983	N/A	Q01826	602075	0.470111
ENSG00000128881	TTBK2	-0.465812	0.186194	-0.944462	0.964317	N/A	Q6IQ55	611695	0.47009
ENSG00000136111	TBC1D4	-1.29648	1.74931e-05	-0.98377	0.930539	N/A	O60343	612465	0.469983
ENSG00000006704	GTF2IRD1	-1.54416	0.00058891	-0.917503	0.996491	N/A	Q9UHL9	604318	0.469715
ENSG00000092148	HECTD1	-1.12176	0.00523644	-0.912194	0.988027	N/A	Q9ULT8	N/A	0.469623
ENSG00000103342	GSPT1	-1.18766	0.00306104	-0.916607	0.993277	DB04315	P15170	139259	0.46934
ENSG00000111615	KRR1	-1.02268	0.00801036	-0.922372	0.965113	N/A	Q13601	612817	0.469236
ENSG00000151092	NGLY1	-1.09524	0.00498411	-0.928158	0.987333	N/A	Q96IV0	610661	0.468914
ENSG00000185418	TARS3	-1.54155	0.000206711	-0.93636	0.984071	N/A	A2RTX5	N/A	0.468858
ENSG00000141627	DYM	-0.959813	0.00854689	-0.9357	0.989673	N/A	Q7RTS9	607461	0.468787
ENSG00000137177	KIF13A	-1.10051	0.00216054	-0.943172	0.979743	N/A	Q9H1H9	605433	0.468751
ENSG00000168386	FILIP1L	-1.94389	2.33498e-06	-0.950865	0.962874	N/A	Q4L180	612993	0.468357
ENSG00000183513	COA5	-0.413333	0.283095	-0.94721	0.977107	N/A	Q86WW8	613920	0.46827
ENSG00000253293	HOXA10	-2.66695	1.16612e-11	-0.977839	0.931921	DB00136	P31260	142957	0.468045
ENSG00000085978	ATG16L1	-0.496677	0.164453	-0.981778	0.949245	N/A	Q676U5	610767	0.46804
ENSG00000124802	EEF1E1	-0.600015	0.480929	-0.674639	0.613563	N/A	O43324	609206	0.467893
ENSG00000134014	ELP3	-0.575272	0.101048	-0.95054	0.971975	N/A	Q9H9T3	612722	0.467545
ENSG00000100625	SIX4	-0.989096	0.0100474	-0.918558	0.993468	N/A	Q9UIU6	606342	0.467293
ENSG00000078304	PPP2R5C	-0.649898	0.0652925	-0.925394	0.968758	DB02506:DB06905	Q13362	601645	0.467082
ENSG00000126602	TRAP1	-1.18979	0.00150764	-0.943523	0.969677	N/A	Q12931	606219	0.467036
ENSG00000109775	UFSP2	-0.897126	0.0223114	-0.919427	0.975819	N/A	Q9NUQ7	611482	0.466954
ENSG00000073464	CLCN4	-1.72855	0.000167491	-0.922066	0.992472	N/A	P51793	302910	0.466591
ENSG00000182324	KCNJ14	-1.65019	0.0139155	-0.957526	0.968005	DB01392:DB11148	Q9UNX9	603953	0.466579
ENSG00000175595	ERCC4	-0.428473	0.379083	-0.741819	0.683054	N/A	Q92889	133520	0.466522
ENSG00000113048	MRPS27	-0.70547	0.0384228	-0.952582	0.978013	N/A	Q92552	611989	0.466415
ENSG00000142494	SLC47A1	-1.73227	4.20088e-06	-0.972195	0.957701	N/A	Q96FL8	609832	0.466411
ENSG00000072415	MPP5	-0.862803	0.0163658	-0.934478	0.966706	N/A	Q8N3R9	606958	0.466031
ENSG00000162402	USP24	-1.27419	0.00138339	-0.928971	0.976279	N/A	Q9UPU5	610569	0.465525
ENSG00000184203	PPP1R2	-1.79689	0.000275721	-0.911429	0.994932	N/A	P41236	601792	0.465442
ENSG00000152402	GUCY1A2	-0.999437	0.00590437	-0.942614	0.975088	DB00435:DB01020:DB08931:DB09241:DB09282:DB13170	P33402	601244	0.465231
ENSG00000156411	ATP5MPL	-1.27629	0.00201172	-0.925631	0.989939	N/A	P56378	604573	0.464624
ENSG00000138138	ATAD1	-1.16339	0.00453978	-0.911991	0.978977	N/A	Q8NBU5	614452	0.46458
ENSG00000038274	MAT2B	-0.404879	0.271099	-0.951191	0.967181	N/A	Q9NZL9	605527	0.46442
ENSG00000124788	ATXN1	-0.746095	0.019448	-0.965145	0.962946	N/A	P54253	601556	0.463494
ENSG00000198898	CAPZA2	-1.35655	0.00209072	-0.904394	0.998206	N/A	P47755	601571	0.463424
ENSG00000166971	AKTIP	-1.2329	0.0044233	-0.906279	0.999953	N/A	Q9H8T0	608483	0.463385
ENSG00000242485	MRPL20	-0.941139	0.00974683	-0.947132	0.98453	N/A	Q9BYC9	611833	0.463014
ENSG00000003989	SLC7A2	-2.55616	6.66371e-08	-0.943255	0.951447	DB00123:DB00129	P52569	601872	0.462722
ENSG00000181016	LSMEM1	-2.28819	8.71026e-05	-0.949266	0.975193	N/A	Q8N8F7	N/A	0.462554
ENSG00000141385	AFG3L2	-1.35014	0.00127021	-0.921519	0.990399	DB00171	Q9Y4W6	604581	0.462525
ENSG00000089289	IGBP1	-0.870556	0.00951234	-0.969453	0.9392	N/A	P78318	300139	0.462515
ENSG00000185345	PRKN	-1.39391	0.00021358	-0.955826	0.969727	N/A	O60260	602544	0.462466
ENSG00000089195	TRMT6	-0.847331	0.0366601	-0.968099	0.957211	N/A	Q9UJA5	N/A	0.462446
ENSG00000172159	FRMD3	-1.71141	0.000306519	-0.918723	0.974535	N/A	A2A2Y4	607619	0.462205
ENSG00000120942	UBIAD1	-0.838163	0.0120335	-0.997699	0.910417	N/A	Q9Y5Z9	611632	0.462028
ENSG00000174032	SLC25A30	-1.81879	7.1877e-05	-0.930656	0.979116	N/A	Q5SVS4	610793	0.461835
ENSG00000169570	DTWD2	-1.45295	4.8242e-05	-0.972455	0.949781	N/A	Q8NBA8	N/A	0.461716
ENSG00000112996	MRPS30	-1.32973	0.00264044	-0.902147	0.985522	N/A	Q9NP92	611991	0.461361
ENSG00000161057	PSMC2	-0.948247	0.0158713	-0.909763	0.990724	N/A	P35998	154365	0.46128
ENSG00000106263	EIF3B	-0.675124	0.0472868	-0.944986	0.960012	N/A	P55884	603917	0.46098
ENSG00000135407	AVIL	-1.13363	0.000505163	-0.980676	0.946303	N/A	O75366	613397	0.460516
ENSG00000122692	SMU1	-0.515911	0.141424	-0.938297	0.930673	N/A	Q2TAY7	617811	0.459735
ENSG00000141568	FOXK2	-1.21125	0.00127381	-0.94344	0.972967	N/A	Q01167	147685	0.459656
ENSG00000160299	PCNT	-1.53478	2.61221e-05	-0.957853	0.937342	N/A	O95613	605925	0.459527
ENSG00000067334	DNTTIP2	-0.825773	0.0361115	-0.902372	0.976278	N/A	Q5QJE6	611199	0.459178
ENSG00000165660	ABRAXAS2	-1.00667	0.016326	-0.902677	0.986033	N/A	Q15018	611144	0.45902
ENSG00000148660	CAMK2G	-1.66839	8.71793e-05	-0.935428	0.975156	DB06616:DB08699:DB12010	Q13555	602123	0.458708
ENSG00000145743	FBXL17	-1.40388	0.000632431	-0.933532	0.984233	N/A	Q9UF56	609083	0.458624
ENSG00000167283	ATP5MG	-0.898877	0.0265706	-0.906341	0.970952	DB11638:DB12695	O75964	617473	0.458343
ENSG00000183624	HMCES	-0.843529	0.0135915	-0.974429	0.929068	N/A	Q96FZ2	N/A	0.458244
ENSG00000009335	UBE3C	-1.15208	0.00362437	-0.921297	0.985239	N/A	Q15386	614454	0.45802
ENSG00000003509	NDUFAF7	-0.881118	0.0120335	-0.967663	0.954703	N/A	Q7L592	615898	0.457995
ENSG00000103194	USP10	-0.824662	0.034725	-0.903801	0.997762	N/A	Q14694	609818	0.457241
ENSG00000181610	MRPS23	-0.785905	0.0351844	-0.937661	0.982441	N/A	Q9Y3D9	611985	0.457095
ENSG00000137714	FDX1	-1.11888	0.00756225	-0.916961	0.988269	DB00648	P10109	103260	0.45708
ENSG00000150527	MIA2	-1.45726	0.00030369	-0.940921	0.984283	N/A	O15320	602132	0.457058
ENSG00000118418	HMGN3	-0.946951	0.0194276	-0.906658	0.995277	N/A	Q15651	604502	0.456866
ENSG00000054118	THRAP3	-0.721809	0.0304831	-0.946821	0.952669	N/A	Q9Y2W1	603809	0.456859
ENSG00000142864	SERBP1	-1.04445	0.00527854	-0.929319	0.989603	N/A	Q8NC51	607378	0.456754
ENSG00000092607	TBX15	-1.44258	0.000159466	-0.947615	0.961779	N/A	Q96SF7	604127	0.456455
ENSG00000196236	XPNPEP3	-0.406588	0.259884	-0.972077	0.952129	N/A	Q9NQH7	613553	0.45645
ENSG00000187098	MITF	-1.58121	0.000180363	-0.93475	0.97476	N/A	O75030	156845	0.456329
ENSG00000134049	IER3IP1	-1.0411	0.0160781	-0.906183	0.979393	N/A	Q9Y5U9	609382	0.45618
ENSG00000122643	NT5C3A	-1.46068	3.25216e-05	-0.972884	0.96019	N/A	Q9H0P0	606224	0.455881
ENSG00000163608	NEPRO	-0.822243	0.0390535	-0.894393	0.986252	N/A	Q6NW34	617089	0.455848
ENSG00000069345	DNAJA2	-0.926247	0.0116638	-0.926538	0.964274	N/A	O60884	611322	0.455827
ENSG00000128000	ZNF780B	-0.241494	0.553933	-0.916716	0.995918	N/A	Q9Y6R6	N/A	0.455684
ENSG00000169288	MRPL1	-1.11678	0.00876501	-0.917621	0.981865	N/A	Q9BYD6	611821	0.455149
ENSG00000107537	PHYH	-1.90994	7.33692e-06	-0.946571	0.968767	DB00025:DB00126:DB13998:DB13999	O14832	602026	0.45514
ENSG00000080546	SESN1	-1.55039	0.000398235	-0.921894	0.96138	N/A	Q9Y6P5	606103	0.454938
ENSG00000124275	MTRR	-1.20689	0.00295467	-0.921384	0.986749	DB00115:DB00134:DB00200	Q9UBK8	602568	0.454816
ENSG00000146147	MLIP	-1.3971	0.000162399	-0.951663	0.943738	N/A	Q5VWP3	614106	0.45471
ENSG00000170100	ZNF778	-0.472319	0.22961	-0.935703	0.943642	N/A	Q96MU6	N/A	0.454537
ENSG00000110200	ANAPC15	-1.40911	0.0123664	-0.936959	0.977498	N/A	P60006	614717	0.454307
ENSG00000166889	PATL1	-1.0062	0.0142613	-0.902624	0.99483	N/A	Q86TB9	614660	0.454299
ENSG00000265142	MIR133A1HG	-2.04644	3.23295e-05	-0.921833	0.967836	N/A	N/A	610254	0.454177
ENSG00000187555	USP7	-0.739513	0.0490414	-0.901341	0.962407	N/A	Q93009	602519	0.45401
ENSG00000112874	NUDT12	-0.879592	0.0270855	-0.926912	0.980171	N/A	Q9BQG2	609232	0.453947
ENSG00000006757	PNPLA4	-1.69931	0.000967825	-0.909642	0.989908	N/A	P41247	300102	0.453942
ENSG00000168300	PCMTD1	-1.26107	0.000266476	-0.958326	0.945504	N/A	Q96MG8	N/A	0.453736
ENSG00000099942	CRKL	-0.959451	0.0158713	-0.903807	0.995755	N/A	P46109	602007	0.453369
ENSG00000114520	SNX4	-0.52951	0.164334	-0.920052	0.9921	N/A	O95219	605931	0.453214
ENSG00000075975	MKRN2	-0.657293	0.10285	-0.888395	0.988373	N/A	Q9H000	608426	0.453005
ENSG00000134769	DTNA	-1.30169	0.00228469	-0.907066	0.982541	N/A	Q9Y4J8	601239	0.452976
ENSG00000173041	ZNF680	-0.837797	0.0223965	-0.930021	0.928661	N/A	Q8NEM1	N/A	0.452855
ENSG00000135655	USP15	-1.13213	0.00843935	-0.891478	0.99202	N/A	Q9Y4E8	604731	0.452783
ENSG00000145495	MARCHF6	-1.04098	0.00859945	-0.908276	0.969767	N/A	O60337	613297	0.452705
ENSG00000168653	NDUFS5	-1.25664	0.00321268	-0.90626	0.991711	DB00157	O43920	603847	0.451996
ENSG00000180182	MED14	-1.28378	0.00260377	-0.914939	0.975163	N/A	O60244	300182	0.451752
ENSG00000163995	ABLIM2	-1.56035	0.000308019	-0.928301	0.980801	N/A	Q6H8Q1	612544	0.451214
ENSG00000101391	CDK5RAP1	-0.763987	0.0328724	-0.95641	0.951645	N/A	Q96SZ6	608200	0.45118
ENSG00000168152	THAP9	-1.30761	0.00648378	-0.894985	0.996609	N/A	Q9H5L6	612537	0.451051
ENSG00000084623	EIF3I	-0.671445	0.045466	-0.955348	0.956193	N/A	Q13347	603911	0.450985
ENSG00000084463	WBP11	-0.623565	0.0661676	-0.956635	0.974614	N/A	Q9Y2W2	N/A	0.450927
ENSG00000162885	B3GALNT2	-1.03473	0.0138696	-0.893922	0.996814	N/A	Q8NCR0	610194	0.450703
ENSG00000172809	RPL38	-1.2047	9.5535e-05	-0.97981	0.919729	N/A	P63173	604182	0.450597
ENSG00000104472	CHRAC1	-1.30844	0.000502095	-0.966855	0.940331	N/A	Q9NRG0	607268	0.450242
ENSG00000145425	RPS3A	-0.559568	0.0906045	-0.95462	0.922647	N/A	P61247	180478	0.450191
ENSG00000109519	GRPEL1	-0.883096	0.0169768	-0.945622	0.982	N/A	Q9HAV7	606173	0.45012
ENSG00000130811	EIF3G	-1.05007	0.00078334	-0.977957	0.927405	N/A	O75821	603913	0.450085
