# Supplementary material for: Late‐Stage Skeletal Muscle Transcriptome in Duchenne Muscular Dystrophy Shows a BMP4‐Induced Molecular Signature
Source: J Cachexia Sarcopenia Muscle. 2025 Jul 10;16(4):e70005. doi: 10.1002/jcsm.70005 (PMC12245985; doi:10.1002/jcsm.70005)
Supplement: Supplementary file 18 — Table S11 Differential gene expression analysis of BMP4‐stimulated C2C12 muscle cells transcriptome using DESeq method (FDR < 0.05). [file JCSM-16-e70005-s006.xlsx]

## Sheet: Table S11
Table S11 Differential gene expression analysis of BMP4-stimulated C2C12 myoblasts transcriptome using DESeq method (FDR < 0.05).
Ensembl_ID	Log2 Fold Change	Log2 Fold Change Error	FDR	Gene_Symbol	Description
ENSMUSG00000028766	9.20523	1.03618	1.38188e-17	Alpl	alkaline phosphatase, liver/bone/kidney
ENSMUSG00000020591	7.1323	1.34492	9.58791e-07	Ntsr2	neurotensin receptor 2
ENSMUSG00000040740	7.00806	1.06864	6.52278e-10	Slc25a34	solute carrier family 25, member 34
ENSMUSG00000027485	6.96873	1.34027	1.63785e-06	Bpifb1	BPI fold containing family B, member 1
ENSMUSG00000054146	6.92571	0.622433	3.35285e-27	Krt15	keratin 15
ENSMUSG00000060284	6.76006	0.510935	3.32104e-38	Sp7	Sp7 transcription factor 7
ENSMUSG00000100987	6.48472	1.09395	3.10831e-08	NA	NA
ENSMUSG00000107450	6.40095	1.82258	0.00209687	NA	NA
ENSMUSG00000047904	6.39623	1.29331	5.77073e-06	Sstr2	somatostatin receptor 2
ENSMUSG00000026678	6.34264	0.421812	3.26301e-49	Rgs5	regulator of G-protein signaling 5
ENSMUSG00000041577	6.22178	0.139944	0	Prelp	proline arginine-rich end leucine-rich repeat
ENSMUSG00000027876	6.05293	1.47295	0.000229422	Reg4	regenerating islet-derived family, member 4
ENSMUSG00000110998	5.81593	1.55	0.000899374	I730028E13Rik	RIKEN cDNA I730028E13 gene
ENSMUSG00000010797	5.80211	0.653337	1.4191e-17	Wnt2	wingless-type MMTV integration site family, member 2
ENSMUSG00000115116	5.71877	1.97284	0.0140233	NA	NA
ENSMUSG00000041559	5.57103	0.147824	0	Fmod	fibromodulin
ENSMUSG00000105300	5.53347	1.59511	0.00242741	NA	NA
ENSMUSG00000107638	5.5189	1.57654	0.00218223	Gm30524	predicted gene, 30524
ENSMUSG00000040728	5.44336	1.84994	0.0123808	Esrp1	epithelial splicing regulatory protein 1
ENSMUSG00000029765	5.44052	0.138247	0	Plxna4	plexin A4
ENSMUSG00000081189	5.43505	2.23874	0.0467606	NA	NA
ENSMUSG00000056413	5.41792	1.66297	0.00478882	Adap1	ArfGAP with dual PH domains 1
ENSMUSG00000022483	5.36802	0.635811	5.85598e-16	Col2a1	collagen, type II, alpha 1
ENSMUSG00000083200	5.34356	1.8543	0.0147018	NA	NA
ENSMUSG00000020183	5.32703	0.162803	7.95308e-232	Cpm	carboxypeptidase M
ENSMUSG00000028307	5.2986	2.05858	0.0328408	Aldob	aldolase B, fructose-bisphosphate
ENSMUSG00000040569	5.29579	0.967262	3.85051e-07	Slc26a7	solute carrier family 26, member 7
ENSMUSG00000026725	5.27393	0.316566	2.64357e-60	Tnn	tenascin N
ENSMUSG00000083937	5.27153	1.74546	0.00985884	NA	NA
ENSMUSG00000039385	5.26018	1.65274	0.00605685	Cdh6	cadherin 6
ENSMUSG00000081308	5.23911	2.01001	0.030317	NA	NA
ENSMUSG00000003309	5.23861	1.95165	0.0249888	Ap1m2	adaptor protein complex AP-1, mu 2 subunit
ENSMUSG00000037686	5.23627	1.40675	0.00100041	Aspg	asparaginase
ENSMUSG00000074785	5.16547	1.41903	0.00134698	Plxnc1	plexin C1
ENSMUSG00000089838	5.16537	1.6475	0.00702924	NA	NA
ENSMUSG00000019874	5.12206	0.193363	6.27225e-152	Fabp7	fatty acid binding protein 7, brain
ENSMUSG00000030109	5.03358	0.290111	2.29244e-65	Slc6a12	solute carrier family 6 (neurotransmitter transporter, betaine/GABA), member 12
ENSMUSG00000092505	4.99783	2.03309	0.0436027	NA	NA
ENSMUSG00000110174	4.99545	2.03261	0.043649	NA	NA
ENSMUSG00000112794	4.98275	0.690152	7.36966e-12	NA	NA
ENSMUSG00000057370	4.90092	1.82033	0.0244821	Gm8724	predicted pseudogene 8724
ENSMUSG00000082481	4.86295	1.76135	0.0204495	NA	NA
ENSMUSG00000117962	4.8566	1.88035	0.032136	NA	NA
ENSMUSG00000021379	4.82489	0.361444	7.09795e-39	Id4	inhibitor of DNA binding 4
ENSMUSG00000035493	4.64406	0.152034	4.84589e-202	Tgfbi	transforming growth factor, beta induced
ENSMUSG00000031712	4.59875	0.58692	7.67014e-14	Il15	interleukin 15
ENSMUSG00000039462	4.59068	0.233844	1.2879e-83	Col10a1	collagen, type X, alpha 1
ENSMUSG00000106445	4.55334	1.52622	0.0109842	Gm21190	predicted gene, 21190
ENSMUSG00000112466	4.53645	0.630816	9.02906e-12	NA	NA
ENSMUSG00000020123	4.50234	0.224047	1.33666e-87	Avpr1a	arginine vasopressin receptor 1A
ENSMUSG00000031451	4.48838	0.373747	1.42371e-31	Gas6	growth arrest specific 6
ENSMUSG00000023918	4.47534	0.407144	1.46731e-26	Adgrf4	adhesion G protein-coupled receptor F4
ENSMUSG00000033717	4.46828	0.201124	5.45212e-107	Adra2a	adrenergic receptor, alpha 2a
ENSMUSG00000021136	4.45521	0.207958	1.5402e-99	Smoc1	SPARC related modular calcium binding 1
ENSMUSG00000006014	4.4335	0.179279	1.68543e-132	Prg4	proteoglycan 4 (megakaryocyte stimulating factor, articular superficial zone protein)
ENSMUSG00000070867	4.41516	0.117194	0	Trabd2b	TraB domain containing 2B
ENSMUSG00000029189	4.36439	1.51336	0.0146164	Sel1l3	sel-1 suppressor of lin-12-like 3 (C. elegans)
ENSMUSG00000031722	4.36431	1.2795	0.00294368	Hp	haptoglobin
ENSMUSG00000113555	4.35555	1.79226	0.0464781	NA	NA
ENSMUSG00000084249	4.33991	1.75026	0.0413931	Gm12267	ribosomal protein S4, X-linked pseudogene
ENSMUSG00000055976	4.31658	1.64055	0.0285143	Cldn23	claudin 23
ENSMUSG00000022589	4.30697	1.67101	0.032558	Cyp11b2	cytochrome P450, family 11, subfamily b, polypeptide 2
ENSMUSG00000036856	4.29887	0.115735	8.01081e-299	Wnt4	wingless-type MMTV integration site family, member 4
ENSMUSG00000116324	4.28862	0.369186	1.39002e-29	NA	NA
ENSMUSG00000101567	4.26809	1.42598	0.0106876	NA	NA
ENSMUSG00000009734	4.25711	1.68106	0.0363672	Pou6f2	POU domain, class 6, transcription factor 2
ENSMUSG00000040412	4.25307	1.5111	0.0177169	Elapor1	endosome-lysosome associated apoptosis and autophagy regulator 1
ENSMUSG00000102908	4.22872	1.59454	0.0270621	Gm7558	ribosomal protein L3 pseudogene
ENSMUSG00000090624	4.22739	1.64565	0.0332514	NA	NA
ENSMUSG00000081164	4.19987	1.70721	0.043416	NA	NA
ENSMUSG00000062515	4.19552	0.452573	4.37596e-19	Fabp4	fatty acid binding protein 4, adipocyte
ENSMUSG00000022371	4.1699	0.262653	8.37419e-55	Col14a1	collagen, type XIV, alpha 1
ENSMUSG00000083166	4.14639	1.64425	0.0373097	NA	NA
ENSMUSG00000083394	4.14455	1.59809	0.0312802	Gm11703	60S ribosomal protein L21 pseudogene
ENSMUSG00000036523	4.1385	0.264217	2.38134e-53	Greb1	gene regulated by estrogen in breast cancer protein
ENSMUSG00000016349	4.07234	1.65783	0.0437734	Eef1a2	eukaryotic translation elongation factor 1 alpha 2
ENSMUSG00000008601	4.06645	1.60268	0.0359814	Rab25	RAB25, member RAS oncogene family
ENSMUSG00000080180	4.05102	1.53235	0.0276332	Gm17235	annexin A2 pseudogene
ENSMUSG00000090460	3.98242	1.60601	0.0413899	NA	NA
ENSMUSG00000048582	3.98231	0.131547	1.82074e-198	Gja3	gap junction protein, alpha 3
ENSMUSG00000042793	3.96709	0.112491	2.43193e-269	Lgr6	leucine-rich repeat-containing G protein-coupled receptor 6
ENSMUSG00000069919	3.96362	1.06987	0.00106817	Hba-a1	hemoglobin alpha, adult chain 1
ENSMUSG00000026888	3.92944	0.283743	8.33837e-42	Grb14	growth factor receptor bound protein 14
ENSMUSG00000075581	3.90586	1.42055	0.0211041	Gm16409	ribosomal protein S6 pseudogene
ENSMUSG00000056270	3.89677	0.168502	6.57976e-116	Prr9	proline rich 9
ENSMUSG00000026580	3.87379	0.224853	1.88782e-64	Selp	selectin, platelet
ENSMUSG00000031661	3.86663	1.11324	0.00239254	Nkd1	naked cuticle 1
ENSMUSG00000084022	3.84243	1.55278	0.0419392	Gm16459	pyruvate kinase, muscle pseudogene
ENSMUSG00000083646	3.82669	1.38829	0.0207024	NA	NA
ENSMUSG00000042988	3.82332	0.639828	2.36312e-08	Notum	notum palmitoleoyl-protein carboxylesterase
ENSMUSG00000020601	3.81632	0.144858	2.75027e-150	Trib2	tribbles pseudokinase 2
ENSMUSG00000025588	3.75441	1.15231	0.00478707	Nat1	N-acetyl transferase 1
ENSMUSG00000086148	3.75433	1.12157	0.00360912	NA	NA
ENSMUSG00000082312	3.75245	1.49034	0.0376588	Gm11996	glyceraldehyde-3-phosphate dehydrogenase pseudogene
ENSMUSG00000059857	3.74433	1.42514	0.0287892	Ntng1	netrin G1
ENSMUSG00000036862	3.72507	0.525081	1.78538e-11	Dchs1	dachsous cadherin related 1
ENSMUSG00000083853	3.68151	1.27789	0.0147295	NA	NA
ENSMUSG00000067158	3.67807	0.792607	2.39578e-05	Col4a4	collagen, type IV, alpha 4
ENSMUSG00000113650	3.6699	1.12924	0.00491561	NA	NA
ENSMUSG00000036437	3.64949	0.142594	6.56078e-142	Npy1r	neuropeptide Y receptor Y1
ENSMUSG00000110057	3.63451	1.28333	0.0168687	NA	NA
ENSMUSG00000080783	3.61516	1.43218	0.0370915	NA	NA
ENSMUSG00000113318	3.56062	1.38457	0.0330165	Gm18113	ribosomal protein S3A pseudogene
ENSMUSG00000024479	3.54324	1.42476	0.0406685	Mal2	mal, T cell differentiation protein 2
ENSMUSG00000019997	3.52497	0.078079	0	Ccn2	cellular communication network factor 2
ENSMUSG00000022040	3.52335	0.349063	1.68705e-22	Ephx2	epoxide hydrolase 2, cytoplasmic
ENSMUSG00000025780	3.52333	1.15835	0.00928655	Itih5	inter-alpha (globulin) inhibitor H5
ENSMUSG00000027217	3.51544	0.177569	4.91487e-85	Tspan18	tetraspanin 18
ENSMUSG00000118400	3.5136	1.36306	0.0325396	NA	NA
ENSMUSG00000032172	3.49185	0.829581	0.000153127	Olfm2	olfactomedin 2
ENSMUSG00000030162	3.48056	0.174332	1.76169e-86	Olr1	oxidized low density lipoprotein (lectin-like) receptor 1
ENSMUSG00000021567	3.47626	0.161179	7.0838e-101	Nkd2	naked cuticle 2
ENSMUSG00000035184	3.4489	0.238081	1.0424e-45	Fam124a	family with sequence similarity 124, member A
ENSMUSG00000029155	3.40856	0.662203	2.13003e-06	Spata18	spermatogenesis associated 18
ENSMUSG00000044976	3.40679	0.685517	5.12594e-06	Wdr72	WD repeat domain 72
ENSMUSG00000111864	3.39769	1.03668	0.00451098	Rpl26-ps6	ribosomal protein L26, pseudogene 6
ENSMUSG00000053797	3.39392	1.15345	0.0123808	Krt16	keratin 16
ENSMUSG00000101581	3.37904	0.389887	8.93075e-17	C430002N11Rik	RIKEN cDNA C430002N11 gene
ENSMUSG00000115620	3.35137	0.144723	3.24234e-116	Gm45924	predicted gene, 45924
ENSMUSG00000082013	3.325	1.32514	0.0384891	Gm13216	ribosomal protein L19 pseudogene
ENSMUSG00000005474	3.30831	0.526621	3.73289e-09	Myl10	myosin, light chain 10, regulatory
ENSMUSG00000042367	3.29702	0.847672	0.000539364	Gjb3	gap junction protein, beta 3
ENSMUSG00000086584	3.28434	1.06502	0.00820235	NA	NA
ENSMUSG00000032313	3.27364	0.958323	0.00289707	Tmem266	transmembrane protein 266
ENSMUSG00000027831	3.26041	0.632138	2.0259e-06	Veph1	ventricular zone expressed PH domain-containing 1
ENSMUSG00000017607	3.25416	0.70681	2.83079e-05	Tns4	tensin 4
ENSMUSG00000048960	3.25243	0.852217	0.0007092	Prex2	phosphatidylinositol-3,4,5-trisphosphate-dependent Rac exchange factor 2
ENSMUSG00000014603	3.2371	0.933192	0.00242832	Alx3	aristaless-like homeobox 3
ENSMUSG00000117328	3.2263	0.714549	4.18803e-05	4930474M22Rik	RIKEN cDNA 4930474M22 gene
ENSMUSG00000045620	3.22218	1.01801	0.00640432	Odf3l1	outer dense fiber of sperm tails 3-like 1
ENSMUSG00000049690	3.21335	0.784776	0.000242882	Nckap5	NCK-associated protein 5
ENSMUSG00000019890	3.18117	1.19398	0.0262045	Nts	neurotensin
ENSMUSG00000027996	3.16484	0.288619	1.9441e-26	Sfrp2	secreted frizzled-related protein 2
ENSMUSG00000037747	3.16184	0.310135	6.11651e-23	Phyhipl	phytanoyl-CoA hydroxylase interacting protein-like
ENSMUSG00000026435	3.1555	0.332868	6.32948e-20	Slc45a3	solute carrier family 45, member 3
ENSMUSG00000022037	3.1535	1.17051	0.0243615	Clu	clusterin
ENSMUSG00000083344	3.15257	1.31305	0.0497627	Gm7363	predicted gene 7363
ENSMUSG00000053279	3.1492	1.06968	0.0123207	Aldh1a1	aldehyde dehydrogenase family 1, subfamily A1
ENSMUSG00000021294	3.13961	0.638761	6.67856e-06	Kif26a	kinesin family member 26A
ENSMUSG00000040289	3.11643	0.095342	2.26896e-231	Hey1	hairy/enhancer-of-split related with YRPW motif 1
ENSMUSG00000038357	3.09358	0.949204	0.00477486	Camp	cathelicidin antimicrobial peptide
ENSMUSG00000056271	3.08226	0.317999	8.4217e-21	Lman1l	lectin, mannose-binding 1 like
ENSMUSG00000098035	3.06417	1.19103	0.0329294	Gm5335	glyceraldehyde-3-phosphate dehydrogenase pseudogene
ENSMUSG00000038677	3.05604	0.362306	6.22497e-16	Scube3	signal peptide, CUB domain, EGF-like 3
ENSMUSG00000026841	3.05488	0.622226	6.85423e-06	Fibcd1	fibrinogen C domain containing 1
ENSMUSG00000038530	3.01122	0.150284	4.26709e-87	Rgs4	regulator of G-protein signaling 4
ENSMUSG00000013653	2.9983	0.485335	7.09891e-09	1810065E05Rik	RIKEN cDNA 1810065E05 gene
ENSMUSG00000050069	2.99716	0.307928	5.75302e-21	Grem2	gremlin 2, DAN family BMP antagonist
ENSMUSG00000032068	2.98562	1.07366	0.019398	Plet1	placenta expressed transcript 1
ENSMUSG00000048616	2.97287	0.178267	2.01361e-60	Nog	noggin
ENSMUSG00000048521	2.96843	0.249732	5.97608e-31	Cxcr6	chemokine (C-X-C motif) receptor 6
ENSMUSG00000046807	2.95394	0.0938861	2.35494e-214	Lrrc75b	leucine rich repeat containing 75B
ENSMUSG00000024109	2.94943	1.12308	0.0288752	Nrxn1	neurexin I
ENSMUSG00000021319	2.93037	0.187693	5.21739e-53	Sfrp4	secreted frizzled-related protein 4
ENSMUSG00000081113	2.91502	0.98588	0.0118769	NA	NA
ENSMUSG00000027386	2.89359	0.161155	5.59624e-70	Fbln7	fibulin 7
ENSMUSG00000023391	2.88841	0.111032	1.40948e-146	Dlx2	distal-less homeobox 2
ENSMUSG00000027796	2.87646	0.114862	7.16528e-136	Smad8	SMAD family member 9
ENSMUSG00000019846	2.84354	0.435759	8.03627e-10	Lama4	laminin, alpha 4
ENSMUSG00000019990	2.79774	0.380331	2.7687e-12	Pde7b	phosphodiesterase 7B
ENSMUSG00000049719	2.79326	0.39912	3.46266e-11	Prss46	protease, serine 46
ENSMUSG00000026494	2.78588	0.116449	5.17965e-124	Kif26b	kinesin family member 26B
ENSMUSG00000027832	2.77072	0.213836	1.1972e-36	Ptx3	pentraxin related gene
ENSMUSG00000070407	2.76198	0.223935	2.86337e-33	Hs3st3b1	heparan sulfate (glucosamine) 3-O-sulfotransferase 3B1
ENSMUSG00000023886	2.76075	0.0599954	0	Smoc2	SPARC related modular calcium binding 2
ENSMUSG00000036867	2.75328	0.0795821	3.25162e-259	Smad6	SMAD family member 6
ENSMUSG00000000204	2.74211	0.510887	6.84959e-07	Slfn4	schlafen 4
ENSMUSG00000070524	2.7195	0.839935	0.00511071	Fcrlb	Fc receptor-like B
ENSMUSG00000095407	2.71218	0.237181	1.09185e-28	Tmem200c	transmembrane protein 200C
ENSMUSG00000048368	2.69806	0.175122	1.22203e-51	Omd	osteomodulin
ENSMUSG00000003411	2.69534	0.536586	3.9493e-06	Rab3b	RAB3B, member RAS oncogene family
ENSMUSG00000049555	2.69151	0.788288	0.0029102	Tmie	transmembrane inner ear
ENSMUSG00000028909	2.68164	0.463089	6.8217e-08	Ptpru	protein tyrosine phosphatase, receptor type, U
ENSMUSG00000048251	2.67943	1.05415	0.0356189	Bcl11b	B cell leukemia/lymphoma 11B
ENSMUSG00000052613	2.6648	0.801091	0.00387016	Pcdh15	protocadherin 15
ENSMUSG00000028517	2.66193	0.074036	5.76307e-280	Plpp3	phospholipid phosphatase 3
ENSMUSG00000114715	2.65955	1.08265	0.0437707	NA	NA
ENSMUSG00000105181	2.65038	1.09465	0.0474144	Gm19620	predicted gene, 19620
ENSMUSG00000118426	2.62807	0.777188	0.00323672	NA	NA
ENSMUSG00000027955	2.60641	0.0936742	1.22357e-167	Gask1b	golgi associated kinase 1B
ENSMUSG00000023224	2.60155	0.612513	0.000131091	Serping1	serine (or cysteine) peptidase inhibitor, clade G, member 1
ENSMUSG00000007034	2.57664	0.974502	0.0276131	Slc44a4	solute carrier family 44, member 4
ENSMUSG00000033419	2.57346	0.433542	2.96959e-08	Snap91	synaptosomal-associated protein 91
ENSMUSG00000110825	2.56018	1.05629	0.0471571	Gm8959	ribosomal protein L9 pseudogene
ENSMUSG00000026579	2.55884	0.421384	1.33312e-08	F5	coagulation factor V
ENSMUSG00000084413	2.55174	1.00766	0.0363672	Gm12017	glyceraldehyde-3-phosphate dehydrogenase pseudogene
ENSMUSG00000020953	2.55137	1.01095	0.0371368	Coch	cochlin
ENSMUSG00000113666	2.54955	0.728304	0.00218223	Gm35725	predicted gene, 35725
ENSMUSG00000082870	2.54391	1.05863	0.0495409	Gm12165	predicted gene 12165
ENSMUSG00000043165	2.54332	0.368043	6.33339e-11	Lor	loricrin
ENSMUSG00000006345	2.52148	0.922772	0.0220667	Ggt1	gamma-glutamyltransferase 1
ENSMUSG00000043635	2.50696	0.271636	6.36213e-19	Adamts3	a disintegrin-like and metallopeptidase (reprolysin type) with thrombospondin type 1 motif, 3
ENSMUSG00000051515	2.49865	0.972224	0.0331629	Fam181b	family with sequence similarity 181, member B
ENSMUSG00000048782	2.49605	0.169442	3.00568e-47	Insc	INSC spindle orientation adaptor protein
ENSMUSG00000033295	2.4918	0.220762	5.65436e-28	Ptprf	protein tyrosine phosphatase, receptor type, F
ENSMUSG00000061577	2.46657	0.545238	4.03626e-05	Adgrg5	adhesion G protein-coupled receptor G5
ENSMUSG00000005220	2.45573	0.840293	0.0131112	Corin	corin, serine peptidase
ENSMUSG00000059832	2.45054	1.0072	0.0461607	Kprp	keratinocyte expressed, proline-rich
ENSMUSG00000039137	2.44589	0.104728	3.42491e-118	Whrn	whirlin
ENSMUSG00000104235	2.406	0.674511	0.00173668	NA	NA
ENSMUSG00000109890	2.39745	0.341977	3.18837e-11	AU023762	expressed sequence AU023762
ENSMUSG00000028370	2.38857	0.152232	1.56387e-53	Pappa	pregnancy-associated plasma protein A
ENSMUSG00000027639	2.382	0.0640178	8.03336e-300	Samhd1	SAM domain and HD domain, 1
ENSMUSG00000028197	2.37279	0.190568	6.79137e-34	Col24a1	collagen, type XXIV, alpha 1
ENSMUSG00000038580	2.34935	0.829924	0.0169261	Sct	secretin
ENSMUSG00000020884	2.34525	0.22552	7.62623e-24	Asgr1	asialoglycoprotein receptor 1
ENSMUSG00000041773	2.34287	0.0679241	1.11178e-257	Enc1	ectodermal-neural cortex 1
ENSMUSG00000000706	2.34232	0.952306	0.0434526	Btn1a1	butyrophilin, subfamily 1, member A1
ENSMUSG00000031258	2.30732	0.851674	0.0234605	Xkrx	X-linked Kx blood group related, X-linked
ENSMUSG00000108813	2.30126	0.898805	0.0339637	Rpl19-ps9	ribosomal protein L19, pseudogene 9
ENSMUSG00000039747	2.26942	0.0806211	1.4578e-171	Orai2	ORAI calcium release-activated calcium modulator 2
ENSMUSG00000054863	2.26639	0.0863829	4.54167e-149	Tafa5	TAFA chemokine like family member 5
ENSMUSG00000039954	2.26429	0.151356	1.02415e-48	Stk32a	serine/threonine kinase 32A
ENSMUSG00000000627	2.25729	0.285466	4.38493e-14	Sema4f	sema domain, immunoglobulin domain (Ig), TM domain, and short cytoplasmic domain
ENSMUSG00000053216	2.24832	0.473004	1.43661e-05	Btn2a2	butyrophilin, subfamily 2, member A2
ENSMUSG00000035948	2.24705	0.329847	1.23357e-10	Acss3	acyl-CoA synthetase short-chain family member 3
ENSMUSG00000004843	2.22967	0.0558458	0	Chmp2b	charged multivesicular body protein 2B
ENSMUSG00000061451	2.22566	0.100455	2.07847e-106	Tmem151a	transmembrane protein 151A
ENSMUSG00000085121	2.22382	0.921564	0.0483475	NA	NA
ENSMUSG00000054196	2.21508	0.272524	7.66264e-15	Cthrc1	collagen triple helix repeat containing 1
ENSMUSG00000070469	2.21304	0.0951994	4.21269e-117	Adamtsl3	ADAMTS-like 3
ENSMUSG00000045573	2.20722	0.539265	0.000244294	Penk	preproenkephalin
ENSMUSG00000020656	2.20228	0.332657	4.36385e-10	Grhl1	grainyhead like transcription factor 1
ENSMUSG00000006204	2.18298	0.353653	7.32403e-09	Cdcp3	CUB domain containing protein 3
ENSMUSG00000045333	2.1821	0.522511	0.000175673	Zfp423	zinc finger protein 423
ENSMUSG00000042284	2.18064	0.316787	7.58451e-11	Itga1	integrin alpha 1
ENSMUSG00000041261	2.17118	0.106306	1.79316e-90	Car8	carbonic anhydrase 8
ENSMUSG00000025743	2.16597	0.0836322	2.69365e-145	Sdc3	syndecan 3
ENSMUSG00000040447	2.16523	0.806392	0.0249337	Spns2	spinster homolog 2
ENSMUSG00000028036	2.15877	0.21028	2.98337e-23	Ptgfr	prostaglandin F receptor
ENSMUSG00000037010	2.15291	0.23943	5.35124e-18	Apln	apelin
ENSMUSG00000034762	2.14283	0.245267	4.90516e-17	Glis1	GLIS family zinc finger 1
ENSMUSG00000113185	2.13458	0.833106	0.0338043	NA	NA
ENSMUSG00000049092	2.12591	0.177809	2.6531e-31	Gpr137c	G protein-coupled receptor 137C
ENSMUSG00000020178	2.12502	0.242871	4.39318e-17	Adora2a	adenosine A2a receptor
ENSMUSG00000020607	2.12245	0.157994	2.32603e-39	Lratd1	LRAT domain containing 1
ENSMUSG00000026672	2.12205	0.0740117	5.2892e-178	Optn	optineurin
ENSMUSG00000023915	2.11611	0.102687	4.15779e-92	Tnfrsf21	tumor necrosis factor receptor superfamily, member 21
ENSMUSG00000058152	2.11084	0.797439	0.02741	Chsy3	chondroitin sulfate synthase 3
ENSMUSG00000029309	2.11006	0.47891	6.67412e-05	Sparcl1	SPARC-like 1
ENSMUSG00000029570	2.10781	0.0694699	2.39056e-199	Lfng	LFNG O-fucosylpeptide 3-beta-N-acetylglucosaminyltransferase
ENSMUSG00000027335	2.10525	0.309223	1.26618e-10	Adra1d	adrenergic receptor, alpha 1d
ENSMUSG00000025475	2.09374	0.194215	1.40975e-25	Adgra1	adhesion G protein-coupled receptor A1
ENSMUSG00000031596	2.08691	0.162853	7.36548e-36	Slc7a2	solute carrier family 7 (cationic amino acid transporter, y+ system), member 2
ENSMUSG00000032315	2.08383	0.757513	0.0210266	Cyp1a1	cytochrome P450, family 1, subfamily a, polypeptide 1
ENSMUSG00000029641	2.07676	0.178431	1.0698e-29	Rasl11a	RAS-like, family 11, member A
ENSMUSG00000075573	2.07608	0.770247	0.0242921	Defb47	defensin beta 47
ENSMUSG00000024190	2.07461	0.0869461	2.24065e-123	Dusp1	dual specificity phosphatase 1
ENSMUSG00000047894	2.06816	0.372055	2.4453e-07	Ang2	angiogenin, ribonuclease A family, member 2
ENSMUSG00000001655	2.06657	0.0790967	7.56677e-148	Hoxc13	homeobox C13
ENSMUSG00000032487	2.0661	0.0758856	1.58453e-160	Ptgs2	prostaglandin-endoperoxide synthase 2
ENSMUSG00000081400	2.0568	0.719469	0.0156627	Gm13680	ribosomal protein S4, X-linked pseudogene
ENSMUSG00000025213	2.05629	0.173222	7.18402e-31	Kazald1	Kazal-type serine peptidase inhibitor domain 1
ENSMUSG00000020911	2.05499	0.602771	0.00295888	Krt19	keratin 19
ENSMUSG00000040998	2.05247	0.0518842	0	Npnt	nephronectin
ENSMUSG00000030246	2.04241	0.764227	0.0256925	Ldhb	lactate dehydrogenase B
ENSMUSG00000087172	2.0304	0.631362	0.00546852	Gm12153	predicted gene 12153
ENSMUSG00000052512	2.02759	0.120491	1.63848e-61	Nav2	neuron navigator 2
ENSMUSG00000033082	2.02643	0.502028	0.00030553	Clec1a	C-type lectin domain family 1, member a
ENSMUSG00000026480	2.02384	0.725806	0.0189988	Ncf2	neutrophil cytosolic factor 2
ENSMUSG00000054901	2.01387	0.600097	0.00351348	Arhgef33	Rho guanine nucleotide exchange factor (GEF) 33
ENSMUSG00000034570	2.01176	0.130931	2.30332e-51	Inpp5j	inositol polyphosphate 5-phosphatase J
ENSMUSG00000033016	2.00896	0.0897478	1.33691e-108	Nfatc1	nuclear factor of activated T cells, cytoplasmic, calcineurin dependent 1
ENSMUSG00000052673	2.00681	0.444036	4.1118e-05	NA	NA
ENSMUSG00000028341	2.00563	0.383826	1.43718e-06	Nr4a3	nuclear receptor subfamily 4, group A, member 3
ENSMUSG00000047139	2.00356	0.213332	1.43663e-19	Cd24a	CD24a antigen
ENSMUSG00000074207	2.00332	0.655515	0.00891202	Adh1	alcohol dehydrogenase 1 (class I)
ENSMUSG00000022044	1.99161	0.189043	1.87691e-24	Stmn4	stathmin-like 4
ENSMUSG00000028039	1.98951	0.232445	2.2072e-16	Efna3	ephrin A3
ENSMUSG00000087259	1.98807	0.316495	3.74329e-09	2610035D17Rik	RIKEN cDNA 2610035D17 gene
ENSMUSG00000015957	1.98483	0.258815	2.74021e-13	Wnt11	wingless-type MMTV integration site family, member 11
ENSMUSG00000066026	1.98465	0.0891228	1.72912e-107	Dhrs3	dehydrogenase/reductase (SDR family) member 3
ENSMUSG00000041112	1.97794	0.30681	1.3319e-09	Elmo1	engulfment and cell motility 1
ENSMUSG00000027276	1.97644	0.118516	2.01361e-60	Jag1	jagged 1
ENSMUSG00000060470	1.97004	0.064441	2.36831e-202	Adgrg3	adhesion G protein-coupled receptor G3
ENSMUSG00000026639	1.95879	0.0778253	3.12474e-137	Lamb3	laminin, beta 3
ENSMUSG00000097617	1.95496	0.434946	4.56818e-05	NA	NA
ENSMUSG00000109956	1.95489	0.398426	6.95963e-06	NA	NA
ENSMUSG00000024621	1.95435	0.452212	9.58317e-05	Csf1r	colony stimulating factor 1 receptor
ENSMUSG00000109006	1.93629	0.570434	0.00310628	NA	NA
ENSMUSG00000029134	1.93397	0.518013	0.000962367	Plb1	phospholipase B1
ENSMUSG00000051029	1.92905	0.321954	2.14969e-08	Serpinb1b	serine (or cysteine) peptidase inhibitor, clade B, member 1b
ENSMUSG00000045777	1.92735	0.274124	2.77681e-11	Ifitm10	interferon induced transmembrane protein 10
ENSMUSG00000092569	1.92555	0.32182	2.25758e-08	NA	NA
ENSMUSG00000000567	1.91897	0.0690456	2.83417e-167	Sox9	SRY (sex determining region Y)-box 9
ENSMUSG00000026109	1.91332	0.0825839	2.54903e-116	Tmeff2	transmembrane protein with EGF-like and two follistatin-like domains 2
ENSMUSG00000008318	1.90829	0.111823	2.9839e-63	Relt	RELT tumor necrosis factor receptor
ENSMUSG00000115503	1.90736	0.669324	0.0160622	Gm6392	eukaryotic translation elongation factor 1 alpha 1 pseudogene
ENSMUSG00000052331	1.90466	0.0902258	1.2051e-96	Ankrd44	ankyrin repeat domain 44
ENSMUSG00000059810	1.90124	0.12184	5.87167e-53	Rgs3	regulator of G-protein signaling 3
ENSMUSG00000047557	1.89233	0.0809954	2.83668e-118	Lxn	latexin
ENSMUSG00000020121	1.88038	0.267727	2.92139e-11	Srgap1	SLIT-ROBO Rho GTPase activating protein 1
ENSMUSG00000022096	1.87828	0.0862461	7.90329e-103	Hr	lysine demethylase and nuclear receptor corepressor
ENSMUSG00000039942	1.87568	0.0923453	1.73675e-89	Ptger4	prostaglandin E receptor 4 (subtype EP4)
ENSMUSG00000032908	1.86713	0.397911	1.88992e-05	Sgpp2	sphingosine-1-phosphate phosphatase 2
ENSMUSG00000058571	1.86668	0.16672	1.55517e-27	Gpc6	glypican 6
ENSMUSG00000036298	1.86628	0.147939	8.99199e-35	Slc2a13	solute carrier family 2 (facilitated glucose transporter), member 13
ENSMUSG00000025880	1.86271	0.109537	8.25213e-63	Smad7	SMAD family member 7
ENSMUSG00000026058	1.85923	0.310215	2.13067e-08	Khdrbs2	KH domain containing, RNA binding, signal transduction associated 2
ENSMUSG00000042604	1.85352	0.563786	0.0043679	Kcna4	potassium voltage-gated channel, shaker-related subfamily, member 4
ENSMUSG00000027797	1.84926	0.1168	1.65868e-54	Dclk1	doublecortin-like kinase 1
ENSMUSG00000020099	1.84548	0.0667687	1.91094e-165	Unc5b	unc-5 netrin receptor B
ENSMUSG00000051177	1.83807	0.130472	3.01739e-43	Plcb1	phospholipase C, beta 1
ENSMUSG00000019326	1.83622	0.295641	5.78573e-09	Aoc3	amine oxidase, copper containing 3
ENSMUSG00000024501	1.83208	0.0999068	5.57312e-73	Dpysl3	dihydropyrimidinase-like 3
ENSMUSG00000031825	1.83178	0.309262	3.19441e-08	Crispld2	cysteine-rich secretory protein LCCL domain containing 2
ENSMUSG00000018126	1.828	0.497271	0.00118611	Baiap2l2	BAI1-associated protein 2-like 2
ENSMUSG00000067276	1.82744	0.15268	2.27743e-31	Capn6	calpain 6
ENSMUSG00000035085	1.82343	0.243019	9.39166e-13	1700020L24Rik	RIKEN cDNA 1700020L24 gene
ENSMUSG00000030849	1.82091	0.143233	2.64892e-35	Fgfr2	fibroblast growth factor receptor 2
ENSMUSG00000020682	1.81831	0.126526	5.39823e-45	Mmp28	matrix metallopeptidase 28 (epilysin)
ENSMUSG00000019872	1.81803	0.13299	9.41535e-41	Smpdl3a	sphingomyelin phosphodiesterase, acid-like 3A
ENSMUSG00000025931	1.81316	0.0827191	3.67741e-104	Paqr8	progestin and adipoQ receptor family member VIII
ENSMUSG00000035441	1.80572	0.083082	2.00604e-102	Myo1d	myosin ID
ENSMUSG00000042476	1.80467	0.676769	0.0260635	Abcb4	ATP-binding cassette, sub-family B (MDR/TAP), member 4
ENSMUSG00000054252	1.80373	0.204412	2.3167e-17	Fgfr3	fibroblast growth factor receptor 3
ENSMUSG00000020396	1.76957	0.3514	3.72353e-06	Nefh	neurofilament, heavy polypeptide
ENSMUSG00000046714	1.76625	0.0879547	1.76137e-87	Foxc2	forkhead box C2
ENSMUSG00000021360	1.75752	0.101546	4.80648e-65	Gcnt2	glucosaminyl (N-acetyl) transferase 2, I-branching enzyme
ENSMUSG00000032135	1.75399	0.06254	2.57459e-170	Mcam	melanoma cell adhesion molecule
ENSMUSG00000056492	1.75232	0.499917	0.00214932	Adgrf5	adhesion G protein-coupled receptor F5
ENSMUSG00000045917	1.75139	0.0784315	4.44425e-108	Tmem268	transmembrane protein 268
ENSMUSG00000071713	1.74965	0.358122	7.69642e-06	Csf2rb	colony stimulating factor 2 receptor, beta, low-affinity (granulocyte-macrophage)
ENSMUSG00000046623	1.74715	0.154205	3.50443e-28	Gjb4	gap junction protein, beta 4
ENSMUSG00000040152	1.74124	0.110199	2.73822e-54	Thbs1	thrombospondin 1
ENSMUSG00000027200	1.74107	0.126957	5.26077e-41	Sema6d	sema domain, transmembrane domain (TM), and cytoplasmic domain, (semaphorin) 6D
ENSMUSG00000090394	1.73972	0.427412	0.000267233	4930523C07Rik	RIKEN cDNA 4930523C07 gene
ENSMUSG00000022687	1.73886	0.0970542	1.11953e-69	Boc	biregional cell adhesion molecule-related/down-regulated by oncogenes (Cdon) binding protein
ENSMUSG00000000142	1.73853	0.206893	8.13886e-16	Axin2	axin 2
ENSMUSG00000116056	1.73354	0.497929	0.00232458	Gm4544	predicted gene 4544
ENSMUSG00000022479	1.72725	0.0847999	5.49416e-90	Vdr	vitamin D (1,25-dihydroxyvitamin D3) receptor
ENSMUSG00000060548	1.72486	0.385079	4.88198e-05	Tnfrsf19	tumor necrosis factor receptor superfamily, member 19
ENSMUSG00000034663	1.72344	0.0940961	8.29834e-73	Bmp2k	BMP2 inducible kinase
ENSMUSG00000032401	1.72038	0.245453	3.21876e-11	Lctl	lactase-like
ENSMUSG00000037217	1.72023	0.106671	1.56963e-56	Syn1	synapsin I
ENSMUSG00000020032	1.72007	0.0798708	1.397e-100	Nuak1	NUAK family, SNF1-like kinase, 1
ENSMUSG00000110426	1.71662	0.266087	1.29425e-09	NA	NA
ENSMUSG00000042357	1.71584	0.357985	1.19139e-05	Gjb5	gap junction protein, beta 5
ENSMUSG00000039529	1.71021	0.593053	0.0146207	Atp8b1	ATPase, class I, type 8B, member 1
ENSMUSG00000047759	1.7062	0.0918402	6.83682e-75	Hs3st3a1	heparan sulfate (glucosamine) 3-O-sulfotransferase 3A1
ENSMUSG00000117840	1.70383	0.704698	0.0478053	NA	NA
ENSMUSG00000037887	1.70155	0.108812	3.55059e-53	Dusp8	dual specificity phosphatase 8
ENSMUSG00000086866	1.68661	0.190293	1.64899e-17	NA	NA
ENSMUSG00000058056	1.68566	0.0940935	1.14448e-69	Palld	palladin, cytoskeletal associated protein
ENSMUSG00000024754	1.68156	0.0989867	1.10641e-62	Cemip2	cell migration inducing hyaluronidase 2
ENSMUSG00000037621	1.67924	0.0892012	6.65969e-77	Atoh8	atonal bHLH transcription factor 8
ENSMUSG00000046808	1.67529	0.132962	1.08768e-34	Atp10d	ATPase, class V, type 10D
ENSMUSG00000072620	1.67462	0.101532	4.04984e-59	Slfn2	schlafen 2
ENSMUSG00000043587	1.6722	0.0666048	1.47981e-136	Pxylp1	2-phosphoxylose phosphatase 1
ENSMUSG00000021411	1.66784	0.108108	8.89395e-52	Pxdc1	PX domain containing 1
ENSMUSG00000038587	1.66552	0.0767011	3.04427e-102	Akap12	A kinase (PRKA) anchor protein (gravin) 12
ENSMUSG00000060572	1.66499	0.375198	5.83544e-05	Mfap2	microfibrillar-associated protein 2
ENSMUSG00000061411	1.66228	0.241865	8.16504e-11	Nol4l	nucleolar protein 4-like
ENSMUSG00000000782	1.66139	0.109831	8.40311e-50	Tcf7	transcription factor 7, T cell specific
ENSMUSG00000054763	1.6544	0.139082	5.40476e-31	Defb42	defensin beta 42
ENSMUSG00000027004	1.65283	0.46445	0.00178901	Frzb	frizzled-related protein
ENSMUSG00000024232	1.63546	0.548182	0.0109842	Bambi	BMP and activin membrane-bound inhibitor
ENSMUSG00000038151	1.63143	0.603602	0.0238452	Prdm1	PR domain containing 1, with ZNF domain
ENSMUSG00000055373	1.62821	0.253158	1.467e-09	Fut9	fucosyltransferase 9
ENSMUSG00000041324	1.61194	0.0741368	1.68843e-102	Inhba	inhibin beta-A
ENSMUSG00000104623	1.60936	0.640527	0.0381598	Gm6394	ribosomal protein S11 pseudogene
ENSMUSG00000027966	1.60199	0.37684	0.0001291	Col11a1	collagen, type XI, alpha 1
ENSMUSG00000021703	1.59759	0.102494	7.60263e-53	Serinc5	serine incorporator 5
ENSMUSG00000079450	1.59447	0.281567	1.38163e-07	Cldn34c1	claudin 34C1
ENSMUSG00000031673	1.58809	0.130506	2.13668e-32	Cdh11	cadherin 11
ENSMUSG00000086181	1.58738	0.648592	0.0446832	NA	NA
ENSMUSG00000019230	1.5856	0.213577	1.68725e-12	Lhx9	LIM homeobox protein 9
ENSMUSG00000025466	1.58278	0.33947	2.16512e-05	Fuom	fucose mutarotase
ENSMUSG00000059022	1.58172	0.65511	0.0482065	Kcp	kielin/chordin-like protein
ENSMUSG00000052920	1.58019	0.188803	1.06741e-15	Prkg1	protein kinase, cGMP-dependent, type I
ENSMUSG00000032532	1.57913	0.302367	1.45666e-06	Cck	cholecystokinin
ENSMUSG00000011589	1.57052	0.550163	0.0158535	Fsd1	fibronectin type 3 and SPRY domain-containing protein
ENSMUSG00000001349	1.5654	0.0922486	1.5039e-62	Cnn1	calponin 1
ENSMUSG00000024140	1.56475	0.638008	0.0441793	Epas1	endothelial PAS domain protein 1
ENSMUSG00000022676	1.56362	0.0624697	9.63688e-136	Snai2	snail family zinc finger 2
ENSMUSG00000020044	1.56179	0.0934675	1.18285e-60	Timp3	tissue inhibitor of metalloproteinase 3
ENSMUSG00000028927	1.5563	0.336779	2.61568e-05	Padi2	peptidyl arginine deiminase, type II
ENSMUSG00000021367	1.55573	0.101129	1.73977e-51	Edn1	endothelin 1
ENSMUSG00000097028	1.55549	0.345957	4.54738e-05	Ptgs2os	prostaglandin-endoperoxide synthase 2, opposite strand
ENSMUSG00000018339	1.55332	0.324661	1.24079e-05	Gpx3	glutathione peroxidase 3
ENSMUSG00000039476	1.55085	0.0887995	3.19281e-66	Prrx2	paired related homeobox 2
ENSMUSG00000028755	1.55033	0.0928115	1.28462e-60	Cda	cytidine deaminase
ENSMUSG00000039062	1.54575	0.0898839	3.15126e-64	Anpep	alanyl (membrane) aminopeptidase
ENSMUSG00000030116	1.53526	0.341377	4.52671e-05	Mfap5	microfibrillar associated protein 5
ENSMUSG00000020186	1.53413	0.075717	4.72161e-89	Csrp2	cysteine and glycine-rich protein 2
ENSMUSG00000032186	1.53248	0.269549	1.22498e-07	Tmod2	tropomodulin 2
ENSMUSG00000050395	1.52535	0.152539	4.25495e-22	Tnfsf15	tumor necrosis factor (ligand) superfamily, member 15
ENSMUSG00000024610	1.52447	0.441912	0.00258845	Cd74	CD74 antigen (invariant polypeptide of major histocompatibility complex, class II antigen-associated)
ENSMUSG00000097324	1.52377	0.582755	0.0296918	NA	NA
ENSMUSG00000022376	1.52146	0.25706	3.27827e-08	Adcy8	adenylate cyclase 8
ENSMUSG00000032577	1.52041	0.490658	0.00784692	Mapkapk3	mitogen-activated protein kinase-activated protein kinase 3
ENSMUSG00000025464	1.51889	0.125148	3.1222e-32	Paox	polyamine oxidase (exo-N4-amino)
ENSMUSG00000010311	1.50835	0.180206	1.06249e-15	Optc	opticin
ENSMUSG00000032911	1.50698	0.10449	2.59852e-45	Cspg4	chondroitin sulfate proteoglycan 4
ENSMUSG00000054293	1.50583	0.118344	2.29977e-35	P2ry10b	purinergic receptor P2Y, G-protein coupled 10B
ENSMUSG00000056158	1.50199	0.516237	0.0136101	Car10	carbonic anhydrase 10
ENSMUSG00000020473	1.49766	0.069368	4.41818e-101	Aebp1	AE binding protein 1
ENSMUSG00000118521	1.49365	0.606353	0.0430992	NA	NA
ENSMUSG00000035357	1.49028	0.0655407	4.70729e-112	Pdzrn3	PDZ domain containing RING finger 3
ENSMUSG00000039145	1.48658	0.120769	3.86158e-33	Camk1d	calcium/calmodulin-dependent protein kinase ID
ENSMUSG00000033576	1.48292	0.281444	1.14495e-06	Apol6	apolipoprotein L 6
ENSMUSG00000038168	1.47387	0.274121	6.52043e-07	P3h2	prolyl 3-hydroxylase 2
ENSMUSG00000040367	1.46845	0.214869	1.06178e-10	Lrrd1	leucine rich repeats and death domain containing 1
ENSMUSG00000022265	1.46726	0.050209	6.62591e-185	Ank	progressive ankylosis
ENSMUSG00000049044	1.46188	0.452549	0.00522602	Rapgef4	Rap guanine nucleotide exchange factor (GEF) 4
ENSMUSG00000015305	1.45757	0.126898	6.13133e-29	Sash1	SAM and SH3 domain containing 1
ENSMUSG00000000440	1.45536	0.145252	3.51832e-22	Pparg	peroxisome proliferator activated receptor gamma
ENSMUSG00000024697	1.45508	0.217148	2.59191e-10	Gna14	guanine nucleotide binding protein, alpha 14
ENSMUSG00000040957	1.4545	0.17226	5.81951e-16	Cables1	CDK5 and Abl enzyme substrate 1
ENSMUSG00000021250	1.44803	0.225932	1.69267e-09	Fos	FBJ osteosarcoma oncogene
ENSMUSG00000050541	1.44493	0.12478	2.12137e-29	Adra1b	adrenergic receptor, alpha 1b
ENSMUSG00000032322	1.44461	0.180447	2.02953e-14	Pstpip1	proline-serine-threonine phosphatase-interacting protein 1
ENSMUSG00000072949	1.4436	0.233901	7.35085e-09	Acot1	acyl-CoA thioesterase 1
ENSMUSG00000071369	1.43424	0.426104	0.00340609	Map3k5	mitogen-activated protein kinase kinase kinase 5
ENSMUSG00000020241	1.43397	0.114894	4.7722e-34	Col6a2	collagen, type VI, alpha 2
ENSMUSG00000031075	1.4311	0.574616	0.0403219	Ano1	anoctamin 1, calcium activated chloride channel
ENSMUSG00000049872	1.42825	0.210727	1.55525e-10	Calhm5	calcium homeostasis modulator family member 5
ENSMUSG00000061751	1.42749	0.113449	1.34635e-34	Kalrn	kalirin, RhoGEF kinase
ENSMUSG00000022018	1.42422	0.198792	1.09156e-11	Rgcc	regulator of cell cycle
ENSMUSG00000038415	1.42239	0.167929	4.6696e-16	Foxq1	forkhead box Q1
ENSMUSG00000025666	1.42014	0.0772108	2.06723e-73	Tmem47	transmembrane protein 47
ENSMUSG00000034612	1.41365	0.0884542	1.57218e-55	Chst11	carbohydrate sulfotransferase 11
ENSMUSG00000019906	1.41358	0.293165	1.03977e-05	Lin7a	lin-7 homolog A (C. elegans)
ENSMUSG00000040640	1.41262	0.261685	5.82373e-07	Erc2	ELKS/RAB6-interacting/CAST family member 2
ENSMUSG00000007279	1.41141	0.563638	0.0389902	Scube2	signal peptide, CUB domain, EGF-like 2
ENSMUSG00000039960	1.40882	0.081804	2.08965e-64	Rhou	ras homolog family member U
ENSMUSG00000024053	1.40649	0.0774316	1.29271e-71	Emilin2	elastin microfibril interfacer 2
ENSMUSG00000027309	1.4044	0.0948281	9.47841e-48	4930402H24Rik	RIKEN cDNA 4930402H24 gene
ENSMUSG00000044674	1.39942	0.0673225	1.0396e-93	Fzd1	frizzled class receptor 1
ENSMUSG00000034320	1.39527	0.100668	7.15783e-42	Slc26a2	solute carrier family 26 (sulfate transporter), member 2
ENSMUSG00000028024	1.39513	0.188656	2.08837e-12	Enpep	glutamyl aminopeptidase
ENSMUSG00000000901	1.39492	0.0583783	1.01915e-123	Mmp11	matrix metallopeptidase 11
ENSMUSG00000116594	1.3932	0.235785	3.46448e-08	NA	NA
ENSMUSG00000009633	1.39108	0.104567	1.2954e-38	G0s2	G0/G1 switch gene 2
ENSMUSG00000090053	1.39069	0.26475	1.24404e-06	Pakap	paralemmin A kinase anchor protein
ENSMUSG00000020644	1.38844	0.0917075	6.96401e-50	Id2	inhibitor of DNA binding 2
ENSMUSG00000041000	1.38554	0.14948	4.4242e-19	Trim62	tripartite motif-containing 62
ENSMUSG00000039782	1.37712	0.159493	1.18198e-16	Cpeb2	cytoplasmic polyadenylation element binding protein 2
ENSMUSG00000038486	1.37628	0.35961	0.000681227	Sv2a	synaptic vesicle glycoprotein 2 a
ENSMUSG00000045005	1.37447	0.127778	1.80345e-25	Fzd5	frizzled class receptor 5
ENSMUSG00000029231	1.37123	0.152252	4.7118e-18	Pdgfra	platelet derived growth factor receptor, alpha polypeptide
ENSMUSG00000041617	1.37005	0.160588	2.78393e-16	Ccdc74a	coiled-coil domain containing 74A
ENSMUSG00000046688	1.36705	0.16122	4.32317e-16	Tifa	TRAF-interacting protein with forkhead-associated domain
ENSMUSG00000041911	1.36459	0.129406	1.69275e-24	Dlx1	distal-less homeobox 1
ENSMUSG00000075602	1.35547	0.0706829	8.51667e-80	Ly6a	lymphocyte antigen 6 complex, locus A
ENSMUSG00000032332	1.35543	0.259785	1.49555e-06	Col12a1	collagen, type XII, alpha 1
ENSMUSG00000034171	1.35278	0.386927	0.00221289	Faah	fatty acid amide hydrolase
ENSMUSG00000027312	1.35132	0.110874	1.69869e-32	Atrn	attractin
ENSMUSG00000025746	1.34992	0.480438	0.0179494	Il6	interleukin 6
ENSMUSG00000031480	1.34867	0.494318	0.022318	Thsd1	thrombospondin, type I, domain 1
ENSMUSG00000033107	1.34281	0.282882	1.47867e-05	Rnf125	ring finger protein 125
ENSMUSG00000021728	1.34262	0.0931003	2.62387e-45	Emb	embigin
ENSMUSG00000022747	1.3379	0.410746	0.00479753	St3gal6	ST3 beta-galactoside alpha-2,3-sialyltransferase 6
ENSMUSG00000041020	1.33737	0.417028	0.00562165	Map7d2	MAP7 domain containing 2
ENSMUSG00000028434	1.33675	0.46333	0.014565	Epb41l4b	erythrocyte membrane protein band 4.1 like 4b
ENSMUSG00000066113	1.33276	0.181673	3.19845e-12	Adamtsl1	ADAMTS-like 1
ENSMUSG00000072214	1.33222	0.0826327	1.67229e-56	Septin5	septin 5
ENSMUSG00000045441	1.33127	0.177952	1.1082e-12	Gprin3	GPRIN family member 3
ENSMUSG00000033032	1.32959	0.37131	0.00165796	Afap1l1	actin filament associated protein 1-like 1
ENSMUSG00000033282	1.32915	0.109447	2.8586e-32	Rpgrip1l	Rpgrip1-like
ENSMUSG00000037465	1.32672	0.0751195	1.0196e-67	Klf10	Kruppel-like factor 10
ENSMUSG00000040631	1.32624	0.119318	3.81354e-27	Dok4	docking protein 4
ENSMUSG00000029442	1.3231	0.311932	0.000134069	Wdr66	WD repeat domain 66
ENSMUSG00000020593	1.32163	0.106089	6.29199e-34	Lpin1	lipin 1
ENSMUSG00000045545	1.31711	0.32933	0.000353562	Krt14	keratin 14
ENSMUSG00000001891	1.31403	0.0607784	2.33956e-101	Ugp2	UDP-glucose pyrophosphorylase 2
ENSMUSG00000026430	1.31329	0.103709	4.94712e-35	Rassf5	Ras association (RalGDS/AF-6) domain family member 5
ENSMUSG00000100335	1.31285	0.535315	0.0441797	2310008N11Rik	RIKEN cDNA 2310008N11 gene
ENSMUSG00000001435	1.31122	0.0808171	3.27317e-57	Col18a1	collagen, type XVIII, alpha 1
ENSMUSG00000020034	1.31099	0.116815	1.16097e-27	Tcp11l2	t-complex 11 (mouse) like 2
ENSMUSG00000026640	1.30511	0.14875	3.56529e-17	Plxna2	plexin A2
ENSMUSG00000052102	1.30331	0.171013	3.91371e-13	Gnpda1	glucosamine-6-phosphate deaminase 1
ENSMUSG00000042364	1.30289	0.072422	3.00939e-70	Snx18	sorting nexin 18
ENSMUSG00000032064	1.29978	0.113442	8.44692e-29	Dixdc1	DIX domain containing 1
ENSMUSG00000079343	1.29886	0.474856	0.0219366	C1s2	complement component 1, s subcomponent 2
ENSMUSG00000004872	1.29764	0.525507	0.0424683	Pax3	paired box 3
ENSMUSG00000063415	1.29744	0.382888	0.00316689	Cyp26b1	cytochrome P450, family 26, subfamily b, polypeptide 1
ENSMUSG00000021466	1.29624	0.131891	2.28835e-21	Ptch1	patched 1
ENSMUSG00000027858	1.29558	0.12784	1.12493e-22	Tspan2	tetraspanin 2
ENSMUSG00000042745	1.29243	0.146694	2.59493e-17	Id1	inhibitor of DNA binding 1, HLH protein
ENSMUSG00000108723	1.29035	0.500484	0.0325012	NA	NA
ENSMUSG00000021765	1.29035	0.124414	1.01598e-23	Fst	follistatin
ENSMUSG00000052632	1.28695	0.11114	2.12268e-29	Asap2	ArfGAP with SH3 domain, ankyrin repeat and PH domain 2
ENSMUSG00000003032	1.28605	0.100104	4.89432e-36	Klf4	Kruppel-like factor 4 (gut)
ENSMUSG00000021575	1.28525	0.265767	9.7493e-06	Ahrr	aryl-hydrocarbon receptor repressor
ENSMUSG00000027669	1.2841	0.0657457	9.104e-83	Gnb4	guanine nucleotide binding protein (G protein), beta 4
ENSMUSG00000051048	1.28204	0.075878	5.18647e-62	P4ha3	procollagen-proline, 2-oxoglutarate 4-dioxygenase (proline 4-hydroxylase), alpha polypeptide III
ENSMUSG00000050199	1.27884	0.100426	2.03255e-35	Lgr4	leucine-rich repeat-containing G protein-coupled receptor 4
ENSMUSG00000047216	1.27708	0.489133	0.0299858	Cdh19	cadherin 19, type 2
ENSMUSG00000025584	1.27699	0.103006	1.31699e-33	Pde8a	phosphodiesterase 8A
ENSMUSG00000028369	1.27388	0.168637	6.45928e-13	Svep1	sushi, von Willebrand factor type A, EGF and pentraxin domain containing 1
ENSMUSG00000034686	1.27328	0.173835	3.47564e-12	Prr7	proline rich 7 (synaptic)
ENSMUSG00000097418	1.27207	0.378482	0.00346014	Mir155hg	Mir155 host gene (non-protein coding)
ENSMUSG00000027894	1.27146	0.0817482	1.27714e-52	Slc6a17	solute carrier family 6 (neurotransmitter transporter), member 17
ENSMUSG00000024558	1.26795	0.341345	0.00102898	Mapk4	mitogen-activated protein kinase 4
ENSMUSG00000022425	1.26784	0.338011	0.000903334	Enpp2	ectonucleotide pyrophosphatase/phosphodiesterase 2
ENSMUSG00000030096	1.26783	0.0919626	1.93991e-41	Slc6a6	solute carrier family 6 (neurotransmitter transporter, taurine), member 6
ENSMUSG00000024897	1.26715	0.206159	8.56471e-09	Apba1	amyloid beta (A4) precursor protein binding, family A, member 1
ENSMUSG00000041073	1.26682	0.194553	8.79365e-10	Nacad	NAC alpha domain containing
ENSMUSG00000026675	1.26492	0.0949323	9.81585e-39	Hsd17b7	hydroxysteroid (17-beta) dehydrogenase 7
ENSMUSG00000028047	1.26431	0.160561	5.68546e-14	Thbs3	thrombospondin 3
ENSMUSG00000071637	1.26386	0.197955	1.97506e-09	Cebpd	CCAAT/enhancer binding protein (C/EBP), delta
ENSMUSG00000022272	1.26219	0.107965	5.88475e-30	Myo10	myosin X
ENSMUSG00000041361	1.26181	0.140003	4.46019e-18	Myzap	myocardial zonula adherens protein
ENSMUSG00000029771	1.2602	0.147266	2.23853e-16	Irf5	interferon regulatory factor 5
ENSMUSG00000031822	1.25348	0.139716	6.36646e-18	Gse1	genetic suppressor element 1, coiled-coil protein
ENSMUSG00000000957	1.25324	0.0866146	1.33044e-45	Mmp14	matrix metallopeptidase 14 (membrane-inserted)
ENSMUSG00000022299	1.24425	0.0823463	1.08033e-49	Slc25a32	solute carrier family 25, member 32
ENSMUSG00000015619	1.24334	0.10627	5.30276e-30	Gata3	GATA binding protein 3
ENSMUSG00000040133	1.24239	0.203317	1.06537e-08	Gpr176	G protein-coupled receptor 176
ENSMUSG00000036334	1.24197	0.170627	4.8412e-12	Igsf10	immunoglobulin superfamily, member 10
ENSMUSG00000026566	1.24172	0.0723715	6.19291e-64	Mpzl1	myelin protein zero-like 1
ENSMUSG00000062563	1.24106	0.328397	0.00081451	Cys1	cystin 1
ENSMUSG00000040857	1.24062	0.0848428	1.44738e-46	Erf	Ets2 repressor factor
ENSMUSG00000020689	1.24019	0.0834575	4.52888e-48	Itgb3	integrin beta 3
ENSMUSG00000022816	1.23978	0.0838123	1.22574e-47	Fstl1	follistatin-like 1
ENSMUSG00000035239	1.23911	0.178533	5.13934e-11	Neu3	neuraminidase 3
ENSMUSG00000003541	1.23888	0.0885085	1.07526e-42	Ier3	immediate early response 3
ENSMUSG00000030513	1.23687	0.473553	0.0299066	Pcsk6	proprotein convertase subtilisin/kexin type 6
ENSMUSG00000055912	1.23686	0.112829	2.00988e-26	Tmem150a	transmembrane protein 150A
ENSMUSG00000032243	1.2349	0.200967	8.64954e-09	Itga11	integrin alpha 11
ENSMUSG00000031785	1.22896	0.0884826	4.82526e-42	Adgrg1	adhesion G protein-coupled receptor G1
ENSMUSG00000046157	1.225	0.232187	1.10459e-06	Tmem229b	transmembrane protein 229B
ENSMUSG00000038349	1.22385	0.131829	3.88385e-19	Plcl1	phospholipase C-like 1
ENSMUSG00000024437	1.22304	0.15754	1.33965e-13	NA	NA
ENSMUSG00000023367	1.22171	0.499075	0.0446346	Tmem176a	transmembrane protein 176A
ENSMUSG00000038668	1.22098	0.0640824	9.00482e-79	Lpar1	lysophosphatidic acid receptor 1
ENSMUSG00000074259	1.22002	0.204756	2.60452e-08	Gramd2	GRAM domain containing 2
ENSMUSG00000045903	1.21982	0.339463	0.00158908	Npas4	neuronal PAS domain protein 4
ENSMUSG00000039153	1.216	0.066756	5.16063e-72	Runx2	runt related transcription factor 2
ENSMUSG00000037112	1.2154	0.214216	1.30733e-07	Sik2	salt inducible kinase 2
ENSMUSG00000052353	1.20902	0.187692	1.37806e-09	Cemip	cell migration inducing protein, hyaluronan binding
ENSMUSG00000043501	1.20844	0.256175	1.68971e-05	Lgals2	lectin, galactose-binding, soluble 2
ENSMUSG00000027848	1.20735	0.0774368	7.14553e-53	Olfml3	olfactomedin-like 3
ENSMUSG00000087187	1.20679	0.242145	4.78723e-06	NA	NA
ENSMUSG00000050295	1.20503	0.0863489	1.93069e-42	Foxc1	forkhead box C1
ENSMUSG00000046991	1.2011	0.31076	0.000592045	Wdr27	WD repeat domain 27
ENSMUSG00000038591	1.19491	0.171829	4.68883e-11	Colec10	collectin sub-family member 10
ENSMUSG00000054934	1.19021	0.324511	0.00122094	Kcnmb4	potassium large conductance calcium-activated channel, subfamily M, beta member 4
ENSMUSG00000027368	1.18305	0.193756	1.09482e-08	Dusp2	dual specificity phosphatase 2
ENSMUSG00000042834	1.18279	0.0978786	5.86982e-32	Nrep	neuronal regeneration related protein
ENSMUSG00000056174	1.18179	0.436613	0.0235978	Col8a2	collagen, type VIII, alpha 2
ENSMUSG00000042599	1.18153	0.142471	2.00476e-15	Kdm7a	lysine (K)-specific demethylase 7A
ENSMUSG00000109903	1.18087	0.258572	3.33853e-05	NA	NA
ENSMUSG00000033278	1.17932	0.124112	5.13014e-20	Ptprm	protein tyrosine phosphatase, receptor type, M
ENSMUSG00000045092	1.17767	0.095086	1.52369e-33	S1pr1	sphingosine-1-phosphate receptor 1
ENSMUSG00000027750	1.17581	0.102142	4.61544e-29	Postn	periostin, osteoblast specific factor
ENSMUSG00000015134	1.17339	0.177079	4.1972e-10	Aldh1a3	aldehyde dehydrogenase family 1, subfamily A3
ENSMUSG00000022010	1.16915	0.0608868	5.29748e-80	Tsc22d1	TSC22 domain family, member 1
ENSMUSG00000035969	1.16911	0.0845141	1.02381e-41	Rusc2	RUN and SH3 domain containing 2
ENSMUSG00000032265	1.16885	0.129321	3.5701e-18	Tent5a	terminal nucleotidyltransferase 5A
ENSMUSG00000097084	1.16268	0.110808	2.90871e-24	Foxl1	forkhead box L1
ENSMUSG00000046743	1.15978	0.174812	3.99149e-10	Fat4	FAT atypical cadherin 4
ENSMUSG00000104346	1.15788	0.417375	0.0197562	Pcdhga3	protocadherin gamma subfamily A, 3
ENSMUSG00000017493	1.15713	0.37297	0.00775818	Igfbp4	insulin-like growth factor binding protein 4
ENSMUSG00000021662	1.15605	0.360356	0.00560183	Arhgef28	Rho guanine nucleotide exchange factor (GEF) 28
ENSMUSG00000034936	1.15305	0.225469	2.52335e-06	Arl4d	ADP-ribosylation factor-like 4D
ENSMUSG00000040433	1.15117	0.100282	6.594e-29	Zbtb38	zinc finger and BTB domain containing 38
ENSMUSG00000007872	1.14907	0.0959872	2.22995e-31	Id3	inhibitor of DNA binding 3
ENSMUSG00000035407	1.14402	0.359037	0.00598722	Kank4	KN motif and ankyrin repeat domains 4
ENSMUSG00000026315	1.14363	0.107104	4.19723e-25	Serpinb8	serine (or cysteine) peptidase inhibitor, clade B, member 8
ENSMUSG00000059430	1.14097	0.0535738	2.28065e-98	Actg2	actin, gamma 2, smooth muscle, enteric
ENSMUSG00000014158	1.1398	0.441821	0.0323727	Trpv4	transient receptor potential cation channel, subfamily V, member 4
ENSMUSG00000052026	1.13941	0.287137	0.000399962	Slc6a7	solute carrier family 6 (neurotransmitter transporter, L-proline), member 7
ENSMUSG00000006651	1.13936	0.0834057	1.0767e-40	Aplp1	amyloid beta (A4) precursor-like protein 1
ENSMUSG00000031734	1.13934	0.10864	3.07692e-24	Irx3	Iroquois related homeobox 3
ENSMUSG00000111521	1.1389	0.37593	0.00959974	NA	NA
ENSMUSG00000027495	1.13823	0.108436	2.79228e-24	Fam210b	family with sequence similarity 210, member B
ENSMUSG00000038205	1.13631	0.109352	8.26427e-24	Prkab2	protein kinase, AMP-activated, beta 2 non-catalytic subunit
ENSMUSG00000042942	1.13556	0.29866	0.000745948	Greb1l	growth regulation by estrogen in breast cancer-like
ENSMUSG00000097789	1.13434	0.0652507	1.28952e-65	NA	NA
ENSMUSG00000020572	1.1338	0.074255	9.88209e-51	Nampt	nicotinamide phosphoribosyltransferase
ENSMUSG00000081058	1.13356	0.346078	0.00453977	H3c15	H3 clustered histone 15
ENSMUSG00000027660	1.13085	0.0880936	5.56559e-36	Skil	SKI-like
ENSMUSG00000116597	1.1262	0.27443	0.000234197	Gm536	predicted gene 536
ENSMUSG00000032578	1.12616	0.270852	0.000188637	Cish	cytokine inducible SH2-containing protein
ENSMUSG00000026062	1.12492	0.447114	0.0378382	Slc9a2	solute carrier family 9 (sodium/hydrogen exchanger), member 2
ENSMUSG00000032846	1.12434	0.0918026	8.19592e-33	Zswim6	zinc finger SWIM-type containing 6
ENSMUSG00000007908	1.12234	0.271612	0.000209493	Hmgcll1	3-hydroxymethyl-3-methylglutaryl-Coenzyme A lyase-like 1
ENSMUSG00000031520	1.1216	0.141469	3.72692e-14	Vegfc	vascular endothelial growth factor C
ENSMUSG00000021388	1.12036	0.144384	1.37716e-13	Aspn	asporin
ENSMUSG00000024899	1.11637	0.143892	1.38882e-13	Papss2	3'-phosphoadenosine 5'-phosphosulfate synthase 2
ENSMUSG00000017446	1.11623	0.123495	3.56427e-18	C1qtnf1	C1q and tumor necrosis factor related protein 1
ENSMUSG00000076928	1.11383	0.104271	4.01644e-25	NA	NA
ENSMUSG00000067780	1.11366	0.167393	3.54064e-10	Pi15	peptidase inhibitor 15
ENSMUSG00000020393	1.11304	0.0867414	5.93338e-36	Kremen1	kringle containing transmembrane protein 1
ENSMUSG00000042097	1.11299	0.107001	7.45243e-24	Zfp239	zinc finger protein 239
ENSMUSG00000074807	1.10823	0.232358	1.33047e-05	NA	NA
ENSMUSG00000029408	1.1081	0.363786	0.0091685	Abcb9	ATP-binding cassette, sub-family B (MDR/TAP), member 9
ENSMUSG00000029705	1.10713	0.0756308	1.15241e-46	Cux1	cut-like homeobox 1
ENSMUSG00000018604	1.10468	0.0939543	2.70674e-30	Tbx3	T-box 3
ENSMUSG00000049422	1.10396	0.385724	0.0155267	Chchd10	coiled-coil-helix-coiled-coil-helix domain containing 10
ENSMUSG00000025938	1.09973	0.389397	0.0172479	Slco5a1	solute carrier organic anion transporter family, member 5A1
ENSMUSG00000054720	1.09957	0.0964424	1.57895e-28	Lrrc8c	leucine rich repeat containing 8 family, member C
ENSMUSG00000031442	1.09652	0.0964709	2.33101e-28	Mcf2l	mcf.2 transforming sequence-like
ENSMUSG00000027995	1.09588	0.152809	1.03755e-11	Tlr2	toll-like receptor 2
ENSMUSG00000024044	1.09572	0.0570092	3.76964e-80	Epb41l3	erythrocyte membrane protein band 4.1 like 3
ENSMUSG00000031737	1.09449	0.10849	1.77693e-22	Irx5	Iroquois homeobox 5
ENSMUSG00000085566	1.09038	0.160445	1.3736e-10	NA	NA
ENSMUSG00000007888	1.09025	0.0623159	1.87461e-66	Crlf1	cytokine receptor-like factor 1
ENSMUSG00000024737	1.09011	0.230317	1.5755e-05	Slc15a3	solute carrier family 15, member 3
ENSMUSG00000038408	1.08798	0.429553	0.0363488	1700018A04Rik	RIKEN cDNA 1700018A04 gene
ENSMUSG00000052942	1.08484	0.130004	1.30734e-15	Glis3	GLIS family zinc finger 3
ENSMUSG00000078612	1.082	0.133884	1.11237e-14	Fyb2	FYN binding protein 2
ENSMUSG00000107019	1.0817	0.154274	3.16852e-11	NA	NA
ENSMUSG00000025207	1.07598	0.346522	0.0076994	Sema4g	sema domain, immunoglobulin domain (Ig), transmembrane domain (TM) and short cytoplasmic domain, (semaphorin) 4G
ENSMUSG00000035847	1.07552	0.0990278	5.96987e-26	Ids	iduronate 2-sulfatase
ENSMUSG00000018909	1.0699	0.0959137	2.46619e-27	Arrb1	arrestin, beta 1
ENSMUSG00000020135	1.06745	0.149719	1.39097e-11	Apc2	APC regulator of WNT signaling pathway 2
ENSMUSG00000038855	1.06704	0.10618	2.62963e-22	Itpkb	inositol 1,4,5-trisphosphate 3-kinase B
ENSMUSG00000028347	1.06479	0.0660739	1.86668e-56	Tmeff1	transmembrane protein with EGF-like and two follistatin-like domains 1
ENSMUSG00000021338	1.06072	0.104016	5.96159e-23	Carmil1	capping protein regulator and myosin 1 linker 1
ENSMUSG00000021253	1.05618	0.0597745	8.91002e-68	Tgfb3	transforming growth factor, beta 3
ENSMUSG00000033610	1.05366	0.104569	2.00875e-22	Pank1	pantothenate kinase 1
ENSMUSG00000024395	1.05306	0.33885	0.00763214	Lims2	LIM and senescent cell antigen like domains 2
ENSMUSG00000028028	1.0496	0.187859	2.09376e-07	Alpk1	alpha-kinase 1
ENSMUSG00000028698	1.04912	0.0912267	5.23899e-29	Pik3r3	phosphoinositide-3-kinase regulatory subunit 3
ENSMUSG00000051985	1.04766	0.252471	0.000195181	Igfn1	immunoglobulin-like and fibronectin type III domain containing 1
ENSMUSG00000032340	1.04753	0.0888369	1.81712e-30	Neo1	neogenin
ENSMUSG00000041556	1.0475	0.4068	0.0327674	Fbxo2	F-box protein 2
ENSMUSG00000027500	1.04648	0.098951	1.22857e-24	Stmn2	stathmin-like 2
ENSMUSG00000047497	1.041	0.160808	1.12483e-09	Adamts12	a disintegrin-like and metallopeptidase (reprolysin type) with thrombospondin type 1 motif, 12
ENSMUSG00000020423	1.03864	0.0729766	3.92196e-44	Btg2	BTG anti-proliferation factor 2
ENSMUSG00000018363	1.03836	0.0801883	1.32665e-36	Smurf2	SMAD specific E3 ubiquitin protein ligase 2
ENSMUSG00000107476	1.03683	0.0912738	2.50567e-28	Zfp862-ps	zinc finger protein 862, pseudogene
ENSMUSG00000038648	1.03217	0.103635	6.35137e-22	Creb3l2	cAMP responsive element binding protein 3-like 2
ENSMUSG00000035864	1.03072	0.426071	0.0476536	Syt1	synaptotagmin I
ENSMUSG00000019558	1.02966	0.0675477	1.45524e-50	Slc6a8	solute carrier family 6 (neurotransmitter transporter, creatine), member 8
ENSMUSG00000022887	1.029	0.0776564	2.56395e-38	Masp1	mannan-binding lectin serine peptidase 1
ENSMUSG00000027007	1.02606	0.0701165	1.23492e-46	Itprid2	ITPR interacting domain containing 2
ENSMUSG00000026249	1.02323	0.0949931	1.54036e-25	Serpine2	serine (or cysteine) peptidase inhibitor, clade E, member 2
ENSMUSG00000069806	1.02127	0.133681	3.41567e-13	Cacng7	calcium channel, voltage-dependent, gamma subunit 7
ENSMUSG00000030123	1.02118	0.105108	6.81388e-21	Plxnd1	plexin D1
ENSMUSG00000057280	1.01942	0.149629	1.22974e-10	Musk	muscle, skeletal, receptor tyrosine kinase
ENSMUSG00000001768	1.0187	0.0838271	2.59589e-32	Rin2	Ras and Rab interactor 2
ENSMUSG00000034731	1.01677	0.159634	2.1732e-09	Dgkh	diacylglycerol kinase, eta
ENSMUSG00000031595	1.01355	0.0844649	1.59294e-31	Pdgfrl	platelet-derived growth factor receptor-like
ENSMUSG00000036306	1.00994	0.141085	1.13572e-11	Lzts1	leucine zipper, putative tumor suppressor 1
ENSMUSG00000051851	1.00812	0.331252	0.00923865	Rtl8c	retrotransposon Gag like 8C
ENSMUSG00000044365	1.00741	0.418591	0.0491208	Cxxc4	CXXC finger 4
ENSMUSG00000026204	1.00643	0.0935465	1.77048e-25	Ptprn	protein tyrosine phosphatase, receptor type, N
ENSMUSG00000029163	1.00614	0.18918	8.86275e-07	Emilin1	elastin microfibril interfacer 1
ENSMUSG00000027624	1.00433	0.0696052	2.36584e-45	Epb41l1	erythrocyte membrane protein band 4.1 like 1
ENSMUSG00000025355	1.0043	0.0999664	2.70411e-22	Mmp19	matrix metallopeptidase 19
ENSMUSG00000041351	1.00392	0.277188	0.00143828	Rap1gap	Rap1 GTPase-activating protein
ENSMUSG00000021196	0.999217	0.0580545	2.47142e-64	Pfkp	phosphofructokinase, platelet
ENSMUSG00000037946	0.999131	0.0836173	2.88937e-31	Fgd3	FYVE, RhoGEF and PH domain containing 3
ENSMUSG00000032702	0.992474	0.310352	0.00577937	Kank1	KN motif and ankyrin repeat domains 1
ENSMUSG00000041075	0.991189	0.0698027	6.22098e-44	Fzd7	frizzled class receptor 7
ENSMUSG00000040950	0.989548	0.103343	2.57607e-20	Mgl2	macrophage galactose N-acetyl-galactosamine specific lectin 2
ENSMUSG00000025465	0.988746	0.0658965	5.27044e-49	Echs1	enoyl Coenzyme A hydratase, short chain, 1, mitochondrial
ENSMUSG00000012609	0.987604	0.0745046	2.41083e-38	Ttll5	tubulin tyrosine ligase-like family, member 5
ENSMUSG00000055612	0.987539	0.11453	1.30705e-16	Cdca7	cell division cycle associated 7
ENSMUSG00000028195	0.98736	0.0743948	1.95426e-38	Ccn1	cellular communication network factor 1
ENSMUSG00000044468	0.986576	0.18984	1.65854e-06	Tent5c	terminal nucleotidyltransferase 5C
ENSMUSG00000046794	0.986391	0.244822	0.000314518	Ppp1r3b	protein phosphatase 1, regulatory subunit 3B
ENSMUSG00000042686	0.985689	0.104975	1.46211e-19	Jph1	junctophilin 1
ENSMUSG00000020937	0.984945	0.0730566	1.22008e-39	Plcd3	phospholipase C, delta 3
ENSMUSG00000026209	0.984551	0.061984	7.42943e-55	Dnpep	aspartyl aminopeptidase
ENSMUSG00000085795	0.984315	0.059224	5.05809e-60	Zfp703	zinc finger protein 703
ENSMUSG00000067336	0.982182	0.142289	6.6729e-11	Bmpr2	bone morphogenetic protein receptor, type II (serine/threonine kinase)
ENSMUSG00000055148	0.981503	0.257634	0.000726254	Klf2	Kruppel-like factor 2 (lung)
ENSMUSG00000033949	0.981002	0.371794	0.0279711	Trim36	tripartite motif-containing 36
ENSMUSG00000079018	0.980988	0.09005	4.20788e-26	Ly6c1	lymphocyte antigen 6 complex, locus C1
ENSMUSG00000052837	0.979553	0.0891301	1.495e-26	Junb	jun B proto-oncogene
ENSMUSG00000024642	0.977699	0.203764	1.16286e-05	Tle4	transducin-like enhancer of split 4
ENSMUSG00000103037	0.975878	0.332415	0.0126262	Pcdhgb1	protocadherin gamma subfamily B, 1
ENSMUSG00000002771	0.975876	0.242673	0.000324446	Grin2d	glutamate receptor, ionotropic, NMDA2D (epsilon 4)
ENSMUSG00000001119	0.975232	0.115725	6.63872e-16	Col6a1	collagen, type VI, alpha 1
ENSMUSG00000106535	0.974116	0.305111	0.00586399	NA	NA
ENSMUSG00000023034	0.973834	0.257159	0.000791275	Nr4a1	nuclear receptor subfamily 4, group A, member 1
ENSMUSG00000000093	0.973605	0.28217	0.00258311	Tbx2	T-box 2
ENSMUSG00000024799	0.973535	0.14293	1.24234e-10	Tm7sf2	transmembrane 7 superfamily member 2
ENSMUSG00000031298	0.967696	0.235624	0.000231513	Adgrg2	adhesion G protein-coupled receptor G2
ENSMUSG00000054555	0.966849	0.11101	6.18744e-17	Adam12	a disintegrin and metallopeptidase domain 12 (meltrin alpha)
ENSMUSG00000036854	0.966107	0.0682033	1.01678e-43	Hspb6	heat shock protein, alpha-crystallin-related, B6
ENSMUSG00000037379	0.965885	0.127071	4.53381e-13	Spon2	spondin 2, extracellular matrix protein
ENSMUSG00000031217	0.961923	0.0989877	6.69209e-21	Efnb1	ephrin B1
ENSMUSG00000039959	0.960238	0.0988547	6.93515e-21	Hip1	huntingtin interacting protein 1
ENSMUSG00000029761	0.959618	0.0744129	2.62217e-36	Cald1	caldesmon 1
ENSMUSG00000022679	0.956521	0.171617	2.25855e-07	Mpv17l	Mpv17 transgene, kidney disease mutant-like
ENSMUSG00000019850	0.955023	0.123648	1.81141e-13	Tnfaip3	tumor necrosis factor, alpha-induced protein 3
ENSMUSG00000007682	0.953842	0.201731	1.6086e-05	Dio2	deiodinase, iodothyronine, type II
ENSMUSG00000034997	0.953598	0.232907	0.000243098	Htr2a	5-hydroxytryptamine (serotonin) receptor 2A
ENSMUSG00000027799	0.953225	0.14635	8.68985e-10	Nbea	neurobeachin
ENSMUSG00000038203	0.950082	0.159401	2.57577e-08	Hoxa13	homeobox A13
ENSMUSG00000036545	0.949736	0.101264	1.61698e-19	Adamts2	a disintegrin-like and metallopeptidase (reprolysin type) with thrombospondin type 1 motif, 2
ENSMUSG00000078350	0.949528	0.353438	0.0248356	Smim1	small integral membrane protein 1
ENSMUSG00000038172	0.948898	0.101935	3.09019e-19	Ttc39b	tetratricopeptide repeat domain 39B
ENSMUSG00000029419	0.948776	0.290607	0.00469386	Ajm1	apical junction component 1
ENSMUSG00000037071	0.948243	0.0845493	1.26148e-27	Scd1	stearoyl-Coenzyme A desaturase 1
ENSMUSG00000020205	0.947986	0.104536	2.72291e-18	Phlda1	pleckstrin homology like domain, family A, member 1
ENSMUSG00000033256	0.9479	0.0733833	2.00368e-36	Shf	Src homology 2 domain containing F
ENSMUSG00000021846	0.94786	0.0882807	2.23045e-25	Peli2	pellino 2
ENSMUSG00000000958	0.94726	0.330579	0.0153925	Slc7a7	solute carrier family 7 (cationic amino acid transporter, y+ system), member 7
ENSMUSG00000037254	0.945308	0.185156	2.63321e-06	Itih2	inter-alpha trypsin inhibitor, heavy chain 2
ENSMUSG00000030660	0.944312	0.26523	0.00177929	Pik3c2a	phosphatidylinositol-4-phosphate 3-kinase catalytic subunit type 2 alpha
ENSMUSG00000034818	0.943819	0.353457	0.0258193	Celf5	CUGBP, Elav-like family member 5
ENSMUSG00000042680	0.941887	0.16675	1.49352e-07	Garem1	GRB2 associated regulator of MAPK1 subtype 1
ENSMUSG00000030499	0.937009	0.086773	1.16508e-25	Kctd15	potassium channel tetramerisation domain containing 15
ENSMUSG00000038175	0.936704	0.113803	3.33456e-15	Mylip	myosin regulatory light chain interacting protein
ENSMUSG00000030782	0.932774	0.0800555	9.27647e-30	Tgfb1i1	transforming growth factor beta 1 induced transcript 1
ENSMUSG00000038296	0.930362	0.109989	5.13525e-16	Galnt18	polypeptide N-acetylgalactosaminyltransferase 18
ENSMUSG00000029096	0.929444	0.102886	3.71616e-18	Htra3	HtrA serine peptidase 3
ENSMUSG00000031523	0.928798	0.0814423	1.52838e-28	Dlc1	deleted in liver cancer 1
ENSMUSG00000014329	0.928169	0.0997133	3.09839e-19	Bicc1	BicC family RNA binding protein 1
ENSMUSG00000022754	0.92526	0.242488	0.000711097	Tmem45a	transmembrane protein 45a
ENSMUSG00000032374	0.922968	0.073064	7.30729e-35	Plod2	procollagen lysine, 2-oxoglutarate 5-dioxygenase 2
ENSMUSG00000069920	0.922503	0.204242	4.16073e-05	B3gnt9	UDP-GlcNAc:betaGal beta-1,3-N-acetylglucosaminyltransferase 9
ENSMUSG00000031292	0.919404	0.202705	3.82607e-05	Cdkl5	cyclin-dependent kinase-like 5
ENSMUSG00000020170	0.912013	0.113428	1.54258e-14	Frs2	fibroblast growth factor receptor substrate 2
ENSMUSG00000033420	0.910595	0.100801	3.71616e-18	Antxr1	anthrax toxin receptor 1
ENSMUSG00000040663	0.907987	0.101179	6.26162e-18	Clcf1	cardiotrophin-like cytokine factor 1
ENSMUSG00000030554	0.90793	0.231417	0.000474577	Synm	synemin, intermediate filament protein
ENSMUSG00000036030	0.907806	0.235156	0.000602456	Prtg	protogenin
ENSMUSG00000002020	0.907773	0.0730325	8.80395e-34	Ltbp2	latent transforming growth factor beta binding protein 2
ENSMUSG00000031349	0.907492	0.059676	2.52805e-50	Nsdhl	NAD(P) dependent steroid dehydrogenase-like
ENSMUSG00000044408	0.906208	0.0928102	4.26974e-21	Sptssa	serine palmitoyltransferase, small subunit A
ENSMUSG00000070604	0.904221	0.319598	0.0170006	Vsig10l	V-set and immunoglobulin domain containing 10 like
ENSMUSG00000034109	0.900668	0.0724211	8.10702e-34	Golim4	golgi integral membrane protein 4
ENSMUSG00000033863	0.89979	0.0895872	2.77371e-22	Klf9	Kruppel-like factor 9
ENSMUSG00000032540	0.899083	0.0907495	1.0608e-21	Abhd5	abhydrolase domain containing 5
ENSMUSG00000041842	0.898707	0.333362	0.0242636	Fhdc1	FH2 domain containing 1
ENSMUSG00000093930	0.897738	0.0549897	6.32264e-58	Hmgcs1	3-hydroxy-3-methylglutaryl-Coenzyme A synthase 1
ENSMUSG00000021025	0.894449	0.0995067	5.49131e-18	Nfkbia	nuclear factor of kappa light polypeptide gene enhancer in B cells inhibitor, alpha
ENSMUSG00000009731	0.891041	0.253087	0.00203734	Kcnd1	potassium voltage-gated channel, Shal-related family, member 1
ENSMUSG00000031930	0.888974	0.0558375	4.15408e-55	Wwp2	WW domain containing E3 ubiquitin protein ligase 2
ENSMUSG00000087528	0.887243	0.292996	0.00963116	NA	NA
ENSMUSG00000021477	0.880625	0.0670498	1.19094e-37	Ctsl	cathepsin L
ENSMUSG00000028108	0.880166	0.063719	1.34128e-41	Ecm1	extracellular matrix protein 1
ENSMUSG00000040270	0.879531	0.224769	0.000493659	Bach2	BTB and CNC homology, basic leucine zipper transcription factor 2
ENSMUSG00000029868	0.878566	0.245345	0.00165759	Trpv6	transient receptor potential cation channel, subfamily V, member 6
ENSMUSG00000027397	0.878034	0.0598232	6.62497e-47	Slc20a1	solute carrier family 20, member 1
ENSMUSG00000001467	0.876602	0.057195	4.10309e-51	Cyp51	cytochrome P450, family 51
ENSMUSG00000039633	0.873364	0.118827	2.89736e-12	Lonrf1	LON peptidase N-terminal domain and ring finger 1
ENSMUSG00000041482	0.873074	0.151958	8.78425e-08	Piezo2	piezo-type mechanosensitive ion channel component 2
ENSMUSG00000027763	0.871555	0.0721919	6.71508e-32	Mbnl1	muscleblind like splicing factor 1
ENSMUSG00000019947	0.868218	0.12353	2.82493e-11	Arid5b	AT rich interactive domain 5B (MRF1-like)
ENSMUSG00000008305	0.867739	0.0763214	2.25201e-28	Tle1	transducin-like enhancer of split 1
ENSMUSG00000021260	0.866868	0.0920768	1.15924e-19	Hhipl1	hedgehog interacting protein-like 1
ENSMUSG00000002603	0.866654	0.0596741	6.12151e-46	Tgfb1	transforming growth factor, beta 1
ENSMUSG00000022995	0.865313	0.0792503	3.21293e-26	Enah	ENAH actin regulator
ENSMUSG00000028634	0.864527	0.139413	6.14891e-09	Hivep3	human immunodeficiency virus type I enhancer binding protein 3
ENSMUSG00000037138	0.86439	0.134901	1.70851e-09	Aff3	AF4/FMR2 family, member 3
ENSMUSG00000030172	0.862375	0.12502	6.8886e-11	Erc1	ELKS/RAB6-interacting/CAST family member 1
ENSMUSG00000035045	0.861009	0.13321	1.19682e-09	Zc3h12b	zinc finger CCCH-type containing 12B
ENSMUSG00000019836	0.8606	0.230284	0.000949562	NA	NA
ENSMUSG00000048096	0.858916	0.0994499	1.15934e-16	Lmod1	leiomodin 1 (smooth muscle)
ENSMUSG00000026811	0.857962	0.0751539	1.34564e-28	St6galnac6	ST6 (alpha-N-acetyl-neuraminyl-2,3-beta-galactosyl-1,3)-N-acetylgalactosaminide alpha-2,6-sialyltransferase 6
ENSMUSG00000078794	0.853242	0.167926	2.97336e-06	Dact3	dishevelled-binding antagonist of beta-catenin 3
ENSMUSG00000029772	0.853026	0.09353	1.70162e-18	Ahcyl2	S-adenosylhomocysteine hydrolase-like 2
ENSMUSG00000042870	0.851905	0.232067	0.00120678	Tom1	target of myb1 trafficking protein
ENSMUSG00000053647	0.851655	0.0835494	6.20739e-23	Gper1	G protein-coupled estrogen receptor 1
ENSMUSG00000036599	0.849788	0.0873068	5.75302e-21	Chst12	carbohydrate sulfotransferase 12
ENSMUSG00000047446	0.848783	0.134565	3.18112e-09	Arl4a	ADP-ribosylation factor-like 4A
ENSMUSG00000029108	0.846734	0.0903148	1.66802e-19	Pcdh7	protocadherin 7
ENSMUSG00000043903	0.844311	0.128613	6.24979e-10	Zfp469	zinc finger protein 469
ENSMUSG00000117814	0.84343	0.21706	0.000547511	NA	NA
ENSMUSG00000028412	0.842168	0.0710887	9.537e-31	Slc44a1	solute carrier family 44, member 1
ENSMUSG00000044447	0.841553	0.116249	6.41087e-12	Dock5	dedicator of cytokinesis 5
ENSMUSG00000054364	0.839988	0.0628019	5.04199e-39	Rhob	ras homolog family member B
ENSMUSG00000024533	0.837892	0.0701877	3.28829e-31	Spire1	spire type actin nucleation factor 1
ENSMUSG00000004791	0.835874	0.094591	2.0809e-17	Pgf	placental growth factor
ENSMUSG00000086968	0.835684	0.180354	2.46847e-05	4933431E20Rik	RIKEN cDNA 4933431E20 gene
ENSMUSG00000066571	0.834292	0.175628	1.45639e-05	Garre1	granule associated Rac and RHOG effector 1
ENSMUSG00000041180	0.83321	0.202236	0.000219584	Hectd2	HECT domain E3 ubiquitin protein ligase 2
ENSMUSG00000033454	0.833052	0.0660047	8.37057e-35	Zbtb1	zinc finger and BTB domain containing 1
ENSMUSG00000070047	0.832571	0.141539	4.03322e-08	Fat1	FAT atypical cadherin 1
ENSMUSG00000000915	0.831348	0.0900334	6.10945e-19	Hip1r	huntingtin interacting protein 1 related
ENSMUSG00000031278	0.830654	0.101471	4.78278e-15	Acsl4	acyl-CoA synthetase long-chain family member 4
ENSMUSG00000005057	0.829098	0.131362	3.10808e-09	Sh2b2	SH2B adaptor protein 2
ENSMUSG00000021759	0.829032	0.078515	1.46702e-24	Plpp1	phospholipid phosphatase 1
ENSMUSG00000041642	0.826018	0.149533	2.94785e-07	Kif21b	kinesin family member 21B
ENSMUSG00000018387	0.824743	0.169209	8.14415e-06	Shroom1	shroom family member 1
ENSMUSG00000034780	0.824398	0.166509	5.62255e-06	B3galt1	UDP-Gal:betaGlcNAc beta 1,3-galactosyltransferase, polypeptide 1
ENSMUSG00000034949	0.824372	0.318505	0.0316976	Zfr2	zinc finger RNA binding protein 2
ENSMUSG00000114733	0.823785	0.13024	2.85667e-09	Gm4815	calponin 3, acidic pseudogene
ENSMUSG00000038195	0.823415	0.313377	0.0287837	Rilp	Rab interacting lysosomal protein
ENSMUSG00000043557	0.821807	0.124436	4.8484e-10	Mdga1	MAM domain containing glycosylphosphatidylinositol anchor 1
ENSMUSG00000030110	0.820177	0.202506	0.000289552	Ret	ret proto-oncogene
ENSMUSG00000037613	0.819073	0.0862593	5.45178e-20	Tnfrsf23	tumor necrosis factor receptor superfamily, member 23
ENSMUSG00000041245	0.818186	0.335752	0.0457246	Wnk3	WNK lysine deficient protein kinase 3
ENSMUSG00000059743	0.816409	0.111892	4.2707e-12	Fdps	farnesyl diphosphate synthetase
ENSMUSG00000074194	0.815368	0.275088	0.011631	Zfp791	zinc finger protein 791
ENSMUSG00000045636	0.815177	0.105649	1.91871e-13	Mtus1	mitochondrial tumor suppressor 1
ENSMUSG00000017132	0.81458	0.079669	4.54585e-23	Cyth1	cytohesin 1
ENSMUSG00000030199	0.81306	0.0737795	1.08385e-26	Etv6	ets variant 6
ENSMUSG00000068452	0.811768	0.228483	0.00182582	Duox2	dual oxidase 2
ENSMUSG00000020635	0.811707	0.301015	0.0242247	Fkbp1b	FK506 binding protein 1b
ENSMUSG00000017144	0.811678	0.0675538	1.32551e-31	Rnd3	Rho family GTPase 3
ENSMUSG00000032327	0.811597	0.141682	9.67218e-08	Stra6	stimulated by retinoic acid gene 6
ENSMUSG00000022297	0.810667	0.0856135	6.98868e-20	Fzd6	frizzled class receptor 6
ENSMUSG00000058258	0.810513	0.114489	1.98146e-11	Idi1	isopentenyl-diphosphate delta isomerase
ENSMUSG00000049191	0.809193	0.296936	0.0225156	Rtl5	retrotransposon Gag like 5
ENSMUSG00000034361	0.808606	0.0857905	1.0498e-19	Cpne2	copine II
ENSMUSG00000024074	0.808451	0.0777466	7.67544e-24	Crim1	cysteine rich transmembrane BMP regulator 1 (chordin like)
ENSMUSG00000079442	0.806661	0.0582595	8.60971e-42	St6galnac4	ST6 (alpha-N-acetyl-neuraminyl-2,3-beta-galactosyl-1,3)-N-acetylgalactosaminide alpha-2,6-sialyltransferase 4
ENSMUSG00000039607	0.805489	0.0813737	1.15294e-21	Rbms3	RNA binding motif, single stranded interacting protein
ENSMUSG00000068551	0.804951	0.291043	0.0202122	Zfp467	zinc finger protein 467
ENSMUSG00000024529	0.803086	0.0957927	9.52353e-16	Lox	lysyl oxidase
ENSMUSG00000000266	0.802114	0.104523	2.63488e-13	Mid2	midline 2
ENSMUSG00000003849	0.802079	0.109283	3.12391e-12	Nqo1	NAD(P)H dehydrogenase, quinone 1
ENSMUSG00000024066	0.800505	0.249074	0.00550342	Xdh	xanthine dehydrogenase
ENSMUSG00000040990	0.800087	0.0513396	7.92321e-53	Sh3kbp1	SH3-domain kinase binding protein 1
ENSMUSG00000032737	0.799546	0.0583678	6.43694e-41	Inppl1	inositol polyphosphate phosphatase-like 1
ENSMUSG00000003746	0.798395	0.0868341	8.72285e-19	Man1a	mannosidase 1, alpha
ENSMUSG00000020432	0.79747	0.119702	3.33826e-10	Tcn2	transcobalamin 2
ENSMUSG00000038481	0.796931	0.0928928	1.86969e-16	Cdk19	cyclin-dependent kinase 19
ENSMUSG00000024901	0.796515	0.236147	0.00332865	Peli3	pellino 3
ENSMUSG00000033763	0.795528	0.0868579	1.20088e-18	Mtss2	MTSS I-BAR domain containing 2
ENSMUSG00000038400	0.794184	0.0652434	2.04264e-32	Pmepa1	prostate transmembrane protein, androgen induced 1
ENSMUSG00000022377	0.791905	0.0897056	2.2414e-17	Asap1	ArfGAP with SH3 domain, ankyrin repeat and PH domain1
ENSMUSG00000029484	0.791828	0.095373	1.85582e-15	Anxa3	annexin A3
ENSMUSG00000001120	0.79073	0.0991212	2.52989e-14	Pcbp3	poly(rC) binding protein 3
ENSMUSG00000001555	0.790357	0.0488462	6.65513e-57	Fkbp10	FK506 binding protein 10
ENSMUSG00000062380	0.789735	0.0819424	1.42228e-20	Tubb3	tubulin, beta 3 class III
ENSMUSG00000028664	0.786968	0.089728	3.66536e-17	Ephb2	Eph receptor B2
ENSMUSG00000003559	0.786773	0.209839	0.000907998	As3mt	arsenite methyltransferase
ENSMUSG00000075232	0.786275	0.0945067	1.60708e-15	Amd1	S-adenosylmethionine decarboxylase 1
ENSMUSG00000075033	0.785837	0.146036	6.37274e-07	Nxpe3	neurexophilin and PC-esterase domain family, member 3
ENSMUSG00000026421	0.785707	0.0537588	1.59895e-46	Csrp1	cysteine and glycine-rich protein 1
ENSMUSG00000024548	0.785345	0.170428	2.77956e-05	Setbp1	SET binding protein 1
ENSMUSG00000005836	0.784684	0.286817	0.0219069	Gata6	GATA binding protein 6
ENSMUSG00000004105	0.784063	0.0682744	6.26652e-29	Angptl2	angiopoietin-like 2
ENSMUSG00000042804	0.783859	0.142308	3.21433e-07	Gpr153	G protein-coupled receptor 153
ENSMUSG00000036985	0.782834	0.0899144	6.35299e-17	Zdhhc9	zinc finger, DHHC domain containing 9
ENSMUSG00000032549	0.781355	0.162295	1.07614e-05	Rab6b	RAB6B, member RAS oncogene family
ENSMUSG00000001656	0.780753	0.0736451	9.37803e-25	Hoxc11	homeobox C11
ENSMUSG00000022178	0.778366	0.0610537	1.68813e-35	Ajuba	ajuba LIM protein
ENSMUSG00000030643	0.777765	0.157865	6.30778e-06	Rab30	RAB30, member RAS oncogene family
ENSMUSG00000090946	0.777733	0.107548	6.77367e-12	Ccdc71l	coiled-coil domain containing 71 like
ENSMUSG00000019539	0.777635	0.0746447	6.33984e-24	Rcn3	reticulocalbin 3, EF-hand calcium binding domain
ENSMUSG00000021670	0.77741	0.0798138	5.38991e-21	Hmgcr	3-hydroxy-3-methylglutaryl-Coenzyme A reductase
ENSMUSG00000020019	0.776647	0.153899	3.53739e-06	Ntn4	netrin 4
ENSMUSG00000087385	0.774844	0.317614	0.0454367	Frg2f1	FSHD region gene 2 family member 1
ENSMUSG00000045934	0.774822	0.0877598	2.2258e-17	Mtmr11	myotubularin related protein 11
ENSMUSG00000021696	0.774308	0.203401	0.000734452	Elovl7	ELOVL family member 7, elongation of long chain fatty acids (yeast)
ENSMUSG00000075702	0.773935	0.0936469	2.53727e-15	Selenom	selenoprotein M
ENSMUSG00000032024	0.773667	0.0992205	1.0324e-13	Clmp	CXADR-like membrane protein
ENSMUSG00000055116	0.773432	0.0960551	1.40893e-14	Arntl	aryl hydrocarbon receptor nuclear translocator-like
ENSMUSG00000044167	0.770877	0.0727399	9.75226e-25	Foxo1	forkhead box O1
ENSMUSG00000060206	0.769525	0.136809	1.70096e-07	Zfp462	zinc finger protein 462
ENSMUSG00000033105	0.767139	0.0765952	3.64675e-22	Lss	lanosterol synthase
ENSMUSG00000028525	0.766076	0.076527	3.82808e-22	Pde4b	phosphodiesterase 4B, cAMP specific
ENSMUSG00000010751	0.765618	0.10196	9.0198e-13	Tnfrsf22	tumor necrosis factor receptor superfamily, member 22
ENSMUSG00000032085	0.76527	0.133079	8.55923e-08	Tagln	transgelin
ENSMUSG00000032940	0.764149	0.197295	0.000574613	Rbm11	RNA binding motif protein 11
ENSMUSG00000031565	0.762905	0.0605058	9.72496e-35	Fgfr1	fibroblast growth factor receptor 1
ENSMUSG00000034910	0.761647	0.192116	0.000405608	Pygo1	pygopus 1
ENSMUSG00000001506	0.761345	0.094738	1.59061e-14	Col1a1	collagen, type I, alpha 1
ENSMUSG00000036256	0.759996	0.091825	2.30126e-15	Igfbp7	insulin-like growth factor binding protein 7
ENSMUSG00000039787	0.759864	0.113671	2.88535e-10	Cercam	cerebral endothelial cell adhesion molecule
ENSMUSG00000014602	0.758252	0.140005	5.29524e-07	Kif1a	kinesin family member 1A
ENSMUSG00000036019	0.757823	0.158105	1.1912e-05	Tmtc2	transmembrane and tetratricopeptide repeat containing 2
ENSMUSG00000031529	0.757771	0.128251	3.4686e-08	Tnks	tankyrase, TRF1-interacting ankyrin-related ADP-ribose polymerase
ENSMUSG00000020475	0.757181	0.309475	0.0447431	Pgam2	phosphoglycerate mutase 2
ENSMUSG00000019970	0.755835	0.106673	1.89734e-11	Sgk1	serum/glucocorticoid regulated kinase 1
ENSMUSG00000038342	0.75441	0.10174	1.80151e-12	Mlxip	MLX interacting protein
ENSMUSG00000038178	0.754073	0.152604	5.89231e-06	Slc43a2	solute carrier family 43, member 2
ENSMUSG00000025268	0.753404	0.066889	7.37254e-28	Maged2	MAGE family member D2
ENSMUSG00000064105	0.753367	0.102528	2.93791e-12	Cnnm2	cyclin M2
ENSMUSG00000053931	0.751974	0.0688411	3.06086e-26	Cnn3	calponin 3, acidic
ENSMUSG00000058498	0.751797	0.228137	0.0042643	Rnf207	ring finger protein 207
ENSMUSG00000024187	0.751243	0.0738799	7.99781e-23	Fam234a	family with sequence similarity 234, member A
ENSMUSG00000029822	0.75037	0.0691353	6.42661e-26	Osbpl3	oxysterol binding protein-like 3
ENSMUSG00000029869	0.749775	0.107187	3.54388e-11	Ephb6	Eph receptor B6
ENSMUSG00000039461	0.749318	0.0925331	9.77976e-15	Tcta	T cell leukemia translocation altered gene
ENSMUSG00000006219	0.749164	0.0622956	1.1683e-31	Fblim1	filamin binding LIM protein 1
ENSMUSG00000021699	0.748661	0.112206	3.12825e-10	Pde4d	phosphodiesterase 4D, cAMP specific
ENSMUSG00000023800	0.748121	0.107306	4.16615e-11	Tiam2	T cell lymphoma invasion and metastasis 2
ENSMUSG00000033039	0.746769	0.125606	2.81047e-08	Micall1	microtubule associated monooxygenase, calponin and LIM domain containing -like 1
ENSMUSG00000028532	0.746024	0.103052	6.41087e-12	Cachd1	cache domain containing 1
ENSMUSG00000055932	0.744975	0.0705816	1.52922e-24	Fto	fat mass and obesity associated
ENSMUSG00000072294	0.744852	0.20198	0.00113833	Klf12	Kruppel-like factor 12
ENSMUSG00000001436	0.742952	0.12923	8.62758e-08	Slc19a1	solute carrier family 19 (folate transporter), member 1
ENSMUSG00000009569	0.742689	0.144265	2.12244e-06	Mrtfb	myocardin related transcription factor B
ENSMUSG00000005442	0.738819	0.096249	2.59533e-13	Cic	capicua transcriptional repressor
ENSMUSG00000027339	0.73789	0.154534	1.29682e-05	Rassf2	Ras association (RalGDS/AF-6) domain family member 2
ENSMUSG00000038170	0.737481	0.0919464	1.80168e-14	Pde4dip	phosphodiesterase 4D interacting protein (myomegalin)
ENSMUSG00000025870	0.737181	0.14239	1.83607e-06	Arl10	ADP-ribosylation factor-like 10
ENSMUSG00000073633	0.73609	0.167368	6.8952e-05	Fbxo36	F-box protein 36
ENSMUSG00000006517	0.735151	0.0898061	4.78413e-15	Mvd	mevalonate (diphospho) decarboxylase
ENSMUSG00000073557	0.733363	0.152051	1.03377e-05	Ppp1r12b	protein phosphatase 1, regulatory subunit 12B
ENSMUSG00000025812	0.731635	0.11647	3.74063e-09	Pard3	par-3 family cell polarity regulator
ENSMUSG00000063727	0.729662	0.293592	0.0408257	Tnfrsf11b	tumor necrosis factor receptor superfamily, member 11b (osteoprotegerin)
ENSMUSG00000044337	0.7293	0.132255	3.10512e-07	Ackr3	atypical chemokine receptor 3
ENSMUSG00000017314	0.727607	0.0867754	9.42536e-16	Mpp2	membrane protein, palmitoylated 2 (MAGUK p55 subfamily member 2)
ENSMUSG00000020986	0.727207	0.0758458	2.29084e-20	Sec23a	SEC23 homolog A, COPII coat complex component
ENSMUSG00000045348	0.726945	0.151442	1.15292e-05	Nyap1	neuronal tyrosine-phosphorylated phosphoinositide 3-kinase adaptor 1
ENSMUSG00000001288	0.724979	0.0600835	7.25129e-32	Rarg	retinoic acid receptor, gamma
ENSMUSG00000074280	0.724499	0.200468	0.00147876	NA	NA
ENSMUSG00000004221	0.721259	0.06191	9.4143e-30	Ikbkg	inhibitor of kappaB kinase gamma
ENSMUSG00000029291	0.719558	0.0998681	8.19579e-12	Rufy3	RUN and FYVE domain containing 3
ENSMUSG00000020439	0.719437	0.078243	8.70105e-19	Smtn	smoothelin
ENSMUSG00000024143	0.719019	0.0642415	1.62499e-27	Rhoq	ras homolog family member Q
ENSMUSG00000026836	0.718087	0.0773902	4.05012e-19	Acvr1	activin A receptor, type 1
ENSMUSG00000026585	0.717912	0.0758049	6.89207e-20	Kifap3	kinesin-associated protein 3
ENSMUSG00000019194	0.716157	0.137633	1.60486e-06	Scn1b	sodium channel, voltage-gated, type I, beta
ENSMUSG00000038402	0.714448	0.112012	2.05289e-09	Foxf2	forkhead box F2
ENSMUSG00000052911	0.713061	0.0945697	7.16005e-13	Lamb2	laminin, beta 2
ENSMUSG00000031616	0.712759	0.189744	0.000886044	Ednra	endothelin receptor type A
ENSMUSG00000022367	0.710858	0.120938	4.13661e-08	Has2	hyaluronan synthase 2
ENSMUSG00000036155	0.709039	0.105612	2.38465e-10	Mgat5	mannoside acetylglucosaminyltransferase 5
ENSMUSG00000025241	0.708967	0.127599	2.47823e-07	Fyco1	FYVE and coiled-coil domain containing 1
ENSMUSG00000020260	0.705245	0.0551082	9.16485e-36	Pofut2	protein O-fucosyltransferase 2
ENSMUSG00000040209	0.704911	0.133316	1.04006e-06	Zfp704	zinc finger protein 704
ENSMUSG00000015850	0.704846	0.0910334	1.56644e-13	Adamtsl4	ADAMTS-like 4
ENSMUSG00000030852	0.704533	0.0799045	2.44888e-17	Tacc2	transforming, acidic coiled-coil containing protein 2
ENSMUSG00000034758	0.70392	0.144508	8.25523e-06	Tle6	transducin-like enhancer of split 6
ENSMUSG00000084950	0.703399	0.230895	0.00916191	Gm5577	predicted gene 5577
ENSMUSG00000025959	0.703222	0.0979345	9.7596e-12	Klf7	Kruppel-like factor 7 (ubiquitous)
ENSMUSG00000039105	0.703144	0.0874778	1.57108e-14	Atp6v1g1	ATPase, H+ transporting, lysosomal V1 subunit G1
ENSMUSG00000045294	0.702987	0.0681806	1.90439e-23	Insig1	insulin induced gene 1
ENSMUSG00000044080	0.702939	0.11585	1.37101e-08	S100a1	S100 calcium binding protein A1
ENSMUSG00000048058	0.7017	0.0861152	6.50365e-15	Ldlrad3	low density lipoprotein receptor class A domain containing 3
ENSMUSG00000025491	0.701137	0.194986	0.00157557	Ifitm1	interferon induced transmembrane protein 1
ENSMUSG00000040339	0.700172	0.0643567	4.87971e-26	Fam102b	family with sequence similarity 102, member B
ENSMUSG00000037855	0.699892	0.0800745	4.74928e-17	Zfp365	zinc finger protein 365
ENSMUSG00000036461	0.698485	0.0918057	4.30264e-13	Elf1	E74-like factor 1
ENSMUSG00000062127	0.697603	0.0989926	2.48214e-11	Cttnbp2nl	CTTNBP2 N-terminal like
ENSMUSG00000026483	0.697419	0.19373	0.00155272	Niban1	niban apoptosis regulator 1
ENSMUSG00000026826	0.696786	0.105039	4.01184e-10	Nr4a2	nuclear receptor subfamily 4, group A, member 2
ENSMUSG00000021365	0.692833	0.0850317	6.52082e-15	Nedd9	neural precursor cell expressed, developmentally down-regulated gene 9
ENSMUSG00000063605	0.692777	0.0996071	4.65834e-11	Ccdc102a	coiled-coil domain containing 102A
ENSMUSG00000074582	0.691197	0.115194	2.04822e-08	Arfgef2	ADP-ribosylation factor guanine nucleotide-exchange factor 2 (brefeldin A-inhibited)
ENSMUSG00000042595	0.690292	0.135808	2.94666e-06	Fam199x	family with sequence similarity 199, X-linked
ENSMUSG00000029185	0.690266	0.0662286	6.04955e-24	Fam114a1	family with sequence similarity 114, member A1
ENSMUSG00000020547	0.689837	0.0886784	1.18653e-13	Bzw2	basic leucine zipper and W2 domains 2
ENSMUSG00000024639	0.688194	0.0721588	3.68897e-20	Gnaq	guanine nucleotide binding protein, alpha q polypeptide
ENSMUSG00000056313	0.685644	0.232058	0.0119458	Tcim	transcriptional and immune response regulator
ENSMUSG00000050271	0.684921	0.120949	1.38163e-07	Prag1	PEAK1 related kinase activating pseudokinase 1
ENSMUSG00000032841	0.684136	0.138855	6.30429e-06	Prr5l	proline rich 5 like
ENSMUSG00000026490	0.683998	0.107644	2.39129e-09	Cdc42bpa	CDC42 binding protein kinase alpha
ENSMUSG00000034714	0.683848	0.0741068	6.42736e-19	Ttyh2	tweety family member 2
ENSMUSG00000064302	0.683269	0.113666	1.91748e-08	Clasp1	CLIP associating protein 1
ENSMUSG00000079057	0.683026	0.181244	0.000847103	Cyp4v3	cytochrome P450, family 4, subfamily v, polypeptide 3
ENSMUSG00000048332	0.682368	0.0898657	4.81184e-13	Lhfp	lipoma HMGIC fusion partner
ENSMUSG00000070733	0.681624	0.164985	0.000210079	Fryl	FRY like transcription coactivator
ENSMUSG00000048388	0.680744	0.110706	8.42795e-09	Fam171b	family with sequence similarity 171, member B
ENSMUSG00000004508	0.680704	0.119509	1.15602e-07	Gab2	growth factor receptor bound protein 2-associated protein 2
ENSMUSG00000022305	0.680575	0.0888563	2.94493e-13	Lrp12	low density lipoprotein-related protein 12
ENSMUSG00000023885	0.680394	0.11003	6.84613e-09	Thbs2	thrombospondin 2
ENSMUSG00000091387	0.67955	0.118564	9.50708e-08	Gcnt4	glucosaminyl (N-acetyl) transferase 4, core 2 (beta-1,6-N-acetylglucosaminyltransferase)
ENSMUSG00000038775	0.679535	0.238989	0.0163425	Vill	villin-like
ENSMUSG00000083798	0.678785	0.22126	0.00859986	Gm14584	casein kinase 1, gamma 3 pseudogene
ENSMUSG00000020668	0.677543	0.0854105	3.59731e-14	Kif3c	kinesin family member 3C
ENSMUSG00000030257	0.676235	0.131333	2.11284e-06	Srgap3	SLIT-ROBO Rho GTPase activating protein 3
ENSMUSG00000032177	0.676154	0.104506	1.1483e-09	Pde4a	phosphodiesterase 4A, cAMP specific
ENSMUSG00000074971	0.675743	0.0903915	1.15267e-12	Fibin	fin bud initiation factor homolog (zebrafish)
ENSMUSG00000020886	0.674788	0.0783713	1.44555e-16	Dlg4	discs large MAGUK scaffold protein 4
ENSMUSG00000022462	0.674407	0.0593377	2.34561e-28	Slc38a2	solute carrier family 38, member 2
ENSMUSG00000000753	0.674278	0.0541865	7.43878e-34	Serpinf1	serine (or cysteine) peptidase inhibitor, clade F, member 1
ENSMUSG00000034771	0.673268	0.13645	6.09096e-06	Tle2	transducin-like enhancer of split 2
ENSMUSG00000052698	0.673085	0.115884	6.18746e-08	Tln2	talin 2
ENSMUSG00000025373	0.672728	0.0813554	2.44372e-15	Rnf41	ring finger protein 41
ENSMUSG00000004771	0.671899	0.0681599	1.72614e-21	Rab11a	RAB11A, member RAS oncogene family
ENSMUSG00000037235	0.671852	0.0887452	5.72335e-13	Mxd4	Max dimerization protein 4
ENSMUSG00000024725	0.671287	0.092215	4.81994e-12	Ostf1	osteoclast stimulating factor 1
ENSMUSG00000026797	0.671129	0.0660118	8.11661e-23	Stxbp1	syntaxin binding protein 1
ENSMUSG00000024789	0.671114	0.0923107	5.14542e-12	Jak2	Janus kinase 2
ENSMUSG00000038331	0.67099	0.138942	1.00607e-05	Satb2	special AT-rich sequence binding protein 2
ENSMUSG00000049811	0.669653	0.219211	0.00894336	Fam161a	family with sequence similarity 161, member A
ENSMUSG00000025150	0.668656	0.0883991	6.0002e-13	Cbr2	carbonyl reductase 2
ENSMUSG00000036333	0.66778	0.12462	7.1626e-07	Kidins220	kinase D-interacting substrate 220
ENSMUSG00000052727	0.667548	0.140196	1.38027e-05	Map1b	microtubule-associated protein 1B
ENSMUSG00000049420	0.665571	0.243388	0.021955	Tmem200a	transmembrane protein 200A
ENSMUSG00000051726	0.663486	0.141095	1.80616e-05	Kcnf1	potassium voltage-gated channel, subfamily F, member 1
ENSMUSG00000038497	0.663076	0.0807816	4.0018e-15	Tmco3	transmembrane and coiled-coil domains 3
ENSMUSG00000063065	0.662675	0.0588701	7.93922e-28	Mapk3	mitogen-activated protein kinase 3
ENSMUSG00000024777	0.660769	0.0656246	2.15921e-22	Ppp2r5b	protein phosphatase 2, regulatory subunit B', beta
ENSMUSG00000003534	0.660492	0.0705068	1.78665e-19	Ddr1	discoidin domain receptor family, member 1
ENSMUSG00000032839	0.660196	0.150024	6.8221e-05	Trpc1	transient receptor potential cation channel, subfamily C, member 1
ENSMUSG00000031604	0.659425	0.0678927	6.98395e-21	Msmo1	methylsterol monoxygenase 1
ENSMUSG00000014547	0.658893	0.104974	3.85432e-09	Wdfy2	WD repeat and FYVE domain containing 2
ENSMUSG00000037386	0.658753	0.261633	0.0376588	Rims2	regulating synaptic membrane exocytosis 2
ENSMUSG00000015354	0.657992	0.0960706	9.60079e-11	Pcolce2	procollagen C-endopeptidase enhancer 2
ENSMUSG00000033902	0.656936	0.110367	2.69886e-08	Mapkbp1	mitogen-activated protein kinase binding protein 1
ENSMUSG00000022885	0.655327	0.0926023	2.01711e-11	St6gal1	beta galactoside alpha 2,6 sialyltransferase 1
ENSMUSG00000023904	0.65482	0.0704415	3.47296e-19	Hcfc1r1	host cell factor C1 regulator 1 (XPO1-dependent)
ENSMUSG00000021876	0.654526	0.0823646	3.22247e-14	Rnase4	ribonuclease, RNase A family 4
ENSMUSG00000024127	0.654367	0.110289	3.01302e-08	Prepl	prolyl endopeptidase-like
ENSMUSG00000043391	0.654233	0.110614	3.35533e-08	2510009E07Rik	RIKEN cDNA 2510009E07 gene
ENSMUSG00000040219	0.652551	0.100855	1.14781e-09	Ttc12	tetratricopeptide repeat domain 12
ENSMUSG00000047878	0.652389	0.103643	3.45616e-09	A4galt	alpha 1,4-galactosyltransferase
ENSMUSG00000031375	0.651774	0.056397	2.75686e-29	Bgn	biglycan
ENSMUSG00000036053	0.651706	0.121773	7.42068e-07	Fmnl2	formin-like 2
ENSMUSG00000014782	0.650923	0.0969241	2.35196e-10	Plekhg4	pleckstrin homology domain containing, family G (with RhoGef domain) member 4
ENSMUSG00000071073	0.650558	0.203287	0.00573942	Lrrc73	leucine rich repeat containing 73
ENSMUSG00000022964	0.649302	0.083411	1.14148e-13	Tmem50b	transmembrane protein 50B
ENSMUSG00000014668	0.648791	0.0711218	1.67428e-18	Chfr	checkpoint with forkhead and ring finger domains
ENSMUSG00000049134	0.648435	0.129609	4.36161e-06	Nrap	nebulin-related anchoring protein
ENSMUSG00000028413	0.647949	0.0547485	1.09367e-30	B4galt1	UDP-Gal:betaGlcNAc beta 1,4- galactosyltransferase, polypeptide 1
ENSMUSG00000048720	0.646943	0.181076	0.00170604	Tbc1d12	TBC1D12: TBC1 domain family, member 12
ENSMUSG00000011832	0.64573	0.0969087	3.31414e-10	Evi5l	ecotropic viral integration site 5 like
ENSMUSG00000031284	0.644657	0.164864	0.000499264	Pak3	p21 (RAC1) activated kinase 3
ENSMUSG00000044229	0.644494	0.175094	0.00116668	Nxpe4	neurexophilin and PC-esterase domain family, member 4
ENSMUSG00000035279	0.644082	0.113582	1.32936e-07	Ssc5d	scavenger receptor cysteine rich family, 5 domains
ENSMUSG00000018796	0.644073	0.106439	1.51432e-08	Acsl1	acyl-CoA synthetase long-chain family member 1
ENSMUSG00000020661	0.643643	0.127426	3.45586e-06	Dnmt3a	DNA methyltransferase 3A
ENSMUSG00000056749	0.643602	0.0923435	4.2288e-11	Nfil3	nuclear factor, interleukin 3, regulated
ENSMUSG00000042109	0.643596	0.141463	3.5999e-05	Csdc2	cold shock domain containing C2, RNA binding
ENSMUSG00000026817	0.64316	0.0739674	6.99734e-17	Ak1	adenylate kinase 1
ENSMUSG00000040124	0.642289	0.0944194	1.31604e-10	Gorab	golgin, RAB6-interacting
ENSMUSG00000051344	0.642117	0.133299	1.0631e-05	Plekhm3	pleckstrin homology domain containing, family M, member 3
ENSMUSG00000108358	0.64148	0.262036	0.044631	NA	NA
ENSMUSG00000031840	0.641205	0.134612	1.36859e-05	Rab3a	RAB3A, member RAS oncogene family
ENSMUSG00000034488	0.636398	0.129513	6.71985e-06	Edil3	EGF-like repeats and discoidin I-like domains 3
ENSMUSG00000033577	0.635784	0.117482	5.41316e-07	Myo6	myosin VI
ENSMUSG00000104876	0.635768	0.11862	7.11966e-07	NA	NA
ENSMUSG00000030847	0.635437	0.0525927	6.00067e-32	Bag3	BCL2-associated athanogene 3
ENSMUSG00000031748	0.634891	0.0707527	6.28478e-18	Gnao1	guanine nucleotide binding protein, alpha O
ENSMUSG00000026837	0.63466	0.093594	1.52178e-10	Col5a1	collagen, type V, alpha 1
ENSMUSG00000073700	0.633243	0.0920285	7.72209e-11	Klhl21	kelch-like 21
ENSMUSG00000025157	0.632789	0.0736324	1.65095e-16	Zdhhc16	zinc finger, DHHC domain containing 16
ENSMUSG00000012889	0.632552	0.072568	5.82545e-17	Podnl1	podocan-like 1
ENSMUSG00000050382	0.632464	0.109155	6.69717e-08	Kif7	kinesin family member 7
ENSMUSG00000031642	0.632251	0.0938529	2.05073e-10	Sh3rf1	SH3 domain containing ring finger 1
ENSMUSG00000017561	0.631767	0.0752367	8.54204e-16	Crlf3	cytokine receptor-like factor 3
ENSMUSG00000024277	0.63156	0.0757728	1.41737e-15	Mapre2	microtubule-associated protein, RP/EB family, member 2
ENSMUSG00000037257	0.630642	0.0762388	2.38718e-15	Aagab	alpha- and gamma-adaptin binding protein
ENSMUSG00000044147	0.630308	0.0875081	8.32399e-12	Arf6	ADP-ribosylation factor 6
ENSMUSG00000029238	0.630193	0.104214	1.55027e-08	Clock	circadian locomotor output cycles kaput
ENSMUSG00000026311	0.629864	0.102024	7.28112e-09	Asb1	ankyrin repeat and SOCS box-containing 1
ENSMUSG00000032531	0.629556	0.060138	3.74455e-24	Amotl2	angiomotin-like 2
ENSMUSG00000035390	0.628771	0.0993321	2.77969e-09	Brsk1	BR serine/threonine kinase 1
ENSMUSG00000028613	0.628497	0.100701	4.78636e-09	Lrp8	low density lipoprotein receptor-related protein 8, apolipoprotein e receptor
ENSMUSG00000097183	0.628458	0.161643	0.00054267	NA	NA
ENSMUSG00000023947	0.628224	0.182733	0.00269124	Nfkbie	nuclear factor of kappa light polypeptide gene enhancer in B cells inhibitor, epsilon
ENSMUSG00000056501	0.627195	0.210609	0.0111638	Cebpb	CCAAT/enhancer binding protein (C/EBP), beta
ENSMUSG00000047250	0.62708	0.0608846	2.1312e-23	Ptgs1	prostaglandin-endoperoxide synthase 1
ENSMUSG00000041025	0.625757	0.07206	7.71269e-17	Iffo2	intermediate filament family orphan 2
ENSMUSG00000046876	0.625327	0.0885793	2.27095e-11	Atxn1	ataxin 1
ENSMUSG00000020836	0.624745	0.105393	3.10831e-08	Coro6	coronin 6
ENSMUSG00000003528	0.624348	0.0683687	1.53572e-18	Slc25a1	solute carrier family 25 (mitochondrial carrier, citrate transporter), member 1
ENSMUSG00000032640	0.624126	0.0686469	2.20673e-18	Chsy1	chondroitin sulfate synthase 1
ENSMUSG00000036206	0.623829	0.067756	7.78586e-19	Sh3bp4	SH3-domain binding protein 4
ENSMUSG00000019998	0.623486	0.0615799	1.23651e-22	Stx7	syntaxin 7
ENSMUSG00000042743	0.621125	0.13318	2.15326e-05	Sgtb	small glutamine-rich tetratricopeptide repeat (TPR)-containing, beta
ENSMUSG00000035104	0.621023	0.175469	0.00191301	Eva1a	eva-1 homolog A (C. elegans)
ENSMUSG00000021482	0.620493	0.0831875	1.30442e-12	Prxl2c	peroxiredoxin like 2C
ENSMUSG00000051147	0.620441	0.148399	0.000172328	Nat2	N-acetyltransferase 2 (arylamine N-acetyltransferase)
ENSMUSG00000039286	0.619868	0.121821	2.8657e-06	Fndc3b	fibronectin type III domain containing 3B
ENSMUSG00000018593	0.619862	0.0501003	1.77811e-33	Sparc	secreted acidic cysteine rich glycoprotein
ENSMUSG00000050530	0.61985	0.0555773	2.51268e-27	Fam171a1	family with sequence similarity 171, member A1
ENSMUSG00000040563	0.619774	0.0830647	1.28349e-12	Plppr2	phospholipid phosphatase related 2
ENSMUSG00000051236	0.619547	0.069521	1.07981e-17	Msrb3	methionine sulfoxide reductase B3
ENSMUSG00000000628	0.618808	0.0758352	5.91904e-15	Hk2	hexokinase 2
ENSMUSG00000053192	0.618674	0.0891182	5.08437e-11	Mllt11	myeloid/lymphoid or mixed-lineage leukemia; translocated to, 11
ENSMUSG00000074676	0.617544	0.132207	2.08697e-05	Foxs1	forkhead box S1
ENSMUSG00000015291	0.617294	0.0657585	1.49385e-19	Gdi1	guanosine diphosphate (GDP) dissociation inhibitor 1
ENSMUSG00000056459	0.616013	0.108121	1.14667e-07	Zbtb25	zinc finger and BTB domain containing 25
ENSMUSG00000028988	0.615788	0.0828753	1.61173e-12	Ctnnbip1	catenin beta interacting protein 1
ENSMUSG00000015568	0.615465	0.104244	3.5579e-08	Lpl	lipoprotein lipase
ENSMUSG00000053617	0.614872	0.114624	6.95731e-07	Sh3pxd2a	SH3 and PX domains 2A
ENSMUSG00000029470	0.61383	0.110219	2.31002e-07	P2rx4	purinergic receptor P2X, ligand-gated ion channel 4
ENSMUSG00000028188	0.613755	0.249343	0.0432619	Spata1	spermatogenesis associated 1
ENSMUSG00000062300	0.613282	0.0996197	8.08644e-09	Nectin2	nectin cell adhesion molecule 2
ENSMUSG00000034926	0.612371	0.0694054	2.3288e-17	Dhcr24	24-dehydrocholesterol reductase
ENSMUSG00000025978	0.611934	0.069801	3.78432e-17	Rftn2	raftlin family member 2
ENSMUSG00000032418	0.61096	0.0601198	8.47951e-23	Me1	malic enzyme 1, NADP(+)-dependent, cytosolic
ENSMUSG00000047910	0.610685	0.221514	0.0206773	Pcdhb16	protocadherin beta 16
ENSMUSG00000029061	0.610397	0.127388	1.19809e-05	Mmp23	matrix metallopeptidase 23
ENSMUSG00000091243	0.609771	0.0630817	1.08383e-20	Vgll3	vestigial like family member 3
ENSMUSG00000026389	0.609494	0.0676291	4.47105e-18	Steap3	STEAP family member 3
ENSMUSG00000037242	0.609167	0.0549807	5.63474e-27	Clic4	chloride intracellular channel 4 (mitochondrial)
ENSMUSG00000029175	0.608785	0.0829255	3.08257e-12	Slc35f6	solute carrier family 35, member F6
ENSMUSG00000074212	0.608447	0.0914246	3.49132e-10	Dnajb14	DnaJ heat shock protein family (Hsp40) member B14
ENSMUSG00000039239	0.60649	0.109599	2.80467e-07	Tgfb2	transforming growth factor, beta 2
ENSMUSG00000057963	0.606273	0.120436	3.75371e-06	Itpk1	inositol 1,3,4-triphosphate 5/6 kinase
ENSMUSG00000018736	0.605355	0.0631703	2.40212e-20	Ndel1	nudE neurodevelopment protein 1 like 1
ENSMUSG00000024242	0.605169	0.117024	1.8916e-06	Map4k3	mitogen-activated protein kinase kinase kinase kinase 3
ENSMUSG00000055707	0.604224	0.0733129	3.05402e-15	Klhl26	kelch-like 26
ENSMUSG00000005968	0.603346	0.140977	0.000114253	Tuft1	tuftelin 1
ENSMUSG00000038248	0.603339	0.139124	9.02082e-05	Sobp	sine oculis binding protein
ENSMUSG00000021273	0.603114	0.0610331	1.36004e-21	Fdft1	farnesyl diphosphate farnesyl transferase 1
ENSMUSG00000027533	0.602743	0.148597	0.000282901	Fabp5	fatty acid binding protein 5, epidermal
ENSMUSG00000073139	0.602328	0.0595636	1.39977e-22	Tmem185a	transmembrane protein 185A
ENSMUSG00000036745	0.601482	0.106431	1.47119e-07	Ttll7	tubulin tyrosine ligase-like family, member 7
ENSMUSG00000000078	0.600986	0.0719636	1.23727e-15	Klf6	Kruppel-like factor 6
ENSMUSG00000038375	0.600781	0.0888517	1.73295e-10	Trp53inp2	transformation related protein 53 inducible nuclear protein 2
ENSMUSG00000026042	0.600578	0.068343	3.1684e-17	Col5a2	collagen, type V, alpha 2
ENSMUSG00000041889	0.60005	0.0694087	1.07752e-16	Shisa4	shisa family member 4
ENSMUSG00000023022	0.599742	0.074227	1.12763e-14	Lima1	LIM domain and actin binding 1
ENSMUSG00000025648	0.59893	0.10788	2.54045e-07	Pfkfb4	6-phosphofructo-2-kinase/fructose-2,6-biphosphatase 4
ENSMUSG00000035713	0.598894	0.180133	0.00389316	Usp35	ubiquitin specific peptidase 35
ENSMUSG00000021733	0.598872	0.120119	4.74395e-06	Slc4a7	solute carrier family 4, sodium bicarbonate cotransporter, member 7
ENSMUSG00000018474	0.598245	0.0810353	2.28086e-12	Chd3	chromodomain helicase DNA binding protein 3
ENSMUSG00000028469	0.597334	0.0990369	1.70199e-08	Npr2	natriuretic peptide receptor 2
ENSMUSG00000044098	0.597071	0.162915	0.00123241	Rsbn1	rosbin, round spermatid basic protein 1
ENSMUSG00000048371	0.596974	0.120324	5.34433e-06	Pdp2	pyruvate dehyrogenase phosphatase catalytic subunit 2
ENSMUSG00000022206	0.596773	0.121107	6.28619e-06	Npr3	natriuretic peptide receptor 3
ENSMUSG00000021948	0.596555	0.0736652	9.76157e-15	Prkcd	protein kinase C, delta
ENSMUSG00000025915	0.596371	0.135598	6.8952e-05	Sgk3	serum/glucocorticoid regulated kinase 3
ENSMUSG00000030616	0.59626	0.0988614	1.70253e-08	Sytl2	synaptotagmin-like 2
ENSMUSG00000019843	0.596232	0.0637514	2.06266e-19	Fyn	Fyn proto-oncogene
ENSMUSG00000034591	0.596215	0.0831337	1.03697e-11	Slc41a2	solute carrier family 41, member 2
ENSMUSG00000029098	0.595845	0.100148	2.74088e-08	Acox3	acyl-Coenzyme A oxidase 3, pristanoyl
ENSMUSG00000070284	0.595732	0.0920606	1.14263e-09	Gmppb	GDP-mannose pyrophosphorylase B
ENSMUSG00000044041	0.595458	0.112495	1.00934e-06	Krt13	keratin 13
ENSMUSG00000024976	0.595069	0.0835812	1.49464e-11	Shoc2	Shoc2, leucine rich repeat scaffold protein
ENSMUSG00000027661	0.594175	0.181803	0.00464725	Slc2a10	solute carrier family 2 (facilitated glucose transporter), member 10
ENSMUSG00000046223	0.594045	0.101283	4.45094e-08	Plaur	plasminogen activator, urokinase receptor
ENSMUSG00000042821	0.593962	0.104396	1.19838e-07	Snai1	snail family zinc finger 1
ENSMUSG00000028273	0.593583	0.0789039	8.14521e-13	Pdlim5	PDZ and LIM domain 5
ENSMUSG00000018427	0.593567	0.156849	0.000798484	Ypel2	yippee like 2
ENSMUSG00000048279	0.592574	0.15301	0.000575255	Sacs	sacsin
ENSMUSG00000031156	0.592533	0.0894164	4.19158e-10	Slc35a2	solute carrier family 35 (UDP-galactose transporter), member A2
ENSMUSG00000020646	0.591877	0.185134	0.00579276	Mboat2	membrane bound O-acyltransferase domain containing 2
ENSMUSG00000038074	0.591319	0.0835604	2.01894e-11	Fkbp14	FK506 binding protein 14
ENSMUSG00000038894	0.59125	0.1461	0.000293282	Irs2	insulin receptor substrate 2
ENSMUSG00000021483	0.590949	0.144505	0.000247616	Cdk20	cyclin-dependent kinase 20
ENSMUSG00000059714	0.590309	0.0785458	8.60228e-13	Flot1	flotillin 1
ENSMUSG00000010830	0.589839	0.061578	2.49716e-20	Kdelr3	KDEL (Lys-Asp-Glu-Leu) endoplasmic reticulum protein retention receptor 3
ENSMUSG00000040596	0.589811	0.103424	1.1142e-07	Pogk	pogo transposable element with KRAB domain
ENSMUSG00000024042	0.589775	0.0973853	1.4701e-08	Sik1	salt inducible kinase 1
ENSMUSG00000029992	0.589397	0.103187	1.05859e-07	Gfpt1	glutamine fructose-6-phosphate transaminase 1
ENSMUSG00000032777	0.58932	0.0985798	2.32936e-08	Gtf3c1	general transcription factor III C 1
ENSMUSG00000073563	0.589237	0.0617144	3.34648e-20	Csnk1g3	casein kinase 1, gamma 3
ENSMUSG00000004040	0.588334	0.087678	2.43975e-10	Stat3	signal transducer and activator of transcription 3
ENSMUSG00000021756	0.587927	0.103031	1.09307e-07	Il6st	interleukin 6 signal transducer
ENSMUSG00000003273	0.587512	0.242635	0.0474021	Car11	carbonic anhydrase 11
ENSMUSG00000030201	0.586593	0.11252	1.52885e-06	Lrp6	low density lipoprotein receptor-related protein 6
ENSMUSG00000051790	0.586289	0.0819919	1.20097e-11	Nlgn2	neuroligin 2
ENSMUSG00000028497	0.586192	0.0841147	4.23922e-11	Hacd4	3-hydroxyacyl-CoA dehydratase 4
ENSMUSG00000053334	0.586048	0.117049	4.28143e-06	Ficd	FIC domain containing
ENSMUSG00000042207	0.585064	0.110761	1.06955e-06	Kdm5b	lysine (K)-specific demethylase 5B
ENSMUSG00000034342	0.584178	0.139939	0.000176764	Cbl	Casitas B-lineage lymphoma
ENSMUSG00000063652	0.584159	0.194359	0.0102964	Slc22a21	solute carrier family 22 (organic cation transporter), member 21
ENSMUSG00000017631	0.58404	0.0754776	1.62507e-13	Abr	active BCR-related gene
ENSMUSG00000049184	0.584011	0.167131	0.00222585	Purg	purine-rich element binding protein G
ENSMUSG00000046768	0.583646	0.0730104	2.22052e-14	Rhoj	ras homolog family member J
ENSMUSG00000009097	0.583567	0.120981	1.03246e-05	Tbx1	T-box 1
ENSMUSG00000041040	0.582994	0.0992612	4.24605e-08	Fam117b	family with sequence similarity 117, member B
ENSMUSG00000020275	0.582473	0.127653	3.39032e-05	Rel	reticuloendotheliosis oncogene
ENSMUSG00000024420	0.582115	0.169809	0.00278162	Zfp521	zinc finger protein 521
ENSMUSG00000004789	0.581834	0.0540142	1.53869e-25	Dlst	dihydrolipoamide S-succinyltransferase (E2 component of 2-oxo-glutarate complex)
ENSMUSG00000024425	0.581369	0.0568901	4.78855e-23	Ndfip1	Nedd4 family interacting protein 1
ENSMUSG00000020142	0.580086	0.0820657	2.13319e-11	Slc1a4	solute carrier family 1 (glutamate/neutral amino acid transporter), member 4
ENSMUSG00000015575	0.579662	0.0809375	1.10813e-11	Atp6v0e	ATPase, H+ transporting, lysosomal V0 subunit E
ENSMUSG00000026426	0.578285	0.0735549	6.24423e-14	Arl8a	ADP-ribosylation factor-like 8A
ENSMUSG00000031805	0.576411	0.232046	0.0409437	Jak3	Janus kinase 3
ENSMUSG00000030161	0.576357	0.0824634	3.69069e-11	Gabarapl1	gamma-aminobutyric acid (GABA) A receptor-associated protein-like 1
ENSMUSG00000036225	0.576243	0.0928079	5.85596e-09	Kctd1	potassium channel tetramerisation domain containing 1
ENSMUSG00000032860	0.576174	0.234103	0.0432884	P2ry2	purinergic receptor P2Y, G-protein coupled 2
ENSMUSG00000033149	0.575855	0.111207	1.8268e-06	Phldb2	pleckstrin homology like domain, family B, member 2
ENSMUSG00000030987	0.575226	0.0879521	7.30997e-10	Stim1	stromal interaction molecule 1
ENSMUSG00000039585	0.575005	0.154308	0.00098553	Myo9a	myosin IXa
ENSMUSG00000030313	0.574285	0.122467	1.91659e-05	Dennd5b	DENN/MADD domain containing 5B
ENSMUSG00000055725	0.574175	0.219421	0.0295671	Paqr3	progestin and adipoQ receptor family member III
ENSMUSG00000027340	0.574045	0.0997141	8.2709e-08	Slc23a2	solute carrier family 23 (nucleobase transporters), member 2
ENSMUSG00000032570	0.573462	0.0640253	7.26562e-18	Atp2c1	ATPase, Ca++-sequestering
ENSMUSG00000022440	0.573438	0.08092	1.88563e-11	C1qtnf6	C1q and tumor necrosis factor related protein 6
ENSMUSG00000026872	0.572865	0.100774	1.22916e-07	Zeb2	zinc finger E-box binding homeobox 2
ENSMUSG00000032281	0.572339	0.12268	2.14022e-05	Acsbg1	acyl-CoA synthetase bubblegum family member 1
ENSMUSG00000034390	0.57218	0.111001	2.05461e-06	Cmip	c-Maf inducing protein
ENSMUSG00000028671	0.572081	0.0995848	8.82321e-08	Gale	galactose-4-epimerase, UDP
ENSMUSG00000021969	0.571764	0.0821414	4.48694e-11	Zdhhc20	zinc finger, DHHC domain containing 20
ENSMUSG00000002222	0.57001	0.0961363	3.08566e-08	Rmnd5a	required for meiotic nuclear division 5 homolog A
ENSMUSG00000032479	0.569438	0.0899772	2.79917e-09	Map4	microtubule-associated protein 4
ENSMUSG00000036158	0.569155	0.119183	1.29392e-05	Prickle1	prickle planar cell polarity protein 1
ENSMUSG00000022893	0.568823	0.0857269	3.97168e-10	Adamts1	a disintegrin-like and metallopeptidase (reprolysin type) with thrombospondin type 1 motif, 1
ENSMUSG00000059588	0.568746	0.112752	3.57228e-06	Calcrl	calcitonin receptor-like
ENSMUSG00000033880	0.568574	0.121543	2.02107e-05	Lgals3bp	lectin, galactoside-binding, soluble, 3 binding protein
ENSMUSG00000031342	0.567917	0.157475	0.00151982	Gpm6b	glycoprotein m6b
ENSMUSG00000037225	0.567611	0.108228	1.30037e-06	Fgf2	fibroblast growth factor 2
ENSMUSG00000030451	0.567431	0.138122	0.00023052	Herc2	HECT and RLD domain containing E3 ubiquitin protein ligase 2
ENSMUSG00000058665	0.567005	0.0921945	8.38821e-09	En1	engrailed 1
ENSMUSG00000051000	0.566855	0.100567	1.5939e-07	Fam160a1	family with sequence similarity 160, member A1
ENSMUSG00000032018	0.566546	0.0736592	2.31615e-13	Sc5d	sterol-C5-desaturase
ENSMUSG00000065954	0.566358	0.0585959	1.08968e-20	Tacc1	transforming, acidic coiled-coil containing protein 1
ENSMUSG00000031988	0.566085	0.0657019	1.37728e-16	Vps26b	VPS26 retromer complex component B
ENSMUSG00000045176	0.565396	0.151528	0.0009688	Borcs6	BLOC-1 related complex subunit 6
ENSMUSG00000042359	0.564882	0.119212	1.53744e-05	Osbpl6	oxysterol binding protein-like 6
ENSMUSG00000054277	0.564762	0.0582406	8.1067e-21	Arfgap3	ADP-ribosylation factor GTPase activating protein 3
ENSMUSG00000027843	0.564693	0.151502	0.000982082	Ptpn22	protein tyrosine phosphatase, non-receptor type 22 (lymphoid)
ENSMUSG00000026102	0.56442	0.0989836	1.11796e-07	Inpp1	inositol polyphosphate-1-phosphatase
ENSMUSG00000026571	0.563759	0.097126	6.32343e-08	Dcaf6	DDB1 and CUL4 associated factor 6
ENSMUSG00000028246	0.563353	0.17082	0.00423347	Faxc	failed axon connections homolog
ENSMUSG00000045980	0.563181	0.111837	3.72353e-06	Tmem104	transmembrane protein 104
ENSMUSG00000019726	0.563081	0.177488	0.00625762	Lyst	lysosomal trafficking regulator
ENSMUSG00000030878	0.563078	0.10004	1.66579e-07	Cdr2	cerebellar degeneration-related 2
ENSMUSG00000069808	0.561936	0.0982551	1.01769e-07	Tlcd3a	TLC domain containing 3A
ENSMUSG00000042444	0.561765	0.131905	0.000124844	Mindy2	MINDY lysine 48 deubiquitinase 2
ENSMUSG00000048482	0.56143	0.103161	4.59519e-07	Bdnf	brain derived neurotrophic factor
ENSMUSG00000026188	0.560954	0.187321	0.0106425	Tmem169	transmembrane protein 169
ENSMUSG00000109783	0.560767	0.187507	0.010761	NA	NA
ENSMUSG00000028496	0.559901	0.075808	2.23171e-12	Mllt3	myeloid/lymphoid or mixed-lineage leukemia; translocated to, 3
ENSMUSG00000054640	0.559843	0.160247	0.0022298	Slc8a1	solute carrier family 8 (sodium/calcium exchanger), member 1
ENSMUSG00000004383	0.559652	0.0830201	1.98916e-10	Large1	LARGE xylosyl- and glucuronyltransferase 1
ENSMUSG00000040093	0.55946	0.178717	0.00713618	Bmf	BCL2 modifying factor
ENSMUSG00000037487	0.559378	0.11978	2.09603e-05	Ubr5	ubiquitin protein ligase E3 component n-recognin 5
ENSMUSG00000024818	0.558274	0.136067	0.00023489	Slc25a45	solute carrier family 25, member 45
ENSMUSG00000038527	0.557868	0.132967	0.000161984	C1rl	complement component 1, r subcomponent-like
ENSMUSG00000033083	0.557706	0.148573	0.000894105	Tbc1d4	TBC1 domain family, member 4
ENSMUSG00000022159	0.557469	0.219537	0.0358036	Rab2b	RAB2B, member RAS oncogene family
ENSMUSG00000028041	0.557359	0.0719529	1.5277e-13	Adam15	a disintegrin and metallopeptidase domain 15 (metargidin)
ENSMUSG00000042320	0.557125	0.202607	0.0210926	Prox2	prospero homeobox 2
ENSMUSG00000048562	0.556301	0.1766	0.00671116	Sp8	trans-acting transcription factor 8
ENSMUSG00000028864	0.556299	0.120579	2.70947e-05	Hgf	hepatocyte growth factor
ENSMUSG00000020389	0.555694	0.173854	0.00580502	Cdkl3	cyclin-dependent kinase-like 3
ENSMUSG00000026932	0.555271	0.076305	4.90483e-12	Nacc2	nucleus accumbens associated 2, BEN and BTB (POZ) domain containing
ENSMUSG00000034006	0.554294	0.129696	0.000117224	Slc66a2	solute carrier family 66 member 2
ENSMUSG00000060591	0.554093	0.0848386	7.74974e-10	Ifitm2	interferon induced transmembrane protein 2
ENSMUSG00000031149	0.553755	0.094241	4.18214e-08	Praf2	PRA1 domain family 2
ENSMUSG00000019467	0.553732	0.0645527	1.88473e-16	Arhgef25	Rho guanine nucleotide exchange factor (GEF) 25
ENSMUSG00000039501	0.553539	0.102142	5.20114e-07	Znfx1	zinc finger, NFX1-type containing 1
ENSMUSG00000040997	0.553334	0.0793996	4.23922e-11	Abhd4	abhydrolase domain containing 4
ENSMUSG00000004665	0.552336	0.0502894	1.60854e-26	Cnn2	calponin 2
ENSMUSG00000038020	0.552294	0.185353	0.0111106	Rapgefl1	Rap guanine nucleotide exchange factor (GEF)-like 1
ENSMUSG00000029674	0.551879	0.0970027	1.19899e-07	Limk1	LIM-domain containing, protein kinase
ENSMUSG00000022094	0.551482	0.077622	1.66116e-11	Slc39a14	solute carrier family 39 (zinc transporter), member 14
ENSMUSG00000059674	0.550777	0.0945634	5.64152e-08	Cdh24	cadherin-like 24
ENSMUSG00000045237	0.549811	0.0982881	2.01771e-07	Eola1	endothelium and lymphocyte associated ASCH domain 1
ENSMUSG00000066324	0.549779	0.0734735	1.09542e-12	Bpnt2	3'(2'), 5'-bisphosphate nucleotidase 2
ENSMUSG00000016918	0.549737	0.109913	4.39251e-06	Sulf1	sulfatase 1
ENSMUSG00000026586	0.548447	0.0787797	4.4575e-11	Prrx1	paired related homeobox 1
ENSMUSG00000018507	0.547508	0.120143	3.47853e-05	Trpv2	transient receptor potential cation channel, subfamily V, member 2
ENSMUSG00000029070	0.547047	0.0719348	4.41786e-13	Mxra8	matrix-remodelling associated 8
ENSMUSG00000029311	0.547002	0.210111	0.0305177	Hsd17b11	hydroxysteroid (17-beta) dehydrogenase 11
ENSMUSG00000028756	0.54666	0.0875521	4.71112e-09	Pink1	PTEN induced putative kinase 1
ENSMUSG00000048706	0.545992	0.0814719	2.58134e-10	Lurap1l	leucine rich adaptor protein 1-like
ENSMUSG00000035776	0.54515	0.0701077	1.21569e-13	Cd99l2	CD99 antigen-like 2
ENSMUSG00000004267	0.544298	0.102094	8.277e-07	Eno2	enolase 2, gamma neuronal
ENSMUSG00000022672	0.54399	0.146013	0.000987887	Prkdc	protein kinase, DNA activated, catalytic polypeptide
ENSMUSG00000036368	0.542898	0.127861	0.000131772	Rmdn2	regulator of microtubule dynamics 2
ENSMUSG00000059689	0.542789	0.0823251	5.20571e-10	Zfp637	zinc finger protein 637
ENSMUSG00000038059	0.542664	0.0816559	3.71388e-10	Smim3	small integral membrane protein 3
ENSMUSG00000048264	0.54262	0.102995	1.14713e-06	Dip2c	disco interacting protein 2 homolog C
ENSMUSG00000041440	0.542422	0.212531	0.0347055	Gk5	glycerol kinase 5 (putative)
ENSMUSG00000032058	0.542052	0.062436	7.84757e-17	Ppp2r1b	protein phosphatase 2, regulatory subunit A, beta
ENSMUSG00000022351	0.541495	0.0558369	8.06493e-21	Sqle	squalene epoxidase
ENSMUSG00000031486	0.54107	0.0811266	3.18509e-10	Adgra2	adhesion G protein-coupled receptor A2
ENSMUSG00000026207	0.540922	0.0975446	2.63239e-07	Speg	SPEG complex locus
ENSMUSG00000008090	0.54023	0.0956085	1.47849e-07	Fgfrl1	fibroblast growth factor receptor-like 1
ENSMUSG00000026479	0.540202	0.199497	0.0235456	Lamc2	laminin, gamma 2
ENSMUSG00000033161	0.539816	0.0539299	3.85766e-22	Atp1a1	ATPase, Na+/K+ transporting, alpha 1 polypeptide
ENSMUSG00000066647	0.539719	0.174694	0.00806554	Gm5113	predicted gene 5113
ENSMUSG00000039646	0.538473	0.0680046	4.0288e-14	Vasn	vasorin
ENSMUSG00000050908	0.537864	0.193176	0.0192136	Tvp23a	trans-golgi network vesicle protein 23A
ENSMUSG00000039116	0.537846	0.128945	0.000179137	Adgrg6	adhesion G protein-coupled receptor G6
ENSMUSG00000021127	0.537488	0.124597	9.91756e-05	Zfp36l1	zinc finger protein 36, C3H type-like 1
ENSMUSG00000058756	0.536936	0.0834758	1.46279e-09	Thra	thyroid hormone receptor alpha
ENSMUSG00000029482	0.536637	0.0672581	2.50449e-14	Aacs	acetoacetyl-CoA synthetase
ENSMUSG00000038365	0.536611	0.0918186	5.03052e-08	Fbxo25	F-box protein 25
ENSMUSG00000020100	0.535983	0.0910564	3.94142e-08	Slc29a3	solute carrier family 29 (nucleoside transporters), member 3
ENSMUSG00000044807	0.535597	0.138347	0.000577891	Zfp354c	zinc finger protein 354C
ENSMUSG00000021385	0.534489	0.0966278	2.83659e-07	Ippk	inositol 1,3,4,5,6-pentakisphosphate 2-kinase
ENSMUSG00000031563	0.533488	0.0885454	1.76728e-08	Wwc2	WW, C2 and coiled-coil domain containing 2
ENSMUSG00000027247	0.533353	0.0632199	6.15978e-16	Arhgap1	Rho GTPase activating protein 1
ENSMUSG00000046818	0.532867	0.156338	0.00296594	Ddit4l	DNA-damage-inducible transcript 4-like
ENSMUSG00000026471	0.532795	0.1149	2.43189e-05	Mr1	major histocompatibility complex, class I-related
ENSMUSG00000004768	0.532722	0.0674638	4.77856e-14	Rab23	RAB23, member RAS oncogene family
ENSMUSG00000022091	0.532567	0.0617989	1.35941e-16	Sorbs3	sorbin and SH3 domain containing 3
ENSMUSG00000072623	0.531939	0.0930987	1.04832e-07	Zfp9	zinc finger protein 9
ENSMUSG00000025810	0.531806	0.133477	0.000375107	Nrp1	neuropilin 1
ENSMUSG00000030956	0.531668	0.134945	0.000445581	Fam53b	family with sequence similarity 53, member B
ENSMUSG00000020476	0.531649	0.063919	1.63583e-15	Dbnl	drebrin-like
ENSMUSG00000023048	0.530157	0.0733604	7.00808e-12	Prr13	proline rich 13
ENSMUSG00000026727	0.529533	0.0600134	2.32188e-17	Rsu1	Ras suppressor protein 1
ENSMUSG00000061731	0.52953	0.0714051	1.79263e-12	Ext1	exostosin glycosyltransferase 1
ENSMUSG00000037649	0.529382	0.191533	0.0203008	H2-DMa	histocompatibility 2, class II, locus DMa
ENSMUSG00000024620	0.52905	0.0812671	8.86334e-10	Pdgfrb	platelet derived growth factor receptor, beta polypeptide
ENSMUSG00000035640	0.528537	0.124648	0.000134754	Cbarp	calcium channel, voltage-dependent, beta subunit associated regulatory protein
ENSMUSG00000028641	0.527952	0.0661262	2.40567e-14	P3h1	prolyl 3-hydroxylase 1
ENSMUSG00000031378	0.527478	0.0811615	9.5162e-10	Abcd1	ATP-binding cassette, sub-family D (ALD), member 1
ENSMUSG00000024270	0.527335	0.0611876	1.35423e-16	Slc39a6	solute carrier family 39 (metal ion transporter), member 6
ENSMUSG00000031583	0.527114	0.118577	5.66186e-05	Wrn	Werner syndrome RecQ like helicase
ENSMUSG00000045827	0.526722	0.0865119	1.21306e-08	Serpinb9	serine (or cysteine) peptidase inhibitor, clade B, member 9
ENSMUSG00000024781	0.526665	0.0735231	1.09864e-11	Lipa	lysosomal acid lipase A
ENSMUSG00000026313	0.526452	0.10286	2.47205e-06	Hdac4	histone deacetylase 4
ENSMUSG00000052914	0.526106	0.171474	0.00859316	Cyp2j6	cytochrome P450, family 2, subfamily j, polypeptide 6
ENSMUSG00000021217	0.525218	0.0949053	2.7993e-07	Tshz3	teashirt zinc finger family member 3
ENSMUSG00000027488	0.525072	0.0991244	9.88552e-07	Snta1	syntrophin, acidic 1
ENSMUSG00000028854	0.524678	0.076104	7.05071e-11	Slc9a1	solute carrier family 9 (sodium/hydrogen exchanger), member 1
ENSMUSG00000019820	0.524435	0.165472	0.00632155	Utrn	utrophin
ENSMUSG00000039989	0.524352	0.0837065	4.16132e-09	Cbx4	chromobox 4
ENSMUSG00000005360	0.523981	0.0886764	3.46429e-08	Slc1a3	solute carrier family 1 (glial high affinity glutamate transporter), member 3
ENSMUSG00000054693	0.523896	0.0946987	2.82487e-07	Adam10	a disintegrin and metallopeptidase domain 10
ENSMUSG00000032238	0.523259	0.194873	0.0249337	Rora	RAR-related orphan receptor alpha
ENSMUSG00000033788	0.521281	0.179465	0.0137913	Dysf	dysferlin
ENSMUSG00000021823	0.520584	0.141177	0.00113928	Vcl	vinculin
ENSMUSG00000059645	0.519881	0.0997678	1.54656e-06	Gm7361	predicted gene 7361
ENSMUSG00000027865	0.519338	0.0973747	8.18885e-07	Gdap2	ganglioside-induced differentiation-associated-protein 2
ENSMUSG00000026463	0.518371	0.143269	0.0014572	Atp2b4	ATPase, Ca++ transporting, plasma membrane 4
ENSMUSG00000037822	0.518293	0.0775466	2.90507e-10	Smim14	small integral membrane protein 14
ENSMUSG00000033542	0.517999	0.090499	9.91338e-08	Arhgef5	Rho guanine nucleotide exchange factor (GEF) 5
ENSMUSG00000008475	0.517288	0.0576568	6.36374e-18	Arpc5	actin related protein 2/3 complex, subunit 5
ENSMUSG00000059439	0.51695	0.097385	9.34052e-07	Bcas3	breast carcinoma amplified sequence 3
ENSMUSG00000009418	0.516197	0.117006	6.51219e-05	Nav1	neuron navigator 1
ENSMUSG00000043004	0.516155	0.102017	3.31053e-06	Gng2	guanine nucleotide binding protein (G protein), gamma 2
ENSMUSG00000073647	0.515547	0.209081	0.0428473	NA	NA
ENSMUSG00000031169	0.514508	0.12637	0.000266153	Porcn	porcupine O-acyltransferase
ENSMUSG00000004626	0.514213	0.147516	0.00229071	Stxbp2	syntaxin binding protein 2
ENSMUSG00000003420	0.513636	0.094814	5.25689e-07	Fcgrt	Fc receptor, IgG, alpha chain transporter
ENSMUSG00000050965	0.512012	0.0896462	1.06086e-07	Prkca	protein kinase C, alpha
ENSMUSG00000009406	0.511054	0.090616	1.56761e-07	Elk1	ELK1, member of ETS oncogene family
ENSMUSG00000022665	0.510822	0.0924193	2.89876e-07	Ccdc80	coiled-coil domain containing 80
ENSMUSG00000050697	0.510785	0.0715215	1.27667e-11	Prkaa1	protein kinase, AMP-activated, alpha 1 catalytic subunit
ENSMUSG00000036959	0.510725	0.131257	0.000536413	Bcorl1	BCL6 co-repressor-like 1
ENSMUSG00000035051	0.510418	0.103427	6.0683e-06	Dhx57	DEAH (Asp-Glu-Ala-Asp/His) box polypeptide 57
ENSMUSG00000002897	0.510372	0.0916157	2.29246e-07	Il17ra	interleukin 17 receptor A
ENSMUSG00000002103	0.510339	0.0877442	5.90736e-08	Acp2	acid phosphatase 2, lysosomal
ENSMUSG00000036103	0.510234	0.0979492	1.55955e-06	Colec12	collectin sub-family member 12
ENSMUSG00000072235	0.509569	0.0725967	3.01036e-11	Tuba1a	tubulin, alpha 1A
ENSMUSG00000005142	0.508888	0.0780759	8.44309e-10	Man2b1	mannosidase 2, alpha B1
ENSMUSG00000019779	0.508857	0.0884149	8.33341e-08	Frk	fyn-related kinase
ENSMUSG00000015143	0.508428	0.0527395	1.38789e-20	Actn1	actinin, alpha 1
ENSMUSG00000031433	0.507089	0.177091	0.0154697	Rbm41	RNA binding motif protein 41
ENSMUSG00000037847	0.50675	0.197966	0.034013	Nmrk1	nicotinamide riboside kinase 1
ENSMUSG00000021725	0.506552	0.0937913	5.74115e-07	Parp8	poly (ADP-ribose) polymerase family, member 8
ENSMUSG00000029126	0.506338	0.086941	5.65495e-08	Nsg1	neuron specific gene family member 1
ENSMUSG00000027605	0.506305	0.120325	0.000154002	Acss2	acyl-CoA synthetase short-chain family member 2
ENSMUSG00000029661	0.506122	0.0820037	7.35085e-09	Col1a2	collagen, type I, alpha 2
ENSMUSG00000021403	0.50592	0.110448	3.14125e-05	Serpinb9b	serine (or cysteine) peptidase inhibitor, clade B, member 9b
ENSMUSG00000013921	0.505423	0.0892005	1.35776e-07	Clip3	CAP-GLY domain containing linker protein 3
ENSMUSG00000028048	0.505042	0.0736285	8.94899e-11	Gba	glucosidase, beta, acid
ENSMUSG00000023044	0.504644	0.086323	4.98106e-08	Csad	cysteine sulfinic acid decarboxylase
ENSMUSG00000028161	0.504555	0.0585783	1.40746e-16	Ppp3ca	protein phosphatase 3, catalytic subunit, alpha isoform
ENSMUSG00000038456	0.504112	0.0677101	1.44178e-12	Dennd2a	DENN/MADD domain containing 2A
ENSMUSG00000011256	0.503566	0.12317	0.000248719	Adam19	a disintegrin and metallopeptidase domain 19 (meltrin beta)
ENSMUSG00000023868	0.501971	0.193911	0.0316657	Pde10a	phosphodiesterase 10A
ENSMUSG00000003228	0.501553	0.120562	0.000186903	Grk5	G protein-coupled receptor kinase 5
ENSMUSG00000018567	0.500835	0.0627896	2.54695e-14	Gabarap	gamma-aminobutyric acid receptor associated protein
ENSMUSG00000063663	0.500651	0.178473	0.0181664	Brwd3	bromodomain and WD repeat domain containing 3
ENSMUSG00000028277	0.50008	0.0591465	5.29631e-16	Ube2j1	ubiquitin-conjugating enzyme E2J 1
ENSMUSG00000038086	0.499961	0.14974	0.00371289	Hspb2	heat shock protein 2
ENSMUSG00000112627	0.499567	0.167255	0.0108795	4933412E12Rik	RIKEN cDNA 4933412E12 gene
ENSMUSG00000034908	0.499115	0.0714698	3.83955e-11	Sidt2	SID1 transmembrane family, member 2
ENSMUSG00000030536	0.498985	0.10348	1.03892e-05	Iqgap1	IQ motif containing GTPase activating protein 1
ENSMUSG00000038181	0.498952	0.0749257	3.40044e-10	Chpf2	chondroitin polymerizing factor 2
ENSMUSG00000032193	0.498511	0.0636324	7.72435e-14	Ldlr	low density lipoprotein receptor
ENSMUSG00000022883	0.497835	0.13151	0.000794874	Robo1	roundabout guidance receptor 1
ENSMUSG00000073664	0.497725	0.14318	0.00236746	Nbeal1	neurobeachin like 1
ENSMUSG00000036120	0.497655	0.162051	0.00851782	Rfxank	regulatory factor X-associated ankyrin-containing protein
ENSMUSG00000026825	0.497409	0.108969	3.3685e-05	Dnm1	dynamin 1
ENSMUSG00000042978	0.497408	0.09099	4.02886e-07	Sbk1	SH3-binding kinase 1
ENSMUSG00000042215	0.497272	0.0869984	1.03626e-07	Bag2	BCL2-associated athanogene 2
ENSMUSG00000056481	0.495878	0.113315	7.59704e-05	Cd248	CD248 antigen, endosialin
ENSMUSG00000044345	0.495789	0.0683314	5.70814e-12	Marveld1	MARVEL (membrane-associating) domain containing 1
ENSMUSG00000005267	0.494963	0.137873	0.00160745	Zfp287	zinc finger protein 287
ENSMUSG00000042622	0.494692	0.134383	0.00116573	Maff	v-maf musculoaponeurotic fibrosarcoma oncogene family, protein F (avian)
ENSMUSG00000029580	0.493579	0.046366	5.94143e-25	Actb	actin, beta
ENSMUSG00000067924	0.493547	0.121241	0.000266808	Rtl8b	retrotransposon Gag like 8B
ENSMUSG00000021224	0.49306	0.0946681	1.56522e-06	Numb	NUMB endocytic adaptor protein
ENSMUSG00000001510	0.492709	0.111342	6.15667e-05	Dlx3	distal-less homeobox 3
ENSMUSG00000034858	0.492449	0.149698	0.00433968	Fam214a	family with sequence similarity 214, member A
ENSMUSG00000048126	0.492318	0.11665	0.000146407	Col6a3	collagen, type VI, alpha 3
ENSMUSG00000059495	0.492145	0.137105	0.00160844	Arhgef12	Rho guanine nucleotide exchange factor (GEF) 12
ENSMUSG00000030717	0.492144	0.124777	0.000438296	Nupr1	nuclear protein transcription regulator 1
ENSMUSG00000031328	0.49174	0.110588	5.6359e-05	Flna	filamin, alpha
ENSMUSG00000021188	0.491379	0.133629	0.00118203	Trip11	thyroid hormone receptor interactor 11
ENSMUSG00000069835	0.491072	0.173889	0.0172512	Sat2	spermidine/spermine N1-acetyl transferase 2
ENSMUSG00000022637	0.490918	0.111287	6.5229e-05	Cblb	Casitas B-lineage lymphoma b
ENSMUSG00000040181	0.490903	0.157055	0.00723525	Fmo1	flavin containing monooxygenase 1
ENSMUSG00000029313	0.490747	0.111165	6.43381e-05	Aff1	AF4/FMR2 family, member 1
ENSMUSG00000004270	0.490591	0.076317	1.49753e-09	Lpcat3	lysophosphatidylcholine acyltransferase 3
ENSMUSG00000061410	0.489948	0.0961101	2.73044e-06	Zcchc14	zinc finger, CCHC domain containing 14
ENSMUSG00000003348	0.489804	0.0759304	1.29893e-09	Mob3a	MOB kinase activator 3A
ENSMUSG00000063382	0.489515	0.0885032	2.83797e-07	Bcl9l	B cell CLL/lymphoma 9-like
ENSMUSG00000022296	0.489397	0.101133	9.6135e-06	Baalc	brain and acute leukemia, cytoplasmic
ENSMUSG00000049775	0.489289	0.096989	3.56492e-06	Tmsb4x	thymosin, beta 4, X chromosome
ENSMUSG00000039157	0.489133	0.14573	0.0035086	Fam102a	family with sequence similarity 102, member A
ENSMUSG00000018846	0.48844	0.109867	5.65342e-05	Pank3	pantothenate kinase 3
ENSMUSG00000018470	0.488401	0.150781	0.00508998	Kcnab3	potassium voltage-gated channel, shaker-related subfamily, beta member 3
ENSMUSG00000026773	0.488384	0.122878	0.000390088	Pfkfb3	6-phosphofructo-2-kinase/fructose-2,6-biphosphatase 3
ENSMUSG00000041096	0.488174	0.075146	9.68555e-10	Tspyl2	TSPY-like 2
ENSMUSG00000031286	0.487696	0.180881	0.0242446	Glt28d2	glycosyltransferase 28 domain containing 2
ENSMUSG00000032625	0.487095	0.155613	0.0071398	Thsd7a	thrombospondin, type I, domain containing 7A
ENSMUSG00000036989	0.486984	0.064396	6.07524e-13	Trim3	tripartite motif-containing 3
ENSMUSG00000058070	0.486758	0.0724042	2.24622e-10	Eml1	echinoderm microtubule associated protein like 1
ENSMUSG00000019302	0.486274	0.085063	1.03225e-07	Atp6v0a1	ATPase, H+ transporting, lysosomal V0 subunit A1
ENSMUSG00000031558	0.486133	0.180641	0.0245578	Slit2	slit guidance ligand 2
ENSMUSG00000023951	0.486003	0.0692703	3.0762e-11	Vegfa	vascular endothelial growth factor A
ENSMUSG00000029723	0.4857	0.0718177	1.7184e-10	Tsc22d4	TSC22 domain family, member 4
ENSMUSG00000027935	0.484915	0.102087	1.45823e-05	Rab13	RAB13, member RAS oncogene family
ENSMUSG00000007837	0.483822	0.179898	0.0246492	Prrg2	proline-rich Gla (G-carboxyglutamic acid) polypeptide 2
ENSMUSG00000033885	0.483755	0.0781332	6.52948e-09	Pxk	PX domain containing serine/threonine kinase
ENSMUSG00000026568	0.483032	0.127719	0.000805424	Mpc2	mitochondrial pyruvate carrier 2
ENSMUSG00000004032	0.482875	0.109362	6.41318e-05	Gstm5	glutathione S-transferase, mu 5
ENSMUSG00000019866	0.48241	0.098587	7.41476e-06	Crybg1	crystallin beta-gamma domain containing 1
ENSMUSG00000032816	0.482395	0.191925	0.0380861	Igdcc4	immunoglobulin superfamily, DCC subclass, member 4
ENSMUSG00000020057	0.48156	0.124477	0.00058408	Dram1	DNA-damage regulated autophagy modulator 1
ENSMUSG00000030759	0.481098	0.0583321	2.91134e-15	Far1	fatty acyl CoA reductase 1
ENSMUSG00000034602	0.480896	0.0903296	8.61539e-07	Mon2	MON2 homolog, regulator of endosome to Golgi trafficking
ENSMUSG00000046324	0.480094	0.086038	2.17988e-07	Ermp1	endoplasmic reticulum metallopeptidase 1
ENSMUSG00000060671	0.479466	0.0783502	1.00922e-08	Atp8b2	ATPase, class I, type 8B, member 2
ENSMUSG00000044548	0.479132	0.149682	0.00572523	Dact1	dishevelled-binding antagonist of beta-catenin 1
ENSMUSG00000021945	0.478507	0.0945618	3.2988e-06	Zmym2	zinc finger, MYM-type 2
ENSMUSG00000010660	0.478353	0.0846423	1.47119e-07	Plcd1	phospholipase C, delta 1
ENSMUSG00000029502	0.478268	0.0714067	2.643e-10	Golga3	golgi autoantigen, golgin subfamily a, 3
ENSMUSG00000066406	0.478024	0.147856	0.00518228	Akap13	A kinase (PRKA) anchor protein 13
ENSMUSG00000036718	0.478002	0.0923416	1.84229e-06	Micall2	MICAL-like 2
ENSMUSG00000060260	0.477588	0.120045	0.000384332	Pwwp2b	PWWP domain containing 2B
ENSMUSG00000039568	0.477275	0.0797494	2.23993e-08	Ubald1	UBA-like domain containing 1
ENSMUSG00000031066	0.476528	0.106386	4.88198e-05	Usp11	ubiquitin specific peptidase 11
ENSMUSG00000039328	0.476464	0.0947781	3.87274e-06	Rnf122	ring finger protein 122
ENSMUSG00000039497	0.47612	0.0638521	1.32674e-12	Dse	dermatan sulfate epimerase
ENSMUSG00000005103	0.475622	0.053876	2.23911e-17	Wdr1	WD repeat domain 1
ENSMUSG00000038332	0.475614	0.0714642	3.49132e-10	Sesn1	sestrin 1
ENSMUSG00000039477	0.475381	0.120811	0.000454022	Tnrc18	trinucleotide repeat containing 18
ENSMUSG00000048490	0.475326	0.147853	0.00548738	Nrip1	nuclear receptor interacting protein 1
ENSMUSG00000056608	0.475209	0.155855	0.00908818	Chd9	chromodomain helicase DNA binding protein 9
ENSMUSG00000021242	0.475177	0.0618544	2.48516e-13	Npc2	NPC intracellular cholesterol transporter 2
ENSMUSG00000040430	0.47364	0.186942	0.0362935	Pitpnc1	phosphatidylinositol transfer protein, cytoplasmic 1
ENSMUSG00000015932	0.473398	0.0560316	5.57761e-16	Dstn	destrin
ENSMUSG00000030067	0.473122	0.0627122	6.94815e-13	Foxp1	forkhead box P1
ENSMUSG00000020312	0.472558	0.076255	6.30336e-09	Shc2	SHC (Src homology 2 domain containing) transforming protein 2
ENSMUSG00000029672	0.472373	0.0824615	9.67095e-08	Fam3c	family with sequence similarity 3, member C
ENSMUSG00000061143	0.471836	0.119452	0.00042876	Maml3	mastermind like transcriptional coactivator 3
ENSMUSG00000024378	0.471695	0.0719515	6.61339e-10	Stard4	StAR-related lipid transfer (START) domain containing 4
ENSMUSG00000032470	0.471356	0.0721406	7.61658e-10	Mras	muscle and microspikes RAS
ENSMUSG00000062991	0.471301	0.1004	1.87392e-05	Nrg1	neuregulin 1
ENSMUSG00000067629	0.471009	0.127494	0.00111115	Syngap1	synaptic Ras GTPase activating protein 1 homolog (rat)
ENSMUSG00000032370	0.471006	0.120634	0.00051022	Lactb	lactamase, beta
ENSMUSG00000027646	0.470958	0.0647907	5.18858e-12	Src	Rous sarcoma oncogene
ENSMUSG00000027298	0.470862	0.0946404	4.98677e-06	Tyro3	TYRO3 protein tyrosine kinase 3
ENSMUSG00000018102	0.470853	0.129445	0.00135969	H2bc4	H2B clustered histone 4
ENSMUSG00000020917	0.470026	0.0786662	2.3703e-08	Acly	ATP citrate lyase
ENSMUSG00000025240	0.469997	0.103426	3.68373e-05	Sacm1l	SAC1 suppressor of actin mutations 1-like (yeast)
ENSMUSG00000022843	0.469949	0.131728	0.00173405	Clcn2	chloride channel, voltage-sensitive 2
ENSMUSG00000059921	0.469743	0.172248	0.0223947	Unc5c	unc-5 netrin receptor C
ENSMUSG00000030562	0.469603	0.130959	0.0016295	Nox4	NADPH oxidase 4
ENSMUSG00000029461	0.469241	0.109256	0.000107497	Fam168a	family with sequence similarity 168, member A
ENSMUSG00000062825	0.469229	0.045867	4.30444e-23	Actg1	actin, gamma, cytoplasmic 1
ENSMUSG00000025192	0.468913	0.0937795	4.42207e-06	Entpd7	ectonucleoside triphosphate diphosphohydrolase 7
ENSMUSG00000025352	0.468872	0.0699926	2.62556e-10	Gdf11	growth differentiation factor 11
ENSMUSG00000016262	0.468826	0.0788579	2.81105e-08	Sertad4	SERTA domain containing 4
ENSMUSG00000063558	0.467639	0.123957	0.000834027	Aox1	aldehyde oxidase 1
ENSMUSG00000074513	0.46749	0.122826	0.000736038	Arfip1	ADP-ribosylation factor interacting protein 1
ENSMUSG00000026113	0.467374	0.119628	0.000505377	Inpp4a	inositol polyphosphate-4-phosphatase, type I
ENSMUSG00000031337	0.466468	0.181956	0.0336929	Mtm1	X-linked myotubular myopathy gene 1
ENSMUSG00000030465	0.466347	0.150948	0.00806554	Psd3	pleckstrin and Sec7 domain containing 3
ENSMUSG00000063146	0.46627	0.0794989	4.45094e-08	Clip2	CAP-GLY domain containing linker protein 2
ENSMUSG00000062713	0.465829	0.0765569	1.23993e-08	Sim2	single-minded family bHLH transcription factor 2
ENSMUSG00000068732	0.465688	0.0841915	2.83708e-07	Tmem167b	transmembrane protein 167B
ENSMUSG00000040249	0.465577	0.147021	0.00637155	Lrp1	low density lipoprotein receptor-related protein 1
ENSMUSG00000029119	0.464628	0.124511	0.000968186	Man2b2	mannosidase 2, alpha B2
ENSMUSG00000026577	0.46427	0.092064	3.59323e-06	Blzf1	basic leucine zipper nuclear factor 1
ENSMUSG00000026469	0.464161	0.126563	0.00122156	Xpr1	xenotropic and polytropic retrovirus receptor 1
ENSMUSG00000002413	0.463284	0.0984378	1.77531e-05	Braf	Braf transforming gene
ENSMUSG00000038679	0.462608	0.114319	0.000293475	Trps1	transcriptional repressor GATA binding 1
ENSMUSG00000032308	0.462404	0.132334	0.00222627	Ulk3	unc-51-like kinase 3
ENSMUSG00000044786	0.462039	0.109767	0.000153118	Zfp36	zinc finger protein 36
ENSMUSG00000050989	0.462034	0.0688804	2.47818e-10	Selenon	selenoprotein N
ENSMUSG00000022801	0.461775	0.189471	0.0457036	Lrch3	leucine-rich repeats and calponin homology (CH) domain containing 3
ENSMUSG00000020474	0.46158	0.111391	0.000199712	Polm	polymerase (DNA directed), mu
ENSMUSG00000038552	0.461403	0.155948	0.0118118	Fndc4	fibronectin type III domain containing 4
ENSMUSG00000068566	0.461253	0.0592741	1.16351e-13	Myadm	myeloid-associated differentiation marker
ENSMUSG00000019823	0.460883	0.0975045	1.61786e-05	Mical1	microtubule associated monooxygenase, calponin and LIM domain containing 1
ENSMUSG00000021892	0.460756	0.0971508	1.50717e-05	Sh3bp5	SH3-domain binding protein 5 (BTK-associated)
ENSMUSG00000040562	0.460053	0.111509	0.000214508	Gstm2	glutathione S-transferase, mu 2
ENSMUSG00000047037	0.459304	0.128707	0.00172991	Nipa1	non imprinted in Prader-Willi/Angelman syndrome 1 homolog (human)
ENSMUSG00000049411	0.458947	0.168698	0.0227634	Tmem241	transmembrane protein 241
ENSMUSG00000001098	0.458808	0.0813239	1.55067e-07	Kctd10	potassium channel tetramerisation domain containing 10
ENSMUSG00000071647	0.458623	0.107818	0.000127684	Eml3	echinoderm microtubule associated protein like 3
ENSMUSG00000035473	0.458422	0.116927	0.00047959	Galm	galactose mutarotase
ENSMUSG00000028466	0.45815	0.077196	2.98417e-08	Creb3	cAMP responsive element binding protein 3
ENSMUSG00000025921	0.458076	0.11522	0.000388413	Rdh10	retinol dehydrogenase 10 (all-trans)
ENSMUSG00000036273	0.45756	0.125671	0.00134443	Lrrk2	leucine-rich repeat kinase 2
ENSMUSG00000005958	0.456928	0.0953584	1.19809e-05	Ephb3	Eph receptor B3
ENSMUSG00000021375	0.456914	0.103317	6.22608e-05	Kif13a	kinesin family member 13A
ENSMUSG00000030638	0.456806	0.168004	0.0228424	Sh3gl3	SH3-domain GRB2-like 3
ENSMUSG00000075327	0.45674	0.111216	0.000231579	Zbtb2	zinc finger and BTB domain containing 2
ENSMUSG00000020325	0.456566	0.144175	0.00637155	Fstl3	follistatin-like 3
ENSMUSG00000027272	0.456039	0.124819	0.0012846	Ubr1	ubiquitin protein ligase E3 component n-recognin 1
ENSMUSG00000099083	0.455104	0.0989805	2.90368e-05	Atf7	activating transcription factor 7
ENSMUSG00000031483	0.454623	0.0942501	1.03246e-05	Erlin2	ER lipid raft associated 2
ENSMUSG00000014498	0.454268	0.155631	0.0132419	Ankrd52	ankyrin repeat domain 52
ENSMUSG00000019461	0.453794	0.0691089	6.19538e-10	Plscr3	phospholipid scramblase 3
ENSMUSG00000021186	0.453515	0.0785958	7.66156e-08	Fbln5	fibulin 5
ENSMUSG00000022864	0.453435	0.10938	0.000198499	D16Ertd472e	DNA segment, Chr 16, ERATO Doi 472, expressed
ENSMUSG00000053641	0.453409	0.144365	0.00691403	Dennd4a	DENN/MADD domain containing 4A
ENSMUSG00000038780	0.453294	0.0725044	4.48168e-09	Smurf1	SMAD specific E3 ubiquitin protein ligase 1
ENSMUSG00000104222	0.452237	0.176103	0.0333086	NA	NA
ENSMUSG00000032216	0.451773	0.103403	7.8333e-05	Nedd4	neural precursor cell expressed, developmentally down-regulated 4
ENSMUSG00000044350	0.451446	0.125307	0.00153904	Lacc1	laccase domain containing 1
ENSMUSG00000019437	0.451336	0.129125	0.00221955	Tlcd1	TLC domain containing 1
ENSMUSG00000013160	0.451329	0.0581143	1.31086e-13	Atp6v0d1	ATPase, H+ transporting, lysosomal V0 subunit D1
ENSMUSG00000041570	0.450357	0.11075	0.00027138	Camsap2	calmodulin regulated spectrin-associated protein family, member 2
ENSMUSG00000020721	0.450128	0.128422	0.00215002	Helz	helicase with zinc finger domain
ENSMUSG00000026223	0.449843	0.0684517	5.98695e-10	Itm2c	integral membrane protein 2C
ENSMUSG00000027800	0.449786	0.11617	0.000577162	Tm4sf1	transmembrane 4 superfamily member 1
ENSMUSG00000021701	0.449742	0.0729124	7.51504e-09	Plk2	polo like kinase 2
ENSMUSG00000059436	0.449546	0.0715113	3.64074e-09	Max	Max protein
ENSMUSG00000013033	0.449498	0.0608671	2.24435e-12	Adgrl1	adhesion G protein-coupled receptor L1
ENSMUSG00000018750	0.449453	0.106827	0.000154293	Zbtb4	zinc finger and BTB domain containing 4
ENSMUSG00000027864	0.449208	0.10512	0.000117435	Ptgfrn	prostaglandin F2 receptor negative regulator
ENSMUSG00000001323	0.448751	0.127421	0.00203065	Srr	serine racemase
ENSMUSG00000097589	0.448634	0.169071	0.0269607	Dleu2	deleted in lymphocytic leukemia, 2
ENSMUSG00000008384	0.448165	0.12956	0.00250682	Sertad1	SERTA domain containing 1
ENSMUSG00000118365	0.448136	0.114636	0.000500902	NA	NA
ENSMUSG00000021236	0.447859	0.0874633	2.44353e-06	Entpd5	ectonucleoside triphosphate diphosphohydrolase 5
ENSMUSG00000041895	0.447746	0.0747131	2.13553e-08	Wipi1	WD repeat domain, phosphoinositide interacting 1
ENSMUSG00000079003	0.44748	0.100548	5.5407e-05	Samd1	sterile alpha motif domain containing 1
ENSMUSG00000046761	0.446931	0.0990518	4.24727e-05	Fam83h	family with sequence similarity 83, member H
ENSMUSG00000056220	0.446066	0.0833231	7.35821e-07	Pla2g4a	phospholipase A2, group IVA (cytosolic, calcium-dependent)
ENSMUSG00000039518	0.44533	0.125755	0.00190072	Cdsn	corneodesmosin
ENSMUSG00000006931	0.444451	0.0715008	5.60653e-09	P3h4	prolyl 3-hydroxylase family member 4 (non-enzymatic)
ENSMUSG00000021798	0.444433	0.107588	0.000210406	Ldb3	LIM domain binding 3
ENSMUSG00000090100	0.443704	0.109785	0.000299369	Ttbk2	tau tubulin kinase 2
ENSMUSG00000002808	0.443696	0.0771799	8.62861e-08	Epdr1	ependymin related protein 1 (zebrafish)
ENSMUSG00000042770	0.443553	0.132436	0.00359097	Hebp1	heme binding protein 1
ENSMUSG00000042292	0.4426	0.0790407	1.95276e-07	Mrtfa	myocardin related transcription factor A
ENSMUSG00000037395	0.442304	0.123967	0.00173233	Rcor3	REST corepressor 3
ENSMUSG00000032849	0.442138	0.0959171	2.76047e-05	Abcc4	ATP-binding cassette, sub-family C (CFTR/MRP), member 4
ENSMUSG00000031485	0.440972	0.0686134	1.51056e-09	Plpbp	pyridoxal phosphate binding protein
ENSMUSG00000012017	0.440821	0.0777545	1.3369e-07	Scarf2	scavenger receptor class F, member 2
ENSMUSG00000024597	0.4403	0.116646	0.000827611	Slc12a2	solute carrier family 12, member 2
ENSMUSG00000026721	0.440279	0.108312	0.000273062	Rabgap1l	RAB GTPase activating protein 1-like
ENSMUSG00000022438	0.440266	0.0662951	3.82935e-10	Parvb	parvin, beta
ENSMUSG00000031202	0.43875	0.162769	0.0242842	Rab39b	RAB39B, member RAS oncogene family
ENSMUSG00000064181	0.437613	0.07721	1.34845e-07	Rab3ip	RAB3A interacting protein
ENSMUSG00000025153	0.436924	0.0817394	7.68373e-07	Fasn	fatty acid synthase
ENSMUSG00000051674	0.436875	0.113053	0.000593351	Dcun1d4	DCN1, defective in cullin neddylation 1, domain containing 4 (S. cerevisiae)
ENSMUSG00000060477	0.436815	0.10963	0.00037493	Irak2	interleukin-1 receptor-associated kinase 2
ENSMUSG00000024423	0.436716	0.0618389	2.23009e-11	Impact	impact, RWD domain protein
ENSMUSG00000031913	0.436645	0.0685166	2.12629e-09	Vps4a	vacuolar protein sorting 4A
ENSMUSG00000033102	0.435536	0.101538	0.000109874	Cdc14b	CDC14 cell division cycle 14B
ENSMUSG00000040351	0.435381	0.088824	7.12576e-06	Ankib1	ankyrin repeat and IBR domain containing 1
ENSMUSG00000041263	0.435188	0.111551	0.000516212	Rusc1	RUN and SH3 domain containing 1
ENSMUSG00000022973	0.435095	0.126129	0.00258857	Synj1	synaptojanin 1
ENSMUSG00000021226	0.435073	0.146532	0.0114585	Acot2	acyl-CoA thioesterase 2
ENSMUSG00000018476	0.43491	0.108623	0.00034704	Kdm6b	KDM1 lysine (K)-specific demethylase 6B
ENSMUSG00000051339	0.434404	0.0965763	4.51176e-05	2900026A02Rik	RIKEN cDNA 2900026A02 gene
ENSMUSG00000041084	0.434333	0.0727605	2.44833e-08	Ostc	oligosaccharyltransferase complex subunit (non-catalytic)
ENSMUSG00000024736	0.434049	0.0782092	2.56749e-07	Tmem132a	transmembrane protein 132A
ENSMUSG00000025492	0.433807	0.0661316	6.45201e-10	Ifitm3	interferon induced transmembrane protein 3
ENSMUSG00000062661	0.433563	0.069103	3.91644e-09	Ncs1	neuronal calcium sensor 1
ENSMUSG00000050192	0.43327	0.109257	0.000404148	Eif5a2	eukaryotic translation initiation factor 5A2
ENSMUSG00000042485	0.432992	0.0831645	1.58009e-06	Mustn1	musculoskeletal, embryonic nuclear protein 1
ENSMUSG00000026203	0.432628	0.0868663	4.86144e-06	Dnajb2	DnaJ heat shock protein family (Hsp40) member B2
ENSMUSG00000006403	0.431682	0.0988068	7.83461e-05	Adamts4	a disintegrin-like and metallopeptidase (reprolysin type) with thrombospondin type 1 motif, 4
ENSMUSG00000032826	0.431539	0.13462	0.00564589	Ank2	ankyrin 2, brain
ENSMUSG00000019920	0.431379	0.0863167	4.47607e-06	Lims1	LIM and senescent cell antigen-like domains 1
ENSMUSG00000085457	0.431308	0.175147	0.0431763	1110046J04Rik	RIKEN cDNA 1110046J04 gene
ENSMUSG00000018672	0.431152	0.0867436	5.10837e-06	Copz2	coatomer protein complex, subunit zeta 2
ENSMUSG00000006782	0.430848	0.106778	0.000307259	Cnp	2',3'-cyclic nucleotide 3' phosphodiesterase
ENSMUSG00000031227	0.430792	0.0748763	8.42489e-08	Magee1	MAGE family member E1
ENSMUSG00000021830	0.43062	0.0978109	6.76848e-05	Txndc16	thioredoxin domain containing 16
ENSMUSG00000036918	0.430574	0.103007	0.000172913	Ttc7	tetratricopeptide repeat domain 7
ENSMUSG00000021275	0.430098	0.130006	0.00410107	Tecpr2	tectonin beta-propeller repeat containing 2
ENSMUSG00000048677	0.430081	0.130444	0.00424206	Tpcn2	two pore segment channel 2
ENSMUSG00000020532	0.428632	0.138894	0.00814872	Acaca	acetyl-Coenzyme A carboxylase alpha
ENSMUSG00000034163	0.428531	0.137653	0.00751356	Zfc3h1	zinc finger, C3H1-type containing
ENSMUSG00000026600	0.428527	0.0571268	9.52096e-13	Soat1	sterol O-acyltransferase 1
ENSMUSG00000042046	0.428442	0.129404	0.00406537	Dstyk	dual serine/threonine and tyrosine protein kinase
ENSMUSG00000025647	0.428428	0.0685011	4.4204e-09	Shisa5	shisa family member 5
ENSMUSG00000041343	0.42791	0.178224	0.0497627	Ankrd42	ankyrin repeat domain 42
ENSMUSG00000026930	0.427763	0.0740127	7.26436e-08	Gpsm1	G-protein signalling modulator 1 (AGS3-like, C. elegans)
ENSMUSG00000018809	0.427607	0.0946759	4.16253e-05	Smyd4	SET and MYND domain containing 4
ENSMUSG00000034636	0.426949	0.12386	0.00261135	Zyg11b	zyg-ll family member B, cell cycle regulator
ENSMUSG00000033855	0.426855	0.147672	0.0143404	Ston1	stonin 1
ENSMUSG00000032501	0.425596	0.102125	0.000181486	Trib1	tribbles pseudokinase 1
ENSMUSG00000012296	0.424791	0.0720401	3.71435e-08	Tjap1	tight junction associated protein 1
ENSMUSG00000028121	0.424674	0.0755179	1.71206e-07	Bcar3	breast cancer anti-estrogen resistance 3
ENSMUSG00000029534	0.423535	0.118068	0.00162166	St7	suppression of tumorigenicity 7
ENSMUSG00000019066	0.423343	0.0928273	3.428e-05	Rab3d	RAB3D, member RAS oncogene family
ENSMUSG00000037234	0.422918	0.130992	0.00525139	Hook3	hook microtubule tethering protein 3
ENSMUSG00000034801	0.422715	0.110189	0.000658555	Sos2	SOS Ras/Rho guanine nucleotide exchange factor 2
ENSMUSG00000036632	0.422577	0.093695	4.28133e-05	Alg5	asparagine-linked glycosylation 5 (dolichyl-phosphate beta-glucosyltransferase)
ENSMUSG00000018906	0.422415	0.0767814	3.33261e-07	P4ha2	procollagen-proline, 2-oxoglutarate 4-dioxygenase (proline 4-hydroxylase), alpha II polypeptide
ENSMUSG00000042473	0.421892	0.127729	0.00416746	Tbc1d8b	TBC1 domain family, member 8B
ENSMUSG00000036792	0.421804	0.147299	0.015469	Mbd5	methyl-CpG binding domain protein 5
ENSMUSG00000021706	0.421577	0.106364	0.00040711	Zfyve16	zinc finger, FYVE domain containing 16
ENSMUSG00000074247	0.421388	0.0761525	2.80652e-07	Dda1	DET1 and DDB1 associated 1
ENSMUSG00000019841	0.420782	0.162509	0.0316278	Rev3l	REV3 like, DNA directed polymerase zeta catalytic subunit
ENSMUSG00000019975	0.420683	0.0711257	3.35533e-08	Ikbip	IKBKB interacting protein
ENSMUSG00000026425	0.420617	0.0882378	1.34677e-05	Srgap2	SLIT-ROBO Rho GTPase activating protein 2
ENSMUSG00000027187	0.419263	0.0629203	3.31414e-10	Cat	catalase
ENSMUSG00000029156	0.418847	0.0778235	6.34468e-07	Sgcb	sarcoglycan, beta (dystrophin-associated glycoprotein)
ENSMUSG00000006906	0.418778	0.0893382	1.93117e-05	Stambp	STAM binding protein
ENSMUSG00000034485	0.418566	0.0745119	1.77111e-07	Uaca	uveal autoantigen with coiled-coil domains and ankyrin repeats
ENSMUSG00000033900	0.417967	0.134106	0.00743484	Map9	microtubule-associated protein 9
ENSMUSG00000050014	0.417931	0.108983	0.000662059	Apol10b	apolipoprotein L 10B
ENSMUSG00000020883	0.417756	0.135015	0.00795152	Fbxl20	F-box and leucine-rich repeat protein 20
ENSMUSG00000020484	0.417472	0.0551909	6.0002e-13	Xbp1	X-box binding protein 1
ENSMUSG00000050064	0.417179	0.156305	0.0259092	Zfp697	zinc finger protein 697
ENSMUSG00000038545	0.417166	0.0749037	2.30874e-07	Cul7	cullin 7
ENSMUSG00000068758	0.417152	0.106017	0.00045411	Il3ra	interleukin 3 receptor, alpha chain
ENSMUSG00000027030	0.416213	0.0771752	5.9851e-07	Stk39	serine/threonine kinase 39
ENSMUSG00000043154	0.416089	0.111108	0.000922077	Ppp2r3a	protein phosphatase 2, regulatory subunit B'', alpha
ENSMUSG00000021959	0.415735	0.0879848	1.63009e-05	Lats2	large tumor suppressor 2
ENSMUSG00000033883	0.415637	0.127334	0.00470333	Zfp267	zinc finger protein 267
ENSMUSG00000030659	0.415623	0.102583	0.000287886	Nucb2	nucleobindin 2
ENSMUSG00000039801	0.415302	0.136805	0.00943672	Cplane1	ciliogenesis and planar polarity effector 1
ENSMUSG00000035152	0.414586	0.0795915	1.56083e-06	Ap2b1	adaptor-related protein complex 2, beta 1 subunit
ENSMUSG00000027224	0.414562	0.152314	0.0226919	Duoxa1	dual oxidase maturation factor 1
ENSMUSG00000021140	0.413496	0.130397	0.00628731	Pcnx	pecanex homolog
ENSMUSG00000046668	0.41312	0.061187	1.85052e-10	Cxxc5	CXXC finger 5
ENSMUSG00000022361	0.412855	0.102279	0.00030553	Zhx1	zinc fingers and homeoboxes 1
ENSMUSG00000040560	0.412467	0.123219	0.00360912	Wdr7	WD repeat domain 7
ENSMUSG00000019877	0.412364	0.0580382	1.65868e-11	Serinc1	serine incorporator 1
ENSMUSG00000033365	0.412217	0.0746643	2.99658e-07	Ipo13	importin 13
ENSMUSG00000032875	0.412061	0.11777	0.00219414	Arhgef17	Rho guanine nucleotide exchange factor (GEF) 17
ENSMUSG00000022957	0.41175	0.0799355	2.09234e-06	Itsn1	intersectin 1 (SH3 domain protein 1A)
ENSMUSG00000020592	0.411606	0.0556613	2.09044e-12	Sdc1	syndecan 1
ENSMUSG00000032060	0.411462	0.0674439	1.12883e-08	Cryab	crystallin, alpha B
ENSMUSG00000022822	0.41108	0.100686	0.000254397	Abcc5	ATP-binding cassette, sub-family C (CFTR/MRP), member 5
ENSMUSG00000027394	0.410246	0.0795436	2.02762e-06	Ttl	tubulin tyrosine ligase
ENSMUSG00000050721	0.409387	0.0748438	3.95969e-07	Plekho2	pleckstrin homology domain containing, family O member 2
ENSMUSG00000028919	0.409332	0.0678004	1.64332e-08	Arhgef19	Rho guanine nucleotide exchange factor (GEF) 19
ENSMUSG00000039414	0.409293	0.117209	0.00224217	Heatr5b	HEAT repeat containing 5B
ENSMUSG00000003865	0.409051	0.0668831	1.03099e-08	Gys1	glycogen synthase 1, muscle
ENSMUSG00000037552	0.408923	0.0876344	2.13162e-05	Plekhg2	pleckstrin homology domain containing, family G (with RhoGef domain) member 2
ENSMUSG00000054302	0.408891	0.0864134	1.5847e-05	Eapp	E2F-associated phosphoprotein
ENSMUSG00000032375	0.408679	0.105912	0.00060666	Aph1b	aph1 homolog B, gamma secretase subunit
ENSMUSG00000028700	0.408251	0.062136	6.03908e-10	Pomgnt1	protein O-linked mannose beta 1,2-N-acetylglucosaminyltransferase
ENSMUSG00000020948	0.408057	0.152896	0.0259143	Klhl28	kelch-like 28
ENSMUSG00000020859	0.407707	0.106809	0.000707294	Spag9	sperm associated antigen 9
ENSMUSG00000024909	0.40763	0.0828017	6.42613e-06	Efemp2	epidermal growth factor-containing fibulin-like extracellular matrix protein 2
ENSMUSG00000026922	0.40741	0.0964057	0.000143294	Agpat2	1-acylglycerol-3-phosphate O-acyltransferase 2 (lysophosphatidic acid acyltransferase, beta)
ENSMUSG00000033021	0.407045	0.0702429	6.67496e-08	Gmppa	GDP-mannose pyrophosphorylase A
ENSMUSG00000039512	0.406637	0.121516	0.00362075	Uhrf1bp1	UHRF1 (ICBP90) binding protein 1
ENSMUSG00000027879	0.406071	0.0716487	1.34995e-07	Sec22b	SEC22 homolog B, vesicle trafficking protein
ENSMUSG00000023452	0.406065	0.0995734	0.000259187	Pisd	phosphatidylserine decarboxylase
ENSMUSG00000056900	0.405713	0.112225	0.00147365	Usp13	ubiquitin specific peptidase 13 (isopeptidase T-3)
ENSMUSG00000020451	0.405622	0.0676111	2.05866e-08	Limk2	LIM motif-containing protein kinase 2
ENSMUSG00000048661	0.405441	0.0995002	0.000262665	Lemd3	LEM domain containing 3
ENSMUSG00000008855	0.405408	0.0826302	6.96438e-06	Hdac5	histone deacetylase 5
ENSMUSG00000038949	0.405282	0.104515	0.00056477	Cnst	consortin, connexin sorting protein
ENSMUSG00000040964	0.404424	0.0772455	1.36347e-06	Arhgef10l	Rho guanine nucleotide exchange factor (GEF) 10-like
ENSMUSG00000023972	0.404309	0.0811714	4.8526e-06	Ptk7	PTK7 protein tyrosine kinase 7
ENSMUSG00000030718	0.404249	0.0638338	2.73079e-09	Ppme1	protein phosphatase methylesterase 1
ENSMUSG00000037992	0.40397	0.0771029	1.33707e-06	Rara	retinoic acid receptor, alpha
ENSMUSG00000032120	0.403527	0.110465	0.00128676	C2cd2l	C2 calcium-dependent domain containing 2-like
ENSMUSG00000033769	0.403365	0.0963763	0.000169126	Exoc6b	exocyst complex component 6B
ENSMUSG00000024247	0.403241	0.148158	0.0226919	Pkdcc	protein kinase domain containing, cytoplasmic
ENSMUSG00000045664	0.403115	0.150881	0.0257271	Cdc42ep2	CDC42 effector protein (Rho GTPase binding) 2
ENSMUSG00000021027	0.40311	0.142196	0.0167448	Ralgapa1	Ral GTPase activating protein, alpha subunit 1
ENSMUSG00000046138	0.402886	0.138505	0.0136306	9930021J03Rik	RIKEN cDNA 9930021J03 gene
ENSMUSG00000005034	0.402787	0.0828231	8.57372e-06	Prkacb	protein kinase, cAMP dependent, catalytic, beta
ENSMUSG00000022098	0.40277	0.0746893	5.99789e-07	Bmp1	bone morphogenetic protein 1
ENSMUSG00000049929	0.402646	0.134307	0.0105369	Lpar4	lysophosphatidic acid receptor 4
ENSMUSG00000038702	0.402644	0.104688	0.000634523	Dsel	dermatan sulfate epimerase-like
ENSMUSG00000024875	0.402517	0.084475	1.35916e-05	Yif1a	Yip1 interacting factor homolog A (S. cerevisiae)
ENSMUSG00000047123	0.402446	0.092087	7.79328e-05	Ticam1	toll-like receptor adaptor molecule 1
ENSMUSG00000034243	0.402128	0.128934	0.0073891	Golgb1	golgi autoantigen, golgin subfamily b, macrogolgin 1
ENSMUSG00000000776	0.401646	0.114919	0.00222075	Polr3d	polymerase (RNA) III (DNA directed) polypeptide D
ENSMUSG00000022912	0.401564	0.093224	0.000101812	Pros1	protein S (alpha)
ENSMUSG00000026987	0.401446	0.140956	0.016131	Baz2b	bromodomain adjacent to zinc finger domain, 2B
ENSMUSG00000029428	0.401431	0.0700001	9.3399e-08	Stx2	syntaxin 2
ENSMUSG00000103906	0.401106	0.166518	0.0488743	Tigd5	tigger transposable element derived 5
ENSMUSG00000049470	0.400637	0.14016	0.0156766	Aff4	AF4/FMR2 family, member 4
ENSMUSG00000042302	0.400558	0.0899456	5.47233e-05	Ehbp1	EH domain binding protein 1
ENSMUSG00000037949	0.400424	0.0670218	2.37472e-08	Ano10	anoctamin 10
ENSMUSG00000022994	0.39952	0.0897101	5.47158e-05	Adcy6	adenylate cyclase 6
ENSMUSG00000066150	0.399256	0.0704548	1.35314e-07	Slc31a1	solute carrier family 31, member 1
ENSMUSG00000075000	0.399128	0.13191	0.00969663	Nrbf2	nuclear receptor binding factor 2
ENSMUSG00000040532	0.39906	0.13799	0.0142875	Abhd11	abhydrolase domain containing 11
ENSMUSG00000046841	0.398821	0.0562524	1.84172e-11	Ckap4	cytoskeleton-associated protein 4
ENSMUSG00000044068	0.398428	0.125074	0.00600109	Zrsr1	zinc finger (CCCH type), RNA binding motif and serine/arginine rich 1
ENSMUSG00000023832	0.398293	0.0842593	1.61763e-05	Acat2	acetyl-Coenzyme A acetyltransferase 2
ENSMUSG00000039234	0.39802	0.0627889	2.63274e-09	Sec24d	Sec24 related gene family, member D (S. cerevisiae)
ENSMUSG00000024862	0.397801	0.0752252	1.03718e-06	Klc2	kinesin light chain 2
ENSMUSG00000035325	0.397798	0.06345	4.03019e-09	Sec31a	Sec31 homolog A (S. cerevisiae)
ENSMUSG00000019989	0.397457	0.15238	0.0301809	Enpp3	ectonucleotide pyrophosphatase/phosphodiesterase 3
ENSMUSG00000040225	0.397135	0.155178	0.0340561	Prrc2c	proline-rich coiled-coil 2C
ENSMUSG00000020189	0.396576	0.112802	0.00207137	Osbpl8	oxysterol binding protein-like 8
ENSMUSG00000067818	0.396541	0.0607353	7.85548e-10	Myl9	myosin, light polypeptide 9, regulatory
ENSMUSG00000068270	0.395885	0.151389	0.0296827	Shroom4	shroom family member 4
ENSMUSG00000028530	0.395588	0.0751632	1.17932e-06	Jak1	Janus kinase 1
ENSMUSG00000074480	0.395545	0.0907737	8.23065e-05	Mex3a	mex3 RNA binding family member A
ENSMUSG00000021643	0.395034	0.130938	0.00994645	Serf1	small EDRK-rich factor 1
ENSMUSG00000006360	0.394959	0.0912334	9.29385e-05	Crip1	cysteine-rich protein 1 (intestinal)
ENSMUSG00000057230	0.394528	0.128423	0.00849245	Aak1	AP2 associated kinase 1
ENSMUSG00000071649	0.394455	0.125823	0.0070338	B3gat3	beta-1,3-glucuronyltransferase 3 (glucuronosyltransferase I)
ENSMUSG00000044949	0.393948	0.144711	0.0226648	Ubtd2	ubiquitin domain containing 2
ENSMUSG00000035248	0.393368	0.127573	0.00820912	Tut7	terminal uridylyl transferase 7
ENSMUSG00000056938	0.393305	0.0857217	3.03746e-05	Acbd4	acyl-Coenzyme A binding domain containing 4
ENSMUSG00000032413	0.393149	0.118659	0.00403414	Rasa2	RAS p21 protein activator 2
ENSMUSG00000053460	0.393064	0.0884814	5.72996e-05	Ggcx	gamma-glutamyl carboxylase
ENSMUSG00000048799	0.392689	0.0850324	2.65296e-05	Cep120	centrosomal protein 120
ENSMUSG00000033416	0.392046	0.0890682	6.79246e-05	Gucd1	guanylyl cyclase domain containing 1
ENSMUSG00000042350	0.39203	0.0992735	0.000430455	Arel1	apoptosis resistant E3 ubiquitin protein ligase 1
ENSMUSG00000045671	0.392004	0.0974626	0.000323553	Spred2	sprouty-related EVH1 domain containing 2
ENSMUSG00000004500	0.391974	0.11243	0.00228634	Zfp324	zinc finger protein 324
ENSMUSG00000030104	0.391602	0.0700234	2.03335e-07	Edem1	ER degradation enhancer, mannosidase alpha-like 1
ENSMUSG00000047141	0.391577	0.127991	0.00882552	Zfp654	zinc finger protein 654
ENSMUSG00000038658	0.391446	0.128539	0.009187	Ric1	RAB6A GEF complex partner 1
ENSMUSG00000029640	0.391372	0.0856307	3.28479e-05	Usp12	ubiquitin specific peptidase 12
ENSMUSG00000028289	0.391356	0.0989791	0.000422525	Epha7	Eph receptor A7
ENSMUSG00000020576	0.391274	0.0956255	0.000245571	Nbas	neuroblastoma amplified sequence
ENSMUSG00000041845	0.391258	0.119817	0.00468679	Rhod	ras homolog family member D
ENSMUSG00000035181	0.391246	0.100561	0.000536985	Heatr5a	HEAT repeat containing 5A
ENSMUSG00000039033	0.391201	0.122137	0.00569032	Tasp1	taspase, threonine aspartase 1
ENSMUSG00000024759	0.39079	0.0947041	0.000214048	Atl3	atlastin GTPase 3
ENSMUSG00000027603	0.390519	0.125462	0.0075202	Ggt7	gamma-glutamyltransferase 7
ENSMUSG00000079470	0.390338	0.0995731	0.000480203	Utp14b	UTP14B small subunit processome component
ENSMUSG00000020521	0.390207	0.0706118	2.91611e-07	Rnft1	ring finger protein, transmembrane 1
ENSMUSG00000017707	0.389792	0.0637071	1.01501e-08	Serinc3	serine incorporator 3
ENSMUSG00000038422	0.389754	0.118447	0.00432881	Hdhd3	haloacid dehalogenase-like hydrolase domain containing 3
ENSMUSG00000045039	0.38913	0.106604	0.00129983	Megf8	multiple EGF-like-domains 8
ENSMUSG00000018042	0.388908	0.0612002	2.38635e-09	Cyb5r3	cytochrome b5 reductase 3
ENSMUSG00000001131	0.388831	0.114146	0.00298423	Timp1	tissue inhibitor of metalloproteinase 1
ENSMUSG00000019796	0.387904	0.106169	0.0012846	Lrp11	low density lipoprotein receptor-related protein 11
ENSMUSG00000001630	0.387881	0.103527	0.00091649	Stk38l	serine/threonine kinase 38 like
ENSMUSG00000025203	0.387394	0.0620368	4.69195e-09	Scd2	stearoyl-Coenzyme A desaturase 2
ENSMUSG00000097333	0.386779	0.123338	0.00701518	Zfp87	zinc finger protein 87
ENSMUSG00000024052	0.386522	0.0976033	0.000412255	Lpin2	lipin 2
ENSMUSG00000024792	0.386093	0.105056	0.00118988	Zfpl1	zinc finger like protein 1
ENSMUSG00000029787	0.385843	0.142573	0.0236235	Avl9	AVL9 cell migration associated
ENSMUSG00000051586	0.385796	0.130253	0.0117058	Mical3	microtubule associated monooxygenase, calponin and LIM domain containing 3
ENSMUSG00000014353	0.385728	0.0900688	0.000112924	Tmem87b	transmembrane protein 87B
ENSMUSG00000031021	0.384893	0.0898142	0.000111617	Tmem9b	TMEM9 domain family, member B
ENSMUSG00000055200	0.384612	0.144	0.0257845	Sertad3	SERTA domain containing 3
ENSMUSG00000035572	0.383785	0.0824703	2.25469e-05	Dcaf10	DDB1 and CUL4 associated factor 10
ENSMUSG00000035933	0.383706	0.118183	0.00496588	Cog5	component of oligomeric golgi complex 5
ENSMUSG00000002249	0.383291	0.0884876	9.21128e-05	Tead3	TEA domain family member 3
ENSMUSG00000025809	0.383171	0.0488875	7.53048e-14	Itgb1	integrin beta 1 (fibronectin receptor beta)
ENSMUSG00000040928	0.382561	0.0783099	7.70902e-06	S100pbp	S100P binding protein
ENSMUSG00000021156	0.382478	0.0742511	2.09217e-06	Zmynd11	zinc finger, MYND domain containing 11
ENSMUSG00000028042	0.382134	0.0862261	5.98432e-05	Zbtb7b	zinc finger and BTB domain containing 7B
ENSMUSG00000038368	0.381913	0.124356	0.00851609	Focad	focadhesin
ENSMUSG00000040711	0.381184	0.118062	0.00525082	Sh3pxd2b	SH3 and PX domains 2B
ENSMUSG00000025340	0.381182	0.0875015	8.27224e-05	Rabgef1	RAB guanine nucleotide exchange factor (GEF) 1
ENSMUSG00000008398	0.381034	0.0584417	8.33515e-10	Elk3	ELK3, member of ETS oncogene family
ENSMUSG00000000811	0.380713	0.148329	0.0334312	Txnrd3	thioredoxin reductase 3
ENSMUSG00000022996	0.380643	0.120288	0.00641722	Wnt10b	wingless-type MMTV integration site family, member 10B
ENSMUSG00000002580	0.38044	0.118428	0.00552977	Mien1	migration and invasion enhancer 1
ENSMUSG00000026810	0.380335	0.0942476	0.000306714	Dpm2	dolichol-phosphate (beta-D) mannosyltransferase 2
ENSMUSG00000021738	0.380185	0.137268	0.0199941	Atxn7	ataxin 7
ENSMUSG00000059970	0.380049	0.0914621	0.000190646	Hspa2	heat shock protein 2
ENSMUSG00000041420	0.380009	0.139463	0.0225294	Meis3	Meis homeobox 3
ENSMUSG00000024457	0.379708	0.0720902	1.15405e-06	Trim26	tripartite motif-containing 26
ENSMUSG00000054414	0.379623	0.0904371	0.00016053	Slc30a7	solute carrier family 30 (zinc transporter), member 7
ENSMUSG00000060279	0.379595	0.0619756	9.76954e-09	Ap2a1	adaptor-related protein complex 2, alpha 1 subunit
ENSMUSG00000042312	0.379549	0.119765	0.00632293	S100a13	S100 calcium binding protein A13
ENSMUSG00000001870	0.379531	0.0589425	1.39999e-09	Ltbp1	latent transforming growth factor beta binding protein 1
ENSMUSG00000038387	0.379338	0.0780623	8.73151e-06	Rras	related RAS viral (r-ras) oncogene
ENSMUSG00000034101	0.379245	0.0733857	1.92545e-06	Ctnnd1	catenin (cadherin associated protein), delta 1
ENSMUSG00000041120	0.379144	0.0675756	1.83775e-07	Nbl1	NBL1, DAN family BMP antagonist
ENSMUSG00000033124	0.379044	0.111589	0.00308211	Atg9a	autophagy related 9A
ENSMUSG00000032290	0.379034	0.0642454	3.64979e-08	Ptpn9	protein tyrosine phosphatase, non-receptor type 9
ENSMUSG00000040524	0.378815	0.13583	0.0189735	Zfp609	zinc finger protein 609
ENSMUSG00000036026	0.378787	0.0695659	4.52773e-07	Tmem63b	transmembrane protein 63b
ENSMUSG00000059890	0.378717	0.0823321	2.88015e-05	Ube4a	ubiquitination factor E4A
ENSMUSG00000032812	0.378687	0.0963995	0.000465388	Arap1	ArfGAP with RhoGAP domain, ankyrin repeat and PH domain 1
ENSMUSG00000022867	0.378422	0.0833289	3.73452e-05	Usp25	ubiquitin specific peptidase 25
ENSMUSG00000038534	0.378147	0.147617	0.0338483	Osbpl7	oxysterol binding protein-like 7
ENSMUSG00000032386	0.377799	0.0750784	3.78787e-06	Trip4	thyroid hormone receptor interactor 4
ENSMUSG00000054792	0.377781	0.0825703	3.21578e-05	Klhl18	kelch-like 18
ENSMUSG00000039740	0.377649	0.0798713	1.6086e-05	Alg2	asparagine-linked glycosylation 2 (alpha-1,3-mannosyltransferase)
ENSMUSG00000022772	0.377352	0.0823175	3.09315e-05	Senp5	SUMO/sentrin specific peptidase 5
ENSMUSG00000029050	0.376888	0.0697546	5.67719e-07	Ski	ski sarcoma viral oncogene homolog (avian)
ENSMUSG00000042626	0.376765	0.0710799	9.70849e-07	Shc1	src homology 2 domain-containing transforming protein C1
ENSMUSG00000052681	0.376504	0.0631568	2.56048e-08	Rap1b	RAS related protein 1b
ENSMUSG00000032883	0.375863	0.0796555	1.67906e-05	Acsl3	acyl-CoA synthetase long-chain family member 3
ENSMUSG00000026153	0.375614	0.110153	0.00295219	Fam135a	family with sequence similarity 135, member A
ENSMUSG00000002732	0.375438	0.0747035	3.89881e-06	Fkbp7	FK506 binding protein 7
ENSMUSG00000048787	0.375188	0.121403	0.00804462	Dcun1d3	DCN1, defective in cullin neddylation 1, domain containing 3 (S. cerevisiae)
ENSMUSG00000017781	0.375124	0.0679461	2.99658e-07	Pitpna	phosphatidylinositol transfer protein, alpha
ENSMUSG00000014932	0.374675	0.0870461	0.000103255	Yes1	YES proto-oncogene 1, Src family tyrosine kinase
ENSMUSG00000017756	0.374607	0.0867958	9.82669e-05	Slc12a7	solute carrier family 12, member 7
ENSMUSG00000006127	0.374541	0.112348	0.00377734	Inpp5k	inositol polyphosphate 5-phosphatase K
ENSMUSG00000024594	0.374523	0.0636325	3.9521e-08	Prrc1	proline-rich coiled-coil 1
ENSMUSG00000029207	0.373996	0.0942213	0.000398166	Apbb2	amyloid beta (A4) precursor protein-binding, family B, member 2
ENSMUSG00000026499	0.37381	0.0693637	6.11165e-07	Acbd3	acyl-Coenzyme A binding domain containing 3
ENSMUSG00000006576	0.373578	0.136877	0.0222679	Slc4a3	solute carrier family 4 (anion exchanger), member 3
ENSMUSG00000030002	0.373471	0.0806922	2.52947e-05	Dusp11	dual specificity phosphatase 11 (RNA/RNP complex 1-interacting)
ENSMUSG00000039384	0.373401	0.0862231	9.23649e-05	Dusp10	dual specificity phosphatase 10
ENSMUSG00000048644	0.3734	0.108107	0.0025528	Ctxn1	cortexin 1
ENSMUSG00000042766	0.373062	0.13094	0.016084	Trim46	tripartite motif-containing 46
ENSMUSG00000028656	0.372594	0.0509376	3.733e-12	Cap1	CAP, adenylate cyclase-associated protein 1 (yeast)
ENSMUSG00000040520	0.372433	0.104244	0.00170604	Manea	mannosidase, endo-alpha
ENSMUSG00000056131	0.372408	0.097409	0.000691992	Pgm3	phosphoglucomutase 3
ENSMUSG00000033389	0.372298	0.102067	0.00131207	Arhgap44	Rho GTPase activating protein 44
ENSMUSG00000036644	0.372188	0.0652941	1.12969e-07	Tbc1d9b	TBC1 domain family, member 9B
ENSMUSG00000054008	0.37213	0.107999	0.00262271	Ndst1	N-deacetylase/N-sulfotransferase (heparan glucosaminyl) 1
ENSMUSG00000021112	0.372127	0.113027	0.00430434	Mpp5	membrane protein, palmitoylated 5 (MAGUK p55 subfamily member 5)
ENSMUSG00000073643	0.372116	0.0689884	5.96158e-07	Wdfy1	WD repeat and FYVE domain containing 1
ENSMUSG00000024712	0.371735	0.0785959	1.60048e-05	Rfk	riboflavin kinase
ENSMUSG00000030397	0.371729	0.0784957	1.55704e-05	Mark4	MAP/microtubule affinity regulating kinase 4
ENSMUSG00000020029	0.371695	0.0586907	2.72778e-09	Nudt4	nudix (nucleoside diphosphate linked moiety X)-type motif 4
ENSMUSG00000024940	0.371428	0.079423	2.03306e-05	Ltbp3	latent transforming growth factor beta binding protein 3
ENSMUSG00000051510	0.371204	0.0733116	3.24838e-06	Mafg	v-maf musculoaponeurotic fibrosarcoma oncogene family, protein G (avian)
ENSMUSG00000022136	0.370948	0.0563156	5.42279e-10	Dnajc3	DnaJ heat shock protein family (Hsp40) member C3
ENSMUSG00000049516	0.370737	0.108755	0.00296162	Spty2d1	SPT2 chromatin protein domain containing 1
ENSMUSG00000027833	0.370148	0.0728843	3.0111e-06	Shox2	short stature homeobox 2
ENSMUSG00000061306	0.369993	0.0626531	3.53159e-08	Slc38a10	solute carrier family 38, member 10
ENSMUSG00000043885	0.369862	0.103944	0.00179025	Slc36a4	solute carrier family 36 (proton/amino acid symporter), member 4
ENSMUSG00000036093	0.369584	0.123634	0.0107939	Arl5a	ADP-ribosylation factor-like 5A
ENSMUSG00000038145	0.36954	0.121849	0.00951113	Snrk	SNF related kinase
ENSMUSG00000031668	0.369346	0.0963757	0.000668316	Eif2ak3	eukaryotic translation initiation factor 2 alpha kinase 3
ENSMUSG00000031340	0.369162	0.132882	0.01954	Gabre	gamma-aminobutyric acid (GABA) A receptor, subunit epsilon
ENSMUSG00000032679	0.368422	0.14907	0.0422361	Cd59a	CD59a antigen
ENSMUSG00000034480	0.368163	0.149776	0.0436083	Diaph2	diaphanous related formin 2
ENSMUSG00000048911	0.368093	0.128132	0.0150864	Rnf24	ring finger protein 24
ENSMUSG00000020777	0.368009	0.0807115	3.44285e-05	Acox1	acyl-Coenzyme A oxidase 1, palmitoyl
ENSMUSG00000041734	0.367722	0.0914786	0.000325981	Kirrel	kirre like nephrin family adhesion molecule 1
ENSMUSG00000042506	0.367679	0.100583	0.0012763	Usp22	ubiquitin specific peptidase 22
ENSMUSG00000015013	0.367493	0.112558	0.0046934	Trappc2l	trafficking protein particle complex 2-like
ENSMUSG00000055817	0.366596	0.0801675	3.25007e-05	Mta3	metastasis associated 3
ENSMUSG00000020716	0.366552	0.128103	0.0155492	Nf1	neurofibromin 1
ENSMUSG00000034744	0.366291	0.0921335	0.000388413	Nagk	N-acetylglucosamine kinase
ENSMUSG00000058690	0.366002	0.106884	0.00281575	Ccser2	coiled-coil serine rich 2
ENSMUSG00000029397	0.365968	0.0920935	0.000391051	Rchy1	ring finger and CHY zinc finger domain containing 1
ENSMUSG00000049550	0.365167	0.0792687	2.79677e-05	Clip1	CAP-GLY domain containing linker protein 1
ENSMUSG00000041229	0.365034	0.103186	0.00192335	Phf8	PHD finger protein 8
ENSMUSG00000022443	0.364569	0.0837157	8.3236e-05	Myh9	myosin, heavy polypeptide 9, non-muscle
ENSMUSG00000106847	0.364449	0.11617	0.00698855	Peg13	paternally expressed 13
ENSMUSG00000076432	0.364333	0.0728894	4.45967e-06	Ywhaq	tyrosine 3-monooxygenase/tryptophan 5-monooxygenase activation protein theta
ENSMUSG00000024512	0.364175	0.118213	0.00827867	Dynap	dynactin associated protein
ENSMUSG00000005615	0.364092	0.0926828	0.000465388	Pcyt1a	phosphate cytidylyltransferase 1, choline, alpha isoform
ENSMUSG00000028780	0.363364	0.141738	0.0336929	Sema3c	sema domain, immunoglobulin domain (Ig), short basic domain, secreted, (semaphorin) 3C
ENSMUSG00000070972	0.363307	0.0888671	0.000248799	Dnajc25	DnaJ heat shock protein family (Hsp40) member C25
ENSMUSG00000004798	0.363303	0.0802765	4.00372e-05	Ulk2	unc-51 like kinase 2
ENSMUSG00000031393	0.363073	0.140076	0.0313959	Mecp2	methyl CpG binding protein 2
ENSMUSG00000009687	0.362953	0.138772	0.0296567	Fxyd5	FXYD domain-containing ion transport regulator 5
ENSMUSG00000041926	0.362938	0.0755109	1.11845e-05	Rnpep	arginyl aminopeptidase (aminopeptidase B)
ENSMUSG00000027739	0.362893	0.108341	0.00358726	Rab33b	RAB33B, member RAS oncogene family
ENSMUSG00000007817	0.362739	0.109807	0.00416369	Zmiz1	zinc finger, MIZ-type containing 1
ENSMUSG00000026342	0.36207	0.0849582	0.000123293	Slc35f5	solute carrier family 35, member F5
ENSMUSG00000025212	0.361969	0.0720672	3.95701e-06	Sfxn3	sideroflexin 3
ENSMUSG00000038807	0.361595	0.137621	0.0287846	Rap1gap2	RAP1 GTPase activating protein 2
ENSMUSG00000014077	0.361567	0.0583214	6.20882e-09	Chp1	calcineurin-like EF hand protein 1
ENSMUSG00000019986	0.36147	0.107951	0.00359847	Ahi1	Abelson helper integration site 1
ENSMUSG00000045374	0.361422	0.111233	0.00492457	Wdr81	WD repeat domain 81
ENSMUSG00000089762	0.361406	0.136814	0.0277793	Ier5l	immediate early response 5-like
ENSMUSG00000024958	0.36136	0.0971584	0.00101151	Gpr137	G protein-coupled receptor 137
ENSMUSG00000041939	0.361063	0.104653	0.00258529	Mvk	mevalonate kinase
ENSMUSG00000025437	0.360398	0.115188	0.00717215	Usp33	ubiquitin specific peptidase 33
ENSMUSG00000003352	0.360322	0.0637867	1.49123e-07	Cacnb3	calcium channel, voltage-dependent, beta 3 subunit
ENSMUSG00000027952	0.360274	0.11751	0.00865074	Pmvk	phosphomevalonate kinase
ENSMUSG00000024424	0.35976	0.0988292	0.00134698	Ttc39c	tetratricopeptide repeat domain 39C
ENSMUSG00000022708	0.359703	0.149607	0.0493937	Zbtb20	zinc finger and BTB domain containing 20
ENSMUSG00000037960	0.359335	0.101165	0.00183099	Card19	caspase recruitment domain family, member 19
ENSMUSG00000060594	0.35921	0.0860278	0.000176056	Layn	layilin
ENSMUSG00000020038	0.359104	0.127668	0.0178023	Cry1	cryptochrome 1 (photolyase-like)
ENSMUSG00000059883	0.359072	0.11202	0.00564774	Irak4	interleukin-1 receptor-associated kinase 4
ENSMUSG00000057706	0.358996	0.0994533	0.00150192	Mex3b	mex3 RNA binding family member B
ENSMUSG00000086903	0.358944	0.146725	0.0447697	Hotair	HOX transcript antisense RNA (non-protein coding)
ENSMUSG00000031740	0.358749	0.0732733	7.3237e-06	Mmp2	matrix metallopeptidase 2
ENSMUSG00000031681	0.35861	0.094477	0.000764567	Smad1	SMAD family member 1
ENSMUSG00000025477	0.3585	0.0859265	0.000178393	Inpp5a	inositol polyphosphate-5-phosphatase A
ENSMUSG00000024622	0.35833	0.104615	0.0028076	Hmgxb3	HMG box domain containing 3
ENSMUSG00000001089	0.358002	0.112594	0.00611921	Luzp1	leucine zipper protein 1
ENSMUSG00000032558	0.357432	0.136684	0.0296827	Nphp3	nephronophthisis 3 (adolescent)
ENSMUSG00000085148	0.356752	0.107529	0.00398035	Mir22hg	Mir22 host gene (non-protein coding)
ENSMUSG00000032353	0.356707	0.0754782	1.6237e-05	Tmed3	transmembrane p24 trafficking protein 3
ENSMUSG00000030231	0.356682	0.0951384	0.000908892	Plekha5	pleckstrin homology domain containing, family A member 5
ENSMUSG00000020134	0.356665	0.106275	0.0035124	Peli1	pellino 1
ENSMUSG00000020785	0.356603	0.0987956	0.0015026	Camkk1	calcium/calmodulin-dependent protein kinase kinase 1, alpha
ENSMUSG00000039168	0.3563	0.0498633	1.24362e-11	Dap	death-associated protein
ENSMUSG00000025025	0.356226	0.0943692	0.000827432	Mxi1	MAX interactor 1, dimerization protein
ENSMUSG00000030315	0.356178	0.0847396	0.000156873	Vgll4	vestigial like family member 4
ENSMUSG00000022749	0.356166	0.0933055	0.000707294	Tbc1d23	TBC1 domain family, member 23
ENSMUSG00000027634	0.356008	0.0630861	1.53927e-07	Ndrg3	N-myc downstream regulated gene 3
ENSMUSG00000078515	0.355882	0.091463	0.000536413	Ddi2	DNA-damage inducible protein 2
ENSMUSG00000022131	0.35581	0.0934932	0.000736985	Gpr180	G protein-coupled receptor 180
ENSMUSG00000023232	0.355476	0.094099	0.000818734	Serinc2	serine incorporator 2
ENSMUSG00000049106	0.355299	0.0807777	6.88664e-05	Dcaf5	DDB1 and CUL4 associated factor 5
ENSMUSG00000029467	0.354846	0.0629365	1.58054e-07	Atp2a2	ATPase, Ca++ transporting, cardiac muscle, slow twitch 2
ENSMUSG00000028926	0.354786	0.0975263	0.00135855	Cdk14	cyclin-dependent kinase 14
ENSMUSG00000047126	0.354643	0.0989346	0.00163689	Cltc	clathrin, heavy polypeptide (Hc)
ENSMUSG00000024603	0.35454	0.0707794	4.23616e-06	Dctn4	dynactin 4
ENSMUSG00000034620	0.354162	0.108242	0.00459028	Rxylt1	ribitol xylosyltransferase 1
ENSMUSG00000027868	0.353548	0.0902538	0.000485737	Tbx15	T-box 15
ENSMUSG00000038615	0.353518	0.0648526	4.38019e-07	Nfe2l1	nuclear factor, erythroid derived 2,-like 1
ENSMUSG00000031986	0.353472	0.0951038	0.00102131	Sprtn	SprT-like N-terminal domain
ENSMUSG00000037206	0.35331	0.101089	0.00222075	Islr	immunoglobulin superfamily containing leucine-rich repeat
ENSMUSG00000052917	0.353279	0.132444	0.0260135	Senp7	SUMO1/sentrin specific peptidase 7
ENSMUSG00000026193	0.353259	0.133896	0.0279833	Fn1	fibronectin 1
ENSMUSG00000024193	0.353239	0.118656	0.0111899	Phf1	PHD finger protein 1
ENSMUSG00000017466	0.353105	0.0663604	8.74362e-07	Timp2	tissue inhibitor of metalloproteinase 2
ENSMUSG00000032009	0.352552	0.128907	0.0219477	Sesn3	sestrin 3
ENSMUSG00000026925	0.352354	0.0996177	0.0019259	Inpp5e	inositol polyphosphate-5-phosphatase E
ENSMUSG00000024065	0.35235	0.0902874	0.000513696	Ehd3	EH-domain containing 3
ENSMUSG00000029016	0.352147	0.091689	0.000647776	Clcn6	chloride channel, voltage-sensitive 6
ENSMUSG00000073002	0.351936	0.133288	0.0278465	Vamp5	vesicle-associated membrane protein 5
ENSMUSG00000025151	0.351662	0.0607108	6.76345e-08	Maged1	MAGE family member D1
ENSMUSG00000041058	0.351492	0.0859212	0.000246405	Wwp1	WW domain containing E3 ubiquitin protein ligase 1
ENSMUSG00000026664	0.350943	0.117865	0.0111801	Phyh	phytanoyl-CoA hydroxylase
ENSMUSG00000026924	0.350802	0.113569	0.0080791	Sec16a	SEC16 homolog A, endoplasmic reticulum export factor
ENSMUSG00000027422	0.350663	0.0508161	6.7679e-11	Rrbp1	ribosome binding protein 1
ENSMUSG00000053510	0.350416	0.0624347	1.81899e-07	Nrd1	nardilysin, N-arginine dibasic convertase, NRD convertase 1
ENSMUSG00000027177	0.350333	0.107022	0.00456963	Hipk3	homeodomain interacting protein kinase 3
ENSMUSG00000038121	0.350077	0.111464	0.00691403	Fam210a	family with sequence similarity 210, member A
ENSMUSG00000037712	0.349832	0.0658543	9.15761e-07	Fermt2	fermitin family member 2
ENSMUSG00000034252	0.349624	0.081295	0.000104846	Senp6	SUMO/sentrin specific peptidase 6
ENSMUSG00000066357	0.349165	0.0773028	4.15979e-05	Wdr6	WD repeat domain 6
ENSMUSG00000042035	0.349056	0.103425	0.00330857	Igsf3	immunoglobulin superfamily, member 3
ENSMUSG00000039678	0.348948	0.0844643	0.000210104	Tbc1d13	TBC1 domain family, member 13
ENSMUSG00000033478	0.348771	0.0950224	0.00120894	Fam160b1	family with sequence similarity 160, member B1
ENSMUSG00000031728	0.348277	0.102924	0.00321392	Zfp821	zinc finger protein 821
ENSMUSG00000021939	0.348058	0.0470771	2.11199e-12	Ctsb	cathepsin B
ENSMUSG00000005078	0.347945	0.0795569	7.68082e-05	Jkamp	JNK1/MAPK8-associated membrane protein
ENSMUSG00000027615	0.34755	0.119158	0.0133174	Hps3	HPS3, biogenesis of lysosomal organelles complex 2 subunit 1
ENSMUSG00000079108	0.347543	0.103961	0.00366172	Srp54c	signal recognition particle 54C
ENSMUSG00000035372	0.346931	0.0863377	0.000327665	1810055G02Rik	RIKEN cDNA 1810055G02 gene
ENSMUSG00000027598	0.346683	0.107143	0.00513964	Itch	itchy, E3 ubiquitin protein ligase
ENSMUSG00000022594	0.346028	0.0762071	3.74333e-05	Lynx1	Ly6/neurotoxin 1
ENSMUSG00000042628	0.345983	0.103073	0.00350637	Zfyve1	zinc finger, FYVE domain containing 1
ENSMUSG00000022246	0.345966	0.0861989	0.000333721	Rai14	retinoic acid induced 14
ENSMUSG00000031731	0.345168	0.0823368	0.000164352	Ap1g1	adaptor protein complex AP-1, gamma 1 subunit
ENSMUSG00000015312	0.3443	0.122575	0.0179907	Gadd45b	growth arrest and DNA-damage-inducible 45 beta
ENSMUSG00000028719	0.344122	0.0742438	2.45222e-05	Cmpk1	cytidine monophosphate (UMP-CMP) kinase 1
ENSMUSG00000036879	0.34411	0.110993	0.00780996	Phkb	phosphorylase kinase beta
ENSMUSG00000015474	0.34396	0.121812	0.0172586	Ppt2	palmitoyl-protein thioesterase 2
ENSMUSG00000035783	0.343517	0.0505074	1.32601e-10	Acta2	actin, alpha 2, smooth muscle, aorta
ENSMUSG00000039770	0.343293	0.0856879	0.000343783	Ypel5	yippee like 5
ENSMUSG00000000881	0.342951	0.0911153	0.000861814	Dlg3	discs large MAGUK scaffold protein 3
ENSMUSG00000018574	0.342343	0.0724685	1.63778e-05	Acadvl	acyl-Coenzyme A dehydrogenase, very long chain
ENSMUSG00000022150	0.342204	0.091742	0.000972265	Dab2	disabled 2, mitogen-responsive phosphoprotein
ENSMUSG00000024937	0.341925	0.0694551	6.42613e-06	Ehbp1l1	EH domain binding protein 1-like 1
ENSMUSG00000024563	0.341906	0.0736032	2.34383e-05	Smad2	SMAD family member 2
ENSMUSG00000052812	0.341631	0.138498	0.0427465	Atad2b	ATPase family, AAA domain containing 2B
ENSMUSG00000059316	0.341438	0.0915031	0.000968512	Slc27a4	solute carrier family 27 (fatty acid transporter), member 4
ENSMUSG00000020273	0.341074	0.122436	0.0191433	Papolg	poly(A) polymerase gamma
ENSMUSG00000047881	0.341059	0.0681166	4.28054e-06	Rell1	RELT-like 1
ENSMUSG00000058013	0.340985	0.0584067	5.213e-08	Septin11	septin 11
ENSMUSG00000037111	0.340973	0.0908877	0.00090131	Setd7	SET domain containing (lysine methyltransferase) 7
ENSMUSG00000028961	0.34055	0.0666549	2.58377e-06	Pgd	phosphogluconate dehydrogenase
ENSMUSG00000020149	0.34006	0.0650934	1.44502e-06	Rab1a	RAB1A, member RAS oncogene family
ENSMUSG00000033460	0.339899	0.137074	0.0413899	Armcx1	armadillo repeat containing, X-linked 1
ENSMUSG00000020697	0.339663	0.124908	0.022827	Lig3	ligase III, DNA, ATP-dependent
ENSMUSG00000002778	0.339595	0.0541609	4.01689e-09	Kdelr1	KDEL (Lys-Asp-Glu-Leu) endoplasmic reticulum protein retention receptor 1
ENSMUSG00000028483	0.339592	0.10532	0.00532304	Snapc3	small nuclear RNA activating complex, polypeptide 3
ENSMUSG00000002546	0.339418	0.0694286	7.57978e-06	Golga2	golgi autoantigen, golgin subfamily a, 2
ENSMUSG00000031166	0.339385	0.0877221	0.000583789	Wdr13	WD repeat domain 13
ENSMUSG00000019861	0.338622	0.074193	3.37653e-05	Gopc	golgi associated PDZ and coiled-coil motif containing
ENSMUSG00000039983	0.337935	0.118014	0.015469	Ccdc32	coiled-coil domain containing 32
ENSMUSG00000038524	0.337887	0.135182	0.039441	Fchsd1	FCH and double SH3 domains 1
ENSMUSG00000014956	0.337461	0.0594892	1.31494e-07	Ppp1cb	protein phosphatase 1 catalytic subunit beta
ENSMUSG00000018334	0.337431	0.118239	0.0158875	Ksr1	kinase suppressor of ras 1
ENSMUSG00000038116	0.337315	0.0692736	8.32532e-06	Phf20	PHD finger protein 20
ENSMUSG00000027985	0.33708	0.124039	0.0229257	Lef1	lymphoid enhancer binding factor 1
ENSMUSG00000027737	0.336402	0.121072	0.01952	Slc7a11	solute carrier family 7 (cationic amino acid transporter, y+ system), member 11
ENSMUSG00000007891	0.335912	0.0578203	6.14202e-08	Ctsd	cathepsin D
ENSMUSG00000000194	0.335848	0.073339	3.15835e-05	Gpr107	G protein-coupled receptor 107
ENSMUSG00000061758	0.335833	0.0934153	0.00157981	Akr1b10	aldo-keto reductase family 1, member B10 (aldose reductase)
ENSMUSG00000021916	0.335703	0.0700416	1.19168e-05	Glt8d1	glycosyltransferase 8 domain containing 1
ENSMUSG00000025137	0.335694	0.0777277	9.70246e-05	Pcyt2	phosphate cytidylyltransferase 2, ethanolamine
ENSMUSG00000040620	0.334967	0.0823082	0.000267826	Dhx33	DEAH (Asp-Glu-Ala-His) box polypeptide 33
ENSMUSG00000037458	0.33446	0.0522666	1.80496e-09	Azin1	antizyme inhibitor 1
ENSMUSG00000060935	0.33444	0.0728867	3.03406e-05	Tmem263	transmembrane protein 263
ENSMUSG00000021068	0.334266	0.121774	0.0213805	Nin	ninein
ENSMUSG00000042439	0.333961	0.135154	0.0422805	Zfp532	zinc finger protein 532
ENSMUSG00000022664	0.333957	0.0993363	0.00345168	Slc35a5	solute carrier family 35, member A5
ENSMUSG00000046879	0.33387	0.080229	0.000185875	Irgm1	immunity-related GTPase family M member 1
ENSMUSG00000034088	0.333559	0.0691245	1.02359e-05	Hdlbp	high density lipoprotein (HDL) binding protein
ENSMUSG00000028057	0.333226	0.101799	0.00456967	Rit1	Ras-like without CAAX 1
ENSMUSG00000014601	0.333168	0.0675203	6.08842e-06	Strip1	striatin interacting protein 1
ENSMUSG00000027082	0.333139	0.0780951	0.000121249	Tfpi	tissue factor pathway inhibitor
ENSMUSG00000000538	0.333115	0.0833789	0.000359195	Tom1l2	target of myb1-like 2 (chicken)
ENSMUSG00000032059	0.333038	0.088606	0.000879096	Alg9	asparagine-linked glycosylation 9 (alpha 1,2 mannosyltransferase)
ENSMUSG00000001123	0.332653	0.0776171	0.000111469	Lgals9	lectin, galactose binding, soluble 9
ENSMUSG00000049807	0.332412	0.0884859	0.000885505	Arhgap23	Rho GTPase activating protein 23
ENSMUSG00000032557	0.332365	0.0746775	5.53613e-05	Uba5	ubiquitin-like modifier activating enzyme 5
ENSMUSG00000040712	0.332239	0.0981917	0.00321549	Camta2	calmodulin binding transcription activator 2
ENSMUSG00000060681	0.332215	0.102559	0.00508901	Slc9a6	solute carrier family 9 (sodium/hydrogen exchanger), member 6
ENSMUSG00000031703	0.332139	0.0729984	3.59489e-05	Itfg1	integrin alpha FG-GAP repeat containing 1
ENSMUSG00000010392	0.331939	0.0822866	0.000308426	Gosr1	golgi SNAP receptor complex member 1
ENSMUSG00000054675	0.331911	0.08303	0.00035611	Tmem119	transmembrane protein 119
ENSMUSG00000034757	0.331305	0.0746067	5.75993e-05	Tmub2	transmembrane and ubiquitin-like domain containing 2
ENSMUSG00000027254	0.331112	0.117052	0.0170221	Map1a	microtubule-associated protein 1 A
ENSMUSG00000009035	0.330761	0.0601256	3.33579e-07	Tmem184b	transmembrane protein 184b
ENSMUSG00000067851	0.330029	0.116956	0.0173446	Arfgef1	ADP-ribosylation factor guanine nucleotide-exchange factor 1(brefeldin A-inhibited)
ENSMUSG00000023827	0.329943	0.0819841	0.000320411	Agpat4	1-acylglycerol-3-phosphate O-acyltransferase 4 (lysophosphatidic acid acyltransferase, delta)
ENSMUSG00000027230	0.329838	0.0639018	1.98724e-06	Creb3l1	cAMP responsive element binding protein 3-like 1
ENSMUSG00000021782	0.329816	0.103065	0.00574072	Dlg5	discs large MAGUK scaffold protein 5
ENSMUSG00000022681	0.329521	0.108561	0.00944351	Ntan1	N-terminal Asn amidase
ENSMUSG00000021065	0.32942	0.0737051	5.1011e-05	Fut8	fucosyltransferase 8
ENSMUSG00000061046	0.329155	0.108682	0.00962066	Haghl	hydroxyacylglutathione hydrolase-like
ENSMUSG00000056493	0.329093	0.135668	0.0469371	Foxk1	forkhead box K1
ENSMUSG00000025531	0.328902	0.115224	0.0158587	Chm	choroidermia (RAB escort protein 1)
ENSMUSG00000038260	0.328655	0.107555	0.00892217	Trpm4	transient receptor potential cation channel, subfamily M, member 4
ENSMUSG00000079037	0.328193	0.0539372	1.23993e-08	Prnp	prion protein
ENSMUSG00000034765	0.328144	0.126184	0.0307119	Dusp5	dual specificity phosphatase 5
ENSMUSG00000073131	0.32812	0.0754453	8.53759e-05	Vma21	VMA21 vacuolar H+-ATPase homolog (S. cerevisiae)
ENSMUSG00000032733	0.327863	0.0848107	0.000590324	Snx33	sorting nexin 33
ENSMUSG00000031827	0.327766	0.0791202	0.000200571	Cotl1	coactosin-like 1 (Dictyostelium)
ENSMUSG00000034297	0.327702	0.100476	0.0047413	Med13	mediator complex subunit 13
ENSMUSG00000032014	0.327687	0.0931936	0.00206848	Oaf	out at first homolog
ENSMUSG00000000441	0.32711	0.0810714	0.000307356	Raf1	v-raf-leukemia viral oncogene 1
ENSMUSG00000003363	0.326658	0.0733403	5.45972e-05	Pld3	phospholipase D family, member 3
ENSMUSG00000016534	0.326566	0.0826113	0.000423944	Lamp2	lysosomal-associated membrane protein 2
ENSMUSG00000034893	0.326413	0.0812874	0.000331068	Cog3	component of oligomeric golgi complex 3
ENSMUSG00000045665	0.32623	0.080474	0.000285395	Mfsd5	major facilitator superfamily domain containing 5
ENSMUSG00000025366	0.326216	0.0548416	2.76142e-08	Esyt1	extended synaptotagmin-like protein 1
ENSMUSG00000031812	0.326136	0.0674163	9.67767e-06	Map1lc3b	microtubule-associated protein 1 light chain 3 beta
ENSMUSG00000034354	0.325937	0.0986147	0.0041405	Mtmr3	myotubularin related protein 3
ENSMUSG00000026879	0.325764	0.0588531	2.78381e-07	Gsn	gelsolin
ENSMUSG00000025950	0.32558	0.0760198	0.000112847	Idh1	isocitrate dehydrogenase 1 (NADP+), soluble
ENSMUSG00000005413	0.32533	0.091835	0.00189192	Hmox1	heme oxygenase 1
ENSMUSG00000021944	0.325272	0.113574	0.0154541	Gata4	GATA binding protein 4
ENSMUSG00000022174	0.325184	0.104953	0.00785254	Dad1	defender against cell death 1
ENSMUSG00000049439	0.325116	0.0833719	0.000519108	Cyp20a1	cytochrome P450, family 20, subfamily a, polypeptide 1
ENSMUSG00000025423	0.325035	0.057996	1.90061e-07	Pias2	protein inhibitor of activated STAT 2
ENSMUSG00000028266	0.324844	0.0731294	5.7353e-05	Lmo4	LIM domain only 4
ENSMUSG00000018572	0.324537	0.0857087	0.000792234	Phf23	PHD finger protein 23
ENSMUSG00000032328	0.324427	0.0647275	4.17239e-06	Tmem30a	transmembrane protein 30A
ENSMUSG00000032116	0.324348	0.0526443	7.85599e-09	Stt3a	STT3, subunit of the oligosaccharyltransferase complex, homolog A (S. cerevisiae)
ENSMUSG00000048756	0.324332	0.102102	0.00617556	Foxo3	forkhead box O3
ENSMUSG00000062031	0.324276	0.108447	0.010774	Pgghg	protein glucosylgalactosylhydroxylysine glucosidase
ENSMUSG00000040462	0.324234	0.0694058	2.08246e-05	Os9	amplified in osteosarcoma
ENSMUSG00000041957	0.323987	0.0735457	6.69077e-05	Pkp2	plakophilin 2
ENSMUSG00000000804	0.323862	0.113493	0.0158952	Usp32	ubiquitin specific peptidase 32
ENSMUSG00000059475	0.323561	0.0924943	0.00219922	Zfp426	zinc finger protein 426
[truncated: 3,293 more rows]
