# Supplementary material for: Late‐Stage Skeletal Muscle Transcriptome in Duchenne Muscular Dystrophy Shows a BMP4‐Induced Molecular Signature
Source: J Cachexia Sarcopenia Muscle. 2025 Jul 10;16(4):e70005. doi: 10.1002/jcsm.70005 (PMC12245985; doi:10.1002/jcsm.70005)
Supplement: Supplementary file 19 — Table S12 Canonical Pathways in BMP4‐stimulated C2C12 muscle cells transcriptome using Ingenuity Pathway Analysis. [file JCSM-16-e70005-s022.xlsx]

## Sheet: Table S12
Table S12 Canonical Pathways in BMP4-stimulated C2C12 myoblasts transcriptome using Ingenuity Pathway Analysis.
Ingenuity Canonical Pathways	-log(p-value)	Ratio	z-score	Molecules
Cell Cycle Checkpoints	30.3	0.463	-9.443	ABRAXAS1,ANAPC7,AURKB,BARD1,BIRC5,BLM,BRCA1,BRIP1,BUB1,BUB1B,BUB3,CCNA2,CCNB1,CCNB2,CCNE1,CCNE2,CDC20,CDC25C,CDC45,CDC6,CDC7,CDCA8,CDK1,CDK2,CDKN1A,CENPA,CENPE,CENPF,CENPH,CENPI,CENPK,CENPL,CENPM,CENPN,CENPO,CENPQ,CENPS/CENPS-CORT,CENPU,CHEK2,CLASP1,CLIP1,CLSPN,DBF4,DNA2,DSN1,DYNC1I1,ERCC6L,EXO1,GTSE1,H2AX,HERC2,HUS1,INCENP,KIF18A,KIF2C,KNL1,KNTC1,MAD1L1,MAD2L1,MCM10,MCM2,MCM3,MCM4,MCM5,MCM6,MCM7…
Mitotic Prometaphase	28.3	0.502	-8.713	AURKB,BIRC5,BUB1,BUB1B,BUB3,CCNB1,CCNB2,CCP110,CDC20,CDCA5,CDCA8,CDK1,CENPA,CENPE,CENPF,CENPH,CENPI,CENPJ,CENPK,CENPL,CENPM,CENPN,CENPO,CENPQ,CENPS/CENPS-CORT,CENPU,CEP135,CEP152,CEP192,CEP43,CEP57,CEP63,CEP72,CLASP1,CLIP1,CNTRL,DSN1,DYNC1I1,ERCC6L,HAUS1,HAUS3,HAUS4,HAUS5,HAUS6,HAUS8,INCENP,KIF18A,KIF2C,KNL1,KNTC1,MAD1L1,MAD2L1,MIS12,MZT1,NCAPD2,NCAPG,NCAPH,NDC80,NDE1,NDEL1,NEDD1,NEK2,NSL1,NUDC,N…
RHO GTPases Activate Formins	25.9	0.561	-5.208	ACTB,ACTG1,AURKB,BIRC5,BUB1,BUB1B,BUB3,CDC20,CDCA8,CENPA,CENPE,CENPF,CENPH,CENPI,CENPK,CENPL,CENPM,CENPN,CENPO,CENPQ,CENPS/CENPS-CORT,CENPU,CLASP1,CLIP1,DIAPH3,DSN1,DYNC1I1,ERCC6L,FMNL2,INCENP,ITGB1,KIF18A,KIF2C,KNL1,KNTC1,MAD1L1,MAD2L1,MIS12,MRTFA,NDC80,NDE1,NDEL1,NSL1,NUDC,NUF2,NUP107,NUP133,NUP160,NUP37,NUP43,NUP85,PLK1,PMF1/PMF1-BGLAP,PPP2R1B,PPP2R5B,RANGAP1,RCC2,RHOB,RHOD,SGO1,SGO2,SKA1,SKA2…
Pulmonary Fibrosis Idiopathic Signaling Pathway	22.8	0.393	3.44	ACTA2,ACTB,ACTC1,ACTG1,ACTG2,ACVR1,ADAM10,ADAMTS1,AJUBA,AREG,AXL,BAX,BIRC5,BMPR2,BRAF,CAV1,CCN2,CCN4,CCND1,COL10A1,COL11A1,COL12A1,COL18A1,COL1A1,COL1A2,COL24A1,COL2A1,COL4A1,COL4A2,COL4A4,COL5A1,COL5A2,COL5A3,COL6A1,COL6A2,COL6A3,COL8A1,COL8A2,EDN1,EDNRA,EED,EFNB2,EGR1,EIF4EBP1,EPHB3,EPHB4,EZH2,FGF2,FGFR1,FGFR2,FGFR3,FGFR4,FGFRL1,FN1,FOS,FOXO1,FOXO3,FOXO4,FOXO6,FZD1,FZD4,FZD5,FZD6,FZD7,IL17RA,IL…
Mitotic Metaphase and Anaphase	22	0.434	-7.921	ANAPC7,AURKB,BANF1,BIRC5,BUB1,BUB1B,BUB3,CCNB1,CCNB2,CDC20,CDCA5,CDCA8,CDK1,CENPA,CENPE,CENPF,CENPH,CENPI,CENPK,CENPL,CENPM,CENPN,CENPO,CENPQ,CENPS/CENPS-CORT,CENPU,CHMP2B,CHMP6,CLASP1,CLIP1,DSN1,DYNC1I1,ERCC6L,ESPL1,FBXO5,INCENP,KIF18A,KIF2C,KNL1,KNTC1,LBR,LEMD3,LMNB1,MAD1L1,MAD2L1,MIS12,NDC1,NDC80,NDE1,NDEL1,NSL1,NUDC,NUF2,NUP107,NUP133,NUP155,NUP160,NUP205,NUP35,NUP37,NUP43,NUP54,NUP62,NUP85,P…
RHO GTPase cycle	17.8	0.331	1.065	ABCD3,ABR,ACTB,ACTC1,ACTG1,ACTN1,ADD3,AKAP12,AKAP13,ANKRD26,ANLN,ARAP1,ARFGAP3,ARHGAP1,ARHGAP10,ARHGAP11A,ARHGAP18,ARHGAP19,ARHGAP22,ARHGAP23,ARHGAP24,ARHGAP29,ARHGAP44,ARHGDIB,ARHGEF10L,ARHGEF12,ARHGEF17,ARHGEF19,ARHGEF25,ARHGEF28,ARHGEF39,ARHGEF5,BAIAP2,BAIAP2L2,C1QBP,CAV1,CCP110,CDC42BPA,CDC42EP2,CDC42EP5,CIT,CKAP4,CLTC,DBT,DEF6,DEPDC1B,DIAPH3,DLC1,DLG5,DOCK5,DOCK8,DOCK9,ECT2,EFHD2,ESYT1,FAM13…
Activation of the pre-replicative complex	17	0.848	-5.292	CDC45,CDC6,CDC7,CDK2,CDT1,DBF4,GMNN,MCM10,MCM2,MCM3,MCM4,MCM5,MCM6,MCM7,MCM8,ORC1,ORC2,ORC6,POLA1,POLA2,POLE,POLE2,POLE3,PRIM1,PRIM2,RPA1,RPA2,RPA3
Kinetochore Metaphase Signaling Pathway	16.2	0.509	-4.423	ANAPC7,AURKB,BIRC5,BUB1,BUB1B,BUB3,CCNB1,CDC20,CDCA8,CDK1,CENPA,CENPE,CENPH,CENPK,CENPL,CENPN,CENPO,CENPQ,CENPU,CENPW,DSN1,ESPL1,H2AX,H2AZ1,H2AZ2,INCENP,KIF2C,KNL1,KNTC1,MAD1L1,MAD2L1,MASTL,MIS12,MXD3,NDC80,NEK2,NSL1,NUF2,PLK1,PMF1/PMF1-BGLAP,PPP1CB,PPP1R14B,PPP1R14C,PPP2R5B,PTTG1,RAD21,SKA1,SKA2,SKA3,SMC3,SPC24,SPC25,SPDL1,TTK,ZW10,ZWILCH
Extracellular matrix organization	15.6	0.509	3.266	ADAM12,ADAM15,ADAM19,ASPN,BGN,COL10A1,COL11A1,COL18A1,COL1A1,COL1A2,COL2A1,COL4A1,COL4A2,COL4A4,COL5A1,COL5A2,COL5A3,COL6A1,COL6A2,COL6A3,DCN,DDR1,DMP1,FGF2,FMOD,FN1,ITGA1,ITGA3,ITGA6,ITGA7,ITGB1,ITGB3,ITGB6,LAMA4,LAMA5,LAMB1,LAMB2,LAMB3,LAMC2,LRP4,MUSK,NCAM1,NID1,NID2,NRXN1,NTN4,PDGFB,SERPINE1,SH3PXD2A,SPARC,TGFB1,TGFB2,TGFB3,TNN
Axonal Guidance Signaling	15.3	0.307	#NUM!	ABLIM1,ADAM10,ADAM12,ADAM15,ADAM19,ADAMTS1,ADAMTS12,ADAMTS14,ADAMTS16,ADAMTS17,ADAMTS2,ADAMTS3,ADAMTS4,ADAMTS5,ADAMTS7,ARHGEF12,ARPC5,ARPC5L,BAIAP2,BDNF,BMP1,CFL2,CHP1,EFNA1,EFNA3,EFNB1,EFNB2,EPHA1,EPHA7,EPHB2,EPHB3,EPHB4,EPHB6,FYN,FZD1,FZD4,FZD5,FZD6,FZD7,GLIS1,GNA14,GNAO1,GNAQ,GNB4,GNG2,HERC2,INS,IRS1,ITGA1,ITGA11,ITGA3,ITGA6,ITGA7,ITGB1,ITGB3,ITGB6,ITGB7,ITSN1,KALRN,KIF7,LIMK1,LIMK2,MAPK3,MET,…
Cell Cycle Control of Chromosomal Replication	14.9	0.643	-5	CDC45,CDC6,CDC7,CDK1,CDK14,CDK18,CDK19,CDK2,CDK20,CDK6,CDT1,CHEK2,DBF4,DNA2,LIG1,MCM2,MCM3,MCM4,MCM5,MCM6,MCM7,MCM8,ORC1,ORC2,ORC6,PCNA,POLA1,POLA2,POLD1,POLE,PRIM1,PRIM2,RPA1,RPA2,RPA3,TOP2A
HDR through Homologous Recombination (HRR) or Single Strand Annealing (SSA)	14.3	0.482	-6.804	ABRAXAS1,BARD1,BLM,BRCA1,BRCA2,BRIP1,CCNA2,CDK2,CLSPN,DNA2,EME1,ERCC1,EXO1,GEN1,H2AX,HERC2,HUS1,MDC1,MRE11,NSD2,PALB2,PCNA,POLD1,POLD2,POLD3,POLE,POLE2,POLE3,POLH,RAD50,RAD51,RAD51AP1,RAD51C,RAD9A,RBBP8,RFC1,RFC2,RFC3,RFC4,RFC5,RMI2,RNF168,RPA1,RPA2,RPA3,RPS27A,RTEL1,TIMELESS,TIPIN,TOPBP1,UIMC1,WRN,XRCC2,XRCC3
Hepatic Fibrosis Signaling Pathway	14.3	0.316	2.942	ACTA2,ACVR1,APC2,BAMBI,BMPR2,BRAF,CACNB3,CACNG1,CACNG7,Calm1 (includes others),CASP3,CCN2,CCND1,CEBPB,COL10A1,COL18A1,COL1A1,COL1A2,COL2A1,COL5A3,CREB3,CREB3L1,CREB3L2,CSNK1G3,EDN1,EDNRA,ELK1,EZH2,FGF2,FGFR1,FOS,FOXO1,FOXO4,FZD1,FZD4,FZD5,FZD6,FZD7,GLIS1,IKBKG,IL17RA,IL18RAP,INS,IRAK2,IRAK4,IRS1,IRS2,ITGA1,ITGA11,ITGA3,ITGA6,ITGA7,ITGB1,ITGB3,ITGB6,ITGB7,JAK1,JAK2,JUN,KLF9,LEF1,LRP1,LRP6,MAPK12,M…
Role of BRCA1 in DNA Damage Response	13.7	0.537	-2.043	ABRAXAS1,ACTB,BARD1,BLM,BRCA1,BRCA2,BRIP1,CDKN1A,CHEK2,E2F1,E2F2,E2F4,E2F7,E2F8,FAAP24,FANCA,FANCB,FANCD2,FANCF,FANCM,GADD45A,MDC1,MLH1,MRE11,MSH2,MSH6,PLK1,RAD50,RAD51,RB1,RBBP8,RBL1,RFC1,RFC2,RFC3,RFC4,RFC5,RPA1,SLC19A1,SMARCD3,TOPBP1,TP53,UIMC1
Hepatic Fibrosis / Hepatic Stellate Cell Activation	12.6	0.381	#NUM!	ACTA2,BAMBI,BAX,CCN2,COL10A1,COL11A1,COL12A1,COL18A1,COL1A1,COL1A2,COL24A1,COL2A1,COL4A1,COL4A2,COL4A4,COL5A1,COL5A2,COL5A3,COL6A1,COL6A2,COL6A3,COL8A1,COL8A2,EDN1,EDNRA,FGF2,FGFR1,FGFR2,FN1,HGF,IFNAR2,IGFBP4,IGFBP5,IL18RAP,IL4R,IL6,IL6R,KLF6,MET,MMP2,MYH3,MYH4,MYH6,MYH7,MYH8,MYH9,MYL1,MYL4,MYL9,MYO10,MYO1H,PDGFB,PDGFC,PDGFD,PDGFRA,PDGFRB,PGF,REL,SERPINE1,SMAD2,SMAD7,TGFB1,TGFB2,TGFB3,TGFBR2,TIMP…
ID1 Signaling Pathway	12.4	0.374	1.395	ACVR1,ATAD5,AURKA,BAX,Bhlhe41,BIRC5,BMPR1B,BMPR2,BRAF,CAV1,CCN2,CCND1,CCNE1,CDC20,CDKN1A,CHRNA1,CHRNB1,CHRND,CHRNG,E2F1,EGR1,FGF2,FGFR1,FGFR2,FGFR3,FGFR4,FGFRL1,FN1,FOXO3,FRK,FYN,ID1,IL6,IL6R,INS,IRS1,KIF11,LYN,MAPK12,MAPK3,MCAM,MMP2,MRAS,PDGFC,PGF,PIK3C2A,PIK3CB,PIK3R3,PTGER4,PTK7,RAF1,RAP1B,RAP1GAP,RRAS,SEMA4C,SMAD1,SMAD2,SMAD8,SRC,STAT3,TGFB1,TGFB2,TGFB3,TGFBR2,TGFBR3,TGM2,TNFRSF11B,TNFRSF1B,T…
Mismatch Repair in Eukaryotes	12.2	0.944	-3.153	EXO1,FEN1,LIG1,MLH1,MSH2,MSH3,MSH6,PCNA,PMS2,POLD1,RFC1,RFC2,RFC3,RFC4,RFC5,RPA1,SLC19A1
ILK Signaling	12.1	0.371	0.75	ACTA2,ACTB,ACTC1,ACTG1,ACTG2,ACTN1,Actn3,CASP3,CCND1,CFL2,CREB3,CREB3L1,CREB3L2,FBLIM1,FERMT2,FLNA,FLNC,FN1,FOS,GSK3A,INS,IRS1,IRS2,ITGB1,ITGB3,ITGB6,ITGB7,JUN,LEF1,LIMS1,LIMS2,MAPK12,MAPK3,MYH3,MYH4,MYH6,MYH7,MYH8,MYH9,MYL1,MYL4,MYL9,MYO10,MYO1H,PARVB,PDGFC,PGF,PIK3C2A,PIK3CB,PIK3R3,PPM1L,PPP1R14B,PPP2R1B,PPP2R2B,PPP2R3A,PPP2R5B,PTGS2,PXN,REL,RHOB,RHOBTB2,RHOD,RHOJ,RHOQ,RHOU,RND3,RSU1,SNAI1,SNAI…
Pulmonary Healing Signaling Pathway	11.5	0.367	2.458	ACKR3,BMPR1B,BMPR2,BRAF,CCNB1,CCND1,CDC25C,CFL2,FGF7,FGFR1,FGFR2,FOXM1,FRK,FYN,FZD1,FZD4,FZD5,FZD6,FZD7,HBEGF,JAG1,LEF1,LYN,MAPK12,MAPK3,MMP11,MMP14,MMP15,MMP19,MMP2,MMP23B,MMP28,MRAS,NFATC1,NFKBIA,NOTCH1,NOTCH3,PDGFC,PGF,PRKAA1,PRKAB2,PRKAG3,PRKCA,PRKCD,RAF1,RAP1B,RRAS,SMAD1,SMAD8,SOS2,SRC,STAT3,STAT5A,STAT5B,Tcf7,TGFB1,TGFB2,TGFB3,THBS1,TLR2,TNFRSF11B,TNFRSF1B,VEGFA,VEGFB,VEGFC,VEGFD,WNT10A,WNT…
Pancreatic Adenocarcinoma Signaling	11.4	0.422	0.18	BIRC5,BRCA2,CCND1,CCNE1,CCNE2,CDK2,CDKN1A,E2F1,E2F2,E2F4,E2F7,E2F8,ELK1,HBEGF,HDAC4,HDAC5,HDAC9,HMOX1,INS,IRS1,JAK1,JAK2,JAK3,MAPK12,MAPK3,NOTCH1,PA2G4,PDGFC,PGF,PIK3C2A,PIK3CB,PIK3R3,PLD1,PLD3,PTGS2,RAD51,RAF1,RALGDS,RB1,RBL1,REL,SMAD2,STAT3,SUV39H1,TFDP1,TGFB1,TGFB2,TGFB3,TGFBR2,TP53,VEGFA,VEGFB,VEGFC,VEGFD
Myelination Signaling Pathway	11	0.314	2.178	ACVR1,ADGRG6,APH1B,ARF6,ARHGAP1,BDNF,BMP1,BMPR1B,BMPR2,BRAF,Calm1 (includes others),CHP1,CNP,CREB3,CREB3L1,CREB3L2,CYTH1,DLC1,EGR2,EIF4EBP1,ERBB3,FASN,FGF2,FGFR1,FGFR2,FGFR3,FGFR4,FGFRL1,FOS,FRK,FYN,FZD1,FZD4,FZD5,FZD6,FZD7,GLIS1,HDAC4,HDAC5,HDAC9,HMGCR,ID2,ID4,IDI1,INS,IRS1,ITGA3,ITGA6,ITGB1,ITGB3,ITGB6,ITGB7,JUN,LAMA4,LAMA5,LAMB1,LAMB2,LAMB3,LAMC2,LMNB1,LYN,MAPK3,MBP,MRAS,MTHFD2,NDRG1,NFATC1,NO…
Role of CHK Proteins in Cell Cycle Checkpoint Control	10.8	0.552	0	BRCA1,CDC25C,CDK1,CDK2,CDKN1A,CHEK2,CLSPN,E2F1,E2F2,E2F4,E2F7,E2F8,HUS1,MDC1,MRE11,PCNA,PLK1,PPM1L,PPP2R1B,PPP2R2B,PPP2R3A,PPP2R5B,RAD50,RAD9A,RFC1,RFC2,RFC3,RFC4,RFC5,RPA1,SLC19A1,TP53
Superpathway of Cholesterol Biosynthesis	10.5	0.724	3.578	ACAA2,ACAT1,ACAT2,CYP51A1,DHCR24,FDFT1,FDPS,HMGCR,HMGCS1,HSD17B7,IDI1,LBR,LSS,MSMO1,MVD,MVK,NSDHL,PMVK,SC5D,SQLE,TM7SF2
Chronic Myeloid Leukemia Signaling	10.3	0.321	0.64	AURKA,AURKB,BCL2L11,BIRC5,Calm1 (includes others),CCND1,CDK6,CDKN1A,CHP1,E2F1,E2F2,E2F4,E2F7,E2F8,FOS,FOXM1,FOXO3,FZD1,FZD4,FZD5,FZD6,FZD7,GAB2,GLIS1,HDAC4,HDAC5,HDAC9,IKBKG,INS,IRS1,ITCH,ITGB1,JAK2,JUN,KLF4,LEF1,LIG3,MAPK3,MRAS,NFATC1,NOTCH1,NOTCH3,NOTUM,NUMB,PA2G4,PIK3C2A,PIK3CB,PIK3R3,PLCB1,PLCD1,PLCD3,PLCG2,PLCL1,PLCL2,PLK1,PPP3CA,PRKAA1,PRKAB2,PRKAG3,PTCH1,RAF1,RAN,RAP1B,RB1,RBL1,RCC1,REL,RR…
Mitotic Prophase	10.2	0.437	-3.429	BANF1,BLZF1,CCNB1,CCNB2,CDK1,GOLGA2,H2AX,H2AZ2,KMT5A,LEMD3,LMNB1,LPIN1,LPIN2,LPIN3,MAPK3,MASTL,NCAPD3,NCAPG2,NCAPH2,NDC1,NUP107,NUP133,NUP155,NUP160,NUP205,NUP35,NUP37,NUP43,NUP50,NUP54,NUP62,NUP85,PHF8,PLK1,PPP2R1B,PRKCA,RAB1A,RB1,SET,SMC2,SMC4,TMPO,USO1,VRK1,VRK2
Ovarian Cancer Signaling	10	0.375	2.449	ARRB1,BRAF,BRCA1,BRCA2,CCND1,CD44,E2F1,E2F2,E2F4,EDN1,EDNRA,FZD1,FZD4,FZD5,FZD6,FZD7,HDAC4,HDAC5,HDAC9,INS,IRS1,LEF1,MAPK3,MLH1,MMP2,MRAS,MSH2,MSH6,PA2G4,PDGFC,PGF,PIK3C2A,PIK3CB,PIK3R3,PMS2,PRKACB,PRKAR2B,PTGS1,PTGS2,RAD51,RAF1,RAP1B,RB1,RBL1,RRAS,SRC,SUV39H1,Tcf7,TFDP1,TP53,VEGFA,VEGFB,VEGFC,VEGFD,WNT10A,WNT10B,WNT11,WNT2,WNT4,WNT9A
Synthesis of DNA	9.94	0.412	-6.714	ANAPC7,CCNA2,CCNE1,CCNE2,CDC6,CDK2,CDT1,DNA2,FEN1,GINS1,GINS2,GINS3,GINS4,GMNN,MCM2,MCM3,MCM4,MCM5,MCM6,MCM7,MCM8,ORC1,ORC2,ORC6,PCNA,POLA1,POLA2,POLD1,POLD2,POLD3,POLE,POLE2,POLE3,PRIM1,PRIM2,PSMB10,PSMD9,RFC1,RFC2,RFC3,RFC4,RFC5,RPA1,RPA2,RPA3,RPS27A,SKP2,UBE2C,UBE2D1
Resolution of Abasic Sites (AP sites)	9.91	0.632	-4.491	FEN1,LIG1,LIG3,MBD4,MUTYH,PARP1,PARP2,PCNA,POLD1,POLD2,POLD3,POLE,POLE2,POLE3,RFC1,RFC2,RFC3,RFC4,RFC5,RPA1,RPA2,RPA3,UNG,XRCC1
Mismatch Repair	9.89	0.933	-3.742	EXO1,LIG1,MLH1,MSH2,MSH3,MSH6,PCNA,PMS2,POLD1,POLD2,POLD3,RPA1,RPA2,RPA3
Molecular Mechanisms of Cancer	9.85	0.247	4.945	ACKR3,ACVR1,ADCY6,ADCY8,ADGRA1,ADGRA2,ADGRA3,ADGRE5,ADGRF4,ADGRF5,ADGRG1,ADGRG2,ADGRG3,ADGRG5,ADGRG6,ADGRL1,ADORA2A,ADORA2B,ADRA1B,ADRA1D,ADRA2A,ADRB2,APAF1,APC2,APH1B,APLNR,ARHGEF12,ARHGEF17,ARHGEF19,ARHGEF5,AURKA,AVPR1A,BAX,BCL2L11,BDKRB1,BDKRB2,BID,BMP1,BMPR1B,BMPR2,BRAF,BRCA1,C3AR1,CALCRL,CAMK2A,CASP3,CBL,CCND1,CCNE1,CCNE2,CDC25B,CDC25C,CDK2,CDK6,CDKN1A,CDKN2C,CDKN2D,CHEK2,CSF2RB,CTNND1,CXCR6…
Colorectal Cancer Metastasis Signaling	9.73	0.319	4.454	ADCY6,ADCY8,ARRB1,BAX,BIRC5,BRAF,CASP3,CCND1,E2F4,FOS,FZD1,FZD4,FZD5,FZD6,FZD7,GNA14,GNAO1,GNAQ,GNB4,GNG2,IL6,IL6R,IL6ST,INS,IRS1,JAK1,JAK2,JAK3,JUN,LEF1,LRP1,LRP6,MAPK12,MAPK3,MLH1,MMP11,MMP14,MMP15,MMP19,MMP2,MMP23B,MMP28,MRAS,MSH2,MSH3,MSH6,PDGFC,PGF,PIK3C2A,PIK3CB,PIK3R3,PRKACB,PRKAR2B,PTGER4,PTGS2,RALGDS,RAP1B,REL,RHOB,RHOBTB2,RHOD,RHOJ,RHOQ,RHOU,RND3,RRAS,SMAD2,SOS2,SRC,STAT3,Tcf7,TGFB1,TGF…
Hereditary Breast Cancer Signaling	9.57	0.382	#NUM!	ACTB,BARD1,BLM,BRCA1,BRCA2,CCNB1,CCND1,CDC25C,CDK1,CDK6,CDKN1A,CHEK2,E2F1,FAAP24,FANCA,FANCB,FANCD2,FANCF,FANCM,GADD45A,GADD45B,H2AX,HDAC4,HDAC5,HDAC9,INS,IRS1,MLH1,MRAS,MRE11,MSH2,MSH6,NPM1,PALB2,PIK3C2A,PIK3CB,PIK3R3,PMS2,POLR2E,RAD50,RAD51,RAP1B,RB1,RFC1,RFC2,RFC3,RFC4,RFC5,RPA1,RPS27A,RRAS,SLC19A1,SMARCD3,TP53,TUBG1
Telomere Maintenance	9.44	0.479	-5.578	BLM,CCNA2,CDK2,CHTF18,CTC1,DKC1,DNA2,DSCC1,FEN1,H2AX,H2AZ2,LIG1,NHP2,PCNA,PIF1,POLA1,POLA2,POLD1,POLD2,POLD3,PRIM1,PRIM2,RFC1,RFC2,RFC3,RFC4,RFC5,RPA1,RPA2,RPA3,RTEL1,TERF1,TINF2,WRAP53,WRN
DNA Damage Bypass	9.43	0.562	-4.041	DTL,PCLAF,PCNA,POLD1,POLD2,POLD3,POLE,POLE2,POLE3,POLH,POLI,RAD18,RCHY1,REV3L,RFC1,RFC2,RFC3,RFC4,RFC5,RPA1,RPA2,RPA3,RPS27A,SPRTN,USP1,USP10,USP43
Glioblastoma Multiforme Signaling	9.37	0.358	3.286	APC2,CCND1,CCNE1,CCNE2,CDK2,CDK6,CDKN1A,E2F1,E2F2,E2F4,E2F7,E2F8,FOXO1,FZD1,FZD4,FZD5,FZD6,FZD7,INS,IRS1,LEF1,MAPK3,MRAS,NF1,NOTUM,PDGFB,PDGFC,PDGFD,PDGFRA,PDGFRB,PIK3C2A,PIK3CB,PIK3R3,PLCB1,PLCD1,PLCD3,PLCG2,PLCL1,PLCL2,PRKCD,RAF1,RAP1B,RB1,RHOB,RHOBTB2,RHOD,RHOJ,RHOQ,RHOU,RND3,RRAS,SHC1,SHC2,SOS2,SRC,TP53,WNT10A,WNT10B,WNT11,WNT2,WNT4,WNT9A
Signaling by Rho Family GTPases	9.32	0.316	2.077	ACTA2,ACTB,ACTC1,ACTG1,ACTG2,ARHGEF12,ARHGEF17,ARHGEF19,ARHGEF5,ARPC5,ARPC5L,BAIAP2,CDC42EP2,CDC42EP5,CDH11,CDH15,CDH18,CDH19,CDH23,CDH24,CDH6,CFL2,CIT,CLIP1,DIAPH3,ELK1,EZR,FOS,GNA14,GNAO1,GNAQ,GNB4,GNG2,INS,IQGAP1,IRS1,ITGA1,ITGA11,ITGA3,ITGA6,ITGA7,ITGB1,ITGB3,ITGB6,ITGB7,JUN,LIMK1,LIMK2,MAPK12,MAPK3,MRAS,MYL1,MYL10,MYL11,MYL12A,MYL4,MYL9,NCF2,NOX4,PAK1,PAK3,PARD3,PIK3C2A,PIK3CB,PIK3R3,PIP5K1A…
Senescence Pathway	9.18	0.306	2.837	ACVR1,ANAPC7,BMPR2,BRAF,CACNB3,CACNG1,CACNG7,Calm1 (includes others),CAPN6,CAT,CCNB1,CCNB2,CCND1,CCNE1,CCNE2,CDC25B,CDC25C,CDK1,CDK2,CDK6,CDKN1A,CEBPB,CGAS,CHEK2,CHP1,DHCR24,E2F1,E2F2,E2F4,E2F7,E2F8,EED,EIF4EBP1,ELF1,ELK3,ETS2,EZH2,FOXO3,FOXO4,GADD45A,GADD45B,GATA4,IKBKG,IL6,ING1,INS,IRS1,JUN,KAT2B,MAPK12,MAPK3,MAPK4,MAPKAPK3,MRAS,MRE11,NF1,NFATC1,PARP1,PHF1,PHF19,PIK3C2A,PIK3CB,PIK3R3,PML,PPM1L,…
Actin Cytoskeleton Signaling	9.17	0.322	0.911	ACTA2,ACTB,ACTC1,ACTG1,ACTG2,ACTN1,Actn3,APC2,ARHGAP24,ARHGEF12,ARPC5,ARPC5L,BAIAP2,CFL2,DIAPH3,EZR,FGD3,FGF11,FGF2,FGF7,FLNA,FN1,GSN,INS,IQGAP1,IQGAP3,IRS1,ITGA1,ITGA11,ITGA3,ITGA6,ITGA7,ITGB1,ITGB3,ITGB6,ITGB7,LIMK1,LIMK2,MAPK3,MRAS,MYH3,MYH4,MYH6,MYH7,MYH8,MYH9,MYL1,MYL10,MYL11,MYL12A,MYL4,MYL9,MYLK2,MYO10,MYO1H,PAK1,PAK3,PDGFB,PDGFC,PDGFD,PIK3C2A,PIK3CB,PIK3R3,PIP5K1A,PPP1CB,Ppp1r12b,PXN,RAF1…
TP53 Regulates Transcription of Cell Cycle Genes	9.16	0.551	-4.041	AURKA,BAX,BTG2,CCNA2,CCNB1,CCNE1,CCNE2,CDC25C,CDK1,CDK2,CDKN1A,CENPJ,CNOT6L,E2F1,E2F4,E2F7,E2F8,GADD45A,NPM1,PCNA,PLAGL1,PLK2,PRMT1,RBL1,RGCC,TFDP1,TP53
Role of Tissue Factor in Cancer	8.99	0.335	1.94	ACVR1,ARRB1,BIRC5,BMPR2,BRAF,CASP3,CCN1,CCN2,CFL2,EGR1,ELK1,FLNC,FOS,FRK,FYN,GNA14,GNAQ,HBEGF,HGF,IKBKG,INS,IRS1,ITGA3,ITGA6,ITGB1,ITGB3,JAK2,JUN,LIMK1,LIMK2,LYN,MAPK12,MAPK3,MAPK4,MET,MMP2,MRAS,PIK3C2A,PIK3CB,PIK3R3,PLAUR,PLCB1,PPP2R3A,PPP2R5B,PRKCA,Prss3b,PTGS2,PTK2B,PXN,RAF1,RAP1B,RB1,RBL1,RRAS,SNAI1,SRC,STAT5A,STAT5B,TFPI,TGFB1,TGFB2,TGFB3,TGFBR2,TGFBR3,TNFRSF11B,TNFRSF1B,TP53,VEGFA,VEGFC,YES1
Regulation of TP53 Activity through Phosphorylation	8.91	0.43	-4.743	AURKA,AURKB,BARD1,BLM,BRCA1,BRIP1,CCNA2,CDK2,CDK5R1,CHEK2,DNA2,EXO1,HIPK1,HUS1,MRE11,NOC2L,NUAK1,PRKAA1,PRKAB2,PRKAG3,RAD50,RAD9A,RBBP8,RFC2,RFC3,RFC4,RFC5,RMI2,RPA1,RPA2,RPA3,RPS27A,SSRP1,STK11,TAF4,TAF5,TOPBP1,TP53,TPX2,WRN
Germ Cell-Sertoli Cell Junction Signaling	8.57	0.349	#NUM!	ACTA2,ACTB,ACTC1,ACTG1,ACTG2,ACTN1,Actn3,AFDN,CFL2,CTNND1,EPN2,GSN,INS,IQGAP1,IRS1,ITGA3,ITGA6,ITGB1,JUP,LIMK1,LIMK2,MAP3K1,MAP3K14,MAP3K5,MAP3K8,MAPK12,MAPK3,MRAS,NECTIN2,PAK1,PAK3,PIK3C2A,PIK3CB,PIK3R3,PXN,RAP1B,RHOB,RHOBTB2,RHOD,RHOJ,RHOQ,RHOU,RND3,RRAS,SRC,TGFB1,TGFB2,TGFB3,TGFBR2,TJP1,TUBA1A,TUBA1B,TUBA1C,TUBA4A,TUBB3,TUBB4B,TUBB6,TUBG1,VCL,ZYX
ABRA Signaling Pathway	8.49	0.424	1.761	ABRA,ACTA2,ACTB,ACTC1,ACTG1,ACTG2,ACTN1,CCN2,CFL2,CHP1,CKM,EGR1,FOS,GATA4,GSN,IL6,ITGB1,JUNB,LIMK1,LIMK2,MAPK12,MEF2A,MRTFA,MYH9,MYL1,MYL9,MYOD1,MYOG,PDGFC,PGF,PPP3CA,SMTN,TAGLN,Tpm2,VCL,VEGFA,VEGFB,VEGFC,VEGFD
Cyclins and Cell Cycle Regulation	8.47	0.435	-2.646	CCNA2,CCNB1,CCNB2,CCND1,CCNE1,CCNE2,CDC34,CDK1,CDK2,CDK6,CDKN1A,CDKN2C,CDKN2D,E2F1,E2F2,E2F4,E2F7,E2F8,HDAC4,HDAC5,HDAC9,PA2G4,PPM1L,PPP2R1B,PPP2R2B,PPP2R3A,PPP2R5B,RAF1,RB1,RBL1,SKP2,SUV39H1,TFDP1,TGFB1,TGFB2,TGFB3,TP53
Protein Kinase A Signaling	8.4	0.277	2.157	ADCY6,ADCY8,ADD3,AKAP12,AKAP13,AKAP6,ANAPC7,BRAF,Calm1 (includes others),CAMK2A,CDC14B,CDC25B,CDC25C,CDKN3,CHP1,CREB3,CREB3L1,CREB3L2,DUSP1,DUSP10,DUSP11,DUSP2,DUSP22,DUSP3,DUSP4,DUSP5,DUSP6,DUSP8,ELK1,ENPP1,FICD,FLNA,FLNC,GDPD1,GNAQ,GNB4,GNG2,GSK3A,GYS1,H1-0,KDELR1,KDELR3,LEF1,MAP3K1,MAPK3,MTMR3,MYH4,MYL1,MYL10,MYL11,MYL12A,MYL4,MYL9,MYLK2,NFATC1,NFKBIA,NFKBIE,NOTUM,PDE10A,PDE3B,PDE4A,PDE4B,PDE7…
Sertoli Cell-Sertoli Cell Junction Signaling	8.02	0.31	-0.232	ACTA2,ACTB,ACTC1,ACTG1,ACTG2,ACTN1,Actn3,AFDN,CDH11,CDH15,CDH18,CDH19,CDH23,CDH24,CDH6,CLDN12,CLDN15,CLDN23,CREB3,CREB3L1,CREB3L2,ELK1,EPN2,IGSF5,IL18RAP,INS,IRS1,ITGA3,ITGA6,ITGB1,JAM2,JUN,JUP,LAMA4,LAMA5,LAMB1,LAMB2,LAMB3,LAMC2,MAP3K1,MAP3K14,MAP3K5,MAP3K8,MAPK12,MAPK3,MRAS,NECTIN2,PAK1,PAK3,PALS2,PIK3C2A,PIK3CB,PIK3R3,RAF1,RAP1B,RRAS,SPTBN2,SRC,TGFB3,TGFBR2,TIMP1,TJAP1,TJP1,TJP2,TNFRSF11B,TNFR…
Collagen biosynthesis and modifying enzymes	7.97	0.463	3.772	ADAMTS14,ADAMTS2,ADAMTS3,BMP1,COL10A1,COL11A1,COL12A1,COL14A1,COL18A1,COL1A1,COL1A2,COL24A1,COL2A1,COL4A1,COL4A2,COL4A4,COL5A1,COL5A2,COL5A3,COL6A1,COL6A2,COL6A3,COL8A1,COL8A2,P3H1,P3H2,P4HA2,P4HA3,PCOLCE2,PLOD1,PLOD2
Human Embryonic Stem Cell Pluripotency	7.94	0.325	4.25	ACVR1,APC2,BDNF,BMP1,BMPR1B,BMPR2,BRAF,ELK1,FGF2,FGFR1,FGFR2,FGFR3,FGFR4,FGFRL1,FOXO1,FZD1,FZD4,FZD5,FZD6,FZD7,ID1,ID2,ID3,ID4,INHBA,INS,IRS1,JAK1,JAK2,JAK3,KLF2,KLF4,MRAS,NOG,PDGFB,PDGFC,PDGFD,PDGFRA,PDGFRB,PIK3C2A,PIK3CB,PIK3R3,PRKCA,PRKCD,RAF1,RAP1B,RIF1,RRAS,SMAD1,SMAD2,SMAD6,SMAD7,SMAD8,SOS2,STAT3,TBX3,TGFB1,TGFB2,TGFB3,TGFBR2,WNT10A,WNT10B,WNT11,WNT2,WNT4,WNT9A
Cholesterol biosynthesis	7.9	0.68	3.638	ACAT2,CYP51A1,DHCR24,FDFT1,FDPS,HMGCR,HMGCS1,HSD17B7,IDI1,LBR,LSS,MSMO1,MVD,NSDHL,SC5D,SQLE,TM7SF2
Assembly of collagen fibrils and other multimeric structures	7.83	0.475	2.785	BMP1,COL10A1,COL11A1,COL12A1,COL14A1,COL18A1,COL1A1,COL1A2,COL24A1,COL2A1,COL4A1,COL4A2,COL4A4,COL5A1,COL5A2,COL5A3,COL6A1,COL6A2,COL6A3,COL8A1,COL8A2,CTSB,CTSV,ITGA6,LAMB3,LAMC2,LOX,LOXL1,LOXL2
Kinesins	7.83	0.475	-1.671	CENPE,KIF11,KIF15,KIF18A,KIF18B,KIF1A,KIF1C,KIF20A,KIF20B,KIF21B,KIF22,KIF23,KIF26A,KIF26B,KIF2C,KIF3C,KIF4A,KIF5C,KIFAP3,KIFC1,KLC2,RACGAP1,TUBA1A,TUBA1B,TUBA1C,TUBA4A,TUBB3,TUBB4B,TUBB6
Remodeling of Epithelial Adherens Junctions	7.78	0.456	1.667	ACTA2,ACTB,ACTC1,ACTG1,ACTG2,ACTN1,Actn3,ARF6,ARPC5,ARPC5L,CLIP1,CTNND1,DNM1,DNM3,HGF,IQGAP1,Mapre2,MET,NME1,RAB5A,SRC,TUBA1A,TUBA1B,TUBA1C,TUBA4A,TUBB3,TUBB4B,TUBB6,TUBG1,VCL,ZYX
Role of Osteoclasts in Rheumatoid Arthritis Signaling Pathway	7.78	0.29	3.622	ADAM10,ADAM12,ADAM15,ADAM19,BLNK,BRAF,Calm1 (includes others),CBL,CCND1,CHP1,COL10A1,COL11A1,COL12A1,COL18A1,COL1A1,COL1A2,COL24A1,COL2A1,COL4A1,COL4A2,COL4A4,COL5A1,COL5A2,COL5A3,COL6A1,COL6A2,COL6A3,COL8A1,COL8A2,CREB3,CREB3L1,CREB3L2,CSF1R,ELK1,FCGR3A/FCGR3B,FOS,FOXO1,FOXO3,FOXO4,FOXO6,FRZB,GSN,IKBKG,IL18RAP,INS,IRS1,ITGB3,JUN,MAP3K14,MAP3K5,MAPK12,MAPK3,MMP11,MMP14,MMP15,MMP19,MMP2,MMP23B,MMP…
Mitotic G1 phase and G1/S transition	7.77	0.366	-4.427	CABLES1,CCNA2,CCNB1,CCND1,CCNE1,CCNE2,CDC45,CDC6,CDK1,CDK2,CDK6,CDKN1A,CDKN2C,CDKN2D,CDT1,CKS1B,DHFR,E2F1,E2F2,E2F4,FBXO5,JAK2,LIN54,LIN9,LYN,MAX,MCM8,MYBL2,ORC1,ORC2,ORC6,PCNA,POLA1,POLA2,PPP2R1B,PRIM1,PRIM2,PSMB10,PSMD9,RB1,RBL1,RPS27A,SKP2,SRC,TFDP1,TK1,TOP2A,TYMS
Osteoarthritis Pathway	7.67	0.309	0.525	ADAMTS4,ADAMTS5,ALPL,ANKH,BMPR2,CASP3,CCN4,CEBPB,COL10A1,COL2A1,CREB3,CREB3L1,CREB3L2,DCN,EPAS1,FGF2,FGFR1,FGFR3,FN1,FOXO3,FRZB,FZD1,FZD4,FZD5,FZD6,FZD7,GLIS1,HDAC4,IL18RAP,ITGA1,ITGA11,ITGA3,ITGA6,ITGA7,ITGB1,ITGB3,ITGB6,ITGB7,JAG1,LEF1,LRP1,MYBBP1A,NAMPT,NOTCH1,PDGFC,PGF,PPARG,PRKAA1,PRKAB2,PRKAG3,PTCH1,PTGS2,REL,RUNX2,SDC4,SMAD1,SMAD2,SMAD6,SMAD7,SMAD8,SOX9,SP7,SPP1,Tcf7,TGFB1,TGFBR2,TIMP3,TLR…
Ephrin Receptor Signaling	7.63	0.322	2.744	ADAM10,ANGPT1,ARPC5,ARPC5L,CFL2,CREB3,CREB3L1,CREB3L2,EFNA1,EFNA3,EFNB1,EFNB2,EPHA1,EPHA7,EPHB2,EPHB3,EPHB4,EPHB6,FYN,GNA14,GNAO1,GNAQ,GNB4,GNG2,GRIN2D,ITGA1,ITGA11,ITGA3,ITGA6,ITGA7,ITGB1,ITGB3,ITGB6,ITGB7,ITSN1,JAK2,KALRN,LIMK1,LIMK2,MAP3K14,MAPK3,MRAS,NGEF,PAK1,PAK3,PDGFB,PDGFC,PDGFD,PGF,PXN,RAF1,RAP1B,RASA1,RGS3,RRAS,SH2D3C,SHC1,SOS2,SRC,STAT3,VEGFA,VEGFB,VEGFC,VEGFD,WIPF1
Transcriptional Regulatory Network in Embryonic Stem Cells	7.57	0.339	2.832	ACVR1,BMPR1B,BMPR2,CDYL,FGF2,FGFR1,FGFR2,FGFR3,FGFR4,FGFRL1,FOXC1,FZD1,FZD4,FZD5,FZD6,FZD7,GATA4,GATA6,IL6ST,INHBA,INS,IRS1,JAK1,JAK2,JAK3,KLF4,MAPK3,MRAS,MYF5,NOG,PIK3C2A,PIK3CB,PIK3R3,RAP1B,RIF1,RRAS,SET,SKIL,SMAD1,SMAD2,SMAD8,STAT3,TBX3,TGFB1,TGFB2,TGFB3,TGFBR2,TGFBR3,TP53,TRIM24,WNT10A,WNT10B,WNT11,WNT2,WNT4,WNT9A
Mitotic G2-G2/M phases	7.52	0.322	-5.75	AJUBA,AURKA,BORA,CCNA2,CCNB1,CCNB2,CCP110,CDC25B,CDC25C,CDK1,CDK2,CDKN1A,CENPF,CENPJ,CEP135,CEP152,CEP192,CEP43,CEP57,CEP63,CEP72,CLASP1,CNTRL,E2F1,FOXM1,GTSE1,HAUS1,HAUS3,HAUS4,HAUS5,HAUS6,HAUS8,HMMR,LIN54,LIN9,MYBL2,MZT1,NDE1,NEDD1,NEK2,OPTN,PHLDA1,PKMYT1,PLK1,PLK4,PPME1,PPP1CB,PPP2R1B,PRKAR2B,PSMB10,PSMD9,RPS27A,SSNA1,TP53,TPX2,TUBA1A,TUBA1B,TUBA1C,TUBA4A,TUBB3,TUBB4B,TUBB6,TUBG1,XPO1
Wound Healing Signaling Pathway	7.43	0.302	3.441	ACTA2,ACVR1,BMPR2,CEBPB,CLCF1,COL10A1,COL11A1,COL12A1,COL18A1,COL1A1,COL1A2,COL24A1,COL2A1,COL4A1,COL4A2,COL4A4,COL5A1,COL5A2,COL5A3,COL6A1,COL6A2,COL6A3,COL8A1,COL8A2,FGF2,FGF7,FGFR2,FN1,FOS,HBEGF,IL15,IL18RAP,IL6,ITGA3,ITGA6,ITGB1,JAK1,JAK2,JUN,KRT16,LAMA5,LAMB1,LAMB3,LAMC2,MAP3K14,MAPK12,MAPK3,Mcpt8,MRAS,NFKBIA,NFKBIE,PDGFB,PDGFC,PDGFD,PGF,PRKCA,RAF1,RAP1B,RRAS,SHC1,SHC2,SNAI2,SOS2,TGFB1,TGFB2…
Regulation of the Epithelial-Mesenchymal Transition Pathway	7.31	0.32	#NUM!	APH1B,BRAF,EGR1,FGF11,FGF2,FGF7,FGFR1,FGFR2,FGFR3,FGFR4,FGFRL1,FOXC2,FRS2,FZD1,FZD4,FZD5,FZD6,FZD7,HGF,ID2,INS,IRS1,JAG1,JAG2,JAK1,JAK2,JAK3,LEF1,LOX,MAPK3,MET,MMP2,MRAS,NOTCH1,NOTCH3,PDGFD,PDGFRB,PIK3C2A,PIK3CB,PIK3R3,PYGO1,RAF1,RAP1B,REL,RRAS,SMAD2,SMURF1,SNAI1,SNAI2,SOS2,STAT3,Tcf7,TGFB1,TGFB2,TGFB3,TGFBR2,WNT10A,WNT10B,WNT11,WNT2,WNT4,WNT9A,ZEB2
ATM Signaling	7.28	0.39	-2.191	BID,BLM,BRCA1,CBX3,CCNB1,CCNB2,CDC25C,CDK1,CDK2,CDKN1A,CHEK2,CREB3,CREB3L1,CREB3L2,FANCD2,GADD45A,GADD45B,H2AX,HERC2,JUN,MAPK12,MDC1,MRE11,NFKBIA,PPM1L,PPP2R1B,PPP2R2B,PPP2R3A,PPP2R5B,RAD50,RAD51,RAD9A,RBBP8,RNF168,SMC2,SMC3,SUV39H1,TOPBP1,TP53
Role of Osteoblasts in Rheumatoid Arthritis Signaling Pathway	7.21	0.301	0.361	ACVR1,ALPL,APC2,BMPR1B,BMPR2,CLCF1,COL1A1,CSNK1G3,CTSB,CTSD,CTSV,CTSW,FRZB,FZD1,FZD4,FZD5,FZD6,FZD7,IL15,IL6,IL6R,IL6ST,INS,IRS1,JAK1,JAK2,JAK3,LEF1,LRP1,LRP6,MAPK3,MMP11,MMP14,MMP15,MMP19,MMP2,MMP23B,MMP28,PDGFC,PGF,PIK3C2A,PIK3CB,PIK3R3,PTGS2,RUNX2,SFRP2,SFRP4,SMAD1,SMAD6,SMAD8,SMURF1,SMURF2,SP7,SRC,STAT3,STAT5A,STAT5B,Tcf7,TGFB1,TGFB2,TGFB3,TNFRSF11B,TNFSF15,Tnfsf9,VEGFA,VEGFB,VEGFC,VEGFD,WNT1…
Semaphorin Neuronal Repulsive Signaling Pathway	7.2	0.342	0.295	ARHGEF12,CD44,CFL2,CSPG4,DPYSL3,FYN,INS,IRS1,ITGA1,ITGA11,ITGA3,ITGA6,ITGA7,ITGB1,ITGB3,ITGB6,ITGB7,LIMK1,LIMK2,MICAL1,MYL1,MYL10,MYL11,MYL12A,MYL4,MYL9,NRP1,PAK1,PAK3,PDE4A,PDE4B,Pde4d,PIK3C2A,PIK3CB,PIK3R3,PLCG2,PLXNA2,PLXND1,PPP1CB,Ppp1r12b,PRKACB,PRKAR2B,PRKG1,PRKG2,RRAS,SEMA3A,SEMA5A,SEMA6A,SEMA6D,SMC3,STK11,TP53
Cell Cycle: G1/S Checkpoint Regulation	7.16	0.441	0.209	CCND1,CCNE1,CCNE2,CDC34,CDK2,CDK6,CDKN1A,CDKN2C,CDKN2D,E2F1,E2F2,E2F4,E2F7,E2F8,FOXO1,GNL3,HDAC4,HDAC5,HDAC9,MAX,PA2G4,RB1,RBL1,SKP2,SUV39H1,TFDP1,TGFB1,TGFB2,TGFB3,TP53
Syndecan interactions	7.15	0.63	2.668	ACTN1,COL1A1,COL1A2,COL5A1,COL5A2,COL5A3,FGF2,FN1,ITGA6,ITGB1,ITGB3,PRKCA,SDC1,SDC3,SDC4,TGFB1,THBS1
EPH-Ephrin signaling	7.07	0.394	3.452	ACTB,ACTG1,ADAM10,AP2A1,Ap2b1,APH1B,ARHGEF28,ARPC5,CLTC,DNM1,EFNA1,EFNA3,EFNB1,EFNB2,EPHA1,EPHA7,EPHB2,EPHB3,EPHB4,EPHB6,FYN,ITSN1,KALRN,LIMK1,LIMK2,LYN,MMP2,MYH9,MYL12A,MYL9,NGEF,PAK1,PAK3,RASA1,SRC,VAV3,YES1
RAF/MAP kinase cascade	7	0.294	2.524	ACTB,ACTG1,ANGPT1,AREG,ARRB1,BRAF,BRAP,CAMK2A,CSF2RB,DLG3,DLG4,DUSP1,DUSP10,DUSP2,DUSP4,DUSP5,DUSP6,DUSP8,ERBB3,EREG,FGF2,FGF7,FGFR1,FGFR2,FGFR3,FGFR4,FN1,FRS2,FYN,GDNF,GFRA1,GRIN2D,HBEGF,HGF,IL17RD,IL3RA,IQGAP1,IRS1,IRS2,ITGB3,JAK1,JAK2,JAK3,KSR1,MAPK12,MAPK3,MET,MRAS,NCAM1,NF1,PAQR3,PDGFB,PDGFRA,PDGFRB,PIK3CB,PPP1CB,PPP2R1B,PPP2R5B,PPP5C,PSMB10,PSMD9,RAF1,RALGDS,RAP1B,RASA1,RASA2,RASA3,RET,RPS2…
3-phosphoinositide Degradation	6.98	0.318	1.571	ALPL,ATP1A1,ATP1A2,CDC25B,CDC25C,DUSP1,DUSP10,DUSP11,DUSP13B,DUSP2,DUSP4,DUSP5,DUSP6,DUSP8,ENPP1,EPHX2,HACD2,INPP4A,INPP5E,INPP5J,INPP5K,INPPL1,ITPK1,MTM1,MTMR14,MTMR3,NUDT1,NUDT14,NUDT4,NUDT5,PALD1,PANK4,PPM1K,PPM1L,PPP1CB,PPP1R14B,PPP1R14C,PPP2R1B,PPP2R2B,PPP2R3A,PPP2R5B,PPP3CA,PPP5C,PRUNE1,PSPH,PTPN22,PTPRF,PTPRM,PTPRN,PXYLP1,RASA1,SACM1L,SET,SGPP2,SIRPA,SOCS3,SSH1,STYXL2,SYNJ1,TNS3,WBP11
Integrin Signaling	6.95	0.308	1.838	ACTA2,ACTB,ACTC1,ACTG1,ACTG2,ACTN1,Actn3,Arf2,ARF6,ARPC5,ARPC5L,ASAP1,BCAR3,BRAF,CAPN6,CAV1,FYN,GSN,INS,IRS1,ITGA1,ITGA11,ITGA3,ITGA6,ITGA7,ITGB1,ITGB3,ITGB6,ITGB7,LIMS1,MAPK3,MRAS,MYL12A,MYL9,MYLK2,NEDD9,PAK1,PAK3,PARVB,PDGFB,PIK3C2A,PIK3CB,PIK3R3,PLCG2,PPP1CB,Ppp1r12b,PXN,RAF1,RAP1B,RHOB,RHOBTB2,RHOD,RHOJ,RHOQ,RHOU,RND3,RRAS,SHC1,SOS2,SRC,TLN2,TSPAN2,TTN,VCL,WIPF1,ZYX
Cilium Assembly	6.95	0.313	-2.898	AHI1,ARL6,ASAP1,ATAT1,BBS9,CCP110,CCT5,CCT8,CDK1,CENPJ,CEP135,CEP152,CEP192,CEP43,CEP57,CEP63,CEP72,CEP89,CLASP1,CNTRL,CYS1,EXOC6,FBF1,HAUS1,HAUS3,HAUS4,HAUS5,HAUS6,HAUS8,IFT25,INPP5E,IQCB1,KIF24,KIF3C,KIFAP3,MARK4,MCHR1,NDE1,NEDD1,NEK2,NPHP3,PKD2,PLK1,PLK4,PRKAR2B,RAB11A,RAB3IP,RPGRIP1L,SCLT1,SSNA1,TCTN3,TMEM216,TNPO1,TRIP11,TTBK2,TUBA1A,TUBA1B,TUBA1C,TUBA4A,TUBB3,TUBB4B,TUBB6,TUBG1
Cholesterol Biosynthesis I	6.89	0.846	2.714	CYP51A1,DHCR24,FDFT1,HSD17B7,LBR,LSS,MSMO1,NSDHL,SC5D,SQLE,TM7SF2
Cholesterol Biosynthesis II (via 24,25-dihydrolanosterol)	6.89	0.846	2.714	CYP51A1,DHCR24,FDFT1,HSD17B7,LBR,LSS,MSMO1,NSDHL,SC5D,SQLE,TM7SF2
Cholesterol Biosynthesis III (via Desmosterol)	6.89	0.846	2.714	CYP51A1,DHCR24,FDFT1,HSD17B7,LBR,LSS,MSMO1,NSDHL,SC5D,SQLE,TM7SF2
Adipogenesis pathway	6.85	0.345	0.577	ACVR1,AGPAT2,BMAL1,BMPR1B,BMPR2,CEBPB,CEBPD,CLOCK,DGKD,EGR2,EZH2,FABP4,FGF2,FGFR1,FGFR2,FGFR3,FGFR4,FGFRL1,FOXC2,FOXO1,FZD1,FZD4,FZD5,FZD6,FZD7,HAT1,HDAC4,HDAC5,HDAC9,KAT2B,KLF5,LPIN1,LPL,PPARG,RB1,RBBP7,SAP30,SAP30L,SMAD1,SMAD8,SOX9,STAT5B,TGFB1,TP53,TXNIP,WNT10B,XBP1,ZNF423
PAK Signaling	6.83	0.361	0.522	ARHGAP10,CASP3,CFL2,EPHB3,INS,IRS1,ITGA1,ITGA11,ITGA3,ITGA6,ITGA7,ITGB1,ITGB3,ITGB6,ITGB7,LIMK1,LIMK2,MAPK12,MAPK3,MRAS,MYL1,MYL10,MYL11,MYL12A,MYL4,MYL9,PAK1,PAK3,PDGFB,PDGFC,PDGFD,PDGFRA,PDGFRB,PIK3C2A,PIK3CB,PIK3R3,PTK2B,PXN,RAF1,RAP1B,RRAS,SHC1,SOS2
ROBO SLIT Signaling Pathway	6.83	0.354	-0.447	Arf2,ARF6,ARPC5,ARPC5L,CABLES1,CAP1,CASP3,CDKN1A,CTNND1,ENAH,FOS,FRK,FYN,JUN,LYN,MMP14,MMP2,MYL12A,MYL9,NDFIP1,NRXN1,Nrxn3,PAK1,PAK3,PAX3,PDGFC,PGF,PRKACB,PRKAR2B,ROBO1,ROBO2,SLIT2,SNAI1,SRC,SRGAP1,SRGAP2,TGFB1,TGFBR2,UNC5B,USP33,VEGFA,VEGFB,VEGFC,VEGFD,YES1
Cardiac Hypertrophy Signaling (Enhanced)	6.82	0.25	3.314	ACVR1,ADCY6,ADCY8,ADRA1B,ADRA1D,ADRA2A,ADRB2,AKAP13,ATP2A1,ATP2A2,BMPR2,CACNB3,CACNG1,CACNG7,Calm1 (includes others),CAMK2A,CHP1,CLCF1,CSF2RB,Diaph2,DIAPH3,EDN1,EDNRA,EIF4EBP1,ELK1,ENPP1,FGF11,FGF2,FGF7,FGFR1,FGFR2,FGFR3,FGFR4,FGFRL1,FICD,FZD1,FZD4,FZD5,FZD6,FZD7,GATA4,GDPD1,GNA14,GNAQ,GNB4,GNG2,GSK3A,HDAC4,HDAC5,HDAC9,HSPB2,IKBKG,IL12RB1,IL13RA2,IL15,IL17RA,IL17RC,IL17RD,IL18RAP,IL3RA,IL4R,IL6,I…
Tumor Microenvironment Pathway	6.82	0.32	2.023	BRAF,CCND1,CD44,COL1A1,COL1A2,CSPG4,FGF11,FGF2,FGF7,FN1,FOS,FOXO1,FOXO3,FOXO4,FOXO6,HGF,IL6,IL6R,INS,IRS1,ITGB3,JAK2,JUN,MAP3K14,MAPK3,MMP11,MMP14,MMP15,MMP19,MMP2,MMP23B,MMP28,MRAS,PDGFB,PDGFC,PDGFD,PGF,PIK3C2A,PIK3CB,PIK3R3,PLAU,PTGS2,RAF1,RAP1B,REL,RRAS,SLC16A1,SLC1A4,SLC2A1,SPP1,STAT3,TGFB1,TGFB2,TGFB3,VEGFA,VEGFB,VEGFC,VEGFD
RHOGDI Signaling	6.81	0.305	-2.949	ACTA2,ACTB,ACTC1,ACTG1,ACTG2,ARHGAP1,ARHGDIB,ARHGEF12,ARHGEF17,ARHGEF19,ARHGEF5,ARPC5,ARPC5L,CD44,CDH11,CDH15,CDH18,CDH19,CDH23,CDH24,CDH6,CFL2,DLC1,EZR,GNA14,GNAO1,GNAQ,GNB4,GNG2,ITGA1,ITGA11,ITGA3,ITGA6,ITGA7,ITGB1,ITGB3,ITGB6,ITGB7,LIMK1,LIMK2,MRAS,MYH3,MYH4,MYH6,MYH7,MYH8,MYH9,MYL1,MYL10,MYL11,MYL12A,MYL4,MYL9,MYO10,MYO1H,PAK1,PAK3,PIP5K1A,PRKCA,RHOB,RHOBTB2,RHOD,RHOJ,RHOQ,RHOU,RND3,SRC
HER-2 Signaling in Breast Cancer	6.8	0.301	1.511	AREG,Arf2,ARF6,BCL2L11,BIRC5,BRAF,CASP3,CCND1,CCNE1,CCNE2,CDKN1A,ELF1,ELK1,ELK3,ERBB3,ETS2,FOS,FOXO1,FOXO3,FRK,FYN,GSK3A,HBEGF,IKBKG,INS,IRS1,ITGB1,ITGB3,ITGB6,ITGB7,JUN,LYN,MAPK3,MMP2,MRAS,MTCL1,NDC1,NFKBIA,NFKBIE,NUP107,NUP133,NUP155,NUP160,NUP205,NUP35,NUP37,NUP43,NUP50,NUP54,NUP62,NUP85,PARD3,PIK3C2A,PIK3CB,PIK3R3,PRKCA,PRKCD,PTGS2,RAF1,RAP1B,RB1,RBL1,REL,RRAS,SOS2,SRC,STAT3,TP53,YES1
ERK/MAPK Signaling	6.7	0.304	2.449	BRAF,CREB3,CREB3L1,CREB3L2,DUSP1,DUSP2,DUSP4,DUSP6,EIF4EBP1,ELF1,ELK1,ELK3,ETS2,FOS,FYN,HSPB2,INS,IRS1,ITGA1,ITGA11,ITGA3,ITGA6,ITGA7,ITGB1,ITGB3,ITGB6,ITGB7,KSR1,MAPK3,MRAS,NFATC1,PAK1,PAK3,PIK3C2A,PIK3CB,PIK3R3,PLA2G12A,PLA2G2E,PLA2G4A,PLCG2,PPARG,PPM1L,PPP1CB,PPP1R14B,PPP1R14C,PPP2R1B,PPP2R2B,PPP2R3A,PPP2R5B,PRKACB,PRKAR2B,PRKCA,PRKCD,PTK2B,PXN,RAF1,RAP1B,RAPGEF4,RRAS,SHC1,SOS2,SRC,STAT3,TLN2,…
Role of Chondrocytes in Rheumatoid Arthritis Signaling Pathway	6.63	0.34	2.309	ADAMTS4,ADAMTS5,CASP3,CEBPB,CEBPD,CHP1,EGR1,FN1,FOS,FOXO3,IL17RA,IL17RC,IL18RAP,IL6,IL6R,IL6ST,IRAK4,ITGB1,JAK2,JUN,LRP1,MAPK12,MAPK3,MLKL,MMP11,MMP14,MMP15,MMP19,MMP2,MMP23B,MMP28,PDGFC,PGF,PLAU,PPP3CA,PRKAA1,PRKAB2,PRKAG3,PTGS2,RUNX2,STAT3,TLR2,TNFRSF11B,TNFRSF1B,VEGFA,VEGFB,VEGFC,VEGFD
Epithelial Adherens Junction Signaling	6.59	0.329	-1.26	ACVR1,AFDN,ARHGEF17,ARPC5,ARPC5L,BAIAP2,BMPR2,CFL2,CTNND1,DLL1,ECT2,FGFR1,FYN,HGF,IQGAP1,KIF20A,KIF23,LATS2,LEF1,LIMK1,LIMK2,MET,MRAS,MYH4,MYL12A,NANOS1,NECTIN2,NOTCH1,NOTCH3,PAK1,PAK3,PPM1L,PPP2R1B,PPP2R2B,PPP2R3A,PPP2R5B,PRKAA1,PRKAB2,PRKAG3,RACGAP1,RAP1B,RRAS,SNAI1,SNAI2,SRC,STK11,Tcf7,TGFB2,TGFBR2,TGFBR3,VCL,YWHAQ
Estrogen-mediated S-phase Entry	6.57	0.615	-2.324	CCNA2,CCND1,CCNE1,CCNE2,CDK1,CDK2,CDKN1A,E2F1,E2F2,E2F4,E2F7,E2F8,RB1,RBL1,SKP2,TFDP1
Serotonin Receptor Signaling	6.56	0.255	3.314	ACAT1,ADCY6,ADCY8,ADRA1B,ADRA1D,ADRA2A,ADRB2,ARFGEF1,ARFGEF2,ARRB1,BDNF,BRAF,CACNB3,CACNG1,CACNG7,Calm1 (includes others),CAMK2A,CASP3,CAV1,CAV2,CCNE1,CCNE2,CD44,CDK2,Cmah,CREB3,CREB3L1,CREB3L2,EDN1,EIF4EBP1,FOXO1,FOXO3,FRK,FYN,GCH1,GNA14,GNAO1,GNAQ,GNB4,GNG2,HMOX1,HTR2A,IL6,INS,IRS1,ITGB1,ITGB3,JAK2,JUN,KALRN,KCNN4,LYN,MAP1LC3B,MAP3K5,MAPK12,MAPK3,MMP2,MRAS,MYLK2,NFKBIA,NOTUM,ORAI2,PAK1,PAK3,PIK…
Signaling by MET	6.54	0.405	2.475	ARF6,CBL,COL11A1,COL1A1,COL1A2,COL24A1,COL2A1,COL5A1,COL5A2,COL5A3,FN1,HGF,ITGA3,ITGB1,LAMA4,LAMA5,LAMB1,LAMB2,LAMB3,LAMC2,LRIG1,MET,RAP1B,RPS27A,SH3GL3,SH3KBP1,SHC1,SRC,STAM,STAT3,TNS3,TNS4
Superpathway of Inositol Phosphate Compounds	6.52	0.295	1.987	ALPL,ATP1A1,ATP1A2,CDC25B,CDC25C,DUSP1,DUSP10,DUSP11,DUSP13B,DUSP2,DUSP4,DUSP5,DUSP6,DUSP8,ENPP1,EPHX2,HACD2,INPP5A,INPP5E,INPP5J,INPP5K,INPPL1,INS,IPPK,IRS1,ITPK1,ITPKB,NUDT1,NUDT14,NUDT4,NUDT5,PALD1,PANK4,PIK3C2A,PIK3CB,PIK3R3,PIP5K1A,PLCB1,PLCD1,PLCD3,PLCG2,PPM1K,PPM1L,PPP1CB,PPP1R14B,PPP1R14C,PPP2R1B,PPP2R2B,PPP2R3A,PPP2R5B,PPP3CA,PPP5C,PRUNE1,PSPH,PTPN22,PTPRF,PTPRM,PTPRN,PXYLP1,RASA1,SACM1L…
SUMOylation of DNA damage response and repair proteins	6.43	0.408	-4.131	BLM,BRCA1,CBX4,HERC2,MDC1,NDC1,NSMCE1,NSMCE2,NSMCE4A,NUP107,NUP133,NUP155,NUP160,NUP205,NUP35,NUP37,NUP43,NUP50,NUP54,NUP62,NUP85,PARP1,PIAS2,PML,RAD21,RNF168,RPA1,SMC3,SMC5,SMC6,WRN
Regulation of the Epithelial Mesenchymal Transition by Growth Factors Pathway	6.43	0.309	3.434	BRAF,EGR1,FGF11,FGF2,FGF7,FGFR1,FGFR2,FGFR3,FGFR4,FGFRL1,FOS,FOXC2,FOXO1,FRS2,HGF,ID2,IKBKG,IL6,IL6R,INS,IRS1,JAK1,JAK2,JAK3,JUN,LATS2,MAP3K1,MAPK12,MAPK3,MET,MMP2,MRAS,PDGFB,PDGFC,PDGFD,PDGFRA,PDGFRB,PIK3C2A,PIK3CB,PIK3R3,RAF1,RAP1B,REL,RRAS,SHC1,SHC2,SMAD2,SMURF1,SNAI1,SNAI2,SOS2,STAT3,TGFB1,TGFB2,TGFB3,TGFBR2,TNFRSF11B,TNFRSF1B,TNFSF15,ZEB2
Intra-Golgi and retrograde Golgi-to-ER traffic	6.41	0.305	1.778	ARFGAP1,ARFGAP3,BICD1,CENPE,COG3,COG5,COPA,COPB2,COPZ2,CYTH1,CYTH3,DCTN4,DYNC1I1,GCC1,GOLIM4,GOSR1,KDELR1,KDELR3,KIF11,KIF15,KIF18A,KIF18B,KIF1A,KIF1C,KIF20A,KIF20B,KIF21B,KIF22,KIF23,KIF26A,KIF26B,KIF2C,KIF3C,KIF4A,KIF5C,KIFAP3,KIFC1,KLC2,MAN1A1,MAN2A1,NBAS,PLA2G4A,RAB1A,RAB30,RAB33B,RAB6A,RAB6B,RACGAP1,RGP1,RIC1,SEC22B,TMED3,TRIP11,TUBA1A,TUBA1B,TUBA1C,TUBA4A,TUBB3,TUBB4B,TUBB6,VPS45,ZW10
Response to elevated platelet cytosolic Ca2+	6.28	0.341	3.727	ABCC4,ACTN1,CAP1,CD63,CLU,CTSW,ECM1,ENDOD1,F5,FAM3C,FLNA,FN1,GAS6,HGF,ISLR,ITGB3,LAMP2,LGALS3BP,LHFPL2,MAGED2,PCDH7,PDGFB,PPIA,PRKCA,PROS1,PSAP,SELP,SERPINE1,SERPING1,SPARC,STXBP2,TGFB1,TGFB2,TGFB3,THBS1,TIMP1,TIMP3,TTN,TUBA4A,VCL,VEGFA,VEGFB,VEGFC,VEGFD,WDR1
Clathrin-mediated Endocytosis Signaling	6.28	0.301	#NUM!	AAK1,ACTA2,ACTB,ACTC1,ACTG1,ACTG2,AP1B1,AP1G1,AP1M2,AP1S3,AP2A1,Ap2b1,ARF6,ARPC5,ARPC5L,ARRB1,CBL,CHP1,CLTC,CLU,DAB2,DNM1,DNM3,EPHB2,FGF11,FGF2,FGF7,HIP1,HIP1R,INS,IRS1,ITGB1,ITGB3,ITGB6,ITGB7,LDLR,MET,MYO6,NUMB,PDGFB,PDGFC,PDGFD,PGF,PIK3C2A,PIK3CB,PIK3R3,PPP3CA,RAB11A,RAB5A,RPS27A,SH3BP4,SH3GL3,SH3KBP1,SNAP91,SRC,STAM,STON2,SYNJ1,TFRC,VEGFA,VEGFB,VEGFC,VEGFD
RHOA Signaling	6.26	0.347	-0.781	ACTA2,ACTB,ACTC1,ACTG1,ACTG2,ANLN,ARHGAP1,ARHGEF12,ARPC5,ARPC5L,BAIAP2,CDC42EP2,CDC42EP5,CFL2,CIT,DLC1,EPHA1,EZR,LIMK1,LIMK2,LPAR1,LPAR4,MYL1,MYL10,MYL11,MYL12A,MYL4,MYL9,MYLK2,NGEF,PIP5K1A,PKN1,PLD1,PLEKHG5,PPP1CB,Ppp1r12b,PTK2B,RND3,SEPTIN10,SEPTIN11,SEPTIN5,SEPTIN9,TTN
PDGF Signaling	6.19	0.382	2.959	CAV1,ELK1,FOS,INPP5J,INPP5K,INPPL1,INS,IRS1,JAK1,JAK2,JAK3,JUN,MAP3K1,MAPK3,MRAS,PDGFB,PDGFC,PDGFD,PDGFRA,PDGFRB,PIK3C2A,PIK3CB,PIK3R3,PLCG2,PRKCA,RAF1,RAP1B,RASA1,RRAS,SHC1,SOS2,SRC,STAT3,SYNJ1
HDR through MMEJ (alt-NHEJ)	6.17	0.833	-2.53	BRCA2,FEN1,LIG3,MRE11,PARP1,PARP2,POLQ,RAD50,RBBP8,XRCC1
Estrogen Receptor Signaling	6.14	0.258	3.422	ADCY6,ADCY8,ATP5PB,CACNB3,CACNG1,CACNG7,CAV1,CCND1,CDKN1A,CFL2,CREB3,CREB3L1,CREB3L2,CYC1,DLG4,EIF4EBP1,FBXO32,FOS,FOXO1,FOXO3,FOXO4,FOXO6,GNA14,GNAO1,GNAQ,GNB4,GNG2,GPER1,GSK3A,HNRNPD,INS,IRS1,JAK1,JAK2,JAK3,JUN,LIMK1,LIMK2,MAPK3,MED13,MED30,MED4,MMP11,MMP14,MMP15,MMP19,MMP2,MMP23B,MMP28,MRAS,MYL1,MYL10,MYL11,MYL12A,MYL4,MYL9,NDUFA5,NDUFB9,NDUFS7,NOTCH1,NOTUM,NRIP1,PAK1,PCNA,PDGFC,PGF,PIK3C2A,PI…
Sertoli Cell-Germ Cell Junction Signaling Pathway (Enhanced)	6.11	0.29	1.1	ACTA2,ACTB,ACTC1,ACTG1,ACTG2,AFDN,ARPC5,ARPC5L,CLDN12,CLDN15,CLDN23,CTNND1,EPS8,FOS,GSK3A,IGSF5,IL18RAP,INS,IQGAP1,IRS1,ITGA3,ITGA6,ITGB1,JAM2,JUN,JUP,LAMA4,LAMA5,LAMB1,LAMB2,LAMB3,LAMC2,MAP3K1,MAP3K14,MAP3K5,MAP3K8,MAPK12,MAPK3,MMP2,MRAS,NECTIN2,PIK3C2A,PIK3CB,PIK3R3,PPM1L,PPP2R1B,PPP2R2B,PPP2R3A,PPP2R5B,PRKAA1,PRKAB2,PRKACB,PRKAG3,PRKAR2B,PRKG1,PRKG2,RAP1B,RRAS,SMAD2,SRC,TGFB1,TGFB2,TGFB3,TGFBR…
Interleukin-4 and Interleukin-13 signaling	6.02	0.355	2.596	ALOX5,BCL6,BIRC5,CCL11,CCND1,CDKN1A,CEBPD,COL1A2,FGF2,FN1,FOS,FOXO1,FOXO3,GATA3,HGF,HMOX1,IL13RA2,IL4R,IL6,IL6R,ITGB1,JAK1,JAK2,JAK3,JUNB,LAMA5,MMP2,PTGS2,RHOU,RORA,S1PR1,SOCS3,STAT3,TGFB1,TIMP1,TNFRSF1B,TP53,VCAM1,VEGFA
Glioma Signaling	5.94	0.339	1.279	Calm1 (includes others),CAMK1D,CAMK2A,CCND1,CDK6,CDKN1A,CDKN2C,CDKN2D,E2F1,E2F2,E2F4,E2F7,E2F8,HDAC4,HDAC5,HDAC9,IDH1,INS,IRS1,MAPK3,MRAS,PA2G4,PDGFB,PDGFC,PDGFD,PDGFRA,PDGFRB,PIK3C2A,PIK3CB,PIK3R3,PLCG2,PRKCA,PRKCD,RAF1,RAP1B,RB1,RBL1,RRAS,SHC1,SOS2,SUV39H1,TFDP1,TP53
Role of Macrophages, Fibroblasts and Endothelial Cells in Rheumatoid Arthritis	5.89	0.266	#NUM!	ADAMTS4,APC2,Calm1 (includes others),CAMK2A,CCND1,CEBPB,CEBPD,CHP1,CREB3,CREB3L1,CREB3L2,CSNK1G3,FCGR3A/FCGR3B,FGF2,FN1,FOS,FRZB,FZD1,FZD4,FZD5,FZD6,FZD7,GNAO1,GNAQ,IKBKG,IL15,IL17RA,IL17RC,IL18RAP,IL6,IL6R,IL6ST,INS,IRAK2,IRAK4,IRS1,JAK2,JUN,LEF1,LRP1,LRP6,MAP3K14,MAPK3,MRAS,NFATC1,NFKBIA,NFKBIE,NOTUM,PDGFB,PDGFC,PDGFD,PGF,PIK3C2A,PIK3CB,PIK3R3,PLCB1,PLCD1,PLCD3,PLCG2,PLCL1,PLCL2,PPP3CA,PRKCA,PR…
BER (Base Excision Repair) Pathway	5.88	0.477	-2.837	ARL6IP5,E2F1,FEN1,LIG1,LIG3,MAPK3,MBD4,NF1,PARP1,PCNA,POLE,RFC1,RFC2,RFC3,RFC4,RFC5,RPA1,SLC19A1,TP53,UNG,XRCC1
Factors Promoting Cardiogenesis in Vertebrates	5.86	0.32	2.111	ACVR1,APC2,BMP1,BMPR1B,BMPR2,CAMK2A,CCND1,CREB3,CREB3L1,CREB3L2,FZD1,FZD4,FZD5,FZD6,FZD7,GATA4,LEF1,LRP1,LRP6,MAPK12,MYH6,MYH7,NOG,NOTUM,NOX4,PLCB1,PLCD1,PLCD3,PLCG2,PLCL1,PLCL2,PRKCA,PRKCD,SCN5A,SMAD1,SMAD2,SMAD8,Tcf7,TGFB1,TGFB2,TGFB3,TGFBR2,TGFBR3,WNT10A,WNT10B,WNT11,WNT2,WNT4,WNT9A
Glycosaminoglycan metabolism	5.86	0.388	2.694	B3GAT3,B4GALT1,B4GALT4,BGN,CD44,CHP1,CHPF2,CHSY1,CHSY3,CSPG4,DCN,DSE,DSEL,EXT1,FMOD,GPC6,HMMR,NDST1,NDST3,NDST4,OMD,PAPSS2,PRELP,SDC1,SDC3,SDC4,SLC26A2,SLC35B2,SLC9A1,ST3GAL4,ST3GAL6
Signaling by PDGF	5.84	0.431	0.6	COL2A1,COL4A1,COL4A2,COL4A4,COL5A1,COL5A2,COL5A3,COL6A1,COL6A2,COL6A3,PDGFB,PDGFC,PDGFD,PDGFRA,PDGFRB,PIK3CB,RASA1,SPP1,SRC,STAT3,STAT5A,STAT5B,THBS1,THBS2,THBS3
AMPK Signaling	5.82	0.285	1.718	ACACA,ACTB,ADRA1B,ADRA1D,ADRA2A,ADRB2,AK1,AK2,AK4,CCNA2,CCND1,CDKN1A,CHRNA1,CHRNB1,CHRND,CHRNG,CKM,CREB3,CREB3L1,CREB3L2,EIF4EBP1,FASN,FOXO1,FOXO3,FOXO4,FOXO6,GNA14,GNAO1,GNAQ,GNB4,GNG2,GYS1,HMGCR,INS,IRS1,IRS2,KAT2B,MAPK12,MRAS,ORAI2,PCK2,PFKFB3,PFKFB4,PFKP,PHLPP1,PIK3C2A,PIK3CB,PIK3R3,PPAT,PPM1G,PPM1K,PPM1L,PPP2R1B,PPP2R2B,PPP2R3A,PPP2R5B,PRKAA1,PRKAB2,PRKACB,PRKAG3,PRKAR2B,RAB11A,RAB1A,RAB3A,R…
Synaptogenesis Signaling Pathway	5.78	0.268	3.713	ADCY6,ADCY8,AFDN,AP2A1,Ap2b1,ARPC5,ARPC5L,BDNF,BRAF,CACNB3,CADM1,Calm1 (includes others),CAMK2A,CDH11,CDH15,CDH18,CDH19,CDH23,CDH24,CDH6,CPLX2,CREB3,CREB3L1,CREB3L2,CTNND1,DLG4,EFNA1,EFNA3,EFNB1,EFNB2,EIF4EBP1,EPHA1,EPHA7,EPHB2,EPHB3,EPHB4,EPHB6,FYN,GOSR1,GRIN2D,INS,IRS1,ITSN1,KALRN,LIMK1,LRP1,LRP8,LRRTM2,LYN,MAP1B,MAPK3,MRAS,NAP1L1,NLGN2,NRXN1,Nrxn3,PAK1,PIK3C2A,PIK3CB,PIK3R3,PLCG2,PRKACB,PRKAR2…
RAF-independent MAPK1/3 activation	5.73	0.609	1.604	CDK1,DUSP1,DUSP10,DUSP2,DUSP4,DUSP5,DUSP6,DUSP8,IL6,IL6R,IL6ST,JAK1,JAK2,MAPK3
Role of Osteoblasts, Osteoclasts and Chondrocytes in Rheumatoid Arthritis	5.7	0.287	#NUM!	ACVR1,ADAMTS4,ADAMTS5,ALPL,APC2,BMP1,BMPR1B,BMPR2,Calm1 (includes others),CBL,CHP1,COL1A1,CSF1R,CSNK1G3,FOS,FOXO1,FRZB,FZD1,FZD4,FZD5,FZD6,FZD7,GSN,IKBKG,IL18RAP,IL6,INS,IRS1,ITGB3,JUN,LEF1,LRP1,LRP6,MAP3K14,MAP3K5,MAPK12,MAPK3,MMP14,NFATC1,NFKBIA,NFKBIE,PIK3C2A,PIK3CB,PIK3R3,PPP3CA,PTK2B,RUNX2,SFRP2,SFRP4,SMAD1,SMAD6,SMAD8,SMURF1,SP7,SPP1,SRC,Tcf7,TGFB1,TNFRSF11B,TNFRSF1B,WNT10A,WNT10B,WNT11,WNT…
SUMOylation of DNA replication proteins	5.68	0.467	-4.583	AURKA,AURKB,BIRC5,CDCA8,INCENP,NDC1,NUP107,NUP133,NUP155,NUP160,NUP205,NUP35,NUP37,NUP43,NUP50,NUP54,NUP62,NUP85,PCNA,RANGAP1,TOP2A
Cellular response to heat stress	5.67	0.361	-1.706	BAG2,BAG3,BAG4,CAMK2A,CRYAB,CRYBA4,DNAJC2,FKBP4,HSPA12A,HSPA14,HSPA2,HSPA4L,HSPA9,HSPB2,HSPH1,MAPK3,MRPL18,NDC1,NUP107,NUP133,NUP155,NUP160,NUP205,NUP35,NUP37,NUP43,NUP50,NUP54,NUP62,NUP85,RPA1,RPA2,RPA3,RPS19BP1,TNFRSF21
Autophagy	5.66	0.29	1.172	ATG14,ATG9A,ATG9B,Calm1 (includes others),CHP1,CREB3,CREB3L1,CREB3L2,DAPK2,DRAM1,E2F1,EIF2AK3,FGF2,FOS,FOXO1,FOXO3,GABARAP,GABARAPL1,GSK3A,HGF,INS,IRS1,IRS2,JUN,LAMP2,MAP1LC3A,MAP1LC3B,MAPK12,MAPK3,NOD2,NRBF2,OPTN,PDGFB,PIK3C2A,PIK3CB,PIK3R3,PPM1L,PPP2R1B,PPP2R2B,PPP2R3A,PPP2R5B,PPP3CA,PRKAA1,PRKAB2,PRKACB,PRKAG3,PRKAR2B,RAB7B,RAF1,RB1CC1,SESN1,SLC7A5,STK11,TGFB1,TGFB2,TICAM1,TNFRSF11B,TNFRSF1B,T…
HGF Signaling	5.66	0.328	0.707	CCND1,CDK2,CDKN1A,ELF1,ELK1,ELK3,ETS2,FOS,HGF,IL6,INS,IRS1,ITGA1,ITGA11,ITGA3,ITGA6,ITGA7,ITGB1,ITGB3,ITGB6,ITGB7,JUN,MAP3K1,MAP3K14,MAP3K5,MAP3K8,MAPK12,MAPK3,MET,MRAS,PAK1,PIK3C2A,PIK3CB,PIK3R3,PLCG2,PRKCA,PRKCD,PTGS2,PXN,RAF1,RAP1B,RRAS,SOS2,STAT3
MHC class II antigen presentation	5.62	0.333	0	AP1B1,AP1G1,AP1M2,AP1S3,AP2A1,CD74,CENPE,CLTC,CTSB,CTSD,CTSV,DCTN4,DNM1,DNM3,DYNC1I1,HLA-DMA,KIF11,KIF15,KIF18A,KIF20A,KIF22,KIF23,KIF26A,KIF2C,KIF3C,KIF4A,KIF5C,KIFAP3,KLC2,RACGAP1,RILP,SEC23A,SEC24D,SEC31A,SPTBN2,TUBA1A,TUBA1B,TUBA1C,TUBA4A,TUBB3,TUBB4B,TUBB6
PI3K/AKT Signaling	5.59	0.295	0.507	CCND1,CDKN1A,CSF2RB,EIF4EBP1,FOXO1,FOXO3,GAB2,GSK3A,GYS1,IKBKG,IL12RB1,IL13RA2,IL17RA,IL17RC,IL17RD,IL18RAP,IL3RA,IL4R,IL6R,IL6ST,INPP5J,INPP5K,INPPL1,ITGA1,ITGA11,ITGA3,ITGA6,ITGA7,ITGB1,ITGB3,ITGB6,ITGB7,JAK1,JAK2,JAK3,LIMS1,MAP3K5,MAP3K8,MAPK3,MRAS,NFKBIA,NFKBIE,PIK3CB,PIK3R3,PPM1L,PPP2R1B,PPP2R2B,PPP2R3A,PPP2R5B,PTGS2,RAF1,RAP1B,REL,RRAS,SHC1,SOS2,SYNJ1,TP53,YWHAQ
Nucleosome assembly	5.57	0.449	-4.69	CENPA,CENPH,CENPI,CENPK,CENPL,CENPM,CENPN,CENPO,CENPQ,CENPS/CENPS-CORT,CENPU,CENPW,H2AX,H2AZ2,HJURP,KNL1,MIS18A,MIS18BP1,NPM1,OIP5,RBBP7,RUVBL1
Mitotic Roles of Polo-Like Kinase	5.57	0.403	-1.5	ANAPC7,CCNB1,CCNB2,CDC20,CDC25B,CDC25C,CDC7,CDK1,CHEK2,ESPL1,FBXO5,KIF11,KIF23,PKMYT1,PLK1,PLK2,PLK4,PPM1L,PPP2R1B,PPP2R2B,PPP2R3A,PPP2R5B,PRC1,PTTG1,RAD21,SMC3,TGFB1
Caveolar-mediated Endocytosis Signaling	5.5	0.387	#NUM!	ACTA2,ACTB,ACTC1,ACTG1,ACTG2,CAV1,COPA,COPB2,DYRK3,FLNA,FLNC,FLOT1,FYN,INS,ITGA1,ITGA11,ITGA3,ITGA6,ITGA7,ITGB1,ITGB3,ITGB6,ITGB7,ITSN1,MR1,PRKCA,RAB5A,SRC,ZBTB12
Signaling by TGF-beta Receptor Complex	5.48	0.434	2.294	BAMBI,CBL,ITGB1,ITGB3,ITGB6,LTBP1,LTBP2,LTBP3,PARD3,PMEPA1,PPP1CB,RPS27A,SMAD2,SMAD7,SMURF1,SMURF2,TGFB1,TGFB2,TGFB3,TGFBR2,UCHL5,USP15,XPO1
D-myo-inositol-5-phosphate Metabolism	5.48	0.294	1.043	ALPL,ATP1A1,ATP1A2,CDC25B,CDC25C,DUSP1,DUSP10,DUSP11,DUSP13B,DUSP2,DUSP4,DUSP5,DUSP6,DUSP8,ENPP1,EPHX2,HACD2,INPPL1,ITPK1,NUDT1,NUDT14,NUDT4,NUDT5,PALD1,PANK4,PLCB1,PLCD1,PLCD3,PLCG2,PPM1K,PPM1L,PPP1CB,PPP1R14B,PPP1R14C,PPP2R1B,PPP2R2B,PPP2R3A,PPP2R5B,PPP3CA,PPP5C,PRUNE1,PSPH,PTPN22,PTPRF,PTPRM,PTPRN,PXYLP1,RASA1,SACM1L,SET,SGPP2,SIRPA,SOCS3,SSH1,STYXL2,SYNJ1,TNS3,WBP11
Cell Cycle: G2/M DNA Damage Checkpoint Regulation	5.39	0.44	0.943	AURKA,BORA,BRCA1,CCNB1,CCNB2,CDC25B,CDC25C,CDC34,CDK1,CDKN1A,CHEK2,CKS1B,CKS2,GADD45A,KAT2B,PKMYT1,PLK1,PRKDC,SKP2,TOP2A,TP53,YWHAQ
Collagen degradation	5.36	0.41	3	ADAM10,COL10A1,COL11A1,COL12A1,COL14A1,COL18A1,COL1A1,COL1A2,COL2A1,COL4A1,COL4A2,COL4A4,COL5A1,COL5A2,COL5A3,COL6A1,COL6A2,COL6A3,COL8A1,COL8A2,CTSB,MMP11,MMP14,MMP15,MMP2
Ribonucleotide Reductase Signaling Pathway	5.34	0.302	1.131	ACTB,BIRC5,BRAF,CASP3,CCND1,CCNF,CDC34,CDK1,CDK2,CDK6,CDKN1A,CREB3,CREB3L1,CREB3L2,E2F1,E2F2,E2F4,E2F7,E2F8,EIF4EBP1,FOS,FOXM1,FOXO3,HGF,IL6,INS,IRS1,JUN,MAPK12,MAPK3,MET,MMP2,MYBL2,PARP1,PARP2,PARP8,PARP9,PIK3C2A,PIK3CB,PIK3R3,RB1,RRM1,SKP2,SMARCD3,SNAI1,SNAI2,SRC,STAT3,THBS1,TNKS,TP53,VEGFA
D-myo-inositol (1,4,5,6)-Tetrakisphosphate Biosynthesis	5.33	0.298	0.781	ALPL,ATP1A1,ATP1A2,CDC25B,CDC25C,DUSP1,DUSP10,DUSP11,DUSP13B,DUSP2,DUSP4,DUSP5,DUSP6,DUSP8,ENPP1,EPHX2,HACD2,INPPL1,ITPK1,NUDT1,NUDT14,NUDT4,NUDT5,PALD1,PANK4,PPM1K,PPM1L,PPP1CB,PPP1R14B,PPP1R14C,PPP2R1B,PPP2R2B,PPP2R3A,PPP2R5B,PPP3CA,PPP5C,PRUNE1,PSPH,PTPN22,PTPRF,PTPRM,PTPRN,PXYLP1,RASA1,SACM1L,SET,SGPP2,SIRPA,SOCS3,SSH1,STYXL2,SYNJ1,TNS3,WBP11
D-myo-inositol (3,4,5,6)-tetrakisphosphate Biosynthesis	5.33	0.298	0.781	ALPL,ATP1A1,ATP1A2,CDC25B,CDC25C,DUSP1,DUSP10,DUSP11,DUSP13B,DUSP2,DUSP4,DUSP5,DUSP6,DUSP8,ENPP1,EPHX2,HACD2,INPPL1,ITPK1,NUDT1,NUDT14,NUDT4,NUDT5,PALD1,PANK4,PPM1K,PPM1L,PPP1CB,PPP1R14B,PPP1R14C,PPP2R1B,PPP2R2B,PPP2R3A,PPP2R5B,PPP3CA,PPP5C,PRUNE1,PSPH,PTPN22,PTPRF,PTPRM,PTPRN,PXYLP1,RASA1,SACM1L,SET,SGPP2,SIRPA,SOCS3,SSH1,STYXL2,SYNJ1,TNS3,WBP11
p53 Signaling	5.33	0.35	-1.732	APAF1,BAX,BIRC5,BRCA1,CCND1,CCNG1,CDK2,CDKN1A,CHEK2,COQ8A,DRAM1,E2F1,GADD45A,GADD45B,GNL3,HDAC9,INS,IRS1,JUN,KAT2B,PCNA,PIDD1,PIK3C2A,PIK3CB,PIK3R3,PLAGL1,PML,PRKDC,RB1,SERPINE2,SNAI2,THBS1,TOPBP1,TP53,TP63
GP6 Signaling Pathway	5.32	0.326	1.897	ADAM10,Calm1 (includes others),COL10A1,COL11A1,COL12A1,COL18A1,COL1A1,COL1A2,COL24A1,COL2A1,COL4A1,COL4A2,COL4A4,COL5A1,COL5A2,COL5A3,COL6A1,COL6A2,COL6A3,COL8A1,COL8A2,FYN,GSK3A,INS,IRS1,ITGB3,LAMA4,LAMA5,LAMB1,LAMB2,LAMB3,LAMC2,LYN,PIK3C2A,PIK3CB,PIK3R3,PLCG2,PRKCA,PRKCD,RAP1B,SYK,VAV3
MSP-RON Signaling in Cancer Cells Pathway	5.3	0.317	2.722	ACTA2,BRAF,CCND1,CREB3,CREB3L1,CREB3L2,CSF2RB,ELF1,ELK3,ETS2,FLNA,FOS,IL3RA,INS,IRS1,ITGA6,ITGB1,JUN,LEF1,MAPK3,MET,MRAS,NFKBIA,PDGFC,PGF,PIK3C2A,PIK3CB,PIK3R3,PLAUR,PTK2B,RAF1,RAP1B,REL,RRAS,SMAD2,SOS2,SRC,STAT3,Tcf7,TRIM24,VEGFA,VEGFB,VEGFC,VEGFD,YWHAQ
3-phosphoinositide Biosynthesis	5.26	0.287	0.885	ALPL,ATP1A1,ATP1A2,CDC25B,CDC25C,DUSP1,DUSP10,DUSP11,DUSP13B,DUSP2,DUSP4,DUSP5,DUSP6,DUSP8,ENPP1,EPHX2,HACD2,INPPL1,INS,IRS1,ITPK1,NUDT1,NUDT14,NUDT4,NUDT5,PALD1,PANK4,PIK3C2A,PIK3CB,PIK3R3,PIP5K1A,PPM1K,PPM1L,PPP1CB,PPP1R14B,PPP1R14C,PPP2R1B,PPP2R2B,PPP2R3A,PPP2R5B,PPP3CA,PPP5C,PRUNE1,PSPH,PTPN22,PTPRF,PTPRM,PTPRN,PXYLP1,RASA1,SACM1L,SET,SGPP2,SIRPA,SOCS3,SSH1,STYXL2,SYNJ1,TNS3,WBP11
Elastic fibre formation	5.22	0.455	3.13	EFEMP2,EMILIN1,EMILIN2,FBLN5,FN1,ITGB1,ITGB3,ITGB6,LOX,LOXL1,LOXL2,LTBP1,LTBP2,LTBP3,MFAP2,MFAP3,MFAP5,TGFB1,TGFB2,TGFB3
Collagen chain trimerization	5.22	0.455	2.683	COL10A1,COL11A1,COL12A1,COL14A1,COL18A1,COL1A1,COL1A2,COL24A1,COL2A1,COL4A1,COL4A2,COL4A4,COL5A1,COL5A2,COL5A3,COL6A1,COL6A2,COL6A3,COL8A1,COL8A2
Integrin cell surface interactions	5.21	0.365	0.898	CD44,COL10A1,COL18A1,COL1A1,COL1A2,COL2A1,COL4A1,COL4A2,COL4A4,COL5A1,COL5A2,COL5A3,COL6A1,COL6A2,COL6A3,COL8A1,COL8A2,FN1,ITGA1,ITGA11,ITGA3,ITGA6,ITGA7,ITGB1,ITGB3,ITGB6,ITGB7,JAM2,SPP1,THBS1,VCAM1
Activin Inhibin Signaling Pathway	5.19	0.283	2.066	ABHD5,ACVR1,BAMBI,CCN2,CDKN1A,CEBPB,COL10A1,COL18A1,COL1A1,COL1A2,COL2A1,COL5A3,EGLN3,FBXO32,FOS,FOXO3,FST,FSTL3,IKBKG,IL18RAP,IL6,INHBA,INHBB,INS,IRS1,JUN,LEF1,LIMK1,LIMK2,MAF,MAP3K1,MAPK12,MAPK3,MAPK4,MAX,MMP2,NFATC1,NFKBIA,PAX3,PIK3C2A,PIK3CB,PIK3R3,PMEPA1,PPARG,PTGS2,SERPINE1,SKI,SKIL,SMAD1,SMAD2,SMAD7,SMAD8,SNAI1,SNAI2,STAT3,TGFB1,TGFB2,TGFB3,TGFBR3,TLR2,TNFRSF11B,TNFRSF1B
RAC Signaling	5.19	0.317	0.87	ANK1,ARPC5,ARPC5L,BAIAP2,CD44,CDK5R1,CFL2,ELK1,INS,IQGAP1,IQGAP3,IRS1,ITGA1,ITGA11,ITGA3,ITGA6,ITGA7,ITGB1,ITGB3,ITGB6,ITGB7,JUN,LIMK1,LIMK2,MAP3K1,MAPK3,MCF2L,MRAS,NCF2,NOX4,PAK1,PAK3,PARD3,PIK3C2A,PIK3CB,PIK3R3,PIP5K1A,PLD1,PTK2B,RAF1,RAP1B,REL,RRAS,SH3RF1
HIF1α Signaling	5.11	0.284	3.576	ADRA1B,BRAF,CAMK1D,CAMK2A,CDKN1A,CHP1,EDN1,EGLN1,EGLN3,EIF4EBP1,FGF2,HGF,HK2,HMOX1,HSPA14,HSPA2,HSPA9,IL6,IL6R,INS,IRS1,JUN,LDHB,MAPK3,MET,MMP11,MMP14,MMP15,MMP19,MMP2,MMP23B,MMP28,MRAS,NCF2,NOX4,PDGFB,PDGFC,PGF,PIK3C2A,PIK3CB,PIK3R3,PLCG2,PPP3CA,PRKCA,PRKCD,RAF1,RAN,RAP1B,RRAS,SAT2,SERPINE1,SLC2A1,STAT3,TGFB1,TGFB2,TP53,VEGFA,VEGFB,VEGFC,VEGFD
Role of JAK family kinases in IL-6-type Cytokine Signaling	4.98	0.367	1.671	ADAM10,BIRC5,CCND1,CEBPD,CLCF1,FOS,IL6,IL6R,IL6ST,IRF1,JAK1,JAK2,JUNB,MAPK12,MAPK3,PDGFC,PGF,SOCS3,STAT3,STAT5A,STAT5B,TGFB1,TGFB2,TGFB3,TIMP1,VEGFA,VEGFB,VEGFC,VEGFD
Aryl Hydrocarbon Receptor Signaling	4.97	0.302	-0.686	AHR,AHRR,ALDH1A1,ALDH1A3,ALDH3A1,ALDH3B1,APAF1,BAX,CCNA2,CCND1,CCNE1,CCNE2,CDK2,CDK6,CDKN1A,CHEK2,CTSD,CYP1A1,CYP1B1,DHFR,E2F1,FOS,GSTM1,GSTM3,GSTO1,HSPB2,IL6,JUN,MAPK3,MCM7,MGST3,NQO1,NR2F1,NRIP1,POLA1,RARA,RARG,RB1,RBL1,REL,SRC,TFDP1,TGFB1,TGFB2,TGFB3,TGM2,TP53,TRIP11
Semaphorin interactions	4.92	0.391	2.2	ARHGEF12,CDK5R1,DPYSL3,FYN,ITGA1,ITGB1,LIMK1,LIMK2,MET,MYH9,MYL9,NRP1,PAK1,PAK3,PLXNA2,PLXNA4,PLXNC1,PLXND1,RHOB,RRAS,SEMA3A,SEMA5A,SEMA6A,SEMA6D,SEMA7A
PTEN Signaling	4.9	0.305	-1	BCL2L11,BMPR1B,BMPR2,CASP3,CBL,CCND1,CDKN1A,CNKSR3,FGFR1,FGFR2,FGFR3,FGFR4,FOXO1,FOXO3,FOXO4,FOXO6,GSK3A,IKBKG,INPP5J,INPP5K,INPPL1,ITGA1,ITGA11,ITGA3,ITGA6,ITGA7,ITGB1,ITGB3,ITGB6,ITGB7,MAPK3,MRAS,PDGFRA,PDGFRB,PIK3CB,PIK3R3,PREX2,RAF1,RAP1B,REL,RRAS,SHC1,SOS2,SYNJ1,TGFBR2,TGFBR3
RAR Activation	4.9	0.244	1.872	ACTB,ACVR1,ADAM10,ADCY6,ADCY8,ADH1C,ALDH1A1,ALDH1A3,BMPR2,CAMK2A,CDKN1A,CLCF1,COL10A1,COL1A1,COL1A2,CRABP2,CREB3,CREB3L1,CREB3L2,CSF2RB,DHRS3,DHRS9,DUSP1,ENPP1,FABP5,FICD,FOS,GATA4,GATA6,GDPD1,GNA14,GNAQ,IL15,IL3RA,IL6,INS,IRS1,JAK2,JUN,KAT2B,KLF2,LAMB1,MAP3K1,MAPK12,MAPK3,MMP11,MMP2,MYOD1,NFATC1,NR2F1,NRIP1,PARP1,PDE10A,PDE3B,PDE4A,PDE4B,PDE7B,PDE8A,PIK3C2A,PIK3CB,PIK3R3,PITX2,PLAU,PML,PPARG,PRK…
TGF-β Signaling	4.87	0.344	1.095	ACVR1,BMPR1B,BMPR2,FOS,INHBA,INHBB,JUN,MAPK12,MAPK3,MRAS,PITX2,PMEPA1,RAF1,RAP1B,RRAS,RUNX2,SERPINE1,SKI,SMAD1,SMAD2,SMAD6,SMAD7,SMAD8,SMURF1,SMURF2,SOS2,TGFB1,TGFB2,TGFB3,TGFBR2,TGIF1,VDR,ZNF423
Cell junction organization	4.86	0.348	2.121	ACTB,ACTG1,ACTN1,AFDN,CADM1,CDH11,CDH15,CDH18,CDH24,CDH6,CLDN12,CLDN15,CLDN23,CTNND1,FBLIM1,FERMT2,FLNA,FLNC,ITGA6,ITGB1,JUP,KRT14,LAMB3,LAMC2,LIMS1,LIMS2,NECTIN2,PALS1,PARD3,PARVB,PXN,RSU1
Docosahexaenoic Acid (DHA) Signaling	4.86	0.27	3.054	ADAM10,ADCY6,ADCY8,APAF1,APH1B,BAX,BDNF,BID,BRAF,CASP3,CAT,CCND1,CREB3,CREB3L1,CREB3L2,EIF2AK3,FABP4,FABP5,FABP7,FGF2,FOXO1,GNAQ,GSK3A,HGF,HMOX1,INS,IRS1,MAPK3,MFSD2A,NOTUM,OSGIN1,PDGFB,PIK3C2A,PIK3CB,PIK3R3,PLA2G12A,PLA2G2E,PLA2G4A,PLB1,PLCB1,PLCD1,PLCD3,PLCG2,PLCL1,PLCL2,PRKAA1,PRKAB2,PRKACB,PRKAG3,PRKAR2B,PRKCA,PRKCD,PTGS2,RAF1,REL,SERPINF1,SPTBN2,STXBP1,STXBP2,SYNJ1,SYT1,SYT13,SYT17,TGFB1,TGF…
IL-7 Signaling Pathway	4.86	0.362	0.209	BAX,BCL6,CCND1,CDK2,FOXO1,FOXO3,FOXO4,FOXO6,FYN,GSK3A,HGF,INS,IRS1,JAK1,JAK3,JUN,LYN,MAPK12,MAPK3,MET,NFATC1,PIK3C2A,PIK3CB,PIK3R3,SHC1,SLC2A1,SOS2,STAT5A,STAT5B
Ferroptosis Signaling Pathway	4.75	0.313	3.162	ACACA,ACSL4,ALOX5,ANGPTL4,Arf2,ARF6,BID,BRAF,CDKN1A,CTH,CTSB,EIF2AK3,EMP1,FANCD2,FDFT1,G3BP1,GCH1,H2AX,H2AZ1,H2AZ2,H2BC10,HMGCR,HMOX1,LPCAT3,MAPK3,MRAS,NOX4,PRKAA1,PRKAB2,PRKAG3,RAF1,RAP1B,RB1,RBL1,RRAS,SLC39A14,SLC7A11,STAT3,STEAP3,TFRC,TP53
IL-8 Signaling	4.73	0.278	3.221	ANGPT1,BAX,BRAF,CCND1,EIF4EBP1,FOS,GNA14,GNAO1,GNAQ,GNB4,GNG2,HBEGF,HMOX1,IKBKG,INS,IQGAP1,IRAK2,IRAK4,IRS1,ITGB3,JUN,LIMK1,LIMK2,MAPK12,MAPK3,MMP2,MRAS,MYL9,NCF2,NFKBIA,NFKBIE,NOX4,PDGFC,PGF,PIK3C2A,PIK3CB,PIK3R3,PLD1,PLD3,PRKCA,PRKCD,PTGS2,PTK2B,RAF1,RAP1B,RHOB,RHOBTB2,RHOD,RHOJ,RHOQ,RHOU,RND3,RRAS,SRC,VCAM1,VEGFA,VEGFB,VEGFC,VEGFD
Tight Junction Signaling	4.73	0.289	#NUM!	ACTA2,ACTB,ACTC1,ACTG1,ACTG2,AFDN,CLDN12,CLDN15,CLDN23,CNKSR3,CPSF4,CSTF2,F2RL2,FOS,GOSR1,IGSF5,JAM2,JUN,MYH3,MYH4,MYH6,MYH7,MYH8,MYH9,MYL1,MYL4,MYL9,MYO10,MYO1H,NECTIN2,PALS1,PPM1L,PPP2R1B,PPP2R2B,PPP2R3A,PPP2R5B,PRKACB,PRKAR2B,RAB13,REL,SAFB,SMURF1,TGFB1,TGFB2,TGFB3,TGFBR2,TJP1,TJP2,TNFRSF11B,TNFRSF1B,VCL,YBX3
Zymosterol Biosynthesis	4.71	1	1.633	CYP51A1,HSD17B7,LBR,MSMO1,NSDHL,TM7SF2
Small Cell Lung Cancer Signaling	4.66	0.337	0.277	APAF1,BID,CCND1,CCNE1,CCNE2,CDK2,CDK6,CKS1B,CYC1,E2F1,E2F2,E2F4,HDAC4,HDAC5,HDAC9,IKBKG,INS,IRS1,MAX,NFKBIA,NFKBIE,PA2G4,PIK3C2A,PIK3CB,PIK3R3,PTGS2,RB1,RBL1,REL,SKP2,SUV39H1,TFDP1,TP53
Serine biosynthesis	4.66	0.875	1.134	PSAT1,PSPH,SERINC1,SERINC2,SERINC3,SERINC5,SRR
Coronavirus Pathogenesis Pathway	4.65	0.279	3.311	BAX,BCL2L11,CASP3,CCND1,CCNE1,CCNE2,CDK2,E2F1,E2F2,E2F4,E2F7,E2F8,EEF1A2,EIF2AK3,ELK1,FOS,HDAC4,HDAC5,HDAC9,IFNAR2,IL17RA,IL6,JAK1,JUN,MAPK12,MAPK3,NFKBIA,NFKBIE,NPC1,NPM1,PA2G4,PTGS2,RB1,RBL1,REL,RIGI,RPS12,RPS13,RPS15A,RPS16,RPS19,RPS25,RPS27A,RPS27L,RPS3,RPS8,SERPINE1,STAT3,STING1,SUV39H1,TFDP1,TGFB1,TGFBR2,TICAM1,TNPO1,TP53,ZC3HAV1
Degradation of the extracellular matrix	4.65	0.379	1	ADAM10,ADAM15,ADAMTS1,ADAMTS16,ADAMTS4,ADAMTS5,BMP1,CASP3,CD44,CTSV,DCN,FN1,LAMA5,LAMB1,LAMB3,LAMC2,MMP11,MMP14,MMP15,MMP19,MMP2,NID1,OPTC,SCUBE3,SPP1
Fcγ Receptor-mediated Phagocytosis in Macrophages and Monocytes	4.65	0.34	1.414	ACTA2,ACTB,ACTC1,ACTG1,ACTG2,ARF6,ARPC5,ARPC5L,CBL,EZR,FCGR3A/FCGR3B,FYN,GAB2,HMOX1,LYN,MAPK3,MYO5A,PAK1,PIK3R3,PIP5K1A,PLD1,PLD3,PRKCA,PRKCD,PTK2B,PXN,RAB11A,SRC,SYK,TLN2,VAV3,YES1
Regulation of Actin-based Motility by Rho	4.64	0.322	0.756	ACTA2,ACTB,ACTC1,ACTG2,ARPC5,ARPC5L,BAIAP2,GSN,ITGA1,ITGA11,ITGA3,ITGA6,ITGA7,ITGB1,ITGB3,ITGB6,ITGB7,LIMK1,MYL1,MYL10,MYL11,MYL12A,MYL4,MYL9,PAK1,PAK3,PIP5K1A,PPP1CB,Ppp1r12b,RHOB,RHOBTB2,RHOD,RHOJ,RHOQ,RHOU,RND3,WIPF1
Transcriptional regulation by RUNX2	4.64	0.412	0.447	BAX,CCNB1,CCND1,CDK1,CDKN1A,COL1A1,HDAC4,HEY1,LGALS3,MAF,MAPK3,RB1,RUNX2,SATB2,SMAD1,SMAD6,SOX9,SP7,SRC,YES1,ZNF521
Iron homeostasis signaling pathway	4.61	0.307	#NUM!	ATP6AP2,ATP6V0A1,ATP6V0D1,ATP6V0E1,ATP6V0E2,ATP6V1G1,BMP1,BMPR1B,BMPR2,CD163,CDC34,CIAO2A,CP,EPAS1,ERFE,FXN,HBA1/HBA2,HJV,HMOX1,HP,HSPA9,IL6,IL6R,JAK1,JAK2,JAK3,LRP1,MAPK3,PDGFB,PDGFRA,PDGFRB,SKP2,SLC25A37,SLC39A14,SLC40A1,SMAD1,SMAD2,STAT3,STAT5A,STAT5B,STEAP3,TFRC
Interleukin-3, Interleukin-5 and GM-CSF signaling	4.59	0.4	1.706	BLNK,CBL,CSF2RB,FYN,GAB2,IL3RA,INPP5J,INPP5K,INPPL1,JAK1,JAK2,JAK3,LYN,PIK3CB,PIK3R3,RPS27A,SHC1,STAT5A,STAT5B,SYK,SYNJ1,YES1
Sumoylation Pathway	4.58	0.33	1.134	ARHGDIB,CBX4,DNMT3A,FOS,JUN,MAP3K5,MAPK12,MYB,NFKBIA,PCNA,PML,RAN,RANGAP1,RCC1,RFC1,RFC2,RFC3,RFC4,RFC5,RHOB,RHOBTB2,RHOD,RHOJ,RHOQ,RHOU,RND3,RPA1,SAE1,SENP5,SENP6,SENP7,SERBP1,SLC19A1,TP53
Prostate Cancer Signaling	4.55	0.319	#NUM!	CCND1,CCNE1,CCNE2,CDK2,CDKN1A,CREB3,CREB3L1,CREB3L2,E2F1,E2F2,E2F4,FOXO1,HDAC4,HDAC5,HDAC9,INS,IRS1,LEF1,MAPK3,MRAS,NFKBIA,NFKBIE,PA2G4,PIK3C2A,PIK3CB,PIK3R3,RAF1,RAP1B,RB1,RBL1,REL,RRAS,SOS2,SRD5A1,SUV39H1,TFDP1,TP53
Bladder Cancer Signaling	4.55	0.319	1.265	CCND1,CDKN1A,E2F1,E2F2,E2F4,FGF11,FGF2,FGF7,FGFR3,HDAC4,HDAC5,HDAC9,MAPK3,MMP11,MMP14,MMP15,MMP19,MMP2,MMP23B,MMP28,MRAS,PA2G4,PDGFC,PGF,RAF1,RAP1B,RB1,RBL1,RRAS,SUV39H1,TFDP1,THBS1,TP53,VEGFA,VEGFB,VEGFC,VEGFD
IL-17A Signaling in Fibroblasts	4.52	0.345	3.286	ACTA2,ARID5A,CEBPB,CEBPD,COL10A1,COL18A1,COL1A1,COL1A2,COL2A1,COL5A3,FN1,FOS,IKBKG,IL17RA,IL17RC,IL6,JAK2,JUN,LOX,MAPK12,MAPK3,NFKBIA,NFKBIE,P4HA2,P4HA3,PRKCA,REL,STAT3,TGFB1,VCAM1
L1CAM interactions	4.51	0.312	0.48	ACTB,ACTG1,ALCAM,ANK1,Ank2,ANK3,AP2A1,CLTC,DLG3,DLG4,DNM1,DNM3,EPHB2,EZR,FGFR1,ITGA1,ITGB1,ITGB3,KIF4A,LAMA5,LAMB1,MAPK3,NCAM1,NRP1,NUMB,PAK1,SCN10A,SCN1B,SCN5A,SCN7A,SPTBN2,SRC,TUBA1A,TUBA1B,TUBA1C,TUBA4A,TUBB3,TUBB4B,TUBB6
Activation of gene expression by SREBF (SREBP)	4.5	0.439	3.771	CHD9,CYP51A1,ELOVL6,FASN,FDFT1,FDPS,HMGCR,HMGCS1,IDI1,LSS,MVD,MVK,PMVK,SC5D,SCD,SMARCD3,SQLE,TM7SF2
WNT/β-catenin Signaling	4.5	0.287	-0.447	ACVR1,APC2,AXIN2,BMPR2,CCND1,CD44,CSNK1G3,FRZB,FZD1,FZD4,FZD5,FZD6,FZD7,GNAO1,GNAQ,GSK3A,JUN,KREMEN1,LEF1,LRP1,LRP6,PPM1L,PPP2R1B,PPP2R2B,PPP2R3A,PPP2R5B,RARA,RARG,RPS27A,RUVBL2,SFRP2,SFRP4,SOX8,SOX9,SRC,Tcf7,TGFB1,TGFB2,TGFB3,TGFBR2,TGFBR3,TLE1,TLE4,TP53,WNT10A,WNT10B,WNT11,WNT2,WNT4,WNT9A
Clathrin-mediated endocytosis	4.46	0.308	2.214	AAK1,ACTB,ACTG1,ADRB2,AP2A1,Ap2b1,AREG,ARF6,ARFGAP1,ARPC5,ARRB1,BIN1,CBL,CLTC,DAB2,DNM1,DNM3,EPN2,EREG,FZD4,HBEGF,HIP1,HIP1R,ITSN1,LDLR,PACSIN2,PIK3C2A,RAB5A,RPS27A,SH3GL3,SH3KBP1,SNAP91,SNX18,STAM,STON1,STON2,SYNJ1,SYT1,TFRC,VAMP8
TR/RXR Activation	4.46	0.308	0.973	ACACA,ATP2A1,CCNA2,CCND1,CDK2,COL6A3,DAPK2,DIO2,FASN,FOXM1,HP,INS,IRS1,ITGB3,KLF9,LDLR,MBP,ME1,MYH6,MYH7,PCNA,PDE3B,PDGFC,PFKP,PGF,PIK3C2A,PIK3CB,PIK3R3,PINK1,PPARG,RAB3B,SLC2A1,SRC,STRBP,THRA,UCP2,VEGFA,VEGFB,VEGFC,VEGFD
Role of NANOG in Mammalian Embryonic Stem Cell Pluripotency	4.43	0.31	3.153	ACVR1,APC2,BMP1,BMPR1B,BMPR2,FZD1,FZD4,FZD5,FZD6,FZD7,GATA4,GATA6,IL6ST,INS,IRS1,JAK1,JAK2,JAK3,MAPK3,MRAS,PIK3C2A,PIK3CB,PIK3R3,RAF1,RAP1B,RIF1,RRAS,SHC1,SMAD1,SMAD8,SOS2,STAT3,TP53,WNT10A,WNT10B,WNT11,WNT2,WNT4,WNT9A
MicroRNA Biogenesis Signaling Pathway	4.42	0.28	-2.1	BRCA1,DBR1,DIS3,EXOSC2,EXOSC3,EXOSC5,EXOSC7,EXOSC8,FGF2,HGF,HMOX1,HNRNPA2B1,HNRNPD,INS,IRS1,MAPK12,MAPK3,MRAS,MTCL1,NDC1,NUP107,NUP133,NUP155,NUP160,NUP205,NUP35,NUP37,NUP43,NUP50,NUP54,NUP62,NUP85,PDGFB,PIK3C2A,PIK3CB,PIK3R3,POLR2E,POLR3D,QKI,RAN,RAP1B,RRAS,SMAD1,SMAD2,SMAD8,SRSF3,TARBP2,TGFB1,TGFB2,TGFB3,TP53,TUT7,VEGFA
Cell Cycle Regulation by BTG Family Proteins	4.41	0.447	-2.111	BTG2,CCND1,CCNE1,CCNE2,CDK2,E2F1,E2F2,E2F4,E2F7,E2F8,PPM1L,PPP2R1B,PPP2R2B,PPP2R3A,PPP2R5B,PRMT1,RB1
Gα12/13 Signaling	4.41	0.304	0.164	CDH11,CDH15,CDH18,CDH19,CDH23,CDH24,CDH6,ELK1,F2RL2,IKBKG,INS,IRS1,JUN,LPAR1,LPAR4,MAP3K1,MAP3K5,MAPK12,MAPK3,MEF2A,MRAS,MYL1,MYL10,MYL11,MYL12A,MYL4,MYL9,NFKBIA,NFKBIE,PIK3C2A,PIK3CB,PIK3R3,PTK2B,PXN,RAF1,RAP1B,RASA1,REL,RRAS,SRC,VAV3
Breast Cancer Regulation by Stathmin1	4.4	0.227	4.314	ACKR3,ADGRA1,ADGRA2,ADGRA3,ADGRE5,ADGRF4,ADGRF5,ADGRG1,ADGRG2,ADGRG3,ADGRG5,ADGRG6,ADGRL1,ADORA2A,ADORA2B,ADRA1B,ADRA1D,ADRA2A,ADRB2,APLNR,ARHGEF12,ARHGEF17,ARHGEF19,ARHGEF5,AURKA,AURKB,AVPR1A,BDKRB1,BDKRB2,C3AR1,CALCRL,CAMK1D,CAMK2A,CCND1,CDK1,CDK2,CDK6,CREB3,CREB3L1,CREB3L2,CXCR6,E2F1,E2F2,E2F4,E2F7,E2F8,EDNRA,F2RL2,FGF2,FOXM1,FZD1,FZD4,FZD5,FZD6,FZD7,GNAQ,GNB4,GNG2,GPER1,GPR107,GPR137,GPR137C,…
JAK/STAT Signaling	4.4	0.345	2.502	CDKN1A,CEBPB,CISH,FOS,GNAQ,IL6,INS,IRS1,JAK1,JAK2,JAK3,JUN,MAPK3,MRAS,PIAS2,PIK3C2A,PIK3CB,PIK3R3,RAF1,RAP1B,REL,RRAS,SHC1,SOCS2,SOCS3,SOS2,STAT3,STAT5A,STAT5B
Thrombin Signaling	4.37	0.269	3.363	ADCY6,ADCY8,ARHGEF10L,ARHGEF12,ARHGEF17,ARHGEF19,ARHGEF25,ARHGEF28,ARHGEF33,ARHGEF39,ARHGEF5,CAMK1D,CAMK2A,ELK1,F2RL2,GATA3,GATA4,GATA6,GNA14,GNAO1,GNAQ,GNB4,GNG2,INS,IRS1,MAPK12,MAPK3,MRAS,MYL1,MYL10,MYL11,MYL12A,MYL4,MYL9,NOTUM,PIK3C2A,PIK3CB,PIK3R3,PLCB1,PLCD1,PLCD3,PLCG2,PLCL1,PLCL2,PPP1CB,Ppp1r12b,PRKCA,PRKCD,RAF1,RAP1B,REL,RHOB,RHOBTB2,RHOD,RHOJ,RHOQ,RHOU,RND3,RRAS,SHC1,SRC
VEGF Signaling	4.36	0.327	1.095	ACTA2,ACTB,ACTC1,ACTG1,ACTG2,ACTN1,Actn3,FOXO1,FOXO3,INS,IRS1,MAPK3,MRAS,PDGFC,PGF,PIK3C2A,PIK3CB,PIK3R3,PLCG2,PRKCA,PTK2B,PXN,RAF1,RAP1B,RRAS,SHC1,SOS2,SRC,VCL,VEGFA,VEGFB,VEGFC,VEGFD
Apelin Cardiomyocyte Signaling Pathway	4.36	0.327	1.616	APLN,APLNR,ATP2A1,ATP2A2,CAT,INS,IRS1,MAPK12,MAPK3,MAPK4,MYL1,MYL10,MYL11,MYL12A,MYL4,MYL9,NOTUM,PIK3C2A,PIK3CB,PIK3R3,PLCB1,PLCD1,PLCD3,PLCG2,PLCL1,PLCL2,PRKCA,PRKCD,SLC8A1,SLC9A1,SLC9A2,SLC9A6,TGFB1
Semaphorin Signaling in Neurons	4.29	0.377	#NUM!	ARHGAP1,ARHGEF12,CFL2,DPYSL3,FYN,ITGB1,LIMK1,LIMK2,MAPK3,MET,NRP1,PAK1,PAK3,PLXNA2,RHOB,RHOBTB2,RHOD,RHOJ,RHOQ,RHOU,RND3,SEMA3A,SEMA7A
IGF-1 Signaling	4.29	0.321	2.858	CCN1,CCN2,ELK1,FOS,FOXO1,FOXO3,IGFBP2,IGFBP4,IGFBP5,IGFBP7,INS,IRS1,IRS2,JAK1,JAK2,JUN,MAPK3,MRAS,PIK3C2A,PIK3CB,PIK3R3,PRKACB,PRKAR2B,PXN,RAF1,RAP1B,RASA1,RRAS,SHC1,SOCS2,SOCS3,SOS2,STAT3,YWHAQ
IL-3 Signaling	4.28	0.346	2.502	CHP1,CSF2RB,ELK1,FOS,FOXO1,GAB2,IL3RA,INS,IRS1,JAK1,JAK2,JUN,MAPK3,MRAS,PAK1,PIK3C2A,PIK3CB,PIK3R3,PPP3CA,PRKCA,PRKCD,RAF1,RAP1B,RRAS,SHC1,STAT3,STAT5A,STAT5B
Cellular Effects of Sildenafil (Viagra)	4.27	0.293	#NUM!	ACTA2,ACTB,ACTC1,ACTG1,ACTG2,ADCY6,ADCY8,CACNB3,CACNG1,CACNG7,Calm1 (includes others),KCNN4,MYH3,MYH4,MYH6,MYH7,MYH8,MYH9,MYL1,MYL10,MYL11,MYL12A,MYL4,MYL9,MYO10,MYO1H,NOTUM,NPR2,PABPC4,PDE3B,PDE4A,PDE4B,PLCB1,PLCD1,PLCD3,PLCG2,PLCL1,PLCL2,PPP1CB,Ppp1r12b,PRKACB,PRKAR2B,PRKG1,PRKG2
Interleukin-2 family signaling	4.27	0.413	1.606	CSF2RB,GAB2,HAVCR2,IL3RA,INPP5J,INPP5K,INPPL1,JAK1,JAK2,JAK3,PIK3CB,PIK3R3,PTK2B,SHC1,STAT3,STAT5A,STAT5B,SYK,SYNJ1
Signaling by Leptin	4.27	0.727	-0.707	IRS1,IRS2,JAK2,SH2B1,SOCS3,STAT3,STAT5A,STAT5B
Purine Nucleotides De Novo Biosynthesis II	4.27	0.727	-2.828	ADSL,ATIC,GART,GMPS,IMPDH2,PAICS,PFAS,PPAT
G-Protein Coupled Receptor Signaling	4.25	0.22	3.266	ACKR3,ADCY6,ADCY8,ADGRA1,ADGRA2,ADGRA3,ADGRE5,ADGRF4,ADGRF5,ADGRG1,ADGRG2,ADGRG3,ADGRG5,ADGRG6,ADGRL1,ADORA2A,ADORA2B,ADRA1B,ADRA1D,ADRA2A,ADRB2,AMOT,APLNR,ARRB1,AVPR1A,BDKRB1,BDKRB2,BRAF,C3AR1,CALCRL,Calm1 (includes others),CAMK2A,CCND1,CHP1,CREB3,CREB3L1,CREB3L2,CXCR6,DUSP1,DUSP4,DUSP6,EDNRA,ENPP1,F2RL2,FICD,FOS,FOXO1,FOXO3,FOXO4,FOXO6,FYN,FZD1,FZD4,FZD5,FZD6,FZD7,GDPD1,GNA14,GNAO1,GNAQ,GNB4,GN…
FAT10 Cancer Signaling Pathway	4.23	0.4	3.3	ACKR3,ACVR1,BMPR2,IKBKG,IL6,MAD2L1,NFKBIA,NFKBIE,PCNA,REL,SMAD2,STAT3,TGFB1,TGFB2,TGFB3,TGFBR2,TGFBR3,TNFRSF11B,TNFRSF1B,TP53
Calcium Signaling	4.22	0.268	0.186	ACTA2,ACTC1,ASPH,ATP2A1,ATP2A2,ATP2B4,ATP2C1,CACNB3,CACNG1,CACNG7,Calm1 (includes others),CAMK1D,CAMK2A,CAMKK1,CASQ2,CHP1,CHRNA1,CHRNB1,CHRND,CHRNG,CREB3,CREB3L1,CREB3L2,GRIN2D,HDAC4,HDAC5,HDAC9,MAPK3,MEF2A,MYH3,MYH4,MYH6,MYH7,MYH8,MYH9,MYL1,MYL4,MYL9,MYO10,MYO1H,NFATC1,PPP3CA,PRKACB,PRKAR2B,RAP1B,RYR1,SLC8A1,SLC8B1,TNNC1,TNNI2,TNNI3,TNNT1,TNNT2,TNNT3,TP63,Tpm2,TRDN,TRPC1,TRPV6
NER (Nucleotide Excision Repair, Enhanced Pathway)	4.2	0.333	-3.962	CHAF1A,CHAF1B,DNA2,ERCC1,HMGN1,LIG1,LIG3,PCNA,POLA1,POLA2,POLD1,POLD2,POLD3,POLE,POLE2,POLE3,POLR2E,PRIM1,PRIM2,RFC1,RFC2,RFC3,RFC4,RFC5,RPA1,RPA2,RPA3,SLC19A1,TOP2A,XRCC1
Virus Entry via Endocytic Pathways	4.19	0.308	#NUM!	ACTA2,ACTB,ACTC1,ACTG1,ACTG2,AP1B1,AP1G1,AP1M2,AP1S3,AP2A1,Ap2b1,CAV1,CLTC,DNM1,FLNA,FLNC,FYN,INS,IRS1,ITGB1,ITGB3,ITGB6,ITGB7,ITSN1,MR1,MRAS,PIK3C2A,PIK3CB,PIK3R3,PLCG2,PRKCA,PRKCD,RAP1B,RRAS,SRC,TFRC,ZBTB12
14-3-3-mediated Signaling	4.18	0.302	2.353	BAX,CBL,ELK1,FOS,FOXO1,GSK3A,INS,IRS1,JUN,MAP3K5,MAPK12,MAPK3,MRAS,NOTUM,PIK3C2A,PIK3CB,PIK3R3,PLCB1,PLCD1,PLCD3,PLCG2,PLCL1,PLCL2,PRKCA,PRKCD,RAF1,RAP1B,RRAS,SRC,STK11,TUBA1A,TUBA1B,TUBA1C,TUBA4A,TUBB3,TUBB4B,TUBB6,TUBG1,YWHAQ
Signaling by BMP	4.12	0.5	3.051	BMPR1B,BMPR2,FSTL1,GREM2,NOG,SKI,SMAD1,SMAD6,SMAD7,SMAD8,SMURF1,SMURF2,ZFYVE16
Interleukin-15 signaling	4.11	0.643	1.667	GAB2,IL15,JAK1,JAK3,SHC1,SOS2,STAT3,STAT5A,STAT5B
DNA Double-Strand Break Repair by Homologous Recombination	4.11	0.643	#NUM!	BRCA1,BRCA2,GEN1,LIG1,MRE11,POLA1,RAD50,RAD51,RPA1
DNA Double-Strand Break Repair by Non-Homologous End Joining	4.11	0.643	#NUM!	LIG3,MRE11,PARP1,PRKDC,RAD50,WRN,XRCC1,XRCC5,XRCC6
Mevalonate Pathway I	4.11	0.643	2.121	ACAA2,ACAT1,ACAT2,HMGCR,HMGCS1,IDI1,MVD,MVK,PMVK
Transport of inorganic cations/anions and amino acids/oligopeptides	4.08	0.317	2.611	AHCYL2,SLC12A2,SLC12A7,SLC15A3,SLC1A3,SLC1A4,SLC1A6,SLC20A1,SLC20A2,SLC24A3,SLC25A10,SLC25A29,SLC26A2,SLC26A7,SLC36A4,SLC38A2,SLC38A4,SLC43A2,SLC4A2,SLC4A3,SLC4A7,SLC6A12,SLC6A6,SLC7A11,SLC7A2,SLC7A5,SLC7A7,SLC8A1,SLC8B1,SLC9A1,SLC9A2,SLC9A6,SLC9A9
Folate Transformations I	4.07	0.778	-1.89	MTHFD1,MTHFD1L,MTHFD2,MTHFR,MTR,SHMT1,SHMT2
STAT3 Pathway	4.05	0.296	2.556	BMPR1B,BMPR2,CDKN1A,CISH,CSF2RB,FGF2,FGFR1,FGFR2,FGFR3,FGFR4,HGF,IL12RB1,IL13RA2,IL17RA,IL17RC,IL17RD,IL18RAP,IL3RA,IL4R,IL6R,IL6ST,JAK2,MAPK12,MAPK3,MRAS,PDGFB,PDGFRA,PDGFRB,RAF1,RAP1B,RRAS,SOCS2,SOCS3,SRC,STAT3,TGFB1,TGFB2,TGFBR2,TGFBR3,VEGFA
ERB2-ERBB3 Signaling	4.03	0.358	0.853	CCND1,ELK1,ERBB3,ETV4,FOXO1,GSK3A,INS,IRS1,JAK3,JUN,MAPK3,MRAS,Nrg1,PIK3C2A,PIK3CB,PIK3R3,RAF1,RAP1B,RRAS,SHC1,SOS2,STAT3,STAT5A,STAT5B
Paxillin Signaling	4.02	0.312	1.569	ACTA2,ACTB,ACTC1,ACTG1,ACTG2,ACTN1,Actn3,ARF6,INS,IRS1,ITGA1,ITGA11,ITGA3,ITGA6,ITGA7,ITGB1,ITGB3,ITGB6,ITGB7,MAPK12,MRAS,PAK1,PAK3,PIK3C2A,PIK3CB,PIK3R3,PTK2B,PXN,RAP1B,RRAS,SOS2,SRC,TLN2,VCL
Gap Junction Signaling	4	0.27	#NUM!	ACTA2,ACTB,ACTC1,ACTG1,ACTG2,ADCY6,ADCY8,CAV1,CSNK1G3,CTH,GJA3,GJB3,GJC1,GNAQ,HTR2A,INS,IRS1,LPAR1,MAPK3,MRAS,NOTUM,NPR2,NPR3,PIK3C2A,PIK3CB,PIK3R3,PLCB1,PLCD1,PLCD3,PLCG2,PLCL1,PLCL2,PPP3CA,PRKACB,PRKAR2B,PRKCA,PRKCD,PRKG1,PRKG2,RAF1,RAP1B,RRAS,SOS2,SRC,TJP1,TJP2,TUBA1A,TUBA1B,TUBA1C,TUBA4A,TUBB3,TUBB4B,TUBB6,TUBG1
Sirtuin Signaling Pathway	3.98	0.25	0.405	ACADL,ACLY,ACSS2,ADAM10,ATG14,ATG4D,ATG9A,ATG9B,ATP5PB,BAX,BCL2L11,BMAL1,CLOCK,CYC1,DUSP6,E2F1,EPAS1,FOXO1,FOXO3,FOXO4,GABARAP,GABARAPL1,GADD45A,GADD45B,GOT2,H1-0,JUN,LDHB,MAP1LC3A,MAP1LC3B,MAPK12,MAPK3,MAPK4,NAMPT,NDRG1,NDUFA5,NDUFB9,NDUFS7,NQO1,PARP1,PCK2,PFKFB3,PGAM2,POLR1A,POLR1C,POLR3D,PPARG,PPID,PPIF,PRKAA1,PRKDC,RBBP8,REL,SDHD,SLC25A5,SLC2A1,STAT3,STK11,SUV39H1,TIMM13,TIMM44,TIMM50,TOMM40,…
IL-15 Production	3.94	0.301	2	AXL,CSF1R,DDR1,DSTYK,DYRK3,EPHA1,EPHB2,EPHB3,EPHB4,ERBB3,FGFR1,FGFR2,FGFR3,FGFR4,FRK,FYN,IL15,IL6,IRF1,JAK1,JAK2,JAK3,LYN,MERTK,MET,MUSK,PDGFRA,PDGFRB,PTK2B,PTK7,REL,RET,SRC,STYK1,SYK,TYRO3,YES1
Salvage Pathways of Pyrimidine Ribonucleotides	3.93	0.32	-0.898	AK1,AK4,APOBEC1,APOBEC2,BRAF,CDA,CDK1,CDK18,CDK2,CDK6,CMPK1,DMPK,GRK5,HIPK1,LIMK1,LIMK2,MAP3K8,MAPK3,NEK2,NME1,NME6,PAK1,PAK3,PKN1,PLK1,PRKAA1,PRKCD,SGK1,TTK,UCK2,UPP1
Apelin Liver Signaling Pathway	3.9	0.481	1.387	APLN,APLNR,COL10A1,COL18A1,COL1A1,COL1A2,COL2A1,COL5A3,EDN1,GSK3A,IRS1,MAPK12,PDGFRB
Mouse Embryonic Stem Cell Pluripotency	3.9	0.311	3.772	APC2,BMPR2,FZD1,FZD4,FZD5,FZD6,FZD7,ID1,ID2,ID3,ID4,IL6ST,INS,IRS1,JAK1,JAK2,JAK3,LEF1,MAPK12,MAPK3,MRAS,PIK3C2A,PIK3CB,PIK3R3,RAF1,RAP1B,RRAS,SMAD1,SMAD8,SOS2,STAT3,Tcf7,TP53
Gap junction trafficking and regulation	3.88	0.441	0.775	ACTB,ACTG1,CLTC,DAB2,DNM1,MYO6,SRC,TJP1,TUBA1A,TUBA1B,TUBA1C,TUBA4A,TUBB3,TUBB4B,TUBB6
Aldosterone Signaling in Epithelial Cells	3.87	0.276	2.4	AHCY,CCDC51,CRYAB,DNAJB14,DNAJB2,DNAJC15,DNAJC2,DNAJC21,DNAJC24,DNAJC25,DNAJC3,DNAJC9,DUSP1,HSPA12A,HSPA14,HSPA2,HSPA4L,HSPA9,HSPB2,HSPB6,HSPD1,HSPE1,HSPH1,IFT25,INS,IRS1,KCNMB4,MAPK3,NOTUM,PIK3C2A,PIK3CB,PIK3R3,PIP5K1A,PLCB1,PLCD1,PLCD3,PLCG2,PLCL1,PLCL2,PRKCA,PRKCD,RAF1,Sacs,SASS6,SGK1,SLC12A2,SLC9A1,SOS2
Growth hormone receptor signaling	3.84	0.5	-0.577	CISH,IRS1,IRS2,JAK2,LYN,MAPK3,SH2B1,SOCS2,SOCS3,STAT3,STAT5A,STAT5B
Fanconi Anemia Pathway	3.81	0.421	-4	CENPS/CENPS-CORT,EME1,ERCC1,FAAP24,FANCA,FANCB,FANCD2,FANCF,FANCI,FANCM,RPA1,RPA2,RPA3,RPS27A,UBE2T,USP1
Interleukin-7 signaling	3.79	0.524	1.667	CISH,HGF,IRS1,IRS2,JAK1,JAK3,PIK3R3,SOCS2,STAT3,STAT5A,STAT5B
Regulation of Cellular Mechanics by Calpain Protease	3.79	0.322	1.941	ACTN1,Actn3,CAPN6,CCNA2,CCND1,CCNE1,CCNE2,CDK1,CDK2,CDK6,EZR,ITGA1,ITGA11,ITGA3,ITGA6,ITGA7,ITGB1,ITGB3,ITGB6,ITGB7,MAPK3,MRAS,PXN,RAP1B,RB1,RRAS,SRC,TLN2,VCL
Signaling by CSF1 (M-CSF) in myeloid cells	3.79	0.452	1.069	CBL,CSF1R,FYN,GAB2,IL34,INPPL1,LYN,PIK3CB,PLCG2,RPS27A,SHC1,SRC,STAT3,YES1
Superpathway of Geranylgeranyldiphosphate Biosynthesis I (via Mevalonate)	3.77	0.556	2.333	ACAA2,ACAT1,ACAT2,FDPS,HMGCR,HMGCS1,IDI1,MVD,MVK,PMVK
Leukocyte Extravasation Signaling	3.73	0.267	0.149	ACTA2,ACTB,ACTC1,ACTG1,ACTG2,ACTN1,Actn3,AFDN,ARHGAP1,CD44,CLDN12,CLDN15,CLDN23,CTNND1,DLC1,EDIL3,EZR,INS,IRS1,ITGA3,ITGB1,JAM2,MAPK12,MMP11,MMP14,MMP15,MMP19,MMP2,MMP23B,MMP28,NCF2,PIK3C2A,PIK3CB,PIK3R3,PLCG2,PRKCA,PRKCD,PTK2B,PXN,RAP1B,RAP1GAP,RAPGEF4,RASSF5,SPN,SRC,TIMP1,TIMP2,TIMP3,VAV3,VCAM1,VCL,WIPF1
Signaling by VEGF	3.73	0.306	0.87	ACTB,ACTG1,AXL,BAIAP2,CAV1,CTNND1,ELMO1,FYN,ITGB3,JUP,MAPK12,MAPKAPK3,NCF2,NRP1,PAK1,PAK3,PGF,PIK3CB,PRKACB,PRKCA,PRKCD,PRR5L,PTK2B,PXN,RASA1,SHB,SHC2,SRC,VAV3,VEGFA,VEGFB,VEGFC,VEGFD
Pancreatic Secretion Signaling Pathway	3.67	0.253	2.898	ADCY6,ADCY8,ADORA2A,ADORA2B,ANO1,AQP1,AQP5,ARHGDIB,ARHGEF12,ARHGEF17,ARHGEF19,ARHGEF5,ATP2A1,ATP2A2,ATP2B4,CA10,CA11,CA13,CA2,CA5B,CA8,CCK,EIF4EBP1,GNAQ,GOSR1,INS,IRS1,KCNN4,LIPA,LIPG,LPL,MAPK3,NOTUM,PIK3C2A,PIK3CB,PIK3R3,PLCB1,PLCD1,PLCD3,PLCG2,PLCL1,PLCL2,PPP1CB,PPP1R14B,PPP1R14C,PRKACB,PRKAR2B,PRKCA,PRKCD,RAP1B,RGS2,RYR1,SLC12A2,SLC4A2,SLC4A7,SLC6A6,SLC9A1,SRC,STIM1,STK39,STXBP1,STXBP2,TPCN2
NGF-stimulated transcription	3.65	0.41	0.535	ARC,CDK5R1,EGR1,EGR2,EGR3,ELK1,FOS,ID1,ID2,ID3,ID4,JUNB,NAB2,SGK1,SH3GL3,TRIB1
Oxytocin Signaling Pathway	3.64	0.246	2.708	ARRB1,ATP2B4,CACNB3,CACNG1,CACNG7,Calm1 (includes others),CAMKK1,CCDC51,CHP1,CREB3,CREB3L1,CREB3L2,CTH,FOS,GNAO1,GNAQ,GNB4,GNG2,HSPB2,IL6,INS,IRS1,LPL,MAPK12,MAPK3,MAPK4,MRAS,MYH3,MYH4,MYH6,MYH7,MYH8,MYH9,MYL1,MYL4,MYL9,MYO10,MYO1H,NFATC1,NPR2,NPR3,PIK3C2A,PIK3CB,PIK3R3,PLA2G12A,PLA2G2E,PLA2G4A,PLCB1,PPARG,PPP1CB,Ppp1r12b,PPP3CA,PRKAA1,PRKAB2,PRKACB,PRKAG3,PRKAR2B,PRKCA,PRKCD,PRKG1,PRKG2,PTGFR,PT…
S100 Family Signaling Pathway	3.64	0.212	4.557	ACKR3,ADAM10,ADGRA1,ADGRA2,ADGRA3,ADGRE5,ADGRF4,ADGRF5,ADGRG1,ADGRG2,ADGRG3,ADGRG5,ADGRG6,ADGRL1,ADORA2A,ADORA2B,ADRA1B,ADRA1D,ADRA2A,ADRB2,APLNR,AREG,ATP2A2,ATP5PO,AVPR1A,BDKRB1,BDKRB2,BDNF,BRAF,C3AR1,CACNB3,CACNG1,CACNG7,CALCRL,Calm1 (includes others),CAMK2A,CASP3,CDKN1A,CREB3,CREB3L1,CREB3L2,CTSD,CXCR6,DLC1,EDNRA,EREG,ETV4,EZR,F2RL2,FCGR3A/FCGR3B,FGFR1,FGFR2,FGFR3,FGFR4,FGFRL1,FOS,FZD1,FZD4,FZ…
Oncostatin M Signaling	3.61	0.395	2.5	ELK1,EPAS1,IL6ST,JAK1,JAK2,JAK3,MAPK3,MRAS,PLAU,RAF1,RAP1B,RRAS,SHC1,STAT3,STAT5A,STAT5B,TIMP3
Glioma Invasiveness Signaling	3.6	0.333	1.46	CD44,HMMR,INS,IRS1,ITGB3,MAPK3,MMP2,MRAS,PIK3C2A,PIK3CB,PIK3R3,PLAU,PLAUR,RAP1B,RHOB,RHOBTB2,RHOD,RHOJ,RHOQ,RHOU,RND3,RRAS,TIMP1,TIMP2,TIMP3
Striated Muscle Contraction	3.54	0.417	-3.357	ACTC1,MYBPC1,MYH3,MYH6,MYH8,MYL1,MYL4,TMOD2,TNNC1,TNNI2,TNNI3,TNNT1,TNNT2,TNNT3,TTN
IL-9 Signaling	3.54	0.417	0.905	CISH,INS,IRS1,IRS2,JAK1,JAK3,PIK3C2A,PIK3CB,PIK3R3,REL,SOCS2,SOCS3,STAT3,STAT5A,STAT5B
G alpha (12/13) signalling events	3.53	0.325	2.746	ABR,ADRA1B,ADRA1D,AKAP13,ARHGEF10L,ARHGEF12,ARHGEF17,ARHGEF19,ARHGEF33,ARHGEF39,ARHGEF5,ECT2,FGD3,GNB4,GNG2,ITSN1,KALRN,MCF2L,NGEF,OBSCN,PLEKHG2,PLEKHG5,RHOB,SOS2,TIAM2,VAV3
Cardiac Hypertrophy Signaling	3.51	0.248	2.626	ADCY6,ADCY8,ADRA1B,ADRA1D,ADRA2A,ADRB2,CACNB3,CACNG1,CACNG7,Calm1 (includes others),CHP1,ELK1,GATA4,GNA14,GNAO1,GNAQ,GNB4,GNG2,IL6,IL6R,INS,IRS1,JUN,MAP3K1,MAP3K14,MAP3K5,MAP3K8,MAPK12,MAPK3,MAPKAPK3,MEF2A,MRAS,MYL1,MYL10,MYL11,MYL12A,MYL4,MYL9,NOTUM,PIK3C2A,PIK3CB,PIK3R3,PLCB1,PLCD1,PLCD3,PLCG2,PLCL1,PLCL2,PPP3CA,PRKACB,PRKAR2B,RAF1,RAP1B,RHOB,RHOBTB2,RHOD,RHOJ,RHOQ,RHOU,RND3,RRAS,TGFB1,TGFB2,TG…
PPARα/RXRα Activation	3.51	0.263	-0.324	ACADL,ACOX1,ACVR1,ADCY6,ADCY8,BMPR2,CLOCK,FASN,GNA14,GNAQ,GOT2,IKBKG,IL18RAP,IL6,INS,IRS1,JAK2,JUN,LPL,MAP3K14,MAPK3,MRAS,NFKBIA,NFKBIE,NOTUM,NR2F1,PLCB1,PLCD1,PLCD3,PLCG2,PLCL1,PLCL2,PRKAA1,PRKAB2,PRKACB,PRKAG3,PRKAR2B,PRKCA,RAF1,RAP1B,REL,RRAS,SHC1,SMAD2,SOS2,STAT5B,TGFB1,TGFB2,TGFB3,TGFBR2,TGFBR3
D-myo-inositol (1,4,5)-trisphosphate Degradation	3.49	0.562	2.333	BPNT2,IMPA2,INPP1,INPP5A,INPP5E,INPP5J,INPP5K,INPPL1,SYNJ1
O-linked glycosylation	3.48	0.297	2.263	ADAMTS1,ADAMTS12,ADAMTS14,ADAMTS16,ADAMTS17,ADAMTS2,ADAMTS3,ADAMTS4,ADAMTS5,ADAMTS7,ADAMTSL1,ADAMTSL3,ADAMTSL4,ADAMTSL5,B3GNT9,C1GALT1,GALNT18,GALNT4,GALNT7,GCNT4,LARGE1,POFUT2,POMGNT1,POMGNT2,SEMA5A,SPON2,ST3GAL4,ST6GAL1,ST6GALNAC4,THBS1,THBS2,THSD1,THSD7A
Regulation of mRNA stability by proteins that bind AU-rich elements	3.47	0.386	-1.698	DIS3,ENPP2,EXOSC2,EXOSC3,EXOSC5,EXOSC7,EXOSC8,GPRC5A,HNRNPD,PRKCA,PRKCD,RPS27A,SET,TNPO1,XPO1,ZFP36,ZFP36L1
DNA Methylation and Transcriptional Repression Signaling	3.46	0.306	-1.347	CDK1,CDK14,CDK18,CDK19,CDK2,CDK20,CDK6,CEBPB,CHD3,DNMT1,DNMT3A,E2F1,E2F2,E2F4,E2F7,E2F8,GADD45A,GADD45B,MBD4,MECP2,MTA3,RB1,RBBP7,RBL1,SAP30,SUV39H1,TCF19,TFAM,TP53,UHRF1
XBP1(S) activates chaperone genes	3.45	0.375	3.771	ACADVL,ARFGAP1,ATP6V0D1,CUL7,DDX11,DNAJC3,EDEM1,FKBP14,GFPT1,GSK3A,KDELR3,PPP2R5B,SEC31A,SHC1,TSPYL2,WIPI1,XBP1,YIF1A
GADD45 Signaling	3.44	0.35	0.655	ACVR1,BRCA1,CCNB1,CCND1,CCNE1,CCNE2,CDK1,CDK2,CDKN1A,FOXO3,GADD45A,GADD45B,MAPK12,PCNA,REL,SMAD2,TGFB1,TGFB2,TGFB3,TGFBR2,TP53
SUMOylation of chromatin organization proteins	3.44	0.357	-2.236	CBX4,CHD3,HDAC4,L3MBTL2,NDC1,NUP107,NUP133,NUP155,NUP160,NUP205,NUP35,NUP37,NUP43,NUP50,NUP54,NUP62,NUP85,PIAS2,SATB2,SUZ12
Triacylglycerol Biosynthesis	3.44	0.357	1.414	ABHD5,AGPAT2,AGPAT4,AGPAT5,ASPG,CRLS1,DBT,ELOVL6,LCLAT1,LPCAT3,LPIN1,LPIN2,LPIN3,MBOAT1,MBOAT2,OSGEPL1,Plpp1,PLPP3,PLPPR2,PORCN
Signaling by NTRK1 (TRKA)	3.43	0.321	1.569	ADORA2A,AP2A1,BRAF,CLTC,DNM1,DNM3,DUSP3,DUSP4,DUSP6,ELK1,FRS2,IRS1,IRS2,KIDINS220,MAPK12,MAPK3,MAPKAPK3,MEF2A,PIK3CB,PPP2R1B,RALGDS,RIT1,SHC1,SHC2,SRC,STAT3
Major pathway of rRNA processing in the nucleolus and cytosol	3.42	0.263	-6.429	DDX21,DIS3,EBNA1BP2,EMG1,ERI1,EXOSC2,EXOSC3,EXOSC5,EXOSC7,EXOSC8,FBL,FTSJ3,GNL3,MPHOSPH10,MTREX,NCL,NOC4L,NOL9,NOP14,NOP56,NOP58,RIOK3,RPL15,RPL18,RPL27,RPL30,RPL8,RPLP2,RPP14,RPP21,RPP30,RPS12,RPS13,RPS15A,RPS16,RPS19,RPS25,RPS27A,RPS27L,RPS3,RPS8,SNU13,UTP14A,UTP14C,UTP15,UTP20,UTP3,WDR12,WDR36
Macropinocytosis Signaling	3.41	0.325	1.5	ARF6,CSF1R,HGF,INS,IRS1,ITGB1,ITGB3,ITGB6,ITGB7,MET,MRAS,PAK1,PDGFB,PDGFC,PDGFD,PIK3C2A,PIK3CB,PIK3R3,PLCG2,PRKCA,PRKCD,RAB5A,RAP1B,RRAS,SRC
Neuregulin Signaling	3.37	0.291	0.816	AREG,CDK5R1,DCN,DLG4,ELK1,ERBB3,EREG,HBEGF,ITGA1,ITGA11,ITGA3,ITGA6,ITGA7,ITGB1,ITGB3,ITGB6,ITGB7,MAPK3,MRAS,PICK1,PIK3R3,PLCG2,PRKCA,PRKCD,RAF1,RAP1B,RNF41,RRAS,SHC1,SOS2,SRC,STAT5A,STAT5B,TMEFF2
Agrin Interactions at Neuromuscular Junction	3.36	0.333	1.606	ACTA2,ACTB,ACTC1,ACTG1,ACTG2,CHRNA1,ERBB3,ITGB1,JUN,LAMB1,MAPK12,MAPK3,MRAS,MUSK,Nrg1,PAK1,PAK3,PXN,RAP1B,RAPSN,RRAS,SRC,UTRN
PIP3 activates AKT signaling	3.36	0.279	1.441	AREG,CDKN1A,ERBB3,EREG,FGF2,FGF7,FGFR1,FGFR2,FGFR3,FGFR4,FOXO1,FOXO3,FOXO4,FOXO6,FRS2,FYN,GAB2,GSK3A,HBEGF,HGF,IER3,INS,IRAK4,IRS1,IRS2,MAPK3,MET,NR4A1,PDGFB,PDGFRA,PDGFRB,PHLPP1,PIK3CB,PIK3R3,PIP5K1A,PPP2R1B,PPP2R5B,PRR5L,SRC
Apelin Cardiac Fibroblast Signaling Pathway	3.35	0.478	-1.265	APLN,APLNR,CCN2,IL6,PRKAA1,PRKAB2,PRKAG3,SERPINE1,TGFB1,TGFB2,TGFB3
Thrombopoietin Signaling	3.35	0.338	1.964	FOS,GAB2,INS,IRS1,IRS2,JAK2,JUN,MAPK3,MRAS,PIK3C2A,PIK3CB,PIK3R3,PLCG2,PRKCA,PRKCD,RAF1,RAP1B,RRAS,SHC1,STAT3,STAT5A,STAT5B
Nonhomologous End-Joining (NHEJ)	3.32	0.367	-2.828	ABRAXAS1,BARD1,BRCA1,H2AX,HERC2,MDC1,MRE11,NSD2,POLL,POLM,PRKDC,RAD50,RIF1,RNF168,TDP2,UIMC1,XRCC5,XRCC6
Dilated Cardiomyopathy Signaling Pathway	3.31	0.273	2.263	ACTA2,ACTB,ACTC1,ACTG1,ACTG2,ADCY6,ADCY8,ATP2A2,BAG3,BAX,CACNB3,CACNG1,CACNG7,CAMK1D,CAMK2A,CNN1,LAMA4,MAPK12,MAPK3,MYH3,MYH4,MYH6,MYH7,MYH8,MYH9,MYL1,MYL4,MYL9,MYO10,MYO1H,PRKACB,PRKAR2B,SCN5A,TNNC1,TNNI2,TNNI3,TNNT1,TNNT2,TNNT3,TTN,UTRN
Signaling by NOTCH1	3.31	0.321	1	ADAM10,APH1B,ARRB1,DLL1,DTX4,HDAC4,HDAC5,HDAC9,HEY1,HEYL,ITCH,JAG1,JAG2,KAT2B,MAML3,NBEA,NEURL1B,NOTCH1,NUMB,RPS27A,TLE1,TLE2,TLE4,TLE5,TLE6
Factors involved in megakaryocyte development and platelet production	3.31	0.308	1.134	ACTB,CABLES1,CARMIL1,CDK2,DOCK5,DOCK8,DOCK9,EHD3,GATA3,GATA4,GATA6,IRF1,ITPK1,JAK2,MAFF,MAFG,MAFK,MICAL1,MYB,PRKACB,PRKAR2B,RAB5A,RAD51C,SH2B1,SH2B2,SH2B3,TP53,VPS45
Transcriptional Regulation by E2F6	3.28	0.412	0.277	APAF1,BRCA1,CBX3,CDC7,E2F1,EED,EZH2,L3MBTL2,MAX,RAD51,RBBP7,RBBP8,SUZ12,TFDP1
Role of JAK1 and JAK3 in γc Cytokine Signaling	3.26	0.329	#NUM!	BLNK,IL15,IL4R,INS,IRS1,IRS2,JAK1,JAK2,JAK3,MAPK3,MRAS,PIK3C2A,PIK3CB,PIK3R3,PTK2B,RAP1B,RRAS,SHC1,SOCS3,STAT3,STAT5A,STAT5B,SYK
Death Receptor Signaling	3.26	0.302	-0.962	ACTA2,ACTB,ACTC1,ACTG1,ACTG2,APAF1,ARHGDIB,BID,CASP3,CYC1,GAS2,HSPB2,HTRA2,IKBKG,LIMK1,MAP3K14,MAP3K5,NFKBIA,NFKBIE,PARP1,PARP2,PARP8,PARP9,REL,TNFRSF1B,TNFRSF21,TNFRSF25,TNFSF15,TNKS
SUMOylation of ubiquitinylation proteins	3.24	0.395	-3.357	NDC1,NUP107,NUP133,NUP155,NUP160,NUP205,NUP35,NUP37,NUP43,NUP50,NUP54,NUP62,NUP85,PIAS2,PML
RAN Signaling	3.23	0.529	-3	CSE1L,IPO5,KPNA2,RAN,RANBP1,RANGAP1,RCC1,TNPO1,XPO1
1D-myo-inositol Hexakisphosphate Biosynthesis II (Mammalian)	3.23	0.529	3	INPP5A,INPP5E,INPP5J,INPP5K,INPPL1,IPPK,ITPK1,ITPKB,SYNJ1
Role of JAK2 in Hormone-like Cytokine Signaling	3.23	0.339	0.229	CCND1,FOS,IRS1,IRS2,JAK1,JAK2,PDGFC,PGF,SH2B1,SH2B3,SHC1,SIRPA,SOCS2,SOCS3,STAT3,STAT5A,STAT5B,VEGFA,VEGFB,VEGFC,VEGFD
CDX Gastrointestinal Cancer Signaling Pathway	3.22	0.255	-1.286	AXIN2,BLM,BMP1,BRAF,CCND1,CDK2,CLCF1,DLL1,EFNB1,FOS,FZD1,FZD4,FZD5,FZD6,FZD7,GATA6,HBEGF,IKBKG,IL15,IL6,IL6R,INS,IRS1,JAK1,JAK2,JAK3,JUN,KLF5,LEF1,MAPK12,MAPK3,NCF2,NOX4,PIK3C2A,PIK3CB,PIK3R3,PTGS2,REL,SNAI1,STAT3,Tcf7,TGFB1,TGFB2,TGFB3,TNFSF15,Tnfsf9,WNT10A,WNT10B,WNT11,WNT2,WNT4,WNT9A
Signaling by NOTCH3	3.2	0.36	-0.471	ADAM10,APH1B,DLGAP5,DLL1,FABP7,HEY1,HEYL,JAG1,JAG2,KAT2B,MAML3,NEURL1B,NOTCH1,NOTCH3,PLXND1,RPS27A,TACC3,WWP2
FGF Signaling	3.19	0.307	1.633	CREB3,CREB3L1,CREB3L2,FGF11,FGF2,FGF7,FGFR1,FGFR2,FGFR3,FGFR4,FGFRL1,FRS2,HGF,INS,IRS1,MAP3K1,MAP3K5,MAPK12,MAPK3,MET,PIK3C2A,PIK3CB,PIK3R3,PRKCA,RAF1,SOS2,STAT3
Regulation of Insulin-like Growth Factor (IGF) transport and uptake by IGFBPs	3.19	0.282	2.874	ADAM10,CCN1,CKAP4,CP,DMP1,DNAJC3,EVA1A,F5,FN1,FSTL1,FSTL3,GAS6,GZMH,IGFBP2,IGFBP4,IGFBP5,IGFBP7,IL6,ITIH2,LAMB1,LAMB2,LTBP1,MMP2,MSLN,MXRA8,NOTUM,NUCB1,PAPPA,PENK,SHISA5,SPARCL1,SPP1,TIMP1,TMEM132A,VWA1
NAD Signaling Pathway	3.19	0.27	0.801	ACADL,BMAL1,CEBPB,CLOCK,EIF2AK3,FGF2,H1-0,H2BC10,HGF,HSPD1,INS,IRS1,LDHB,NADSYN1,NAMPT,NMRK1,NT5E,PARP1,PARP2,PARP8,PARP9,PDGFB,PIK3C2A,PIK3CB,PIK3R3,POLR2E,PRKAA1,PRKAB2,PRKAG3,RYR1,SLC29A2,SLC29A3,SLC36A4,SLC7A5,TGFB1,TGFB2,TNKS,TP53,TPCN1,TPCN2,VEGFA
Sulfur amino acid metabolism	3.15	0.458	-2.111	AHCY,CSAD,CTH,ETHE1,FMO1,GOT2,MPST,MTR,SLC25A10,TST,TXN2
Glucose metabolism	3.13	0.312	-1.8	ALDOB,GNPDA1,GOT2,HK2,NDC1,NUP107,NUP133,NUP155,NUP160,NUP205,NUP35,NUP37,NUP43,NUP50,NUP54,NUP62,NUP85,PC,PCK2,PFKFB3,PFKFB4,PFKP,PPP2R1B,PRKACB,SLC25A10
Gαq Signaling	3.13	0.262	3.569	ADRA1B,ADRA1D,ARHGEF25,AVPR1A,Calm1 (includes others),CHP1,ELK1,GNA14,GNAO1,GNAQ,GNB4,GNG2,GYS1,HMOX1,HTR2A,IKBKG,INS,IRS1,MAPK3,MRAS,NFATC1,NFKBIA,NFKBIE,PIK3C2A,PIK3CB,PIK3R3,PLCB1,PLCG2,PLD1,PLD3,PPP3CA,PRKCA,PRKCD,PTK2B,RAF1,REL,RGS2,RGS4,RHOB,RHOBTB2,RHOD,RHOJ,RHOQ,RHOU,RND3
Adrenomedullin signaling pathway	3.13	0.254	2.832	ADCY6,ADCY8,BAX,BRAF,CALCRL,Calm1 (includes others),CASP3,CEBPB,CTH,ELK1,FOS,GNA14,GNAQ,GSK3A,INS,IRS1,KCNN4,MAPK12,MAPK3,MAPK4,MAX,MMP2,MRAS,MYLK2,NOTUM,NPR2,NPR3,PIK3C2A,PIK3CB,PIK3R3,PLCB1,PLCD1,PLCD3,PLCG2,PLCL1,PLCL2,PPARG,PRKACB,PRKAR2B,PRKG1,PRKG2,PTK2B,RAF1,RAP1B,REL,RRAS,SHC1,SHC2,SHF,SOS2,TTN
Inhibition of Matrix Metalloproteases	3.1	0.385	-0.832	ADAM10,ADAM12,LRP1,MMP11,MMP14,MMP15,MMP19,MMP2,MMP23B,MMP28,SDC1,THBS2,TIMP1,TIMP2,TIMP3
Post-translational protein phosphorylation	3.1	0.29	3.053	ADAM10,CCN1,CKAP4,CP,DMP1,DNAJC3,EVA1A,F5,FN1,FSTL1,FSTL3,GAS6,IGFBP4,IGFBP5,IGFBP7,IL6,ITIH2,LAMB1,LAMB2,LTBP1,MSLN,MXRA8,NOTUM,NUCB1,PENK,SHISA5,SPARCL1,SPP1,TIMP1,TMEM132A,VWA1
Metabolism of non-coding RNA	3.09	0.345	-4.359	DDX20,GEMIN2,GEMIN6,NDC1,NUP107,NUP133,NUP155,NUP160,NUP205,NUP35,NUP37,NUP43,NUP50,NUP54,NUP62,NUP85,SNRPB,SNRPD1,WDR77
Ephrin B Signaling	3.07	0.319	1.606	CAP1,CBL,CFL2,EFNB1,EFNB2,EPHB2,EPHB3,EPHB4,EPHB6,GNA14,GNAO1,GNAQ,GNB4,GNG2,ITSN1,KALRN,LIMK1,MAPK3,MRAS,PAK1,PXN,RGS3,VAV3
Insulin Receptor Signaling	3.05	0.271	1.48	ACLY,CBL,EIF4EBP1,FOXO1,FOXO3,FOXO4,FYN,GSK3A,GYS1,INPP5J,INPP5K,INPPL1,INS,IRS1,IRS2,JAK1,JAK2,MAPK3,MRAS,PDE3B,PIK3C2A,PIK3CB,PIK3R3,PPP1CB,PPP1R14B,PPP1R14C,PRKACB,PRKAR2B,PTPRF,RAF1,RAP1B,RHOQ,RRAS,SGK1,SHC1,SOCS3,SOS2,SYNJ1
IL-2 Signaling	3.02	0.328	1.606	ELK1,FOS,INS,IRS1,JAK1,JAK3,JUN,MAPK3,MRAS,PIK3C2A,PIK3CB,PIK3R3,PTK2B,RAF1,RAP1B,RRAS,SHC1,SOS2,STAT5A,STAT5B,SYK
GDNF Family Ligand-Receptor Interactions	3.01	0.312	1.091	DOK4,DOK7,FOS,FRS2,GDNF,GFRA1,INS,IRS1,IRS2,JUN,MAPK12,MAPK3,MRAS,PIK3C2A,PIK3CB,PIK3R3,PLCG2,RAF1,RAP1B,RASA1,RET,RRAS,SHC1,SOS2
HIPPO signaling	2.99	0.302	-2	AJUBA,AMOT,CD44,DLG3,DLG4,DLG5,FAT4,ITCH,LATS2,PARD3,PPM1L,PPP1CB,PPP1R14B,PPP1R14C,PPP2R1B,PPP2R2B,PPP2R3A,PPP2R5B,SCRIB,SKP2,SMAD1,SMAD2,TEAD3,TEAD4,TJP2,YWHAQ
HOTAIR Regulatory Pathway	2.98	0.261	1.581	ATXN1,CD44,CDKN1A,COL1A1,COL1A2,EED,EZH2,FOXM1,INS,IRF1,IRS1,JAM2,LEF1,MET,MEX3B,MMP11,MMP14,MMP15,MMP19,MMP2,MMP23B,MMP28,MRTFA,MTF2,NFKBIA,PIK3C2A,PIK3CB,PIK3R3,RBBP7,RBM38,REL,SNAI2,SPP1,STAT3,SUZ12,Tcf7,TGFB1,WNT10A,WNT10B,WNT11,WNT2,WNT4,WNT9A
CXCR4 Signaling	2.97	0.259	1.333	ADCY6,ADCY8,EGR1,ELK1,ELMO1,FOS,GNA14,GNAO1,GNAQ,GNB4,GNG2,INS,IRS1,JUN,LYN,MAPK12,MAPK3,MRAS,MYL1,MYL10,MYL11,MYL12A,MYL4,MYL9,PAK1,PAK3,PIK3C2A,PIK3CB,PIK3R3,PLCB1,PRKCA,PRKCD,PXN,RAF1,RAP1B,RHOB,RHOBTB2,RHOD,RHOJ,RHOQ,RHOU,RND3,RRAS,SRC
IL-13 Signaling Pathway	2.97	0.28	1.616	ANO1,CCL11,CXCL6,DEFB130A/DEFB130B,DUSP1,FRK,FYN,HBEGF,IL13RA2,IL17RA,IL17RC,IL4R,INS,IRS1,JAK1,JAK2,JUN,LYN,MAPK12,MAPK3,PIK3C2A,PIK3CB,PIK3R3,POSTN,PRKCD,SOCS3,SRC,STAT3,TGFB1,TGFB2,TGFB3,TP53,YES1
Meiotic recombination	2.96	0.354	-4.123	BLM,BRCA1,BRCA2,CDK2,H2AX,H2AZ2,MLH1,MND1,MRE11,PSMC3IP,RAD50,RAD51,RAD51C,RBBP8,RPA1,RPA2,RPA3
BEX2 Signaling Pathway	2.95	0.305	0	CCND1,CDKN1A,ITGB6,JUN,LEF1,MAP2,MAPK12,MMP2,NFKBIA,PDGFC,PGF,PLXNC1,PPM1L,PPP2R1B,PPP2R2B,PPP2R3A,PPP2R5B,REL,SPP1,STAT3,Tcf7,VEGFA,VEGFB,VEGFC,VEGFD
Telomere Extension by Telomerase	2.95	0.533	#NUM!	HNRNPA2B1,MRE11,RAD50,TERF1,TINF2,TNKS,XRCC5,XRCC6
Natural Killer Cell Signaling	2.92	0.25	0.295	CFL2,COL10A1,COL18A1,COL1A1,COL1A2,COL2A1,COL5A3,FCGR3A/FCGR3B,FYN,HSPA14,HSPA2,HSPA9,IL12RB1,IL15,IL18RAP,INS,IRAK4,IRS1,ITGB1,JAK2,JAK3,KLRB1,LIMK1,LIMK2,MAP3K1,MAP3K14,MAP3K5,MAP3K8,MAPK12,MAPK3,MRAS,NECTIN2,NFATC1,PAK1,PAK3,PIK3C2A,PIK3CB,PIK3R3,PLCG2,PTK2B,PXN,RAF1,RAP1B,RASSF5,REL,RRAS,SOS2,SYK,VAV3,WIPF1
Pyridoxal 5'-phosphate Salvage Pathway	2.92	0.323	-0.218	BRAF,CDK1,CDK18,CDK2,CDK6,DMPK,GRK5,HIPK1,LIMK1,LIMK2,MAP3K8,MAPK3,NEK2,PAK1,PAK3,PKN1,PLK1,PRKAA1,PRKCD,SGK1,TTK
Regulation of the Epithelial Mesenchymal Transition in Development Pathway	2.91	0.299	2.132	APH1B,AXIN2,BRCA1,FZD1,FZD4,FZD5,FZD6,FZD7,GLIS1,JAG1,JAG2,LEF1,LOX,NOTCH1,PTCH1,PYGO1,REL,SNAI1,SNAI2,Tcf7,WNT10A,WNT10B,WNT11,WNT2,WNT4,WNT9A
Prolactin Signaling	2.91	0.292	2.041	CCDC51,CEBPB,FOS,FYN,INS,IRF1,IRS1,JAK2,JUN,KCNMB4,MAPK3,MRAS,PIK3C2A,PIK3CB,PIK3R3,PLCG2,PRKCA,PRKCD,RAF1,RAP1B,RRAS,SHC1,SOCS2,SOCS3,SOS2,STAT3,STAT5A,STAT5B
Non-Small Cell Lung Cancer Signaling	2.91	0.292	1.291	CCND1,CDK6,E2F1,E2F2,E2F4,FOXO3,HDAC4,HDAC5,HDAC9,INS,IRS1,MAPK3,MRAS,PA2G4,PIK3C2A,PIK3CB,PIK3R3,PRKCA,RAF1,RAP1B,RASSF5,RB1,RBL1,RRAS,SOS2,SUV39H1,TFDP1,TP53
NCAM signaling for neurite out-growth	2.9	0.328	1.789	CACNB3,COL2A1,COL4A1,COL4A2,COL4A4,COL5A1,COL5A2,COL5A3,COL6A1,COL6A2,COL6A3,FGFR1,FYN,GDNF,GFRA1,MAPK3,NCAM1,PRNP,SPTBN2,SRC
Interconversion of nucleotide di- and triphosphates	2.87	0.455	-1.897	AK1,AK2,AK4,CMPK1,CTPS1,DCTD,DTYMK,DUT,GSR,NME1
Superpathway of D-myo-inositol (1,4,5)-trisphosphate Metabolism	2.87	0.455	2.53	BPNT2,IMPA2,INPP1,INPP5A,INPP5E,INPP5J,INPP5K,INPPL1,ITPKB,SYNJ1
NAFLD Signaling Pathway	2.86	0.243	2.562	ACACA,ATP2A2,BAX,BCL2L11,CASP3,CLCF1,CTSB,EIF2AK3,FASN,FOS,FOXO1,FOXO3,GSK3A,GYS1,HMGCR,IKBKG,IL15,IL6,IL6R,INS,IRS1,IRS2,JAK1,JAK2,JAK3,JUN,LPIN1,MAP3K5,MAPK12,NOX4,PIK3C2A,PIK3CB,PIK3R3,PPM1L,PPP2R1B,PPP2R2B,PPP2R3A,PPP2R5B,PRKAA1,PRKAB2,PRKAG3,PTGS2,SCD,SOCS2,SOCS3,STAT3,TGFB1,TGFB2,TGFB3,TLR2,TNFRSF11B,TNFRSF1B,TNFSF15,Tnfsf9,XBP1
Mechanisms of Viral Exit from Host Cells	2.84	0.366	#NUM!	ACTA2,ACTB,ACTC1,ACTG1,ACTG2,CHMP2B,CHMP6,LMNB1,LMNB2,PRKCA,PRKCD,SH3GL3,VPS37C,VPS4A,XPO1
COPI-mediated anterograde transport	2.8	0.284	1.671	ANK1,Ank2,ANK3,ARFGAP1,ARFGAP3,COG3,COG5,COPA,COPB2,COPZ2,DCTN4,DYNC1I1,GOLGA2,GOLGB1,GOSR1,INS,KDELR1,KDELR3,RAB1A,SPTBN2,TMED3,TUBA1A,TUBA1B,TUBA1C,TUBA4A,TUBB3,TUBB4B,TUBB6,USO1
Protein Sorting Signaling Pathway	2.8	0.253	3.13	ADCY6,ADCY8,AP1B1,AP1G1,AP1M2,AP1S3,ARFGAP1,ARFGEF1,ARFGEF2,CLTC,COPA,COPB2,COPZ2,FRK,FYN,GBA1,GCC1,GNAQ,HMOX1,KDELR1,KDELR3,LYN,PLD1,PLD3,PLPP3,PRKACB,PRKAR2B,RAB11A,RAB11FIP1,SACM1L,SEC23A,SEC24D,SEC31A,SNX1,SNX18,SNX25,SNX33,SNX5,SORT1,SRC,TBC1D23,TMED3,TMED5,VPS26B,YES1
Ion channel transport	2.79	0.251	1.342	ANO1,ANO10,ANO3,ANO5,ASPH,ATP10A,ATP1A1,ATP1A2,ATP2A1,ATP2A2,ATP2B4,ATP2C1,ATP6V0A1,ATP6V0D1,ATP6V0E1,ATP6V0E2,ATP6V1G1,ATP8B1,ATP8B2,BEST1,C8orf44-SGK3/SGK3,CAMK2A,CASQ2,CLCN2,CLCN3,CLCN5,CLCN6,FKBP1B,MLKL,RAF1,RPS27A,RYR1,SGK1,STOM,TPCN1,TPCN2,TRDN,TRPC1,TRPM4,TRPM6,TRPV2,TRPV4,TRPV6,TTYH2,WNK3,WWP1
RANK Signaling in Osteoclasts	2.79	0.29	1.043	Calm1 (includes others),CBL,CHP1,ELK1,FOS,GSN,IKBKG,INS,IRS1,JUN,MAP3K1,MAP3K14,MAP3K5,MAP3K8,MAPK12,MAPK3,NFATC1,NFKBIA,NFKBIE,PIK3C2A,PIK3CB,PIK3R3,PPP3CA,PTK2B,RAF1,REL,SRC
Metabolism of cofactors	2.79	0.474	-2.333	COQ2,COQ7,DHFR,GCH1,GCHFR,IDH1,PDSS1,PDSS2,PRKG2
EGF Signaling	2.78	0.328	1.886	ELK1,FOS,INS,IRS1,JAK1,JUN,MAP3K1,MAPK12,MAPK3,PIK3C2A,PIK3CB,PIK3R3,PRKCA,RAF1,RASA1,SHC1,SOS2,SRC,STAT3
Signaling by CSF3 (G-CSF)	2.75	0.4	-0.577	GAB2,JAK1,JAK2,LYN,RPS27A,SHC1,SOCS3,STAT3,STAT5A,STAT5B,SYK,UBE2D1
Oncogene Induced Senescence	2.73	0.382	-0.333	CDK6,CDKN2C,CDKN2D,E2F1,E2F2,ERF,ETS2,ID1,MAPK3,RB1,RPS27A,TFDP1,TP53
SUMOylation of SUMOylation proteins	2.73	0.382	-3.606	NDC1,NUP107,NUP133,NUP155,NUP160,NUP205,NUP35,NUP37,NUP43,NUP50,NUP54,NUP62,NUP85
DNA damage-induced 14-3-3σ Signaling	2.72	0.348	-0.5	APAF1,BRCA1,CASP3,CCNB1,CCNB2,CCNE1,CCNE2,CDC25C,CDK1,CDK2,CDKN1A,CHEK2,E2F1,HUS1,RAD9A,TP53
Microautophagy Signaling Pathway	2.72	0.256	0.853	CHMP6,COL10A1,COL11A1,COL12A1,COL18A1,COL1A1,COL1A2,COL24A1,COL2A1,COL4A1,COL4A2,COL4A4,COL5A1,COL5A2,COL5A3,COL6A1,COL6A2,COL6A3,COL8A1,COL8A2,LAMP2,MAP1LC3A,MAP1LC3B,PRKAA1,PRKAB2,PRKAG3,PSMB10,PSMD9,RAB7B,RETREG1,SEC23A,SEC24D,SEC31A,SIDT2,SPATA18,STAM,TP53,VAMP8,VPS37C,VPS45,VPS4A
CLEAR Signaling Pathway	2.72	0.232	-0.5	ATP6AP2,ATP6V0A1,ATP6V0D1,ATP6V0E1,ATP6V0E2,ATP6V1G1,BMPR1B,BMPR2,CD63,CHP1,CREB3,CREB3L1,CREB3L2,CTSB,CTSD,EIF2AK3,FGF2,FGFR1,FGFR2,FGFR3,FGFR4,GABARAP,GBA1,GLA,GSK3A,HGF,HPS3,MAP4K3,MAPK12,MAPK3,MAPK4,MRAS,NAGLU,NRBF2,PDGFB,PDGFRA,PDGFRB,PINK1,PML,PPM1L,PPP2R1B,PPP2R2B,PPP2R3A,PPP2R5B,PPP3CA,PRKAA1,PRKAB2,PRKAG3,PRKCA,PRKCD,PSAP,RAP1B,RRAGD,RRAS,STK11,TGFB1,TGFB2,TGFBR2,TGFBR3,TLR2,TNFRSF11B,TN…
GM-CSF Signaling	2.68	0.306	1.342	CAMK2A,CCND1,CISH,CSF2RB,ELK1,INS,IRS1,JAK2,LYN,MAPK3,MRAS,PIK3C2A,PIK3CB,PIK3R3,PPP3CA,RAF1,RAP1B,RRAS,SHC1,SOS2,STAT3,STAT5B
Renal Cell Carcinoma Signaling	2.67	0.296	1.5	EGLN3,FH,FOS,HGF,INS,IRS1,JUN,MAPK3,MET,MRAS,PAK1,PAK3,PDGFB,PIK3C2A,PIK3CB,PIK3R3,RAF1,RAP1B,RPS27A,RRAS,SLC2A1,SOS2,TGFB1,VEGFA
Dissolution of Fibrin Clot	2.66	0.538	0.378	PLAU,PLAUR,S100A10,SERPINB2,SERPINB8,SERPINE1,SERPINE2
Renin-Angiotensin Signaling	2.64	0.268	1.89	ADCY6,ADCY8,ELK1,FOS,GNAQ,INS,IRS1,JAK2,JUN,MAP3K1,MAPK12,MAPK3,MRAS,PAK1,PAK3,PIK3C2A,PIK3CB,PIK3R3,PLCG2,PRKACB,PRKAR2B,PRKCA,PRKCD,PTK2B,RAF1,RAP1B,REL,RRAS,SHC1,SHC2,SHF,SOS2,STAT3
Fatty acyl-CoA biosynthesis	2.64	0.407	2.111	ACACA,ACLY,ACSBG1,ACSL1,ACSL3,FASN,HACD2,HACD4,PPT2,SCD,TECRL
Oxidative Stress Induced Senescence	2.63	0.291	-2.6	CBX4,CBX6,CDK6,CDKN2C,CDKN2D,E2F1,E2F2,EED,EZH2,FOS,H2AX,H2AZ2,JUN,KDM6B,MAP3K5,MAPK12,MAPK3,MAPKAPK3,MINK1,RBBP7,RPS27A,SUZ12,TFDP1,TNIK,TP53
VEGF Family Ligand-Receptor Interactions	2.63	0.291	1.877	FOS,INS,IRS1,MAPK3,MRAS,NRP1,PGF,PIK3C2A,PIK3CB,PIK3R3,PLA2G12A,PLA2G2E,PLA2G4A,PLCG2,PRKCA,PRKCD,RAF1,RAP1B,RRAS,SHC1,SOS2,VEGFA,VEGFB,VEGFC,VEGFD
Relaxin Signaling	2.62	0.255	1.964	ADCY6,ADCY8,BRAF,CTH,ELK1,ENPP1,FICD,FOS,GDPD1,GNA14,GNAO1,GNAQ,GNB4,GNG2,INS,IRS1,JUN,MAPK3,MRAS,NFKBIA,NFKBIE,NPR2,NPR3,PDE10A,PDE3B,PDE4A,PDE4B,PDE7B,PDE8A,PIK3C2A,PIK3CB,PIK3R3,PRKACB,PRKAR2B,RAP1B,REL,SMPDL3A,SMPDL3B,TDP2,VEGFA
p75 NTR receptor-mediated signalling	2.61	0.28	1.512	AATF,ABR,AKAP13,APH1B,ARHGEF10L,ARHGEF12,ARHGEF17,ARHGEF19,ARHGEF33,ARHGEF39,ARHGEF5,BCL2L11,CASP3,ECT2,FGD3,ITSN1,KALRN,MAGED1,MCF2L,NFKBIA,NGEF,OBSCN,PLEKHG2,PLEKHG5,RPS27A,SOS2,TIAM2,VAV3
Apelin Pancreas Signaling Pathway	2.61	0.34	1.069	APLN,APLNR,EIF2AK3,INS,IRS1,MAPK12,PDE3B,PIK3C2A,PIK3CB,PIK3R3,PRKAA1,PRKAB2,PRKACB,PRKAG3,PRKAR2B,REL
Sperm Motility	2.61	0.233	1.633	AXL,Calm1 (includes others),CSF1R,DDR1,DSTYK,DYRK3,EPHA1,EPHB2,EPHB3,EPHB4,ERBB3,FGFR1,FGFR2,FGFR3,FGFR4,FRK,FYN,GNA14,GNAO1,GNAQ,GNB4,GNG2,JAK1,JAK2,JAK3,LYN,MERTK,MET,MRAS,MUSK,NOTUM,PDE4A,PDE4B,PDGFRA,PDGFRB,PLA2G12A,PLA2G2E,PLA2G4A,PLB1,PLCB1,PLCD1,PLCD3,PLCG2,PLCL1,PLCL2,PRKACB,PRKAR2B,PRKCA,PRKCD,PRKG1,PRKG2,PTK2B,PTK7,RET,SLC12A2,SRC,STYK1,SYK,TYRO3,YES1
RHO GTPases activate IQGAPs	2.61	0.387	0	ACTB,ACTG1,CLIP1,IQGAP1,IQGAP3,TUBA1A,TUBA1B,TUBA1C,TUBA4A,TUBB3,TUBB4B,TUBB6
Signaling by SCF-KIT	2.6	0.349	1.807	CBL,FYN,GAB2,JAK2,LYN,PIK3R3,PRKCA,PTPRU,SH2B2,SH2B3,SRC,STAT3,STAT5A,STAT5B,YES1
PCP (Planar Cell Polarity) Pathway	2.59	0.317	1.147	CTHRC1,EFNB1,FZD1,FZD4,FZD5,FZD6,FZD7,JUN,JUNB,LGR4,MAPK12,PRICKLE1,RSPO3,WNT10A,WNT10B,WNT11,WNT2,WNT4,WNT9A
Telomerase Signaling	2.57	0.273	1.528	CDKN1A,DKC1,E2F1,ELF1,ELK3,ETS2,HDAC4,HDAC5,HDAC9,INS,IRS1,MAPK3,MRAS,PIK3C2A,PIK3CB,PIK3R3,PPM1L,PPP2R1B,PPP2R2B,PPP2R3A,PPP2R5B,RAF1,RAP1B,RB1,RRAS,SHC1,SOS2,TERF1,TINF2,TP53
eNOS Signaling	2.56	0.253	0.174	ADCY6,ADCY8,AQP1,AQP5,BDKRB1,BDKRB2,Calm1 (includes others),CASP3,CAV1,CCNA2,CHRNA1,CHRNB1,CHRND,CHRNG,GNAQ,HSPA14,HSPA2,HSPA9,INS,IRS1,LPAR1,LPAR4,PDGFC,PGF,PIK3C2A,PIK3CB,PIK3R3,PLCG2,PRKAA1,PRKAB2,PRKACB,PRKAG3,PRKAR2B,PRKCA,PRKCD,PRKG1,VEGFA,VEGFB,VEGFC,VEGFD
Production of Nitric Oxide and Reactive Oxygen Species in Macrophages	2.54	0.244	1.982	CAT,CLU,FOS,IKBKG,INS,IRF1,IRS1,JAK1,JAK2,JAK3,JUN,MAP3K1,MAP3K14,MAP3K5,MAP3K8,MAPK12,MAPK3,NCF2,NFKBIA,NFKBIE,PIK3C2A,PIK3CB,PIK3R3,PLCG2,PPM1L,PPP1CB,PPP1R14B,PPP1R14C,PPP2R1B,PPP2R2B,PPP2R3A,PPP2R5B,PRKCA,PRKCD,RAP1B,REL,RHOB,RHOBTB2,RHOD,RHOJ,RHOQ,RHOU,RND3,SIRPA,TLR2,TNFRSF11B,TNFRSF1B
Interleukin-6 family signaling	2.53	0.417	1.897	CBL,CLCF1,CRLF1,IL6,IL6R,IL6ST,JAK1,JAK2,SOCS3,STAT3
FOXO-mediated transcription of cell cycle genes	2.5	0.471	0	CAV1,CDKN1A,FOXO1,FOXO3,FOXO4,GADD45A,KLF4,SMAD2
Nucleotide Excision Repair	2.5	0.278	-4.811	CHD1L,ERCC1,HMGN1,LIG1,LIG3,PARP1,PARP2,PCNA,POLD1,POLD2,POLD3,POLE,POLE2,POLE3,POLR2E,PPIE,PRPF19,RFC1,RFC2,RFC3,RFC4,RFC5,RPA1,RPA2,RPA3,RPS27A,XRCC1
Superpathway of Serine and Glycine Biosynthesis I	2.5	0.8	-2	PHGDH,PSAT1,SHMT1,SHMT2
Tetrahydrofolate Salvage from 5,10-methenyltetrahydrofolate	2.5	0.8	-2	GART,MTHFD1,MTHFD1L,MTHFD2
dTMP De Novo Biosynthesis	2.5	0.8	-2	DHFR,SHMT1,SHMT2,TYMS
Folate Polyglutamylation	2.5	0.8	-2	MTHFD1,MTHFD1L,SHMT1,SHMT2
Thyroid Cancer Signaling	2.48	0.291	1.46	BDNF,BRAF,CCND1,ELK1,FOS,FOXO1,GDNF,INS,IRS1,IRS2,JUN,LEF1,MAPK3,MRAS,PIK3C2A,PIK3CB,PIK3R3,RAP1B,RET,RRAS,SHC1,Tcf7,TP53
PPAR Signaling	2.46	0.271	-0.962	FOS,IKBKG,IL18RAP,INS,JUN,MAP3K14,MAPK3,MRAS,NFKBIA,NFKBIE,NR2F1,NRIP1,PDGFB,PDGFC,PDGFD,PDGFRA,PDGFRB,PPARG,PTGS2,RAF1,RAP1B,REL,RRAS,SHC1,SOS2,STAT5A,STAT5B,TNFRSF11B,TNFRSF1B
Acute Myeloid Leukemia Signaling	2.46	0.28	1.342	BRAF,CCND1,CSF1R,CSF2RB,EIF4EBP1,IDH1,INS,IRS1,JUP,LEF1,MAPK3,MRAS,PIK3C2A,PIK3CB,PIK3R3,PML,RAF1,RAP1B,RARA,REL,RRAS,SOS2,STAT3,STAT5A,STAT5B,Tcf7
IL-6 Signaling	2.45	0.26	3.182	CEBPB,COL1A1,ELK1,FOS,HSPB2,IKBKG,IL18RAP,IL6,IL6R,IL6ST,INS,IRS1,JAK2,JUN,MAP3K14,MAPK12,MAPK3,MRAS,NFKBIA,NFKBIE,PIK3C2A,PIK3CB,PIK3R3,RAF1,RAP1B,REL,RRAS,SHC1,SOCS3,SOS2,STAT3,TNFRSF11B,TNFRSF1B,VEGFA
Estrogen-Dependent Breast Cancer Signaling	2.44	0.286	1	Akr1b10,AKR1B10,CCND1,CREB3,CREB3L1,CREB3L2,ELK1,FOS,HSD17B11,HSD17B7,INS,IRS1,JUN,MAPK3,MRAS,PIK3C2A,PIK3CB,PIK3R3,RAP1B,REL,RRAS,SRC,STAT5A,STAT5B
WNT/Ca+ pathway	2.44	0.303	2.183	CAMK2A,CREB3,CREB3L1,CREB3L2,FZD1,FZD4,FZD5,FZD6,FZD7,NFATC1,NOTUM,PLCB1,PLCD1,PLCD3,PLCG2,PLCL1,PLCL2,PPP3CA,PRKCA,REL
Nucleotide salvage	2.42	0.429	-2.333	ADK,AMPD3,CDA,DCK,GMPR,HPRT1,TK1,UCK2,UPP1
Role of NFAT in Cardiac Hypertrophy	2.42	0.235	3.13	ADCY6,ADCY8,CACNB3,CACNG1,CACNG7,Calm1 (includes others),CAMK1D,CAMK2A,CHP1,GATA4,GNAQ,GNB4,GNG2,HDAC4,HDAC5,HDAC9,IL6,IL6R,IL6ST,INS,IRS1,MAP3K1,MAPK12,MAPK3,MEF2A,MRAS,NOTUM,PIK3C2A,PIK3CB,PIK3R3,PLCB1,PLCD1,PLCD3,PLCG2,PLCL1,PLCL2,PPP3CA,PRKACB,PRKAR2B,PRKCA,PRKCD,RAF1,RAP1B,RRAS,SHC1,SHC2,SLC8A1,SOS2,SRC,TGFB1,TGFB2,TGFB3,TGFBR2
Sphingosine-1-phosphate Signaling	2.41	0.262	1.671	ADCY6,ADCY8,CASP3,GNAQ,INS,IRS1,MAPK3,NAAA,NOTUM,PDGFB,PDGFC,PDGFD,PDGFRA,PDGFRB,PIK3C2A,PIK3CB,PIK3R3,PLCB1,PLCD1,PLCD3,PLCG2,PLCL1,PLCL2,PTK2B,RHOB,RHOBTB2,RHOD,RHOJ,RHOQ,RHOU,RND3,S1PR1
Ephrin A Signaling	2.41	0.327	#NUM!	ADAM10,CFL2,EFNA1,EFNA3,EPHA1,EPHA7,FYN,INS,IRS1,LIMK1,NGEF,PAK1,PIK3C2A,PIK3CB,PIK3R3,VAV3
Translocation of SLC2A4 (GLUT4) to the plasma membrane	2.4	0.296	1.528	ACTB,ACTG1,EXOC6,KIFAP3,MYH9,MYO5A,PRKAB2,PRKAG3,RAB11A,RAB13,RHOQ,SNAP23,TBC1D4,TUBA1A,TUBA1B,TUBA1C,TUBA4A,TUBB3,TUBB4B,TUBB6,YWHAQ
Protein Ubiquitination Pathway	2.39	0.227	#NUM!	BRCA1,CBL,CDC20,CDC34,CRYAB,DNAJB14,DNAJB2,DNAJC15,DNAJC2,DNAJC21,DNAJC24,DNAJC25,DNAJC3,DNAJC9,HSPA12A,HSPA14,HSPA2,HSPA4L,HSPA9,HSPB2,HSPB6,HSPD1,HSPE1,HSPH1,IFT25,MR1,PSMB10,PSMD9,RPS27A,Sacs,SASS6,SKP2,SMURF1,SMURF2,TAP2,THOP1,UBE2C,UBE2D1,UBE2E3,UBE2J1,UBE2T,UBE4A,UBR1,UCHL5,USO1,USP1,USP10,USP11,USP12,USP13,USP15,USP22,USP25,USP29,USP31,USP32,USP33,USP35,USP37,USP43,USP44,ZBTB12
IL-12 Signaling and Production in Macrophages	2.39	0.232	-0.137	ADRA2A,Calm1 (includes others),CEBPB,CLU,COL10A1,COL18A1,COL1A1,COL1A2,COL2A1,COL5A3,ETS2,FCGR3A/FCGR3B,FOS,GATA3,IFIH1,IKBKG,IL12RB1,IL6ST,INS,IRF1,IRF5,IRS1,JAK2,JUN,MAF,MAP3K8,MAPK12,MAPK3,NFATC1,NFIL3,NOD2,PIAS2,PIK3C2A,PIK3CB,PIK3R3,PPARG,PRKAA1,PRKAB2,PRKAG3,PRKCA,PRKCD,PRKDC,REL,RIGI,SELP,SOCS3,STAT3,TGFB1,TGFB2,TGFB3,THBS1,TLR2,VDR,XRCC5,XRCC6
RET signaling	2.37	0.341	2.138	DOK4,FRS2,GAB2,GDNF,GFRA1,IRS2,PIK3CB,PIK3R3,PRKACB,PRKCA,RAP1GAP,RET,SHC1,SRC
5-aminoimidazole Ribonucleotide Biosynthesis I	2.35	1	#NUM!	GART,PFAS,PPAT
Inosine-5'-phosphate Biosynthesis II	2.35	1	#NUM!	ADSL,ATIC,PAICS
Uridine-5'-phosphate Biosynthesis	2.35	1	#NUM!	CAD,DHODH,UMPS
Apelin Endothelial Signaling Pathway	2.32	0.252	0.378	ADCY6,ADCY8,ANGPT1,APLN,APLNR,Calm1 (includes others),FOS,GNA14,GNAO1,GNAQ,GNB4,GNG2,HDAC4,HDAC5,INS,IRS1,JUN,KLF2,MAPK12,MAPK3,MEF2A,MRAS,PIK3C2A,PIK3CB,PIK3R3,PLCB1,PRKAA1,PRKAB2,PRKAG3,PRKCA,PRKCD,RAF1,RAP1B,REL,RRAS,VCAM1
ERBB Signaling	2.32	0.274	0.6	AREG,ELK1,ERBB3,EREG,FOS,FOXO1,HBEGF,INS,IRS1,JUN,MAPK12,MAPK3,MRAS,PAK1,PAK3,PIK3C2A,PIK3CB,PIK3R3,PLCG2,PRKCA,PRKCD,RAF1,RAP1B,RRAS,SHC1,SOS2
Signaling by EGFR	2.31	0.32	-0.5	ADAM10,ADAM12,AREG,CBL,EREG,HBEGF,LRIG1,PXN,RPS27A,SH3GL3,SH3KBP1,SHC1,SPRY1,SPRY2,SRC,STAM
Netrin-1 signaling	2.31	0.32	1.5	ABLIM1,EZR,FYN,HJV,MAPK12,MYO10,NEO1,NTN4,PAK1,PITPNA,ROBO1,SLIT2,SRC,TRPC1,UNC5B,UNC5C
UVA-Induced MAPK Signaling	2.3	0.27	2	CASP3,FOS,INS,IRS1,JUN,MAPK12,MAPK3,MRAS,NOTUM,PARP1,PARP2,PARP8,PARP9,PIK3C2A,PIK3CB,PIK3R3,PLCB1,PLCD1,PLCD3,PLCG2,PLCL1,PLCL2,PRKCA,RAP1B,RRAS,TNKS,TP53
Leptin Signaling in Obesity	2.29	0.286	0.905	ADCY6,ADCY8,FOXO1,INS,IRS1,JAK2,MAPK3,NOTUM,PDE3B,PIK3C2A,PIK3CB,PIK3R3,PLCB1,PLCD1,PLCD3,PLCG2,PLCL1,PLCL2,PRKACB,PRKAR2B,SOCS3,STAT3
Metabolism of water-soluble vitamins and cofactors	2.29	0.305	-0.471	ACACA,AOX1,CD320,ENPP1,ENPP2,ENPP3,FASN,GSTO1,MMACHC,MTR,PC,PCCA,RFK,SLC19A2,SLC23A2,SLC2A1,SLC5A6,TCN2
SUMOylation of RNA binding proteins	2.28	0.326	-3.357	CBX4,NDC1,NOP58,NUP107,NUP133,NUP155,NUP160,NUP205,NUP35,NUP37,NUP43,NUP50,NUP54,NUP62,NUP85
BMP signaling pathway	2.28	0.275	0.894	ACVR1,BMP1,BMPR1B,BMPR2,FST,JUN,MAGED1,MAPK12,MAPK3,MRAS,NOG,PITX2,PRKACB,PRKAR2B,RAF1,RAP1B,REL,RRAS,RUNX2,SMAD1,SMAD6,SMAD7,SMAD8,SMURF1,ZNF423
Endocannabinoid Cancer Inhibition Pathway	2.27	0.248	-0.174	ADCY6,ADCY8,CASP3,CCND1,CCNE1,CCNE2,CDKN1A,CREB3,CREB3L1,CREB3L2,GNAO1,GNAQ,INS,IRS1,LEF1,MAPK3,MMP2,NSMAF,NUPR1,PDGFC,PGF,PIK3C2A,PIK3CB,PIK3R3,PRKAA1,PRKAB2,PRKACB,PRKAG3,PRKAR2B,RAF1,SNAI2,SRC,Tcf7,VEGFA,VEGFB,VEGFC,VEGFD
CDK5 Signaling	2.26	0.261	1	ADCY6,ADCY8,BDNF,CABLES1,CDK5R1,EGR1,ITGA3,ITGA6,ITGB1,LAMA5,LAMB1,LAMB3,LAMC2,MAPK12,MAPK3,MAPK4,MRAS,PPM1L,PPP1CB,PPP1R14B,PPP1R14C,PPP2R1B,PPP2R2B,PPP2R3A,PPP2R5B,PRKACB,PRKAR2B,RAF1,RAP1B,RRAS
Signaling by PTK6	2.25	0.309	-0.728	ARAP1,CBL,CCND1,CCNE1,CDK2,ELMO1,EPAS1,ERBB3,EREG,HBEGF,KHDRBS2,LRRK2,PXN,RASA1,RPS27A,SOCS3,STAT3
P2Y Purigenic Receptor Signaling Pathway	2.23	0.252	3.024	ADCY6,ADCY8,CREB3,CREB3L1,CREB3L2,FOS,GNAQ,GNB4,GNG2,INS,IRS1,ITGB3,JUN,MAPK3,MRAS,NOTUM,P2RY2,PIK3C2A,PIK3CB,PIK3R3,PLCB1,PLCD1,PLCD3,PLCG2,PLCL1,PLCL2,PRKACB,PRKAR2B,PRKCA,PRKCD,RAF1,RAP1B,REL,RRAS
Phosphatidylglycerol Biosynthesis II (Non-plastidic)	2.22	0.367	-0.302	ABHD5,AGPAT2,AGPAT4,AGPAT5,CRLS1,LCLAT1,LPCAT3,MBOAT1,MBOAT2,PGS1,TAMM41
YAP1- and WWTR1 (TAZ)-stimulated gene expression	2.22	0.467	1.134	CCN2,GATA4,HIPK1,KAT2B,RUNX2,TEAD3,TEAD4
IL-17A Signaling in Airway Cells	2.2	0.29	0	CCL11,CXCL6,IKBKG,IL17RA,IL17RC,IL6,INS,IRS1,JAK1,JAK2,JAK3,MAPK12,MAPK3,NFKBIA,NFKBIE,PIK3C2A,PIK3CB,PIK3R3,REL,STAT3
iNOS Signaling	2.19	0.319	2.111	Calm1 (includes others),FOS,HMGA1,IKBKG,IRAK2,IRAK4,IRF1,JAK1,JAK2,JAK3,JUN,MAPK12,NFKBIA,NFKBIE,REL
Endothelin-1 Signaling	2.18	0.235	3.015	ADCY6,ADCY8,BRAF,CASP3,EDN1,EDNRA,FOS,GNA14,GNAO1,GNAQ,HMOX1,INS,IRS1,JUN,MAPK12,MAPK3,MAPK4,MRAS,NOTUM,NPR2,PIK3C2A,PIK3CB,PIK3R3,PLA2G12A,PLA2G2E,PLA2G4A,PLB1,PLCB1,PLCD1,PLCD3,PLCG2,PLCL1,PLCL2,PLD1,PLD3,PRKCA,PRKCD,PTGS1,PTGS2,RAF1,RAP1B,RRAS,SHC1,SHC2,SHF,SRC
Role of PKR in Interferon Induction and Antiviral Response	2.18	0.25	-0.557	APAF1,BAX,BID,CASP3,COLEC12,CYC1,DNAJC3,E2F1,FOS,HSPA14,HSPA2,HSPA9,IFIH1,IFNAR2,IKBKG,IRF1,JAK1,JUN,MAPK12,MAPK3,METAP2,MSR1,NFKBIA,NFKBIE,NPM1,PDGFB,PDGFC,PDGFD,PDGFRB,REL,RIGI,STAT3,TARBP2,TP53
RAB geranylgeranylation	2.16	0.292	2.982	CHM,CHML,RAB11A,RAB13,RAB1A,RAB23,RAB25,RAB2B,RAB30,RAB33B,RAB39B,RAB3A,RAB3B,RAB3D,RAB5A,RAB6A,RAB6B,RAB7B,RABGGTB
Assembly and cell surface presentation of NMDA receptors	2.16	0.326	0.535	APBA1,CAMK2A,DLG3,DLG4,GRIN2D,LIN7A,NBEA,TUBA1A,TUBA1B,TUBA1C,TUBA4A,TUBB3,TUBB4B,TUBB6
Ceramide Signaling	2.15	0.269	2.132	CTSD,FOS,INS,IRS1,JUN,KSR1,MAP3K1,MAPK3,MRAS,NSMAF,PIK3C2A,PIK3CB,PIK3R3,PPM1L,PPP2R1B,PPP2R2B,PPP2R3A,PPP2R5B,RAF1,RAP1B,REL,RRAS,S1PR1,TNFRSF11B,TNFRSF1B
RHO GTPases activate CIT	2.15	0.421	0.707	CIT,DLG4,KIF14,MYH9,MYL9,PPP1CB,PRC1,RHOB
Protein folding	2.13	0.265	-0.392	ACTB,ARFGEF2,CCNE1,CCNE2,CCT5,CCT8,GBA1,GNA14,GNAQ,GNB4,GNG2,KIF13A,NOP56,PFDN1,PFDN6,STAT3,TP53,TUBA1A,TUBA1B,TUBA1C,TUBA4A,TUBB3,TUBB4B,TUBB6,USP11,WRAP53
Melanoma Signaling	2.13	0.308	1.807	BRAF,CCND1,CDKN1A,E2F1,INS,IRS1,MAPK3,MRAS,PIK3C2A,PIK3CB,PIK3R3,RAF1,RAP1B,RB1,RRAS,TP53
FLT3 Signaling in Hematopoietic Progenitor Cells	2.12	0.274	2.236	CBL,CREB3,CREB3L1,CREB3L2,EIF4EBP1,ELK1,GAB2,INS,IRS1,MAPK12,MAPK3,MRAS,PIK3C2A,PIK3CB,PIK3R3,RAF1,RAP1B,RRAS,SHC1,SOS2,STAT3,STAT5A,STAT5B
Transcriptional Regulation by NPAS4	2.12	0.343	2.309	BDNF,BMAL1,CDK5R1,FOS,INS,MAGED1,MAPK3,NAMPT,NPAS4,PLK2,RET,XPO1
Pyrimidine Deoxyribonucleotides De Novo Biosynthesis I	2.11	0.391	-1.667	AK1,AK4,CMPK1,DTYMK,DUT,NME1,NME6,RRM1,TYMS
Vitamin-C Transport	2.11	0.391	-0.816	GSTO1,LRRC8B,LRRC8C,LRRC8D,NXN,SLC23A2,SLC2A1,STOM,TXNRD3
Pathogen Induced Cytokine Storm Signaling Pathway	2.11	0.213	1.013	CASP3,CCL11,Ccl2,Ccl7,Ccl9,CD163,CGAS,CLCF1,COL10A1,COL11A1,COL12A1,COL18A1,COL1A1,COL1A2,COL24A1,COL2A1,COL4A1,COL4A2,COL4A4,COL5A1,COL5A2,COL5A3,COL6A1,COL6A2,COL6A3,COL8A1,COL8A2,CSF2RB,CX3CL1,CXCL2,CXCL6,FOS,HLA-DMA,HMGCR,IFIH1,IFNAR2,IL12RB1,IL15,IL18RAP,IL6,IL6R,IL6ST,IRF1,JAK1,JAK2,JUN,LYST,MAPK12,MAPK3,MAPK4,MLKL,NOD2,PDGFC,PGF,Ppbp,PRDM1,RIGI,RYR1,SLC2A1,SOCS3,STAT3,STAT5A,STAT5B,STING1,…
Creatine metabolism	2.09	0.667	1	GAMT,SLC6A12,SLC6A7,SLC6A8
Interleukin-9 signaling	2.08	0.556	0.447	JAK1,JAK3,STAT3,STAT5A,STAT5B
White Adipose Tissue Browning Pathway	2.08	0.246	3.053	ADCY6,ADCY8,BDNF,CACNB3,CACNG1,CACNG7,CAMP,CEBPB,CREB3,CREB3L1,CREB3L2,DIO2,FGFR1,FGFR2,FGFR3,FGFR4,FGFRL1,FNDC5,FOXC2,LDHB,MAPK12,PPARG,PRKAA1,PRKAB2,PRKACB,PRKAG3,PRKAR2B,PRKG1,PRKG2,RARA,RARG,SLC16A1,THRA,VEGFA
NF-κB Activation by Viruses	2.08	0.275	1.789	IKBKG,INS,IRS1,ITGA3,ITGA6,ITGB1,ITGB3,MAP3K1,MAP3K14,MAPK3,MRAS,NFKBIA,NFKBIE,PIK3C2A,PIK3CB,PIK3R3,PRKCA,PRKCD,RAF1,RAP1B,REL,RRAS
Neurotrophin/TRK Signaling	2.08	0.275	2.828	BDNF,CREB3,CREB3L1,CREB3L2,FOS,FRS2,INS,IRS1,JUN,MAP3K5,MAPK3,MRAS,PIK3C2A,PIK3CB,PIK3R3,RAF1,RAP1B,RRAS,SHC1,SOS2,SPRY1,SPRY2
mTOR Signaling	2.08	0.229	1.671	EIF4EBP1,EIF4G3,HMOX1,INS,IRS1,MAPK3,MRAS,PDGFC,PGF,PIK3C2A,PIK3CB,PIK3R3,PLD1,PLD3,PPM1L,PPP2R1B,PPP2R2B,PPP2R3A,PPP2R5B,PRKAA1,PRKAB2,PRKAG3,PRKCA,PRKCD,PRR5L,RAP1B,RHOB,RHOBTB2,RHOD,RHOJ,RHOQ,RHOU,RND3,RPS12,RPS13,RPS15A,RPS16,RPS19,RPS25,RPS27A,RPS27L,RPS3,RPS8,RRAS,STK11,VEGFA,VEGFB,VEGFC,VEGFD
TBC/RABGAPs	2.06	0.318	2.138	ARF6,GABARAP,MAP1LC3B,OPTN,RAB11A,RAB33B,RAB5A,RAB6A,RAB6B,RAB7B,RABGEF1,SYTL1,TBC1D13,TBC1D16
Antioxidant Action of Vitamin C	2.05	0.254	-1.46	CSF2RB,GSTO1,HMOX1,IKBKG,JAK2,MAPK12,MAPK3,NFKBIA,NFKBIE,NOTUM,NXN,PLA2G12A,PLA2G2E,PLA2G4A,PLB1,PLCB1,PLCD1,PLCD3,PLCG2,PLCL1,PLCL2,PLD1,PLD3,REL,SLC23A2,SLC2A1,STAT5A,STAT5B,TXNRD3
Endometrial Cancer Signaling	2.04	0.29	1.387	APC2,CCND1,ELK1,FOXO3,INS,IRS1,LEF1,MAPK3,MLH1,MRAS,PIK3C2A,PIK3CB,PIK3R3,RAF1,RAP1B,RRAS,SOS2,TP53
Rap1 signalling	2.03	0.438	2.646	PRKACB,PRKG1,RAF1,RAP1B,RAP1GAP,RAP1GAP2,RAPGEF4
FOXO-mediated transcription of cell death genes	2.03	0.438	-0.378	BCL2L11,BCL6,FOXO1,FOXO3,FOXO4,PINK1,STK11
Granzyme B Signaling	2.03	0.438	-1.89	APAF1,BID,CASP3,LMNB1,LMNB2,PARP1,PRKDC
Chemokine Signaling	2.01	0.272	0.853	Calm1 (includes others),CAMK1D,CAMK2A,CCL11,FOS,GNAQ,JUN,LIMK1,LIMK2,MAPK12,MAPK3,MRAS,PLCB1,PLCG2,PPP1CB,Ppp1r12b,PRKCA,PTK2B,RAF1,RAP1B,RRAS,SRC
Transcriptional regulation by the AP-2 (TFAP2) family of transcription factors	2.01	0.333	0	ATAD2,CDKN1A,DEK,HSPD1,KCTD1,KCTD15,KDM5B,MYBL2,NOP2,NPM1,PITX2,VEGFA
Macrophage Alternative Activation Signaling Pathway	2.01	0.232	3.202	ACLY,ADORA2A,ADORA2B,CEBPB,CLEC10A,CREB3,CREB3L1,CREB3L2,CSF1R,DUSP1,EIF4EBP1,EPAS1,FOS,HLA-DMA,IL4R,IL6,INS,IRF5,IRS1,IRS2,JAK1,JAK2,JAK3,JUN,KDM6B,KLF4,LPL,MAF,MAPK12,MAPK3,NFKBIA,NFKBIE,PIK3C2A,PIK3CB,PIK3R3,PPARG,REL,SOCS3,STAT3,SYK,TGFB1,TGFB2,TGFB3,THBS1
Transcriptional activity of SMAD2/SMAD3:SMAD4 heterotrimer	2.01	0.306	0.832	COL1A2,E2F4,JUNB,MAPK3,PARP1,RBL1,RPS27A,SERPINE1,SKI,SKIL,SMAD2,SMAD7,SMURF2,TFDP1,TGIF1
Role of p14/p19ARF in Tumor Suppression	1.99	0.344	-0.707	E2F1,INS,IRS1,NPM1,NPM3,PIK3C2A,PIK3CB,PIK3R3,POLR3D,RB1,TP53
Reelin Signaling in Neurons	1.98	0.243	2.2	AFDN,ARHGEF10L,ARHGEF12,ARHGEF17,ARHGEF19,ARHGEF25,ARHGEF28,ARHGEF33,ARHGEF39,ARHGEF5,ARPC5,ARPC5L,CAMK2A,CDK5R1,FRK,FYN,GRIN2D,INS,IRS1,ITGA3,ITGB1,LIMK1,LRP8,LYN,MAP1B,MAPK12,MAPK3,NDEL1,PIK3C2A,PIK3CB,PIK3R3,RAP1B,SRC,YES1
CDP-diacylglycerol Biosynthesis I	1.98	0.357	0	ABHD5,AGPAT2,AGPAT4,AGPAT5,CRLS1,LCLAT1,LPCAT3,MBOAT1,MBOAT2,TAMM41
Coronavirus Replication Pathway	1.97	0.311	-0.535	BAG3,COPA,COPB2,GSK3A,Ifitm1,IFITM2,IFITM3,TUBA1A,TUBA1B,TUBA1C,TUBA4A,TUBB3,TUBB4B,TUBB6
SNARE Signaling Pathway	1.93	0.243	0.354	ADCY6,ADCY8,CACNB3,Calm1 (includes others),CAMK2A,CPLX2,GOSR1,LMAN1L,MYH3,MYH4,MYH6,MYH7,MYH8,MYH9,MYL1,MYL4,MYL9,MYO10,MYO1H,PRKACB,PRKAR2B,RAB11A,RAB1A,RAB3A,RAB6A,SNAP23,SNAP91,STXBP1,STXBP2,SYN1,SYT1,SYT13,SYT17
Metabolism of folate and pterines	1.93	0.462	-1.633	DHFR,MTHFD1,MTHFD2,MTHFR,SHMT1,SHMT2
Azathioprine ADME	1.93	0.462	0.816	ABCC4,ABCC5,GSTM1,IMPDH2,SLC29A2,XDH
LPS-stimulated MAPK Signaling	1.93	0.264	1.789	ELK1,FOS,IKBKG,INS,IRS1,JUN,MAP3K14,MAP3K5,MAPK12,MAPK3,MRAS,NFKBIA,NFKBIE,PAK1,PIK3C2A,PIK3CB,PIK3R3,PRKCA,PRKCD,RAF1,RAP1B,REL,RRAS
NRF2-mediated Oxidative Stress Response	1.92	0.222	2.117	ABCC4,ACTA2,ACTB,ACTC1,ACTG1,ACTG2,AOX1,BACH1,CAT,CDC34,CYP1A1,CYP2J2,DNAJA3,DNAJB14,DNAJB2,DNAJC15,DNAJC21,DNAJC3,DNAJC9,EIF2AK3,ENC1,FMO1,FOS,GSR,GSTM1,GSTM3,GSTO1,HMOX1,INS,IRS1,JUN,JUNB,MAF,MAFF,MAFG,MAFK,MAP3K1,MAP3K5,MAPK3,MGST3,MRAS,NQO1,PIK3C2A,PIK3CB,PIK3R3,PMF1/PMF1-BGLAP,PRKCA,PRKCD,RAF1,RAP1B,RRAS,STIP1,UBE2E3
Beta-catenin independent WNT signaling	1.9	0.255	3	AP2A1,AXIN2,CAMK2A,CLTC,FZD1,FZD4,FZD5,FZD6,FZD7,GNAO1,GNB4,GNG2,LEF1,NFATC1,PLCB1,PPP3CA,PRICKLE1,PRKCA,PRKG1,PRKG2,RPS27A,SCRIB,SMURF1,SMURF2,WNT11,WNT4
Angiopoietin Signaling	1.9	0.269	-0.535	ANGPT1,BIRC5,FOXO1,GRB14,IKBKG,INS,IRS1,MRAS,NFKBIA,NFKBIE,PAK1,PAK3,PIK3C2A,PIK3CB,PIK3R3,RAP1B,RASA1,REL,RRAS,STAT5A,STAT5B
Intrinsic Pathway for Apoptosis	1.88	0.291	-1.5	APAF1,AVEN,BAX,BCL2L11,BID,BMF,C1QBP,CASP3,E2F1,MAPK3,STAT3,TFDP1,TP53,TP63,UACA,YWHAQ
Sensory processing of sound by outer hair cells of the cochlea	1.88	0.291	0.5	ACTB,ACTG1,CDH23,EPB41L1,EPB41L3,EPS8,EZR,GSN,KCNQ4,MYH9,OTOG,OTOGL,PCDH15,TMIE,TRIOBP,WHRN
CD40 Signaling	1.87	0.275	-0.775	FOS,IKBKG,INS,IRS1,JAK3,JUN,MAP3K14,MAPK12,MAPK3,NFKBIA,NFKBIE,PIK3C2A,PIK3CB,PIK3R3,PTGS1,PTGS2,REL,STAT3,TNFAIP3
Erythropoietin Signaling Pathway	1.87	0.23	0.822	APAF1,CCND1,CLCF1,CSF2RB,ELK1,FOS,FOXO3,HBA1/HBA2,IL15,IL6,INS,IRS1,IRS2,JAK2,JUN,MACROH2A2,MAPK3,MRAS,NFKBIA,NFKBIE,PIK3C2A,PIK3CB,PIK3R3,PRKCA,PRKCD,RAF1,RAP1B,REL,RRAS,SHC1,SHC2,SOS2,SRC,STAT5A,STAT5B,TGFB1,TGFB2,TGFB3,TNFSF15,Tnfsf9,TP53
D-myo-inositol (1,3,4)-trisphosphate Biosynthesis	1.87	0.412	2.646	INPP5A,INPP5E,INPP5J,INPP5K,INPPL1,ITPKB,SYNJ1
Actin Nucleation by ARP-WASP Complex	1.86	0.258	2.324	ARPC5,ARPC5L,BAIAP2,ITGA1,ITGA11,ITGA3,ITGA6,ITGA7,ITGB1,ITGB3,ITGB6,ITGB7,MRAS,RAP1B,RHOB,RHOBTB2,RHOD,RHOJ,RHOQ,RHOU,RND3,RRAS,SOS2,WIPF1
Autism Signaling Pathway	1.85	0.213	2	ADSL,ALDH1A1,ALDH1A3,ALDH3A1,ALDH3B1,BDNF,BRAF,CACNB3,CACNG1,CACNG7,CAMK2A,CAMKK1,CLCF1,DBT,EIF4EBP1,FZD1,FZD4,FZD5,FZD6,FZD7,GRIN2D,HGF,HPRT1,IL15,IL6,INS,IRS1,L2HGDH,LEF1,LRP6,MAPK3,MECP2,MET,MR1,MRAS,MTHFR,NF1,NLGN2,NRXN1,PCCA,PIK3C2A,PIK3CB,PIK3R3,PPM1K,PRKACB,PRKAR2B,PTCH1,RAF1,RAP1B,RARA,RARG,RRAS,SLC6A8,SOS2,TGFB1,TGFB2,TGFB3,TNFSF15,Tnfsf9,WNT10A,WNT10B,WNT11,WNT2,WNT4,WNT9A,ZBTB12
cAMP-mediated signaling	1.84	0.22	3.244	ADCY6,ADCY8,ADORA2A,ADORA2B,ADRA2A,ADRB2,AKAP12,AKAP13,AKAP6,APLNR,BRAF,Calm1 (includes others),CAMK1D,CAMK2A,CREB3,CREB3L1,CREB3L2,DUSP1,DUSP4,DUSP6,ENPP1,FICD,GDPD1,GNAO1,GPER1,LPAR1,MAPK3,NPR3,NPY1R,PDE10A,PDE3B,PDE4A,PDE4B,PDE7B,PDE8A,PKIA,PPP3CA,PRKACB,PRKAR2B,PTGER4,PTGIR,RAF1,RAP1GAP,RAPGEF4,RGS2,RGS4,S1PR1,SMPDL3A,SMPDL3B,SRC,STAT3,TDP2
Transcriptional regulation of granulopoiesis	1.84	0.294	-2.309	CDK2,CDKN1A,CEBPB,DEK,E2F1,H2AX,H2AZ2,IL6R,KLF5,LEF1,MYB,PML,RARA,STAT3,TFDP1
Induction of Apoptosis by HIV1	1.82	0.277	-2.5	APAF1,BAX,BID,CASP3,CYC1,HTRA2,IKBKG,MAP3K14,MAP3K5,MAPK12,NFKBIA,NFKBIE,REL,SLC25A10,SLC25A5,TNFRSF11B,TNFRSF1B,TP53
Notch Signaling	1.81	0.316	-1.414	APH1B,DLL1,DTX3,DTX4,HEY1,JAG1,JAG2,LFNG,MAML3,NOTCH1,NOTCH3,NUMB
DNA Damage/Telomere Stress Induced Senescence	1.8	0.286	-4	CCNA2,CCNE1,CCNE2,CDK2,CDKN1A,H1-0,H2AX,H2AZ2,HMGA1,LMNB1,MRE11,RAD50,RB1,TERF1,TINF2,TP53
Apoptosis Signaling	1.79	0.25	-1.46	APAF1,BAX,BCL2L11,BID,CAPN6,CASP3,CDK1,CYC1,GAS2,HTRA2,IKBKG,MAP3K14,MAP3K5,MAPK3,MRAS,NFKBIA,NFKBIE,PARP1,PLCG2,PRKCA,RAF1,RAP1B,REL,RRAS,TNFRSF1B,TP53
Triglyceride metabolism	1.78	0.324	1.508	ABHD5,CAV1,FABP4,FABP5,FABP7,LPIN1,LPIN2,LPIN3,MGLL,PPP1CB,PRKACB
Smooth Muscle Contraction	1.76	0.302	1.387	ACTA2,ACTG2,DYSF,ITGA1,LMOD1,MYL10,MYL11,MYL12A,MYL9,PAK1,PXN,SORBS3,VCL
Pyrimidine Ribonucleotides De Novo Biosynthesis	1.76	0.302	-1.508	AK1,AK4,CAD,CMPK1,CTPS1,DHODH,ENTPD5,ENTPD6,ENTPD7,NME1,NME6,NUDT5,UMPS
ISG15 antiviral mechanism	1.74	0.268	-2.524	EIF4G3,JAK1,KPNA2,MAPK3,NDC1,NUP107,NUP133,NUP155,NUP160,NUP205,NUP35,NUP37,NUP43,NUP50,NUP54,NUP62,NUP85,RIGI,RPS27A
SPINK1 General Cancer Pathway	1.74	0.268	2.668	IL6,IL6R,INS,IRS1,JAK1,JAK2,JAK3,MAPK3,MRAS,Mt1,Mt2,PIK3C2A,PIK3CB,PIK3R3,Prss3b,RAF1,RAP1B,RRAS,STAT3
CD27 Signaling in Lymphocytes	1.73	0.281	0.905	APAF1,BID,CASP3,CYC1,FOS,IKBKG,JUN,MAP3K1,MAP3K14,MAP3K5,MAP3K8,MAPK12,NFKBIA,NFKBIE,REL,SIVA1
Nicotinate metabolism	1.72	0.389	-1.134	NADK2,NADSYN1,NMRK1,NNMT,NT5E,PTGIS,PTGS2
Regulation of TP53 Expression and Degradation	1.72	0.308	-0.577	CCNA2,CCNG1,CDK1,CDK2,CHEK2,PHF20,PPP2R1B,PRDM1,PRR5L,RPS27A,SGK1,TP53
Orexin Signaling Pathway	1.71	0.217	2.546	ADCY6,ADCY8,ATP6AP2,ATP6V0A1,ATP6V0D1,ATP6V0E1,ATP6V0E2,ATP6V1G1,CACNB3,CACNG1,CACNG7,Calm1 (includes others),CASP3,CYP11B1,DAGLA,FOXO1,GNAQ,GNB4,GNG2,IL6,INS,IRS1,MAPK12,MAPK3,NOTUM,PIK3C2A,PIK3CB,PIK3R3,PIP5K1A,PLA2G12A,PLA2G2E,PLA2G4A,PLCB1,PLCD1,PLCD3,PLCG2,PLCL1,PLCL2,PLD1,PPARG,PRKAA1,PRKAB2,PRKACB,PRKAG3,PRKAR2B,PRKCA,PRKCD,SLC8A1,SMAD1,SMAD8,SRC,TRPC1
PEDF Signaling	1.71	0.256	1.886	ARHGAP22,BDNF,ELK1,GDNF,IKBKG,INS,IRS1,MAPK12,MAPK3,MRAS,NFKBIA,NFKBIE,PIK3C2A,PIK3CB,PIK3R3,PPARG,RAF1,RAP1B,REL,RRAS,SERPINF1,TP53
Phagosome Formation	1.7	0.194	3.035	ACKR3,ADGRA1,ADGRA2,ADGRA3,ADGRE5,ADGRF4,ADGRF5,ADGRG1,ADGRG2,ADGRG3,ADGRG5,ADGRG6,ADGRL1,ADORA2A,ADORA2B,ADRA1B,ADRA1D,ADRA2A,ADRB2,AP1B1,AP1G1,AP1M2,AP1S3,APLNR,ARF6,ARPC5,ARPC5L,AVPR1A,BDKRB1,BDKRB2,C3AR1,CALCRL,CFL2,CLIP1,COLEC12,CXCR6,EDNRA,ELMO1,F2RL2,FCGR3A/FCGR3B,FN1,FYN,FZD1,FZD4,FZD5,FZD6,FZD7,GAB2,GPER1,GPR107,GPR137,GPR137C,GPR153,GPR161,GPR176,GPR180,GPR20,GPRC5A,GPRC5C,HMOX1,HTR2A,I…
GPVI-mediated activation cascade	1.68	0.314	-0.302	COL1A1,COL1A2,FYN,LYN,PDPN,PIK3CB,PIK3R3,PLCG2,RHOB,SYK,VAV3
PRC2 methylates histones and DNA	1.68	0.314	-2.111	DNMT1,DNMT3A,EED,EZH2,H2AX,H2AZ2,MTF2,PHF1,PHF19,RBBP7,SUZ12
Melatonin Signaling	1.68	0.264	2.183	BRAF,Calm1 (includes others),CAMK2A,GNAO1,GNAQ,MAPK3,NOTUM,PLCB1,PLCD1,PLCD3,PLCG2,PLCL1,PLCL2,PRKACB,PRKAR2B,PRKCA,PRKCD,RAF1,RORA
Basal Cell Carcinoma Signaling	1.68	0.264	1.807	APC2,BMP1,FZD1,FZD4,FZD5,FZD6,FZD7,GLIS1,KIF7,LEF1,PTCH1,Tcf7,TP53,WNT10A,WNT10B,WNT11,WNT2,WNT4,WNT9A
Signaling by Retinoic Acid	1.67	0.295	1.941	ADH1C,ALDH1A1,ALDH1A3,CRABP2,CYP26B1,DHRS3,DHRS9,FABP5,RARA,RARG,RDH10,RDH11,RDH5
MIF Regulation of Innate Immunity	1.67	0.295	1.155	CD74,FOS,JUN,MAPK12,MAPK3,NFKBIA,NFKBIE,PLA2G12A,PLA2G2E,PLA2G4A,PTGS2,REL,TP53
Agranulocyte Adhesion and Diapedesis	1.65	0.219	#NUM!	ACKR3,ACTA2,ACTB,ACTC1,ACTG1,ACTG2,AOC3,CCL11,Ccl2,Ccl7,Ccl9,CD34,CLDN12,CLDN15,CLDN23,CX3CL1,CXCL2,CXCL6,CXCR6,EZR,FN1,ITGB1,ITGB7,MMP11,MMP14,MMP15,MMP19,MMP2,MMP23B,MMP28,MYH3,MYH4,MYH6,MYH7,MYH8,MYH9,MYL1,MYL4,MYL9,MYO10,MYO1H,Podxl,Ppbp,SDC4,SELP,VCAM1
Nitric Oxide Signaling in the Cardiovascular System	1.65	0.238	0.816	ATP2A1,ATP2A2,BDKRB2,CACNB3,CACNG1,CACNG7,Calm1 (includes others),CAV1,INS,IRS1,MAPK3,NPR2,PDE3B,PDGFC,PGF,PIK3C2A,PIK3CB,PIK3R3,PRKAA1,PRKACB,PRKAR2B,PRKCA,PRKCD,PRKG1,PRKG2,VEGFA,VEGFB,VEGFC,VEGFD
PFKFB4 Signaling Pathway	1.64	0.286	2.887	CREB3,CREB3L1,CREB3L2,FGF2,HK2,MAPK3,PFKFB4,PRKACB,PRKAR2B,TGFB1,TGFB2,TGFB3,TP53,XDH
Ketogenesis	1.64	0.455	1	ACAA2,ACAT1,ACAT2,HMGCLL1,HMGCS1
Type II Diabetes Mellitus Signaling	1.63	0.229	0.426	ACSBG1,ACSL1,ACSL3,ACSL4,CACNB3,CACNG1,CACNG7,CEBPB,IKBKG,INS,IRS1,IRS2,MAP3K1,MAP3K14,MAP3K5,MAPK12,MAPK3,NFKBIA,NFKBIE,NSMAF,PIK3C2A,PIK3CB,PIK3R3,PPARG,PRKAA1,PRKAB2,PRKAG3,PRKCA,PRKCD,REL,SLC27A4,SOCS2,SOCS3,TNFRSF11B,TNFRSF1B
Senescence-Associated Secretory Phenotype (SASP)	1.62	0.26	-1.147	ANAPC7,CCNA2,CDK2,CDK6,CDKN1A,CDKN2C,CDKN2D,CEBPB,FOS,H2AX,H2AZ2,IGFBP7,IL6,JUN,MAPK3,RPS27A,STAT3,UBE2C,UBE2D1
Extra-nuclear estrogen signaling	1.62	0.26	0.229	AREG,CAV1,CAV2,CCND1,ELK1,EREG,FOS,FOXO3,GNB4,GNG2,HBEGF,MAPK3,MMP2,PIK3R3,PRMT1,SHC1,SRC,XPO1,ZDHHC21
Amyotrophic Lateral Sclerosis Signaling	1.6	0.237	-1.279	APAF1,BAX,BID,CACNB3,CACNG1,CACNG7,CAPN6,CASP3,CAT,GDNF,GLUL,GRIN2D,INS,IRS1,NEFH,PAK1,PDGFC,PGF,PIK3C2A,PIK3CB,PIK3R3,PPP3CA,RAB5A,TP53,VEGFA,VEGFB,VEGFC,VEGFD
Regulation of mitotic cell cycle	1.6	0.25	-4.264	ANAPC7,AURKA,AURKB,BUB1B,BUB3,CCNA2,CCNB1,CDC20,CDK1,CDK2,FBXO5,MAD2L1,NEK2,PLK1,PSMB10,PSMD9,PTTG1,RB1,RPS27A,SKP2,UBE2C,UBE2D1
Cardiac β-adrenergic Signaling	1.59	0.222	1.732	ADCY6,ADCY8,AKAP12,AKAP13,AKAP6,ATP2A1,ATP2A2,CACNB3,CACNG1,CACNG7,ENPP1,FICD,GDPD1,GNA14,GNAO1,GNAQ,GNB4,GNG2,MRAS,PDE10A,PDE3B,PDE4A,PDE4B,PDE7B,PDE8A,PKIA,PPM1L,PPP1CB,PPP1R14B,PPP1R14C,PPP2R1B,PPP2R2B,PPP2R3A,PPP2R5B,PRKACB,PRKAR2B,SLC8A1,SMPDL3A,SMPDL3B,TDP2
Signaling by Activin	1.59	0.4	1.633	FST,FSTL3,INHBA,INHBB,MAPK3,SMAD2
Platelet Adhesion to exposed collagen	1.59	0.4	1.633	COL1A1,COL1A2,FYN,ITGA1,ITGB1,LYN
DNA Double Strand Break Response	1.59	0.271	-3.5	ABRAXAS1,BARD1,BRCA1,CHEK2,H2AX,HERC2,KPNA2,MDC1,MRE11,NSD2,PPP5C,RAD50,RNF168,RPS27A,TP53,UIMC1
IL-10 Signaling	1.59	0.227	-0.507	AHR,CCN4,CCND1,CDKN1A,CDKN2D,CREB3,CREB3L1,CREB3L2,DUSP1,ELK1,FOS,HLA-DMA,HMOX1,IKBKG,IL18RAP,IL4R,IL6,IL6R,IL6ST,JAK1,JUN,MAF,MAP3K14,MAPK12,NFKBIA,NFKBIE,PRDM1,PRKAA1,PRKAB2,PRKAG3,REL,SOCS3,STAT3,STAT5A,STAT5B
Neuropathic Pain Signaling in Dorsal Horn Neurons	1.59	0.243	2.041	BDNF,CAMK1D,CAMK2A,ELK1,FOS,GRIN2D,INS,IRS1,KCNN4,MAPK3,NOTUM,PIK3C2A,PIK3CB,PIK3R3,PLCB1,PLCD1,PLCD3,PLCG2,PLCL1,PLCL2,PRKACB,PRKAR2B,PRKCA,PRKCD,SRC
RHO GTPases Activate ROCKs	1.59	0.368	1.89	LIMK1,LIMK2,MYH9,MYL9,PAK1,PPP1CB,RHOB
FOXO-mediated transcription	1.59	0.368	-0.378	FOXO1,FOXO3,FOXO4,FOXO6,KAT2B,TXNIP,YWHAQ
GNRH Signaling	1.58	0.22	1.715	ADCY6,ADCY8,CACNB3,CACNG1,CACNG7,Calm1 (includes others),CAMK2A,CREB3,CREB3L1,CREB3L2,EGR1,ELK1,FOS,GNA14,GNAQ,GNB4,GNG2,HBEGF,JUN,MAP3K1,MAP3K14,MAP3K5,MAP3K8,MAPK12,MAPK3,MMP2,MRAS,PAK1,PAK3,PLCB1,PRKACB,PRKAR2B,PRKCA,PRKCD,PTK2B,PXN,RAF1,RAP1B,REL,RRAS,SOS2,SRC
Epoxysqualene Biosynthesis	1.57	1	#NUM!	FDFT1,SQLE
All-trans-decaprenyl Diphosphate Biosynthesis	1.57	1	#NUM!	PDSS1,PDSS2
Glycine Biosynthesis I	1.57	1	#NUM!	SHMT1,SHMT2
Endocannabinoid Developing Neuron Pathway	1.56	0.233	1.225	ADCY6,ADCY8,BRAF,BRCA1,CCND1,CREB3,CREB3L1,CREB3L2,GNAO1,GNB4,GNG2,INS,IRS1,MAPK12,MAPK3,MAPK4,MGLL,MRAS,PIK3C2A,PIK3CB,PIK3R3,PRKACB,PRKAR2B,RAF1,RAP1B,RAP1GAP,RRAS,SRC,STAT3,STMN2
TNFR2 Signaling	1.55	0.312	0.707	FOS,IKBKG,JUN,MAP3K1,MAP3K14,NFKBIA,NFKBIE,REL,TNFAIP3,TNFRSF1B
Regulation of lipid metabolism by PPARalpha	1.55	0.235	2.268	ABCB4,ACOX1,ACSL1,AHR,AHRR,ANGPTL4,ANKRD1,BMAL1,CDK19,CHD9,CLOCK,CYP1A1,FDFT1,FHL2,G0S2,GRHL1,HMGCR,HMGCS1,ME1,MED13,MED30,MED4,PPARG,PPARGC1B,RORA,SMARCD3,TIAM2,TNFRSF21
Cholecystokinin/Gastrin-mediated Signaling	1.55	0.235	3.272	CCK,ELK1,FOS,GNAQ,JUN,MAPK12,MAPK3,MEF2A,MRAS,PLCB1,PRKCA,PRKCD,PTGS2,PTK2B,PXN,RAF1,RAP1B,RHOB,RHOBTB2,RHOD,RHOJ,RHOQ,RHOU,RND3,RRAS,SHC1,SOS2,SRC
Gamma carboxylation, hypusine formation and arylsulfatase activation	1.55	0.293	-0.577	ARSA,ARSJ,DNAJC24,DPH2,EIF5A,EIF5A2,FN3KRP,GAS6,GGCX,PROS1,TPST1,TPST2
Activation of NMDA receptors and postsynaptic events	1.55	0.25	0	ADCY8,CAMK2A,CAMKK1,DLG3,DLG4,GRIN2D,KPNA2,MAPK3,PRKAA1,PRKAB2,PRKACB,PRKAG3,PRKAR2B,SRC,TUBA1A,TUBA1B,TUBA1C,TUBA4A,TUBB3,TUBB4B,TUBB6
Cardiac conduction	1.52	0.231	-0.186	ASPH,ATP1A1,ATP1A2,ATP2A1,ATP2A2,ATP2B4,CACNG7,CAMK2A,CASQ2,CORIN,DMPK,FGF11,FKBP1B,GATA4,HIPK1,KAT2B,KCND1,KCNK2,NPR2,ORAI2,RYR1,SCN10A,SCN1B,SCN5A,SCN7A,SLC8A1,STIM1,TNNI3,TRDN,TRPC1
Cytosolic sensors of pathogen-associated DNA	1.52	0.283	-1.387	CGAS,DTX4,IFI16,IKBKG,LRRFIP1,MRE11,NFKBIA,PRKDC,RPS27A,STING1,TICAM1,XRCC5,XRCC6
tRNA Splicing	1.52	0.283	1.155	ENPP1,FICD,GDPD1,PDE10A,PDE3B,PDE4A,PDE4B,PDE7B,PDE8A,SMPDL3A,SMPDL3B,TDP2,TSEN15
Signaling by ALK	1.52	0.321	1	FRS2,IRS1,JAK3,PIK3CB,PRDM1,PTN,SHC1,SRC,STAT3
RHO GTPases activate PKNs	1.52	0.321	0.333	CDC25C,MYH9,MYL9,PAK1,PKN1,PKN3,PPP1CB,RHOB,YWHAQ
TP53 Regulates Transcription of DNA Repair Genes	1.51	0.257	-2.357	AP1B1,AP1G1,AP1M2,AP1S3,BRCA1,ELOA,FANCD2,FANCI,FOS,JUN,MDC1,MLH1,MSH2,NELFCD,PMS2,POLR2E,SSRP1,TP53
Gene and protein expression by JAK-STAT signaling after IL-12 stimulation	1.51	0.297	0.302	CNN2,GSTO1,HNRNPA2B1,HSPA9,LMNB1,MTAP,PITPNA,PPIA,RAP1B,SERPINB2,SNRPA1
Deubiquitination	1.5	0.209	-0.944	ABRAXAS1,ACTB,ADRB2,ARRB1,ATXN7,AXIN2,BARD1,BRCA1,CCNA2,CCP110,CDC20,CDK1,CLSPN,CYLD,FOXK1,FOXO4,GATA3,IFIH1,IKBKG,KAT2B,MBD5,NFKBIA,NOD2,PSMB10,PSMD9,PTRH2,RIGI,RPS27A,RUVBL1,SKP2,SMAD1,SMAD2,SMAD7,SMURF2,STAM,STAMBP,STAMBPL1,TGFB1,TGFBR2,TNFAIP3,TNKS,TP53,UBE2D1,UCHL5,UIMC1,USP10,USP11,USP12,USP13,USP15,USP22,USP25,USP33,USP37,USP44
TNFR1 Signaling	1.5	0.275	-0.577	APAF1,BID,CASP3,FOS,IKBKG,JUN,MAP3K1,MAP3K14,NFKBIA,NFKBIE,PAK1,PAK3,REL,TNFAIP3
S Phase	1.49	0.24	-2.711	CABLES1,CCNA2,CCND1,CCNE1,CCNE2,CDC25B,CDCA5,CDK2,CDKN1A,CKS1B,E2F1,E2F4,ESCO2,LIN54,LIN9,MAX,PSMB10,PSMD9,RAD21,RB1,RPS27A,SKP2,SMC3,TFDP1
Unfolded protein response	1.49	0.244	1.941	CD82,CEBPB,CEBPD,DNAJA3,DNAJB14,DNAJB2,DNAJC15,DNAJC21,DNAJC3,DNAJC9,EDEM1,EIF2AK3,HSPA14,HSPA2,HSPA9,HSPH1,INSIG1,MAP3K5,MBTPS2,OS9,PPARG,XBP1
CCR3 Signaling in Eosinophils	1.49	0.228	1.147	Calm1 (includes others),CCL11,CFL2,GNA14,GNAO1,GNAQ,GNB4,GNG2,INS,IRS1,LIMK1,LIMK2,MAPK12,MAPK3,MRAS,PAK1,PAK3,PIK3C2A,PIK3CB,PIK3R3,PLA2G12A,PLA2G2E,PLA2G4A,PLCB1,PPP1CB,Ppp1r12b,PRKCA,PRKCD,RAF1,RAP1B,RRAS
Corticotropin Releasing Hormone Signaling	1.47	0.224	2.353	ADCY6,ADCY8,ARPC5,BDNF,BRAF,CACNB3,CACNG1,CACNG7,Calm1 (includes others),CREB3,CREB3L1,CREB3L2,CTH,ELK1,FOS,GNAO1,GNAQ,JUN,MAPK12,MAPK3,MEF2A,NPR2,NPR3,NR4A1,PLCG2,PRKACB,PRKAR2B,PRKCA,PRKCD,PTCH1,PTGS2,RAF1,RAP1B,VEGFA
Arsenate Detoxification I (Glutaredoxin)	1.47	0.6	#NUM!	AS3MT,GSTO1,LACC1
Myo-inositol Biosynthesis	1.47	0.6	#NUM!	BPNT2,IMPA2,ISYNA1
Acetate Conversion to Acetyl-CoA	1.47	0.6	#NUM!	ACSL1,ACSS2,ACSS3
GP1b-IX-V activation signalling	1.47	0.417	2.236	COL1A1,COL1A2,FLNA,RAF1,SRC
MAPK targets/ Nuclear events mediated by MAP kinases	1.46	0.303	-0.632	DUSP3,DUSP4,DUSP6,ELK1,FOS,JUN,MAPK12,MAPK3,MEF2A,PPP2R1B
Plasma lipoprotein assembly, remodeling, and clearance	1.45	0.25	2.065	ANGPTL4,AP2A1,APOBR,BMP1,CLTC,HDLBP,LDLR,LIPA,LIPG,LPL,MBTPS2,MYLIP,NCEH1,NPC1,NPC2,PCSK6,PRKACB,RPS27A,SOAT1
Synaptic Long Term Potentiation	1.44	0.227	3.024	ADCY8,Calm1 (includes others),CAMK2A,CHP1,CREB3,CREB3L1,CREB3L2,GNA14,GNAQ,GRIN2D,MAPK3,MRAS,NOTUM,PLCB1,PLCD1,PLCD3,PLCG2,PLCL1,PLCL2,PPP1CB,PPP1R14B,PPP1R14C,PPP3CA,PRKACB,PRKAR2B,PRKCA,PRKCD,RAF1,RAP1B,RRAS
NGF Signaling	1.42	0.23	1.043	BAX,CREB3,CREB3L1,CREB3L2,ELK1,IKBKG,INS,IRS1,MAP3K1,MAP3K14,MAP3K5,MAP3K8,MAPK12,MAPK3,MRAS,PIK3C2A,PIK3CB,PIK3R3,PLCG2,PRKCD,RAF1,RAP1B,REL,RRAS,SHC1,SHC2,SOS2,TP53
Myogenesis	1.42	0.31	-1	BOC,CDH15,MAPK12,MEF2A,MYF5,MYOD1,MYOG,NEO1,SPAG9
EGR2 and SOX10-mediated initiation of Schwann cell myelination	1.42	0.31	-0.333	ADGRG6,CYP51A1,DRP2,EGR2,HMGCR,LAMB1,MBP,NAB2,UTRN
Acute Phase Response Signaling	1.42	0.216	2.263	C1S,CEBPB,CP,CRABP2,ELK1,FN1,FOS,HMOX1,HP,IKBKG,IL6,IL6R,IL6ST,ITIH2,JAK2,JUN,MAP3K1,MAP3K14,MAP3K5,MAPK12,MAPK3,MRAS,NFKBIA,NFKBIE,PIK3CB,PIK3R3,RAF1,RAP1B,REL,RRAS,SERPINE1,SERPINF1,SERPING1,SHC1,SOCS2,SOCS3,SOS2,STAT3,TNFRSF11B,TNFRSF1B
Neurexins and neuroligins	1.41	0.263	2.84	APBA1,DBNL,DLG3,DLG4,EPB41L1,EPB41L3,EPB41L5,GRIN2D,LIN7A,LRRTM2,NLGN2,NRXN1,PDLIM5,STXBP1,SYT1
Acetylcholine Receptor Signaling Pathway	1.41	0.214	2.214	ADAM10,ADAM19,ADCY6,ADCY8,APH1B,CACNB3,CACNG1,CACNG7,Calm1 (includes others),CAMK2A,CASP3,CHRNA1,CHRNB1,CHRND,CHRNG,CREB3,CREB3L1,CREB3L2,FYN,GNA14,GNAO1,GNAQ,HMOX1,IL6,INS,IRS1,JAK2,MAPK3,NOTUM,PIK3C2A,PIK3CB,PIK3R3,PLCB1,PLCD1,PLCD3,PLCG2,PLCL1,PLCL2,PRKACB,PRKAR2B,PRKCA,PRKCD
Cargo recognition for clathrin-mediated endocytosis	1.41	0.234	1	AAK1,ADRB2,AP2A1,Ap2b1,AREG,ARRB1,CBL,CLTC,DAB2,EPN2,EREG,FZD4,HBEGF,ITSN1,LDLR,RPS27A,SH3GL3,SH3KBP1,SNAP91,STAM,STON1,STON2,SYT1,TFRC,VAMP8
fMLP Signaling in Neutrophils	1.4	0.226	2.449	ARPC5,ARPC5L,Calm1 (includes others),CHP1,ELK1,GNA14,GNAO1,GNAQ,GNB4,GNG2,INS,IRS1,MAPK3,MRAS,NCF2,NFATC1,NFKBIA,NFKBIE,NOX4,PIK3C2A,PIK3CB,PIK3R3,PLCB1,PPP3CA,PRKCA,PRKCD,RAF1,RAP1B,REL,RRAS
Signaling by Insulin receptor	1.4	0.279	1.155	ATP6V0A1,ATP6V0D1,ATP6V0E1,ATP6V0E2,ATP6V1G1,INS,IRS1,IRS2,MAPK3,PIK3CB,PTPRF,SHC1
MyD88 cascade initiated on plasma membrane	1.38	0.32	1.414	IKBKG,IRAK2,IRAK4,MAP3K1,PELI1,PELI2,PELI3,RPS27A
Signaling by Erythropoietin	1.38	0.32	-0.707	IRS2,JAK2,LYN,PIK3CB,PLCG2,SHC1,STAT5A,STAT5B
Ethanol Degradation IV	1.38	0.32	1.414	ACSL1,ACSS2,ACSS3,ALDH1A1,ALDH1A3,ALDH3A1,ALDH3B1,CAT
4-1BB Signaling in T Lymphocytes	1.38	0.294	-0.378	IKBKG,JUN,MAP3K14,MAP3K5,MAPK12,MAPK3,NFKBIA,NFKBIE,REL,TNFRSF9
Inhibition of Angiogenesis by TSP1	1.38	0.294	-0.333	CASP3,FYN,JUN,MAPK12,SDC1,TGFB1,TGFBR2,THBS1,TP53,VEGFA
Circadian Rhythm Signaling	1.36	0.205	#NUM!	ADCY6,ADCY8,BDNF,BMAL1,BRAF,CACNB3,CACNG1,CACNG7,CAMK2A,CIRBP,CLOCK,CREB3,CREB3L1,CREB3L2,CRY1,CTH,DBP,EIF4EBP1,FRK,FYN,GNA14,GNAQ,GNB4,GNG2,GRIN2D,GSK3A,LYN,MAPK3,MRAS,NFIL3,NOTUM,NPR2,NPR3,PLCB1,PLCD1,PLCD3,PLCG2,PLCL1,PLCL2,PRKAA1,PRKAB2,PRKACB,PRKAG3,PRKAR2B,PRKCA,PRKCD,PRKG1,PRKG2,RAF1,RAP1B,RORA,RRAS,RYR1,SRC,YES1
RHO GTPases activate PAKs	1.35	0.333	1.89	FLNA,LIMK1,MYH9,MYL9,PAK1,PAK3,PPP1CB
CREB Signaling in Neurons	1.35	0.19	4.707	ACKR3,ADCY6,ADCY8,ADGRA1,ADGRA2,ADGRA3,ADGRE5,ADGRF4,ADGRF5,ADGRG1,ADGRG2,ADGRG3,ADGRG5,ADGRG6,ADGRL1,ADORA2A,ADORA2B,ADRA1B,ADRA1D,ADRA2A,ADRB2,APLNR,AVPR1A,BDKRB1,BDKRB2,BMPR1B,BMPR2,C3AR1,CACNB3,CACNG1,CACNG7,CALCRL,Calm1 (includes others),CAMK2A,CREB3,CREB3L1,CREB3L2,CXCR6,EDNRA,ELK1,F2RL2,FGF2,FGFR1,FGFR2,FGFR3,FGFR4,FZD1,FZD4,FZD5,FZD6,FZD7,GNA14,GNAO1,GNAQ,GNB4,GNG2,GPER1,GPR107,GPR137,GPR…
Dermatan Sulfate Biosynthesis	1.35	0.254	1.5	B3GAT3,CHPF2,CHST1,CHST11,CHST12,CHST15,CHSY1,CHSY3,DSE,DSEL,HS3ST1,HS3ST3A1,HS3ST3B1,NDST1,NDST3,NDST4
Nucleotide catabolism	1.33	0.3	-0.333	DPYD,ENTPD5,ENTPD6,ENTPD7,NT5E,NUDT1,NUDT5,SAMHD1,XDH
FOXO-mediated transcription of oxidative stress, metabolic and neuronal genes	1.33	0.3	0.333	CAT,FBXO32,FOXO1,FOXO3,FOXO4,FOXO6,INS,PLXNA4,SMAD2
Role of MAPK Signaling in Promoting the Pathogenesis of Influenza	1.33	0.228	1.4	ATP6AP2,ATP6V0A1,ATP6V0D1,ATP6V0E1,ATP6V0E2,ATP6V1G1,BAX,BRAF,CASP3,JUN,MAP3K5,MAPK12,MAPK3,MRAS,NFKBIA,NFKBIE,PLA2G12A,PLA2G2E,PLA2G4A,PLB1,PRKCA,PTGS2,RABGEF1,RAF1,RAP1B,RRAS
PI3K Cascade	1.33	0.273	1.155	FGF2,FGF7,FGFR1,FGFR2,FGFR3,FGFR4,FRS2,GAB2,IRS1,IRS2,PDE3B,PIK3CB
TP53 Regulates Transcription of Cell Death Genes	1.33	0.273	-2.309	APAF1,BAX,BCL6,BID,BIRC5,CHM,NDRG1,PIDD1,RABGGTB,STEAP3,TP53,TP63
Retinoid metabolism and transport	1.33	0.273	2.309	AKR1B10,GPC6,LDLR,LPL,LRP1,LRP12,LRP8,PLB1,RDH11,SDC1,SDC3,SDC4
Mitotic Telophase/Cytokinesis	1.32	0.385	-2.236	KIF20A,KIF23,PLK1,RAD21,SMC3
Glycerophospholipid biosynthesis	1.31	0.232	0.626	ABHD4,AGPAT2,AGPAT4,AGPAT5,CHKA,CPNE3,LCLAT1,LPCAT3,LPIN1,LPIN2,LPIN3,MBOAT1,MBOAT2,MGLL,OSBPL8,PCYT2,PLA2G12A,PLA2G2E,PLA2G4A,PLD1,PLD3,SLC44A1,SLC44A4
RAB GEFs exchange GTP for GDP on RABs	1.3	0.236	3.273	CHM,CHML,DENND2A,DENND4A,DENND5B,GDI1,RAB13,RAB1A,RAB39B,RAB3A,RAB3IP,RAB5A,RAB6A,RAB6B,RAB7B,RABGEF1,RGP1,RIC1,RIN1,RIN2,TRAPPC2L
p38 MAPK Signaling	1.3	0.225	1.043	CDC25B,CREB3,CREB3L1,CREB3L2,DUSP1,DUSP10,ELK1,HMGN1,HSPB2,IL18RAP,IRAK2,IRAK4,MAP3K5,MAPK12,MAPKAPK3,MAX,MEF2A,PLA2G12A,PLA2G2E,PLA2G4A,TGFB1,TGFB2,TGFB3,TGFBR2,TIFA,TNFRSF1B,TP53
Signaling by ERBB4	1.29	0.254	-0.258	ADAP1,APH1B,DLG4,ERBB3,EREG,HBEGF,ITCH,MXD4,RPS27A,SHC1,SPARC,SRC,STAT5A,STMN1,WWP1
Antiproliferative Role of Somatostatin Receptor 2	1.29	0.241	2.673	BRAF,CDKN1A,CTH,ELK1,GNB4,GNG2,INS,IRS1,MAPK3,MRAS,NPR2,NPR3,PIK3C2A,PIK3CB,PIK3R3,RAP1B,RRAS,SRC,SSTR2
WNT ligand biogenesis and trafficking	1.29	0.308	0.707	PORCN,TMED5,WNT10A,WNT10B,WNT11,WNT2,WNT4,WNT9A
Miscellaneous transport and binding events	1.29	0.308	-0.707	ADD3,ANKH,LRRC8B,LRRC8C,LRRC8D,NIPA1,NIPAL1,NIPAL3
trans-Golgi Network Vesicle Budding	1.29	0.243	0.943	ACBD3,AP1B1,AP1G1,AP1M2,AP1S3,ARRB1,CLTC,CLVS1,GOLGB1,HIP1R,PIK3C2A,SNAP23,SNX5,SORT1,TBC1D8B,TFRC,TPD52,VAMP8
Neurotransmitter release cycle	1.28	0.275	2.111	APBA1,ARL6IP5,LIN7A,NAAA,RAB3A,SLC1A3,SLC1A6,SLC38A2,STXBP1,SYN1,SYT1
Melanocyte Development and Pigmentation Signaling	1.26	0.23	2.357	ADCY6,ADCY8,CREB3,CREB3L1,CREB3L2,INS,IRS1,MAPK3,MRAS,PAX3,PIK3C2A,PIK3CB,PIK3R3,PLCG2,PRKACB,PRKAR2B,RAF1,RAP1B,RRAS,SH2B2,SHC1,SOS2,SRC
Th1 and Th2 Activation Pathway	1.26	0.213	#NUM!	ACVR1,APH1B,BMPR2,CXCR6,DLL1,GATA3,HAVCR2,HLA-DMA,IL12RB1,IL4R,IL6,IL6R,INS,IRF1,IRS1,JAG1,JAG2,JAK1,JAK2,JAK3,JUN,MAF,NFATC1,NFIL3,NOTCH1,NOTCH3,PIK3C2A,PIK3CB,PIK3R3,S1PR1,SOCS3,STAT3,STAT5A,STAT5B,TGFB1,TGFBR2,TGFBR3
Regulation of eIF4 and p70S6K Signaling	1.25	0.211	1.414	EIF4EBP1,EIF4G3,INS,IRS1,ITGA1,ITGA11,ITGA3,ITGA6,ITGA7,ITGB1,ITGB3,ITGB6,ITGB7,MAPK12,MAPK3,MRAS,PIK3C2A,PIK3CB,PIK3R3,PPM1L,PPP2R1B,PPP2R2B,PPP2R3A,PPP2R5B,RAF1,RAP1B,RPS12,RPS13,RPS15A,RPS16,RPS19,RPS25,RPS27A,RPS27L,RPS3,RPS8,RRAS,SHC1,SOS2
Asparagine N-linked glycosylation	1.25	0.29	2.333	ALG2,ALG5,ASGR1,FUT8,GFPT1,MVD,NAGK,NUDT14,PGM3
MyD88 dependent cascade initiated on endosome	1.25	0.29	1.667	IKBKG,IRAK2,IRAK4,MAP3K1,PELI1,PELI2,PELI3,RPS27A,TICAM1
Peroxisomal lipid metabolism	1.25	0.318	1.134	ABCD1,ACBD4,ACOX1,ACOX3,AMACR,PECR,PHYH
MYC Mediated Apoptosis Signaling	1.25	0.26	-1.387	ADRB2,APAF1,BAX,BCL2L11,BID,CASP3,IKBKG,MAX,PRKACB,PRKAR2B,TNFRSF11B,TNFRSF1B,TP53
HMGB1 Signaling	1.25	0.213	2.268	CLCF1,ELK1,FOS,HAT1,IL15,IL6,INS,IRS1,JUN,KAT2B,MAPK12,MAPK3,MRAS,PIK3C2A,PIK3CB,PIK3R3,RAP1B,RBBP7,REL,RHOB,RHOBTB2,RHOD,RHOJ,RHOQ,RHOU,RND3,RRAS,SERPINE1,TGFB1,TGFB2,TGFB3,TNFRSF11B,TNFRSF1B,TNFSF15,Tnfsf9,VCAM1
Deadenylation-dependent mRNA decay	1.24	0.255	-3.207	CNOT6L,DIS3,EXOSC2,EXOSC3,EXOSC5,EXOSC7,EXOSC8,LSM1,LSM2,LSM3,LSM4,LSM5,LSM6,TUT7
ERBB4 Signaling	1.24	0.243	2.324	APH1B,INS,IRS1,MAPK3,MRAS,Nrg1,PIK3C2A,PIK3CB,PIK3R3,PLCG2,PRKCA,PRKCD,RAF1,RAP1B,RRAS,SHC1,SOS2
Macroautophagy	1.24	0.246	0	ATG14,ATG4D,ATG9A,ATG9B,CHMP2B,CHMP6,GABARAP,GABARAPL1,MAP1LC3A,MAP1LC3B,PRKAA1,PRKAB2,PRKAG3,RB1CC1,RRAGD,WIPI1
FLT3 Signaling	1.22	0.278	-0.632	BCL2L11,CBL,FOXO3,FYN,GAB2,RPS27A,SH2B3,SLA,SOCS2,SYK
Fructose metabolism	1.22	0.5	#NUM!	AKR1B1,ALDH1A1,ALDOB
Chondroitin and Dermatan Biosynthesis	1.22	0.5	#NUM!	CHPF2,CHSY1,CHSY3
Cachexia Signaling Pathway	1.22	0.196	2.121	ACVR1,ADCY6,ADCY8,ADRB2,BMPR2,CAPN6,CASP3,CEBPB,CEBPD,CLCF1,EIF2AK3,FBXO32,FOXO1,FOXO3,FOXO4,FOXO6,GABARAPL1,GDF11,GSK3A,HSPA14,HSPA2,HSPA9,IKBKG,IL15,IL18RAP,IL6,IL6R,INHBA,INHBB,INS,IRS1,LPL,MAP1LC3B,MAPK12,MAPK3,MYOD1,MYOG,NOX4,PDE3B,PHGDH,PIK3C2A,PIK3CB,PIK3R3,PPARG,PRKAA1,PRKAB2,PRKACB,PRKAG3,PRKAR2B,PRKCA,PRKCD,Prl2c2 (includes others),PSMB10,PSMD9,RYR1,S1PR1,SMAD2,SOCS3,STAT3,STAT5A,STAT5B…
Transcriptional regulation by RUNX3	1.22	0.229	-0.688	BCL2L11,CCN2,CCND1,CDKN1A,FOXO3,HDAC4,JAG1,KAT2B,LEF1,MAML3,NOTCH1,PSMB10,PSMD9,RPS27A,SMURF1,SMURF2,SPP1,SRC,TEAD3,TEAD4,TGFB1,TP53
Unfolded Protein Response (UPR)	1.21	0.333	2.449	CREB3,CREB3L1,CREB3L2,EIF2AK3,MBTPS2,XBP1
ATF4 activates genes in response to endoplasmic reticulum stress	1.2	0.296	2.121	ASNS,CEBPB,DIS3,EXOSC2,EXOSC3,EXOSC5,EXOSC7,EXOSC8
Cardiomyocyte Differentiation via BMP Receptors	1.2	0.296	0	ACVR1,BMPR1B,BMPR2,GATA4,MYH7,SMAD1,SMAD6,SMAD8
Neutrophil degranulation	1.2	0.191	1.572	ACLY,ADAM10,ADGRE5,ADGRG3,AGPAT2,ALAD,ALDH3B1,ALOX5,AMPD3,ANPEP,APAF1,ARL8A,ARPC5,ARSA,ATP6AP2,ATP6V0A1,B4GALT1,C3AR1,CAMP,CAP1,CAT,CCT8,CD44,CD53,CD63,CDA,CKAP4,CNN2,COTL1,CPNE3,CPPED1,CRISPLD2,CTSB,CTSD,DBNL,DNAJC3,DSN1,ENPP4,FABP5,FCGR3A/FCGR3B,FGL2,FRK,GLA,GSN,HP,IDH1,IMPDH2,IQGAP1,JUP,LAMP2,LGALS3,MAN2B1,MANBA,MGAM,NBEAL2,NPC2,OLR1,OSTF1,PA2G4,PADI2,PDAP1,PLAU,PLAUR,PLD1,PLEKHO2,PPIA,PPIE,PR…
Role of OCT4 in Mammalian Embryonic Stem Cell Pluripotency	1.2	0.261	#NUM!	BRCA1,CCNF,ETS2,KDM5B,MEF2A,NR2F1,PARP1,RARA,RB1,SPP1,TP53,WWP2
Pre-NOTCH Expression and Processing	1.19	0.237	-0.943	ATP2A1,ATP2A2,B4GALT1,CCND1,E2F1,H2AX,H2AZ2,JUN,KAT2B,LFNG,MAML3,NOTCH1,NOTCH3,RAB6A,ST3GAL4,ST3GAL6,TFDP1,TP53
UVC-Induced MAPK Signaling	1.19	0.255	1.941	BRAF,FOS,JUN,MAPK12,MAPK3,MRAS,PRKCA,PRKCD,RAF1,RAP1B,RRAS,SRC,TP53
Th2 Pathway	1.18	0.216	-0.378	ACVR1,APH1B,BMPR2,CXCR6,DLL1,GATA3,HLA-DMA,IL12RB1,IL4R,INS,IRS1,JAG1,JAG2,JAK1,JAK2,JAK3,JUN,MAF,NOTCH1,NOTCH3,PIK3C2A,PIK3CB,PIK3R3,S1PR1,SOCS3,STAT5A,STAT5B,TGFB1,TGFBR2,TGFBR3
Caspase activation via Dependence Receptors in the absence of ligand	1.18	0.4	0	CASP3,DAPK2,MAGED1,UNC5B
Ketone body metabolism	1.18	0.4	1	AACS,ACAT1,ACSS3,HMGCLL1
Calcium Transport I	1.18	0.4	1	ATP2A1,ATP2A2,ATP2B4,ATP2C1
Surfactant metabolism	1.16	0.304	0.378	ADORA2A,ADORA2B,CKAP4,CSF2RB,GATA6,LMCD1,ZDHHC2
Formation of paraxial mesoderm	1.16	0.304	0.378	DLL1,FGFR1,KAT2B,LEF1,MAML3,NOG,NOTCH1
TWEAK Signaling	1.15	0.27	-2.333	APAF1,BAG4,BID,CASP3,IKBKG,MAP3K14,NFKBIA,NFKBIE,REL,TNFRSF25
PI Metabolism	1.15	0.232	2.065	GDPD1,INPP4A,INPP5E,INPP5J,INPP5K,INPPL1,MTM1,MTMR14,MTMR3,PIK3C2A,PIK3CB,PIK3R3,PIP5K1A,PLEKHA5,RAB5A,RUFY1,SACM1L,SYNJ1,TNFAIP8L1
RHO GTPases regulate CFTR trafficking	1.14	0.667	#NUM!	GOPC,RHOQ
Lactose synthesis	1.14	0.667	#NUM!	B4GALT1,SLC2A1
NFE2L2 regulating TCA cycle genes	1.14	0.667	#NUM!	IDH1,ME1
Serine Biosynthesis	1.14	0.667	#NUM!	PHGDH,PSAT1
Guanine and Guanosine Salvage I	1.14	0.667	#NUM!	HPRT1,LACC1
S-methyl-5'-thioadenosine Degradation II	1.14	0.667	#NUM!	LACC1,MTAP
Anandamide Degradation	1.14	0.667	#NUM!	FAAH,NAAA
Thiosulfate Disproportionation III (Rhodanese)	1.14	0.667	#NUM!	MPST,TST
1D-myo-inositol Hexakisphosphate Biosynthesis V (from Ins(1,3,4)P3)	1.14	0.667	#NUM!	IPPK,ITPK1
Integration of energy metabolism	1.14	0.223	2.524	ACLY,ACSL3,ACSL4,ADCY6,ADCY8,ADRA2A,CACNB3,GNA14,GNAQ,GNB4,GNG2,INS,IQGAP1,PLCB1,PPP2R1B,PRKAB2,PRKACB,PRKAR2B,PRKCA,RAPGEF4,SLC2A1,STK11,STXBP1
April Mediated Signaling	1.14	0.262	-0.632	ELK1,FOS,IKBKG,JUN,MAP3K1,MAP3K14,MAPK12,NFATC1,NFKBIA,NFKBIE,REL
Growth Hormone Signaling	1.14	0.236	1.5	ELK1,FOS,INS,IRS1,JAK2,MAPK3,PIK3C2A,PIK3CB,PIK3R3,PLCG2,PRKCA,PRKCD,SOCS2,SOCS3,STAT3,STAT5A,STAT5B
Neutrophil Extracellular Trap Signaling Pathway	1.12	0.192	-0.808	ATP5PB,CAMP,CASP3,CHP1,COL10A1,COL11A1,COL12A1,COL18A1,COL1A1,COL1A2,COL24A1,COL2A1,COL4A1,COL4A2,COL4A4,COL5A1,COL5A2,COL5A3,COL6A1,COL6A2,COL6A3,COL8A1,COL8A2,CYC1,FCGR3A/FCGR3B,FRK,FYN,INS,IRS1,ITGA3,ITGB1,LYN,MAPK12,MAPK3,MLKL,MMP2,NCF2,NDUFA5,NDUFB9,NDUFS7,NOTUM,NOX4,ORAI2,PIK3C2A,PIK3CB,PIK3R3,PLA2G12A,PLA2G2E,PLA2G4A,PLB1,PLCB1,PLCD1,PLCD3,PLCG2,PLCL1,PLCL2,PPID,PPIF,PPP3CA,PRKCA,PRKCD,RAF…
SUMOylation of intracellular receptors	1.12	0.286	2.828	HDAC4,NR4A2,PIAS2,PPARG,RARA,RORA,THRA,VDR
PD-1, PD-L1 cancer immunotherapy pathway	1.11	0.22	0.229	CBLB,CDK2,CIP2A,ELK1,HLA-DMA,INS,IRS1,JAK1,JAK2,JAK3,LATS2,MR1,PIK3C2A,PIK3CB,PIK3R3,SKP2,STAT5A,STAT5B,TGFB1,TGFB2,TGFB3,TNFRSF11B,TNFRSF1B,ZBTB12
NFE2L2 regulating anti-oxidant/detoxification enzymes	1.11	0.316	0.816	BACH1,GSR,HMOX1,MAFK,NQO1,SLC7A11
Fc Epsilon RI Signaling	1.1	0.217	-0.2	FYN,INPP5J,INPP5K,INPPL1,INS,IRS1,LYN,MAPK12,MAPK3,MRAS,PIK3C2A,PIK3CB,PIK3R3,PLA2G12A,PLA2G2E,PLA2G4A,PLCG2,PRKCA,PRKCD,RAF1,RAP1B,RRAS,SOS2,SYK,SYNJ1,VAV3
VDR/RXR Activation	1.1	0.231	-0.632	CAMP,CDKN1A,CEBPB,CST6,FOXO1,GADD45A,HR,IGFBP5,KLF4,PRKCA,PRKCD,RUNX2,SERPINB1,SPP1,TGFB2,THBD,TRPV6,VDR
Activation of Matrix Metalloproteinases	1.1	0.273	1.667	COL18A1,CTRB2,CTSV,MMP11,MMP14,MMP15,MMP2,TIMP1,TIMP2
B Cell Activating Factor Signaling	1.08	0.256	-0.378	ELK1,FOS,IKBKG,JUN,MAP3K1,MAP3K14,MAPK12,NFATC1,NFKBIA,NFKBIE,REL
Retinoate Biosynthesis I	1.08	0.256	1.265	ADH1C,AKR1B1,AKR1B10,Akr1b10,ALDH1A1,ALDH1A3,DHRS3,DHRS9,RDH10,RDH11,RDH5
Cancer Drug Resistance by Drug Efflux	1.08	0.241	1.941	BRAF,FOXO1,FOXO3,FOXO4,FOXO6,MAPK3,MRAS,PIK3CB,PIK3R3,PTGS2,RAF1,RAP1B,RRAS,TP53
Gαs Signaling	1.08	0.214	2.4	ADCY6,ADCY8,ADD3,ADORA2A,ADORA2B,ADRB2,BRAF,CREB3,CREB3L1,CREB3L2,ELK1,GNA14,GNAO1,GNAQ,GNB4,GNG2,GPER1,MAPK3,MRAS,PRKACB,PRKAR2B,PTGER4,PTGIR,RAPGEF4,RGS2,RYR1,SRC
Apelin Muscle Signaling Pathway	1.08	0.25	0.816	APLN,APLNR,GNA14,GNAO1,GNAQ,GNB4,GNG2,MRAS,PRKAA1,PRKAB2,PRKAG3,TFAM
IL-23 Signaling Pathway	1.08	0.25	1	IL12RB1,INS,IRS1,JAK2,NFKBIA,PIK3C2A,PIK3CB,PIK3R3,REL,RORA,SOCS3,STAT3
Regulation of cholesterol biosynthesis by SREBP (SREBF)	1.07	0.333	1.342	INSIG1,MBTPS2,RAN,SEC23A,SEC24D
Fatty Acid Activation	1.07	0.333	2.236	ACSBG1,ACSL1,ACSL3,ACSL4,SLC27A4
Mitochondrial Fatty Acid Beta-Oxidation	1.07	0.292	-1.134	ACAA2,ACADL,ACOT2,ECHS1,MCAT,MECR,PCCA
IL-22 Signaling	1.07	0.292	0.378	JAK1,MAPK12,MAPK3,SOCS3,STAT3,STAT5A,STAT5B
The Visual Cycle	1.07	0.292	0.816	AKR1B10,Akr1b10,DHRS3,DHRS9,RDH10,RDH11,RDH5
Dopamine-DARPP32 Feedback in cAMP Signaling	1.07	0.204	2.694	ADCY6,ADCY8,ATP2A1,ATP2A2,CACNB3,CACNG1,CACNG7,Calm1 (includes others),CAMKK1,CHP1,CREB3,CREB3L1,CREB3L2,CSNK1G3,GNAQ,GRIN2D,NOTUM,PLCB1,PLCD1,PLCD3,PLCG2,PLCL1,PLCL2,PPM1L,PPP1CB,PPP1R14B,PPP1R14C,PPP2R1B,PPP2R2B,PPP2R3A,PPP2R5B,PPP3CA,PRKACB,PRKAR2B,PRKCA,PRKCD,PRKG1,PRKG2
Phospholipases	1.04	0.232	0.775	HMOX1,LIPG,LPL,NOTUM,PLA2G12A,PLA2G2E,PLA2G4A,PLB1,PLCB1,PLCD1,PLCD3,PLCG2,PLCL1,PLCL2,PLD1,PLD3
STAT5 Activation	1.04	0.429	#NUM!	GAB2,STAT5A,STAT5B
Opioid Signalling	1.03	0.222	3.13	ADCY6,ADCY8,CAMK2A,CAMKK1,GNA14,GNAQ,GNB4,GNG2,KPNA2,NBEA,PDE4A,PDE4B,PLA2G4A,PLCB1,PPP2R1B,PPP3CA,PRKACB,PRKAR2B,PRKCA,PRKCD
CNTF Signaling	1.03	0.237	2.496	IL6ST,INS,IRS1,JAK1,JAK2,MAPK3,MRAS,PIK3C2A,PIK3CB,PIK3R3,RAF1,RAP1B,RRAS,STAT3
Polyamine Regulation in Colon Cancer	1.03	0.237	1.604	AZIN1,BCL2L11,BRAF,EIF5A,EIF5A2,FOS,JUN,MAPK3,PPARG,RAF1,SAT2,STIM1,TP53,TRPC1
Role of IL-17A in Arthritis	1.03	0.237	#NUM!	CXCL6,IL17RA,IL17RC,INS,IRS1,MAPK12,MAPK3,NFKBIA,NFKBIE,PIK3C2A,PIK3CB,PIK3R3,PTGS2,REL
UVB-Induced MAPK Signaling	1.02	0.241	0	EIF4EBP1,FOS,INS,IRS1,JUN,MAPK12,MAPK3,PIK3C2A,PIK3CB,PIK3R3,PRKCA,PRKCD,TP53
Signaling by Hippo	1.02	0.3	-0.816	AMOT,AMOTL2,CASP3,LATS2,TJP1,TJP2
Interleukin-12 family signaling	1.02	0.3	1.633	CRLF1,IL12RB1,IL6ST,JAK1,JAK2,STAT3
IL-1 Signaling	1.01	0.219	0.832	ADCY6,ADCY8,FOS,GNA14,GNAO1,GNAQ,GNB4,GNG2,IKBKG,IRAK2,IRAK4,JUN,MAP3K1,MAP3K14,MAPK12,MRAS,NFKBIA,NFKBIE,PRKACB,PRKAR2B,REL
Selenoamino acid metabolism	0.995	0.215	-4.379	AHCY,CTH,EEFSEC,GSR,NNMT,PAPSS2,RPL15,RPL18,RPL27,RPL30,RPL8,RPLP2,RPS12,RPS13,RPS15A,RPS16,RPS19,RPS25,RPS27A,RPS27L,RPS3,RPS8,SCLY
IL-17 Signaling	0.988	0.201	2.333	CCL11,CEBPB,CLCF1,DEFB130A/DEFB130B,ELK1,FOS,IL15,IL17RA,IL17RC,IL6,INS,IRS1,JAK1,JAK2,JUN,MAP3K14,MAPK12,MAPK3,MMP2,MRAS,PDGFC,PGF,PIK3C2A,PIK3CB,PIK3R3,PTGS2,RAP1B,RRAS,TGFB1,TGFB2,TGFB3,TNFRSF11B,TNFSF15,Tnfsf9,VEGFA,VEGFB,VEGFC,VEGFD
Platelet homeostasis	0.985	0.221	2.524	ATP2A1,ATP2A2,ATP2B4,GNB4,GNG2,KCNMB4,LRP8,ORAI2,P2RX4,P2RX5,PDE10A,PLA2G4A,PPP2R1B,PPP2R5B,PRKG1,PRKG2,PTGIR,SLC8A1,STIM1
MSP-RON Signaling Pathway	0.981	0.233	#NUM!	ACTA2,ACTB,ACTC1,ACTG1,ACTG2,CSF2RB,IL3RA,INS,IRS1,JAK2,PIK3C2A,PIK3CB,PIK3R3,TLR2
Gαi Signaling	0.977	0.207	2.132	ADCY6,ADCY8,ADRA2A,APLNR,CAV1,GNA14,GNAO1,GNAQ,GNB4,GNG2,LPAR1,MAPK3,MRAS,NPR3,NPY1R,PRKACB,PRKAR2B,RAF1,RALGDS,RAP1B,RAP1GAP,RGS4,RRAS,S1PR1,SHC1,SHC2,SOS2,SRC,STAT3
Xenobiotic Metabolism Signaling	0.969	0.193	#NUM!	AHR,AHRR,ALDH1A1,ALDH1A3,ALDH3A1,ALDH3B1,CAMK1D,CAMK2A,CAT,CHST1,CHST11,CHST12,CHST15,CYP1A1,CYP1B1,EIF2AK3,FMO1,GSTM1,GSTM3,GSTO1,HDAC4,HDAC5,HMOX1,HS3ST1,HS3ST3A1,HS3ST3B1,IL6,INS,IRS1,MAF,MAP3K1,MAP3K14,MAP3K5,MAP3K8,MAPK12,MAPK3,MGST3,MRAS,NDST1,NDST3,NDST4,NQO1,NRIP1,PIK3C2A,PIK3CB,PIK3R3,PPM1L,PPP2R1B,PPP2R2B,PPP2R3A,PPP2R5B,PRKCA,PRKCD,RAF1,RAP1B,REL,RRAS
Signaling by FGFR1	0.969	0.24	2.309	BRAF,CBL,FGF2,FGFR1,FGFRL1,FRS2,MAPK3,RPS27A,SHC1,SPRED2,SPRY2,SRC
Dermatan Sulfate Biosynthesis (Late Stages)	0.969	0.24	0.577	CHST1,CHST11,CHST12,CHST15,DSE,DSEL,HS3ST1,HS3ST3A1,HS3ST3B1,NDST1,NDST3,NDST4
Coagulation System	0.967	0.257	-0.333	BDKRB1,BDKRB2,F5,PLAU,PLAUR,PROS1,SERPINE1,TFPI,THBD
Ethanol Degradation II	0.967	0.257	1	ACSL1,ACSS2,ACSS3,ADH1C,ALDH1A1,ALDH1A3,ALDH3A1,ALDH3B1,DHRS9
Carboxyterminal post-translational modifications of tubulin	0.966	0.244	-0.302	TTL,TTLL4,TTLL5,TTLL7,TUBA1A,TUBA1B,TUBA1C,TUBA4A,TUBB3,TUBB4B,TUBB6
GPER1 signaling	0.966	0.244	2.714	ADCY6,ADCY8,FN1,GNB4,GNG2,GPER1,ITGB1,PRKACB,PRKAR2B,SHC1,SRC
Signaling by FGFR3	0.965	0.25	1.897	BRAF,CBL,FGF2,FGFR3,FRS2,MAPK3,RPS27A,SHC1,SPRY2,SRC
Pyrimidine Ribonucleotides Interconversion	0.965	0.25	-1	AK1,AK4,CMPK1,CTPS1,ENTPD5,ENTPD6,ENTPD7,NME1,NME6,NUDT5
Neuroinflammation Signaling Pathway	0.962	0.191	1.511	ACVR1,APH1B,BDNF,BIRC5,BMPR2,CASP3,CD200,CHP1,CREB3,CREB3L1,CREB3L2,CSF1R,CX3CL1,FOS,FZD1,GDNF,GLUL,GRIN2D,HLA-DMA,HMOX1,IKBKG,IL34,IL6,IL6R,INS,IRAK2,IRAK4,IRS1,JAK1,JAK2,JAK3,JUN,MAPK12,MAPK3,MAPK4,MR1,NCF2,NFATC1,NOX4,PIK3C2A,PIK3CB,PIK3R3,PLA2G12A,PLA2G2E,PLA2G4A,PLCG2,PPP3CA,PTGS2,REL,SLC1A3,SLC6A12,SYK,TGFB1,TGFB2,TGFB3,TGFBR2,TGFBR3,TICAM1,TLR2,VCAM1,ZBTB12
Huntington's Disease Signaling	0.943	0.192	2.117	APAF1,ATP5PB,BAX,BDNF,CAPN6,CASP3,CDK5R1,CLTC,CPLX2,CREB3,CREB3L1,CREB3L2,CTSD,DLG4,DNM1,DNM3,GNA14,GNAQ,GNB4,GNG2,GOSR1,HAP1,HDAC4,HDAC5,HDAC9,HIP1,HSPA14,HSPA2,HSPA9,INS,IRS1,JUN,MAPK3,PENK,PIK3C2A,PIK3CB,PIK3R3,PLCB1,POLR2E,PRKCA,PRKCD,PSMB10,PSMD9,RASA1,RCOR2,RPS27A,SDHD,SGK1,SH3GL3,SHC1,SHC2,SOS2,TAF4,TGM2,TP53
Glucocorticoid Receptor Signaling	0.938	0.183	#NUM!	ACTB,ADRB2,ATP5PB,BCL2L11,BRCA1,CAV1,CCL11,CD163,CDKN1A,CHP1,CSF2RB,CYC1,DCAF6,DUSP1,ELK1,FKBP4,FOS,FOXO3,HLA-DMA,HP,HSPA14,HSPA2,HSPA9,IKBKG,IL12RB1,IL13RA2,IL17RA,IL17RC,IL17RD,IL18RAP,IL3RA,IL4R,IL6,IL6R,IL6ST,INS,IRS1,JAK1,JAK2,JAK3,JUN,KAT2B,KRT13,KRT14,KRT15,KRT16,KRT19,KRT80,MAP3K1,MAP3K14,MAPK12,MAPK3,MMP2,MR1,MRAS,NDUFA5,NDUFB9,NDUFS7,NFATC1,NFKBIA,NFKBIE,NRIP1,PC,PCK2,PIK3C2A,PIK3CB,PIK…
Chondroitin Sulfate Biosynthesis	0.935	0.23	1.069	B3GAT3,CHPF2,CHST1,CHST11,CHST12,CHST15,CHSY1,CHSY3,HS3ST1,HS3ST3A1,HS3ST3B1,NDST1,NDST3,NDST4
Endoplasmic Reticulum Stress Pathway	0.933	0.286	0.447	CASP3,DNAJC3,EIF2AK3,MAP3K5,MBTPS2,XBP1
α-Adrenergic Signaling	0.928	0.211	2.138	ADCY6,ADCY8,ADRA2A,Calm1 (includes others),GNA14,GNAO1,GNAQ,GNB4,GNG2,GYS1,MAPK3,MRAS,PHKB,PLCG2,PRKACB,PRKAR2B,PRKCA,PRKCD,PYGM,RAF1,RAP1B,RRAS,SLC8A1
γ-glutamyl Cycle	0.922	0.333	1	ANPEP,GGCT,GGT1,GGT7
Glutaminergic Receptor Signaling Pathway (Enhanced)	0.918	0.19	2.84	ADCY6,ADCY8,BDNF,CACNB3,CACNG1,CACNG7,Calm1 (includes others),CAMK2A,CHP1,CREB3,CREB3L1,CREB3L2,DGKD,DGKH,GLUL,GNAO1,GNAQ,GOSR1,GOT2,GRIN2D,HMOX1,IKBKG,INS,IRS1,KCNK2,MAPK12,MAPK3,NOTUM,PIK3C2A,PIK3CB,PIK3R3,PLA2G12A,PLA2G2E,PLA2G4A,PLB1,PLCB1,PLCD1,PLCD3,PLCG2,PLCL1,PLCL2,PLD1,PLD3,PPP3CA,PRKACB,PRKAR2B,PRKCA,PRKCD,SCN10A,SCN1B,SCN5A,SCN7A,SLC1A3,SLC1A6,SLC38A2,SLC38A4,SLC7A11,SRC,TGFB1,TGFB2,TG…
Interleukin-20 family signaling	0.916	0.269	0.378	JAK1,JAK2,JAK3,SOCS3,STAT3,STAT5A,STAT5B
DAG and IP3 signaling	0.908	0.244	1.265	ADCY6,ADCY8,CAMK2A,CAMKK1,KPNA2,NBEA,PRKACB,PRKAR2B,PRKCA,PRKCD
Signaling by FGFR4	0.908	0.244	1.265	BRAF,CBL,FGF2,FGFR4,FRS2,MAPK3,RPS27A,SHC1,SPRY2,SRC
MIF-mediated Glucocorticoid Regulation	0.907	0.25	1.414	CD74,MAPK3,NFKBIA,NFKBIE,PLA2G12A,PLA2G2E,PLA2G4A,PTGS2,REL
Neurotransmitter uptake and metabolism In glial cells	0.891	0.5	#NUM!	GLUL,SLC1A3
PRPP Biosynthesis I	0.891	0.5	#NUM!	PRPS1,PRPS2
Spermine and Spermidine Degradation I	0.891	0.5	#NUM!	PAOX,SAT2
Taurine Biosynthesis	0.891	0.5	#NUM!	CSAD,FMO1
Oxidized GTP and dGTP Detoxification	0.891	0.5	#NUM!	NUDT1,RUVBL2
N-acetylglucosamine Degradation II	0.891	0.5	#NUM!	GNPDA1,NAGK
Histidine Degradation III	0.886	0.375	#NUM!	MTHFD1,MTHFD1L,MTHFD2
Lymphotoxin β Receptor Signaling	0.881	0.228	-0.905	APAF1,CASP3,CYC1,IKBKG,INS,IRS1,MAP3K14,MAPK3,NFKBIA,PIK3C2A,PIK3CB,PIK3R3,VCAM1
Endocannabinoid Neuronal Synapse Pathway	0.877	0.201	1.961	ABHD6,ADCY6,ADCY8,CACNB3,CACNG1,CACNG7,CHP1,DAGLA,FAAH,GNA14,GNAO1,GNAQ,GNB4,GNG2,GRIN2D,MAPK12,MAPK3,MAPK4,MGLL,NOTUM,PLCB1,PLCD1,PLCD3,PLCG2,PLCL1,PLCL2,PPP3CA,PRKACB,PRKAR2B,PTGS2
Isoleucine Degradation I	0.876	0.294	0	ACAA2,ACAT1,ACAT2,BCAT2,ECHS1
Dermatan Sulfate Degradation (Metazoa)	0.876	0.294	1.342	CEMIP,CEMIP2,FGFRL1,HEXD,IDS
Transcriptional regulation of white adipocyte differentiation	0.861	0.214	0.471	ANGPTL4,CDK19,CEBPB,CEBPD,CHD9,EGR2,FABP4,KLF4,KLF5,LPL,MED13,MED30,MED4,PPARG,SMARCD3,TGFB1,WNT10B,ZNF467
MyD88:MAL(TIRAP) cascade initiated on plasma membrane	0.855	0.238	1.897	IKBKG,IRAK2,IRAK4,MAP3K1,PELI1,PELI2,PELI3,RPS27A,S100A1,TLR2
Gene Silencing by RNA	0.854	0.211	-4.472	BCDIN3D,H2AX,H2AZ2,NDC1,NUP107,NUP133,NUP155,NUP160,NUP205,NUP35,NUP37,NUP43,NUP50,NUP54,NUP62,NUP85,POLR2E,RAN,TARBP2,TDRKH
BMAL1:CLOCK,NPAS2 activates circadian gene expression	0.849	0.259	1.134	BMAL1,CHD9,CLOCK,DBP,NAMPT,SERPINE1,SMARCD3
Integrin signaling	0.849	0.259	1.89	FN1,ITGB3,RAP1B,RAPGEF4,SHC1,SRC,SYK
Pyroptosis	0.849	0.259	-1.89	BAX,CASP3,CHMP2B,CHMP6,IRF1,TP53,TP63
Glutamate binding, activation of AMPA receptors and synaptic plasticity	0.847	0.25	1.414	AP2A1,Ap2b1,CAMK2A,DLG4,EPB41L1,MYO6,PICK1,PRKCA
Thrombin signalling through proteinase activated receptors (PARs)	0.847	0.25	2.121	ARRB1,F2RL2,GNA14,GNAQ,GNB4,GNG2,MAPK3,SRC
Immunogenic Cell Death Signaling Pathway	0.84	0.211	-0.688	ATG4D,BAX,CASP3,CGAS,DAPK2,EIF2AK3,GZMH,HSPA14,HSPA2,HSPA9,IFNAR2,IL6,LRP1,MLKL,P2RY2,PANX1,STING1,TNFRSF11B,TNFRSF1B
Opioid Signaling Pathway	0.84	0.189	2.236	ADCY6,ADCY8,AP2A1,Ap2b1,ARRB1,BRAF,CACNB3,CACNG1,CACNG7,Calm1 (includes others),CAMK1D,CAMK2A,CLTC,CREB3,CREB3L1,CREB3L2,ELK1,FOS,FRK,FYN,GNA14,GNAO1,GNAQ,GNB4,GNG2,GRIN2D,GRK5,LEF1,LYN,MAPK12,MAPK3,MAPK4,MRAS,NFKBIA,PENK,PLCB1,PPP3CA,PRKACB,PRKAR2B,PRKCA,PRKCD,RAF1,RAP1B,RGS20,RGS3,RGS4,RGS5,RRAS,RYR1,SCN7A,SOS2,SRC,YES1
Triacylglycerol Degradation	0.837	0.224	-0.577	ABHD6,DAGLA,DTD2,FAAH,LIPG,LPL,MGLL,NDST1,NDST3,NDST4,NOTUM,PLB1,PPME1
Chondroitin Sulfate Biosynthesis (Late Stages)	0.826	0.226	0.577	CHST1,CHST11,CHST12,CHST15,CHSY1,CHSY3,HS3ST1,HS3ST3A1,HS3ST3B1,NDST1,NDST3,NDST4
Sensory processing of sound by inner hair cells of the cochlea	0.822	0.217	1.291	ACTB,ACTG1,CDH23,EPB41L1,EPB41L3,EPS8,EZR,KCNQ4,MYH9,PCDH15,RAB3A,SYN1,TMIE,TRIOBP,WHRN
Glycogen Degradation III	0.819	0.308	-1	MGAM,MTAP,PGM3,PYGM
UDP-N-acetyl-D-galactosamine Biosynthesis II	0.819	0.308	2	GALE,GNPDA1,HK2,PGM3
Processing of Capped Intron-Containing Pre-mRNA	0.816	0.188	-7.348	BCAS2,CPSF4,CSTF2,DDX39A,DHX15,GCFC2,HNRNPA2B1,HNRNPD,LSM2,LSM3,LSM4,LSM5,LSM6,LSM8,MAGOHB,METTL14,MTREX,NDC1,NUP107,NUP133,NUP155,NUP160,NUP205,NUP35,NUP37,NUP43,NUP50,NUP54,NUP62,NUP85,NXT1,PHF5A,POLR2E,PPIE,PPIH,PPIL1,PPWD1,PRPF19,PRPF3,PRPF4,RBMX,RBMX2,SF3A3,SLBP,SNRNP40,SNRPA1,SNRPB,SNRPD1,SNU13,SRRT,SRSF3,SRSF4,SRSF7,WBP11
Mitochondrial protein import	0.808	0.219	-3.207	CHCHD10,CHCHD4,CMC2,COQ2,CYC1,FXN,HSPA9,HSPD1,MTX2,SAMM50,TIMM13,TIMM44,TIMM50,TOMM40
Apelin Adipocyte Signaling Pathway	0.807	0.209	0	ADCY6,ADCY8,APLN,APLNR,CAT,GPX3,GSTM1,INS,MAPK12,MAPK3,MAPK4,MGST3,NCF2,NOX4,PRKAA1,PRKAB2,PRKACB,PRKAG3,PRKAR2B
Metabolism of Angiotensinogen to Angiotensins	0.795	0.278	0.447	ANPEP,ATP6AP2,CTSD,ENPEP,GZMH
Branched-chain amino acid catabolism	0.795	0.278	-1.342	ACAT1,BCAT2,DBT,ECHS1,PPM1K
Nephrin family interactions	0.786	0.261	0.816	ACTN1,FYN,IQGAP1,KIRREL1,KIRREL3,PIK3CB
Acetyl-CoA Biosynthesis III (from Citrate)	0.785	1	#NUM!	ACLY
Glutamine Biosynthesis I	0.785	1	#NUM!	GLUL
L-cysteine Degradation II	0.785	1	#NUM!	CTH
Asparagine Biosynthesis I	0.785	1	#NUM!	ASNS
Adenine and Adenosine Salvage VI	0.785	1	#NUM!	ADK
Lanosterol Biosynthesis	0.785	1	#NUM!	LSS
UDP-N-acetyl-D-galactosamine Biosynthesis I	0.785	1	#NUM!	GALE
Class I MHC mediated antigen processing and presentation	0.784	0.184	0.843	ANAPC7,AREL1,ASB1,ASB8,ATG14,CBLB,CCNF,CDC20,CDC34,CTSV,CUL7,DTX3L,FBXL13,FBXL14,FBXL20,FBXO2,FBXO32,HECTD2,HERC2,HERC3,HERC6,IKBKG,ITCH,KLHL21,KLHL41,LMO7,LONRF1,LRR1,MGRN1,MYLIP,NCF2,PSMB10,PSMD9,RCHY1,RNF19B,RNF217,RNF41,RPS27A,S100A1,SEC22B,SEC23A,SEC24D,SEC31A,SH3RF1,SKP2,SMURF1,SMURF2,SNAP23,SOCS3,SPSB1,TAP2,TAPBP,THOP1,TLR2,TRAIP,TRIM36,TRIM37,UBA5,UBAC1,UBE2C,UBE2D1,UBE2E3,UBE2J1,UBE3D,UB…
Phagosome Maturation	0.781	0.195	#NUM!	ATP6AP2,ATP6V0A1,ATP6V0D1,ATP6V0E1,ATP6V0E2,ATP6V1G1,CTSB,CTSD,CTSV,CTSW,DCTN4,DYNC1I1,GOSR1,LAMP2,MR1,NCF2,NOX4,RAB5A,RAB7B,RILP,TUBA1A,TUBA1B,TUBA1C,TUBA4A,TUBB3,TUBB4B,TUBB6,TUBE1,TUBG1,VPS37C,VPS45,ZBTB12
IL-33 Signaling Pathway	0.77	0.193	1.461	AREG,CASP3,CREB3,CREB3L1,CREB3L2,FOS,GATA3,H2AX,H2AZ1,H2AZ2,H2BC10,IKBKG,IL6,INS,IRAK4,IRS1,JAK2,JUN,LPIN1,MAP3K8,MAPK12,MAPK3,MMP2,NFATC1,NFKBIA,NFKBIE,PIK3C2A,PIK3CB,PIK3R3,PLCG2,PRKACB,PRKAR2B,PTGS2,STAT3,SYK,VCAM1
FXR/RXR Activation	0.77	0.193	-0.333	ABCB4,CLCF1,EIF2AK3,FASN,FGFR4,FOXO1,GSTM1,GSTM3,GSTO1,HMOX1,IL15,IL6,INS,LPL,MAFG,MAPK12,MGST3,Mt1,NQO1,PCK2,PPARG,PRKAA1,PRKAB2,PRKAG3,PTGS2,RARA,SDC1,SLC4A2,SOCS3,SRC,TGFB1,TGFB2,TGFB3,TNFSF15,Tnfsf9,TXNIP
Butyrophilin (BTN) family interactions	0.764	0.333	#NUM!	BTN1A1,BTN2A2,XDH
Phosphatidylethanolamine Biosynthesis II	0.764	0.333	#NUM!	CHKA,PCYT2,PIGF
Leucine Degradation I	0.764	0.333	#NUM!	BCAT2,HMGCLL1,IVD
Salvage Pathways of Pyrimidine Deoxyribonucleotides	0.764	0.333	#NUM!	CDA,TK1,UPP1
Hypoxia Signaling in the Cardiovascular System	0.763	0.211	1.89	CDC34,CREB3,CREB3L1,CREB3L2,EDN1,JUN,NFKBIA,NFKBIE,NQO1,TP53,UBE2C,UBE2D1,UBE2E3,UBE2J1,UBE2T,VEGFA
Xenobiotic Metabolism AHR Signaling Pathway	0.76	0.207	0.243	AHR,AHRR,ALDH1A1,ALDH1A3,ALDH3A1,ALDH3B1,CYP1A1,CYP1B1,GSTM1,GSTM3,GSTO1,HDAC4,HDAC5,IL6,MGST3,NQO1,NRIP1,REL
TCF dependent signaling in response to WNT	0.756	0.191	1.947	AXIN2,BCL9L,CAV1,CCDC88C,CTNNBIP1,CXXC4,DACT1,FZD1,FZD4,FZD5,FZD6,H2AX,H2AZ2,KREMEN1,LEF1,LGR4,LGR6,LRP6,PPP2R1B,PPP2R5B,PSMB10,PSMD9,PYGO1,RPS27A,RSPO3,RUVBL1,SFRP2,SMURF2,SOX9,TLE1,TLE2,TLE4,TLE5,TLE6,TNKS,WNT4,WNT9A,XPO1
Stearate Biosynthesis I (Animals)	0.748	0.211	2.309	ACOT2,ACSBG1,ACSL1,ACSL3,ACSL4,AKR1B10,ASPG,DBT,DHCR24,ELOVL6,FASN,OSGEPL1,PORCN,PTGR3,SLC27A4
DNA Replication Pre-Initiation	0.745	0.202	-4.146	ANAPC7,CDC6,CDT1,GMNN,H2AX,H2AZ2,MCM2,MCM3,MCM4,MCM5,MCM6,MCM7,MCM8,ORC1,ORC2,ORC6,PSMB10,PSMD9,RPS27A,UBE2C,UBE2D1
The citric acid (TCA) cycle and respiratory electron transport	0.741	0.218	-0.577	DLST,FH,IDH3A,L2HGDH,LDHB,ME1,ME2,MPC2,PDP1,PDP2,SDHD,SLC16A1
HSP90 chaperone cycle for steroid hormone receptors in the presence of ligand	0.741	0.218	-1.155	DCTN4,DYNC1I1,FKBP4,HSPA2,STIP1,TUBA1A,TUBA1B,TUBA1C,TUBA4A,TUBB3,TUBB4B,TUBB6
Signaling by NOTCH2	0.736	0.235	0	ADAM10,APH1B,DLL1,JAG1,JAG2,MAML3,NEURL1B,RPS27A
Fatty Acid β-oxidation I	0.736	0.235	1.414	ACAA2,ACSBG1,ACSL1,ACSL3,ACSL4,ECHS1,IVD,SLC27A4
Leukotriene Biosynthesis	0.73	0.286	0	ALOX5,GGT1,GGT7,MGST3
Urate Biosynthesis/Inosine 5'-phosphate Degradation	0.73	0.286	#NUM!	IMPDH2,LACC1,NT5E,XDH
Colanic Acid Building Blocks Biosynthesis	0.73	0.286	2	GALE,GMPPA,GMPPB,UGP2
Necroptosis Signaling Pathway	0.728	0.194	-1.095	AXL,CAMK2A,CAPN6,CHP1,CYLD,GLUL,IKBKG,JAK1,MERTK,MLKL,PELI1,PLA2G12A,PLA2G2E,PLA2G4A,PPID,PPIF,PPP3CA,RB1,RBL1,SLC25A10,SLC25A5,TICAM1,TIMM13,TIMM44,TIMM50,TNFRSF11B,TNFRSF1B,TOMM40,TP53,TYRO3
Signaling by ERBB2	0.727	0.22	0.905	ERBB3,EREG,FYN,HBEGF,PRKCA,PRKCD,RNF41,RPS27A,SHC1,SRC,YES1
Other interleukin signaling	0.722	0.25	0.816	CASP3,CSF1R,IL34,JAK1,SDC1,STXBP2
γ-linolenate Biosynthesis II (Animals)	0.721	0.263	2.236	ACSBG1,ACSL1,ACSL3,ACSL4,SLC27A4
Mitochondrial L-carnitine Shuttle Pathway	0.721	0.263	2.236	ACSBG1,ACSL1,ACSL3,ACSL4,SLC27A4
Signaling by ROBO receptors	0.72	0.198	1.877	CAP1,CAP2,CLASP1,ENAH,LHX9,NRP1,PAK1,PAK3,PRKACB,PRKCA,PSMB10,PSMD9,ROBO1,ROBO2,RPS27A,SLIT2,SOS2,SRC,SRGAP1,SRGAP2,SRGAP3,USP33,ZSWIM8
Transmission across Electrical Synapses	0.718	0.4	#NUM!	GJC1,PANX1
Reelin signalling pathway	0.718	0.4	#NUM!	FYN,SH3KBP1
Trans, trans-farnesyl Diphosphate Biosynthesis	0.718	0.4	#NUM!	FDPS,IDI1
Galactose Degradation I (Leloir Pathway)	0.718	0.4	#NUM!	GALE,GALM
Interferon gamma signaling	0.714	0.202	0.688	CAMK2A,CD44,IRF1,IRF5,IRF6,JAK1,JAK2,NCAM1,PML,PRKCD,SMAD7,SOCS3,TRIM2,TRIM26,TRIM3,TRIM46,TRIM62,TRIM8,VCAM1
Insulin Secretion Signaling Pathway	0.707	0.185	1.938	ADCY6,ADCY8,CACNB3,CACNG1,CACNG7,CAMK2A,CCK,CLCN3,CREB3,CREB3L1,CREB3L2,EIF2AK3,EIF4EBP1,EIF4G3,FYN,GNA14,GNAQ,GOSR1,INS,IRS1,JAK1,JAK2,JAK3,KCNA4,LYN,MAPK12,MAPK3,NOTUM,PC,PIK3C2A,PIK3CB,PIK3R3,PLCB1,PLCD1,PLCD3,PLCG2,PLCL1,PLCL2,PRKACB,PRKAR2B,PRKCA,PRKCD,RAP1B,RAPGEF4,RYR1,SLC2A1,SRC,STAT3,STAT5A,STAT5B,YES1
DHCR24 Signaling Pathway	0.706	0.194	2.6	CASP3,CLU,CYP51A1,DHCR24,HMGCR,HMOX1,INS,IRS1,KLF5,MRAS,PDGFB,PDGFC,PDGFD,PIK3C2A,PIK3CB,PIK3R3,PRKCA,PRKCD,RAP1B,RRAS,SC5D,SERPINF1,SOX9,THRA,TM7SF2,TP53,VCAM1
NLR signaling pathways	0.702	0.214	0	CYLD,HMOX1,IKBKG,IRAK2,ITCH,MAPK12,NOD2,PANX1,PSTPIP1,RPS27A,TNFAIP3,TXNIP
Transcriptional Regulation by VENTX	0.7	0.225	0.707	ANAPC7,CCND1,CEBPB,CSF1R,IL6,LEF1,TP53,UBE2C,UBE2D1
WNK Renal Signaling Pathway	0.689	0.198	0.471	BRCA1,Calm1 (includes others),CBL,INS,IRS1,IRS2,LRRC8B,LRRC8C,LRRC8D,NPR3,OSR1,PIK3C2A,PIK3CB,PIK3R3,PRKCA,PRKCD,SGK1,SLC12A7,STK39,UBR1,WNK3
Eukaryotic Translation Elongation	0.685	0.2	-3.9	EEF1A2,EEF1B2,EEF1D,RPL15,RPL18,RPL27,RPL30,RPL8,RPLP2,RPS12,RPS13,RPS15A,RPS16,RPS19,RPS25,RPS27A,RPS27L,RPS3,RPS8
CGAS-STING Signaling Pathway	0.683	0.193	0.577	ATP6AP2,ATP6V0A1,ATP6V0D1,ATP6V0E1,ATP6V0E2,ATP6V1G1,BAX,CDKN1A,CGAS,CLCF1,EIF2AK3,ENPP1,IKBKG,IL15,IL6,IRF1,MAP1LC3A,MAP1LC3B,NFKBIA,PCDH7,STING1,TFAM,TGFB1,TGFB2,TGFB3,TNFSF15,Tnfsf9
G Beta Gamma Signaling	0.676	0.194	2.041	CACNB3,CACNG1,CACNG7,CAV1,CAV2,GNA14,GNAO1,GNAQ,GNB4,GNG2,HBEGF,MAPK3,MRAS,PAK1,PLCG2,PRKACB,PRKAR2B,PRKCA,PRKCD,RAF1,RAP1B,RRAS,SHC1,SOS2,SRC
Heme signaling	0.671	0.217	-2.121	BACH1,BMAL1,CHD9,CLOCK,HMOX1,MAFK,NRIP1,RORA,SMARCD3,XPO1
ESR-mediated signaling	0.669	0.195	-1.043	CCND1,CHD1,CTSD,CXXC5,FKBP4,FOS,GATA3,GREB1,H2AX,H2AZ2,JUN,KANK1,KAT2B,KPNA2,MAPK3,MYB,NRIP1,POLR2E,PPID,PPP5C,PRMT1,RAD21,SMC3
Role of MAPK Signaling in Inhibiting the Pathogenesis of Influenza	0.665	0.203	0	BAX,BRAF,CASP3,IL6,JUN,MAP3K5,MAPK12,MAPK3,NFKBIA,NFKBIE,PLA2G12A,PLA2G2E,PLA2G4A,PLB1,PTGS2,RAF1
Netrin Signaling	0.664	0.189	-0.174	ABLIM1,ADORA2B,ARPC5,ARPC5L,CACNB3,CACNG1,CACNG7,CAMK2A,CHP1,DPYSL3,ENAH,FMO1,FYN,GOSR1,INS,IRS1,MAPK3,NEO1,NFATC1,PAK1,PIK3C2A,PIK3CB,PIK3R3,PLCG2,PPP3CA,PRKACB,PRKAR2B,PRKCA,PRKCD,PRKG1,RYR1,UNC5B,UNC5C
Signaling by NTRK2 (TRKB)	0.663	0.24	1.633	BDNF,CDK5R1,FRS2,FYN,SHC1,SRC
mRNA Editing	0.662	0.3	#NUM!	ADARB1,APOBEC1,APOBEC2
Prostanoid Biosynthesis	0.662	0.3	#NUM!	PTGIS,PTGS1,PTGS2
Ketolysis	0.662	0.3	#NUM!	ACAA2,ACAT1,ACAT2
Prolactin receptor signaling	0.652	0.267	-1	JAK2,SH2B1,STAT5A,STAT5B
Choline Biosynthesis III	0.652	0.267	1	HMOX1,PCYT1A,PLD1,PLD3
ERK5 Signaling	0.648	0.203	1.941	CREB3,CREB3L1,CREB3L2,FOS,FOXO3,GNAQ,IL6ST,MAP3K8,MEF2A,MRAS,RAP1B,RRAS,SGK1,SRC,YWHAQ
B-WICH complex positively regulates rRNA expression	0.648	0.212	-2.714	ACTB,DDX21,DEK,H2AX,H2AZ2,KAT2B,MYBBP1A,POLR1A,POLR1C,POLR2E,TAF1D
Apoptotic execution phase	0.648	0.212	-1.508	CASP3,CLSPN,DBNL,GAS2,GSN,H1-0,HMGB2,LMNB1,PRKCD,TJP1,TJP2
Phase I - Functionalization of compounds	0.646	0.196	2.236	ACSS2,ADH1C,AHR,AHRR,ALDH1A1,AOC3,CBR3,CMBL,CYP11B1,CYP1A1,CYP1B1,CYP20A1,CYP26B1,CYP2J2,CYP4V2,CYP51A1,FDX1,PAOX,PTGIS,PTGS1
Role of IL-17F in Allergic Inflammatory Airway Diseases	0.631	0.213	1.342	CREB3,CREB3L1,CREB3L2,CXCL6,IL17RA,IL17RC,IL6,MAPK3,RAF1,REL
Iron uptake and transport	0.629	0.207	0	ALAD,ATP6V0A1,ATP6V0D1,ATP6V0E1,ATP6V0E2,ATP6V1G1,CP,HMOX1,RPS27A,SLC40A1,STEAP3,TFRC
Hepatic Cholestasis	0.626	0.184	2.343	ABCB4,ADCY6,ADCY8,ATP8B1,Calm1 (includes others),CHP1,CLCF1,FGFR4,FOXO1,GPER1,IKBKG,IL15,IL18RAP,IL6,IL6R,INS,IRAK2,IRAK4,JUN,MAPK12,MAPK3,NFKBIA,NFKBIE,PPP3CA,PRKAA1,PRKACB,PRKAR2B,PRKCA,PRKCD,RARA,REL,SLC4A2,STK11,TGFB1,TGFB2,TGFB3,TJP2,TNFRSF11B,TNFRSF1B,TNFSF15,Tnfsf9
Adrenergic Receptor Signaling Pathway (Enhanced)	0.624	0.185	1.48	ADCY6,ADCY8,ADRA1B,ADRA1D,ADRA2A,ADRB2,ATP6AP2,ATP6V0A1,ATP6V0D1,ATP6V0E1,ATP6V0E2,ATP6V1G1,BDNF,CACNB3,CACNG1,CACNG7,CLCF1,GNAO1,GNAQ,IL15,IL6,NOTUM,PLCB1,PLCD1,PLCD3,PLCG2,PLCL1,PLCL2,PRKACB,PRKAR2B,PRKCA,PRKCD,TGFB1,TGFB2,TGFB3,TNFSF15,Tnfsf9
Sonic Hedgehog Signaling	0.624	0.226	1	CCNB1,CCNB2,CDK1,GLIS1,PRKACB,PRKAR2B,PTCH1
GPCR-Mediated Integration of Enteroendocrine Signaling Exemplified by an L Cell	0.617	0.2	-1.291	ADCY6,ADCY8,ADRB2,CCK,GNA14,GNAQ,NOTUM,PLCB1,PLCD1,PLCD3,PLCG2,PLCL1,PLCL2,PRKACB,PRKAR2B
Intrinsic Prothrombin Activation Pathway	0.614	0.214	1.414	COL10A1,COL18A1,COL1A1,COL1A2,COL2A1,COL5A3,F5,PROS1,THBD
MAPK6/MAPK4 signaling	0.613	0.196	0.775	CDC14B,CDC42EP2,CDC42EP5,CDK1,ETV4,FOXO1,FOXO3,JUN,KALRN,MAPK4,MMP2,PAK1,PAK3,PRKACB,PSMB10,PSMD9,RPS27A,XPO1
IL-17A Signaling in Gastric Cells	0.609	0.231	0	FOS,IL17RA,IL17RC,JUN,MAPK12,MAPK3
Role of JAK1, JAK2 and TYK2 in Interferon Signaling	0.609	0.231	2	IFNAR2,JAK1,JAK2,RAF1,REL,STAT3
MSP-RON Signaling in Macrophages Pathway	0.597	0.19	0.728	CREB3,CREB3L1,CREB3L2,FOS,GAB2,HLA-DMA,IKBKG,INS,IRS1,JAK2,JUN,MAPK3,MRAS,PIK3C2A,PIK3CB,PIK3R3,PTGS2,RAP1B,REL,RRAS,SOCS3,SOS2,STAT3
Synaptic adhesion-like molecules	0.595	0.238	2.236	DLG3,DLG4,FLOT1,GRIN2D,PTPRF
Fatty Acid α-oxidation	0.595	0.238	0.447	ALDH1A1,ALDH1A3,ALDH3A1,ALDH3B1,PTGS2
Glycerol Degradation I	0.59	0.333	#NUM!	Gk,GK5
UDP-N-acetyl-D-glucosamine Biosynthesis II	0.59	0.333	#NUM!	GFPT1,PGM3
GDP-mannose Biosynthesis	0.59	0.333	#NUM!	GMPPA,GMPPB
Signal regulatory protein family interactions	0.583	0.25	-1	PTK2B,SIRPA,SKAP2,SRC
Extrinsic Prothrombin Activation Pathway	0.583	0.25	#NUM!	F5,PROS1,TFPI,THBD
Glutaryl-CoA Degradation	0.583	0.25	#NUM!	ACAA2,ACAT1,ACAT2,CDYL
Alpha-protein kinase 1 signaling pathway	0.576	0.273	#NUM!	ALPK1,RPS27A,TIFA
Pexophagy	0.576	0.273	#NUM!	EPAS1,MAP1LC3B,RPS27A
Glycogen Degradation II	0.576	0.273	#NUM!	MTAP,PGM3,PYGM
Dolichyl-diphosphooligosaccharide Biosynthesis	0.576	0.273	#NUM!	ALG5,ALG8,DPM2
Glycine Betaine Degradation	0.576	0.273	#NUM!	SHMT1,SHMT2,SRR
Aggrephagy	0.574	0.209	-1.667	DYNC1I1,RPS27A,TUBA1A,TUBA1B,TUBA1C,TUBA4A,TUBB3,TUBB4B,TUBB6
Xenobiotic Metabolism General Signaling Pathway	0.574	0.186	1.4	ABCA4,AHR,EIF2AK3,GSTM1,GSTM3,GSTO1,HMOX1,INS,IRS1,MAF,MAP3K1,MAP3K14,MAP3K5,MAP3K8,MAPK12,MAPK3,MGST3,MRAS,NQO1,PIK3C2A,PIK3CB,PIK3R3,PRKCA,PRKCD,RAF1,RAP1B,RRAS
Retinoic acid Mediated Apoptosis Signaling	0.563	0.2	-0.905	APAF1,BID,CASP3,CRABP2,IRF1,PARP1,PARP2,PARP8,PARP9,RARA,RARG,TNKS
Effects of PIP2 hydrolysis	0.559	0.222	-0.816	ABHD6,DAGLA,DGKD,DGKH,MGLL,PRKCD
Tryptophan Degradation X (Mammalian, via Tryptamine)	0.559	0.222	0	AKR1B10,Akr1b10,ALDH1A1,ALDH1A3,ALDH3A1,ALDH3B1
Synaptic Long Term Depression	0.558	0.182	2.197	CACNB3,CACNG1,CACNG7,CTH,GNA14,GNAO1,GNAQ,LYN,MAPK3,MRAS,NOTUM,NPR2,NPR3,PLA2G12A,PLA2G2E,PLA2G4A,PLB1,PLCB1,PLCD1,PLCD3,PLCG2,PLCL1,PLCL2,PPM1L,PPP2R1B,PPP2R2B,PPP2R3A,PPP2R5B,PRKCA,PRKCD,PRKG1,PRKG2,RAF1,RAP1B,RRAS,RYR1
Superpathway of Methionine Degradation	0.555	0.211	-1.89	AHCY,Ahcyl,AHCYL2,CTH,GOT2,MTR,PCCA,PRMT1
COPII-mediated vesicle transport	0.541	0.194	3.207	ANKRD44,ANKRD52,AREG,F5,GOLGA2,LMAN1L,RAB1A,SEC16A,SEC22B,SEC23A,SEC24D,SEC31A,TRAPPC2L,USO1
Putrescine Degradation III	0.54	0.227	0.447	ALDH1A1,ALDH1A3,ALDH3A1,ALDH3B1,SAT2
TAK1-dependent IKK and NF-kappa-B activation	0.538	0.205	1	ALPK1,IKBIP,IKBKG,IRAK2,NFKBIA,NOD2,RPS27A,TIFA,TP53
Cell surface interactions at the vascular wall	0.536	0.18	0.649	ANGPT1,CAV1,CD44,CD74,CD99L2,COL1A1,COL1A2,FN1,FYN,GAS6,GRB14,ITGA3,ITGA6,ITGB1,ITGB3,JAM2,LYN,MERTK,OLR1,PICK1,PIK3CB,PPIA,PROS1,SDC1,SDC3,SDC4,SELP,SHC1,SIRPA,SLC16A1,SLC7A11,SLC7A5,SLC7A7,SPN,SRC,TGFB1,THBD,YES1
Role of WNT/GSK-3β Signaling in the Pathogenesis of Influenza	0.533	0.192	1.155	APC2,CSNK1G3,FZD1,FZD4,FZD5,FZD6,FZD7,LEF1,Tcf7,WNT10A,WNT10B,WNT11,WNT2,WNT4,WNT9A
Toll-like Receptor Signaling	0.533	0.192	0.577	ELK1,FOS,IKBKG,IRAK2,IRAK4,JUN,MAP3K1,MAP3K14,MAPK12,NFKBIA,REL,RPS27A,TICAM1,TLR2,TNFAIP3
Th1 Pathway	0.531	0.185	0.655	APH1B,DLL1,GATA3,HAVCR2,HLA-DMA,IL12RB1,IL6,IL6R,INS,IRF1,IRS1,JAK1,JAK2,JAK3,NFATC1,NFIL3,NOTCH1,NOTCH3,PIK3C2A,PIK3CB,PIK3R3,SOCS3,STAT3
Role of MAPK Signaling in the Pathogenesis of Influenza	0.525	0.19	#NUM!	BAX,CASP3,MAP3K5,MAPK12,MAPK3,MRAS,PLA2G12A,PLA2G2E,PLA2G4A,PLB1,PRKCA,PTGS2,RABGEF1,RAF1,RAP1B,RRAS
Signaling by Type 1 Insulin-like Growth Factor 1 Receptor (IGF1R)	0.522	0.235	0	IRS1,IRS2,PIK3CB,SHC1
Transcriptional regulation of pluripotent stem cells	0.522	0.235	2	EPAS1,KLF4,SMAD2,STAT3
Signaling by NTRK3 (TRKC)	0.522	0.235	0	BAX,IRS1,SHC1,SRC
Alanine metabolism	0.521	0.5	#NUM!	GPT2
Asparagine Degradation I	0.521	0.5	#NUM!	ASPG
UDP-D-xylose and UDP-D-glucuronate Biosynthesis	0.521	0.5	#NUM!	UXS1
Spermine Biosynthesis	0.521	0.5	#NUM!	AMD1
Alanine Degradation III	0.521	0.5	#NUM!	GPT2
Flavin Biosynthesis IV (Mammalian)	0.521	0.5	#NUM!	RFK
Alanine Biosynthesis II	0.521	0.5	#NUM!	GPT2
Spermidine Biosynthesis I	0.521	0.5	#NUM!	AMD1
Sulfate Activation for Sulfonation	0.521	0.5	#NUM!	PAPSS2
Xanthine and Xanthosine Salvage	0.521	0.5	#NUM!	LACC1
Thyroid Hormone Biosynthesis	0.521	0.5	#NUM!	CTSD
Fatty Acid Biosynthesis Initiation II	0.521	0.5	#NUM!	FASN
Glycine Degradation (Creatine Biosynthesis)	0.521	0.5	#NUM!	GAMT
Cysteine Biosynthesis/Homocysteine Degradation	0.521	0.5	#NUM!	CTH
Cardiolipin Biosynthesis II	0.521	0.5	#NUM!	PGS1
Putrescine Biosynthesis III	0.521	0.5	#NUM!	AZIN2
Glyoxylate metabolism and glycine degradation	0.514	0.214	-1.633	DBT,DLST,GCSH,GOT2,GRHPR,PXMP2
Reversible hydration of carbon dioxide	0.504	0.25	#NUM!	CA13,CA2,CA5B
Tryptophan catabolism	0.504	0.25	#NUM!	KYAT3,SLC36A4,SLC7A5
Aspartate and asparagine metabolism	0.504	0.25	#NUM!	ASNS,ASPG,GOT2
Arachidonic acid metabolism	0.503	0.2	1.667	ALOX5,CYP1A1,CYP1B1,CYP2J2,EPHX2,FAAH,GGT1,PLA2G4A,PTGS2
EIF2 Signaling	0.499	0.177	-0.209	ACTA2,ACTB,ACTC1,ACTG2,ATF5,CCND1,EIF2AK3,EIF4G3,INS,IRS1,MAPK3,MRAS,NOX4,PIK3C2A,PIK3CB,PIK3R3,PPP1CB,RAF1,RAP1B,RPL15,RPL18,RPL27,RPL30,Rpl34 (includes others),Rpl36,RPL8,RPLP2,RPS12,RPS13,RPS15A,RPS16,RPS19,RPS25,RPS27A,RPS27L,RPS3,RPS8,RRAS,SHC1,SOS2,VEGFA
Erythrocytes take up oxygen and release carbon dioxide	0.491	0.286	#NUM!	AQP1,CA2
Aryl hydrocarbon receptor signalling	0.491	0.286	#NUM!	AHR,AHRR
TYSND1 cleaves peroxisomal proteins	0.491	0.286	#NUM!	ACOX1,PHYH
Epithelial-Mesenchymal Transition (EMT) during gastrulation	0.491	0.286	#NUM!	FGFR1,SNAI1
Thioredoxin Pathway	0.491	0.286	#NUM!	NXN,TXNRD3
Phosphatidylcholine Biosynthesis I	0.491	0.286	#NUM!	CHKA,PCYT1A
Adenine and Adenosine Salvage III	0.491	0.286	#NUM!	HPRT1,LACC1
Glycogen Biosynthesis II (from UDP-D-Glucose)	0.491	0.286	#NUM!	GYS1,UGP2
Response of EIF2AK4 (GCN2) to amino acid deficiency	0.486	0.184	-3.441	ASNS,CEBPB,IMPACT,RPL15,RPL18,RPL27,RPL30,RPL8,RPLP2,RPS12,RPS13,RPS15A,RPS16,RPS19,RPS25,RPS27A,RPS27L,RPS3,RPS8
Dopamine Receptor Signaling	0.482	0.188	0.816	ADCY6,ADCY8,GCH1,NCS1,PPM1L,PPP1CB,PPP1R14B,PPP1R14C,PPP2R1B,PPP2R2B,PPP2R3A,PPP2R5B,PRKACB,PRKAR2B,QDPR
Transcriptional Regulation by MECP2	0.475	0.19	-1.508	AURKB,BDNF,CAMK2A,DLL1,GAMT,LBR,MECP2,MET,NOTCH1,PPARG,PTPN4,SGK1
Peroxisomal protein import	0.475	0.19	1.155	ACOT2,ACOX1,ACOX3,AMACR,CAT,EPHX2,IDH1,PAOX,PECR,PHYH,RPS27A,UBE2D1
TNFs bind their physiological receptors	0.472	0.207	0	EDA2R,TNFRSF11B,TNFRSF1B,TNFRSF25,TNFRSF9,TNFSF15
Oxytocin in Spinal Neurons Signaling Pathway	0.458	0.2	1.134	AVPR1A,CAMKK1,CTH,NPR2,NPR3,PRKG1,PRKG2
Sphingolipid metabolism	0.454	0.184	0	ALDH3B1,ARSA,ARSJ,ESYT1,GBA1,GLA,GLTP,HEXD,NEU3,ORMDL1,PPM1L,PSAP,SGMS1,SGPP2,SPTSSA,UGCG
Glycogen metabolism	0.447	0.208	0.447	GYS1,PHKB,PYGM,RPS27A,UGP2
Tumoricidal Function of Hepatic Natural Killer Cells	0.447	0.208	-2.236	APAF1,BAX,BID,CASP3,SERPINB9
Mitochondrial iron-sulfur cluster biogenesis	0.441	0.231	#NUM!	FDX1,FXN,SLC25A37
Cytosolic iron-sulfur cluster assembly	0.441	0.231	#NUM!	BRIP1,POLD1,RTEL1
POU5F1 (OCT4), SOX2, NANOG activate genes related to proliferation	0.441	0.231	#NUM!	EPHA1,FGF2,STAT3
Platelet Aggregation (Plug Formation)	0.441	0.231	#NUM!	ADRA2A,COL1A1,COL1A2
Transcriptional regulation of testis differentiation	0.441	0.231	#NUM!	GATA4,SOX9,WNT4
Assembly of RNA Polymerase I Complex	0.441	0.231	#NUM!	POLR1A,POLR1C,TAF1D
NAD Phosphorylation and Dephosphorylation	0.441	0.231	#NUM!	ACP2,NADK2,PXYLP1
Guanosine Nucleotides Degradation III	0.441	0.231	#NUM!	LACC1,NT5E,XDH
nNOS Signaling in Neurons	0.439	0.191	0.816	Calm1 (includes others),CAMK2A,CAPN6,CHP1,DLG4,GRIN2D,PPP3CA,PRKCA,PRKCD
Mitophagy	0.433	0.2	0	MAP1LC3A,MAP1LC3B,PINK1,RPS27A,SRC,TOMM40
Protein ubiquitination	0.433	0.2	-2.449	CDC34,RPS27A,UBE2C,UBE2D1,UBE2E3,UBE2T
Eukaryotic Translation Termination	0.43	0.181	-4.123	GSPT2,RPL15,RPL18,RPL27,RPL30,RPL8,RPLP2,RPS12,RPS13,RPS15A,RPS16,RPS19,RPS25,RPS27A,RPS27L,RPS3,RPS8
Interferon Signaling	0.423	0.194	1.134	BAX,IFITM2,IFITM3,IFNAR2,IRF1,JAK1,JAK2
Hedgehog 'off' state	0.423	0.179	1.732	ADCY6,ADCY8,GPR161,ITCH,KIF7,NUMB,PRKACB,PRKAR2B,PSMB10,PSMD9,PTCH1,RPGRIP1L,RPS27A,TUBA1A,TUBA1B,TUBA1C,TUBA4A,TUBB3,TUBB4B,TUBB6
GPCR-Mediated Nutrient Sensing in Enteroendocrine Cells	0.421	0.178	2.837	ADCY6,ADCY8,CACNB3,CACNG1,CACNG7,CCK,GNA14,GNAQ,GNG2,NOTUM,PLCB1,PLCD1,PLCD3,PLCG2,PLCL1,PLCL2,PRKACB,PRKAR2B,PRKCA,PRKCD,RAPGEF4
Regulation of TP53 Activity through Methylation	0.419	0.211	-2	CHEK2,KMT5A,RPS27A,TP53
GABA synthesis, release, reuptake and degradation	0.419	0.211	2	RAB3A,SLC6A12,STXBP1,SYT1
Purine Nucleotides Degradation II (Aerobic)	0.419	0.211	#NUM!	IMPDH2,LACC1,NT5E,XDH
Interleukin-17 signaling	0.412	0.25	#NUM!	IL17RA,IL17RC
rRNA modification in the mitochondrion	0.412	0.25	#NUM!	MRM3,TFB1M
NFE2L2 regulates pentose phosphate pathway genes	0.412	0.25	#NUM!	MAFG,PGD
Superoxide Radicals Degradation	0.412	0.25	#NUM!	CAT,NQO1
G alpha (z) signalling events	0.411	0.188	2.333	ADCY6,ADCY8,ADRA2A,GNB4,GNG2,PRKCA,PRKCD,RGS20,RGS4
Retinol Biosynthesis	0.411	0.188	1.134	AKR1B10,Akr1b10,DHRS3,DHRS9,LIPG,LPL,PLB1,RDH10,RDH11
Cysteine Biosynthesis III (mammalia)	0.406	0.2	-1	AHCY,Ahcyl,AHCYL2,CTH,PRMT1
Cristae formation	0.397	0.194	-2.449	ATP5MC3,ATP5PB,ATP5PO,HSPA9,MTX2,SAMM50
Endosomal Sorting Complex Required For Transport (ESCRT)	0.397	0.194	0	CHMP2B,CHMP6,RPS27A,STAM,VPS37C,VPS4A
Mitochondrial translation	0.39	0.177	-4.123	CHCHD1,MRPL12,MRPL15,MRPL18,MRPL2,MRPL28,MRPL30,MRPL38,MRPL49,MRPL50,MRPL9,MRPS22,MRPS25,MRPS27,MRPS6,MRPS9,TSFM
ISGylation Signaling Pathway	0.388	0.176	-0.229	BIRC5,CCND1,DTX3L,IFIH1,IFNAR2,IL6,IRF1,IRF5,IRF6,ITGA3,ITGB1,JAK1,LIPG,MAPK12,PCNA,RIGI,STING1,TLR2,TP53
Acetylcholine binding and downstream events	0.387	0.214	#NUM!	CHRNA1,CHRND,CHRNG
Regulation of TP53 Activity through Association with Co-factors	0.387	0.214	#NUM!	PHF20,TP53,TP63
Glutamate and glutamine metabolism	0.387	0.214	#NUM!	GLUL,GOT2,PYCR2
Formation of axial mesoderm	0.387	0.214	#NUM!	LEF1,SMAD2,TEAD4
Role of IL-17A in Psoriasis	0.387	0.214	#NUM!	CXCL6,IL17RA,IL17RC
Vasopressin regulates renal water homeostasis via Aquaporins	0.387	0.186	1.414	ADCY6,ADCY8,AQP1,GNB4,GNG2,PRKACB,PRKAR2B,RAB11A
PTEN Regulation	0.383	0.173	-0.258	CBX4,CBX6,CHD3,EED,EGR1,EZH2,FRK,HDAC5,JUN,MAPK3,MTA3,PML,PPARG,PREX2,PSMB10,PSMD9,RBBP7,RPS27A,RRAGD,SNAI1,SNAI2,SUZ12,TNKS,TP53,USP13,WWP2
Multiple Sclerosis Signaling Pathway	0.381	0.171	0.324	BAX,BID,BRAF,CAPN6,CLCF1,DUSP1,DUSP6,EED,EZH2,GRIN2D,HLA-DMA,IL15,IL17RA,IL17RC,IL6,IRF1,MAPK12,MAPK3,MBP,MTF2,P2RX4,PARP1,PARP2,PARP8,PARP9,PLAU,PPARG,RBBP7,SLC8A1,SLC8B1,SUZ12,TGFB1,TGFB2,TGFB3,TLR2,TNFSF15,Tnfsf9,TNKS
MTF1 activates gene expression	0.381	0.333	#NUM!	CSRP1
Galactose catabolism	0.381	0.333	#NUM!	GALE
Pyrophosphate hydrolysis	0.381	0.333	#NUM!	PPA1
Transcription from mitochondrial promoters	0.381	0.333	#NUM!	TFAM
SUMOylation of nuclear envelope proteins	0.381	0.333	#NUM!	RANGAP1
Regulation of NFE2L2 gene expression	0.381	0.333	#NUM!	NOTCH1
Uracil Degradation II (Reductive)	0.381	0.333	#NUM!	DPYD
Methylglyoxal Degradation I	0.381	0.333	#NUM!	HAGHL
Thyronamine and Iodothyronamine Metabolism	0.381	0.333	#NUM!	DIO2
Palmitate Biosynthesis I (Animals)	0.381	0.333	#NUM!	FASN
Ascorbate Recycling (Cytosolic)	0.381	0.333	#NUM!	GSTO1
Tetrahydrobiopterin Biosynthesis I	0.381	0.333	#NUM!	GCH1
L-cysteine Degradation III	0.381	0.333	#NUM!	MPST
Hypusine Biosynthesis	0.381	0.333	#NUM!	EIF5A
Thymine Degradation	0.381	0.333	#NUM!	DPYD
Biotin-carboxyl Carrier Protein Assembly	0.381	0.333	#NUM!	ACACA
Thyroid Hormone Metabolism I (via Deiodination)	0.381	0.333	#NUM!	DIO2
Adenine and Adenosine Salvage I	0.381	0.333	#NUM!	LACC1
Tetrahydrobiopterin Biosynthesis II	0.381	0.333	#NUM!	GCH1
Glutamate Degradation II	0.381	0.333	#NUM!	GOT2
L-serine Degradation	0.381	0.333	#NUM!	SRR
N-acetylglucosamine Degradation I	0.381	0.333	#NUM!	GNPDA1
Aspartate Biosynthesis	0.381	0.333	#NUM!	GOT2
Phase II - Conjugation of compounds	0.377	0.179	1.732	AHCY,AS3MT,GGT1,GGT7,MTR,NAT1,NAT2,NNMT,PAPSS2,SLC26A2,SLC35B2,UGP2
Class I peroxisomal membrane protein import	0.376	0.2	1	ABCD1,ABCD3,PXMP2,PXMP4
Signaling by FGFR2	0.375	0.178	1.387	BRAF,CBL,ESRP1,FGF2,FGF7,FGFR2,FRS2,MAPK3,POLR2E,RPS27A,SHC1,SPRY2,SRC
Atherosclerosis Signaling	0.369	0.173	#NUM!	ALOX5,CCL11,CLU,COL10A1,COL18A1,COL1A1,COL1A2,COL2A1,COL5A3,IL6,LPL,MSR1,PDGFB,PDGFC,PDGFD,PLA2G12A,PLA2G2E,PLA2G4A,PLB1,REL,SELP,TGFB1,VCAM1
DNA methylation	0.369	0.192	-1.342	DNMT1,DNMT3A,H2AX,H2AZ2,UHRF1
D-myo-inositol (1,4,5)-Trisphosphate Biosynthesis	0.369	0.192	1.342	PIP5K1A,PLCB1,PLCD1,PLCD3,PLCG2
G alpha (q) signalling events	0.368	0.171	3.651	ADRA1B,ADRA1D,ARHGEF25,AVPR1A,BDKRB1,BDKRB2,CCK,EDN1,EDNRA,F2RL2,GNA14,GNAQ,GNB4,GNG2,GRK5,HTR2A,KALRN,LPAR1,LPAR4,MCHR1,NTS,NTSR2,P2RY2,PIK3R3,PLCB1,PTGFR,RGS2,RGS3,RGS4,RGS5
RNA Polymerase I Transcription	0.358	0.18	-1	CHD3,KAT2B,MAPK3,MTA3,POLR1A,POLR1C,POLR2E,RBBP7,TAF1D
CSDE1 Signaling Pathway	0.357	0.179	-0.632	APAF1,FABP7,FN1,FOS,HNRNPD,PABPC4,SDC4,SNAI1,SNAI2,TGFB1
Role of Pattern Recognition Receptors in Recognition of Bacteria and Viruses	0.354	0.171	0.775	C3AR1,CLCF1,IFIH1,IL15,IL6,INS,IRS1,MAPK12,MAPK3,NOD2,PIK3C2A,PIK3CB,PIK3R3,PLCG2,PRKCA,PRKCD,PTX3,REL,RIGI,SYK,TGFB1,TGFB2,TGFB3,TICAM1,TLR2,TNFSF15,Tnfsf9
Urea cycle	0.348	0.222	#NUM!	ASS1,NMRAL1
OAS antiviral response	0.348	0.222	#NUM!	FLNA,RIGI
Lipophagy	0.348	0.222	#NUM!	PRKAB2,PRKAG3
Sphingosine and Sphingosine-1-phosphate Metabolism	0.348	0.222	#NUM!	NAAA,SGPP2
Sucrose Degradation V (Mammalian)	0.348	0.222	#NUM!	ALDOB,GALM
Macrophage Classical Activation Signaling Pathway	0.343	0.169	1.732	CLCF1,EED,EZH2,HLA-DMA,IFNAR2,IKBKG,IL15,IL6,IRAK4,IRF1,IRF5,JAK1,JAK2,MAF,MERTK,MTF2,NCF2,NFKBIA,NFKBIE,PARP9,PPARG,RBBP7,SDHD,SOCS3,STAT3,SUZ12,TGFB1,TGFB2,TGFB3,TICAM1,TNFSF15,Tnfsf9
Metabolism of nitric oxide: NOS3 activation and regulation	0.34	0.2	#NUM!	CAV1,DDAH1,ZDHHC21
Synthesis of Prostaglandins (PG) and Thromboxanes (TX)	0.34	0.2	#NUM!	PTGIS,PTGS1,PTGS2
Response of EIF2AK1 (HRI) to heme deficiency	0.34	0.2	#NUM!	ASNS,ATF5,CEBPB
Assembly of RNA Polymerase III Complex	0.34	0.2	#NUM!	GTF3C1,GTF3C5,POLR3D
Histamine Degradation	0.337	0.19	0	ALDH1A1,ALDH1A3,ALDH3A1,ALDH3B1
Activation of anterior HOX genes in hindbrain during early embryogenesis	0.335	0.173	-1.604	AJUBA,DPY30,EED,EGR2,EZH2,H2AX,H2AZ2,JUN,PIAS2,POLR2E,RARA,RARG,RBBP7,SUZ12
Gluconeogenesis I	0.335	0.185	1.342	ALDOB,ENO2,ME1,ME2,PGAM2
Neurovascular Coupling Signaling Pathway	0.335	0.168	1.121	ADORA2A,ADORA2B,BDKRB2,CACNB3,CACNG1,CACNG7,Calm1 (includes others),CTH,DAGLA,ENTPD5,ENTPD6,ENTPD7,GNAQ,GRIN2D,KCNMB4,KCNN4,NPR2,NPR3,ORAI2,PLA2G12A,PLA2G2E,PLA2G4A,PLB1,PLCB1,PPP1CB,Ppp1r12b,PRKACB,PRKAR2B,PRKG1,PRKG2,PTGER4,PTGIR,PTGS1,PTGS2,RYR1,SLC16A1,SLC1A3,STIM1,TRPV4
Granzyme A Signaling	0.335	0.173	2.496	FN1,H1-0,HMGB2,LMNB1,LMNB2,MBP,NDUFA5,NDUFB9,NDUFS7,NME1,PARP1,SET,XRCC6
Signal amplification	0.334	0.182	2.449	GNA14,GNAQ,GNB4,GNG2,PLA2G4A,SRC
TNF signaling	0.334	0.175	-0.632	BAG4,CLIP3,CYLD,IKBKG,NSMAF,OPTN,OTUD1,RPS27A,TNFAIP3,UBE2D1
Formation of Fibrin Clot (Clotting Cascade)	0.334	0.179	1.134	C1QBP,F5,PROS1,SERPINE2,SERPING1,TFPI,THBD
MAP kinase activation	0.334	0.179	-0.378	IKBKG,IRAK2,MAP3K8,MAPK12,MAPKAPK3,NOD2,RPS27A
LPS/IL-1 Mediated Inhibition of RXR Function	0.327	0.167	-1.155	ABCB9,ABCC4,ACOX1,ACOX3,ACSBG1,ACSL1,ACSL3,ACSL4,ALDH1A1,ALDH1A3,ALDH3A1,ALDH3B1,CAT,CHST1,CHST11,CHST12,CHST15,CYP2J2,FABP4,FABP5,FABP7,FMO1,GSTM1,GSTM3,GSTO1,HMGCS1,HS3ST1,HS3ST3A1,HS3ST3B1,IL18RAP,JUN,MAP3K1,MGST3,NDST1,NDST3,NDST4,PAPSS2,PPARGC1B,RARA,SLC27A4,TNFRSF11B,TNFRSF1B,XPO1
Eicosanoid Signaling	0.315	0.171	-0.447	ALOX5,GGT1,PLA2G12A,PLA2G2E,PLA2G4A,PLB1,PTGER4,PTGFR,PTGIR,PTGIS,PTGS1,PTGS2
Mitochondrial biogenesis	0.314	0.172	-1.508	ACSS2,CHD9,MAPK12,PPARGC1B,PRKAB2,PRKAG3,SMARCD3,SSBP1,TFAM,TFB1M,TWNK
Estrogen Biosynthesis	0.31	0.174	1.633	AKR1B10,Akr1b10,CYP1A1,CYP1B1,CYP2J2,CYP51A1,HSD17B11,HSD17B7
Cargo concentration in the ER	0.306	0.176	1.633	AREG,F5,LMAN1L,SEC22B,SEC23A,SEC24D
Class B/2 (Secretin family receptors)	0.303	0.168	2	ADGRE5,CALCRL,FZD1,FZD4,FZD5,FZD6,FZD7,GNB4,GNG2,PTCH1,WNT10A,WNT10B,WNT11,WNT2,WNT4,WNT9A
RHO GTPases Activate NADPH Oxidases	0.302	0.182	2	MAPK3,NCF2,PRKCA,PRKCD
Pregnenolone Biosynthesis	0.302	0.182	#NUM!	CYP26B1,FDX1,MICAL1,MICAL3
Transport of bile salts and organic acids, metal ions and amine compounds	0.3	0.169	2.138	CP,EMB,SLC16A1,SLC2A13,SLC31A1,SLC39A14,SLC39A6,SLC40A1,SLC41A2,SLC44A1,SLC44A4,SLC6A12,SLC6A6,SLC6A7
Heparan Sulfate Biosynthesis (Late Stages)	0.3	0.169	0.535	CHST1,CHST11,CHST12,CHST15,DTD2,EXT1,HS3ST1,HS3ST3A1,HS3ST3B1,NDST1,NDST3,NDST4,NOTUM,PPME1
SUMOylation of DNA methylation proteins	0.299	0.188	#NUM!	CBX4,DNMT1,DNMT3A
Chondroitin Sulfate Degradation (Metazoa)	0.299	0.188	#NUM!	CEMIP,CEMIP2,HEXD
Adenosine Nucleotides Degradation II	0.299	0.188	#NUM!	LACC1,NT5E,XDH
Parkinson's Signaling	0.299	0.188	#NUM!	CASP3,MAPK12,SEPTIN5
POU5F1 (OCT4), SOX2, NANOG repress genes related to differentiation	0.295	0.2	#NUM!	GATA6,TSC22D1
PXR/RXR Activation	0.295	0.169	0.905	ABCB9,ALDH1A1,FOXO1,GSTM1,IL6,INS,PAPSS2,PCK2,PRKACB,PRKAR2B,SCD
Circadian Clock	0.292	0.169	1.667	BMAL1,CHD9,CLOCK,CRY1,NFIL3,NRIP1,PPP1CB,RORA,RPS27A,SMARCD3
NGF processing	0.291	0.25	#NUM!	PCSK6
Wax and plasmalogen biosynthesis	0.291	0.25	#NUM!	FAR1
2-ketoglutarate Dehydrogenase Complex	0.291	0.25	#NUM!	DLST
Heme Degradation	0.291	0.25	#NUM!	HMOX1
Branched-chain α-keto acid Dehydrogenase Complex	0.291	0.25	#NUM!	DBT
Phenylethylamine Degradation I	0.291	0.25	#NUM!	AOC3
Methylmalonyl Pathway	0.291	0.25	#NUM!	PCCA
Glutathione Redox Reactions II	0.291	0.25	#NUM!	GSR
D-glucuronate Degradation I	0.291	0.25	#NUM!	AKR1B1
Methionine Salvage II (Mammalian)	0.291	0.25	#NUM!	MTR
Proline Biosynthesis I	0.291	0.25	#NUM!	PYCR2
Rapoport-Luebering Glycolytic Shunt	0.291	0.25	#NUM!	PGAM2
L-cysteine Degradation I	0.291	0.25	#NUM!	GOT2
Phenylalanine Degradation I (Aerobic)	0.291	0.25	#NUM!	QDPR
Heparan Sulfate Biosynthesis	0.285	0.167	0.775	B3GAT3,CHST1,CHST11,CHST12,CHST15,DTD2,EXT1,HS3ST1,HS3ST3A1,HS3ST3B1,NDST1,NDST3,NDST4,NOTUM,PPME1
Transport of vitamins, nucleosides, and related molecules	0.284	0.171	-0.378	SLC25A5,SLC27A4,SLC29A2,SLC29A3,SLC35B2,SLC5A6,SLCO4A1
Metabolism of steroid hormones	0.281	0.171	0	AKR1B1,CYP11B1,FDX1,HSD17B11,SRD5A1,STARD4
Energy dependent regulation of mTOR by LKB1-AMPK	0.276	0.172	-0.447	PRKAA1,PRKAB2,PRKAG3,RRAGD,STK11
Oxytocin in Brain Signaling Pathway	0.276	0.164	2.414	CACNB3,CACNG1,CACNG7,Calm1 (includes others),CAMKK1,CREB3,CREB3L1,CREB3L2,GNAO1,GNAQ,GNB4,GNG2,IL6,INS,IRS1,MAPK3,MEF2A,MRAS,PIK3C2A,PIK3CB,PIK3R3,PLA2G12A,PLA2G2E,PLA2G4A,PLB1,PRKCA,PRKCD,PTGS1,PTGS2,RAF1,RAP1B,RGS2,RRAS
Visual phototransduction	0.273	0.167	0.632	ABCA4,CYP4V2,DHRS3,DHRS9,METAP2,PRKCA,RDH10,RDH11,RDH5,STRA6
Signaling by NODAL	0.271	0.174	2	FOXO3,MAPK3,PCSK6,SMAD2
TCA Cycle II (Eukaryotic)	0.271	0.174	-1	DLST,FH,IDH3A,SDHD
Tryptophan Degradation III (Eukaryotic)	0.271	0.174	#NUM!	ACAA2,ACAT1,ACAT2,CDYL
Methionine Degradation I (to Homocysteine)	0.271	0.174	#NUM!	AHCY,Ahcyl,AHCYL2,PRMT1
BAG2 Signaling Pathway	0.268	0.165	-0.302	BAG2,CASP3,CDKN1A,CTSB,HSPA14,HSPA2,HSPA9,MAPK3,PINK1,PSMB10,PSMD9,REL,TP53,UBE2D1
Protein methylation	0.263	0.176	#NUM!	ETFBKMT,METTL21A,METTL22
DAP12 interactions	0.262	0.167	-1.134	FYN,PIK3CB,PLCG2,SHC1,SIGLEC15,SYK,VAV3
RHO GTPases Activate WASPs and WAVEs	0.257	0.167	0.816	ACTB,ACTG1,ARPC5,BAIAP2,MAPK3,WIPF1
Neurotransmitter receptors and postsynaptic signal transmission	0.252	0.182	#NUM!	GLRB,NBEA
Erythrocytes take up carbon dioxide and release oxygen	0.252	0.182	#NUM!	AQP1,CA2
Processing and activation of SUMO	0.252	0.182	#NUM!	SAE1,SENP5
SUMOylation of immune response proteins	0.252	0.182	#NUM!	IKBKG,NFKBIA
Oleate Biosynthesis II (Animals)	0.252	0.182	#NUM!	SCD,Scd2
Pentose Phosphate Pathway	0.252	0.182	#NUM!	PGD,RPIA
GDP-glucose Biosynthesis	0.252	0.182	#NUM!	HK2,PGM3
Activation of kainate receptors upon glutamate binding	0.251	0.167	2.236	DLG3,DLG4,GNB4,GNG2,PLCB1
Regulation of TP53 Activity through Acetylation	0.251	0.167	-1.342	CHD3,ING5,PML,RBBP7,TP53
Regulation of RUNX1 Expression and Activity	0.243	0.167	-1	CCND1,CDK6,PML,SRC
RAS processing	0.243	0.167	-1	ABHD17C,PRKG2,RPS27A,ZDHHC9
RORA activates gene expression	0.232	0.167	#NUM!	CHD9,RORA,SMARCD3
Gastrin-CREB signalling pathway via PKC and MAPK	0.232	0.167	#NUM!	HBEGF,MAPK3,PRKCA
Formation of definitive endoderm	0.232	0.167	#NUM!	GATA4,GATA6,SMAD2
Choline catabolism	0.228	0.2	#NUM!	SLC44A1
Formation of lateral plate mesoderm	0.228	0.2	#NUM!	GATA4
Proline Biosynthesis II (from Arginine)	0.228	0.2	#NUM!	PYCR2
Protein Citrullination	0.228	0.2	#NUM!	PADI2
Creatine-phosphate Biosynthesis	0.228	0.2	#NUM!	CKM
Pentose Phosphate Pathway (Oxidative Branch)	0.228	0.2	#NUM!	PGD
Tetrapyrrole Biosynthesis II	0.228	0.2	#NUM!	ALAD
CMP-N-acetylneuraminate Biosynthesis I (Eukaryotes)	0.228	0.2	#NUM!	NAGK
2-oxobutanoate Degradation I	0.228	0.2	#NUM!	PCCA
Citrulline-Nitric Oxide Cycle	0.228	0.2	#NUM!	ASS1
Peptide hormone biosynthesis	0.215	0.167	#NUM!	INHBA,INHBB
Glucose and Glucose-1-phosphate Degradation	0.215	0.167	#NUM!	HK2,PGM3
Synthesis of Lipoxins (LX)	0.181	0.167	#NUM!	ALOX5
Arginine Biosynthesis IV	0.181	0.167	#NUM!	ASS1
Pyruvate Fermentation to Lactate	0.181	0.167	#NUM!	LDHB
Pentose Phosphate Pathway (Non-oxidative Branch)	0.181	0.167	#NUM!	RPIA
Glycine Cleavage Complex	0.181	0.167	#NUM!	GCSH
NAD Biosynthesis III	0.181	0.167	#NUM!	NAMPT
Pyroptosis Signaling Pathway	0	0.129	-1.155	BAX,CASP3,FOXO3,MAPK12,PANX1,PRKACB,PRKAR2B,PTGER4,TLR2,TNFRSF11B,TNFRSF1B,TXNIP
Chaperone Mediated Autophagy Signaling Pathway	0	0.0881	-0.405	ATP6AP2,ATP6V0A1,ATP6V0D1,ATP6V0E1,ATP6V0E2,ATP6V1G1,BMAL1,CCND1,CHP1,CIP2A,EEF1A2,EIF2AK3,EPS8,HK2,HSPA14,HSPA2,HSPA9,HSPBP1,IDH1,IL17RA,IL17RC,INS,IRS1,ITCH,KAT2B,LAMP2,LRRK2,MAPK12,MEF2A,MLLT11,MMP11,MMP14,MMP15,MMP19,MMP2,MMP23B,MMP28,NFKBIA,PHLPP1,PIK3C2A,PIK3CB,PIK3R3,PPP3CA,PRKAA1,PRKAB2,PRKAG3,PRR5L,PSMB10,RAB11A,RARA,RILP,RND3,STING1,STIP1,TP53,TPD52
NOD1/2 Signaling Pathway	0	0.153	0.928	CLCF1,DUOX2,FOS,HSPA14,HSPA2,HSPA9,IFNAR2,IKBKG,IL15,IL6,IRF5,JUN,MAP3K14,MAP3K8,MAPK12,MAPK3,NFKBIA,NFKBIE,NOD2,PELI3,RIGI,SLC15A3,TGFB1,TGFB2,TGFB3,TLR2,TNFAIP3,TNFSF15,Tnfsf9
GABAergic Receptor Signaling Pathway (Enhanced)	0	0.137	-0.229	ADCY6,ADCY8,CACNB3,CACNG1,CACNG7,GLUL,GNAO1,GNB4,GNG2,GOT2,GRIN2D,NLGN2,NRXN1,Nrxn3,PRKACB,PRKAR2B,SLC12A2,SLC38A2,SLC6A12
NFKBIE Signaling Pathway	0	0.0223	0.632	ANKRD44,ANKRD52,DYSF,IKBKG,NFKBIA,NFKBIE,REL,TNFRSF11B,TNFRSF1B,TNFSF15
G alpha (i) signalling events	0	0.12	1.616	ACKR3,ADCY6,ADCY8,ADRA2A,APLN,APLNR,BDKRB1,BDKRB2,C3AR1,CX3CL1,CXCL2,CXCL6,CXCR6,GNB4,GNG2,GPER1,GPSM1,GPSM2,HEBP1,LPAR1,MCHR1,NPY1R,PENK,PSAP,RGS20,RGS3,RGS4,RGS5,SRC,SSTR2,TAS1R2
Presynaptic depolarization and calcium channel opening	0	0.0833	#NUM!	CACNB3
Fertilization	0	0.0385	#NUM!	B4GALT1
Meiotic synapsis	0	0.164	-2.333	BRCA1,H2AX,H2AZ2,HSPA2,LMNB1,RAD21,SMC3,TERF1,TINF2
Cellular response to hypoxia	0	0.12	-1	AJUBA,EGLN1,EGLN3,EPAS1,PSMB10,PSMD9,RPS27A,UBE2D1,VEGFA
Potassium Channels	0	0.0971	1.265	GNB4,GNG2,KCNA4,KCNAB3,KCND1,KCNF1,KCNK2,KCNMB4,KCNN4,KCNQ4
Caspase activation via Death Receptors in the presence of ligand	0	0.0625	#NUM!	TICAM1
Defensins	0	0.0465	#NUM!	DEFB130A/DEFB130B,TLR2
Antimicrobial peptides	0	0.0588	#NUM!	BPIFB1,CAMP
Electron transport, ATP synthesis, and heat production by uncoupling proteins	0	0.102	-3.606	ATP5MC3,ATP5PB,ATP5PO,CYC1,LRPPRC,NDUFA5,NDUFAF6,NDUFB9,NDUFS7,NUBPL,SDHD,UCP2,UQCRFS1
MTOR signalling	0	0.0714	#NUM!	EIF4EBP1,RRAGD
Toll-like Receptor Cascades	0	0.161	-0.447	DNM1,DNM3,PLCG2,PTPN4,TLR2
MyD88-independent TLR4 cascade	0	0.135	0.447	IKBKG,IRAK2,RPS27A,TICAM1,UBE2D1
Complement cascade	0	0.0444	1.633	C1S,C3AR1,CLU,COLEC10,PROS1,SERPING1
Trafficking and processing of endosomal TLR	0	0.154	#NUM!	CTSB,CTSV
Toll Like Receptor 3 (TLR3) Cascade	0	0.125	0	IKBKG,RPS27A,TICAM1,UBE2D1
DDX58/IFIH1-mediated induction of interferon-alpha/beta	0	0.127	0	CYLD,IFIH1,IKBKG,ITCH,MAP3K1,NFKBIA,RIGI,RPS27A,TNFAIP3,UBE2D1
Regulation of Apoptosis	0	0.0755	-2	ARHGAP10,PSMB10,PSMD9,RPS27A
SRP-dependent cotranslational protein targeting to membrane	0	0.139	-4	RPL15,RPL18,RPL27,RPL30,RPL8,RPLP2,RPS12,RPS13,RPS15A,RPS16,RPS19,RPS25,RPS27A,RPS27L,RPS3,RPS8
Regulation of beta-cell development	0	0.119	-0.447	FOXO1,INS,KAT2B,MAML3,NOTCH1
Cellular hexose transport	0	0.136	#NUM!	SLC2A1,SLC2A10,SLC45A3
Metabolism of porphyrins	0	0.087	#NUM!	ALAD,HMOX1
Bile acid and bile salt metabolism	0	0.161	0.447	AMACR,OSBPL3,OSBPL6,OSBPL7,PTGIS
Degradation of beta-catenin by the destruction complex	0	0.143	0.302	AXIN2,LEF1,PPP2R1B,PPP2R5B,PSMB10,PSMD9,RPS27A,Tcf7,TLE1,TLE2,TLE4,TLE5,TLE6
Vitamin D (calciferol) metabolism	0	0.0833	#NUM!	VDR
Immunoregulatory interactions between a Lymphoid and a non-Lymphoid cell	0	0.0693	-0.535	CD200,CD34,COL1A1,COL1A2,COL2A1,COLEC12,FCGR3A/FCGR3B,ITGA3,ITGB1,ITGB7,KLRB1,NECTIN2,SH2D1B,VCAM1
Carnitine metabolism	0	0.143	#NUM!	ACACA,PRKAB2
TCR signaling	0	0.103	-0.832	CDC34,ENAH,IKBKG,NFKBIA,PAK1,PAK3,PIK3CB,PLCG2,PSMB10,PSMD9,PTPN22,RPS27A,UBE2D1
Fcgamma receptor (FCGR) dependent phagocytosis	0	0.14	0.853	ACTB,ACTG1,ARPC5,BAIAP2,ELMO1,FCGR3A/FCGR3B,FYN,LIMK1,LYN,MAPK3,MYH9,MYO10,MYO5A,PAK1,PIK3CB,PLCG2,PRKCD,SRC,SYK,VAV3,WIPF1,YES1
Generic Transcription Pathway	0	0.0818	2.197	HDAC4,HDAC5,HDAC9,KAT2B,MAML3,MED13,MED30,MED4,NOTCH1,NOTCH3,NR2F1,NR4A1,NR4A2,NR4A3,NRBF2,PPARG,RARA,RARG,RORA,THRA,VDR,ZIK1,ZNF25,ZNF267,ZNF287,ZNF324,ZNF354C,ZNF426,ZNF664,ZNF667,ZNF692,ZNF697,ZNF703,ZNF704,ZNF791
RNA Polymerase II Transcription	0	0.114	-2.668	AFF4,CPSF4,CSTF2,DDX39A,ELOA,MAGOHB,MLLT3,NELFCD,POLR2E,SLBP,SNRPB,SRSF3,SRSF4,SRSF7,SSRP1,TAF4,TAF5
Metabolism of amine-derived hormones	0	0.111	#NUM!	DIO2,DUOX2
Binding and Uptake of Ligands by Scavenger Receptors	0	0.0982	0.302	CD163,COL1A1,COL1A2,COL4A1,COL4A2,COLEC12,HP,HSPH1,LRP1,MSR1,SPARC
Fc epsilon receptor (FCERI) signaling	0	0.112	-0.853	CDC34,FOS,FYN,GAB2,IKBKG,JUN,LYN,MAP3K1,MAPK12,MAPK3,NFATC1,NFKBIA,PAK1,PIK3CB,PLCG2,PPP3CA,PSMB10,PSMD9,RPS27A,SHC1,SYK,UBE2D1,VAV3
Insulin processing	0	0.16	-1	EXOC6,INS,KIF5C,MYO5A
SUMOylation of transcription factors	0	0.1	#NUM!	PIAS2,TP53
Detoxification of Reactive Oxygen Species	0	0.162	0.816	CAT,GPX3,GSR,NCF2,NOX4,TXN2
Metabolism of polyamines	0	0.119	0.378	AMD1,AZIN1,AZIN2,NQO1,PAOX,PSMB10,PSMD9
Class A/1 (Rhodopsin-like receptors)	0	0.126	2.214	ACKR3,ADORA2A,ADORA2B,ADRA1B,ADRA1D,ADRA2A,ADRB2,APLN,APLNR,AVPR1A,BDKRB1,BDKRB2,C3AR1,CCK,CCL11,CX3CL1,CXCL2,CXCL6,CXCR6,EDN1,EDNRA,F2RL2,GPER1,HEBP1,HTR2A,LPAR1,LPAR4,MCHR1,NPY1R,NTS,NTSR2,P2RY2,PENK,PLPPR2,PSAP,PTGER4,PTGFR,PTGIR,S1PR1,SSTR2
ATF6 (ATF6-alpha) activates chaperone genes	0	0.1	#NUM!	XBP1
ABC-family proteins mediated transport	0	0.129	0.832	ABCA4,ABCA7,ABCB4,ABCC4,ABCC5,ABCD1,ABCD3,ERLIN1,ERLIN2,OS9,PSMB10,PSMD9,RPS27A
Costimulation by the CD28 family	0	0.154	1.155	FYN,LYN,MAP3K14,MAP3K8,PAK1,PAK3,PIK3R3,PPP2R1B,PPP2R5B,PRR5L,SRC,YES1
Receptor-type tyrosine-protein phosphatases	0	0.05	#NUM!	PTPRF
SUMOylation of transcription cofactors	0	0.136	0.816	CBX4,MRTFA,NPM1,NRIP1,PIAS2,SAFB
G-protein beta:gamma signalling	0	0.125	1	GNB4,GNG2,PAK1,PLCB1
Incretin synthesis, secretion, and inactivation	0	0.04	#NUM!	GATA4
G alpha (s) signalling events	0	0.138	2.683	ADCY6,ADCY8,ADORA2A,ADORA2B,ADRB2,ARRB1,CALCRL,GNB4,GNG2,GPR176,GPR20,GRK5,PDE10A,PDE3B,PDE4A,PDE7B,PDE8A,PTGER4,PTGIR,SRC
Class C/3 (Metabotropic glutamate/pheromone receptors)	0	0.025	#NUM!	TAS1R2
Synthesis, secretion, and deacylation of Ghrelin	0	0.1	#NUM!	INS,KLF4
SIRT1 negatively regulates rRNA expression	0	0.138	-2	H2AX,H2AZ2,SUV39H1,TAF1D
ERCC6 (CSB) and EHMT2 (G9a) positively regulate rRNA expression	0	0.162	-0.816	CBX3,CHD3,H2AX,H2AZ2,MTA3,RBBP7
NoRC negatively regulates rRNA expression	0	0.132	-2.236	DNMT1,H2AX,H2AZ2,SAP30,SAP30L
Passive transport by Aquaporins	0	0.154	#NUM!	AQP1,AQP5
Interleukin-1 family signaling	0	0.133	0.243	ALOX5,IKBKG,IL18RAP,IRAK2,IRAK4,MAP3K8,NFKBIA,NOD2,PELI1,PELI2,PELI3,PSMB10,PSMD9,PTPN4,PTPN9,RPS27A,STAT3
RIPK1-mediated regulated necrosis	0	0.156	0.447	FLOT1,ITCH,MLKL,PELI1,RPS27A
Hedgehog ligand biogenesis	0	0.0923	0	NOTUM,OS9,PSMB10,PSMD9,RPS27A,SCUBE2
C-type lectin receptors (CLRs)	0	0.152	0.447	C8orf44-SGK3/SGK3,CDC34,CLEC10A,FYN,IKBKG,LYN,MAP3K14,NFATC1,NFKBIA,PAK1,PAK3,PLCG2,PPP3CA,PRKACB,PRKCD,PSMB10,PSMD9,RAF1,RPS27A,SRC,SYK,UBE2D1
Activated PKN1 stimulates transcription of AR regulated genes KLK2 and KLK3	0	0.107	#NUM!	H2AX,H2AZ2,PKN1
RHO GTPases activate KTN1	0	0.0909	#NUM!	KLC2
TP53 Regulates Metabolic Genes	0	0.125	-0.302	GSR,LRPPRC,PRKAA1,PRKAB2,PRKAG3,RRAGD,SESN1,SESN3,TP53,TP63,YWHAQ
Hedgehog 'on' state	0	0.163	1.604	ARRB1,BOC,GAS1,GPR161,ITCH,KIF7,NUMB,PSMB10,PSMD9,PTCH1,RPS27A,SMURF1,SMURF2,ULK3
RHO GTPases Activate Rhotekin and Rhophilins	0	0.111	#NUM!	RHOB
TNFR2 non-canonical NF-kB pathway	0	0.0735	-1.342	MAP3K14,PSMB10,PSMD9,RPS27A,TNFRSF1B
NIK-->noncanonical NF-kB signaling	0	0.0667	-2	MAP3K14,PSMB10,PSMD9,RPS27A
LGI-ADAM interactions	0	0.0714	#NUM!	DLG4
Regulation of TLR by endogenous ligand	0	0.0952	#NUM!	S100A1,TLR2
Interleukin-10 signaling	0	0.156	1.89	CXCL2,IL6,JAK1,PTGS2,STAT3,TIMP1,TNFRSF1B
Keratinization	0	0.0514	1.508	JUP,KRT13,KRT14,KRT15,KRT16,KRT19,KRT80,LORICRIN,PCSK6,PKP2,TGM5
RNA polymerase II transcribes snRNA genes	0	0.0964	-1.414	ICE1,INTS12,INTS13,POLR2E,RPRD1B,SNAPC3,SRRT,TAF5
Lysine catabolism	0	0.111	#NUM!	DLST
Pentose phosphate pathway	0	0.143	#NUM!	PGD
mRNA Capping	0	0.0345	#NUM!	POLR2E
Eukaryotic Translation Initiation	0	0.148	-4.243	CP,EIF4EBP1,RPL15,RPL18,RPL27,RPL30,RPL8,RPLP2,RPS12,RPS13,RPS15A,RPS16,RPS19,RPS25,RPS27A,RPS27L,RPS3,RPS8
DNA Damage Reversal	0	0.125	#NUM!	FTO
RNA Polymerase III Transcription	0	0.146	0	GTF3C1,GTF3C5,POLR1C,POLR2E,POLR3D,SNAPC3
Processing of Capped Intronless Pre-mRNA	0	0.138	-2	CPSF4,CSTF2,SLBP,SNRPB
Advanced glycosylation endproduct receptor signaling	0	0.154	#NUM!	LGALS3,MAPK3
E3 ubiquitin ligases ubiquitinate target proteins	0	0.109	-0.816	PCNA,PRKDC,RAD18,RNF181,RPS27A,UBE2D1
Transcriptional regulation by RUNX1	0	0.125	-1.606	CBX4,CBX6,CTSV,ELF1,GATA3,H2AX,H2AZ2,ITCH,LGALS3,MYB,PCGF5,PSMB10,PSMD9,RPS27A,RSPO3,RUNX2,SMARCD3,SOCS3,TJP1
Digestion	0	0.0476	#NUM!	MGAM
RUNX1 regulates megakaryocyte differentiation and platelet function	0	0.138	0	DPY30,H2AX,H2AZ2,KAT2B,MYL9,NR4A3,PRMT1,THBS1
Regulation of RUNX2 expression and activity	0	0.123	0.333	HIVEP3,PPARGC1B,PSMB10,PSMD9,RPS27A,RUNX2,SKP2,SMURF1,WWP1
Mitochondrial calcium ion transport	0	0.0769	#NUM!	SLC8B1
Processing of SMDT1	0	0.0769	#NUM!	PHB2
Neddylation	0	0.154	-1.298	ASB1,ASB8,BIRC5,BRCA1,CCDC8,CCNF,CDKN1A,CISH,COMMD1,CUL7,DCAF10,DCAF5,DCAF6,DCUN1D3,DCUN1D4,DDA1,DTL,EPAS1,FBXL13,FBXL14,FBXL20,FBXO2,FBXO32,FEM1B,KLHL21,KLHL41,LMO7,LRR1,PALB2,PSMB10,PSMD9,RBBP7,RPS27A,SKP2,SOCS2,SOCS3,SPSB1,UBE2D1
Phenylalanine and tyrosine metabolism	0	0.0909	#NUM!	QDPR
Signaling by NOTCH4	0	0.145	0	ACTA2,ADAM10,APH1B,HEY1,JAG1,KAT2B,MAML3,NOTCH1,PSMB10,PSMD9,RPS27A,TACC3
NR1H2 and NR1H3-mediated signaling	0	0.12	0.816	ARL4C,EEPD1,FASN,MYLIP,NRIP1,SCD
Interferon alpha/beta signaling	0	0.155	0.302	EGR1,IFIT2,IFITM2,IFITM3,IFNAR2,IRF1,IRF5,IRF6,JAK1,SAMHD1,SOCS3
Nonsense-Mediated Decay (NMD)	0	0.154	-4.243	GSPT2,MAGOHB,RPL15,RPL18,RPL27,RPL30,RPL8,RPLP2,RPS12,RPS13,RPS15A,RPS16,RPS19,RPS25,RPS27A,RPS27L,RPS3,RPS8
Insertion of tail-anchored proteins into the endoplasmic reticulum membrane	0	0.136	#NUM!	GET4,HMOX1,PRNP
Chaperone Mediated Autophagy	0	0.0909	#NUM!	LAMP2,RPS27A
Late endosomal microautophagy	0	0.118	0	CHMP2B,CHMP6,RPS27A,VPS37C
Amino acids regulate mTORC1	0	0.145	1.414	ATP6V0D1,ATP6V0E1,ATP6V0E2,ATP6V1G1,CASTOR2,RRAGD,SESN1,SH3BP4
RHOBTB3 ATPase cycle	0	0.1	#NUM!	CCNE1
Cytoprotection by HMOX1	0	0.129	0.378	BACH1,CHD9,HMOX1,LRPPRC,MAFK,SMARCD3,STAT3,TXNIP
Sensory perception of taste	0	0.0638	#NUM!	SCN1B,TAS1R2,TRPM4
Aspirin ADME	0	0.0714	#NUM!	SLC16A1
Germ layer formation at gastrulation	0	0.118	#NUM!	LEF1,SMAD2
KEAP1-NFE2L2 pathway	0	0.143	-1.387	BACH1,BRCA1,CDKN1A,MAFG,MAFK,MAP1LC3B,PALB2,PRKCD,PSMB10,PSMD9,RPS27A,SESN1,SKP2
Amyloid fiber formation	0	0.137	-0.632	ADAM10,APH1B,GSN,H2AX,H2AZ1,INS,RPS27A,TGFBI,TSPAN14,TSPAN15
GABA receptor activation	0	0.0667	2	ADCY6,ADCY8,GNB4,GNG2
Signaling by the B Cell Receptor (BCR)	0	0.112	0.688	BLNK,FYN,IKBKG,LYN,NFATC1,NFKBIA,NFKBIE,ORAI2,PLCG2,PPIA,PPP3CA,PSMB10,PSMD9,REL,RPS27A,SH3KBP1,STIM1,SYK,TRPC1
Formation of WDR5-containing histone-modifying complexes	0	0.143	-0.816	DPY30,KANSL2,KAT2B,PHF20,PSIP1,TASP1
LXR/RXR Activation	0	0.154	0	ACACA,CLU,CYP51A1,ECHS1,FASN,FDFT1,HMGCR,IL18RAP,IL6,LDLR,LPL,MSR1,MYLIP,PTGS2,REL,SCD,SERPINF1,TNFRSF11B,TNFRSF1B
Mitochondrial Dysfunction	0	0.161	0.962	ACADL,APH1B,ATP1A1,ATP1A2,ATP5MC3,ATP5PB,ATP5PO,BAX,BID,CACNB3,CACNG1,CACNG7,Calm1 (includes others),CAMK2A,CAPN6,CASP3,CHP1,CREB3,CREB3L1,CREB3L2,CYC1,DHODH,GPX3,GSR,GSTM1,HAP1,HTRA2,INS,IRS1,LRRK2,MAP3K5,MAPK12,MGST3,NDUFA5,NDUFB9,NDUFS7,PIK3C2A,PIK3CB,PIK3R3,PINK1,PPARG,PPIF,PPP3CA,PRKAA1,PRKAB2,PRKACB,PRKAG3,PRKAR2B,SAMM50,SDHD,TARDBP,TFAM,TOMM40,TP53,UCP2,UQCRFS1
Activation of IRF by Cytosolic Pattern Recognition Receptors	0	0.154	-1	IFIH1,IFIT2,IKBKG,IL6,JUN,MAPK12,NFKBIA,NFKBIE,REL,RIGI
Role of RIG1-like Receptors in Antiviral Innate Immunity	0	0.13	#NUM!	IFIH1,IKBKG,NFKBIA,NFKBIE,REL,RIGI
TREM1 Signaling	0	0.143	0.632	IL6,ITGB1,JAK2,MAPK3,NOD2,PLCG2,REL,STAT3,STAT5A,STAT5B,TLR2
Role of NFAT in Regulation of the Immune Response	0	0.0405	1.616	BLNK,Calm1 (includes others),CHP1,CSNK1G3,FCGR3A/FCGR3B,FOS,FYN,GATA4,GNA14,GNAO1,GNAQ,GNB4,GNG2,GSK3A,HLA-DMA,IKBKG,INS,IPO5,IRS1,JUN,KPNA2,LYN,MAPK3,MEF2A,MRAS,NFATC1,NFKBIA,NFKBIE,PIK3C2A,PIK3CB,PIK3R3,PLCB1,PLCG2,PPP3CA,RAF1,RAP1B,REL,RRAS,SOS2,SYK,TNPO1,XPO1
FcγRIIB Signaling in B Lymphocytes	0	0.0318	-0.277	BLNK,CACNB3,CACNG1,CACNG7,INS,IRS1,LYN,MAPK12,MRAS,PIK3C2A,PIK3CB,PIK3R3,PLCG2,RAP1B,RRAS,SHC1,SYK
CCR5 Signaling in Macrophages	0	0.0341	-0.333	CACNB3,CACNG1,CACNG7,Calm1 (includes others),FOS,GNA14,GNAO1,GNAQ,GNB4,GNG2,JUN,MAPK12,MRAS,PLCG2,PRKCA,PRKCD,PTK2B
Calcium-induced T Lymphocyte Apoptosis	0	0.0196	1.667	ATP2A1,ATP2A2,Calm1 (includes others),CHP1,HLA-DMA,NR4A1,PPP3CA,PRKCA,PRKCD
Cytotoxic T Lymphocyte-mediated Apoptosis of Target Cells	0	0.0141	#NUM!	APAF1,BID,CASP3,CYC1,MR1,ZBTB12
Airway Pathology in Chronic Obstructive Pulmonary Disease	0	0.102	#NUM!	CLCF1,FGF11,FGF2,FGF7,IL15,IL6,MMP2,TGFB1,TGFB2,TGFB3,TNFSF15,Tnfsf9
CTLA4 Signaling in Cytotoxic T Lymphocytes	0	0.0754	0.926	AHR,AP1B1,AP1G1,AP1M2,AP1S3,AP2A1,Ap2b1,CBLB,CLTC,FOS,FRK,FYN,GSK3A,HLA-DMA,HMOX1,INS,IRS1,ITGA3,ITGB1,JUN,LYN,MAPK12,MAPK3,MR1,MRAS,NFATC1,PIK3C2A,PIK3CB,PIK3R3,PLCG2,PLD1,PLD3,PPM1L,PPP2R1B,PPP2R2B,PPP2R3A,PPP2R5B,RAP1B,RRAS,SRC,TGFB1,TGFB2,TGFB3,VAV3,YES1,ZBTB12
Airway Inflammation in Asthma	0	0.0909	#NUM!	TGFB1,TGFB2,TGFB3
T Helper Cell Differentiation	0	0.0276	#NUM!	BCL6,GATA3,HLA-DMA,IL12RB1,IL4R,IL6,IL6R,IL6ST,STAT3,TGFB1,TGFBR2,TNFRSF11B,TNFRSF1B
CD28 Signaling in T Helper Cells	0	0.0443	0	ARPC5,ARPC5L,Calm1 (includes others),CHP1,FOS,FYN,HLA-DMA,IKBKG,INS,IRS1,JUN,MAP3K1,MAPK12,NFATC1,NFKBIA,NFKBIE,PAK1,PIK3C2A,PIK3CB,PIK3R3,PPP3CA,REL,SYK
IL-15 Signaling	0	0.0396	1.886	IL15,INS,IRS1,JAK1,JAK2,JAK3,MAPK12,MAPK3,MRAS,PIK3C2A,PIK3CB,PIK3R3,RAF1,RAP1B,REL,RRAS,SHC1,STAT3,STAT5A,STAT5B,SYK
Role of Cytokines in Mediating Communication between Immune Cells	0	0.0556	#NUM!	IL15,IL6,TGFB1
Dendritic Cell Maturation	0	0.0637	3.087	COL10A1,COL18A1,COL1A1,COL1A2,COL2A1,COL5A3,CREB3,CREB3L1,CREB3L2,FCGR3A/FCGR3B,HLA-DMA,IKBKG,IL15,IL6,INS,IRS1,JAK2,MAP3K14,MAPK12,MAPK3,MR1,NFKBIA,NFKBIE,NOTUM,PIK3C2A,PIK3CB,PIK3R3,PLCB1,PLCD1,PLCD3,PLCG2,PLCL1,PLCL2,REL,TLR2,TNFRSF11B,TNFRSF1B,ZBTB12
ICOS-ICOSL Signaling in T Helper Cells	0	0.0334	1.387	Calm1 (includes others),CAMK2A,CHP1,GAB2,HLA-DMA,IKBKG,INS,IRS1,NFATC1,NFKBIA,NFKBIE,PIK3C2A,PIK3CB,PIK3R3,PPP3CA,REL,SHC1
Lipid Antigen Presentation by CD1	0	0.00964	#NUM!	AP2A1,Ap2b1,ARF6,PSAP
Maturity Onset Diabetes of Young (MODY) Signaling	0	0.0886	#NUM!	ALDOB,APOL6,CACNB3,CACNG1,CACNG7,INS,UCP2
Androgen Signaling	0	0.148	1.291	CACNB3,CACNG1,CACNG7,Calm1 (includes others),CCND1,GNA14,GNAO1,GNAQ,GNB4,GNG2,JUN,KAT2B,MAPK3,MRAS,POLR2E,PRKACB,PRKAR2B,PRKCA,PRKCD,REL,SHC1,SRC,TAF4,TAF5,TGFB1I1
Type I Diabetes Mellitus Signaling	0	0.0452	1	APAF1,BID,CASP3,CYC1,HLA-DMA,HSPD1,ICA1,IKBKG,INS,IRF1,JAK1,JAK2,MAP3K14,MAP3K5,MAPK12,NFKBIA,NFKBIE,PTPRN,REL,SOCS2,SOCS3,TNFRSF11B,TNFRSF1B
Primary Immunodeficiency Signaling	0	0.1	#NUM!	BLNK,IKBKG,JAK3,RFXANK,TAP2,UNG
Allograft Rejection Signaling	0	0.00205	#NUM!	HLA-DMA
Autoimmune Thyroid Disease Signaling	0	0.00437	#NUM!	HLA-DMA,TG
Graft-versus-Host Disease Signaling	0	0.00448	#NUM!	HLA-DMA,IL6
p70S6K Signaling	0	0.0601	1.567	F2RL2,GNAQ,IL4R,INS,IRS1,JAK1,LYN,MAPK3,MRAS,NOTUM,PIK3C2A,PIK3CB,PIK3R3,PLCB1,PLCD1,PLCD3,PLCG2,PLCL1,PLCL2,PLD1,PPM1L,PPP2R1B,PPP2R2B,PPP2R3A,PPP2R5B,PRKCA,PRKCD,RAF1,RAP1B,RRAS,SHC1,SOS2,SRC,SYK,YWHAQ
Cleavage and Polyadenylation of Pre-mRNA	0	0.154	#NUM!	CPSF4,CSTF2
G Protein Signaling Mediated by Tubby	0	0.0321	1.291	GNA14,GNAO1,GNAQ,GNB4,GNG2,INS,JAK2,MCHR1,MERTK,MRAS,NAMPT,PLCB1,PLCG2,THRA,VAV3
Communication between Innate and Adaptive Immune Cells	0	0.00643	#NUM!	Ccl9,IL15,IL6,MR1,TLR2,ZBTB12
Crosstalk between Dendritic Cells and Natural Killer Cells	0	0.154	1.89	ACTA2,ACTB,ACTC1,ACTG1,ACTG2,CAMK2A,CSF2RB,IL15,IL3RA,IL6,NECTIN2,REL,TLN2,TNFRSF1B
Systemic Lupus Erythematosus Signaling	0	0.0365	#NUM!	BDKRB2,CBL,FCGR3A/FCGR3B,FOS,HNRNPA2B1,IL6,IL6R,INS,IRS1,JUN,LSM1,LSM2,LSM3,LSM4,LSM5,LSM6,LSM8,LYN,MAPK3,MRAS,NFATC1,PIK3C2A,PIK3CB,PIK3R3,PLCG2,PPIH,PRPF19,PRPF3,PRPF4,RAP1B,RRAS,SNRNP40,SNRPA1,SNRPB,SNRPD1,Snrpe,Snrpg,SNU13,SOS2
CDC42 Signaling	0	0.0781	0.174	APC2,ARPC5,ARPC5L,BAIAP2,CDC42BPA,CDC42EP2,CDC42EP5,CFL2,CLIP1,DIAPH3,EXOC6,EXOC6B,FGD3,FOS,HLA-DMA,IQGAP1,IQGAP3,ITGA1,ITGA11,ITGA3,ITGA6,ITGA7,ITGB1,ITGB3,ITGB6,ITGB7,JUN,LIMK1,LIMK2,MAPK12,MYL1,MYL10,MYL11,MYL12A,MYL4,MYL9,PAK1,PAK3,PARD3,PPP1CB,Ppp1r12b,RAF1,RASA1,SRC,WIPF1
FAK Signaling	0	0.138	3.692	ACKR3,ACVR1,ADGRA1,ADGRA2,ADGRA3,ADGRE5,ADGRF4,ADGRF5,ADGRG1,ADGRG2,ADGRG3,ADGRG5,ADGRG6,ADGRL1,ADORA2A,ADORA2B,ADRA1B,ADRA1D,ADRA2A,ADRB2,APLNR,ARPC5,ARPC5L,ASAP1,AVPR1A,BCAR3,BDKRB1,BDKRB2,BMPR2,C3AR1,CALCRL,CAPN6,CCND1,COL10A1,COL18A1,COL1A1,COL1A2,COL2A1,COL5A3,CSF2RB,CXCR6,ECM1,EDNRA,EFNA1,EFNA3,EFNB1,EFNB2,ELF1,ELK3,ETS2,ETV4,F2RL2,FOS,FYN,FZD1,FZD4,FZD5,FZD6,FZD7,GPER1,GPR107,GPR137,GPR137…
Phospholipase C Signaling	0	0.0633	2.177	ADCY6,ADCY8,ARHGEF12,ARHGEF17,ARHGEF19,ARHGEF5,BLNK,Calm1 (includes others),CHP1,CREB3,CREB3L1,CREB3L2,FYN,GNAQ,GNB4,GNG2,HDAC4,HDAC5,HDAC9,HMOX1,ITGA1,ITGA11,ITGA3,ITGA6,ITGA7,ITGB1,ITGB3,ITGB6,ITGB7,LYN,MAPK3,MEF2A,MRAS,MYL1,MYL10,MYL11,MYL12A,MYL4,MYL9,NFATC1,PLA2G12A,PLA2G2E,PLA2G4A,PLCB1,PLCD1,PLCD3,PLCG2,PLD1,PLD3,PPP1CB,Ppp1r12b,PPP3CA,PRKCA,PRKCD,RAF1,RALGDS,RAP1B,REL,RHOB,RHOBTB2,RHOD,RH…
Altered T Cell and B Cell Signaling in Rheumatoid Arthritis	0	0.00851	#NUM!	HLA-DMA,IL15,IL6,MAP3K14,REL,SPP1,TGFB1,TLR2
B Cell Development	0	0.00409	#NUM!	HLA-DMA,SPN
Neuroprotective Role of THOP1 in Alzheimer's Disease	0	0.0744	-1.414	CTRB2,HTRA2,HTRA3,LONP1,NTS,PREP,PRKACB,PRKAR2B,THOP1
Regulation of IL-2 Expression in Activated and Anergic T Lymphocytes	0	0.0606	1.134	Calm1 (includes others),CHP1,ELK1,FOS,FYN,IKBKG,JUN,MAP3K1,MAPK12,MAPK3,MRAS,NFATC1,NFKBIA,NFKBIE,PABPC4,PLCG2,PPP3CA,RAF1,RAP1B,REL,RRAS,SMAD2,SOS2,TGFB1,TGFB2,TGFB3,TGFBR2,VAV3
NUR77 Signaling in T Lymphocytes	0	0.0292	1.732	APAF1,Calm1 (includes others),CASP3,CHP1,HDAC9,HLA-DMA,MAPK3,MR1,NFATC1,NR4A1,PCNA,PPP3CA,PRKCA,PRKCD,ZBTB12
PKCθ Signaling in T Lymphocytes	0	0.0554	1.569	CACNB3,CACNG1,CACNG7,CAMK2A,CHP1,FOS,FYN,HLA-DMA,IKBKG,INS,IRS1,JUN,MAP3K1,MAP3K14,MAP3K5,MAP3K8,MAPK3,MRAS,NFATC1,NFKBIA,NFKBIE,PIK3C2A,PIK3CB,PIK3R3,PLCG2,PPP3CA,RAP1B,REL,RRAS,SOS2,VAV3
Role of Lipids/Lipid Rafts in the Pathogenesis of Influenza	0	0.0435	#NUM!	FDPS
Role of PI3K/AKT Signaling in the Pathogenesis of Influenza	0	0.162	-0.378	INS,IRS1,MAPK3,MLH1,NFKBIA,NFKBIE,PIK3C2A,PIK3CB,PIK3R3,REL,ZNF346
Role of Hypercytokinemia/hyperchemokinemia in the Pathogenesis of Influenza	0	0.093	0.707	AREG,IFIT2,IFNAR2,IL6,JAK1,RIGI,S1PR1,TICAM1
Antiproliferative Role of TOB in T Cell Signaling	0	0.0305	2.496	CCNA2,CCNE1,CCNE2,CDC34,CDK2,PABPC4,RB1,SKP2,SMAD2,TGFB1,TGFB2,TGFB3,TGFBR2
OX40 Signaling Pathway	0	0.0126	-2	HLA-DMA,JUN,MAPK12,NFKBIA,NFKBIE,REL
PI3K Signaling in B Lymphocytes	0	0.0626	1.219	ATF5,ATF7,BLNK,Calm1 (includes others),CAMK2A,CBL,CHP1,ELK1,FOS,FOXO3,FYN,IKBKG,IL4R,IRS1,IRS2,JUN,LYN,MAPK3,MRAS,NFATC1,NFKBIA,NFKBIE,NOTUM,PIK3CB,PLCB1,PLCD1,PLCD3,PLCG2,PLCL1,PLCL2,PPP3CA,RAF1,RAP1B,REL,RRAS,SYK,VAV3
Assembly of RNA Polymerase II Complex	0	0.06	#NUM!	POLR2E,TAF4,TAF5
Spliceosomal Cycle	0	0.151	-2.646	BCAS2,DHX15,MAGOHB,PPIE,PRPF19,RBMX2,SF3A3,WBP11
Differential Regulation of Cytokine Production in Macrophages and T Helper Cells by IL-17A and IL-17F	0	0.0556	#NUM!	IL6
Embryonic Stem Cell Differentiation into Cardiac Lineages	0	0.1	#NUM!	GATA4
Hematopoiesis from Pluripotent Stem Cells	0	0.00224	#NUM!	IL6
Hematopoiesis from Multipotent Stem Cells	0	0.0833	#NUM!	IL15
nNOS Signaling in Skeletal Muscle Cells	0	0.146	#NUM!	CACNB3,CACNG1,CACNG7,Calm1 (includes others),CHRNA1,RYR1,SNTA1
NAD Biosynthesis from 2-amino-3-carboxymuconate Semialdehyde	0	0.143	#NUM!	NADSYN1
Bupropion Degradation	0	0.16	1	CYP1A1,CYP1B1,CYP2J2,CYP51A1
Thyroid Hormone Metabolism II (via Conjugation and/or Degradation)	0	0.0714	#NUM!	B3GAT3,DIO2,LARGE1
NAD biosynthesis II (from tryptophan)	0	0.0769	#NUM!	NADSYN1
Nicotine Degradation III	0	0.117	1.89	AOX1,B3GAT3,CYP1A1,CYP1B1,CYP2J2,CYP51A1,LARGE1
Dopamine Degradation	0	0.125	0	ALDH1A1,ALDH1A3,ALDH3A1,ALDH3B1
Androgen Biosynthesis	0	0.05	#NUM!	SRD5A1
Trehalose Degradation II (Trehalase)	0	0.143	#NUM!	HK2
Glutathione Redox Reactions I	0	0.143	0	GPX3,GSR,GSTM1,MGST3
Ubiquinol-10 Biosynthesis (Eukaryotic)	0	0.154	1	COQ2,CYP26B1,MICAL1,MICAL3
Superpathway of Citrulline Metabolism	0	0.0625	#NUM!	ASS1
Acyl-CoA Hydrolysis	0	0.0714	#NUM!	ACOT2
Urea Cycle	0	0.143	#NUM!	ASS1
Melatonin Degradation I	0	0.0938	1.633	B3GAT3,CYP1A1,CYP1B1,CYP2J2,CYP51A1,LARGE1
Ceramide Biosynthesis	0	0.143	#NUM!	SPTSSA
NAD Salvage Pathway II	0	0.148	1	ACP2,NMRK1,NT5E,PXYLP1
Arginine Degradation VI (Arginase 2 Pathway)	0	0.143	#NUM!	PYCR2
Glutathione-mediated Detoxification	0	0.158	0	ANPEP,Gsta4,GSTM1,GSTM3,GSTO1,MGST3
tRNA Charging	0	0.154	-2.449	DARS2,LARS1,PARS2,TARS3,VARS1,YARS2
Acetyl-CoA Biosynthesis I (Pyruvate Dehydrogenase Complex)	0	0.143	#NUM!	DBT
NAD Salvage Pathway III	0	0.143	#NUM!	NMRK1
Nicotine Degradation II	0	0.118	2.121	AOX1,B3GAT3,CYP1A1,CYP1B1,CYP2J2,CYP51A1,FMO1,LARGE1
Inositol Pyrophosphates Biosynthesis	0	0.125	#NUM!	IPPK
Valine Degradation I	0	0.15	#NUM!	BCAT2,DBT,ECHS1
Serotonin Degradation	0	0.11	0.707	ADH1C,ALDH1A1,ALDH1A3,ALDH3A1,ALDH3B1,B3GAT3,DHRS9,LARGE1
Phenylalanine Degradation IV (Mammalian, via Side Chain)	0	0.0714	#NUM!	GOT2
Bile Acid Biosynthesis, Neutral Pathway	0	0.0625	#NUM!	AMACR
Heme Biosynthesis II	0	0.111	#NUM!	ALAD
Purine Ribonucleosides Degradation to Ribose-1-phosphate	0	0.125	#NUM!	LACC1
Ceramide Degradation	0	0.143	#NUM!	NAAA
Glycolysis I	0	0.148	2	ALDOB,ENO2,PFKP,PGAM2
Methylglyoxal Degradation III	0	0.129	-1	AKR1B1,AKR1B10,Akr1b10,PTGR3
Superpathway of Melatonin Degradation	0	0.087	1.633	B3GAT3,CYP1A1,CYP1B1,CYP2J2,CYP51A1,LARGE1
Histidine Degradation VI	0	0.13	#NUM!	CYP26B1,MICAL1,MICAL3
Noradrenaline and Adrenaline Degradation	0	0.162	0	ADH1C,ALDH1A1,ALDH1A3,ALDH3A1,ALDH3B1,DHRS9
Glycoaminoglycan-protein Linkage Region Biosynthesis	0	0.143	#NUM!	B3GAT3
Acetone Degradation I (to Methylglyoxal)	0	0.143	0.447	AKR1B10,CYP1A1,CYP1B1,CYP2J2,CYP51A1,PTGR3
Glucocorticoid Biosynthesis	0	0.0769	#NUM!	CYP11B1
Sphingomyelin Metabolism	0	0.125	#NUM!	SGMS1
Mineralocorticoid Biosynthesis	0	0.0833	#NUM!	CYP11B1
Oxidative Ethanol Degradation III	0	0.143	1.134	ACSL1,ACSS2,ACSS3,ALDH1A1,ALDH1A3,ALDH3A1,ALDH3B1,CYP2J2
Aspartate Degradation II	0	0.143	#NUM!	GOT2
Granulocyte Adhesion and Diapedesis	0	0.159	#NUM!	ACKR3,CCL11,Ccl2,Ccl7,Ccl9,CLDN12,CLDN15,CLDN23,CX3CL1,CXCL2,CXCL6,CXCR6,EZR,IL18RAP,ITGB1,MMP11,MMP14,MMP15,MMP19,MMP2,MMP23B,MMP28,Ppbp,SDC1,SDC3,SDC4,SELP,TNFRSF11B,TNFRSF1B,VCAM1
TEC Kinase Signaling	0	0.0948	2.214	ACTA2,ACTB,ACTC1,ACTG1,ACTG2,FOS,FRK,FYN,GNA14,GNAO1,GNAQ,GNB4,GNG2,INS,IRS1,ITGA1,ITGA11,ITGA3,ITGA6,ITGA7,ITGB1,ITGB3,ITGB6,ITGB7,JAK1,JAK2,JAK3,LYN,MAPK12,MRAS,PAK1,PAK3,PIK3C2A,PIK3CB,PIK3R3,PLCG2,PRKCA,PRKCD,PTK2B,REL,RHOB,RHOBTB2,RHOD,RHOJ,RHOQ,RHOU,RND3,SRC,STAT3,STAT5A,STAT5B,TNFRSF21,TNFRSF25,VAV3,YES1
Oxidative Phosphorylation	0	0.0804	-3	ATP5MC3,ATP5PB,ATP5PO,CYC1,NDUFA5,NDUFB9,NDUFS7,SDHD,UQCRFS1
Nucleotide Excision Repair Pathway	0	0.143	#NUM!	ERCC1,POLR2E,RPA1,RPA2,RPA3
SAPK/JNK Signaling	0	0.0497	1.46	DUSP10,DUSP4,DUSP8,ELK1,GADD45A,GNB4,GNG2,INS,IRS1,JUN,MAP3K1,MAP3K5,MAP4K3,MAPK12,MINK1,MRAS,NFATC1,PIK3C2A,PIK3CB,PIK3R3,RAP1B,RRAS,SHC1,SOS2,TP53
Amyloid Processing	0	0.137	0	APH1B,CAPN6,CDK5R1,MAPK12,MAPK3,PRKACB,PRKAR2B
GABA Receptor Signaling	0	0.136	#NUM!	ADCY6,ADCY8,AP2A1,Ap2b1,CACNB3,CACNG1,CACNG7,DNM1,GABARAP,GNA14,GNAO1,GNAQ,GNB4,GNG2,KCNN4,MRAS,RPS27A,SLC6A12
IL-4 Signaling	0	0.09	4.061	ANO1,CCL11,COL10A1,COL11A1,COL12A1,COL18A1,COL1A1,COL1A2,COL24A1,COL2A1,COL4A1,COL4A2,COL4A4,COL5A1,COL5A2,COL5A3,COL6A1,COL6A2,COL6A3,COL8A1,COL8A2,CREB3,CREB3L1,CREB3L2,EIF4EBP1,GATA3,HLA-DMA,IL4R,INS,IRS1,IRS2,JAK1,JAK3,MAF,MAPK12,MAPK3,MRAS,NFIL3,PIK3C2A,PIK3CB,PIK3R3,PRR5L,RAP1B,RRAS,SOS2,STAT3,TGFB1,TGFB2,TGFB3,TGM2,TIMP3,TRPC1
Antigen Presentation Pathway	0	0.128	#NUM!	CD74,HLA-DMA,MR1,TAP2,TAPBP
B Cell Receptor Signaling	0	0.0738	-0.762	BCL6,BLNK,Calm1 (includes others),CAMK2A,CFL2,CREB3,CREB3L1,CREB3L2,EGR1,ELK1,FOXO1,GAB2,GSK3A,IKBKG,INPP5J,INPP5K,INPPL1,INS,IRS1,JUN,LYN,MAP3K1,MAP3K14,MAP3K5,MAP3K8,MAPK12,MAPK3,MRAS,NFATC1,NFKBIA,NFKBIE,PIK3C2A,PIK3CB,PIK3R3,PLCG2,PPP3CA,PTK2B,RAF1,RAP1B,RASSF5,REL,RRAS,SHC1,SOS2,SYK,SYNJ1,VAV3
Phototransduction Pathway	0	0.0556	#NUM!	NPR2,PRKACB,PRKAR2B
Glutamate Receptor Signaling	0	0.152	2	Calm1 (includes others),DLG4,GLUL,GNB4,GNG2,GRIN2D,PICK1,SLC1A3,SLC1A4,SLC1A6
NF-κB Signaling	0	0.0612	1.029	BMPR1B,BMPR2,BRAF,FGFR1,FGFR2,FGFR3,FGFR4,IKBKG,INS,IRAK4,IRS1,MAP3K1,MAP3K14,MAP3K8,MRAS,NFKBIA,NFKBIE,PDGFRA,PDGFRB,PELI1,PIK3C2A,PIK3CB,PIK3R3,PLCG2,PRKACB,RAF1,RAP1B,RRAS,TDP2,TGFBR2,TGFBR3,TLR2,TNFAIP3,TNFRSF11B,TNFRSF1B
T Cell Receptor Signaling	0	0.0696	1.48	Calm1 (includes others),CBL,CHP1,DUSP5,DUSP6,ELK1,FOS,FOXO3,FYN,GSK3A,HLA-DMA,IKBKG,INS,IRS1,ITGA3,ITGB1,JUN,LEF1,MAP3K1,MAPK12,MAPK3,MR1,MRAS,NFATC1,NFKBIA,NFKBIE,PIK3C2A,PIK3CB,PIK3R3,PLCG2,PPP3CA,PTK2B,PTPN22,RAF1,RAP1B,RASA1,REL,RRAS,SKAP1,SOS2,Tcf7,VAV3,ZBTB12
Gustation Pathway	0	0.139	0.962	ADCY6,ADCY8,CACNB3,CACNG1,CACNG7,KCNN4,LIPA,LIPG,LPL,LRRC8B,LRRC8C,LRRC8D,NOTUM,ORAI2,P2RX4,P2RX5,P2RY2,PANX1,PDE3B,PRKACB,PRKAR2B,SCN10A,SCN1B,SCN5A,SCN7A,STIM1,TAS1R2,TRPM4
Inflammasome pathway	0	0.15	#NUM!	CTSB,NOD2,PANX1
Th17 Activation Pathway	0	0.0331	1.807	AHR,DEFB130A/DEFB130B,IL12RB1,IL6,IL6R,IRAK2,IRAK4,JAK1,JAK2,JAK3,NFATC1,PTGER4,REL,RORA,SOCS3,STAT3
SPINK1 Pancreatic Cancer Pathway	0	0.117	-0.378	CPM,CTRB2,CTSB,Prss3b,SMAD2,TGFB1,TGFBR2
FAT10 Signaling Pathway	0	0.0526	#NUM!	MAP1LC3B,PSMB10,PSMD9
T Cell Exhaustion Signaling Pathway	0	0.0703	2.475	ACVR1,BCL6,BMPR2,FOS,FOXO1,HAVCR2,HLA-DMA,IFNAR2,IL12RB1,IL6,IL6R,INS,IRS1,JAK1,JAK2,JAK3,JUN,MAPK12,MAPK3,MGAT5,MRAS,NFATC1,PIK3C2A,PIK3CB,PIK3R3,PLCG2,PPM1L,PPP2R1B,PPP2R2B,PPP2R3A,PPP2R5B,PRDM1,RAP1B,RRAS,SMAD2,STAT3,TGFB1,TGFBR2,TGFBR3,VEGFA
Systemic Lupus Erythematosus in T Cell Signaling Pathway	0	0.0698	0.316	BCL6,CASP3,CBL,CD44,CHP1,CREB3,CREB3L1,CREB3L2,DNMT1,ELF1,EZR,FOS,GADD45A,HLA-DMA,IL6,INS,IRS1,JUN,MAPK3,MR1,MRAS,PIK3C2A,PIK3CB,PIK3R3,PPM1L,PPP2R1B,PPP2R2B,PPP2R3A,PPP2R5B,PPP3CA,RAP1B,RHOB,RHOBTB2,RHOD,RHOJ,RHOQ,RHOU,RND3,RRAS,SOS2,STAT3,STIM1,SYK,YES1,ZBTB12
Systemic Lupus Erythematosus in B Cell Signaling Pathway	0	0.0853	2.734	BCL2L11,BLNK,Calm1 (includes others),CBL,CCND1,CHP1,CLCF1,FOS,FOXO1,FOXO3,FOXO4,FOXO6,FYN,IFIH1,IFIT2,IFNAR2,IL15,IL6,IL6R,IL6ST,INPP5J,INPP5K,INPPL1,INS,IRAK4,IRF5,IRS1,JAK1,JAK2,JUN,LYN,MAP3K14,MAPK3,MRAS,NFATC1,PIK3C2A,PIK3CB,PIK3R3,PLCG2,PPP3CA,PRKCA,PRKCD,RAF1,RAP1B,REL,RRAS,SHC1,SHC2,SHF,SOS2,SRC,STAT3,STING1,SYK,SYNJ1,TGFB1,TGFB2,TGFB3,TICAM1,TNFSF15,Tnfsf9,YES1
Inhibition of ARE-Mediated mRNA Degradation Pathway	0	0.16	2.041	DIS3,EXOSC2,EXOSC3,EXOSC5,EXOSC7,EXOSC8,MAPK12,MAPK3,MAPK4,PAPOLG,PPM1L,PPP2R1B,PPP2R2B,PPP2R3A,PPP2R5B,PRKACB,PRKAR2B,PSMB10,PSMD9,TNFRSF11B,TNFRSF1B,TNFSF15,YWHAQ,ZFP36,ZFP36L1,ZFP36L2
Xenobiotic Metabolism CAR Signaling Pathway	0	0.155	0	ALDH1A1,ALDH1A3,ALDH3A1,ALDH3B1,CHST1,CHST11,CHST12,CHST15,CYP1A1,FMO1,GSTM1,GSTM3,GSTO1,HS3ST1,HS3ST3A1,HS3ST3B1,MAPK3,MGST3,NDST1,NDST3,NDST4,NRIP1,PPM1L,PPP2R1B,PPP2R2B,PPP2R3A,PPP2R5B,PRKCA,PRKCD,SRC
Xenobiotic Metabolism PXR Signaling Pathway	0	0.149	0.186	ALDH1A1,ALDH1A3,ALDH3A1,ALDH3B1,CAMK2A,CAT,CDK2,CHST1,CHST11,CHST12,CHST15,GSTM1,GSTM3,GSTO1,HS3ST1,HS3ST3A1,HS3ST3B1,MGST3,NDST1,NDST3,NDST4,NRIP1,PPP1CB,PPP1R14B,PPP1R14C,PRKACB,PRKAR2B,PRKCA,PRKCD
Complement System	0	0.108	#NUM!	C1QBP,C1S,C3AR1,SERPING1
