# Supplementary material for: Late‐Stage Skeletal Muscle Transcriptome in Duchenne Muscular Dystrophy Shows a BMP4‐Induced Molecular Signature
Source: J Cachexia Sarcopenia Muscle. 2025 Jul 10;16(4):e70005. doi: 10.1002/jcsm.70005 (PMC12245985; doi:10.1002/jcsm.70005)
Supplement: Supplementary file 20 — Table S13 Upstream regulators in BMP4‐stimulated C2C12 muscle cells transcriptome using Ingenuity Pathway Analysis. [file JCSM-16-e70005-s014.xlsx]

## Sheet: Table S13
Table S13 Upstream regulators in BMP4-stimulated C2C12 myoblasts transcriptome using Ingenuity Pathway Analysis.
Upstream Regulator	Expr Log Ratio	Molecule Type	Predicted Activation State	Activation z-score	p-value of overlap	Target Molecules in Dataset	Mechanistic Network	WGCNA Module	Module kME
TGFB1	0.867	growth factor	Activated	6.503	6.05e-89	ABCD1,ACAA2,ACACA,ACLY,Acot1,ACSL3,ACSS2,ACTA2,ACTC1,ACTG2,ACTN1,ACVR1,ADAM10,ADAM12,ADAM15,ADAM19,ADAMTS12,ADAMTS2,ADAMTS3,ADAMTS4,ADGRA1,ADGRG2,ADK,ADORA2B,ADRA1D,ADRA2A,AHR,AIF1L,AK1,ALDOB,ALOX5,AMD1,AMOTL2,ANGPT1,ANGPTL4,ANKH,ANKRD1,Anp32e,ANPEP,ANXA8/ANXA8L1,APLN,APLNR,AQP1,ARC,AREG,ARHGAP19,ARHGAP22,ARHGAP24,ARHGEF19,ARID5B,ARL4A,ASNS,ASPM,ASPN,ASS1,ATG14,ATXN1,AURKA,AXIN2,AXL,BAMBI,BARD1,B…	2210 (20)	turquoise	0.980251
torkinib		chemical drug	Activated	6.232	2.74e-54	ACAD10,ADAMTS1,AHR,AKAP13,ANKRD1,ASF1B,ATP6V0E2,AURKA,AURKB,BCL6,BIRC5,BLM,BRIP1,C1S,CCN2,CCNB1,CCND1,CCNE2,CCNF,CD44,CDC45,CDC6,CDCA2,CDK2,CLSPN,COQ8A,CXCL6,CYP1B1,DEPTOR,DHCR24,DNA2,DTL,E2F2,EDN1,EGR1,EGR2,EXO1,FANCI,FANCM,FEN1,FOXC1,FOXO3,GINS1,GINS2,GINS3,GMNN,GOLGA2,GREM2,H2AX,H2BC10,HAS2,HAUS1,HAUS6,HBEGF,HMGCR,ID1,ID3,IFRD1,IL6R,INHBA,KDM5B,KIF14,KIF18B,KLF5,KLF6,KNL1,KPNA2,MASTL,MCM10,MCM…	1602 (25)	N/A	N/A
XBP1	0.417	transcription regulator	Activated	5.984	1.37e-11	ACACA,ACADVL,ADAM10,ALG2,APBB2,ARFGAP1,ARFGAP3,ATP2A2,ATP6V0D1,BLZF1,CAT,Ccl2,COG3,COL4A1,COL4A2,COPB2,CREB3,CREB3L1,CUL7,CXCL2,DAD1,DDX11,DNAJB2,DNAJC3,E2F1,EDEM1,EIF2AK3,FASN,FKBP10,FKBP14,FKBP1B,FKBP7,FN1,GCC1,GFPT1,GGCX,GMPPA,GMPPB,GOLGA3,GOLGB1,GOPC,GSK3A,HMOX1,IL6,INS,KDELR3,KLF4,MAN1A1,MAP1LC3B,NUCB2,OSTC,P3H1,PCYT1A,PGM3,PIGA,PPP2R5B,PRDM1,PRNP,PTPRN,RAB33B,RAB3A,RCN3,Rrbp1,S1PR1,SCD,SDF2…	1346 (22)	turquoise	0.989739
TP53	-0.47	transcription regulator	Activated	5.859	1.04e-127	AATF,Abcb1b,ABCB4,ABCD1,ABHD4,ACAA2,ACADL,ACADVL,ACAT1,ACBD4,ACLY,ACOX1,ACOX3,ACP2,ACSL1,ACSL3,ACSS2,ACTA2,ACTB,ACTN1,ADAM12,ADAMTSL4,ADD3,ADGRE5,ADORA2B,ADRB2,AEN,AHCY,AK1,AK4,AKAP12,AKAP13,AKR1B1,ALDH1A1,ALDH1A3,ALOX5,AMOTL2,ANGPT1,ANK1,ANKH,ANKRD1,ANLN,ANTXR1,ANXA3,ANXA8/ANXA8L1,AP1B1,APAF1,APBB2,APOBEC1,APOBEC2,AREG,ARHGAP1,ARHGAP11A,ARL6IP1,ARRB1,ASF1B,ASNS,ASPM,ASS1,ATAD2,ATIC,ATL3,ATP1A1,A…	1645 (20)	N/A	N/A
MAGI1		enzyme	Activated	5.842	1.12e-34	ABLIM1,ACSL3,ADD3,AMD1,ASF1B,ATAD2,BARD1,BRCA1,BRCA2,BTG2,CAD,CCNE1,CDC45,CDC6,CDC7,CDK2,CDKN1A,CSE1L,CTPS1,DCTPP1,DHFR,DNMT1,DSCC1,E2F1,E2F2,E2F8,EED,EGLN3,EXO1,EZH2,FDFT1,FKBP4,GAB2,GINS2,GINS3,GINS4,GLA,GREB1,HELLS,HR,HSPA4L,INSIG1,KRT13,LYAR,MCM2,MCM3,MCM4,MCM5,MCM6,ME1,MLLT11,MMS22L,MSH2,MTHFD2,MYB,MYBL1,MYBL2,NASP,NME1,NOP56,PAICS,PLOD2,POLA2,POLD2,POLD3,POLQ,PPM1G,PRKAR2B,PRKDC,RAD54L,RANB…	1371 (7)	blue	0.836783
l-asparaginase		biologic drug	Activated	5.779	9.99e-61	ASNS,ATF5,AURKA,AURKB,BARD1,BIRC5,BTG2,BUB1,BUB1B,CCNA2,CCNB2,CCNE2,CDC25C,CDC6,CDC7,CDCA5,CDK1,CDKN1A,CENPA,CENPF,CENPH,CENPL,CENPM,CENPN,CENPS/CENPS-CORT,CLSPN,CYP51A1,DSN1,E2F7,ERCC6L,EXO1,FANCD2,FANCI,FASN,FDPS,GINS2,HMGCR,HMGCS1,IDI1,INCENP,INSIG1,KIF11,KIF15,KIF18B,KIF20B,KIF22,KIF2C,KIF4A,KIFC1,KNL1,KNTC1,LDLR,LIG1,LIPG,MAD2L1,MCM2,MCM3,MCM4,MCM5,MCM6,MIS18BP1,MSMO1,MTHFD2,MVD,MYBL2,NCAPD2…		N/A	N/A
SCAP		other	Activated	5.41	9.15e-14	AACS,ABCA3,ACAA2,ACACA,ACLY,ACSL1,ACSL4,ACSS2,ASNS,ATF5,CSAD,CSF1R,CYP51A1,ELOVL6,FABP5,FASN,FDFT1,FDPS,HES6,HMGCR,HMGCS1,ID1,IDI1,IL6,INSIG1,LDLR,LGALS3,LPCAT3,LSS,MSMO1,Mt2,MTHFD2,MVD,MVK,NSDHL,OLR1,PMVK,PTGER4,PTGS2,RDH11,SC5D,SCD,Scd2,SF3A3,SMAD2,SQLE,STARD4,TM7SF2	1174 (14)	grey60	0.614957
BMP2		growth factor	Activated	5.375	4.83e-17	ACTA2,ADAMTS7,ALPL,ASGR1,BDNF,BMP2K,BMPR2,Cald1,CCND1,CDKN1A,CLIC4,COL10A1,COL1A1,COL1A2,COL2A1,CREB3L1,DLX2,DLX3,DMP1,EPHX2,ERCC1,FABP4,FGF2,FGFR1,FGFR2,FN1,FOS,FOXO1,FST,FZD1,GADD45B,GFRA1,HAS2,HEY1,ID1,ID2,ID3,ID4,IFI16,IGFBP5,INHBA,JUN,JUNB,KLF10,KLF4,KLF9,MMP2,MRAS,MRE11,MYOG,Nes,NFATC1,NOG,NOTCH1,PCSK6,PITX2,PLXNA2,POSTN,PPARG,PTGS2,PTX3,RET,RPA2,RPA3,RUNX2,SLC26A2,SMAD1,SMAD6,SMAD7,SOX9,SP…	1561 (20)	grey	0.999872
Rb		group	Activated	5.349	1.12e-19	APAF1,AURKB,BIRC5,BUB1,CCNA2,CCNB1,CCND1,CCNE1,CCNE2,CDC6,CDCA3,CDK1,CDK2,CDKN1A,CDT1,CYP1A1,DHFR,DLX1,DLX2,DNMT1,DUSP10,E2F1,E2F2,ECT2,EED,EZH2,FGFR2,FOXM1,GMNN,MAD2L1,MCM3,MCM4,MCM5,MCM7,MYBL2,NEO1,PA2G4,PCNA,PCYT1A,PLK1,POLD1,POLE,PTTG1,RBBP8,RBL1,RFC4,RPA2,TOP2A,TP53,TYMS	1278 (16)	N/A	N/A
NUPR1	0.492	transcription regulator	Activated	5.32	2.54e-35	ABCC5,ACAD10,ACTA2,ADGRG1,ADRB2,AEN,AKAP12,ALG8,ANK1,ANK3,AREG,ARHGAP11A,AS3MT,ASPM,ATAD5,ATP6V0A1,ATP8B1,AURKA,B3GAT3,BLM,BRCA1,BUB1,BUB1B,C8orf58,CARMIL1,CASTOR2,CCDC77,CCDC9,CCN1,CCNA2,CCNB2,CCNF,CD63,CDC25C,CDCA2,CDCA3,CDCA8,CDK2,CEBPB,CENPI,CENPL,CKAP2L,COL1A1,COL1A2,DAGLA,DENND5B,DEPTOR,DHCR24,DIPK2A,DSN1,DUSP5,DUSP8,E2F8,EGLN1,EME1,ENO2,EPHA7,ERCC6L,EREG,ERMP1,ESPL1,ETV6,EXO1,FAM111A,FAM11…	1563 (16)	green	0.870863
SREBF1	-0.159	transcription regulator	Activated	5.311	1.08e-13	AACS,ACACA,ACLY,ACSL1,ACSL4,ACSS2,ADGRG1,ADH1C,AK4,BAX,BEST1,Bhlhe41,CAMK1D,CAP2,CDKN1A,CEBPB,CEBPD,COL6A1,CSAD,CSRP1,CTH,CYP51A1,ELOVL6,ELOVL7,ETHE1,FABP4,FABP5,FABP7,FASN,FBXO32,FDFT1,FDPS,FN1,FOXO1,GPX3,GSR,HK2,HMGCR,HMGCS1,HMOX1,IDH1,IDI1,IL6,INS,INSIG1,IRS2,IVNS1ABP,LDLR,LGALS3,LPIN1,LPL,LSS,MSMO1,MVD,MVK,MYL1,MYOD1,MYOG,NCF2,NFIL3,NPC1,NSDHL,NUPR1,P4HA2,PCK2,PCYT1A,PGD,PICK1,PIK3R3,PMVK,PPA…	1514 (19)	blue	0.881568
EIF6	-0.289	translation regulator	Activated	5.238	3.76e-05	ACACA,ACADVL,ACAT2,ACLY,ACOT2,ACSS3,Atp5me,ATP5PO,COL1A1,COL4A1,COL5A2,Cox7c,DHCR24,ETFBKMT,FASN,FDPS,HK2,HMGCR,HMGCS1,HSD17B7,IRS1,LAMB3,LDLR,LSS,MVD,NDUFB9,NUDT14,PIK3C2A,PPARG,ROBO1,Rpl36,SACM1L,SCD,TNFAIP3,VCL	584 (10)	blue	0.785398
TGFB3	1.056	growth factor	Activated	5.194	3.03e-14	ACTA2,ACTG2,ADAM12,ADAM19,ASPN,CCN1,CCN2,CCNE1,CDH6,CDKN1A,COL10A1,COL11A1,COL1A1,COL1A2,COL2A1,COL5A1,EEF1D,FGF2,FN1,FOS,GATA3,ITGB3,JUN,LEF1,LTBP2,MGP,MMP2,MYO10,PALLD,PLAUR,PLK1,PLOD2,SCD,SDC3,SERPINE1,SERPINE2,SH3PXD2A,SKIL,SMAD2,SMAD7,SNAI1,SNAI2,SOX9,TAGLN,TGFB1,TGFB3,TGFBR3,THBS1,TIMP3,TJP1,TNFRSF11B,TSPAN2,VEGFA,ZEB2	1365 (17)	turquoise	0.978225
CDKN2A		transcription regulator	Activated	5.184	2.37e-41	ACTA2,AK1,AMD1,APAF1,ASF1B,ASNS,ASS1,ATAD2,AURKB,BACH2,BARD1,BAX,BCAT2,BCL11B,BCL2L11,BIRC5,BLM,BTG2,BUB1B,CASP3,CCL11,Ccl2,Ccl7,Ccl9,CCN2,CCNA2,CCNB1,CCND1,CCNE1,CCNG1,CDC25B,CDC25C,CDCA4,CDCA5,CDCA7L,CDK1,CDK2,CDKN1A,CDKN2C,CDKN2D,CEBPB,CEBPD,CENPK,CHAF1A,CNOT6L,COL1A1,CTH,CX3CL1,CXCL6,DCK,DCTN4,DDR1,DEK,DHFR,DONSON,DUSP1,E2F1,E2F2,EED,EFNA1,EGR1,EGR2,EHD3,EPS8,EZH2,FAM111A,FANCA,FASN,FBL,FBXO5…	1484 (19)	N/A	N/A
Tgf beta		group	Activated	5.166	8.08e-21	ABCD1,ACTA2,ADAM12,ADGRE5,ADH1C,AHR,ALDH1A1,ANGPTL4,ANKH,AOC3,ATOH8,AXL,BACH1,BAMBI,BGN,BIRC5,BMAL1,CCL11,Ccl2,CCN1,CCN2,CCND1,CCNE1,CD53,CDH11,CDK2,CDK6,CDKN1A,CEBPB,CHST11,CLOCK,CLU,COL10A1,COL12A1,COL1A1,COL1A2,COL4A1,COL4A2,COL5A1,COL6A2,COQ8A,CSF1R,CXCL2,DAB2,DCN,DLX2,EDN1,EGR2,EN1,EPAS1,FGF2,FN1,FOS,FST,FSTL1,FSTL3,GADD45B,GATA3,HES6,HEY1,HEYL,HMOX1,HNRNPAB,ID1,ID2,ID3,ID4,IGFBP4,IGFBP5,IL6…	1748 (19)	N/A	N/A
ATP7B		transporter	Activated	5.112	9.7e-18	AACS,ACLY,AMACR,CCNG1,CDC20,CENPQ,CKS1B,CP,CYP51A1,ELOVL6,FABP5,FASN,FDFT1,FDPS,HMGCR,HMGCS1,IDI1,LDLR,LPIN1,LSS,MAD2L1,MSMO1,Mt1,Mt2,PTTG1,RAD51,SHCBP1,SMC2,SMC4,SQLE,TRIP13		darkturquoise	0.865622
elaidic acid		chemical - endogenous mammalian	Activated	5.082	4.66e-10	ACACA,ACAT2,ACLY,ACOX1,ACSL1,ACSL3,ACSL4,ALDH1A1,AOX1,BRCA1,CYP51A1,DHCR24,DHRS3,ELOVL6,FABP5,FASN,FDFT1,FDPS,HMGCR,HMGCS1,HSD17B7,IDI1,IL6,LDLR,LIPA,LPIN1,LSS,MVK,NPC2,NSDHL,PCYT2,PHGDH,PRPF19,SC5D,SCD,SOAT1,SQLE,STX12,TFPI,VCAM1	408 (6)	N/A	N/A
calcitriol		chemical drug	Activated	4.709	1.84e-48	ABLIM1,ACAT2,ACSL1,ADAM19,AGPAT5,AHR,AKAP12,AKR1B1,ALOX5,ALPL,ANLN,APOL6,AREG,ARHGEF28,ATIC,ATP2B4,BACH1,BAX,BIRC5,BRCA1,BUB1B,CA11,CA2,CAMP,CAP1,Cbr2,CCDC80,CCDC88C,Ccl2,CCN1,CCNA2,CCNB1,CCND1,CCNE1,CD163,CD44,CDC20,CDC45,CDC6,CDCA5,CDCA7L,CDCA8,CDK1,CDK5R1,CDKN1A,CDT1,CEBPB,CEBPD,CENPA,CENPH,CENPM,CENPQ,CENPS/CENPS-CORT,CHAF1A,CHAF1B,CHTF18,CISH,CKM,Clec2d (includes others),COL12A1,COL1A2,COL2A…	2130 (24)	N/A	N/A
BNIP3L		other	Activated	4.706	5.78e-13	ANK1,AURKA,BLNK,Ccl2,CCNA2,CCNE2,CDKN3,CENPE,CENPF,CKAP2,E2F1,FANCD2,GADD45A,GPSM2,GSN,HASPIN,HK2,KIF11,MYBL2,NFKBIA,NUF2,PDGFRB,PFKFB3,PRIM1,PTK2B,RAD54L,RBL1,SGO1,STAT3,SYK,TFRC,TGFB1,TIMP2,TOP2A	1178 (11)	blue	0.82144
MPT0B291		chemical reagent	Activated	4.623	1.18e-11	CHEK2,DLGAP5,EME1,EXO1,FANCD2,FANCI,GEN1,H2AX,HMMR,MCM10,MELK,MKI67,NEIL3,NUDT1,PCNA,POLQ,RAD51,RAD54L,RBBP8,TMPO,TP53,XRCC2		N/A	N/A
SREBF2	0.2	transcription regulator	Activated	4.544	2.37e-14	AACS,ACAA2,ACACA,ACLY,ACSL1,ACSS2,AREG,BIRC5,CAMK1D,CCN1,CCN2,CDKN1A,CYP51A1,DHCR24,E2F1,ELOVL6,FABP5,FABP7,FASN,FDFT1,FDPS,HES6,HMGCR,HMGCS1,IDH1,IDI1,IL6,INSIG1,IRF1,IRS2,KLF6,LDLR,LIPA,LRP1,LSS,MCM6,MSMO1,MVD,MVK,NSDHL,PCYT1A,PMVK,PPARG,PTCH1,RDH11,SC5D,SCD,SQLE,STARD4,TAP2,TIFA,TM7SF2,VCAM1	1736 (22)	turquoise	0.889676
MAP2K5		kinase	Activated	4.468	1.12e-17	AACS,ACACA,ACLY,ACSS2,CCND1,CYP51A1,DHCR24,ELOVL6,FDFT1,FDPS,FOS,HMGCR,HMGCS1,HSD17B7,ID1,IDI1,INSIG1,JUN,KLF2,KLF5,LDLR,LSS,MEF2A,MSMO1,MVD,MVK,NR4A1,NR4A3,NSDHL,PMVK,PTGS2,RDH11,SQLE,STARD4,THBS1,TM7SF2	882 (19)	turquoise	0.625074
SMAD3		transcription regulator	Activated	4.446	7.12e-22	ACLY,ACSS2,ACTA2,ADAM12,ADAM15,ADAMTS1,ADAMTS2,ADAMTS5,AGPAT2,ALPL,ANKRD1,AREG,ARHGAP22,ARHGAP24,ASPN,AXIN2,BCL2L11,BGN,Ccl2,CCN2,CCND1,CCNE1,CDH11,CDH6,CDKN1A,CKM,CKS1B,COL10A1,COL1A1,COL1A2,COL2A1,COL4A1,COL4A2,COL6A1,COL6A2,COL6A3,CRISPLD2,CYP1A1,CYP51A1,DEPTOR,DUSP4,EDN1,EGR1,EN1,EREG,FASN,FDFT1,FN1,FNDC5,FOS,FOXO1,FOXO3,FST,FSTL3,GADD45B,GATA3,HAS2,HBEGF,HEY1,HK2,HMOX1,HP,ID1,ID2,ID3,IL15,IL…	1565 (18)	brown	0.951517
eltanexor		chemical drug	Activated	4.431	1.04e-16	BRCA1,BRCA2,BRIP1,CCNA2,CCNE1,CCNE2,CDC6,E2F1,E2F2,E2F8,FANCA,FANCB,FEN1,H2AX,H3C8,HELLS,MCM2,MCM4,MCM5,MLLT3,PCNA,PKMYT1,POLE2,RAD51,RFC3,RFC4,UBE2T	1231 (7)	N/A	N/A
ADCYAP1		other	Activated	4.429	6.25e-18	ACAT1,ACTN1,ADD3,AMACR,ANGPT1,ARHGEF25,ATRN,AZIN1,BAG2,BDNF,BTG2,CCBE1,Ccl2,CCNA2,CEBPB,CEBPD,CLCF1,CNN3,CNTNAP4,COL5A1,COL5A2,CXCL2,CYP11B1,DDHD1,DIO2,DNMT3A,EDIL3,EGR1,EGR2,EGR3,EMB,ENPP2,FGFR2,Fndc1,FOS,FST,GALNT7,GAS1,GATA3,GOSR1,GREB1,GREM2,GRK5,H2AZ1,Hmgn2 (includes others),ID3,IER3,IL6,IRF1,KCNN4,KIF23,KLHL40,MAN1A1,MAPK4,MCAM,MCM2,MYL10,NFKBIA,NPR3,NPY1R,NQO1,Nrxn3,NSDHL,P2RY2,PDE10A,PHEX…	1365 (14)	grey60	0.44413
ARVib-7		chemical reagent	Activated	4.382	4.92e-11	BIRC5,BRCA1,BUB1,BUB1B,CCNA2,CCND1,CDC25B,CDC25C,CDCA5,CENPE,ESPL1,FKBP4,KIF15,KIF22,KIF2C,KNTC1,KPNA2,MAD2L1,NRIP1,NUSAP1,PA2G4,PKMYT1,PLK1,PRKDC,PTK2B,TPX2,UBE2C,XRCC5,XRCC6,ZMIZ1	1237 (7)	N/A	N/A
ARVib-31		chemical reagent	Activated	4.382	4.92e-11	BIRC5,BRCA1,BUB1,BUB1B,CCNA2,CCND1,CDC25B,CDC25C,CDCA5,CENPE,ESPL1,FKBP4,KIF15,KIF22,KIF2C,KNTC1,KPNA2,MAD2L1,NRIP1,NUSAP1,PA2G4,PKMYT1,PLK1,PRKDC,PTK2B,TPX2,UBE2C,XRCC5,XRCC6,ZMIZ1		N/A	N/A
SMAD4		transcription regulator	Activated	4.349	9.24e-14	ACLY,ACVR1,ALPL,ANGPT1,ANGPTL4,AREG,AURKA,BDNF,BGN,BUB1,BUB1B,CCL11,Ccl2,CCN2,CCND1,CCNE1,CDK6,CDKN1A,CELF2,COCH,COL10A1,COL1A1,COL1A2,COL2A1,CTH,CTSD,CXCL2,CXCL6,DLX3,EDN1,EIF4EBP1,EPB41L5,EREG,ETV6,FGFR3,FN1,FOS,FST,FSTL3,GADD45A,GADD45B,GDNF,HAS2,HEBP1,HMOX1,HP,ID1,ID2,ID3,IER3,INHBA,ITGA6,ITGB1,ITGB7,JAG1,JAG2,JAM2,LEF1,LEMD3,LPAR1,MAD2L1,MET,MPST,NAMPT,NFKBIA,NOTCH3,NPR2,PAK3,PDGFB,PDGFRB,PL…	1578 (20)	blue	-0.481347
lipopolysaccharide		chemical drug	Activated	4.322	9.4e-47	ABCA3,Abcb1b,ABCB4,ABCC4,ABCC5,ACAA2,ACADL,ACKR3,ACLY,Acot1,ACOT2,ACSL1,ACSS2,ACTA2,ACTB,ACTC1,ACVR1,ADAMTS1,ADAMTS4,ADAMTS5,ADORA2A,ADORA2B,ADRA2A,ADRB2,AEN,AFF3,AHR,AIG1,AK4,AKAP13,ALCAM,ALDH1A1,ALDH3A1,ALOX5,AMPD3,ANGPTL2,ANGPTL4,ANKRD1,ANLN,ANXA3,ANXA7,AOX1,APAF1,APLNR,APOBEC1,APOBR,Apol10a (includes others),APOL6,AQP1,AQP5,ARC,AREG,Arf2,ARFGAP3,ARHGAP1,ARL4A,ARL4C,ASAP1,ASS1,ATP1A1,ATP1A2,AT…	1852 (15)	N/A	N/A
PTTG1	-0.612	transcription regulator	Activated	4.311	1.38e-09	ASNS,AXIN2,CCNA2,CCNB1,CCND1,CD44,CDKN1A,CDKN2D,CEBPB,CEBPD,CLU,ERCC1,FEN1,FGF2,LIG1,MBD4,MLH1,MSH3,PARP2,PMS1,PMS2,POLD1,POLE,POLH,POLI,PTTG1,RAD18,RAD50,RAD51C,REV3L,SNAI1,TERF1,TP53,UNG,VEGFA,WRN,XRCC6	1725 (21)	blue	0.945319
CG		complex	Activated	4.276	2.07e-43	Abcb1b,ABCD3,ABTB2,ACSL1,ACSS2,ACTA2,ACTB,ADAMTS1,ADAMTS4,AKR1B10,ALAD,ALDH1A1,ANGPTL2,ANGPTL4,APLN,APLNR,AREG,ARHGAP22,ARID5B,AXIN2,BAMBI,BARD1,BAX,BDNF,BEST1,BLM,BMPR1B,BMPR2,BRCA1,BRCA2,BTG2,C1RL,C1S,CADM1,CAT,CCDC86,Ccl2,Ccl7,CCNA2,CCND1,CCNE2,CD34,CDC45,CDC6,CDK1,CDK19,CDKN1A,CEBPB,CEBPD,CLDN12,CLU,CNN1,COL11A1,CPM,CRISPLD2,CRYAB,CRYBG1,CTSV,CX3CL1,CYP1B1,CYP51A1,DTL,DUOX2,DUSP1,DUSP6,E2F1,E…	1948 (21)	N/A	N/A
TGFB2	0.606	growth factor	Activated	4.227	4.23e-23	ACSS2,ACTA2,AHR,ALDH1A1,ALDH3B1,ANGPTL4,ASNS,ASPN,BIRC5,CA2,CCN2,CCNA2,CCNB1,CD248,CDC20,CDC7,CDH11,CNN1,COL10A1,COL1A1,COL1A2,COL4A1,COL6A2,DEPTOR,DUSP5,EDN1,EGR1,EGR2,EIF4EBP1,ESPL1,EZH2,FGF2,FGFR1,FMOD,FN1,FOS,GAS1,HAS2,HBEGF,HEY1,HK2,HMOX1,ID3,ID4,IL6R,INHBA,JAG1,JAM2,KIF22,LIPG,MGLL,MLKL,MLLT3,MMP2,NOTCH1,NOTCH3,NQO1,OSR1,PDGFRB,PFKFB4,PHGDH,PLK1,PLOD2,PPIF,PSAT1,PTK2B,RGS3,SCD,SERPINE1,SESN…	1753 (19)	turquoise	0.971743
SMARCB1		transcription regulator	Activated	4.144	1.75e-14	ACAT1,ACSL1,ADD3,AURKA,BAG3,BCL2L11,BICD1,CA8,CCNA2,CCND1,CCNE1,CD44,CDC6,CDC7,CDK1,CDKN1A,CDKN2C,CDT1,CENPA,CENPE,COL14A1,COL18A1,COL1A1,COL5A2,DHFR,DNMT3A,DOCK8,E2F1,EN1,ETS2,FABP4,FGFR2,FOS,FZD7,GMNN,GSN,HBEGF,HEY1,HP,IFI16,IFNAR2,IGFBP2,JUP,KIF11,KIF23,KRT19,MCM10,MCM2,MCM3,MCM4,MCM5,MLH1,MYBL2,NEO1,NOG,PC,PDGFB,PELI1,PLCL1,PLK4,POLA1,POSTN,PPARG,PRIM1,PRKAB2,PTN,RAB3B,RAD51AP1,RAD54B,RFC5,RN…	1627 (21)	green	0.913228
RBL2	0.27	other	Activated	4.136	1.86e-17	AURKA,AURKB,BCL2L11,BRCA1,BUB1,BUB1B,CCNA2,CCNB1,CCNB2,CCND1,CCNE1,CCNF,CDC25C,CDC6,CDK1,CDKN1A,CDR2,CDT1,CHKA,DHFR,DNMT1,DUSP10,E2F1,E2F4,ELK1,FGFR1,FOXM1,FOXN1,KIFC1,KLF10,KPNA2,MAP3K14,MYBL2,MYOD1,NEK2,NOP2,PA2G4,PCNA,PFAS,PLK1,POLD1,PPM1G,PRIM2,RAF1,RANBP1,RB1,RBL1,STMN1,TEAD4,TYMS,UCK2,VEGFA,VEGFB,XRCC3	448 (14)	turquoise	0.898067
ELL2	0.242	transcription regulator	Activated	4.123	0.00726	ARFGAP3,CNST,CREB3L2,DNAJC3,EDEM1,FNDC3B,FUT8,HDLBP,ITM2C,NUCB1,PRDM1,SDC1,SEC24D,TENT5C,TRIB1,UBE2J1,XBP1		turquoise	0.977658
GDF2		growth factor	Activated	4.049	2.46e-19	ACTC1,ANKH,ANXA3,ATP1A1,BAMBI,BID,BMPR2,CAV1,CDCA7L,CDH11,CDH6,COL1A1,CRYAB,DLX2,DOK4,EDN1,EFNB2,EMB,ENPP2,ENTPD6,FASN,FGFR3,FMOD,FOS,FOXC2,GADD45B,GATA3,GATA4,HAS2,HEY1,HTRA3,ID1,ID2,ID3,IGFBP5,JAG1,KDM7A,LORICRIN,MAP2,NFKBIA,NOG,NOTCH1,NRP1,NTS,POSTN,PPARG,PROX1,PRPS1,RASL11B,RUNX2,SCD,Sct,SEMA3C,SERPINB9,SERPINE2,SERPINF1,SLC40A1,SLC6A6,SLC7A5,SMAD1,SMAD6,SMAD7,SOCS2,SPARCL1,SPP1,TGFB1,TP53,TR…	1413 (23)	N/A	N/A
FDI6		chemical reagent	Activated	4.037	1.82e-15	BRCA1,BRCA2,CCNA2,CCNB1,CCND1,CCNE2,CDC25B,CDK1,CDK2,CDK6,DCLK1,E2F2,FOXM1,MYBL2,PARP1,PARP2,PLK1,RAD51,XRCC1,XRCC2		N/A	N/A
norepinephrine		chemical - endogenous mammalian	Activated	4.022	1.92e-10	ADRA1B,ATP2A2,BDNF,BMAL1,Cbarp,Ccl2,Ccl9,CCN2,Cd24a,CEBPB,COL1A2,CRY1,CSF1R,DIO2,DUSP1,EDN1,EGR1,EIF2AK3,ELOVL6,FDX1,FGF2,FN1,FOS,FST,GMNN,GRK5,HMOX1,ID1,IL6,INS,IRAK2,IRS2,LAMB3,LRRC73,LRRN3,MAN2A1,MCAM,MMP2,MYH7,NFKBIA,NPY1R,NR4A1,NR4A3,PCNA,PDE10A,PDE4B,PLAGL1,PPARG,PTCH1,PTGS2,SERPINE1,SGK1,Sik1,SLC2A1,SLC6A17,SMAD7,SNAI1,TFRC,TGFB1,USP33,VEGFA,WHRN,WNT10A	1187 (17)	N/A	N/A
tazemetostat		chemical drug	Activated	3.995	1.31e-23	ABCC4,ADAMTS1,AMOT,ANKRD1,BAIAP2,BDNF,BID,BIRC5,CAP2,CCND1,CD44,CDCA3,CDCA7,CDK5R1,CDK6,CKS2,CRABP2,CSE1L,DEK,DHRS3,DLC1,DNM3,DNMT3A,DOK4,E2F8,EFNA3,EFNB1,EFNB2,ELOVL6,EPHB3,EZR,FEZ1,FGF2,FGFR1,FN1,FOXC1,FRYL,GATA6,GDI1,GDPD5,GLIS3,HNRNPA2B1,HNRNPD,HSPA9,ID1,INPPL1,KCNMB4,KIDINS220,KIF5C,KIF7,KLF4,LEF1,LIN9,LMNB1,LOX,LRIG1,LTBP1,MAP2,MAPK12,MCM2,MET,MICALL2,MRTFA,MUTYH,MYO1B,NCAM1,NFATC1,NOTCH1,N…	1218 (13)	N/A	N/A
lactic acid		chemical - endogenous mammalian	Activated	3.863	1.24e-07	ABCA7,ACTG1,AEBP1,AHSA1,APLNR,ATOH8,ATP1A1,CAPN6,CASP3,CCN2,CLU,CNN2,COL18A1,COL6A2,COQ8A,DCHS1,EBNA1BP2,EEF1A2,EIF2AK3,ENC1,FAM114A1,FN1,FSTL1,FSTL3,H1-0,HK2,HMGB2,HSPD1,HSPH1,IGFBP5,LAMA5,LRP1,LSM4,MLKL,NCAM1,NKAIN1,NREP,OLFM1,PARP1,PCK2,PCNA,PFKP,PTGS1,Ptma (includes others),PTPRF,PTPRN,RCN3,SEL1L3,SEMA3A,SERPINE1,SLC16A1,SNAI1,SOX9,SPARC,SPARCL1,STAT5B,STOM,SYT1,TLE2,TMEM132A,TP53,TSPAN18	1604 (23)	N/A	N/A
BMP10		growth factor	Activated	3.835	2.43e-14	ALDH1A3,ANGPT1,ANGPTL4,APLN,AQP1,BMPR2,CCL11,Ccl2,CD74,COL12A1,COL1A1,COL1A2,ECM1,EGR2,FCGR3A/FCGR3B,FGF2,FGFR2,FGL2,FN1,FOS,GATA6,GRHL1,HEY1,ID1,ID2,ID3,IGFBP7,LTBP2,MMP14,MSR1,NCAM1,NFKBIA,NR4A1,NR4A2,NR4A3,PHLDA1,PTN,SERPINE2,SHMT1,SKIL,SMAD6,SMAD7,SMAD8,SOX9,THBS1,TIMP1,VCAM1	556 (8)	N/A	N/A
RBL1	-0.54	transcription regulator	Activated	3.816	7.94e-12	AURKB,BCL2L11,CCNA2,CCND1,CCNE1,CDC6,CDK1,CDK2,CDKN1A,DHFR,DUSP10,E2F1,E2F4,FGF2,FOS,FOXN1,MCM10,MCM2,MCM3,MCM5,MCM6,MCM7,MET,MYBL2,NEK2,NOTCH1,ORC1,PA2G4,PCNA,PLK1,RB1,RBL1,RRM1,SKP2,THBS1,TP53,TYMS,VEGFB	445 (12)	blue	0.957486
mir-21		microRNA	Activated	3.808	9.09e-12	ACAT1,ACTA2,ANLN,APAF1,ARF6,ARL6IP1,ASPM,ATAD2,BMAL1,BMPR2,BTG2,C8orf44-SGK3/SGK3,CAMKK1,Ccl2,CCNA2,CCNB1,CCT8,CD44,CDK6,CDKN1A,CKS2,CLU,COL1A1,CSE1L,CXCL2,DBP,DDAH1,DDIAS,DLGAP5,E2F1,ECT2,EGR2,FAM3C,FCGRT,FGL2,FN1,GATA3,GTSE1,H2AX,HIPK3,HNRNPA2B1,IFI16,IL6,IL6R,IRF1,Irgm1,JAG1,JAK2,KIF23,KIF4A,KIFC1,KNTC1,LAMP2,LGALS3BP,Ly6a (includes others),MIS18A,MKI67,MMP2,MSH2,MTAP,NCAPD2,NCAPG,NME1,NTN4,NU…	1501 (16)	N/A	N/A
(-)-norephedrine		chemical drug	Activated	3.742	8.26e-11	CYP51A1,FDFT1,FDPS,HMGCR,HMGCS1,IDI1,LDLR,LSS,MSMO1,MVD,MVK,NPC1,NPC2,SQLE	1067 (10)	N/A	N/A
AMFR	0.195	transmembrane receptor	Activated	3.729	2.57e-06	ACAT2,CD82,FDFT1,FDPS,HMGCR,HMGCS1,HSD17B7,IDI1,LSS,MSMO1,MVK,NSDHL,SQLE,TM7SF2	1157 (11)	turquoise	0.893545
PIWIL4		other	Activated	3.641	1.55e-11	ACSS2,ALPK1,ANGPTL4,BTG2,CLOCK,DUSP1,EDEM1,EGR1,ELK3,FGFR2,FOS,FYN,GDPD1,HIP1R,JUN,JUNB,KCNN4,LTBP3,LYST,MEX3A,MMP19,MTA3,MTF2,MTSS2,MTX2,NDRG1,NEDD9,NF1,NFKBIA,NR4A1,PHLDA1,PLEKHG5,PLOD2,PTGS1,RASSF5,RIPOR1,RPS27A,RRAS,RSBN1,SLC25A37,SLC45A3,SOCS3,SSBP2,STXBP1,TGFB1,TGFB3,TGFBR2,TLE6,TNFAIP3,TSC22D1,VAMP5,VEGFA,WDR6,ZFP36,ZFP36L1		blue	0.910848
THEM6	-0.539	other	Activated	3.638	3.87e-06	ASNS,CYP51A1,EDEM1,FDFT1,FDPS,FICD,HMGCS1,HSD17B7,MSMO1,MVD,NIBAN1,NPC2,NSDHL,SQLE,TSPYL2,WIPI1,XBP1		blue	0.977628
NLRP3		enzyme	Activated	3.605	6.58e-07	ACTA2,BRCA1,CAMK2A,CAT,CCL11,Ccl2,CCN2,CDCA8,CDK2,CXCL2,ESPL1,FN1,GATA3,Gm21596/Hmgb1,H2AX,HMOX1,IFITM3,IL17RA,IL6,IRF1,KIF1A,LIG1,MDC1,MSR1,NFKBIE,OLR1,P2RY2,PARP1,PARP2,PINK1,PPME1,PRIM1,PRIM2,PRKDC,PTGS2,PTTG1,RAD50,RAD51,RFC3,RFC4,SMAD7,STAT3,TACC2,TGFB1,TIMP1,TP53,TTK,TYMS,XRCC1	1483 (16)	N/A	N/A
lovastatin		chemical drug	Activated	3.602	7.44e-09	ACAT2,ADAM10,ADAMTS1,BDNF,BIRC5,CAT,CCN2,CCNA2,CCND1,CDKN1A,COTL1,EBNA1BP2,ENC1,ENO2,FASN,FDFT1,FDPS,FGFR1,GATA3,GDNF,GPX3,H2AZ1,HBA1/HBA2,HELLS,HMGCR,HMGCS1,HMOX1,IL6,IMPACT,IRF1,KLF2,KLF4,LDLR,MKI67,MVD,MVK,NOX4,PALS2,PIK3R3,PMVK,PTGS2,RB1,RBL1,RHOB,RHOU,SDC4,SERPINE1,SV2A,TFPI,TGFB1,TNFRSF11B,TP53,ZIK1	1645 (21)	N/A	N/A
asciminib		chemical drug	Activated	3.601	2.88e-08	ATAD2,BTG2,CDC6,CEBPB,DCTPP1,DNMT1,E2F8,MCM2,MCM3,MCM4,MCM6,MCM7,NASP,PPP2R5B,PRKDC,RANBP1,RHOB,SLC7A5,SMC3,VEGFA	1342 (7)	N/A	N/A
imipramine blue		chemical drug	Activated	3.579	7.26e-12	AURKA,CCNA2,CCNB1,CCND1,CCNE2,CCNF,CDK2,CENPA,CENPE,CENPF,CENPK,E2F2,EXO1,FOXM1,FOXQ1,GADD45A,PCNA,PLK1,PLK4,SKP2,SOX9,STMN1,XRCC3		N/A	N/A
SH3TC2		other	Activated	3.578	2.36e-10	AACS,ACLY,ACSL1,CYP51A1,DHCR24,EGR1,EGR2,FDPS,HMGCR,HMGCS1,HSD17B7,IDI1,LSS,MBP,MVD,MVK,NSDHL,PMVK,SC5D,SQLE		darkgreen	0.840906
MAPK7		kinase	Activated	3.547	6.57e-18	AACS,ACACA,ACLY,ACSS2,ADAMTS1,ADRB2,BDNF,CCN1,CCN2,CCND1,CXCL2,CYP51A1,DHCR24,DLC1,DUSP1,EDN1,ELOVL6,FASN,FDPS,HMGCS1,HMOX1,HSD17B7,ID1,IDI1,IL6,INSIG1,JUN,KLF2,KLF4,LDLR,LSS,MEF2A,MSMO1,MVD,MVK,NQO1,NR4A1,NSDHL,PMVK,PTGS2,RDH11,SERPINB2,SQLE,STARD4,THBD,TM7SF2,TP53,TP63,VEGFA	1435 (25)	turquoise	0.88756
HMG20A		transcription regulator	Activated	3.541	3.91e-23	ACSS2,ACTG1,ATP2A2,AXL,Cald1,CCN1,CCN2,CD44,CLDN12,CLU,CX3CL1,CYP51A1,DCN,ECM1,EDN1,EREG,FASN,FDFT1,FDPS,FGF2,FLNA,GADD45A,GCH1,HBEGF,HMGCR,HMGCS1,HSD17B7,IGFBP4,IL6,INHBA,JUN,LDLR,LSS,MGP,MMP14,MVD,NIBAN1,NNMT,NSDHL,NT5E,P2RY2,P3H1,PDGFRB,PLAUR,PMVK,POSTN,PTPRE,Pvr,SDC4,SERPINE1,SLC12A7,SNAI1,SQLE,STARD4,TAGLN,TGFB1,TGM2,TIMP1,TIMP3,TNFRSF11B,Tnfsf9,VCAM1,VEGFA,VEGFC	1379 (13)	brown	0.879134
SP2509		chemical reagent	Activated	3.539	3.17e-22	ABCC4,ADAMTS1,AMOT,ANKRD1,BAIAP2,BDNF,BID,BUB1B,CAP2,CCNA2,CCND1,CDCA7,CDK5R1,CDK6,CENPF,CRABP2,CSE1L,DEK,DHRS3,DNM3,DNMT3A,DOK4,E2F8,EFNA3,EFNB1,EFNB2,ELOVL6,EPHB3,EZR,FEZ1,FGF2,FGFR1,FN1,FOXC1,FRYL,GATA6,GDI1,GDPD5,HNRNPA2B1,HNRNPD,HSPA9,ID1,INPPL1,KIDINS220,KIF5C,KIF7,KLF4,LEF1,LIN9,LMNB1,LOX,LTBP1,MAP2,MAPK12,MCM2,MET,MICALL2,MKI67,MRTFA,MYO1B,NCAM1,NFATC1,NOTCH1,NPNT,NQO1,NR4A2,NRXN1,NSD2,NU…	645 (9)	N/A	N/A
CST5		other	Activated	3.516	2.74e-09	ABLIM1,ACAT2,ADSL,AKAP12,ANK3,ANXA3,AP1M2,ARF6,ARHGAP29,ATP8B1,CAV1,CD44,CEMIP,CHD3,CNBP,COL12A1,CTSB,DDX21,DKC1,DNAJA3,DOCK5,DOCK9,EBNA1BP2,EEF1B2,EEF1D,ELK3,ESRP1,EZR,FAM133B,FBXO2,GNL3,GOLGA2,GPRC5A,HNRNPA2B1,ID3,ITPRID2,KDM5B,KIF11,LYAR,MAL2,MAP1B,MRM3,MRTO4,MYL9,MYO10,NCL,NHP2,NOL9,NOP2,NR2F1,NRP1,NT5E,NUP107,NUP155,NUP205,OTUD4,PCLAF,PDLIM5,PRKACB,PUS1,RAB25,RNASEH2B,RRP15,RRS1,RSL1D1,RUNX2…		N/A	N/A
D-glucose		chemical - endogenous mammalian	Activated	3.502	1.74e-25	Abcb1b,ACAA2,ACACA,ACADL,ACLY,ACOX1,ACSL1,ACTA2,ACTB,ACTG2,ACTN1,ADARB1,AKR1B1,ALDOB,ANLN,ANO1,ANXA3,APLN,AQP1,ASNS,ASS1,ATF5,ATP2A2,ATP2B4,ATP6AP2,ATP8B1,BAX,BCL2L11,BMAL1,BVES,C1QBP,C8orf44-SGK3/SGK3,Calm1 (includes others),CAP1,CASP3,CASQ2,CAT,CAV1,CBL,CBR3,Ccl2,CCN2,CCNB1,CCND1,CCNE1,CDK1,CDK5R1,CDKN1A,CDT1,CEBPB,CLU,CNN1,COL1A1,COL1A2,COL2A1,COL4A1,CORIN,CSF1R,CTH,CTSB,CTSD,CTSV,CX3CL1,CXCL2…	1962 (23)	N/A	N/A
TOB1	0.229	transcription regulator	Activated	3.468	0.000236	AMOTL2,CCNA2,CCND1,CDK2,CDKN1A,CDT1,GMNN,HJURP,IKBIP,MIS18A,MIS18BP1,MKI67,SNRK,SPDL1,TCN2,TP53,UBE2T,WDHD1	1667 (26)	turquoise	0.917308
RHOJ	0.584	enzyme	Activated	3.464	8.17e-11	ACTG1,AKAP12,ATP2A2,CAV1,CHAF1A,CNBP,GINS3,GSN,MCM2,MCM3,MCM4,MCM5,MCM6,MCM7,MYH9,PCNA,POLD1,PRIM1,PTN,RASA3,RFC3,RND3		turquoise	0.949157
MRTFB	0.743	transcription regulator	Activated	3.461	6.08e-18	ABLIM1,ACTA2,ACTB,ACTG1,ACTG2,ADAMTS1,ALCAM,AMOTL2,ANKRD1,ANLN,ARID5B,CAMP,CAVIN2,CCN1,CCN2,CDK2,CLDN15,CNN1,CNN2,COL1A1,COL5A2,COL6A3,CRIM1,CXCL6,DAB2,DDAH1,DHCR24,DIAPH3,EDN1,EDNRA,EGR1,EGR2,EGR3,EPHA7,ETV6,EZR,FIBIN,FLNA,FN1,G0S2,GADD45A,GAS1,GAS2,ID1,Ifitm1,IGFBP5,INHBA,ITGA11,ITGA6,ITGB1,LOX,LOXL1,LOXL2,MAFK,MAP2,Mcpt8,MYH9,MYL9,NEO1,NREP,NUAK1,OSCP1,PDGFRA,PDGFRL,POSTN,Ppbp,PTGS2,S1PR1,SELP…	1151 (18)	turquoise	0.965804
aldosterone		chemical - endogenous mammalian	Activated	3.45	3.86e-05	ACTA2,ADAMTS1,APLN,ATP1A1,BDNF,BGN,Ccl2,CCN2,CNKSR3,COL1A1,COL1A2,DCN,DUSP1,EDN1,EGR1,EMB,FABP4,FKBP1B,FN1,FOS,FSTL3,HAS2,IL6,IRS1,IRS2,LGALS3,LOX,LPL,MLLT3,MMP2,NCF2,NFKBIA,OLR1,PGF,PHLDA1,PLAUR,POSTN,PPARG,PTGS1,PTGS2,RGS2,RUNX2,SERPINE1,SGK1,SLC12A2,SLC9A1,SOX9,SPP1,TBC1D4,TGFB1,TIMP1,VCAM1	1421 (19)	N/A	N/A
FKBP5	-0.24	enzyme	Activated	3.44	0.0121	CCND1,CDC25B,CDK6,CDKN1A,CRABP2,E2F2,FABP4,LPL,SLC2A1,STIP1,TAF4,UCP2		blue	0.989002
ciprofloxacin		chemical drug	Activated	3.43	8.4e-05	ABCC4,ACTN1,ALDH3B1,BPNT2,COLEC12,CSF2RB,CTSD,CTSV,DNAJC3,EDIL3,EMILIN2,EPB41L5,GBA1,HSPA9,HSPD1,ITM2C,LDLR,LONP1,MAN2B2,MMP2,MSR1,MTHFD1L,MYBBP1A,NRP1,Plpp1,PSAP,PTGS2,RAB11FIP1,Rpl34 (includes others),RUFY1,RUVBL1,SHMT2,SPP1,STXBP1,TMPO	517 (7)	N/A	N/A
GATA1		transcription regulator	Activated	3.42	1.47e-11	ABCC4,ACTN1,AFF3,ALOX5,ANK1,AQP1,BACH2,BCL2L11,BIRC5,BTG2,BZW2,CA2,CCND1,CDK2,CDK6,CDKN1A,CDKN2C,CDKN2D,CNN3,DUT,EGR1,ENPP1,ETS2,EZH2,FAM118A,Foxp1,Gar1,GART,GATA3,HBA1/HBA2,HNRNPAB,HSPA9,IL6R,IL6ST,INHBB,IPO5,ITGA6,ITGB3,JDP2,JUNB,LMO4,MAGED1,MAMDC2,MAP3K5,MBP,MCM3,MCM5,MRTFA,MSH2,MTHFD1,MYB,NAB2,NCL,NEFH,NFIL3,NHP2,NOP2,NR4A2,PCNA,PLXNA2,Podxl,POLA2,POLD1,PRKG1,PSTPIP2,RAD54L,RANBP1,RBL1,REL,RF…	1293 (22)	N/A	N/A
QKI	-0.381	other	Activated	3.393	5.87e-10	ANKRD1,CAV1,CCND1,CDK6,CDKN1A,CLTC,CNN1,CSF1R,CYP51A1,DACT1,DHCR24,FABP7,FDFT1,FDPS,FN1,FYN,GPM6B,HIP1,HMGCR,HMGCS1,HSD17B7,ID1,IDI1,IFIH1,LAMP2,LSS,MAP1B,MFAP5,MSMO1,MVD,MVK,MYH7,NOTCH1,NSDHL,PMVK,RAB5A,RIGI,SC5D,SCD,TAGLN,TM7SF2,TNNI3,TNNT2,VCAM1,ZC3HAV1	1367 (23)	N/A	N/A
let-7		microRNA	Activated	3.38	2.27e-32	ACTA2,ANKH,APC2,AURKA,AURKB,BDNF,BRCA1,BRCA2,BTG2,BUB1,BUB1B,Calm1 (includes others),CASP3,CCNA2,CCNB1,CCND1,CCNE2,CCNF,CD44,CDC20,CDC34,CDC45,CDC6,CDCA2,CDCA3,CDCA5,CDCA7,CDCA8,CDK1,CDK6,CDT1,CEBPD,CKS1B,CLUH,COL1A1,COL1A2,COL24A1,COL4A1,COL5A2,DBF4,DLC1,DUSP6,E2F2,E2F4,E2F8,EDEM1,ERF,EZH2,FANCD2,FBL,FN1,GAB2,GALE,GMNN,GREB1,GZF1,HBA1/HBA2,HK2,HMGA1,HMOX1,ID2,IL6,IL6R,IRS2,ITGA1,ITGB3,LEF1,LRIG1…	1367 (18)	N/A	N/A
OICR-9429		chemical reagent	Activated	3.309	1.66e-08	AURKA,BIRC5,CCNA2,CCNB1,CCNE2,CDK1,E2F1,FOXM1,MCM2,PLK1,XRCC2		N/A	N/A
NCOA2		transcription regulator	Activated	3.303	4.91e-05	AHR,Ccl2,CCND1,CDKN1A,CEBPB,CHST1,CYP1A1,CYP51A1,EGR1,ELOVL6,FABP4,FASN,FRZB,FST,GPX3,GSTO1,HMGCR,HMGCS1,IDI1,IFIT2,Ifitm1,IL6,IRF1,KLF4,KRT19,LDLR,LIPG,LPIN1,LPL,MYB,MYOG,Nedd4,NFKBIA,NQO1,NR4A2,NR4A3,NSDHL,PGM3,PPARG,PPP1R3B,PTGS2,RARA,RARG,RET,RORA,THRA,VDR	2005 (25)	brown	0.85572
isoquercitrin		chemical drug	Activated	3.302	3.68e-07	ACAT2,CYP51A1,FASN,FDFT1,FDPS,HMGCR,INSIG1,LDLR,MSMO1,SC5D,SQLE	1193 (10)	N/A	N/A
clozapine		chemical drug	Activated	3.297	3.07e-05	Abcb1b,ACACA,ACAT2,BDNF,EGR1,FASN,FDPS,FOS,GATA3,GSK3A,HMGCR,HMGCS1,IL6,LDLR,NR4A1,NR4A2,NR4A3,NTS,PRKACB,PRKAR2B,SC5D,SCD,SGK1	1591 (22)	N/A	N/A
copper gluconate		chemical drug	Activated	3.256	4.78e-06	BRCA1,FANCF,FANCM,LIG3,MSH2,PMS1,POLH,POLI,RAD50,RAD51C,RUVBL1,SMC2,UNG,USP1,USP10		N/A	N/A
disulfiram		chemical drug	Activated	3.256	9.14e-05	BRCA1,FANCF,FANCM,LIG3,MSH2,PMS1,POLH,POLI,RAD50,RAD51C,RUVBL1,SMC2,UNG,USP1,USP10		N/A	N/A
NPM1	-0.641	transcription regulator	Activated	3.234	1.75e-21	BAMBI,CADM1,CAMK1D,Ccl2,CCN1,CCN2,CDH11,CEBPB,COL12A1,COL4A1,COL4A2,COL5A1,COL6A2,CSF1R,CXCL2,DLL1,DNAJB2,E2F1,ECM1,EDIL3,EGLN3,EGR1,EGR3,ENO2,FN1,FOXC2,FOXM1,FRK,HBEGF,HDAC9,HMOX1,HOXA7,IGFBP5,IL6,IL6ST,INHBA,JAG1,JUN,JUNB,KLF10,KLF4,LAMC2,LOX,LOXL2,MMP2,MTSS1,MXI1,MYADM,NPM1,NR4A1,NUAK1,P3H2,PCOLCE2,PDGFB,PGF,PLOD1,PLOD2,PMEPA1,PTK2B,RELT,RPA3,SDC4,SEMA5A,SEMA6A,SERPINE2,SGK1,SLC6A8,TCAF2,TGFBI…	1503 (17)	blue	0.966733
RTN4		other	Activated	3.199	0.00582	Ank2,Ap2b1,BDNF,GNAO1,GNG2,IL6,IMPACT,JUN,MAP2,MBP,NQO1,RAB3D,RHOB,SNAI1,SNAI2,Tpm2,TSPAN2,VEGFA,YWHAQ	1473 (19)	red	0.93739
BMP4		growth factor	Activated	3.193	3.51e-18	ACTA2,ADGRG1,APLNR,ARC,ARHGEF28,AXIN2,BAMBI,Cald1,CCL11,Ccl9,CCN1,CCND1,CCNG1,CDK2,CDKN1A,CEBPB,CHST1,CNN1,COBLL1,COCH,COL1A1,COL2A1,CXXC5,DEK,DIO2,DLL1,DLX2,DLX3,EFNA1,EGR1,ELK3,EPHB3,FGFR2,FOXN1,FZD1,FZD4,FZD5,GATA3,GLIS1,GPER1,HEY1,HK2,HR,ID1,ID2,ID3,ID4,IL6,INHBA,INHBB,INS,ISLR2,ITGB6,JUN,JUNB,KAT2B,KLF10,KLF4,KLF9,LEF1,LRP4,LYN,MAFK,MFAP5,MMP14,MYB,MYH7,NCAM1,NKD1,NOG,NUPR1,PFKFB3,PGF,PITX2,…	1924 (23)	lightyellow	0.769566
MXD1		transcription regulator	Activated	3.176	1.28e-05	AIMP1,BCL6,BUB1,CCNA2,CCNB2,CCNG1,CDK1,CDK14,CENPE,CENPF,CYC1,EDN1,Gar1,HAVCR2,ITGA1,LARS1,MRPS9,MYBBP1A,MYCL,NAAA,NEDD9,NOP14,NOP2,NOP56,NOP58,RPL30,RPS13,TNFRSF21,TOP2A	1016 (7)	blue	0.646466
1810019D21Rik		other	Activated	3.157	2.63e-09	Abcb1b,ADAMTSL3,APOBEC1,APOL6,AREG,ASS1,BDKRB2,CCNG1,CDKN1A,COL6A1,COL6A2,COL8A1,EDA2R,EDN1,EFNA3,F5,FST,HGF,IL13RA2,INKA2,Mcpt8,NIPAL1,PLAU,Ppbp,SLC7A11,SNAI2,STYK1,THBD,ZNF365		N/A	N/A
Ngf		group	Activated	3.156	5.87e-08	ARC,BCL2L11,BDNF,CCND1,CDKN1A,CLU,DIO2,DUSP1,DUSP4,EGR1,ENO2,FGF2,FGFR1,FOS,JUN,MAP1A,MAP2,MYB,MYBL2,NCAM1,NR4A1,NR4A2,PLAUR,PRKCA,SERPINE1,STMN2,TGFB1,TGFB2,TP53,TTLL7,TUBB3	1366 (20)	red	0.830521
KPT-9274		chemical drug	Activated	3.138	4.94e-07	BRCA1,BRIP1,EXO1,FANCD2,FANCF,MSH2,RAD50,RAD51,RAD51C,XRCC2		N/A	N/A
K+		chemical - endogenous mammalian	Activated	3.128	0.0177	BCL2L11,BDNF,CASP3,CYP11B1,E2F1,EGR1,FOS,JUN,NPTX1,NR4A1,NR4A2,PENK,Sik1,TP53		N/A	N/A
Pkc(s)		group	Activated	3.113	7.01e-10	ACAT1,ACTA2,AHR,APLN,BCL11B,BCL2L11,BDNF,CCN1,CCN2,CDC6,CDKN1A,CNN1,COL1A1,CTSB,CYP1A1,DBP,DNAJC3,DUSP1,EDN1,EGR1,EGR2,FABP4,FGF2,FN1,FOS,GADD45A,GADD45B,GPER1,HMGCR,HMOX1,HOXA7,ID2,IL6,IRF6,IRS1,ITGB1,JUN,JUNB,KLF6,LIPA,LORICRIN,MAD1L1,MAFK,MAP3K5,MAPK3,MMP2,MSR1,MYOG,NOX4,NQO1,NR4A1,NR4A2,NR4A3,PHLDA1,PPARG,PRKCA,PTGS2,PTPRE,PTPRN,RARA,RB1,RBL1,RGS2,S100A1,SERPINE1,SPP1,TAGLN,TGFB1,VCAM1,VDR,VE…	1358 (17)	N/A	N/A
TWIST1		transcription regulator	Activated	3.108	3.04e-13	ABCC4,ACOX1,ACTA2,ADAMTS1,ALCAM,ALDH1A1,ASPM,AXL,BAX,BCL2L11,C1QTNF1,CASP3,CCK,Ccl2,CCN4,CD44,CDKN1A,CLU,COL1A1,COL2A1,COL4A1,COL6A1,DCN,DNM1,DPYSL3,EFNB2,EMILIN1,ENPP3,EZH2,FAT4,FBXL14,FGFR2,FGFR3,FIBIN,FMOD,FN1,FOS,FOXC2,FOXO1,GSN,IFIT2,IGFBP4,IGFBP5,IL6,IRF5,ITGB3,KCNN4,KLF4,LGALS3,MET,MGST3,MMP2,MXRA8,NCAM1,NT5E,OLFML3,OSGIN1,PDGFRA,PRRX2,PTPRU,RUNX2,SDC3,SEMA5A,SNAI1,SNAI2,SPP1,TGFB1,TGFB2,T…	1642 (25)	N/A	N/A
LMX1B		transcription regulator	Activated	3.106	0.0252	COL2A1,COL4A4,CORIN,EN1,MAP1LC3B,NR4A2,OPTN,PINK1,PTX3,SIM2,SLIT2		N/A	N/A
GLI3		transcription regulator	Activated	3.089	0.00026	ACTA2,CCND1,COL1A1,DLL1,DLX2,DUSP1,DUSP2,DUSP5,EGR1,ELK1,FGFR3,FOXC2,FOXO1,Gm21596/Hmgb1,H2AX,HMGB2,HOXA13,IRF1,JAG2,JUNB,KLF2,KRT16,MRAS,OSR1,PTCH1,RDH10,RET,RUNX2,SOX9,SPRY2,STMN1,TGFB2,TNFAIP3	854 (7)	brown	0.977401
FOXC2	1.766	transcription regulator	Activated	3.079	4.66e-10	ACTA2,ADRB2,ALPL,BAX,CASP3,COL10A1,COL1A1,COL2A1,DLL1,DMP1,EFNB2,FABP4,FGFR3,FN1,IRS1,IRS2,ITGB3,LEF1,LFNG,LPL,MET,MMP2,NOTCH1,OMD,PDGFRB,PHEX,PPARG,PTGS2,RSPO3,RUNX2,SATB2,SNAI1,SOX9,SP7,SPP1,SSTR2,TBX1,TP53,VILL,WDR72	1482 (22)	turquoise	0.964801
RAB1B		other	Activated	3.045	0.00138	COPZ2,CYTH1,GOLGA2,GOLGA3,JUN,KDELR1,KDELR3,SEC22B,SEC24D,SEC31A,STXBP1,USO1,YIF1A		green	0.932762
SMAD2	0.342	transcription regulator	Activated	3.039	2.23e-07	ACTA2,ADAM12,ALPL,BCL2L11,BGN,BIRC5,CCN2,CDKN1A,CEBPB,CKS1B,COL1A2,COL2A1,CRISPLD2,CYP51A1,FDFT1,FN1,FSTL3,GADD45B,HAS2,HMOX1,IL6,IL6R,INS,ITGB1,MET,MMP2,MYF5,PDGFB,PTX3,RUNX2,S1PR1,SERPINE1,SERPINE2,SKIL,SMAD2,SMAD7,SNAI1,SNAI2,TGFBR2,THBS1,TIMP3,VEGFA,VEGFC	1553 (16)	turquoise	0.979437
CEBPA		transcription regulator	Activated	3.027	9.19e-12	ABCA3,Abcb1b,ACACA,ACLY,ACSL1,ACTA2,ADH1C,AGPAT2,AKAP12,AKR1B1,AKR1B10,ANPEP,APLN,APLNR,AQP5,ARHGEF5,ARL4C,ARL6IP5,ASNS,ASS1,BIN1,BTG2,C3AR1,CA2,CAMP,Ccl9,CCNA2,CCNB2,CCND1,CDKN1A,CEBPB,CEBPD,CKAP4,COL10A1,COL1A1,COL1A2,CRABP2,CSF1R,DDX21,DHFR,DLX3,E2F1,EEF1A2,EFNB2,EGR2,EPHA7,FABP4,FASN,FOS,FOXM1,FOXO1,FOXO3,FTO,FZD1,G0S2,GADD45A,GAS1,GATA6,GCH1,HAS2,HDAC4,HDAC9,HGF,HMGA1,HMGCR,HMOX1,HP,ID1,ID2,…	1762 (25)	pink	0.700455
ERK		group	Activated	3.017	5.25e-18	ACTA2,ACTN1,ADAM10,ADGRG6,AREG,AXL,BAX,BCAR3,BCL2L11,BGN,BMF,BTG2,CAV1,CCK,Ccl2,Ccl7,CCN2,CCND1,CCNE1,CDK5R1,CDKN1A,CEBPD,CKS2,CLU,COL1A1,CXCL2,CXCL6,CYP1A1,DIO2,DUSP1,DUSP4,E2F4,EDN1,EGR1,EGR2,EPAS1,EREG,EZH2,FABP4,FGF2,FN1,FOS,FOXO1,FOXO3,FST,GPRC5C,HBEGF,HEY1,HMGA1,HMOX1,IER3,IFNAR2,IL6,INPP1,IRS1,ITGB3,JAG1,JUN,JUNB,KLF10,KLF5,LAMB1,LDLR,MAFF,MCAM,MMP14,MMP2,NDRG1,NOTCH3,PDGFC,PLAU,POSTN,PRDM…	1219 (18)	N/A	N/A
TET3		enzyme	Activated	3.015	2.64e-05	ACSL1,AJUBA,ANKRD1,APC2,APLN,BMPR2,Ccl2,Ccl7,CCN2,E2F1,EPAS1,FZD6,GATA4,ID1,JUN,KLF9,LEF1,LGALS3,MSR1,MYH6,MYH7,NOTCH3,SCRIB,SFRP4,SLC43A2,SMAD7,SYNE3,TGFB1,TGFB2,TGM2,TNNT2,WNT10A,WNT4,YWHAQ	1032 (17)	brown	0.936181
SIX1	-0.443	transcription regulator	Activated	3.013	1.26e-12	ABLIM1,ACSL1,ACTC1,AK1,ATP2A1,CACNG1,CASQ2,CHRNA1,CHRNB1,CHRNG,CKM,CLU,COL6A3,CRYAB,DMPK,ENC1,ERBB3,FN1,FST,GATA3,GPX3,HBEGF,ITGA7,KLF5,LDB3,LFNG,MEF2A,MRAS,MYBPH,MYF5,MYH3,MYL1,MYL11,MYL4,MYMK,MYOD1,MYOG,MYOM2,NCAM1,PKIA,POSTN,PRNP,RYR1,SGCG,SMTN,SYNGR2,TAGLN,TNNC1,TNNI2,TNNT1,TNNT2,VEGFC	1311 (19)	blue	0.86769
TEAD3	0.383	transcription regulator	Activated	3.008	5.73e-08	ACTA2,AMOTL2,ARID5B,CCN1,CCN2,COL5A2,EDN1,EDNRA,FIBIN,IGFBP5,LATS2,LOXL1,MYH4,MYH7,NUAK1,PDGFRL,POSTN,SH3BP4,SULF1,TAGLN,THBS1,TLE1,TNNC1,TNNT2,TP63		turquoise	0.944677
1,1-diarylethylene-diammonium derivative		chemical reagent	Activated	3	7.85e-07	AURKA,AURKB,BIRC5,CCNA2,CCNB1,CCNB2,CCNE2,CDK1,CDKN1A,CENPA,CENPF,CENPL,CENPM,FOXM1,GTSE1,HERC6,HLA-DMA,IFIH1,IFIT2,PARP9,PDE4B,PLK1,TAPBP,TENT5A,TNFAIP3		N/A	N/A
TEAD2	0.186	transcription regulator	Activated	2.982	1.76e-10	ARID5B,CCN1,CCN2,CCND1,CCNF,CDK1,COL5A2,EDN1,EDNRA,FGFR4,FIBIN,IGFBP5,LOXL1,MCM6,NUAK1,PDGFRL,POLA1,POSTN,RAD51,SH3BP4,SULF1,TAGLN,THBS1,TLE1,TNNT2,TP53,TP63,UHRF1	567 (7)	turquoise	0.847122
CEBPD	1.264	transcription regulator	Activated	2.942	2.44e-08	ASNS,BIRC5,BRCA1,BRCA2,CASTOR2,Ccl2,CCNB1,CCNB2,CCND1,CDK6,CDKN1A,CEBPB,CEBPD,CLU,COL10A1,COL1A1,COL1A2,COL5A1,COL6A1,COL6A2,COL6A3,CSF1R,CTSV,CYP1A1,FABP4,FBXO32,FN1,FOS,HGF,HK2,HP,IGFBP5,IL6,KLF5,MBP,PAX3,PDGFRA,PPARG,PRKDC,PTGS2,RB1,SLC2A1,SNAI2,TGFB1,TP53,VEGFC,XBP1	1320 (15)	turquoise	0.936364
GDF9		growth factor	Activated	2.931	3.8e-05	CCN2,HAS2,ID1,ID2,ID3,INHBA,INHBB,ITGA6,LOX,NRIP1,PCNA,PLAU,PTGS2,PTX3,PXN,SMAD6,SMAD7	1271 (24)	royalblue	0.959883
ARID1A		transcription regulator	Activated	2.922	7.9e-34	ACSL1,ACTA2,ACTN1,AK1,ALDH1A1,ALOX5,ALPL,ANKH,ANXA8/ANXA8L1,APLN,ARAP1,ARID5B,ASPN,AXIN2,BAMBI,BDKRB2,BGN,BIRC5,BMP1,C8orf44-SGK3/SGK3,CAV2,CAVIN2,CBR3,CCDC80,Ccl2,CCN4,CCNB2,CD44,CDC7,CDKN1A,CDKN2C,CHCHD1,CHST11,CKM,CLU,CNN1,COL12A1,COL1A1,COL1A2,COL4A1,COL5A1,COLEC12,CSPG4,CSRP1,CSRP2,CXCL2,DAB2,DLX2,DPYSL3,DTX4,ECM1,EDIL3,EDN1,EEF1A2,EGR1,ENPP1,EPHB2,ERBB3,EREG,EXT1,EZR,FERMT2,FN1,FOS,FOXC2,FZ…	1838 (19)	salmon	0.826398
miR-540-5p (miRNAs w/seed AAGGGUC)		mature microRNA	Activated	2.921	0.00843	ADAMTS7,CD34,CLVS1,COMMD1,FAM133B,GRIN2D,GZF1,HTRA3,IFI16,IFITM2,IRAK2,KIF15,LIG3,LIX1,LPAR1,MAPK12,MEF2A,NEMP1,PEG3,Ppfia4,RBMX2,S100A10,SLBP,SMYD1,SPECC1,TMEM263,TNFAIP8L1,UBAC1,WIPF1,ZCCHC24		N/A	N/A
bucladesine		chemical toxicant	Activated	2.92	3.1e-17	ABCA3,ADAMTS1,ADCY8,AKR1B10,ALDH3A1,ANKRD52,ASS1,AXIN2,BAMBI,BDKRB2,BDNF,C3AR1,CAMP,CASZ1,Cbarp,Ccl9,CCND1,Cd24a,CD44,CDK5R1,CDKN1A,CEBPB,CLCF1,CLU,CNP,CRYAB,CYP11B1,DIO2,DUSP1,DUSP6,EGLN3,EGR1,EGR2,ENO2,ENPP1,ETV4,EZH2,FAAH,FDX1,FGFR1,FN1,FOS,FOXO1,FST,FSTL3,GADD45B,GCH1,GLUL,HAS2,HMGCR,HMOX1,HS3ST1,ID1,ID4,IGFBP5,IL12RB1,IL6,INHBB,IRAK2,IRF1,IRS2,ITGA1,ITGA6,ITGB1,JAK3,JUN,JUNB,LAMB3,LDLR,LRRC7…	1587 (19)	N/A	N/A
PDK1		kinase	Activated	2.916	7.28e-06	ACTA2,ARSA,CCNA2,CCNB1,CCNB2,CDC20,CDC25C,CDC6,CDK1,FOXO1,HDAC9,HK2,ID3,LOXL2,MAP3K14,MMP2,OSBPL8,PAK1,PIK3CB,PIK3R3,PLK1,SELP,SGPP2,SKI,SMURF2,STAT5A,TBC1D4	1384 (19)	brown	0.657338
digoxin		chemical drug	Activated	2.902	3.19e-07	ACACA,ADORA2B,BMF,CCNE2,CCNF,CDK18,DAPK2,E2F2,FASN,HMGCR,HMGCS1,MCM3,MCM4,MCM6,MKI67,MVK,NDRG1,POLA1,SQLE,TP53		N/A	N/A
BAK1		transporter	Activated	2.897	0.00254	APAF1,BCL2L11,CDKN1A,DNAJB2,EDEM1,Ifitm1,IFITM2,IFNAR2,IL15,IL6,JAK1,XBP1	1283 (19)	red	0.718899
rosuvastatin		chemical drug	Activated	2.891	0.00453	CYP51A1,FDFT1,FDPS,HMGCR,HMGCS1,HMOX1,IDI1,IL6,LDLR,MVD,MVK,PMVK	1364 (13)	N/A	N/A
miR-8118 (miRNAs w/seed ACAAACA)		mature microRNA	Activated	2.887	0.0224	ABRAXAS1,ARL8A,CCT8,CDK1,FCGR3A/FCGR3B,FIRRM,HBEGF,HIRIP3,Ptma (includes others),RAPSN,TERF1,UBE2T		N/A	N/A
PTN	-0.628	growth factor	Activated	2.887	0.000517	ACADL,ACADVL,ACAT2,ACLY,ACOX1,BDNF,COL10A1,FASN,Gk,HMGCR,HMGCS1,ITGB3,LPIN2,MBP,NR4A1,PC,PPARG,SCD,SLC27A4,SOX9	1514 (25)	blue	0.917847
Cdc42	0.271	enzyme	Activated	2.886	3.96e-07	ACTA2,ADAM10,ASAP1,BID,BRCA1,Ccl2,CCN1,CCN2,CDC20,CENPA,COL10A1,COL2A1,CTSB,CTSD,CTSV,DDAH1,DKC1,EIF4EBP1,EREG,FGF2,FLNA,LAMP2,MCM3,MYBBP1A,MYH9,NHP2,NME1,NPC2,PHGDH,SDC1,SLIT2,STMN1,SULF2	1102 (21)	turquoise	0.964669
CTNNB1		transcription regulator	Activated	2.886	1.27e-28	ABCA3,ACACA,ACADL,ACADVL,ACAT1,ACAT2,ACLY,ACTA2,ACTB,ACTC1,ADGRG2,AHR,AKAP13,ALCAM,ALDH1A1,ALDH1A3,AOC3,AQP5,ARFGAP3,ARL4A,ATP5MC3,ATP5PO,ATP6V0A1,AURKA,AXIN2,BAMBI,BCL2L11,BDNF,BGN,BIRC5,BMF,BMP1,CADM1,Ccl2,Ccl7,Ccl9,CCN1,CCN2,CCN4,CCNA2,CCND1,CCNE1,CCNE2,CD34,CD44,CDH11,CDKN1A,CDKN2D,CEMIP2,CENPM,CHEK2,CLU,CNN2,COL1A1,COL2A1,COL4A1,COL4A2,CPSF4,CRABP2,CRIP1,CRYBG1,CTHRC1,Cux1,CX3CL1,CXCL2,CXCL6…	1595 (21)	brown	0.985361
ITGA11	1.235	other	Activated	2.883	1.39e-07	ACTA2,CCN2,COL1A1,COL8A1,FN1,IDI1,INSIG1,MMP14,NSDHL,PDGFRB,SPARC,SPP1,TGFB1,THBS1,TIMP1	1078 (7)	turquoise	0.990939
Creb		group	Activated	2.879	1.67e-06	ACTA2,ADCY8,ADK,ALOX5,ANK3,ANTXR1,AREG,ARPC5,ATP2A2,BDNF,C3AR1,CAMP,CCK,CCN1,CCN4,CCND1,CDKN1A,CEBPB,CEBPD,COL8A1,CSF1R,CSRP1,CTH,CTSB,CTSV,CYP51A1,DUSP1,DUSP4,EGR1,EGR3,EPHB4,FHDC1,FOS,Foxp1,FXN,GNB4,GSTM3,HAS2,IER3,IFI16,IL6,IRS2,JUN,JUNB,KLRB1,LDLR,LMO4,LTBP3,MBP,MCAM,MCM3,MMP2,MYB,NEDD9,NF1,Nolc1,NR4A1,NR4A2,NR4A3,NTS,OSBPL3,PCNA,PDE3B,PDE4B,PENK,PFKFB4,POLA1,POLE,PPARG,PRKCA,PSMC3IP,PTGS2,QK…	1657 (25)	N/A	N/A
KDM5B	0.585	transcription regulator	Activated	2.878	2.98e-16	ARL6IP5,AURKA,BBS9,BRCA1,BUB1B,BUB3,CAV1,CCN2,CCNB1,CCND1,CCNE1,CDC25C,CDCA3,CDK1,CLCF1,DHCR24,DLGAP5,E2F1,ECT2,EGR1,EPB41L1,ERBB3,FABP5,FBXO5,FGFR2,FST,GADD45A,GATA4,GREB1,Hmga2,Hmgb3,HMMR,ID2,IGFBP2,INSIG1,IPP,IVNS1ABP,KIF2C,LGALS3BP,MCAM,MCM2,MCM3,MCM5,MYB,NCAPH,NDC80,NDE1,NEDD9,OIP5,PBK,PDE3B,PHF20,PRPS1,PSD3,PSIP1,SMC5,SNRPD1,SOX9,SPTSSA,STAT5A,TGFB1,TGFB2,TOP2A,TTK,UBR7,XBP1	1538 (19)	turquoise	0.976339
trichostatin A		chemical drug	Activated	2.864	7.9e-34	ABCC4,ABCC5,ABHD5,ACOX1,ACTB,ADAMTS1,ADAMTS5,AHR,AKAP12,AKR1B1,ALDH1A1,ALPL,AMACR,AMOT,ANGPT1,ANKRD1,APAF1,ARC,AREG,ARHGAP1,ARL6IP1,ATAD2,ATG9B,AURKB,BAIAP2,BAX,BCL2L11,BDNF,BID,BRCA1,BRCA2,C1QTNF6,C8orf44-SGK3/SGK3,CAD,CAMP,CAP2,CASP3,Ccl2,CCNA2,CCNB2,CCND1,CD34,CD44,CDC25C,CDC42BPG,CDC6,CDCA7,CDK1,CDK5R1,CDK6,CDKN1A,CDKN2D,CEBPB,CENPM,CISH,CKS1B,CLU,COCH,COL1A2,COL2A1,COL6A3,COLEC12,CRABP2,CSE1…	1880 (20)	N/A	N/A
miR-139-5p (miRNAs w/seed CUACAGU)		mature microRNA	Activated	2.856	0.00274	AMOT,ATL2,ATP5MC3,CASP3,CCT5,CDCA7L,CHCHD1,DPY30,DSN1,EME1,FOXO1,GFOD1,GNL3L,GPRC5A,H2AZ2,H2BC10,HK2,ID4,KIF13A,KRT80,LIX1,LSM1,MAD2L1,MCM2,MED4,MMP11,NCEH1,PCLAF,PLAGL1,PRAG1,PRC1,RAD54B,SCLT1,SHC1,SIPA1L3,SLC39A11,SLC5A6,SLC9A2,SRPX2,SRSF4,SYNGR2,TBX1,TGIF1,TICRR,TMEM123,TMEM230,TMPO,TPD52,UBE2D1,YPEL2		N/A	N/A
tretinoin		chemical drug	Activated	2.842	1.65e-27	ABHD5,ABLIM1,ACOX1,ACSL1,ACSS2,ACTC1,Actn3,ADAM10,ADAMTS4,ADAMTS5,ADD3,AFDN,AHR,AIMP1,AKAP12,ALDH1A1,ALDH1A3,ALDH3A1,ALOX5,ALPL,ANGPTL4,ANPEP,ANXA8/ANXA8L1,Ap2b1,APLN,APLNR,AQP1,AREG,ARHGAP1,ARHGAP29,ASNS,ATOH8,ATP2A2,AURKA,B3GALT1,BACH2,BAG3,BAMBI,BCL6,BID,BIRC5,BLZF1,BMPR1B,BMPR2,BRCA1,BTG2,BZW2,C1S,C3AR1,CA2,CA8,CAD,Calm1 (includes others),CAMKK1,CASP3,CASZ1,CCK,Ccl2,CCN1,CCN2,CCNA2,CCNB1,CCND…	1852 (17)	N/A	N/A
ADGRE2		other	Activated	2.837	1.53e-08	ALDH1A3,AXL,CCND1,CD34,CDKN1A,COL6A1,COL6A3,CXXC5,FOS,FSTL1,GLUL,HMOX1,ITGB3,JUN,LTBP1,NUF2,RFC4,TGFB1,TGFB2,TGFBR2,THBS2	1060 (7)	N/A	N/A
tributyltin		chemical reagent	Activated	2.83	1.63e-14	ACLY,ACOX1,ACSL1,AHR,ANGPTL4,ASS1,BMPR2,CA2,Ccl9,CCN2,CCNE2,COL1A1,COL1A2,COL5A1,COL6A1,COL6A2,Cox7c,Crip2,CYP26B1,DCN,DOCK8,ELOVL6,FABP4,FN1,GGCT,Gk,GPRC5A,HTRA3,IDH1,IFIT2,INHBA,ITGA3,ITGB3,ITGB7,KRT80,LCTL,LPL,NDST4,NGEF,PARM1,PCNA,PDGFRA,PDGFRB,PPARG,Prl2c2 (includes others),PTPN22,SH2D3C,SLCO4A1,SPN,SYNPO,SYT13,THBS1,THBS2,TIGIT,TMPRSS11F,UNC13C,ZNF423	1336 (17)	N/A	N/A
RXRG		ligand-dependent nuclear receptor	Activated	2.828	0.00133	ACAA2,ACSL1,CCNE1,CD74,CDC25B,CDC25C,CRYAB,CXCL2,DUSP1,E2F7,E2F8,FABP4,FABP5,FBXO5,KIF4A,LPL,MBP,MMP11,MYBL2,MYLIP,NRP1,POLE2,TGFBR3,TIMP2,TIMP3,VCL	1596 (18)	N/A	N/A
ST-4 SEC2 mutant superantigen		chemical reagent	Activated	2.828	3.14e-06	ACACA,FABP5,FASN,HMGCR,INSIG1,LDLR,LRP8,SCD	948 (16)	N/A	N/A
CSF2		cytokine	Inhibited	-4.138	1.91e-26	ACTA2,ADGRE5,ADORA2B,ALOX5,ANLN,APAF1,ARRB1,ATXN1,AURKA,BAX,BCL2L11,BID,BIRC5,BUB1,BUB1B,CASP3,Ccl2,CCNA2,CCNB1,CCND1,CCNF,CD163,CD63,CD74,CDC20,CDCA2,CDCA3,CDCA5,CDCA8,CDK1,CDKN1A,CDKN2C,CENPE,CENPH,CHAF1A,CHAF1B,CHST11,CHTF18,CISH,CKS1B,CLCF1,COL8A1,CSF1R,CSF2RB,CXCL2,DSCC1,DUSP2,DUSP6,E2F7,E2F8,EDN1,EFEMP2,EGR1,EGR2,EGR3,ERCC6L,EXO1,F2RL2,FANCA,FBXO5,FIGNL1,FOS,FOXM1,GCH1,HAS2,HAUS8,HBEGF,HGF,…	1764 (19)	N/A	N/A
ACSS2	0.506	enzyme	Activated	2.828	0.016	ACOX1,DHCR24,FASN,HMGCR,LSS,PPARG,SCD,SLC27A4		turquoise	0.985995
Smad2/3/4		group	Activated	2.791	0.00254	ACTA2,CCN2,ID1,NOX4,SERPINE1,SNAI1,SNAI2,TIMP1	1463 (14)	N/A	N/A
TGFBR1		kinase	Activated	2.782	1.04e-08	ACTA2,AHR,BGN,BIRC5,C3AR1,Ccl2,Ccl7,CCN2,CCND1,CDKN1A,COL1A1,COL1A2,EDN1,EGR2,FBLN5,FMOD,FN1,GAS1,HAS2,HEY1,HMOX1,ID4,IL18RAP,IL6,JAG1,KLF4,LIMK1,LTBP1,OSR1,PDGFB,PIGF,PPIA,PTX3,RGS3,SCX,SERPINE1,SMAD7,SNAI1,SNAI2,TAGLN,TGFBI,VEGFC,WNT11,WNT9A,ZFP36	1589 (19)	brown	0.952074
CBX3	-0.392	transcription regulator	Activated	2.781	0.00252	ARHGAP24,BIRC5,CDK1,CDKN1A,CKM,E2F1,IFIT2,ITGA7,MYOG,PLK1,RSL1D1,STAT5A,TP53	1662 (18)	blue	0.982383
atorvastatin		chemical drug	Activated	2.778	1.52e-11	ABCB4,ABRAXAS1,ARRB1,BDNF,C2orf69,CASP3,CAT,CAV1,CCBE1,Ccl2,CCN1,CCN2,CCNE2,CDKN2AIPNL,COL1A1,CYP51A1,DDX51,DHCR24,DUSP1,EDN1,EDNRA,EGR1,ENPP3,FDFT1,FDPS,FOS,GADD45B,GJC1,GSR,HBA1/HBA2,HMGCR,HMGCS1,HMOX1,HSD17B7,IDI1,IER3,IL17RD,IL6,INIP,JUN,JUNB,LDLR,LIPG,LMOD3,LPL,LRRK1,LSS,MAP1LC3A,MAPK3,MMP2,MSMO1,MVD,MVK,NOX4,NR4A1,NRDC,NSDHL,OLR1,PMVK,POSTN,PPARG,PRNP,PTGS2,RHOB,SELP,SERPINE1,SMAD2,SPP1,SQL…	1080 (19)	N/A	N/A
cyclic AMP		chemical - endogenous mammalian	Activated	2.778	0.000465	ACTA2,ADRA2A,ANTXR1,AOC3,ARC,ASS1,BDNF,BLZF1,CA2,CCN2,CCND1,CDKN1A,CEBPB,CEBPD,CRYAB,DHCR24,DUOX2,E2F1,EGR1,EGR2,ENO2,FGF2,FN1,FOS,GATA3,GATA4,GATA6,GCH1,HBEGF,HSD17B11,IGFBP4,IGFBP5,IL15,IL6,INHBA,JUN,JUNB,KIF23,LGALS3BP,NFATC1,NR4A1,NR4A2,PDE4B,PENK,PLA2G4A,PRKAR2B,PRNP,PTCH1,PTGS2,RARA,RHOB,SERPINB2,SERPINE1,SLC2A1,SOCS3,SOX9,STAT3,TG,THBD,TIMP1,TK1,TP53,TRPV4,TXNIP,WNT10B	1145 (17)	N/A	N/A
STK24		kinase	Activated	2.777	0.00254	ACACA,ACLY,FASN,FN1,MMP2,PPARG,STAT3,VEGFA	944 (17)	brown	0.783681
TARDBP	-0.319	transcription regulator	Activated	2.776	5.74e-05	ACAT2,AMOT,BCL2L11,BOK,CASP3,Ccl2,CHCHD10,CNN2,CSPG4,CYP51A1,DHCR24,FDFT1,FDPS,HMGCR,HMGCS1,IDI1,IGFBP5,IL6,INSIG1,LAMB3,LDLR,LRRN1,LSS,MBP,MFAP2,MVD,MVK,NSDHL,NUPR1,PMVK,PRKDC,RAB25,SC5D,SERPING1,SFRP2,SQLE,TARDBP	994 (6)	blue	0.957136
KDM5A		transcription regulator	Activated	2.751	6.16e-10	ACTC1,Actn3,AHSA1,ANKRD1,AP2A1,ATP1A1,Atp5me,CCND1,CCNE1,CDIN1,CHRNA1,CHRNB1,CLOCK,COL1A2,COQ7,DLST,DMPK,DUSP2,E2F1,ENTPD7,GPT2,HMOX1,IDH1,INPP5A,IPO13,ITGB1,KCTD10,MAPK4,MCAT,MCM2,MCM3,MRPL12,MRPL9,MYBPC1,MYH4,MYH6,MYH7,MYH8,MYL1,MYL4,MYOM2,NDUFA5,NDUFS7,NME1,NOP14,NSDHL,PCYT1A,PGAM2,PGD,PHF8,RYR1,SDHD,SLC5A6,SOCS2,SPIRE1,SRGAP1,TIMM44,TIMM50,TNNC1,TNNI2,TNNT1,TNNT2,Tpm2,TRMT1,TXN2,UQCRFS1	756 (7)	magenta	0.758728
PD173074		chemical reagent	Activated	2.747	0.0123	ADGRG1,CCND1,CEBPB,COBLL1,DLX3,DUSP6,EFNA1,FRS2,GATA3,GDNF,HEY1,ITGB6,MAFK,MAPK3,MFAP5,NUPR1,PGF,PPARG,RAF1,SLC40A1,SPNS2,TGM2,TRPV2		N/A	N/A
CDKN1A	-0.688	kinase	Activated	2.745	4.19e-46	ACTA2,ACTB,ADAM10,ADAM15,ADAP1,AIMP1,ANLN,AP1M2,ARL6IP1,ASPM,ASPN,ATAD2,AURKA,AURKB,BAX,BIRC5,BRCA1,BUB1,BUB1B,BUB3,CAP1,CASP3,CCN1,CCN2,CCNA2,CCNB1,CCND1,CCNE1,CCNG1,CD44,CDC20,CDC25B,CDC25C,CDC6,CDK1,CDKN1A,CDKN3,CENPF,CEP55,CHAF1B,CIT,CKS1B,CLIC4,COL4A1,COL4A2,COL5A1,CRYAB,CTSB,CXCL2,CYP1B1,DLGAP5,DSE,DTL,DUSP1,E2F1,E2F2,E2F4,E2F7,EDNRA,EGLN3,EIF4EBP1,EXO1,FANCI,FERMT2,FGF2,FN1,FOXM1,FST,GADD4…	1371 (16)	blue	0.993613
finasteride		chemical drug	Activated	2.736	6.67e-05	BAX,CLU,EDN1,FOS,IL6,PENK,SRD5A1,TGFB1,TGFB2,TGFB3,VEGFA	1598 (21)	N/A	N/A
miR-142-5p (and other miRNAs w/seed AUAAAGU)		mature microRNA	Activated	2.734	0.0117	ARSJ,CCNB1,CDK6,CISD2,DSCC1,ERH,HAUS8,LIMA1,LXN,MAL2,MYL12A,PAICS,PSAT1,RANBP1,RUVBL2,TFRC,TGFBR2,TRUB1,UBE2D1,ZNF239		N/A	N/A
prostaglandin D2		chemical - endogenous mammalian	Activated	2.734	3.45e-06	AHR,CCND1,CD44,ENPP3,EPAS1,HAS2,HMOX1,IL6,MYADM,NFATC1,NRP1,PLAUR,PPARG,PRDM1,PRKCD,PTGS1,PTGS2,SDC4,SERPINE2,SOX8,SOX9,SRC,TG,TNFRSF11B,VDR	1556 (20)	N/A	N/A
BCL2		transporter	Activated	2.732	0.00026	ATP2A2,BAX,BCL2L11,CASP3,CCND1,CCNE1,CCNG1,CDK1,CDKN1A,CKM,CLCN3,COL2A1,ENO2,FOS,GADD45A,HAVCR2,IL15,IL6,ITGB1,MCAM,MMP2,NDRG1,NFKBIA,PLAUR,PRDM1,RBL1,SNAP91,SOX9,TGFB2,TIMP1,TIMP2,TP53,VEGFA	1456 (16)	brown	0.747109
lysophosphatidylcholine		chemical - other	Activated	2.732	8.15e-10	ACAD10,ACLY,ACSL1,ACSL3,ACSL4,AXL,BDNF,CAT,Ccl2,CD74,CYP51A1,EGR1,FABP5,FASN,FDFT1,GGT1,HBEGF,HLA-DMA,HMGCR,HMGCS1,IL6,INSIG1,IRF5,JUN,LDLR,LPL,LRP1,LSS,MBP,MCAT,MSMO1,MVD,MVK,NOD2,NSDHL,OLR1,PHYH,PLAU,PLAUR,PPARG,PRKAB2,PTGS2,RDH11,RGS2,SCD,SERPINE1,SQLE,TGFB1,TM7SF2,TNFAIP3,TNFRSF9,TNFSF15	1488 (22)	N/A	N/A
PTK2	0.211	kinase	Activated	2.731	3.69e-11	ACTA2,Ccl2,CCN1,CCND1,CDKN1A,COL1A1,COL1A2,CSPG4,CXCR6,FN1,FOS,GATA4,IL6,IRS1,KRT14,LDLR,MMP2,MYH6,MYH7,PALLD,PCOLCE2,PDGFRB,PRRX1,PTK2B,SERPINB1,SKP2,SNAI1,SPP1,THBS1,TIMP1,TIMP3,TJP1,TP53,VCAM1	1516 (20)	turquoise	0.965714
MEF2D		transcription regulator	Activated	2.73	4.75e-12	BACH2,BDNF,CCN2,CCND1,CCNE1,CCNE2,CDC6,CDK2,CDT1,CKM,COL1A2,EGR2,FN1,FOS,Gsta4,HDAC5,HDAC9,HMOX1,JUN,JUNB,KLF2,MCM3,MCM5,MCM6,MEF2A,MYH7,MYOD1,MYOG,NQO1,NR4A1,PCNA,SLC7A11,SYK,TGFB1,TGFB2,TGFB3,TNNC1,ZFP36	1411 (18)	turquoise	0.720477
AKT2		kinase	Activated	2.73	0.00271	ACTA2,BCL2L11,BUB1,Ccl2,CDKN1A,CEBPB,FOXO1,GSR,IL6,ITGB1,MTSS1,MYOG,NQO1,PALLD,PPARG,SEMA6D,SPRY1,TGFB1,TIMP1	1589 (21)	blue	0.700471
eflornithine		chemical drug	Activated	2.724	3.38e-05	CCNE2,CDK1,CDK2,CDKN1A,DHFR,FN1,ITGB3,LGALS3,LGALS3BP,MAD2L1,ORC1,PCNA,PLK1,PSAP,RB1,SERPINE1,SHC1,TGM2,TYMS	1871 (18)	N/A	N/A
PRKCQ		kinase	Activated	2.723	0.0305	CCND1,CD44,CDKN1A,EZR,GATA3,IL6,ITGB1,MMP2,MYOG,RB1,STAT3		N/A	N/A
triclosan		chemical drug	Activated	2.714	7.22e-07	ACTA2,AREG,COL1A1,FOS,HMOX1,IL6,JUN,MECP2,NCF2,NQO1,PLAU,TIMP1	1921 (21)	N/A	N/A
monobutyl phthalate		chemical toxicant	Activated	2.714	0.0305	BCL9L,COL11A1,GK5,Hnrnpa1,NUMB,PIK3C2A,POSTN,RALGAPA1,SNRPA1,Snrpe,SRSF3		N/A	N/A
E2F6		transcription regulator	Activated	2.706	1.43e-08	APAF1,BRCA1,CAMTA2,CCNE1,CDC45,CDC6,CDC7,CHEK2,DCTN4,DDX11,DHFR,E2F1,E2F2,EIF4EBP1,GINS2,GMNN,LIG1,MCM2,MCM3,MCM5,PCLAF,POLA2,RAD51,RAD51AP1,RBBP8,RFC4,RPA2,SERPINE1,UNG,WDR36	941 (12)	blue	0.883257
OMA1		peptidase	Inhibited	-3.053	0.00708	ACADVL,ASNS,ATF5,CTH,FASN,GSTO1,LONP1,MTHFD1L,MTHFD2,PPARGC1B,SCD,SHMT2,SLC25A39	747 (7)	turquoise	0.814416
PRDM16		transcription regulator	Activated	2.704	0.0109	ADAM12,Ccl2,CCN1,CDKN1A,DCN,DIO2,GPX3,HGF,IFIT2,LOX,MYH7,MYOD1,MYOG,SERPINE1,SLIT2		N/A	N/A
STAT5A	-0.736	transcription regulator	Activated	2.703	9.97e-07	ALDH3A1,AXIN2,BAX,BCL6,CASP3,Ccl2,CCND1,CCNE1,CDC25C,CDC7,CDK6,CDKN1A,CEBPB,CEMIP,CISH,CYP1B1,CYP2J2,DUSP5,EGLN3,EPAS1,EZH2,FABP4,FASN,FKBP14,FOS,FOXQ1,GADD45A,GASK1B,GCHFR,HOXA13,ID1,ID2,Ifitm1,IFITM2,IL6,IL6R,IL6ST,IRF1,KLF10,KLRB1,KRT80,KSR1,LAMB3,LEF1,MAF,MAL2,MAP1LC3A,MYH7,NR4A2,OLR1,PPARG,PRDM1,Prl2c2 (includes others),RIN2,RORA,RPA1,RUNX2,SETBP1,SLC2A1,SLC2A10,SLC7A7,SOCS2,SOCS3,STAT5A,STA…	1604 (19)	blue	0.944268
tetrabromobisphenol A		chemical toxicant	Activated	2.694	2.6e-11	CCL11,CCN2,CEBPB,COL12A1,COL1A1,COL1A2,COL5A1,COL6A1,IL13RA2,ITGA1,ITGA3,ITGB3,ITGB6,JUN,LOX,LTBP1,PDGFB,SMAD6,SMAD7,SNAI1,TGFB1,TGFB2,TGFB3,TGFBR2,TGIF1,THBS1,THBS2,TIMP1,TIMP2,TIMP3,VEGFA	1534 (21)	N/A	N/A
IHH		enzyme	Activated	2.693	2.4e-05	ALDH1A1,ALPL,Ccl2,CCND1,CD163,CHST11,COL10A1,COL11A1,COL2A1,DLX1,EDIL3,EN1,EREG,FGFR2,FGFR3,FZD1,HSD17B7,IL6,LPAR4,MET,Nrg1,POSTN,PTCH1,PTGFR,RUNX2,SHOX2,SKA1,SLC26A2,SPP1,TMEM169,TNFRSF11B,VEGFA		yellow	0.691022
NFYC		transcription regulator	Activated	2.692	8.45e-11	ACTC1,CCNB1,CCNB2,CDCA8,CKM,COL1A1,COL1A2,COL5A3,FGFR2,LMOD3,LPIN1,MYBPC1,MYBPH,MYH3,MYH8,MYL1,MYL11,PDGFRB,PGM3,PTTG1,PYGM,RFC3,RHOB,SGK1,SHOX2,SRL,TNNC1,TNNT3,TYMS,UNC45B,YBX3	559 (8)	yellow	0.770038
uric acid		chemical - endogenous mammalian	Activated	2.682	2.06e-06	AREG,BIRC5,BRCA1,Ccl2,CCN1,CCN2,CDCA8,CDK2,CXCL2,E2F1,ESPL1,H2AX,HMOX1,IFIT2,IL6,ITGB3,KIF1A,KLRB1,LIG1,MCM6,MDC1,NFKBIE,NOX4,PARP1,PARP2,PRIM1,PRIM2,PRKDC,PTGS2,PTTG1,RAD50,RAD51,RAF1,RFC3,RFC4,TACC2,TGFB1,TP53,TTK,TYMS,VCAM1,XRCC1	1392 (18)	N/A	N/A
sesaminol		chemical - endogenous non-mammalian	Activated	2.673	0.00652	CKM,DIO2,MYBPC1,MYH4,MYH7,MYL11,MYLK2,MYO1B,MYO1D,MYOD1,MYOM2,TNNI2,TNNI3,Tpm2		N/A	N/A
BMS-690514		chemical drug	Activated	2.668	2.27e-06	BAG2,BCL2L11,BRCA1,CCNB1,CCND1,CDK1,DNAJC9,HSPE1,HSPH1,MCM10,MCM3,MCM4,MCM5,MCM6,MCM7,PCNA,PPARG	1448 (10)	N/A	N/A
D-fructose		chemical - endogenous mammalian	Activated	2.659	6.82e-05	ACACA,ACTA2,Ccl2,Ccl7,COL1A1,CXCL2,FABP4,FASN,FN1,HP,IL6,MMP2,PPARG,SCD,TGFB1,THBS1,TIMP1,TIMP3,TXN2	1729 (19)	N/A	N/A
tacrolimus		chemical drug	Activated	2.651	1.24e-11	ABCD3,ABLIM1,ADAM19,ANGPT1,AREG,ATP2B4,BAX,BCL2L11,CASP3,Ccl2,CCND1,CD200,CD74,CISH,CKM,COL10A1,COL1A1,COL2A1,CXCL2,DOCK9,DPYSL3,DUSP4,EDN1,EGR1,ENC1,F5,FABP4,FAM110A,FLNA,FN1,FOS,GNPDA1,HELLS,HSPD1,ID1,ID3,IGFBP4,INS,ITGB7,JUN,JUNB,Larp1b,LBH,LBR,MAF,MYH4,MYH7,MYMK,MYOG,NFATC1,NFKBIA,NME1,NPTX1,NR4A1,NRP1,NT5E,OSBPL3,PA2G4,PASK,PDE3B,PDLIM4,PENK,PRICKLE1,PRKACB,PRNP,PTGS2,PTPRF,RRP12,RUNX2,SAMHD…	1524 (18)	N/A	N/A
forskolin		chemical toxicant	Activated	2.647	8.2e-27	ACOX1,ACTA2,ACTB,ACTG2,ACTN1,ADAMTS1,ADAMTS16,ADAMTS4,ADGRA1,ADGRG1,ADORA2A,ADSL,AKAP12,AKAP13,AKR1B10,ALDH3A1,ALPL,AQP5,ARC,AREG,ARHGAP1,ARHGEF5,ARL4C,ARL6IP5,ATP6AP2,ATP6V0D1,ATP6V1G1,AXIN2,AXL,B4GALT1,BAG3,BAMBI,BAX,BCL2L11,BDNF,BID,BIRC5,BTG2,CAMP,CAP2,CASP3,CCK,CCL11,Ccl9,CCN2,CCNB1,CCNB2,CCND1,CD163,CD200,CD44,CDK14,CDKN1A,CDKN3,CEBPB,CEBPD,CHRNA1,CLU,CNN1,CNP,COL10A1,COL18A1,COL1A1,COL1A2,…	1338 (19)	N/A	N/A
C4BP		complex	Activated	2.646	1.76e-05	CYP51A1,FDFT1,HMGCR,HMGCS1,IDI1,MSMO1,MVD	855 (7)	N/A	N/A
MESP2		transcription regulator	Activated	2.646	0.00394	FOXC1,FOXC2,GATA4,LMO4,PAX3,SNAI1,SNAI2,ZEB2		N/A	N/A
7-(4-fluorobenzylamino)-1,3,4,8-tetrahydropyrrolo[4,3,2-de]quinolin-8(1H)-one		chemical reagent	Activated	2.646	0.000465	CCND1,CDC25C,CDK1,CDK2,CDK6,CHEK2,E2F1	1226 (7)	N/A	N/A
EDNRA	0.713	transmembrane receptor	Activated	2.63	0.000907	COL1A1,FOS,MMP2,PTGS1,PTGS2,TGFB1,TIMP1,TIMP2	1348 (18)	turquoise	0.951304
palbociclib		chemical drug	Activated	2.624	1.31e-07	ANGPT1,CCND1,CDK6,CDKN1A,CENPF,CLSPN,DUSP1,E2F1,EGR1,EGR3,FOXM1,GADD45A,GADD45B,ID2,IL6,IL6ST,IRF5,IRS2,JUN,JUNB,KIF11,KLF10,MKI67,NCAPG,NR4A2,OLR1,RHOB,RIGI,SOCS3,TAP2,TAPBP,TIMP2,TK1,TP53,UBE2C,UBE2T,ZFP36	1640 (21)	N/A	N/A
MESP1		transcription regulator	Activated	2.611	0.00773	FOXC1,FOXC2,GATA4,PRICKLE1,SNAI1,SNAI2,ZEB2		N/A	N/A
DYRK1A		kinase	Activated	2.61	3.29e-08	CCNB1,CCND1,CDC25C,CDC6,CDK1,CDKN1A,DLG4,E2F1,E2F8,IRS1,KNTC1,MCM3,MCM4,MYBL2,SERPINE1,UBE2C	1783 (26)	salmon	0.841114
COP1		enzyme	Activated	2.605	0.000298	ACACA,CDKN1A,CEBPB,CISH,CYP26B1,EGR3,ETV4,FOS,GFRA1,GREB1,HR,IFI16,Ifitm1,IGFBP4,ITPK1,KRT13,MYB,NHERF1,OLFML3,P2RY2,RARA,RET,SLC26A2,SLC39A6,SLFN12L	1642 (19)	turquoise	0.781571
RGS4	3.011	enzyme	Activated	2.6	0.00832	ADAMTSL5,CDH23,CPLX2,EIF5A2,FBLIM1,GFOD1,HEATR5B,HJURP,ID4,INPP5J,MBNL1,MYH7,NDST4,NR4A2,NTNG1,PAPPA,PAQR8,POSTN,RTL9,SCN7A,SLC35A5,SPP1,TFRC,UGCG,VDR	770 (12)	turquoise	0.978709
Srebp		group	Activated	2.596	5.76e-07	ACLY,ACSL1,ACSS2,CDKN1A,FASN,FOS,HMGCR,IDH1,IDI1,LDLR,NPC1,PGD,PPARG,UCP2	1358 (10)	N/A	N/A
BMPR2	0.982	kinase	Activated	2.587	2.79e-07	ANK3,Ccl9,CLIC4,EDEM1,EFNB1,EFNB2,FN1,GATA6,GTSE1,ID1,ID2,INHBA,JAG2,JUP,MAP1B,PRKAA1,PRNP,PTX3,RUNX2,SEMA3C,SNAI1,SPP1,TFDP1,TNFRSF11B,UBE2J1,VCAM1	1571 (23)	turquoise	0.983698
HSPA5		enzyme	Activated	2.582	4.32e-05	ACADVL,ACLY,BAX,BIRC5,CASP3,CHP1,CHST15,CLU,COL12A1,COL1A2,EIF2AK3,FASN,FSTL1,GADD45A,GATA4,HDAC9,IDI1,IL6,LRP1,MAP1LC3B,MBP,NQO1,SCD,SLC7A5,SMIM14,SPTBN2,TM4SF1,TNFAIP3,UPP1,XBP1	1540 (21)	lightyellow	0.79006
CBX1	-0.287	transcription regulator	Activated	2.58	0.00129	BIRC5,CDKN1A,CKM,E2F1,IFIT2,ITGA7,MYOG,PROS1,TP53	1469 (15)	blue	0.896922
RAB2A		enzyme	Activated	2.58	0.0161	ACLY,ACSL1,CYP51A1,FABP4,FABP5,FASN,PPARG		green	0.95241
P38 MAPK		group	Activated	2.579	1.91e-14	ANGPT1,ANK1,AQP5,ASS1,BAX,BDNF,BGN,BIRC5,CAV1,CCK,CCL11,Ccl2,CCN2,CCND1,CCNE1,CCNF,CD44,CD82,CDKN1A,CEBPB,CEBPD,CXCL2,CXCL6,CYP1A1,DIO2,DUOX2,DUSP1,EDN1,EGR1,EGR2,ELK1,FABP4,FBXO32,FGF2,FLNA,FN1,FOS,FST,GDI1,GOLGA2,HAS2,HMOX1,HP,ID3,IER3,IGFBP5,IL6,INHBA,IRF6,ITGB3,JAM2,JUN,JUNB,KDELR1,KDELR3,KLF4,KLF5,LDB3,MAP4,MMP2,MSH2,MYBPH,MYH3,MYL11,MYOG,Nedd4,Nes,NFATC1,NOTCH3,NR4A1,NR4A3,PCNA,PLA2G4A,PLAU…	1538 (16)	N/A	N/A
miR-466m-3p (and other miRNAs w/seed ACAUACA)		mature microRNA	Activated	2.574	0.00803	ANKLE1,ANKRD1,ARL14EPL,ARL6IP6,AURKB,CCN4,CCNB2,CDK5R1,CXCL2,DHRS9,DIMT1,DMRT2,EME1,ETFBKMT,GTSE1,JPH1,KATNBL1,LURAP1L,MAX,MIS18A,MLLT11,NMRK1,Podxl,PRKCD,Ptma (includes others),QTRT2,RASL11A,RBM41,RNF19B,Serpinb1b,SKA2,SPN,SPP1,TJP1,TMEM266		N/A	N/A
UBE2I		enzyme	Activated	2.563	0.0305	CCND1,CEBPD,CYP11B1,IRF1,MYLIP,PML,PPARG,SGK1,SLC2A1,SOX9,XBP1		yellow	0.86816
NORAD		other	Activated	2.558	4.99e-08	CCN1,CCN2,CHST11,COL4A1,COL4A2,COL5A1,COL6A2,FSTL3,GADD45B,ID3,IGFBP4,JUN,JUNB,LMCD1,RHOB,SDC1,SEC14L2,SGK1,SMAD6,SMTN,TAGLN,THBS1	753 (10)	green	0.981872
AGT		growth factor	Activated	2.558	9.2e-48	ACAT2,ACTA2,ACTB,ACTC1,ADAM12,ADAMTS2,ADAMTS4,ADAMTS5,ADD3,ADH1C,ADORA2B,AEBP1,ALDH1A3,ALOX5,ANGPT1,ANGPTL2,ANK3,ANO1,ANXA3,APLN,AREG,ARFGAP1,ARHGEF12,ASPM,ATF7,ATP1A1,ATP2A2,ATP6AP2,BACH1,BAX,BDKRB2,BDNF,BGN,Bhlhe41,BMAL1,BMP1,BOK,BRCA1,BUB1,C1QTNF1,C1QTNF6,Calm1 (includes others),CASP3,CAT,CAV1,CCBE1,CCDC80,Ccl2,Ccl7,Ccl9,CCN2,CCN4,CCNB1,CCNB2,CCND1,CCNE1,CCNE2,CCNF,CD44,CDC20,CDK1,CDK2,CDKN1A,…	2137 (20)	green	0.937774
SNAI2	1.564	transcription regulator	Activated	2.543	8.08e-07	ANKRD1,AXL,BCL2L11,BRCA1,BRCA2,CCN1,CCN2,CCND1,CD44,CDH15,CDKN1A,COL1A1,COL2A1,DUSP6,ECM1,EGR2,FN1,HES6,ID4,ITGA3,ITGB1,JUP,KAT2B,MEF2A,MMP14,MYBPH,MYH3,MYH7,MYOD1,MYOG,OLR1,RUNX2,SNAI2,SOX9,SP7,STAT3,TAGLN,TNNC1,TNNT2,TP63,TRPS1,VDR	1359 (27)	turquoise	0.975833
R-WIN 55,212		chemical reagent	Activated	2.539	7.38e-05	BAX,CASP3,CCND1,CCNE1,CDK2,CDK6,E2F1,E2F2,E2F4,IL6,RB1,TFDP1,TP53,VCAM1	1460 (18)	N/A	N/A
AGN194204		chemical drug	Activated	2.537	1.56e-28	ACAA2,ACAT2,Acot1,ADAM19,AHR,ANGPTL4,ARL4C,ASS1,ATP1A1,AURKA,BZW2,CA2,Ccl9,CCNA2,CCNB1,Cd24a,CDK1,CDKN1A,CDKN2C,CHKA,CLIC4,COL6A2,COTL1,CRABP2,Crip2,CRYBG1,CSRP1,CYP26B1,CYP51A1,DCN,DOCK8,DUSP1,EED,EMP1,EZH2,FABP4,FDFT1,FDPS,FDX1,Foxp1,GADD45A,GATA3,GGCT,GPRC5A,H2AX,H2AZ1,HK2,Hmgb3,Hmgn2 (includes others),HTRA3,IDI1,IFITM3,Igtp,IL12RB1,IL4R,IRF1,IRS2,ITGB7,KIF20A,KIF2C,KIF4A,KLF6,KRT80,LCTL,LDB3,…	1429 (17)	N/A	N/A
medroxyprogesterone acetate		chemical drug	Activated	2.536	7.04e-47	ACTG1,ADAMTS1,ADRB2,ALG2,ALG5,ALG9,ANLN,ARHGEF12,ARSA,ASPM,ASS1,AVPR1A,B4GALT1,BAX,BCL2L11,BDNF,BID,BIRC5,BMPR2,BRCA2,BRIP1,BTG2,BUB1,BUB1B,CAMK2A,CASP3,CAV1,CAV2,Ccl2,CCN1,CCNA2,CCNB1,CCNB2,CCND1,CCNE2,CD44,CDC20,CDC25B,CDC25C,CDC45,CDC6,CDK1,CDK2,CDK6,CDKN1A,CENPF,CKS2,COL11A1,COL4A4,COL5A1,COL5A2,CSF2RB,CTSB,CXXC4,CYP1A1,DCN,DEPDC1,DIAPH3,DLGAP5,E2F1,EDN1,ENAH,ENC1,ENHO,ENPP2,ERBB3,ESPL1,EZR,F…	2068 (23)	N/A	N/A
BAX	-0.391	transporter	Activated	2.534	1.08e-05	APAF1,BAX,BCL2L11,CASP3,CCNB1,CDC25C,CDK1,CDK2,CDKN1A,CTSB,CTSD,DNAJB2,EDEM1,Ifitm1,IFITM2,IFNAR2,IL15,IL6,JAK1,TGM2,TIMP1,XBP1	1510 (21)	blue	0.881469
HCAR2		G-protein coupled receptor	Activated	2.53	0.000129	AVEN,CCNE2,IL6,IQGAP3,KIF14,KIF20A,PLK1,PLK4,PTGS2,TRIM8	734 (12)	N/A	N/A
HOXD3		transcription regulator	Activated	2.53	0.000658	COL1A1,ITGB3,JUP,MMP2,SDC1,SERPINE1,TAGLN,TGFBI,TGM2,THBS1		N/A	N/A
GSK2816126		chemical drug	Activated	2.524	4.86e-09	ALPL,BIRC5,BZW2,Ccl2,CCNA2,CCNB1,CD200,CDCA3,CKS2,CTNNAL1,DLX3,DUOX2,FOXO6,FRZB,HEY1,HIVEP3,IL6,KCNMB4,KLF5,MUTYH,NOG,PCLAF,POLE,POLE3,RUNX2,SNAI1,SP7,SPARC,SPP1,TACC3,WNT10B	1170 (13)	N/A	N/A
MALAT1		other	Activated	2.517	0.0211	BAX,BCL2L11,BIRC5,Ccl2,COL10A1,EDN1,IL6,KRT16,LTBP3,PRR9,SNAI1,SNAI2,TP53,VEGFA		black	0.914964
fatty acid		chemical - endogenous mammalian	Activated	2.516	0.000574	ACACA,ACADL,ACOX1,AHR,BAX,CCK,Ccl2,CCN1,FABP4,FASN,HDAC4,HMOX1,IL6,IRS1,LDLR,LPIN2,LPL,MAPK12,MYOD1,MYOG,NFKBIA,NR4A1,NR4A2,NR4A3,PPA1,PPARG,PRKAA1,PTGS2,SCD,SERPINE1,SLC2A1,STK11,TFAM,UCP2,VCAM1	1323 (21)	N/A	N/A
MIAT		other	Activated	2.514	0.00889	ALPK2,CDC42BPA,CSRP2,DHRS9,EXT1,FMOD,JSRP1,PARD3,PRKCA,PSTPIP1,RYR1,SESN3,SLC8A1		N/A	N/A
let-7a-3p (and other miRNAs w/seed UAUACAA)		mature microRNA	Activated	2.51	0.00453	ASNSD1,ATAD5,C1QBP,CDK2AP2,CDKL3,CEP44,CKS2,CNTROB,DCAF6,DCUN1D4,EREG,FUT9,GULP1,HSPA14,IRX3,KIF22,LRR1,MEX3B,MRPL50,NASP,NRBF2,PECR,PRIM2,RAP1B,RPS16,SCX,SH3GL3,SLC25A5,SMC4,SOX9,TFRC,TGFBR3,TIPIN,TMEM128,TSFM		N/A	N/A
hydrogen peroxide		chemical - endogenous mammalian	Activated	2.509	5.86e-22	Abcb1b,ACAT2,ACTA2,AEBP1,AEN,ALOX5,Ank2,ANKRD1,APAF1,AURKA,AVPR1A,BAG4,BAX,BCL2L11,BIRC5,BRCA1,BRIP1,BTG2,BUB1,BUB1B,CASP3,CAT,CAV1,Ccl2,Ccl7,CCN2,CCNA2,CCNB1,CCND1,CCNF,CD63,CDC20,CDC25C,CDC34,CDC6,CDK1,CDK2,CDKN1A,CDKN2C,CKS1B,CLU,COL1A1,COL1A2,CRYAB,CTSB,CTSD,CXCL6,CYP1A1,CYP51A1,DDIAS,DHFR,DNMT1,DUSP1,DUSP10,DUSP2,DUSP4,DUSP8,DUT,E2F4,EDN1,EEF1B2,EGR1,ENC1,ENPP2,EPAS1,ETS2,EZH2,EZR,FASN,FBXO3…	1863 (20)	N/A	N/A
TBK1		kinase	Activated	2.498	0.0241	ACTA2,ATF7,BACH1,CDKN1A,CXCL2,EDN1,FGL2,IFI16,IFIH1,IFIT2,IFRD2,IL15,IL6,INHBA,PTGS2,RBL1,RGCC,RIGI,RILPL1,SH3BP5,SLC2A1,SLFN13,SNAI1,TLR2,TP53,TSC22D1,VEGFA		yellow	0.773544
KCNJ2		ion channel	Activated	2.496	3.98e-12	ADAMTS12,Ank2,APBA1,APC2,ARHGEF17,CCDC88C,CDC42BPA,CENPE,CHD3,CLASP1,CLIP1,CNTLN,COL11A1,COL12A1,COL2A1,COL5A3,DAAM2,DLC1,FAT1,FLNC,FOS,FYCO1,HIP1,KIF13A,KIF1A,KIF21B,KIF5C,MAP1A,MAP1B,MICAL3,MINK1,MTCL1,MYEF2,MYH9,MYO5A,MYOG,NAV1,NEFH,NIN,OBSCN,PCDH15,Pcnt,PROX1,SHROOM4,SMTN,SPECC1,SPTBN2,THSD7A,TNIK,TNKS,TTBK2,UTRN	61 (2)	black	0.889329
INSR		kinase	Activated	2.472	1.86e-19	ACAA2,ACADL,ACADVL,ACOT2,ACSL1,ACSL4,ACTA2,ALAD,ALDH1A1,ALPL,ANKRD1,AQP1,AREG,ARL4A,ATP1A1,ATP2A2,ATP5MC3,ATP5PO,BIRC5,Calm1 (includes others),Ccl2,Ccl7,CCN2,CCND1,CDC45,CDC6,CDK1,CDKN1A,CDKN2C,CKM,COL6A3,CORO2B,CRABP2,CRY1,CTSB,CTSV,CYC1,CYP1B1,CYP51A1,DCTN4,DEK,DLX1,DUSP1,ECHS1,EDN1,EGR1,EGR2,EREG,FABP4,FASN,FDFT1,FDPS,FEN1,FH,FHL2,FLNC,FOS,FOXC2,FTO,GADD45A,GAS1,GATA4,GATA6,GCH1,GEMIN2,GOT2,GS…	1620 (21)	black	0.793706
isoprenaline		chemical drug	Activated	2.462	0.0081	ABLIM1,ACTA2,CAT,CCK,CCN2,EPHX2,FOS,HBA1/HBA2,KLF5,MAP1LC3B,NR4A1,NR4A2,NR4A3,PLK2,SLC2A1,TGFB1	1336 (17)	N/A	N/A
volasertib		chemical drug	Activated	2.453	2.87e-09	CASP3,CBL,CDC25C,CDC7,EXO1,FANCD2,FEN1,GADD45A,HELLS,KIF23,MCM2,MDC1,MELK,NCAPG2,POLA1,TOP2A,UNG	1488 (15)	N/A	N/A
DBI		other	Activated	2.449	0.00773	ACSS2,ELOVL6,FASN,HMGCR,LSS,PPARG,SQLE	1505 (16)	red	0.664186
PDCD5		other	Activated	2.449	0.00623	ATP2A2,CCN2,DRAM1,POSTN,SERPINE1,THBS2	1564 (20)	yellow	0.913755
ethidium		chemical drug	Activated	2.449	1.85e-06	CCN1,CCN2,CCNB2,CCND1,CCNE1,CCNE2,PCNA,PLAU,PRC1,SERPINE1,TIMP1,TIMP2	1595 (19)	N/A	N/A
MIEF2		other	Activated	2.443	0.0036	ACACA,FASN,HMGCR,HMGCS1,SCD,TJP1	1234 (12)	blue	0.662859
POGLUT3		enzyme	Activated	2.443	0.0411	EDEM1,EIF2AK3,MAP1LC3B,VEGFA,XBP1,ZEB2		darkgrey	0.8732
LACTB	0.471	peptidase	Inhibited	-2.953	1.44e-09	ALDH1A1,BDNF,CCN2,CD44,CDH6,DPYSL3,EDIL3,FN1,IL6,INHBA,LAMC2,LOXL2,PMEPA1,SERPINE1,SERPINE2,SNAI2,TGFBI,TGM2,THBS1,TNFRSF11B		green	0.863018
dimethyl n-oxalyl-glycine		chemical reagent	Activated	2.439	4.22e-14	ACTA2,AKAP12,ANGPTL4,ANKZF1,APAF1,ASPH,BCL11B,BRWD3,CAV1,CCN1,CCN2,CCND1,CEMIP,COL1A1,CSRP2,CTPS1,EFNA3,EGLN1,EGLN3,EIF4EBP1,ENO2,EPAS1,FAM117B,FAM162A,FOS,FYN,GYS1,HERC3,HK2,HOXA13,IGFBP5,IKBIP,JUN,KDM5B,LOX,LOXL2,MAP3K8,MAP7D2,MET,MIX23,NDRG1,NFIL3,OLFML2A,P4HA2,PDGFRL,PFKFB3,PFKFB4,PFKP,PHLDA1,PLOD2,PPME1,PPP2R5B,PRKCA,PRRX1,RET,RGS4,RGS5,RIOK3,RNASE4,RNF122,RORA,RRAGD,RTL8C,SAP30,SERPINE1,SH2…	1646 (21)	N/A	N/A
VGLL3	0.61	other	Activated	2.439	3.44e-05	AMOTL2,ANKRD1,CCN2,COL12A1,COL1A1,COL1A2,GADD45B,LATS2,SNAI2,SOX9,SPP1,THBS1		turquoise	0.995309
tunicamycin		chemical - endogenous non-mammalian	Activated	2.436	3.77e-12	Abcb1b,ACACA,ACOX1,ACTA2,ADAM10,Arf2,ARFGAP1,ARFGAP3,ASNS,ATF5,ATP2A2,AXL,BAX,CAD,Ccl2,CCND1,CDKN1A,CEBPB,CEBPD,COL2A1,COL6A1,CREB3L2,CXCL2,DNAJC3,E2F1,EDEM1,EGR1,EIF2AK3,EIF4EBP1,ERBB3,FASN,FN1,GADD45A,GADD45B,GOLGA3,GPT2,HDLBP,HMOX1,HSPA9,ICA1,IFRD1,IL6,INS,KLF4,LONP1,LPIN1,LRP6,MFSD2A,MTHFR,MVD,NDRG1,NFATC1,NFIL3,NFKBIA,Nrg1,P3H1,PCK2,PCNA,PDGFRB,PHLDA1,PHLPP1,PIGA,PPARG,PRNP,PTGS2,RAB33B,RAB6…	1630 (23)	N/A	N/A
CP-55940		chemical reagent	Activated	2.433	0.0305	ACTB,BTG2,CCNE1,GADD45A,GRK5,HTR2A,JUN,JUNB,NFKBIA,TNFAIP3,XRCC5		N/A	N/A
olanzapine		chemical drug	Activated	2.431	5.05e-06	ACACA,ANGPTL2,AOX1,BDNF,COL1A2,CTRB2,DBP,FGFR2,FOS,HBA1/HBA2,HDAC5,HMGCR,HMGCS1,HMOX1,IGFBP2,INS,KCNMB4,KLHL41,LDLR,MCHR1,MTR,NAALADL1,NR4A1,NR4A2,NR4A3,PLA2G4A,PYGM,RGS2,SC5D,SLC24A3,SPRY2,THBD,TIMELESS,YBX3	1524 (22)	N/A	N/A
rhodamine 6G		chemical toxicant	Activated	2.429	0.000336	CCNB2,CCND1,CCNE1,CCNE2,PCNA,PRC1		N/A	N/A
CCNC		other	Activated	2.429	0.0198	ACACA,FABP4,FASN,LPL,NOTCH1,PPARG,SCD,TYMS,VCAM1		purple	0.662805
EN1	0.567	transcription regulator	Activated	2.425	0.0411	ACTA2,ALDH1A1,CCND1,COL1A1,COL1A2,TUBB3		turquoise	0.96215
SDC3	2.166	other	Activated	2.425	0.000873	ALPL,AXIN2,COL1A1,FZD1,MYOG,RUNX2	569 (7)	turquoise	0.99285
ARHGAP5		enzyme	Activated	2.425	0.000873	ACTA2,CCN2,COL1A1,COL6A1,FN1,LOX	1505 (14)	brown	0.975861
NEDD4		enzyme	Activated	2.412	0.022	CAT,CDKN1A,DUSP6,ERBB3,FN1,SPRY2,TP53		turquoise	0.947921
RGCC	1.424	other	Activated	2.411	0.022	ACTA2,FASN,FN1,SCD,SNAI1,SNAI2		turquoise	0.984587
SPARC	0.62	other	Activated	2.405	3.07e-14	ABCC4,ACOT2,APH1B,BARD1,BLM,BRCA1,BRCA2,BRIP1,CDYL,CEBPD,CHAF1A,CHAF1B,COL1A1,COL1A2,CYP1A1,FANCB,FN1,FOXQ1,HAT1,IFIT2,IL6,JAK2,LEF1,LRP8,MAP2,MBD4,MCM6,MID2,MMP2,MPZL1,MSH2,NDRG1,NIPAL1,NOTCH1,P2RY2,PLET1,POLE,POLE2,PPIH,RFC4,RRM1,SERPINE1,SLC7A11,SNAI1,SNAI2,SOX9,SPARC,STAT3,SYDE2,TBX2,TBX3,TGFB1,TMEM45A,TOPBP1,TRIM2,ZCCHC8	1659 (21)	turquoise	0.970772
MFAP5	1.535	other	Activated	2.403	5.75e-09	APLN,BAIAP2L2,CYS1,DUSP1,ECM1,ERBB3,ESPL1,FBXO2,FBXO5,GPX3,HSPE1,ITGA7,ITGB3,KIF11,KIF4A,MFAP2,MKI67,MRAS,MYLIP,PPIH,RAD51AP1,SDF2L1,SPON2,SPP1,TFPI,TNN,UBE2C		turquoise	0.967156
ghrelin		biologic drug	Activated	2.4	0.0161	ACACA,EGR1,FASN,FOS,IL6,SCD,TNFRSF11B		N/A	N/A
BACE1		peptidase	Inhibited	-2.872	6.31e-05	CAV1,CLU,CTSB,CTSD,CTSV,DLG4,FOS,IGFBP4,IGFBP7,JUN,JUNB,LAMP2,LRP4,MAP1LC3B,MBP,NT5E,SPARC,TIMP3	1458 (21)	turquoise	0.725884
miR-200a-5p (and other miRNAs w/seed AUCUUAC)		mature microRNA	Activated	2.4	0.00464	ACTR6,ASNSD1,CAVIN2,CCDC102A,CDC45,CKS2,CTSV,EZH2,GFOD1,HINT1,LSM6,NDFIP1,PIGA,PLPP3,PPIH,PRR9,RAD54B,SRSF7,SUZ12,Zfp472,ZNF367		N/A	N/A
BMX		kinase	Activated	2.4	0.0152	ENO2,FOS,IL6,MMP2,TIMP1,TNFRSF1B		N/A	N/A
FGF10		growth factor	Activated	2.387	4.03e-06	ANXA3,CEBPB,CTSB,CYP1B1,CYP51A1,FGFR2,LDLR,LFNG,LMO7,LSS,MMP14,MYH6,MYH7,NUMB,PTGS2,S100A13,SCD,SNAI1,SOX9,SPRY2,TGFB1,TIMP3,TMEM123	1593 (17)	turquoise	0.789804
GW3965		chemical reagent	Activated	2.385	7.96e-09	ABHD5,ADRA2A,CAV1,Ccl2,Ccl7,CCNA2,CCNB1,CENPF,CHEK2,CYTH1,DHRS9,DUSP1,EDNRA,FABP5,FAM3C,FASN,FDPS,FOXM1,GNG2,IER3,IL6,KIF23,LDLR,LPIN1,LPL,MELK,MERTK,MVD,MYLIP,NFKBIA,PCYT2,PRKAR2B,PRKG2,PTGS2,RAD51,RARA,SC5D,SCD,SKP2,SOCS3,SYN1,Tcf7,TOP2A,TRIB1,UGCG,UHRF1,VEGFA	1422 (23)	N/A	N/A
TAC4		other	Activated	2.377	0.0152	IL6,MMP14,MMP2,PRDM1,TNFSF15,XBP1		N/A	N/A
AKT inhibitor VIII		chemical reagent	Activated	2.377	0.038	BAX,BCL2L11,CEBPB,GZMH,HAS2,IL6,KLF2,MMP2,PARP1,S1PR1,SRD5A1,TFAM		N/A	N/A
Irgm1	0.334	enzyme	Activated	2.367	7.48e-07	Apol10a (includes others),Apol9a/Apol9b,AURKB,BUB1,Ccl2,CCNA2,CCNB1,CCNB2,CDCA3,CGAS,CRYBG1,DTL,GINS1,HERC6,ID2,ID3,IFI16,IFIH1,IFIT2,IFITM3,IL6,IRF1,KIF20A,MKI67,MLKL,NCAPG,NEK2,NUPR1,RIGI,SAMHD1,SELP,SPAG5,STIL,TK1,TLR2,UBE2C	1331 (18)	turquoise	0.965218
MRTFA	0.443	transcription regulator	Activated	2.361	1.51e-12	ABLIM1,ACTA2,ACTB,ACTC1,ACTG1,ACTG2,ALCAM,AMOTL2,ANKRD1,ANLN,CAMP,CAVIN2,CCN1,CCN2,CD44,CDC42BPA,CDC42EP2,CLDN15,CNN1,CNN2,COL1A1,COL5A2,COL6A3,CXCL6,DDAH1,DHCR24,DIAPH3,EDN1,EGR1,EGR2,EGR3,EPHA7,ETV6,EZR,FIBIN,FLNA,FN1,FOS,G0S2,GADD45A,GAS1,GAS2,ID1,Ifitm1,ITGA11,ITGA6,ITGB1,LIMK1,LOX,LOXL1,LOXL2,MAFK,MAP2,Mcpt8,MYH9,MYL9,NEO1,NREP,OSCP1,PDGFRA,Ppbp,PTGS2,S1PR1,SELP,SEMA3D,SERINC3,SERPINB2,SERPI…	1518 (22)	turquoise	0.985115
CaMKII		complex	Activated	2.36	0.000337	BDNF,CD44,COL2A1,FOS,HAS2,HTR2A,IRF1,SLC8A1,SOX9,SYNGAP1,TP53	1238 (17)	N/A	N/A
11,12-epoxyeicosatrienoic acid		chemical - endogenous mammalian	Activated	2.359	0.00304	CD44,CD82,DUSP1,EPHX2,FABP4,NFKBIA,NME1,PPARG,VCAM1	1603 (23)	N/A	N/A
FASN	0.437	enzyme	Activated	2.359	1.75e-05	ACACA,ACLY,ACOX1,ACTA2,AJUBA,ALOX5,AMOTL2,CAV1,DHCR24,ELOVL6,ETV4,FABP4,FASN,FOXO1,IL6,LPL,LRRK2,MET,MRAS,PRKAR2B,PTGS2,SCD,SFRP2,SKP2,SLC7A11,ZIC1	1603 (23)	turquoise	0.978281
HSPA9	-0.485	other	Activated	2.354	0.011	CDKN1A,CRABP2,FN1,FOXO1,HSPA9,KRT14,MMP2,NAV2,NEDD9,RET,TIMP1,TIMP2,TP53		blue	0.987999
ACE2		peptidase	Inhibited	-2.762	0.00138	ACTA2,CASP3,Ccl2,Ccl7,CCN2,CXCL2,FN1,IL6,MMP2,NOX4,PTGS1,PTGS2,SERPINE1,SMAD7,SMURF2	1303 (15)	N/A	N/A
PAF1		other	Activated	2.35	0.00901	ARL4A,BAMBI,IFITM3,KLF4,LRRN3,PLAUR,RIGI,SDC4,SERPINE1,SERTAD1,SOX9,TENT5A,ZC3HAV1,ZFP36,ZNFX1		cyan	0.851169
CREB1		transcription regulator	Activated	2.346	8.55e-20	ADGRA1,ADORA2A,AK4,AKAP13,ANGPTL2,ARC,ATF5,ATP1A1,ATP2B4,ATP6V0D1,AURKA,BAG3,BDNF,BIRC5,BTG2,CA10,CAMK1D,CCK,CCN1,CCNA2,CCNB1,CCNB2,CCND1,CDA,CDCA8,CDH11,CDK14,CDK19,CDKN1A,CEBPB,CEBPD,CHRNA1,CLMP,CNN1,COCH,COL24A1,CRIM1,CSRP2,CXCL2,CYP51A1,DIO2,DOK4,DUSP1,ECM1,EDIL3,EDN1,EGR1,EGR2,EHD4,ERC2,ETV6,FASN,FGFR2,FGL2,FN1,FOS,FOXO3,GABARAP,GADD45A,GADD45B,GDF11,GFRA1,GLA,HAS2,HMGCR,HMGCS1,HMOX1,HTR2A,I…	1616 (21)	black	0.850725
isobutylmethylxanthine		chemical toxicant	Activated	2.334	2.23e-17	ACLY,ACOX1,ACSL1,ACSL3,ACSL4,AEBP1,ALDH3B1,ANGPTL4,APLN,AREG,BDNF,BMPR2,CAV1,CAV2,CCK,Ccl2,CCN2,CCND1,CCNE1,CCNE2,CD34,CD44,CDK2,CDKN1A,CEBPB,CEBPD,COL10A1,COL1A1,COL1A2,COL5A1,COL6A1,Cox7c,CRABP2,DHFR,DHRS3,E2F4,EGR1,EGR2,ELOVL6,ENC1,FABP4,FN1,FOS,Gk,HSD17B7,IDH1,IFIT2,IL13RA2,INHBA,ITGA1,ITGA3,ITGB3,JUN,JUNB,KLF4,LPL,MAPK3,MERTK,MMP2,Mt1,Mt2,NOTCH1,NOTCH3,PCNA,PDE3B,PDGFRA,PDGFRB,PPARG,PTGFRN,P…	1726 (18)	N/A	N/A
DT-061		chemical reagent	Activated	2.333	0.00304	BAX,CAD,DKC1,FASN,HSPD1,NME1,PPAT,RPL27,RPS19	1196 (7)	N/A	N/A
soy isoflavones		chemical drug	Activated	2.333	0.00625	APAF1,BAX,CCNB2,CCNG1,CHEK2,E2F4,HUS1,MKI67,PTGS2		N/A	N/A
METTL4		enzyme	Activated	2.333	2.6e-06	ADAM12,COL5A1,EFEMP2,ENO2,LOX,LOXL2,PLOD2,SLC6A8,TGFBI		turquoise	0.718911
rottlerin		chemical drug	Activated	2.328	8.24e-05	AQP1,ATP6AP2,BAX,BIRC5,Ccl2,CCND1,CDK1,CDK6,CDKN1A,COL1A1,DNMT1,HMOX1,ITGB1,JUN,LPL,MMP2,PCNA,PDGFB,PLD1,PLSCR1,PRKCD,PTGS2,RGS2,TJP1,TJP2,VCAM1,ZFP36	899 (12)	N/A	N/A
MFAP4		other	Activated	2.323	0.0036	COL1A1,FN1,NFKBIA,SERPINE1,SMAD2,TGFB1	539 (7)	N/A	N/A
chloropromazine		chemical drug	Activated	2.314	4.99e-08	ACAT2,FDFT1,FDPS,FNDC4,FOS,HMGCR,HMGCS1,IDI1,LDLR,LSS,MSMO1,MVK,NR4A1,NR4A2,NR4A3,PLCB1,RDH11,SC5D,SCD,SQLE,TAGLN,WIPI1	1224 (22)	N/A	N/A
GSN	0.326	other	Activated	2.294	0.00157	ACTA2,COL1A1,COL2A1,FN1,MMP2,PLAU,PLAUR,POSTN,SOX9,TGFB1	1335 (19)	turquoise	0.976937
miR-673-5p (and other miRNAs w/seed UCACAGC)		mature microRNA	Activated	2.294	0.000557	Anp32b,AP1S3,ARHGAP19,ASPH,ATP6V0E2,Bhlhe41,BTG2,CCDC86,CCN4,CD99L2,CDYL,CENPW,CHKA,CWF19L1,DCUN1D4,DIPK1A,DPYD,EGR2,EMILIN2,ETFBKMT,FAM117B,FZD4,GATA3,GCSH,GREM2,HAT1,HMGN1,HOXC11,HSPA9,ID4,Ifitm10,LIMK2,NAP1L2,NSL1,PPIF,PTGIR,RASL11B,RIT1,SESN3,SLC7A5,TDRKH,TIMM44,TNFRSF19,Tnfrsf22/Tnfrsf23,TXN2		N/A	N/A
PRMT1	-0.384	enzyme	Activated	2.293	0.025	ACTA2,AXIN2,CCL11,Ccl2,CCND1,CDKN1A,CEBPB,CNP,COL1A1,FN1,FOS,KLF4,LOXL1,MBP,MGLL,NKD1,PORCN,PPARG,SERPINE1,SLC45A3,SMAD7,SMURF2,SNAI1,SNAI2,ZEB2		blue	0.980491
ezetimibe		chemical drug	Activated	2.291	2.51e-05	ACADL,ACOX1,Ccl2,COL1A1,CYP51A1,FDFT1,FDPS,HMGCR,HMGCS1,IDI1,LDLR,MVD,MVK,NCF2,PMVK,PPARG,SCD	1075 (19)	N/A	N/A
TRPS1	0.463	transcription regulator	Activated	2.286	3.53e-12	ACSL1,ALPL,AURKB,BUB1,CCNA2,CCNB2,CDC20,CDC25C,CDK1,CENPF,ENPP1,FN1,FOXM1,GREB1,KIF11,MMP2,PHEX,Ptprd,PTTG1,RUNX2,SEMA6A,SERPING1,SNAI1,SNAI2,SP7,SPC25,TGFB2,TOP2A,TPX2,VDR	1557 (12)	turquoise	0.95578
TET2		enzyme	Activated	2.284	4.19e-11	ADORA2B,AFF3,AGAP1,AJUBA,AMACR,ANKRD1,APC2,APOBEC1,APOBR,BCL2L11,BMPR2,CA8,Ccl2,Ccl7,CCN2,CD34,CDKN2C,CHST11,CSF1R,CXCL6,E2F1,FDX1,FGL2,FN1,FOXC1,FZD6,GATA4,GRK5,H2AX,HMGCS1,ID1,IFI16,IFIT2,Ifitm1,IFITM3,IFNAR2,IL3RA,IL6,IL6R,IL6ST,JUN,KLF2,LEF1,LHFPL6,LXN,MAFF,MAP4K3,MTSS1,MYCL,MYH6,MYH7,NAV1,NIBAN1,NOTCH3,OSBPL3,P2RY2,PDGFRB,PXDC1,RND3,SCRIB,SEC24D,SH2B3,SLC20A1,SLC2A1,SLC6A8,SMAD7,SMARCD3,SQLE…	1233 (21)	turquoise	0.712958
RMRP		other	Activated	2.284	0.00049	ALPL,BAX,BTG2,CCNB2,CDKN1A,COL10A1,COL2A1,FMNL2,KLF4,RUNX2,SNRPA1,SOX9,TP53	1078 (20)	N/A	N/A
STAT5B	-0.405	transcription regulator	Activated	2.284	9.06e-05	Acot1,ACTC1,ADGRG1,AGPAT2,ANKRD1,ASAP1,ATP2A2,BAIAP2,BAX,BCL6,BMF,CA2,CASP3,CCDC141,CCND1,CCNE1,CD248,CD63,CDK6,CDKN1A,CIRBP,CISH,CORIN,CYP26B1,DUSP1,FOS,G0S2,GABARAPL1,GADD45A,GADD45B,GCNT2,GLUL,Gsta4,Ifitm1,IFITM2,IFITM3,IL6,IRF1,JUN,KLF9,KRT19,KSR1,LDHB,LMAN1L,Ly6a (includes others),MAF,ME1,MPC2,MTMR11,MYH6,MYH7,MYL1,MYL4,NIPAL1,NNMT,NOX4,NQO1,NR4A2,NT5E,NUCB1,NUCB2,OBSCN,OMD,PDZRN3,PPME1,RAB3…	1780 (22)	blue	0.928351
DCLK1	1.849	kinase	Activated	2.283	0.00319	ALDH1A1,CD44,CTSD,IL6,JAK1,KLF4,KLF5,NOTCH1,PTGS2,SNAI1,SNAI2,SOX9,STAT3,ZEB2	548 (7)	turquoise	0.996598
IFNB1		cytokine	Inhibited	-2.199	3.74e-05	APOBEC1,Apol10a (includes others),APOL6,AXL,CASP3,Ccl2,Cd24a,CDKN1A,COL12A1,CRYAB,CX3CL1,CXCL2,CXCL6,CYP1A1,DLL1,E2F1,FGF2,FOS,GAS1,GNB4,GZMH,Hmga2,HMGB2,HMGCR,HMGCS1,IDI1,IFI16,IFIH1,IFIT2,Ifitm1,Igtp,IL6,IRAK4,IRF1,Irgm1,ITGB3,KDM6B,LAMB1,MCM10,MCM6,MMP2,NFATC1,NFKBIE,NID2,NNMT,NOD2,NOTCH1,NPTX1,PARP9,PHLDB2,PKP2,PML,PRDM1,PTCH1,PTGS2,RAD51,REL,RIGI,RNASE4,RND3,SERPINB2,SH2D1B,SLC39A14,SLFN13,S…	1438 (16)	N/A	N/A
BMP6		growth factor	Activated	2.28	3.64e-13	ACTA2,ADAMTS1,ADAMTS5,ADD3,AQP5,ARHGAP18,Cald1,CAVIN2,CCN2,CD44,CDKN1A,CDKN2C,CDKN2D,CHD3,CYP11B1,CYP1B1,E2F1,E2F2,GDNF,GNB4,HBEGF,Hmga2,HMOX1,ID1,ID2,ID3,IL6,INHBA,INHBB,KLF4,NOG,PCOLCE2,PCSK6,PITX2,PMEPA1,PTGS2,SAP30,SEMA3A,SERPINE1,SLC20A1,SMAD7,SNAI1,TAGLN,TIMP1,VCL,VEGFA,WNT2,XBP1	983 (19)	N/A	N/A
IRF4		transcription regulator	Activated	2.273	0.0023	ALPK2,ALPL,BACH2,BCL6,Ccl2,CCNB1,CDK1,CDK2,CDK6,CEMIP2,CXCR6,DOCK8,ERBB3,EZR,GATA3,GPRIN3,HAVCR2,ICA1,IL12RB1,IL17RA,IL18RAP,IL6,IRF1,IRF5,ITGB1,JAK2,LEF1,LYST,PCNA,PLAUR,PLSCR1,PRDM1,PRKCA,PTGER4,RAD51,RHOB,RORA,RUNX2,SH3KBP1,SLC2A1,SPP1,Tcf7,TK1,TNFRSF9,XBP1,XRCC1,ZBTB20,ZFP36L1	1210 (19)	yellow	0.794743
IL10		cytokine	Inhibited	-2.193	5.94e-07	ACP2,ACTA2,ATP6V0A1,BAX,BCL2L11,BDKRB1,BRCA2,BUB1B,CAMP,CASP3,CCL11,Ccl2,Ccl7,Ccl9,CD163,Cd24a,CD44,CD63,CD74,CDK6,CDKN1A,CDKN2D,CENPA,CENPF,CIT,COL1A1,CSF1R,CSF2RB,CTSB,CTSD,CTSV,CXCL2,CXCL6,DCN,DUSP1,E2F2,E2F8,ESPL1,ETS2,FAAH,FCGR3A/FCGR3B,FOS,GLA,HDAC9,HGF,HLA-DMA,HMGB2,HMOX1,IFIT2,IGFBP4,Igtp,IL13RA2,IL17RA,IL4R,IL6,IL6ST,INCENP,INHBA,IRF1,ITGB7,JUN,KIF20B,LAMP2,LBR,LIPA,LYN,LZTS1,MAF,MAN1A1,…	1593 (16)	N/A	N/A
potassium chloride		chemical drug	Activated	2.251	0.000149	ATP1A1,ATP2B4,BCL2L11,BDNF,BTG2,CASP3,Ccl2,CCNE1,CDK1,COL1A1,E2F1,EGR1,EGR2,EIF2AK3,FGFR2,FOS,ID1,ID3,IGFBP5,JUN,NPAS4,NPTX1,NR4A1,NR4A2,NR4A3,PTGS2,RB1,SLC9A1,SPP1,TRPV6,TXNIP,UNC5B,XBP1	1409 (19)	N/A	N/A
Akt		group	Activated	2.248	7.67e-16	ACP2,ACTA2,ALG9,AMOT,ANGPT1,ANKRD1,BAX,BCL2L11,BCL6,BID,BIRC5,BMF,BRCA1,BTG2,Ccl2,CCN2,CCND1,CD44,CD63,CDK1,CDKN1A,CEBPB,COL2A1,COQ7,CP,CPM,CTSD,DHCR24,E2F2,E2F4,EGR2,ELK1,EPAS1,ERBB3,EXT1,EZH2,FABP4,FASN,FBXO32,FN1,FOS,FOXM1,FOXO1,FOXO3,GALNT18,GCNT2,GCNT4,GPM6B,GSR,HK2,HMOX1,IER3,IGFBP2,IL6,JUN,KIRREL1,LAMB2,LAMB3,LAMC2,LEF1,LPL,MAN2A1,MAP2,MCAM,MGAT5,MMP14,MMP2,MRE11,MSLN,MYB,NCEH1,NDRG1,Nedd4…	1534 (18)	N/A	N/A
AR		ligand-dependent nuclear receptor	Activated	2.248	2.7e-17	ABCC4,Actn3,ADGRA3,ALDH1A1,ALG5,AMD1,ANKRD1,ARL8A,ATAD2,ATP2A1,ATP2A2,AVPR1A,BCL2L11,BIRC5,BMF,BMPR2,BRCA1,BUB1,BUB1B,CA5B,CAMK2A,CASQ2,CAV1,CAV2,Ccdc74a,CCL11,Ccl2,CCN2,CCNA2,CCND1,Cd24a,CDC25B,CDC25C,CDCA5,CDCA7L,CDH11,CDK14,CDKN1A,CDT1,CEBPB,CENPE,CHRNA1,CHRNB1,CHRNG,CHTF18,CIT,CKAP4,CMIP,CNN3,CORIN,COTL1,CXXC5,CYC1,DCTPP1,DEPDC1,DHCR24,DMPK,DUSP2,EDN1,EDNRA,EGR1,EHD3,ELMO1,EMB,ENO2,EPAS1,EPB4…	1900 (20)	blue	0.796692
valproic acid		chemical drug	Activated	2.245	3.09e-09	AACS,ABHD5,ACACA,AHI1,AKR1B1,AMPD3,ANK3,ATAD2,Atp10d,ATP2B4,B4GALT1,BAG2,BCL2L11,BDNF,BIRC5,C1QTNF6,C8orf44-SGK3/SGK3,CAP2,CASP3,CAT,CAVIN2,CCN1,CCND1,CD44,CDCA7,CDKN1A,CENPM,CHAF1B,CHKA,CKS1B,COCH,CRLF1,CTPS1,CTSB,CYP1A1,CYP1B1,CYP51A1,DNAJC3,DPM2,EDEM1,EDN1,EIF2AK3,ELF1,ELOVL6,ETV6,FDFT1,FDPS,FOXC1,FRS2,GADD45B,GDNF,GINS3,GLUL,GREB1,H3C8,HDAC5,HMGCS1,HMOX1,ID2,IDI1,IDS,IL6,ING1,ISYNA1,ITM2C,JUN…	1965 (20)	N/A	N/A
PTH		other	Activated	2.244	4.24e-14	ADAMTS1,ADD3,ALPL,ANGPT1,ANK3,AREG,ARFGEF2,ATP2A2,CA2,Ccl2,CCN2,CCND1,CDKN1A,CEBPB,CGNL1,COL1A1,COL1A2,COL2A1,CXCL2,DMP1,DUSP1,EFNB2,EGR2,EIF2AK3,FN1,FOS,GOLGB1,HDAC4,ID4,IGFBP5,IL6,IL6R,JUN,KIF26A,LEF1,LIMA1,MGP,MMP2,MTFR1L,NFIL3,NR4A1,NR4A2,PHLDB2,PLAU,POSTN,PTGS2,PXN,RAP1GAP,RGS2,RMDN3,RUNX2,SDC4,SEC22B,SFRP2,SFRP4,SLC20A1,SLC43A2,SLC8A1,SMAD7,SOCS3,SORT1,SOX9,SPP1,SRC,TGFB1,TJP2,TMEM119,TNFRS…	1220 (18)	N/A	N/A
IL6R	-0.98	transmembrane receptor	Activated	2.244	3.22e-05	ACTA2,CCK,CCNE1,CDK2,CDKN1A,COL1A1,COL1A2,COL2A1,CTSB,CXCL2,CXCL6,FN1,HP,IGFBP5,IL6,IL6R,IL6ST,IRF1,MMP2,NAMPT,PCNA,PENK,PTGS2,SOCS3,STAT3,TGFB1,TGFBR2,TIMP1,TNFRSF11B,VCAM1,VEGFA	792 (13)	N/A	N/A
F2RL1		G-protein coupled receptor	Activated	2.241	1.8e-07	ACTA2,ANGPTL2,AREG,BDNF,BIRC5,CAV1,CCN1,CCN2,CTSD,CXCL2,DUSP6,FAM210B,FOS,FST,HBEGF,IL4R,IL6,ITGA7,MMP2,NPY1R,NT5E,NTS,PAPPA,PELI1,PTGS2,PTPN9,RARG,SERPINB1,SERPINB2,STING1,STK32A,TECTA,TIFA,TIMELESS,TSPAN15,TXNIP,VEGFA,VEGFC	853 (15)	N/A	N/A
fingolimod phosphate		chemical - endogenous mammalian	Activated	2.236	0.00371	CCN2,HAS2,IL6,SERPINE1,THBS1	1294 (19)	N/A	N/A
SW016789		chemical reagent	Activated	2.236	0.00727	DUSP1,NPAS4,NR4A1,NR4A3,XBP1	855 (7)	N/A	N/A
HXL131		chemical reagent	Activated	2.236	0.0126	CCN1,DUSP1,IL6,SERPINE2,TIMP1		N/A	N/A
miR-6812-3p (miRNAs w/seed CGCUCUU)		mature microRNA	Activated	2.236	0.003	AHDC1,ARL4C,CAAP1,CAV2,CHRNB1,CIAO2A,EN1,GLTP,ITGB6,MCAM,NDUFA5,NEU3,ORAI2,ORC6,PFAS,SEPTIN10,SLC25A30,SLC30A4,VDR,ZC3HAV1		N/A	N/A
Cdkn1c		other	Activated	2.236	0.0274	BAX,CCNA2,CDC6,CDKN1A,CDT1,E2F1,EGR1,MCM3		brown	0.975225
UCHL5	-0.795	peptidase	Inhibited	-2	0.00727	APAF1,CASP3,CDC6,PARP1,TOPBP1	402 (7)	blue	0.983354
FGF12		other	Activated	2.232	0.000528	ACTA2,CCNE1,LMOD1,MCM6,TAGLN		N/A	N/A
UBE3D	-0.705	enzyme	Activated	2.231	0.00727	CEBPD,FABP4,GPRIN3,HGF,LPL		N/A	N/A
UBE2E2		enzyme	Activated	2.231	0.0202	COL1A1,HMOX1,NQO1,SNAI1,SNAI2		turquoise	0.838449
5-N-ethylcarboxamido adenosine		chemical reagent	Activated	2.227	6.34e-10	ACKR3,ADORA2A,ADORA2B,BAG3,BTG2,Ccl2,CCN2,CEBPD,CHAF1B,COL1A2,CSF2RB,DAD1,EGR1,EGR2,FGF2,FZD1,GADD45A,GDNF,HK2,HMOX1,IFIT2,IL6,INHBA,JUNB,KLF6,MMP11,NFIL3,NR4A1,NR4A2,NR4A3,NRP1,NT5E,PLK2,RGS2,RGS3,SERPINE1,SLC4A7,SNAI1,SOCS3,TGFB1,THBD,THBS1,TNS2,TXNIP,VDR,VEGFA	1020 (14)	N/A	N/A
dalfampridine		chemical drug	Activated	2.222	9.88e-05	APAF1,ARC,BTG2,CCN1,DUSP1,DUSP6,EGR1,EGR2,FBXO33,FOS,GADD45B,HK2,JUN,JUNB,KLF4,MAFF,NPAS4,NR4A1,NR4A2,PFKFB3,PTGS2,SPTY2D1	1313 (17)	N/A	N/A
SMAD2/3/SMAD4		complex	Activated	2.221	0.00999	ACTA2,AREG,CCN2,CDKN1A,COL1A1,COL1A2,IGFBP5,JAG1,MMP2,NOX4,SERPINE1,SMAD7,SNAI1,SNAI2	1460 (26)	N/A	N/A
PPARA:RXRA Coactivator		complex	Activated	2.219	0.00104	ABCB4,ACOX1,ACSL1,ANGPTL4,ANKRD1,CYP1A1,FDFT1,FHL2,G0S2,GRHL1,HMGCR,HMGCS1,ME1,TIAM2,TNFRSF21		N/A	N/A
BAP1		peptidase		-1.796	0.00463	Ccl2,CCN1,CCN2,CXCL2,E2F1,KIF18A,KIF18B,LATS2,MCM3,XBP1	1242 (14)	cyan	0.893618
DLEU2		other	Activated	2.213	0.0427	ACTA2,HK2,PRKACB,RAP1B,TRIM2		turquoise	0.932129
RPTOR		other	Activated	2.213	1.43e-07	ACACA,ACADL,BIRC5,Ccl2,CCND1,CDK2,CDK6,COQ7,CSF1R,CYP1A1,CYP1B1,CYP51A1,DHCR24,DUSP6,EGLN1,FASN,FDFT1,FDPS,FGF2,HK2,HMGCR,HMGCS1,HSD17B7,IDI1,IL6,IRS1,JAK2,JUN,LBR,LHX9,LSS,MSMO1,MVD,MVK,MYOG,NSDHL,PIAS2,PMVK,PPP1R3B,PTGS2,RNF168,RUNX2,SAC3D1,SC5D,SLC2A1,SNAI1,SOCS3,SOX8,SOX9,SPRED2,SQLE,TJP2	1562 (20)	brown	0.965707
BMPR1A		kinase	Activated	2.212	0.000987	BMPR1B,CDKN1A,COL1A1,COL2A1,CSPG4,EN1,GDNF,ID1,ID3,INHBA,NOG,PCNA,PTX3,SERPINE1,SOX9,TAGLN,TGFB2	1387 (20)	turquoise	0.777642
SPP1	-2.022	cytokine		-1.495	1.52e-10	ANGPT1,APAF1,AURKA,BAX,BCL2L11,BRCA1,CA2,Ccl2,CCND1,CCNE1,CD163,CD44,CDC20,CDK2,CDKN1A,COL1A1,CXCL2,CXCL6,E2F1,EPDR1,ETS2,FGFR2,FN1,FOS,GATA4,GATA6,HAS2,HMGCR,HMOX1,IL6,INSIG1,IRAK4,ITGA3,ITGB3,JAG1,JUN,KRT19,LOX,MECR,MET,MMP14,MMP2,NDUFB9,NDUFS7,NOTCH1,PGD,PLAU,PLOD1,PPARG,PROX1,PTGS2,RAF1,RB1,RUNX2,SAMM50,SC5D,SERPINE1,SERPINF1,SNAI1,SNAI2,SOX8,SOX9,SPARCL1,SPP1,TGFB1,TGFBR2,TIMP1,TM7SF2,TP53,V…	1554 (17)	blue	0.996107
AMBP		transporter	Activated	2.207	0.0126	ACTA2,Ccl2,CXCL2,ITIH5,PLAU		N/A	N/A
PT1001B		chemical reagent	Activated	2.201	0.0126	ACTA2,Ccl2,CCN2,FN1,PRMT1		N/A	N/A
SOCS1		other	Activated	2.201	0.00277	BAX,BID,Ccl2,CCND1,CCNE1,CD44,CDK2,CDKN1A,CISH,CXCL2,DUSP1,FOS,IFI16,IFIH1,IFIT2,IL12RB1,IL15,IL4R,IL6,INS,IRF1,IRS1,IRS2,JAK2,JUN,MAP3K5,PTGS2,RALGDS,RB1,RIGI,SNAI1,SOCS3,STAT3,STAT5A,TGM2,VCAM1	1394 (13)	turquoise	0.785517
CUL1		enzyme	Activated	2.2	0.00371	BRCA1,CCNE1,IRS1,SKP2,TP53	1651 (21)	greenyellow	0.613661
SMAD1	0.359	transcription regulator	Activated	2.2	2.46e-11	ACTA2,ALPL,BTG2,CCN2,CDKN1A,COCH,COL10A1,COL1A1,COL1A2,COL2A1,COL4A1,CXCL2,GADD45B,GDNF,HEY1,ID1,ID4,IRF1,PDGFB,RUNX2,SMAD1,SMAD6,SMAD7,SOX9,SP7,SPP1,VCAM1,VEGFA	1701 (24)	turquoise	0.966911
EPRS1		enzyme	Activated	2.195	0.0016	ACTA2,COL1A1,COL1A2,FN1,LAMC2	1514 (12)	N/A	N/A
HDGF	-0.255	growth factor	Activated	2.194	0.00371	COL1A1,IL6,PTGS2,SERPINE1,TGFB1	467 (7)	blue	0.890848
NRIP1	0.475	transcription regulator	Activated	2.192	0.00058	ACAA2,ACACA,AREG,CCNB2,CCND1,CCNE1,CDC6,CDK1,CDKN1A,CYP1A1,FASN,HAS2,IDH3A,IL6,LDHB,MMD,PPP1R3B,PTGS2,PTX3,SCD,SMAD6,TK1	1892 (24)	turquoise	0.915856
NFATC4		transcription regulator	Activated	2.19	0.0182	ALPL,BDNF,COL1A1,CTSD,FABP4,FST,MRTFA,NFATC1,PPARG,SPP1		turquoise	0.95275
ITGB6	-0.989	other	Activated	2.187	0.0411	COL1A1,COL1A2,MMP2,SERPINE1,SMAD2,TGFB1		blue	0.865134
4-hydroxynonenal		chemical toxicant	Activated	2.186	0.0249	AKR1B1,BAG3,CCN2,CCNB1,CDC25C,CDK1,CTSB,DDAH1,IL6,JUN,PTGS2,SERPINE1,STK11,TGFB1		N/A	N/A
IL24		cytokine		-1.461	0.0453	APAF1,BAX,BCL2L11,BCL6,CASP3,Ccl2,CCND1,GADD45A,HBEGF,PRDM1,PTGS2,XBP1,XRCC6		N/A	N/A
RNF31		enzyme	Activated	2.183	0.0205	AREG,AURKA,C8orf44-SGK3/SGK3,CCL11,Ccl2,Ccl7,Ccl9,CCND1,CXCL2,CXCL6,EGR3,GREB1,IGFBP4,IL17RC,IL18RAP,IL4R,IL6,IL6R,TGFB3		turquoise	0.686215
fluphenazine		chemical drug	Activated	2.182	0.0016	FOS,NR4A1,NR4A2,NR4A3,NTS		N/A	N/A
KLF6	0.601	transcription regulator	Activated	2.174	7.22e-14	AHR,ALOX5,ANGPTL4,ARID5B,ATP2A2,BCL2L11,BCL6,BIRC5,Calm1 (includes others),Ccl2,CD44,CD82,CDKN1A,CEBPB,CHPF2,CLCF1,COL1A1,CSF2RB,CXCL2,CYP1A1,EGR2,ENO2,ETS2,EXT1,GADD45B,GCH1,GNB4,HK2,HMOX1,ID2,IFNAR2,IL17RA,IL6,IRAK2,IRF1,ITGB3,IVD,JAK2,JUNB,KDM6B,KLF10,LGALS3,LITAF,LPAR1,LYN,MKI67,MMP14,MSLN,MXI1,NAMPT,NFKBIA,NFKBIE,NOD2,NR2F1,NR4A1,P2RY2,P4HA2,PANX1,PCNA,PDE4B,PDPN,PFKFB3,PFKP,PHLDA1,PLA2G4A,P…	1374 (17)	turquoise	0.998944
MTORC1		complex	Activated	2.174	0.00193	AHR,CCND1,FASN,FDPS,HK2,HMGCR,IDI1,INSIG1,KLF4,MBP,Nedd4,NFE2L1,NFIL3,NOX4,PFKP,PTGS2,SCD,SLC2A1	1585 (23)	N/A	N/A
reactive oxygen species		chemical toxicant	Activated	2.173	0.000512	ACTA2,ADAM10,BAX,CASP3,CAT,CCN2,CD200,CDKN1A,CSF1R,DHCR24,DUSP2,EDN1,EIF4EBP1,ERBB3,FGF2,FOXM1,FOXO3,GADD45A,HBEGF,HMOX1,IL6,ITGB3,JUN,KLF6,LPIN1,PTGS2,SERPINE1,TGFB1,TLR2,TNFAIP3,TP53,UCP2,VCAM1,VEGFA,XBP1,ZNF267	1459 (18)	N/A	N/A
uridine		chemical - endogenous mammalian	Activated	2.169	0.0126	Acot1,ACOX1,ALDOB,CASP3,TP53		N/A	N/A
G protein alpha i		group	Activated	2.165	0.00243	ADAMTS1,C1S,CCN1,CEBPD,FLNC,FOS,IFIH1,IFITM3,Igtp,Irgm1,KLF4,LDLR,MAFF,NR4A3,PMVK,RIGI,SERPING1,SOCS3,THBS1,TIMP1,TINF2,TUBB6	1447 (19)	N/A	N/A
MEDAG	-3.039	other	Activated	2.159	0.0301	ACOX1,FASN,LPL,PPARG,SNAI1		blue	0.990943
ALDH1A1	3.149	enzyme	Activated	2.158	0.00394	ACACA,FABP4,FASN,NOTCH1,PPARG,RUNX2,TUBB3,ZNF423	1707 (22)	greenyellow	0.576621
CBS/LOC102724560		enzyme	Activated	2.158	0.0348	CASP3,CSAD,EEF1D,GOT2,LMNB1,LOX,SNAI1,UNG		N/A	N/A
BARX2		transcription regulator	Activated	2.158	0.000234	ACTA2,ANLN,FLNA,HK2,HSPA9,MYOG,NCAM1,RBM15,TIMP1,TIMP3	454 (7)	N/A	N/A
epothilone B		chemical drug	Activated	2.157	0.00156	BTG2,BUB3,CDK1,CDK2,CDKN1A,MKI67,THBS1,TOP2A	1243 (10)	N/A	N/A
LOXL1	-0.307	enzyme	Activated	2.157	0.00394	ACTA2,Ccl2,COL1A1,DNAJC3,IL6,MMP2,PDGFRB,TIMP1	1261 (14)	blue	0.936033
PI3K (complex)		complex	Activated	2.154	3.36e-11	ABCC4,ADAM12,ADRB2,APLN,BCL2L11,BIRC5,CASP3,Ccl2,CCN2,CCNB1,CCND1,CCNE1,CD44,CDK5R1,CDKN1A,CEBPB,COL1A1,CTSD,DUSP1,E2F1,E2F4,FABP5,FBLN5,FBXO32,FN1,FOS,FOXO1,GATA3,HBEGF,HK2,HMGCR,HMOX1,IGFBP2,IL6,INS,ITGA6,ITGB1,JUN,KLF2,LEF1,LTBP2,MAP2,MAP3K5,MCAM,MMP14,MMP2,MTHFD2,MYOD1,NCL,NFATC1,NFKBIA,NME1,NOTCH1,NOX4,NQO1,NR4A2,OSTF1,PLA2G4A,PLB1,POSTN,PRDM1,PRKAR2B,PTGS2,RASA3,RGS2,RHOB,RND3,SAMHD1,SEMA6D…	1411 (16)	N/A	N/A
sorafenib		chemical drug	Activated	2.15	0.00435	ACSL4,ACTA2,ATF5,BID,CASP3,CCND1,CDK6,CISH,COL1A1,GSR,HGF,HK2,IFIT2,MET,MYB,RAD51,SCD,SLC2A1,SLC7A11,TFRC	1614 (21)	N/A	N/A
TMPRSS6		peptidase		-1.423	0.0306	CDKN1A,ID1,SERPINE1,SLC40A1,SNAI1,ZEB2		royalblue	0.796896
RAC1		enzyme	Activated	2.143	9.18e-07	ACTA2,ALDH1A3,ANKRD1,BCL6,BID,Ccl2,CCN2,CCND1,CD44,CKM,COL1A2,COL2A1,CYLD,DUSP1,FGF2,FN1,FOS,FOXO1,GREB1,GSN,HMOX1,IL6,IL6R,INS,ITGA6,ITGB1,JUN,KLF4,KRT14,MMP14,MMP2,MYH7,MYOG,PAK1,PLAUR,PRKG1,PTGS2,SHC1,SNAI2,SOX9,STAT3,TGFB1,VCAM1,VEGFA	1191 (15)	red	0.732126
fluocinolone acetonide		chemical drug	Activated	2.138	0.0139	ANGPTL4,AQP1,BUB3,CDCA3,IL6,KDM5B,KIF2C,KIF4A,OIP5,PCDH19,RASL11B,RGCC,RUNX2,SOCS3,UBR7,WNT4		N/A	N/A
NB115		chemical reagent	Activated	2.138	6.46e-12	AURKA,AURKB,BIRC5,CCNA2,CCNB1,CCNB2,CCNE2,CDC25B,CDK1,CENPA,CENPM,FOXM1,GTSE1,PLK1		N/A	N/A
bosutinib		chemical drug	Activated	2.138	0.00254	CCNB1,CCND1,CCNE1,CDK6,CYP1B1,EPHX2,EZH2,PLCG2	1546 (16)	N/A	N/A
TLR2	1.096	transmembrane receptor	Activated	2.133	0.00802	ACTA2,BAX,BDNF,CASP3,Ccl2,CDKN1A,CEBPB,CEBPD,CISH,CXCL2,CXCL6,CYLD,DUSP1,FBXO32,FN1,FOS,FOXO1,GADD45A,GATA3,GDNF,HAVCR2,HMOX1,IL15,IL6,IRAK4,IRF1,ITGB7,KLF2,MYH7,OLR1,PHLDA1,POSTN,PTGFR,PTGS2,PTX3,SCD,SELP,SLC40A1,SLC7A11,SOCS3,TGFB1,TLR2,TP53,VDR,XBP1	1578 (14)	turquoise	0.997448
miR-6957-3p (miRNAs w/seed GGAUCUC)		mature microRNA	Activated	2.121	0.00454	A930003A15Rik,AHR,BIRC5,C1QTNF3,CIAO2A,CST6,CYP20A1,DONSON,DTX3L,DUSP6,EFHD2,ETV4,EXOC6B,FABP5,FXYD5,GNL3L,GRWD1,KLHL40,MAN1A1,MCHR1,MMACHC,MYL4,NDST1,NOP16,PKD2,POLE3,PSTPIP2,PXMP2,RNF24,S100A10,ST3GAL4,WDR77		N/A	N/A
MDL 73811		chemical reagent	Activated	2.109	2.12e-08	CDK1,CDKN1A,DHFR,FN1,ITGB3,LGALS3,LGALS3BP,MAD2L1,ORC1,PLK1,PSAP,SERPINE1,SHC1,TGM2,TYMS	945 (7)	N/A	N/A
PPARGC1B	-2.333	transcription regulator	Activated	2.106	9.09e-05	ACACA,ACADL,ACADVL,ATP5PO,CCND1,DHCR24,DIO2,EGLN3,FASN,FBXO32,FDFT1,FDPS,HK2,HMGCR,LSS,MCM4,MVD,MVK,MYH6,PCK2,PPARGC1B,RUNX2,SCD,SQLE,VEGFA	1807 (24)	blue	0.928341
miR-499b-5p (miRNAs w/seed CAGACUU)		mature microRNA	Activated	2.101	0.00629	AK4,CCDC18,CCSAP,CDK6,DHX32,DNA2,EDNRA,ENO2,EZR,GLRB,HBA1/HBA2,HOATZ,HSPH1,INIP,ITCH,KNTC1,LRRTM2,LURAP1L,MECR,NEK2,SCX,SEMA4B,TCP11L2,TMEM169,USP15		N/A	N/A
PDGFC	-0.52	growth factor	Activated	2.095	9.55e-06	ACTA2,CCND1,COL1A2,COL4A2,FGF2,NR4A1,PDGFRA,PDGFRB,SNAI2,TGFB1,TIMP1,TIMP2,VEGFA	1626 (18)	blue	0.888392
HOXA9		transcription regulator	Activated	2.094	5.71e-06	ADD3,ADGRG1,AKAP13,ALDH1A1,ARHGAP11A,ARPC5,BCL2L11,BMAL1,BRCA2,CALCRL,CBX6,CD34,CDC6,CELF2,CISH,CLTC,CTH,DLGAP5,EDNRA,ENPP1,EPS8,ETS2,FCGRT,FZD1,FZD5,GMNN,ID2,INPPL1,IRX3,JUN,JUNB,KIF20B,LYN,MAFG,MAN2A1,MBNL1,MED13,MYB,OSBPL8,PRRC2C,RAD51,RAP1B,SDC4,SERINC2,SERPINB9,SPNS2,SPP1,TACC1,Tmsb4x (includes others),TSC22D1,USP1,WNT10B,YES1		blue	0.853748
CD 437		chemical drug	Activated	2.09	0.0136	AK2,AKR1B1,APC2,ARHGDIB,ARSA,ATP5MC3,ATP5PO,BANF1,BAX,CDC25C,CDKN1A,CEBPB,E2F1,EIF5A,ERH,FOS,GADD45A,ITGA11,JUN,KIF2C,KPNA2,LSM3,NDUFB9,NFKBIA,NME1,NPM1,NR4A1,PCLAF,PHYH,RBMX,RPL8,RPLP2,RPS16,SET,SLC25A37,SLC25A5,SNRPB,SRSF3,SSBP1,STOML2,TOPBP1,TP53,TUBA1A,TUBA1B,UGCG		N/A	N/A
MSTN		growth factor	Activated	2.088	1.34e-20	ACTA2,ADAM12,ADAM19,ADAMTS4,ADRA2A,ALDH1A1,ALPL,ANGPTL4,ARHGAP22,CALHM5,CCN2,CDK2,CDK6,CDKN1A,CEMIP2,CKM,CNN1,COCH,COLEC12,CTSV,DACT1,DIO2,DSE,ENC1,ETV4,FBXO32,FN1,FOS,GDF11,HAS2,HSPA2,IFIT2,IGFBP5,IL6,INHBA,INHBB,IRS1,ITGA1,ITGB3,KLF10,LAMC2,LOX,MAP1LC3B,MEF2A,MEX3A,MYF5,MYH4,MYH7,MYO5A,MYOD1,MYOG,NCAM1,NFATC1,NOX4,NPY1R,NREP,PCDH19,PMEPA1,PPARG,RASSF2,RUNX2,SEMA3C,SERPINE1,SERPINE2,SLC22A23,SLC…	1632 (20)	N/A	N/A
MKNK1		kinase	Activated	2.085	5.61e-10	ADAMTSL3,ANGPTL4,Ank2,ATAT1,BAG3,BTN1A1,CAMK2A,CCN1,CD34,Cdsn,CELF4,CLCF1,CLU,CP,CPLX2,CTH,DMP1,DNM3,DPYSL3,EEF1D,EGR1,FLNA,FOS,GGCT,GNAO1,GNAQ,HSPA2,HSPA4L,ID2,IFI16,IFIT2,IFRD1,KIF21B,LAMB2,MAN2A1,MAP1B,Mapre2,MGP,MYO5A,MYO6,NR4A3,NREP,NRXN1,ODAD1,PDLIM5,PLA2G4A,PREP,RAB3A,RGS5,Scd2,SMAD2,SNAP91,SPARC,SPARCL1,SPRY2,STXBP1,TAGLN,TFDP1,THRA,TXNIP,USO1,XDH	614 (7)	blue	0.782315
F2R	-0.201	G-protein coupled receptor	Activated	2.082	4.81e-10	ANGPT1,BCL2L11,CASP3,Ccl2,CCN1,CCN2,CCND1,CD44,CDH11,DUSP1,EGR1,EGR3,FGFR2,FN1,FOS,HMOX1,IGFBP7,IL6,ITGA6,KRT19,LAMB1,LAMB3,LDHB,MCAM,MMP2,MYOG,NR4A1,PLAU,PLAUR,PTGS2,SELP,TAGLN,TFPI,TGFB1I1,TGFB2,TGM2,THBS1,TJP1,TNFAIP3,TP53,VCAM1,VEGFA,VEGFC	1578 (17)	blue	0.859112
rebemadlin		chemical reagent	Activated	2.079	3.93e-05	AK1,APAF1,BAX,BIRC5,BTG2,CASP3,CCNB1,CCNB2,CCND1,CCNG1,CD82,CDK1,CDKN1A,CRYAB,GADD45A,GDPD5,HSPA14,HSPA4L,HSPA9,HSPD1,IL6,LZTS1,MDFIC,NR4A3,NUPR1,PARP1,PEG3,PIK3R3,PLK1,PLK2,PML,PRDM1,PRKDC,SESN1,SLC9A1,THBS1,TP53,UHRF1,ZMAT3	1494 (19)	N/A	N/A
ECSIT		transcription regulator	Activated	2.076	0.000424	CD44,HMOX1,IER3,IL6,JUNB,NFKBIA,NFKBIE,NR4A2,PLAUR,PTGS2,STAT5A,TNFAIP3	961 (14)	yellow	0.909864
KNG1		other	Activated	2.074	0.00254	BDKRB1,BDKRB2,CCN2,CCND1,COL1A1,COL1A2,FGF2,FOS,IL6,PTGS1,PTGS2,TGFB1	1337 (18)	N/A	N/A
bee venom		chemical - endogenous non-mammalian	Activated	2.069	2.46e-12	ARC,AREG,Arf2,Ccl2,Ccl7,CCNB1,CNNM2,CRYBA4,DDX27,ETS2,GADD45A,HSPA4L,IFRD1,IL13RA2,IPO5,IRF1,JUN,JUNB,KIF23,KIFC1,KLF2,KLF4,LPIN2,MAP3K8,MKI67,MYH9,NFIL3,NFKBIA,NR4A2,NUPR1,NUSAP1,PRC1,PTGS2,RGS2,SERPINB2,SLC7A11,Slfn2,SOCS3,SPAG9,THBD,TNFAIP3,Tnfsf9,TOP2A,TSC22D1,YBX3	1233 (12)	N/A	N/A
lithium		chemical drug	Activated	2.067	0.0227	ADRA1B,ADRA2A,ADRB2,ANK3,BAX,BDNF,CASP3,CDKN1A,EGR1,FOS,HMGCR,IL6,ISYNA1,JUN,LDLR,NCAM1,NCS1,NPTX1,PTGS2,RET,SSTR2,SYN1,TP53,XBP1		N/A	N/A
miR-669m-3p (and other miRNAs w/seed UAUACAU)		mature microRNA	Activated	2.065	0.0344	ANKRD1,ARL6IP6,CKAP2,CKS2,CNBP,CXCL6,DMRT2,FGFR2,GNG2,LRR1,MPHOSPH10,ORAI2,PMS1,RBM41,RERG,SLC44A1,TOPBP1,WRAP73,ZDHHC21		N/A	N/A
ziritaxestat		chemical drug	Activated	2.065	0.000316	ABCA3,ADAMTS5,ALDH1A3,APOL6,BMF,C3AR1,CCN2,CEMIP,FST,GPRC5A,HDAC5,HMOX1,IFIT2,LPAR1,LTBP2,SGK1,STON2,SULF1,TAGLN	1138 (10)	N/A	N/A
SOX4		transcription regulator	Activated	2.061	8.57e-08	Acot1,ADAMTS4,ADAMTS5,ADGRE5,AIF1L,ARPP21,BAX,BCAR3,BIRC5,BMPR2,Ccl9,CD53,CD74,CEMIP2,CGAS,DUSP4,E130308A19Rik,EMB,EMP1,ENPEP,EVI2A,EZH2,FN1,FOS,Ifitm1,IGFBP4,KANK1,KDM7A,LHFPL6,LMO7,LRRN3,LUZP1,Ly6a (includes others),MAGED1,MBP,MEX3A,MMP11,Mt1,MYF5,MYOD1,NAV1,NCAM1,NREP,NRP1,NUAK1,PLXNA2,PLXND1,PRXL2A,PXYLP1,RNASE4,SEL1L3,SEMA3A,SEMA3C,SERPINE1,SERPINE2,SMAD1,SORT1,ST6GAL1,TDRKH,THSD1,TLE5,Tmsb4…	1420 (11)	pink	0.945654
CYP2J2	0.526	enzyme	Activated	2.058	0.00121	Ccl2,CD44,CD82,CXCL6,CYP2J2,IL6,NFKBIA,NME1,PPARG,TP53,VCAM1	1475 (19)	N/A	N/A
ERN1		kinase	Activated	2.051	3.02e-06	ACACA,ACTA2,AP1M2,ATP2A2,CAD,Ccl2,CDH6,CEBPB,CEBPD,COL6A1,CREB3L2,CXCL2,CYP1B1,DNAJC3,E2F1,EDEM1,ERBB3,FASN,FN1,GOLGA3,HDLBP,IL6,ITGB6,JUN,MAP1LC3B,MVD,MYH7,NOX4,P3H1,PIGA,PPARG,PRKDC,PROS1,SCD,SDF2L1,SEC22B,SEC24D,SERPINB2,SLC20A1,SPARC,TMED3,TSPAN2,TXNIP,UBE2J1,USO1,VEGFA,XBP1,XRCC1	1555 (21)	brown	0.91635
ZEB1		transcription regulator	Activated	2.043	8.85e-10	ABCA3,Abcb1b,ALDH1A1,ANKRD1,CCN1,CCN2,CD163,CD74,COL1A1,COL1A2,DNMT1,DOCK9,EDN1,ESRP1,FASN,FGFR1,FN1,GATA3,HK2,ITGA1,KIF13A,KRT19,LAMC2,LOX,LOXL2,MAL2,MAP1B,MMP2,MYH3,MYOG,NRP1,PFKP,PLAU,POLQ,PTGS2,RAB25,RAB3IP,RAB6A,RGP1,RPL30,S100A10,SERPINE1,TGFBI,THBS1,TP63,XDH	1263 (19)	brown	0.83513
miR-585-5p (miRNAs w/seed UAGCACA)		mature microRNA	Activated	2.043	0.0339	BUB3,CCDC51,CCSAP,CELF2,CNTLN,COG5,CYP1B1,DEPDC1,FABP5,FEM1B,FKBP1B,GGCT,IL6ST,KCTD15,LHFPL2,LRRN1,LRRN3,NADK2,NUDCD1,PI15,PTGR3,RANBP1,RFTN1,SLC20A1,SPARC,TFRC,TMEM170B,TMEM38B,ZIK1		N/A	N/A
EFNA3	1.99	kinase	Activated	2.034	0.00102	ACLY,CCN2,CRABP2,DUSP4,DUSP6,EFNA3,FABP5,IRF1,ITGB6,KRT13,KRT16,NT5E,SLC20A1,SOX9,TRIM2,UBE2C		turquoise	0.96509
miR-7042-3p (miRNAs w/seed GUCCCUU)		mature microRNA	Activated	2.034	0.012	AP1S3,AQP1,ARHGAP11A,ARHGEF33,ATP6V0E2,CAAP1,CCNYL1,Clec2d (includes others),EMP1,EPOP,GADD45A,HIP1,IGSF5,KCTD1,KIAA0040,KLHL40,LIN7A,LIX1,MAFK,MGAT3,MIS12,Mturn,NUAK1,Podxl,PRAF2,RANBP1,RBMX,RUNX2,SHOC2,TCIM,USP33,WNT10A,ZBTB20,ZCCHC24,ZNF367,ZNRF2		N/A	N/A
doxorubicin		chemical drug	Activated	2.032	1.75e-28	ABCA3,ABCA7,ABCB4,ABCB9,ACAA2,ACAT1,ACOX3,ACTA2,ACTC1,ADAM10,ADAMTS1,ADAMTSL4,ADORA2B,AOX1,APAF1,AREG,ASNS,ATP2A2,ATP5PB,AURKA,AURKB,BARD1,BAX,BCL2L11,BIRC5,BRCA1,BRCA2,BTG2,BUB1B,C1S,CA2,CAPN6,CASP3,CAT,Ccl2,CCN1,CCN2,CCNB1,CCNB2,CCND1,CD44,CDC25B,CDC25C,CDK1,CDK14,CDK2,CDKN1A,CDKN3,CENPA,CHEK2,CKAP4,CKM,CLU,COL1A1,CP,CTSB,CTSD,CXCL2,CXCL6,CYC1,DDIAS,DEF6,DHODH,DNMT1,DNMT3A,DRAM1,DUSP1,DUSP5,E2F…	1646 (20)	N/A	N/A
JUNB	0.98	transcription regulator	Activated	2.031	1.52e-10	ACAT2,ACLY,BDNF,C3AR1,CAV1,Ccl7,CCND1,CCNE1,CD44,CD82,CDC20,CLU,COL1A1,COL1A2,CXCL2,CYP1B1,DUSP1,E2F7,EPAS1,FASN,FBLN5,FN1,HK2,HMOX1,ID2,IFI16,IL6,INHBA,ITGB3,JUNB,LAMB3,LPAR1,MMP2,MVD,MYL12A,NAMPT,NCF2,PAK3,PENK,PLAU,PLAUR,Raet1d/Raet1e,RUNX2,SCD,SERPINB2,SERPINE1,SGK1,SLC8A1,SNAI1,SNAI2,SYT1,TBX3,TGFB2,TIMP1,TIMP3,VAMP8,VEGFC,XBP1	1239 (18)	turquoise	0.935416
miR-3098-3p (and other miRNAs w/seed UCUGCUG)		mature microRNA	Activated	2.027	0.0171	AAK1,ABCA4,ADAMTS12,ARFIP1,ATP6V0E2,BCL2L11,CCDC18,CD74,DAP,DDI2,DDIAS,DHRS3,DTYMK,DUOXA1,FBXO32,FCGR3A/FCGR3B,GKAP1,GPN3,GREM2,H2AZ2,HIVEP3,IGFBP2,INS,JPT2,LSM1,LSM2,MIS12,MRPL9,NOC2L,NT5E,NUP85,ORC1,OSGIN1,PACSIN2,PHF19,PHF5A,POLM,PRPF19,PTGIR,RALY,RASSF2,RCC1,RGP1,RHOD,RNF24,RPRD1B,SIK2,SIRPA,SLC4A2,SNX18,SPC25,SYNE3,TCOF1,TFDP1,TFRC,TMEM150A,TMEM169,TMEM38B,TNNI2,TPST1,TSFM,TUBB6,UBR3,VAV3,VG…		N/A	N/A
acetaldehyde		chemical - endogenous mammalian	Activated	2.023	0.00012	CEBPB,COL1A1,COL1A2,FOS,IL6,JUN,KLF9,MMP2,PPARG,TGFB1,TIMP1	908 (14)	N/A	N/A
IGFBP2	-1.63	other	Activated	2.019	2.16e-06	CADM1,CASP3,CCND1,CHD9,COL11A1,COL14A1,DDAH1,ELOVL6,ESCO2,FN1,IGFBP2,IGFBP4,ITGA6,MMP2,MRPL30,NEDD9,NF1,POSTN,PTGFRN,PTN,RBMS3,STAT3,TGFB3,THBS2	1722 (19)	blue	0.992497
miR-503-5p (miRNAs w/seed AGCAGCG)		mature microRNA	Activated	2.013	0.0427	AK4,ANLN,APLN,ATP2A2,CCND1,CCNE1,CCNE2,CCNF,CDCA4,CDKN1A,CINP,CNOT6L,CYP26B1,DNAAF3,FGF2,FGFR1,FOXK1,HELZ,Hmga2,HOXC13,HUS1,LIPG,LURAP1L,MAPK3,MCRIP2,MTMR11,MYB,RAD9A,REEP4,RNF168,RUBCNL,SPOUT1,SYDE2,THEM6,TIMM13,Tnfsf9,ZNF423,ZNF622,ZNF697		N/A	N/A
arecoline		chemical drug	Activated	2.01	0.000816	ACTA2,BRAF,HMOX1,IL6,MYOG,PGF,SMAD2,SNAI1,TJP1,TNFRSF1B,VCAM1	1300 (17)	N/A	N/A
PLCG2	-0.717	enzyme	Activated	2.006	0.00196	ACSL1,ACSL3,ACSL4,Ccl2,Ccl7,CD63,CD74,CTSD,CTSV,FGF2,FOXO1,IFI16,IFIT2,IFITM3,IL6,LIPA,LPL,MMP19,NFATC1,PLA2G4A,PLCG2,PTGS1,PTGS2,SPP1	1709 (19)	blue	0.901277
Calcineurin A		group	Activated	2.003	0.000376	ATP2A2,ATP2B4,CCN2,CCND1,COL1A1,COL1A2,FOS,JAK3,JUN,SCN5A,SLC2A1,TGFB1,TIMP1,UTRN	1075 (17)	N/A	N/A
RUNX2	1.216	transcription regulator	Activated	2.002	2.53e-09	ACTA2,ADAMTS5,ALPL,AXIN2,BAX,BIRC5,CCND1,CCNE1,CDKN1A,CEBPD,COL10A1,COL11A1,COL1A1,COL1A2,COL24A1,COL2A1,CREB3,DPYSL3,EDN1,FGFR2,FN1,GADD45B,JAG1,LEF1,LGALS3,MKI67,MMP14,MMP2,MYOD1,NEXN,PIK3CB,PLAU,RGCC,RUNX2,SATB2,SERPINE1,SMAD6,SNAI1,SNAI2,SOX9,SP7,SPP1,TAGLN,TG,TIMP1,TNFRSF11B,UGCG,VEGFA,WNT10B	1388 (17)	turquoise	0.989057
PH755		chemical reagent	Activated	2	0.000638	ASNS,PHGDH,PSAT1,PSPH		N/A	N/A
nicotinic acetylcholine receptor		complex	Activated	2	0.00248	ASNS,Ccl2,FOS,ID1,IL6ST,JUN,JUNB,MAN2A1,SRPK1,VPS4A,XBP1	1726 (19)	N/A	N/A
TASP1	0.391	peptidase		-1.408	0.0036	CCNA2,CCNB1,CCNB2,CCNE1,CCNE2,CDKN1A		green	0.917862
CNOT6		enzyme	Activated	2	0.0411	CDH18,CDKN1A,IGFBP5,TP53		pink	0.805218
PMVK	0.36	kinase	Activated	2	0.0149	BAX,CDKN1A,GADD45A,PMVK		green	0.947214
CPSF3		enzyme	Activated	2	0.00278	CEBPD,FABP4,HGF,LPL		blue	0.988165
ATF7	0.455	transcription regulator	Activated	2	0.0261	DUSP1,DUSP10,DUSP5,DUSP8		turquoise	0.973289
AGA		enzyme	Activated	2	0.00278	CHEK2,MCM3,MCM4,MCM5		green	0.870705
glyceraldehyde-BSA		chemical reagent	Activated	2	0.0149	CDKN1A,FASN,PPARG,TP53		N/A	N/A
methylglyoxal-BSA		chemical reagent	Activated	2	0.0149	CDKN1A,FASN,PPARG,TP53		N/A	N/A
3-nitrotyrosine		chemical reagent	Activated	2	0.00278	ITGA7,ITGB1,MYH8,MYOG		N/A	N/A
MIA		other		1.997	0.0261	FN1,ITGB3,MMP14,SPARC		N/A	N/A
IL31		other		1.997	0.000275	BDNF,CCNB1,CDK1,CDK6,CISH,IL6,JUNB,MCM4,NPY1R,RB1,SOCS2,SOCS3	965 (17)	N/A	N/A
TNC		other		1.988	0.000755	ADAMTS4,Ccl2,CDH11,CDKN1A,COL1A1,COL1A2,COL2A1,CXCL6,EDNRA,EREG,FOS,ID2,IL6,MBP,MET,MMP14,MMP2	1376 (18)	turquoise	0.731575
miR-376b-5p (and other miRNAs w/seed UGGAUAU)		mature microRNA		1.987	0.011	ACAT1,APOBR,CD200R1L,FMO1,FUT9,IFI16,MCM3,RAD18,RNASE4,RPL15,SLFN13,STMN1,TMEM138		N/A	N/A
ZNF365	0.7	other		1.987	0.000638	CDKN1A,H2AX,PARP1,TP53		N/A	N/A
Cathepsin		group		1.987	0.00278	ACTA2,CCND1,CCNE1,MKI67	1279 (11)	N/A	N/A
miR-192-5p (and other miRNAs w/seed UGACCUA)		mature microRNA		1.984	2.61e-05	AAGAB,ADGRG6,ARFGEF1,ARHGAP19,BAX,BIRC5,C8orf58,CAV2,CDKN1A,CHM,CXCL2,DHFR,DTL,EPB41L5,EREG,FGF7,Ggta1,GPR20,HEYL,KLF9,L2HGDH,LGALS2,LPAR4,MFAP3,NIPAL1,NKAIN2,NPC1,NUDT5,PABPC4,PCNA,PDP1,PPWD1,PRNP,RAB6A,SELENOH,SIX4,SLC19A2,Snrpg,SOAT1,STX7,TMEM230,TP53,TYMS,UTP3,ZEB2		N/A	N/A
ISLR	0.353	other		1.984	0.000405	ANKRD1,CCN1,CCN2,DLG3,ERCC6L,FOS,FSTL1,FZD1,INHBA,MOB3A,Nrg1,RASSF7,SLC7A11,SNAI2,TEAD3	573 (7)	turquoise	0.894317
CALR	0.158	transcription regulator		1.983	0.00163	ATP2A2,B4GALT1,Calm1 (includes others),CASQ2,Ccl2,CDKN1A,COL1A1,COL1A2,CRABP2,FN1,GJC1,LPL,PTGS2,TGFB1,TP53,TRDN,VCL	1062 (21)	turquoise	0.676833
heparan sulfate		chemical - endogenous mammalian		1.982	0.0126	CXCL2,FBLN5,FGF2,IL6,PRNP		N/A	N/A
PSMB11		peptidase		-1.359	7.56e-08	Actn3,BMPR1B,CAV1,CCL11,Ccl2,Ccl7,CCND1,CLDN23,COL1A1,COL1A2,COL5A1,COL5A3,COL6A1,COL6A2,CTSV,CXCL6,EGFLAM,ENPEP,GADD45A,GADD45B,HMOX1,ITGB7,LAMB2,LGALS3,MAPK12,NCAM1,NID1,NR4A1,NR4A2,NTN4,PARVB,PTGS2,PTK2B,Pvr,RELT,RHOB,ROBO2,S1PR1,TGFB2,THBS1,THBS3,TNFRSF1B,TNFRSF21,VEGFC	1120 (7)	N/A	N/A
SMAD1/5/8/SMAD4		complex		1.977	0.0411	ID1,PTGS2,SMAD6,SMAD7		N/A	N/A
thiostrepton		chemical - endogenous non-mammalian		1.975	4.29e-06	ASPM,AURKB,CCND1,CDCA8,FOXM1,GADD45A,KIF2C,MCM10,MELK,NCAPG,SKP2,STAT3	1346 (12)	N/A	N/A
BMPR1B	-1.233	kinase		1.97	0.00846	CDKN1A,COL2A1,ID1,ID3,POSTN,PPARG,PTGS2,RUNX2,SERPINE1,SOX9	1311 (20)	blue	0.849114
GPNMB		enzyme		1.97	0.0251	AXIN2,DDIT4L,FOS,IL6,ITGB1,NFATC1,NRP1,SNAI1,Tcf7		lightcyan	0.520657
KIF26B	2.786	other		1.97	0.00278	ACTA2,CCN2,MYH9,NQO1		turquoise	0.991379
BRCA2	-0.872	transcription regulator		1.969	0.0149	BAX,CDKN1A,SERPINE1,TP53		blue	0.893436
NOTCH2		transcription regulator		1.969	0.0418	ACTA2,C3AR1,CD44,CNN1,COL1A1,EPAS1,FGFR3,FN1,GPER1,HEY1,HEYL,IL6,ITGB7,MSR1,MYH3,MYH8,PRAG1,RGS5,SOX9,TAGLN,TP53		brown	0.958358
LPAR2		G-protein coupled receptor		1.964	0.0149	FN1,IL6,PTGS2,SIVA1		tan	0.854162
Ncoa6		transcription regulator		1.964	0.000465	AREG,FABP4,FASN,FOS,LPL,SCD,SERPINE1	907 (17)	turquoise	0.746781
UBR5	0.559	enzyme		1.964	0.00872	BAX,CCND1,CD163,CDKN1A,CXCR6,GREB1,IFIH1,IL15,IL6,IRF1,JAK2,KRT13,LRRK2,NRP1,OLR1,SELP,SIGLEC15	1388 (20)	turquoise	0.948769
BAG3	0.635	other		1.963	8.5e-06	ACADVL,ACOX3,ACSL3,ACTA2,ADH1C,ADSL,Ank2,ANK3,ATAD3A,ATP5PB,ATP6V0D1,BAG2,CAV1,CDKN1A,CEBPB,CHMP6,CLU,CYC1,DCN,EDN1,EFHD2,FKBP3,FKBP4,FOXO3,GABARAP,GADD45A,GYS1,HK2,HSPA9,ID1,ITGA1,LAMA4,LAMB1,MAP1LC3B,MAPK12,MTM1,MYH6,MYH7,NDUFA5,NR4A3,PINK1,PMVK,PPIL1,PXMP2,SMURF1,SPEG,SSRP1,TAGLN,TGFB1,TIMM13,TIMM44,TNNI3,TNNT3,TOMM40,TRDN,TTN,TUBA1B,TUBB4B,TXLNB,UQCRFS1	1698 (22)	turquoise	0.982574
EHD2		other		1.961	0.0301	CAV1,CAV2,CAVIN2,PPARG,SNAP23		brown	0.943723
FOXK2		transcription regulator		1.96	0.0301	ALDH1A1,MCM3,SERPINE1,VEGFA,XBP1		turquoise	0.782357
VCL	0.521	other		1.96	0.00371	COL10A1,COL2A1,IL6,ITGB1,RUNX2	1361 (21)	turquoise	0.900318
miR-3686 (and other miRNAs w/seed UCUGUAA)		mature microRNA		1.957	0.000198	ABCD3,ARSJ,BMP2K,C4orf46,CCP110,CDC7,CUL7,DBF4,DTYMK,DUSP13B,DUT,GADD45A,GAS6,GJA3,H1-0,HAUS1,IDH3A,IDI1,IFI16,IGFBP7,LAMP2,LIN54,LRRD1,MASTL,MGP,NDUFB9,OXNAD1,PPIL1,PRR11,PSD3,PTPRQ,RASL11B,RIC1,RIPOR1,RORA,RRP15,SKA1,SLC30A4,SLF2,SPRY2,SRSF3,TFB1M,UBR5,WDR36,XRCC2,ZMYM2,ZNF287,Zrsr2-ps1		N/A	N/A
jasplakinolide		chemical - endogenous non-mammalian		1.954	0.0149	CCN1,CCN2,SOX9,TAGLN		N/A	N/A
miR-6862-3p (and other miRNAs w/seed CUCACCC)		mature microRNA		1.953	0.0253	AMOT,ARRB1,CAMK2A,CDV3,CHST11,CLCN5,CRLF1,DHX57,DLG3,DMP1,DOCK5,DRAM1,EEPD1,ELOVL6,ENDOD1,EPB41L5,EPHB4,FGD3,GJB5,GPT2,ID1,IFIT2,IGFN1,INHBB,ITGB7,KLHL40,LRR1,LYPD6,MARCHF8,MFAP5,MMD,Mturn,MYL4,NEURL1B,NSUN2,NXN,NYAP1,PARS2,PFDN1,PIK3R3,PISD,PLOD1,RERG,RGS4,RNF168,RPL30,RTL8C,SNX33,SPEF1,SPSB1,TCAF2,TGFBR3,TIGIT,TNFAIP8L1,TRIB2,TRIP13,TSR2,ZNF367,ZNF667		N/A	N/A
PPARG	1.455	ligand-dependent nuclear receptor		1.952	1.29e-15	ABCA3,Abcb1b,ACAA2,ACACA,ACADL,ACLY,ACOX1,ACSL1,ACSL4,ACTA2,ADRB2,AGPAT2,ANGPTL4,APAF1,APH1B,ARL4D,ASAP1,ATP2A2,ATP5PO,BAX,BCL6,BIN1,BIRC5,BRCA1,CA2,CAT,CAV1,CAV2,CAVIN2,CCL11,Ccl2,CCN2,CCND1,CDK2,CDK6,CDKN1A,CDKN2C,CEBPB,COL1A1,COL1A2,CORIN,CPLX2,CRABP2,CTPS1,CXCL2,CXCL6,DHRS3,EDN1,EGLN1,EGLN3,EIF4EBP1,ELOVL6,ENO2,EPAS1,FABP4,FABP5,FASN,FDPS,FN1,FOXO6,FST,FZD1,HEBP1,HGF,HIVEP2,HK2,HMGCR,HMOX1,HP…	1671 (22)	turquoise	0.96862
GSTK1		enzyme		1.949	0.00311	Ccl2,CGAS,FOS,IL6,JUN,JUNB,STING1	703 (9)	tan	0.813266
allyl isothiocyanate		chemical toxicant		1.947	0.00844	BAX,CDK1,CDK2,FOS,HMOX1,MMP2,PTGS2,TJP1	1344 (19)	N/A	N/A
PRKCZ		kinase		1.942	0.000405	BAX,CASP3,CCL11,CCND1,COL1A2,HMOX1,IL6,JUN,MAPK3,MMP2,NFKBIA,PHGDH,PSAT1,VCAM1,VEGFA	782 (14)	lightgreen	0.772581
PPP1R15A		other		1.941	0.0485	CCND1,CEBPB,DLG4,GADD45A,IL6,MAP1LC3B,XBP1		turquoise	0.921286
NPM1-ALK		fusion gene/product		1.941	0.0126	CEBPB,KDM6B,PFKFB3,STAT5A,TP53		N/A	N/A
sanguinarine		chemical - endogenous non-mammalian		1.941	0.0016	BIRC5,HMOX1,NQO1,TIMP1,TIMP2	1504 (20)	N/A	N/A
STIM1	0.575	ion channel		1.941	1.11e-06	AQP5,ATF5,CAMK1D,CDK6,CDKN1A,CREB3L1,FOXO1,GSTO1,HMOX1,IL6,ITGA11,ITGA6,JUNB,KLF10,KLF2,KLF4,KLF7,MYBL1,MYBL2,NQO1,PTCH1,RB1,RPS12,RPS19,TG,TGFB1,VEGFA,WNT2	1355 (19)	turquoise	0.963512
S1PR3		G-protein coupled receptor		1.94	6.71e-05	ACTA2,Ccl2,CD44,FOS,HGF,JUN,PTGS2,SNAI2,TAGLN,VCAM1	1391 (19)	purple	0.895425
miR-1976 (and other miRNAs w/seed CUCCUGC)		mature microRNA		1.94	0.00801	ABHD11,ADAM15,ADAMTS14,ADAT1,ALDH3B1,ALPK3,ARHGAP11A,ATP6V0E2,BOK,C15orf62,CAVIN4,CBLB,CCDC18,CD200R1L,CD82,CENPL,CEP72,CKS1B,CLMP,CYC1,CYS1,DAD1,DDX11,DDX51,EPHA7,F2RL2,GCSH,GINS4,GLTP,GOLGA3,HAP1,HELLS,Hmga2,IVD,KRT13,KRT15,LACTB,LYPD6,MCAM,MECR,MFAP3,N4BP3,NIPSNAP1,NUAK1,NUDT1,OBSCN,P3H4,PFKFB4,PKNOX2,PPARG,PPIL1,PRRX1,PSMG2,PXMP2,RAN,RASSF7,RBBP8,RND3,RNF207,SAPCD2,SEPTIN5,SERPINE2,SGO1,SLC25…		N/A	N/A
MCAM	1.754	other		1.936	0.0411	FN1,ID1,MMP2,SNAI2		turquoise	0.98543
CAMK2A	-1.555	kinase		1.934	0.0126	BDNF,CAMK2A,CHRNG,DLG4,FOS		blue	0.941244
TO-901317		chemical reagent		1.934	0.00274	ACACA,ACLY,Acot1,ACOX1,ACSL1,ADH1C,ASS1,Ccl2,Ccl9,CCNB1,CCND1,CDK2,ELOVL6,FABP4,FABP5,FASN,FDFT1,FDPS,FMO1,GAMT,Gk,Gsta4,HK2,HMGN1,HP,HSD17B11,IGFBP4,IL6,INS,ITGA6,LDLR,LGALS3,LIPG,LPL,MCM6,MGLL,Mt1,Mt2,NFKBIA,PFKFB3,PFKP,PPARG,PTGS2,PXMP2,RAI14,RARA,SCD,Scd2,SKP2,TGFB1,TGM2,THRA,TIMP1,TIMP3,VEGFA	1501 (19)	N/A	N/A
melatonin		chemical - endogenous mammalian		1.928	0.00993	ACACA,APAF1,BAX,BMAL1,BRCA1,CASP3,Ccl2,CDKN1A,COL1A1,CRY1,CXCL2,CXCL6,DIO2,EDN1,EIF2AK3,FASN,FOS,H2AX,HMOX1,HSPA9,IL6,IRS1,IRS2,JUNB,KRT19,MAP1LC3B,Mt1,NCAM1,NQO1,PRMT1,PTGS2,RUNX2,SELP,SOX9,SP7,SPARC,SPP1,TP53,VCAM1,WNT4	1296 (21)	N/A	N/A
CDKN1C		other		1.915	0.000196	CCND1,CDK2,E2F1,MYOD1,PARP1,RB1,RBL1	1104 (14)	brown	0.975225
MMP1		peptidase		-1.331	0.000782	ANGPT1,BAX,BDNF,BRCA1,CCNE1,CDK2,CDKN1A,E2F1,FGFR2,FN1,FOS,GDNF,JUN,MYOD1,NFKBIA,PLAU,PTGS2,RUNX2,SERPINE1,TAGLN,TGFB1	1161 (17)	N/A	N/A
genipin		chemical - endogenous non-mammalian		1.912	6.82e-05	CCND1,CCNE1,CDK2,CDK6,CDKN1A,HMOX1,PCNA	1211 (14)	N/A	N/A
progesterone		chemical - endogenous mammalian		1.899	1.95e-32	ABCB4,ACAT1,Acot1,ACOX1,ACSL1,ACTA2,ACTB,ADAMTS1,ADARB1,ADRA2A,ADRB2,AEBP1,ALDH1A1,ALPL,AMD1,AMPD3,ANKH,AP1G1,AQP1,AREG,ARID5A,ARL4A,ASGR1,ATP1A2,AURKA,BAX,BCL6,BDNF,BIRC5,BMAL1,BMP2K,BRCA1,CA2,CADM1,CAPRIN2,CASP3,CAV1,CCNA2,CCNB1,CCNB2,CCND1,CCNE1,CCNG1,CD248,CD82,CDC25C,CDH11,CDK2,CDKN1A,CDT1,CEBPB,CEBPD,CHAF1A,CHAF1B,COL12A1,CP,CREB3L2,CRYAB,CTSD,CTSV,CX3CL1,CXCL6,CYP11B1,CYP1A1,CYP1B1,DBP,DLC…	1844 (20)	N/A	N/A
miR-578 (and other miRNAs w/seed UUCUUGU)		mature microRNA		1.892	0.00744	AHCYL2,BAG2,CCDC77,CENPQ,CRYAB,DPYD,EXO1,FAM162A,GLIS1,GULP1,HDDC2,HSPA14,IL17RD,LIMS1,LSM5,LURAP1L,MYF5,NOX4,RETREG1,RGS20,RHOD,SAAL1,SPP1,TAF1D,TEX30,TMED5,TMEM170B,TNFRSF19,USP33,XRCC5,YBX3		N/A	N/A
pitavastatin		chemical drug		1.891	4e-07	ACOX1,CAT,Ccl2,CYP51A1,FDFT1,FDPS,FOS,GALNT4,HMGCR,HMGCS1,IDI1,JUNB,LSS,MCF2L,MVD,NFATC1,PPARG,PTGS2,SNAI1,SQLE,TNFAIP3,ZNF664	1009 (18)	N/A	N/A
filgrastim		biologic drug		1.891	3.58e-14	ACSL1,ACSL3,ACSL4,ADAM15,ADGRG3,ALOX5,ALPL,ANGPT1,ANXA3,AOC3,ARHGAP24,ARRB1,ASF1B,ATP1A1,ATP2B4,BTG2,CAVIN2,CD163,CD44,CD74,CEP57,CEP63,CHAF1A,CLU,CRYBG1,CSF1R,CTSW,CYP1B1,DDHD1,DHRS9,DLC1,DPYD,DPYSL3,E2F2,EGR2,EGR3,ELK1,EMILIN2,ERLIN1,ETS2,EXT1,F5,FABP5,FAM111A,FANCA,FGL2,G0S2,GADD45A,GATA6,GOLIM4,HEY1,HIP1,HMGA1,HP,HSPA9,IFIT2,IL18RAP,IL4R,IRAK4,ISOC1,ITGB7,ITPK1,JAK2,JUN,KLF6,KLF9,KLRB1,KNL1,L…		N/A	N/A
KDM3B		enzyme		1.89	9.38e-13	ADAMTS1,ADRA2A,ARL6IP1,AXIN2,CCN2,CDC20,CIT,CKAP2,CMBL,COLEC12,DEPDC1,DGKH,DLGAP5,EFNB2,FN1,GTSE1,HJURP,IRS1,KALRN,KIF18B,KIF26B,KNL1,MLLT3,NCAPG,NOTCH3,PALLD,PAPPA,PPP3CA,RACGAP1,RDH11,SH3BP4,SLC44A1,SPAG5,STMN1,TSHZ3,TXNDC16,ZIK1,ZNF503		pink	0.774174
LYL1		transcription regulator		1.89	0.000533	ADGRG1,BAALC,BRCA1,BTG2,DLG5,EGR1,ID1,ID3,ID4,SCN1B,TSPAN18	692 (9)	magenta	0.753513
IL5		cytokine		-1.284	2.22e-06	ACAA2,AREG,ASNS,ASS1,ATXN1,BCL6,CCNE1,CD63,CDKN1A,CHST12,CISH,CKAP4,CRIP1,CSF2RB,DDX21,DUSP5,DUSP6,EGLN1,EGLN3,EGR1,EGR2,EGR3,EIF4EBP1,EPS8,FAM162A,FGL2,GADD45A,HBEGF,HMGCR,HMMR,HSPH1,IDI1,IER3,IL3RA,IL4R,IL6R,ITGB6,ITGB7,LFNG,LIMK2,LMNB1,LMO7,LRRC8C,MMD,MYADM,NDRG1,NEK2,NFIL3,PDE4B,PDLIM1,PFKP,PPIF,PPP5C,PRDM1,PSAT1,RAP1GAP,SAP30,Scd2,SCRIB,SDF2L1,SGK1,SKA1,SLC2A1,SLC7A5,SNAP23,SOCS2,SPN,ST7,STK…	1654 (17)	N/A	N/A
VEGFD	-0.898	growth factor		1.89	0.000245	BDNF,CCND1,DNMT3A,IL6,NPAS4,NR4A1,PTGS2,VEGFC	1279 (18)	blue	0.978512
miR-6924-3p (miRNAs w/seed CCUUAAU)		mature microRNA		1.89	0.0161	AVEN,FIBIN,HNRNPA2B1,PXMP2,RAD51,RPA3,SGCG		N/A	N/A
BTC		growth factor		1.89	0.00503	ACACA,EREG,FASN,HAS2,IL6,IRS2,PTGS2	1519 (18)	blue	0.549052
miR-297a-3p (and other miRNAs w/seed AUACAUA)		mature microRNA		1.886	0.0496	ADRA1D,ANKRD1,ARL6IP6,CDC7,CENPI,CXCL2,CXCL6,DMRT2,IER3,MZT1,NMRK1,ORC1,PMS1,PRKCD,RERG,RGS4,TOPBP1,WRAP73		N/A	N/A
miR-873b (miRNAs w/seed CAAGUUC)		mature microRNA		1.886	0.0267	ANXA3,ARL6IP6,BTBD3,CASP3,DDX20,FHL2,GKAP1,JUN,KNSTRN,LSM2,NTS,NXT1,RPIA,SLBP,SLC9A2,SMPDL3B,TMEM167B,TMEM177		N/A	N/A
EFNA2		kinase		1.886	0.00113	BACH2,BDNF,CCN2,CRABP2,DUSP4,DUSP6,FABP5,FOXL1,FOXQ1,KRT13,KRT16,NFIL3,NT5E,PXN,SLC20A1,SOX9,TRIM2,UBE2C,WWP1		turquoise	0.858764
MMP3		peptidase		-1.038	0.043	AJUBA,Alyref,CELF4,CNOT6L,CSTF2,DBR1,DDX39A,EGR1,FGF7,GEMIN6,Hnrnpa1,LSM1,MBNL3,MEX3B,NDRG1,PLCB1,PPIL1,PTGS2,SAFB,SF3A3,SLBP,SRSF3,TARDBP,TDRD3		N/A	N/A
verapamil		chemical drug		1.884	0.0398	BIRC5,BRAF,FDX1,FOS,HMGCR,IL6,INS,INSIG1,JUN,LDLR,MYOG,NFATC1,S100A10,TXNIP,VCAM1		N/A	N/A
IL25		cytokine		-1.009	0.00944	BTG2,CCL11,Ccl2,CCNE1,CD74,CDC25B,CDC25C,DUSP1,E2F7,E2F8,FBXO5,FGF2,GATA3,IL6,JAG1,KIF4A,Mt1,MYBL2,MYLIP,NRP1,POLE2,TGFBR3,VCL,ZFP36L1	1444 (17)	N/A	N/A
NOTCH3	-0.392	transcription regulator		1.878	1.38e-09	ACTA2,ACTN1,BIRC5,CASP3,CDH11,CDKN1A,COL14A1,COL18A1,COL5A1,COL5A3,COL6A2,COL8A1,DLGAP5,EPAS1,FABP7,FN1,HEY1,ID1,IL6,ITGA1,ITGA11,ITGA3,ITGA7,ITGB3,MSR1,NOTCH1,NOTCH3,PDGFRB,PRAG1,PTX3,RGS5,SMTN,SNAI2,SPARC,TAGLN,TP53,VEGFA	1354 (17)	blue	0.584908
miR-526a-5p (and other miRNAs w/seed UCUAGAG)		mature microRNA		1.877	0.00695	AAK1,DCTPP1,ELOVL6,ESCO2,FGF7,GINS2,GNA14,GRWD1,HMGN1,HOATZ,KLRB1,MAP1LC3B,NUDT4,NXPE3,PBDC1,PRXL2A,RB1CC1,SLC25A33,SPC24,STARD4,SYDE2,TFRC,TMEM170B		N/A	N/A
MAOA		enzyme		1.876	0.00592	ACTA2,ALDH1A1,AMOTL2,CCN1,CCN2,CCND1,CD44,CEBPD,HTR2A,IL6,SOCS3,TGFB1	1724 (23)	turquoise	0.734747
FSTL1	1.24	other		1.875	0.0153	ACTA2,Ccl2,COL1A1,COL1A2,EIF4EBP1,FN1,FSTL1,IL6,LRP6		turquoise	0.997261
RORC		ligand-dependent nuclear receptor		1.874	0.00288	ACOT2,ADGRL1,ASNS,B3GALT1,BMAL1,CAD,CCNB1,CISH,COL1A2,CXCL2,DHCR24,ELOVL6,ELOVL7,FDFT1,GADD45B,Gk,GOT2,GPT2,HK2,HMGCR,HSD17B7,IDH3A,IL12RB1,IL17RA,IL6,KLRB1,LPIN2,ME1,MGST3,Mt1,Mt2,NAT2,NNMT,NSDHL,PFAS,PPAT,REL,RORA,Scd2,SDHD,SLC2A13,SLC41A2,SLC7A2,SLC7A5,SPARC,SULF2,VEGFA	1558 (16)	blue	0.90296
carbon tetrachloride		chemical toxicant		1.873	3.22e-10	ABCC4,ACTA2,AK4,AOX1,APAF1,ARRB1,ASS1,BAX,BCL2L11,Calm1 (includes others),CASP3,CAT,Ccl2,CCN2,CDKN1A,CEBPB,COL1A1,COL1A2,CXCL6,CYP1A1,DAGLA,DCLK1,DHFR,DUSP1,FAAH,FGFR4,FN1,FOS,FOXM1,GADD45A,GADD45B,Gsta4,GSTM1,HGF,HMOX1,HSPD1,IGFBP5,IL13RA2,IL6,ITGB1,JUN,JUNB,MAPK3,ME1,MGLL,MKI67,MMP2,Mt1,Mt2,NQO1,NR4A1,PCNA,PDGFB,PDGFC,PDGFD,PDGFRA,PDGFRB,PPARG,PRNP,PTGS2,QDPR,RAB13,RB1,SERPINB2,SKIL,SLC2A1,SLC8…	1456 (16)	N/A	N/A
miR-23a-3p (and other miRNAs w/seed UCACAUU)		mature microRNA		1.871	0.00571	APAF1,ARL14EPL,ASNS,ATAT1,BORA,C2orf69,C6orf62,CA2,CASP3,CAV2,CCDC32,CCK,CCNG1,CCSAP,CDIN1,CFL2,CLDN12,CLEC1A,CPSF4,CRLF3,EXOC3L4,FBXO25,FBXO32,FRG2/FRG2B,FYB2,GRTP1,HDDC2,HK2,HMGB2,IL6R,ISOC1,KLF12,KMT5A,LDHB,LMNB1,MAGOHB,MAP2,MDFIC,MET,MIS18A,MYH4,NACC2,NOTCH1,NRP1,NTS,NUDT1,ORMDL1,PDE4B,PKIA,PLAU,PPIF,PROX2,PRTG,RAB39B,RCHY1,RPS19BP1,SAFB,SAFB2,SEC23A,SIX1,SNX5,SSBP1,ST3GAL6,STX12,TEX30,TFRC,T…		N/A	N/A
NGFR		transmembrane receptor		1.869	0.000562	BDNF,CCNA2,CCND1,CCNE1,CDK2,FGFR2,FOS,JUN,LDLR,NCAM1,PCNA,RB1,RHOB,SERPINE1,SORT1	1400 (21)	N/A	N/A
HOTAIR		other		1.867	0.0022	ACTA2,CCND1,CDKN1A,CEBPD,COL1A1,DNMT1,GREB1,IL6,JAM2,LAMB3,LAMC2,MMP2,NFKBIA,PCK2,PDGFRB,PPARG,RBM38,SNAI1,TP53	1611 (22)	turquoise	0.973424
dexamethasone		chemical drug		1.86	7.99e-71	A4GALT,AACS,Abcb1b,ABCB4,ACACA,ACADL,ACAT1,ACKR3,ACLY,ACOX1,ACSL1,ACSL3,ACSL4,ACSS2,ACTA2,ACTB,ACTC1,ACTG1,ACTG2,Actn3,ADAM10,ADAM12,ADAM15,ADAMTS1,ADAMTS2,ADAMTS4,ADGRF4,ADGRG2,ADGRG3,ADGRL1,ADRA2A,ADRB2,AEBP1,AHR,AKAP12,AKAP13,AKAP6,ALCAM,ALDH1A1,ALDOB,ALOX5,ALPL,AMPD3,ANGPT1,ANGPTL4,ANKRD1,ANO1,ANPEP,ANXA3,AOC3,AP1G1,Ap2b1,APLN,APOL6,AQP1,AQP5,AREG,ARHGAP23,ARHGAP24,ARHGEF19,ARL4C,ARRB1,ASAP2,…	1932 (18)	N/A	N/A
SPHK1		kinase		1.857	1.17e-05	ACTA2,BCL2L11,CASP3,Ccl2,CCN2,CCND1,CDKN1A,COL1A2,EGR1,FN1,GCH1,IL6,JUN,MTA3,PTGS2,SELP,SERPINE1,SLC2A1,SNAI1,SOCS3,TAGLN,TIMP1,TP53	1313 (17)	green	0.866658
miR-3620-3p (and other miRNAs w/seed CACCCUG)		mature microRNA		1.857	0.00223	ACKR3,ARAP1,CDKN2AIPNL,CENPS/CENPS-CORT,Crip2,DAPK2,DHRS7B,DKC1,DUSP3,EEPD1,EVA1A,FZD4,GAS2L3,GDF11,GJB5,Gm10471 (includes others),HSDL1,IGFBP2,IGFBP5,INHBB,ITIH2,LIMA1,LRP12,LSM1,MARCHF8,MIS18A,Mturn,MYL4,MYL9,NDRG1,NOP16,PISD,POC1B,RERG,SHB,SLC16A1,SMAD8,SMIM3,SPTY2D1,STARD9,SYNGAP1,TMEM170B,TRIB1,TTC13,TTL,UCK2,VEGFB,YBX3,ZMAT3,ZNF467		N/A	N/A
ascorbic acid		chemical - endogenous mammalian		1.849	2.18e-06	Abcb1b,ACTA2,ALPL,BMF,CCNB2,CDKN1A,COL1A1,DMP1,DUOX2,IGFBP2,IGFBP4,IGFBP5,IL15,IL6,ITGA1,ITGB1,ITGB3,LDLR,MGP,NDRG1,NUPR1,PPARG,PRKCD,PTCH1,PTGS2,RUNX2,SERPINE1,SLC20A1,SLC23A2,SLC2A1,SP7,SPARC,SPP1,TFRC,TGFB1,TNFRSF11B	1296 (16)	N/A	N/A
NFKBIA	0.894	transcription regulator		1.847	2.01e-24	Abcb1b,ABCD3,ACKR3,ADAMTS5,ADGRE5,AEBP1,AK2,AMPD3,ANKRD1,AURKB,AXL,BAX,BID,BMPR2,BOK,BTG2,BUB1B,CAMP,CCL11,Ccl2,Ccl7,Ccl9,CCNA2,CCNB1,CCND1,CCNE2,CD44,CD74,CD82,CDC25B,CDC45,CDC6,CDK2,CDKN1A,CDKN2D,CEBPB,CEBPD,CKS1B,CLU,COL1A2,COL2A1,COL5A2,CP,CRYAB,CTSB,CX3CL1,CXCL2,CXCL6,CYP1B1,DCN,DUSP6,ENPP2,EREG,FCGRT,FGF2,FGFR4,FHL2,FN1,FOS,FOXC2,FOXF2,FOXM1,FZD7,GADD45A,GADD45B,GCH1,Gm21596/Hmgb1,GPR176,GP…	1519 (16)	turquoise	0.943953
NFkB (family)		group		1.839	0.0224	BIRC5,CASP3,CCND1,CDKN1A,DRAM1,FBXO32,FN1,IL6,IRF1,ITGB1,JAG1,LPL,MBP,MMP2,MYOD1,NCAM1,NOX4,PLAUR,PTGS2,SNAI1,SNAI2,TGM2,TIMP1,TNFAIP3,VCAM1		N/A	N/A
butyric acid		chemical - endogenous mammalian		1.839	4.81e-19	ACP2,ADGRE5,ADGRG1,AFF1,ALAD,ALDH1A1,ALOX5,ALPK2,APAF1,AQP1,ATP2B4,ATP5MC3,BAX,BIRC5,CAMP,CAP1,CASP3,CCK,CCN2,CCNA2,CCNB1,CCNB2,CCND1,CCNE1,CCNG1,CD44,CD82,CDC20,CDC25C,CDC6,CDH11,CDK1,CDK2,CDK6,CDKN1A,CKS1B,CLCN3,CLU,COL11A1,COL4A1,COL4A2,COL5A1,COL5A2,COL6A3,CYP1A1,DDR1,DEK,DHCR24,DNM1,DTYMK,DUSP1,E2F1,E2F4,ELK3,FABP4,FASN,FOS,FOXM1,FSTL1,FXN,FYN,G0S2,GADD45A,GATA3,GATA4,GATA6,GDI1,GGT1,GMPS,GP…	1823 (18)	N/A	N/A
RRAS2		enzyme		1.838	2.09e-13	ADAMTS12,ADAMTS5,ADRA1B,AHR,ALCAM,BVES,CAV1,CD74,CDH6,COL6A3,DRAM1,EDIL3,EGR1,EGR3,ELF1,ETS2,GCNT2,HLA-DMA,IER3,IFITM2,IFITM3,IL4R,ITGA7,JAG1,LAMB1,LAMC2,MINK1,MSLN,NAMPT,NCAM1,NEXN,NFKBIE,NID1,NR4A3,NRP1,NRXN1,PCDH7,PDGFC,PDGFRA,PDGFRB,PGF,PLAU,PLK2,PLSCR1,POSTN,PXN,SCN1B,SERPINB8,SERPINE1,SHC1,SKAP1,SLIT2,TNFAIP3,TNFRSF9,VAV3,VCL,VEGFC,ZYX	1535 (20)	yellow	0.652902
miR-515-5p (and other miRNAs w/seed UCUCCAA)		mature microRNA		1.836	0.0115	ABRA,ARL4D,CCN1,CLVS1,CXCL6,DLGAP5,FGFR2,FUT9,GAS2,GINS2,GMPS,HSPD1,ID3,KCNA4,LSM8,MAGED2,MRPL30,MRPL49,MTHFD1L,NPY1R,NXPE4,OSGEPL1,OXSR1,PASK,PI15,PLCL2,POLA2,RAD54B,RMDN2,RPP14,SLC25A5,TFRC,TMEM128,TMEM229B,ZFYVE21,ZIK1,ZNF667,ZNF791		N/A	N/A
PRKACA		kinase		1.835	0.00133	ANTXR1,BCL2L11,BDNF,CCK,CCND1,CEBPB,DIO2,ID2,LORICRIN,PENK,PRKACB,SDC1,SFRP4,Sik1,SOCS3,VCAM1	1445 (22)	blue	0.752535
GNAS		enzyme		1.834	4.39e-17	ADAMTS1,ADD3,ALCAM,ALPL,ANKH,ARL4D,ATP1A1,BACH2,BCL6,BCL9L,BIRC5,CABLES1,Ccl2,CCN1,CD200,CDK2,CDT1,CHCHD10,Cmah,CXCL2,DENND4A,DENND5B,DTX4,ETS2,FASN,FOS,FYN,GFOD1,GPRC5A,HDAC9,IFI16,IL6,ITGB3,KLF4,LITAF,MAFF,MSRB3,NR4A1,NR4A2,NR4A3,NRP1,PDE3B,PDE4A,PDE4B,Pde4d,PENK,PHLPP1,PLA2G4A,PLK2,PMEPA1,PPARG,PTCH1,PTGER4,PXK,RAPGEF4,RFC1,RGS2,Rnf125,SCD,SEMA3A,SH3KBP1,SLA,SPARC,SPP1,STAT3,SYK,SYNGR2,TG,TGIF…	1594 (22)	yellow	0.559918
xanthine		chemical - endogenous mammalian		1.829	5.98e-05	DUSP1,DUSP10,ID3,MMP14,MMP2,PLAU,PLAUR,SLC2A1,TIMP2	1196 (18)	N/A	N/A
ERK1/2		group		1.828	4.13e-14	Abcb1b,ACAT1,ADAM10,AKR1B10,ALOX5,ALPL,APH1B,APLN,AREG,ARRB1,BAX,BCL2L11,BDNF,BRCA1,CAT,CAV1,CCK,CCL11,Ccl2,CCN2,CCN4,CCND1,CD44,CDC25C,CDC42EP5,CDK1,CDKN1A,CEBPB,COL1A1,COL2A1,CTSB,CTSV,CXCL6,CYP11B1,DUSP1,DUSP4,E2F1,EDN1,EFNB2,EGR1,EIF2AK3,ELK1,EZR,FABP4,FGF2,FGFR2,FN1,FOS,FOXO1,FZD1,GRK5,HAS2,HBEGF,HK2,HMGA1,ID1,ID3,IL17RD,IL6,INS,IRS2,ITGA3,ITGB3,JAM2,JUN,JUNB,KIF2C,LDLR,MAPK3,MMP2,MYOG,NAMPT…	1730 (19)	N/A	N/A
miR-9-3p (and other miRNAs w/seed UAAAGCU)		mature microRNA		1.826	0.036	ACBD3,ARL14EPL,CASP3,CDK6,CLEC10A,CXCL2,DPY30,DSCC1,ECT2,FUOM,H2AZ1,HDAC4,HDAC5,IGFBP7,ITGB1,KLRB1,MND1,MTFR2,MZT1,NR4A3,PELI1,PFDN6,PIDD1,POLR1C,PPA1,RETREG1,STARD4,TMEM64,ZNF664,ZWILCH		N/A	N/A
USF1		transcription regulator		1.813	0.000142	AKAP12,APLN,BAX,BRCA2,CAD,CAT,DUSP1,FASN,FBXO32,GATA3,HDAC4,HGF,HK2,LDLR,Mt1,MYH9,PRKG1,PTGS2,SERPINE1,SLC19A1,SPEG,SPP1,SYNPO,TBX2,TGFB1,TNFAIP3,TP53,TXNIP,UCP2	1524 (20)	cyan	0.571889
PSMC1		peptidase		-1	0.0073	CNN2,KLF4,MRTFA,TAGLN		blue	0.779893
ADAR		enzyme		1.811	0.00434	ADAM12,AZIN1,CENPF,FOS,IFIH1,IFIT2,LGALS3,NCAM1,RIGI,TAP2,TAPBP,TNNT3,UCP2	495 (7)	brown	0.917656
bicuculline		chemical - endogenous non-mammalian		1.807	2.12e-08	ACTA2,ARC,BDNF,BTG2,CCN1,DNMT3A,DUSP1,DUSP6,EGR1,EGR2,FBXO33,FOS,GADD45B,HK2,JUN,JUNB,KLF4,MAFF,Nedd4,NPAS4,NR4A1,NR4A2,PFKFB3,PTGS2,SPTY2D1,SRC,TGFB2,ZDHHC9	1611 (22)	N/A	N/A
PAX5-ELN		fusion gene/product		1.807	0.00138	ARHGEF12,CD248,EPAS1,IGSF10,IRS1,KLRB1,Ly6a (includes others),NKD2,PDE8A,PLK2,PTGS1,RBMS3,SEMA6D,TGFBR3,TLE6		N/A	N/A
ZFP36	0.462	transcription regulator		1.806	1.46e-09	AHRR,CAMP,CCNE2,CDC6,CDKN1A,CENPA,CLCN3,CLMP,CXCL2,E2F1,E2F8,FOS,IER3,IL6,IRF1,JUN,KIF11,KIF14,KIF18A,KNTC1,LATS2,MMP2,NEK2,NFKBIA,NUF2,PBK,PLAU,PLAUR,PRC1,PRDM1,PTGS2,SERINC3,SPP1,TFRC,THBD,TOP2A,UQCRFS1,VCAM1,VEGFC,ZFP36	1217 (12)	turquoise	0.937144
SIX2		transcription regulator		1.802	0.00049	CAMK1D,CCNB1,CCNB2,CDC45,CDC6,CDKN1A,ENO2,FEN1,HSPD1,ICA1,INS,MAP3K8,MAX,MCM2,MCM4,MYOG,NUSAP1,POLE3,PTPRN,RNASEH2C,TP53	646 (7)	N/A	N/A
LILRB3		transmembrane receptor		1.802	0.00189	ACACA,FASN,HMGCR,IDI1,IL6,SQLE	754 (12)	N/A	N/A
miR-5588-3p (miRNAs w/seed AGUCCCA)		mature microRNA		1.8	0.0178	B3GAT3,BCL2L11,CDC7,CEP44,CXCR6,DLX1,DNPH1,DOK4,EGLN1,KANSL2,LRRFIP1,MAF,METTL14,NANOS1,NUDC,POC1A,PPP1R14B,RHOJ,SLC35F5,SOWAHC,SPARC,TMEM128,TMEM177,ZC3H12B,ZDHHC21		N/A	N/A
cigarette smoke		chemical toxicant		1.799	1.16e-06	ABCA3,AHR,AKR1B10,ALDH3A1,AOX1,AREG,AXIN2,BIRC5,CAT,Ccl2,CCN1,CCN2,CCND1,CDKN1A,CLU,COL4A2,CXCL2,CXCL6,CYP1A1,CYP1B1,DNMT1,EGR1,EIF2AK3,ELK1,EPAS1,FABP5,FBXO32,FN1,FOS,FOXO3,GPX3,GSR,HMOX1,HSPA9,IL6,IRAK2,JUN,KLF4,LAMP2,LRP1,MAFF,MAP1LC3A,MAP1LC3B,MAP3K1,MMP2,NFKBIA,NOX4,NQO1,P2RX4,P2RY2,PDGFB,PGD,PGF,PTGS2,REL,SERPINE1,SLC1A4,SLC2A1,SMAD7,STK11,TCN2,TIMP1,TP53,XBP1,XDH	981 (15)	N/A	N/A
SMTNL1		other		1.799	0.000928	Calm1 (includes others),FLNC,HK2,MYH4,MYL1,MYOM2,Prl2c2 (includes others),PTGS2,PYGM,TNNI2,TNNT3,Tpm2		N/A	N/A
8-bromo-cAMP		chemical reagent		1.798	2.47e-40	ACOX1,ACSL4,ACTG1,ADRB2,ALG2,ALG5,ALG9,ARHGEF12,ARSA,ASS1,AVPR1A,B4GALT1,BAX,BID,BIRC5,BMPR2,BRCA2,BUB1,BUB1B,CAMK2A,CAMP,CAV1,CAV2,Ccl2,CCN2,CCNA2,CCNB1,CCNB2,CCND1,CCNE2,CD82,CDC20,CDC25B,CDC25C,CDC45,CDC6,CDK1,CDK2,CDK6,CDKN1A,CEBPB,CLU,COL10A1,COL11A1,COL4A4,COL5A1,COL5A2,CSF2RB,CTSB,CTSD,CXXC4,CYP11B1,CYP1B1,DCN,DIAPH3,DIO2,DUSP1,DUSP4,E2F1,EDN1,EGR1,ENAH,ENC1,ENHO,ERBB3,ESPL1,EZR,FDX1,FGF2,…	2001 (19)	N/A	N/A
kanamycin A		chemical drug		1.797	1.78e-08	ACP2,AK1,ALCAM,BACH1,Bhlhe41,BLNK,BMP1,CCND1,CD63,CTSB,Cux1,DAGLA,FOS,FXYD5,GAS6,GOLGA3,HAVCR2,IGFBP5,JUNB,LAMP2,LGALS3,MMP2,MYO1B,NAV2,NPNT,Nrg1,NRIP1,NUAK1,PTPRM,QDPR,SDC3,SEC22B,SLCO4A1,SOCS2,SORT1,SPIRE1,SPP1,ST3GAL6,STAT3,SYNJ1,TCIM,TJP1	566 (7)	N/A	N/A
SIRT2	0.256	transcription regulator		1.796	1.63e-05	AACS,ACLY,FDFT1,HMGCR,IDI1,IFIT2,KRT15,LSS,MVD,MVK,MYH6,PMVK,SC5D,SQLE	1672 (21)	turquoise	0.950463
NDUFA13		enzyme		1.795	2.6e-06	BAX,CCNB1,CCND1,CCNE1,CDK1,CDK2,CDKN1A,DHFR,ITGA6,ITGB1,MCM4,MYBL2,PRRX2,TFDP1,TK1	1474 (19)	midnightblue	-0.40976
BRAF	0.463	kinase		1.795	2.1e-21	A4GALT,ACVR1,ADAMTS14,ADAMTS2,ADD3,AIF1L,AMOTL2,ANO1,ANPEP,APLP1,AREG,ARHGAP22,ATF5,AXIN2,BCL2L11,BIN1,BMF,CADM1,Ccl2,CCN1,CCND1,CD63,CDC25B,CDK1,CDKN1A,CEBPB,CHKA,COL10A1,COL14A1,COL18A1,COL1A1,COL4A1,COL4A2,COL5A1,COL5A2,COL5A3,COL6A1,COL8A1,CPM,CRLS1,CSF1R,CTHRC1,CTSB,CXCL2,CYP51A1,DDR1,DNMT1,DSE,DSTN,DUSP4,EFNA1,EGR1,EIF2AK3,EPAS1,EPB41L3,EPHB4,ERBB3,EREG,ETV4,FAM234A,FDFT1,FGF2,FGF7,FGFR4,FN…	1582 (18)	turquoise	0.978869
tert-butyl-hydroquinone		chemical reagent		1.794	0.00368	BACH1,CHML,CYP1A1,DDAH1,EMILIN1,FOS,FOXC1,GADD45A,GSR,Gsta4,GSTM3,HMOX1,JUN,JUNB,MAF,MAP1A,ME1,NEFH,NQO1,OSGIN1,PALLD,PPARG,RAB6A,RASSF2,SERPINE1,SLC7A11,ZFP36L2	1495 (20)	N/A	N/A
ITGB3	1.24	transmembrane receptor		1.794	5.4e-05	ACLY,CDK1,COL1A1,COL1A2,FN1,FOS,HAS2,ITGA3,ITGB3,LIMS1,MMP14,MMP2,PCNA,PLAU,PLAUR,PTGS2,RUNX2,SELP,SERPINE1,SMAD7,SNAI2,SPARC,TGFB1,TGFBR2,TIMP1	1335 (19)	turquoise	0.996361
NR1I2		ligand-dependent nuclear receptor		1.792	0.0198	Abcb1b,ABCB9,ACOX1,ADH1C,AHCY,AHR,ALDH1A1,CAT,CCL11,Ccl2,CDKN1A,CTH,CXCL2,Cyb5r3,CYP1A1,CYP4V2,DHCR24,E2F1,EGR1,ELOVL6,ENTPD5,FASN,GLUL,Gsta4,GSTM1,GSTM3,HMGCS1,IL6,INSIG1,ITGB6,JUN,LPCAT3,LTBP1,MGP,MKI67,MYB,PAPSS2,PGD,PPARG,PTGS2,SCD,STAT3,TCN2,TGM2,TJP1,TNFRSF11B		N/A	N/A
TCF21		transcription regulator		1.791	0.0018	CDKN1A,CKM,COL4A1,IL6,MMP2,PITX2,TIMP1	816 (13)	N/A	N/A
ATF6		transcription regulator		1.791	1.56e-05	ACOX1,ATP2A2,AURKA,BAX,BUB1,C8orf44-SGK3/SGK3,CCND1,CDKN3,CEBPB,CHKA,DMP1,DNAJC3,FDPS,FOS,HMMR,IL6,INS,MAP1LC3B,MBTPS2,NUCB2,PRNP,RAN,SLC39A14,SPARC,SRR,STARD4,STAT3,TROAP,UBE2C,VEGFA,XBP1	1538 (21)	brown	0.929367
ADORA2B	-2.248	G-protein coupled receptor		1.789	0.00597	CCL11,Ccl2,CCND1,COL1A2,CXCL2,IL6,KLF4,RUNX2,SERPINE1,SKP2,SP7,SPP1,TGFB1,TIMP1,VEGFA	1360 (16)	blue	0.963199
GATA3	1.243	transcription regulator		1.789	0.000221	ACBD4,ACTR6,AGPAT5,ANGPTL4,BCAS3,BCL11B,BMF,BOK,CCND1,CDKN1A,CDKN2C,CRABP2,CSF1R,CST6,CXCR6,DLX3,ECHS1,ELOVL4,ELOVL6,FN1,FOS,GATA3,GLUL,GREB1,IL18RAP,IL6,IRF6,KLF4,KRT14,LORICRIN,LOX,MAF,MMP11,MYO10,NFIL3,NOTCH1,PALB2,PCNA,PPARG,PRICKLE1,Prl2c2 (includes others),PTGER4,PTGS1,RAD50,RET,RGCC,SERF1A/SERF1B,SLC2A1,TBX3,Tcf7,TGFB1,TGM2,TJP1,TJP2,TNFRSF9,VCAM1,VEGFA,VSIR,WNT11,XBP1,ZBTB7B,ZEB2	1652 (19)	turquoise	0.968763
CYBB		enzyme		1.786	0.038	CAMP,Ccl2,CCN2,CD44,CDKN1A,DUOX2,DUSP1,IL6,PPARG,PTGS2,SNAI2,TGFB3		N/A	N/A
CLCN5	-1.218	ion channel		1.782	0.0161	BAX,Ccl2,CCNE1,CTSB,IL6,MKI67,PCNA		blue	0.882071
SB 216763		chemical drug		1.782	2e-05	ACACA,AXIN2,BIRC5,CCN1,CCN2,CCND1,FASN,IL6,MAF,MYOG,NR4A1,NR4A2,NR4A3,PLAU,PRDM1,PTGS2,RGS2,RND3,SCD,SNAI1,TAGLN	1453 (16)	N/A	N/A
HDAC2		transcription regulator		1.779	2.38e-08	ACTA2,ALOX5,AURKA,BCL6,BRCA1,CAVIN2,CCND1,CCNE2,CD34,CDK2,CDKN1A,CDT1,COL11A1,COL1A1,COL1A2,COL2A1,E2F1,EGR1,EZH2,FOXM1,GABARAPL1,IL6,KRT15,LGR6,LIG1,MCM10,MCM3,MCM5,MCM7,Mt2,MTA3,NASP,NFATC1,NFKBIA,PAX3,PDGFB,PLAU,POLD2,POLL,PRIM2,PTGS2,RAD51,RAD54L,RBBP7,RHOB,SLC8A1,SOX9,STMN2,TAGLN,TDRKH,TNFRSF19,TNNI2,TP53,TP63,TPD52	1543 (18)	cyan	0.892879
SCUBE3	3.056	other		1.777	0.000873	FGFR4,MMP2,SERPINE1,SNAI1,SNAI2,TGFB1	750 (10)	turquoise	0.986137
citarinostat		chemical drug		1.772	0.00185	AEN,CISH,COA7,DUSP4,NAB2,NEDD9,POLR1C,RARA,RIGI,TSC22D1,TXNIP,ZYX		N/A	N/A
miR-486-5p (and other miRNAs w/seed CCUGUAC)		mature microRNA		1.77	0.00879	ABTB3,ADARB1,AFF3,ANKRD12,BAALC,BCAS2,C19orf12,C3orf70,CASP3,CCDC14,CCDC86,CHRAC1,CRLS1,DHRS7B,EDA2R,EGR2,EMP1,FAM3C,FGF7,FOXO1,GCSH,GLIS1,LSM3,MRAS,MTREX,MYL10,NEK2,NUPR1,PARP2,PDGFC,PDZRN3,PIGA,PYCR2,RFC2,RGS4,RIN1,RUBCNL,SLC10A7,SLC25A32,SNRPD1,SRSF3,TEDC1,TMEM167B,UBASH3B,ZMAT3		N/A	N/A
DETA-NONOate		chemical reagent		1.767	8.29e-06	ACTA2,ADAM10,BGN,CAT,CAV1,CCND1,CDKN1A,CNN1,DUSP1,FOS,HMGCR,HMOX1,IL6,LOXL2,PDE3B,PRKG1,PTGS2,SERPINE1,TIMP1,TNFRSF11B,TP53,TXNIP,VCAM1	909 (18)	N/A	N/A
TRIB3		kinase		1.767	8.38e-06	ACTB,ASNS,BCL2L11,CTH,FABP4,FBXO32,HK2,ID1,JAK1,LPL,MTHFD2,PCK2,PPARG,PSAT1,PSPH,RUNX2,SLC2A1,SP7,SPIRE1,TIMP3	1488 (22)	green	0.89585
INCB054329		chemical drug		1.765	0.000962	CCND1,FGFR3,IL6R,JAK1,JAK2,NSD2,STAT3	853 (10)	N/A	N/A
RUNX1-RUNX1T1		fusion gene/product		1.764	1.03e-06	AFF3,AGAP1,ALOX5,BAALC,BRCA1,BRCA2,CA8,Ccl7,CDKN1A,CHST11,DCPS,DLG5,DUSP6,ETV6,FOXO1,GRK5,H2AX,ID1,ID2,ID3,IFITM3,IL6R,JUP,LHFPL6,LXN,MAP4K3,MTSS1,NAV1,NIBAN1,PXDC1,RAD51,RND3,SCN1B,SH2B3,SLC6A8,SRSF7,TP53,TSPAN18,UBASH3B,XBP1,ZFP36L1,ZFP36L2	1004 (7)	N/A	N/A
A2M		transporter		1.761	0.00811	ACLY,Ccl2,CCND1,EIF2AK3,FASN,FOXO1,GADD45B,IL6,LRP1,MAP3K5,SLC2A1,SLC40A1,WNT10B,XBP1	1605 (20)	N/A	N/A
COLQ		other		1.758	2.92e-23	ADAMTS2,ADAMTS5,ASPN,BDNF,BGN,BMP1,CHRNA1,CHRNB1,CHRND,CHRNG,COL11A1,COL2A1,COL4A1,COL4A2,COL5A2,COL6A3,COL8A1,DCN,DOK7,DTNA,ECM1,EXT1,FBLN5,FGF7,FN1,ITGA7,LAMA4,LAMB1,LAMB2,LARGE1,LRP4,LTBP1,LTBP3,MFAP2,MMP19,MMP2,MUSK,NID1,NID2,PRELP,RAPSN,SDC4,SGCG,SNTA1,TGFB1,TGFB3,TIMP1,WNT4		brown	0.579319
IFNA2		cytokine		-0.976	0.00423	ALOX5,APOL6,ARL5A,ATF5,BAG3,BAX,BIRC5,C1S,CAV1,CCDC92,CDKN1A,CISH,CNP,DAD1,DNAJB2,EGLN3,ENPP1,EPB41L3,FGF2,HBEGF,HERC6,HMGCS1,IFI16,IFIH1,IFIT2,IFITM2,IFITM3,IFNAR2,IL6,IRF1,IRF5,LGALS3BP,LYN,MET,NLGN2,NT5E,PARP9,PLSCR1,PML,PTTG1,RB1,RBL1,RIGI,SAMHD1,SDC1,SERPINB9,SLC15A3,SOCS2,SOCS3,TGM2,TP53,VCAM1,VEGFA,VEGFC,XBP1,ZC3HAV1	1395 (13)	N/A	N/A
SNAI1	0.594	transcription regulator		1.756	2.09e-11	ACTN1,ANKRD1,AXL,CCN1,CCN2,CCND1,CCNE1,CD44,CDC25B,CDK2,CDKN1A,CFL2,CLDN12,COL1A1,COL1A2,COL2A1,DPYSL3,ERCC1,ESRP1,FASN,FLNA,FLNC,FMNL2,FN1,FOS,FOXC2,FST,GSN,ID1,ID4,ITGB1,LEF1,LIMA1,MMP14,MYO5A,NT5E,PARVB,PFKP,PTGS2,PTX3,RAB25,RORA,RUNX2,SDC1,SERPINE1,SMAD6,SMAD7,SNAI1,SNAI2,SP7,SPARC,SPARCL1,TGFB1,TGFBR2,TGFBR3,THBD,TJP1,TP63,TPX2,VDR,VILL,WIPF1,ZEB2	1792 (23)	turquoise	0.899467
HLX		transcription regulator		1.755	2.27e-06	ANKRD1,AREG,CCNB1,Cd24a,CD34,CD44,CYP1B1,EGR1,ELK1,IL4R,JUN,PAPPA,PRDM1,RB1,SENP6,UIMC1,UNC5B	1097 (7)	yellow	0.708108
NOX4	0.47	enzyme		1.753	5.82e-06	ACTA2,BCL2L11,BMF,Ccl2,CD44,CDKN1A,COL1A1,CTH,EPAS1,FN1,H2AX,HAS2,HK2,HMOX1,MMP2,NCF2,NOX4,SERPINE1,SLC2A1,TFAM,TJP1,TP53,VEGFA	1274 (16)	turquoise	0.967397
fulvestrant		chemical drug		1.747	4.43e-31	ADRB2,AIMP1,AP1G1,AREG,ASNS,AURKA,AXL,BARD1,BAX,BIRC5,BLM,BMPR2,CAV1,CAV2,CCDC80,Ccl2,CCN1,CCNA2,CCNB1,CCND1,CCNE1,CD74,CDC20,CDC25B,CDK1,CDKN1A,CDKN2C,CEBPD,CENPF,CHAF1A,CHTF18,CKS1B,CNBP,CTH,CTSD,DHCR24,E2F1,EGR1,EGR3,EPHA1,ERBB3,FABP4,FEN1,FOS,FOXM1,GAB2,GADD45A,GREB1,GTSE1,H2AX,H2AZ1,HSD17B7,ID1,ID2,IER3,IGFBP5,INHBB,IRF1,IRS1,ITGB1,ITGB3,JUN,KIF11,KLF10,LDLR,LPL,LRP8,MCM2,MCM3,MCM5,MCM7,MMD,…	1855 (24)	N/A	N/A
L-glutamic acid		chemical - endogenous mammalian		1.746	5.26e-08	Abcb1b,ACLY,ACTA2,ACTB,BAG3,BAX,BCL2L11,BDNF,BMAL1,CASP3,CBL,Ccl2,CCND1,CCNE1,CDKN1A,DHCR24,EGR1,FASN,FDFT1,FGF2,FOS,GADD45B,Gk,HMGCR,HMGCS1,IDI1,INSIG1,JUN,JUNB,MAP1B,MAP2,MGLL,MMP2,MSMO1,NFIL3,PCNA,PLA2G4A,PTGS2,RUNX2,SCD,Scd2,SLC1A3,Slc25a1,SQLE,TAP2,TIMP1,TJP1,TP53	1532 (18)	N/A	N/A
(±)-2-hydroxyoleic acid		chemical drug		1.744	0.01	CAMP,CDK2,CDKN1A,DHFR,PRKCA,XBP1		N/A	N/A
TNF receptor		group		1.744	0.0472	CCN2,IL6,LPL,PLAU,SERPINE1,TGFB1,TIMP1,TJP1,TLR2		N/A	N/A
FGFR3	1.804	kinase		1.744	0.000755	CCND1,CDKN1A,CDKN2D,COL1A1,DLL1,DUSP6,FN1,FOS,HK2,IL6,MAF,NOG,PROX1,SNAI1,SOX9,SPARC,SPP1	1379 (17)	turquoise	0.968788
miR-132-3p (and other miRNAs w/seed AACAGUC)		mature microRNA		1.743	0.00533	ACTR6,AIG1,C8orf44-SGK3/SGK3,CCDC71L,CENPQ,CFL2,CHD1L,CMBL,CXCL2,ELF1,H2AZ1,Hmga2,KATNBL1,KCNK2,KLF7,LEMD3,MECP2,MELK,MIS12,MTFR2,NDUFA5,NREP,PBDC1,PNKD,RASA1,RB1,RPP14,RPP25L,SAP30L,SERPING1,SKAP2,SLBP,SMAD8,SNRPB,SPTSSA,TGFB2,TJAP1,TJP1,TMEM50B,TNFRSF11B,TTK		N/A	N/A
embelin		chemical - endogenous non-mammalian		1.741	0.00623	BAX,BIRC5,CCND1,CDK2,CDK6,PPARG	1186 (13)	N/A	N/A
CAMKK2		kinase		1.741	0.022	ACACA,ADRB2,BDNF,CCND1,CDKN1A,FASN		brown	0.62639
PD 123319		chemical drug		1.74	3.77e-07	BAX,Ccl2,COL1A1,FASN,MYH3,MYOG,NCF2,PTGS2,RET,SERPINE1,SPP1,SPRY1,STK11,TGFB1,TIMP1,VEGFA,WNT11	1445 (20)	N/A	N/A
NR3C2		ligand-dependent nuclear receptor		1.739	9.92e-09	ADAMTS1,BAX,BID,CAT,Ccl2,CCN2,CNKSR3,CNN3,COL1A1,CXCL6,CYP1B1,DUSP4,EDN1,EGR1,FGF2,FKBP1B,FKBP4,FN1,GPX3,Gsta4,Hrc,HSPA9,IL6,INHBA,JUNB,KLF9,LYST,MAP2,NOX4,NR4A2,NRXN1,PGF,PPAT,PTGS2,PTX3,RAPGEF4,RGS2,SEMA3C,SERPINE1,SGK1,SLC9A1,TACC2,TGFB1,TGFBI,TGM2,TNNT3,TP53,TUBA4A,TUBB3,VCAM1,VEGFA,VEGFB	1407 (20)	lightgreen	0.928336
miR-216b-3p (miRNAs w/seed CACUUAC)		mature microRNA		1.732	0.00133	CCN4,DIAPH3,DPYD,IDH3A,INIP,NR4A2,RMND5A,SLC7A6OS,SOWAHC,TCIM,TDP2,TMED5		N/A	N/A
ASXL2		other		1.732	0.000928	ATP1A2,ENO2,FAM162A,G0S2,HK2,LPL,PELI2,PPARG,PPARGC1B,SCD,SERPINE1,VEGFA	633 (7)	brown	0.803338
miR-7017-3p (miRNAs w/seed CCCUGCU)		mature microRNA		1.732	0.00185	ADGRA2,AIG1,Ank2,APLN,ATP6V0E2,BDKRB2,CADM4,CASQ2,CENPS/CENPS-CORT,COQ8A,DPM2,EZR,FGD3,FGF7,FZD4,GCC1,GCNT2,HBEGF,JUN,LRRC73,M1AP,MAFK,PCBP3,PCLAF,PDGFB,PDLIM2,PLAUR,POLE,RFC5,RGP1,RNF150,RPRD1B,SEC14L2,SERBP1,SIGLEC15,SLC6A7,SMAD8,SPN,SRD5A1,TAGLN,THEM6,TMED3,TMEM170B,TP53INP2,TSC22D1,VMAC,Zfp568,ZNF667		N/A	N/A
CDH2		other		1.731	0.000816	ACTA2,CCN2,CCND1,CDKN1A,CTNND1,ENO2,FN1,JUN,MYOG,NDRG1,SNAI2	1393 (20)	turquoise	0.786972
HMOX1	0.325	enzyme		1.728	5.56e-08	ACTA2,ADORA2A,ANGPT1,APAF1,AQP1,BDNF,CASP3,Ccl2,CCND1,CCNE1,CDK2,CDK6,CDKN1A,COL1A1,CXCL2,CYP1A1,FOS,GDNF,GPX3,H2AX,HGF,HMOX1,ID1,ID3,IL6,ITGB3,MAP1LC3B,MSR1,MYH6,MYOG,NQO1,NR4A2,PCNA,PTGS2,SLC25A5,SPARC,TGFB1,TGFB2,THBD,THBS1,THBS2,TP53,VCAM1,VEGFA,VEGFD,ZFP36	1145 (16)	turquoise	0.942762
LGALS1	-0.257	other		1.725	0.00176	ACTA2,ADAMTS4,AHR,ANK3,Ccl2,CCNB1,CDKN1A,COL1A1,CXCL2,FN1,HBEGF,IL6,INSIG1,LGALS3,MAF,MMP2,PTCH1,PTX3,SERPINE1,SNAI1,SOCS3,SPP1,TFRC,TGFB1,TNFAIP3	1368 (16)	blue	0.904751
NFATC1	2.009	transcription regulator		1.725	0.0135	AHR,CCND1,CDC6,COL10A1,COL1A1,CYP1A1,CYP1B1,EDN1,EGR3,GPC6,HMOX1,IL6,INS,ITGB3,MYH4,MYH7,NFATC1,NOX4,NQO1,PPARG,PRDM1,PTGS2,SIGLEC15,SPP1,THBS1,USP43,UTRN,VCAM1,XBP1		turquoise	0.985668
OVOL2		transcription regulator		1.724	0.000425	CDKN1A,CDKN2C,CEP135,CEP63,EFNB2,FOXM1,HAUS1,HK2,MMP2,NR2F1,RAD51,RHOJ,RHOU,SKP2,SLC2A1,SOS2,TUBA4A,WIPF1		N/A	N/A
HIF1A		transcription regulator		1.723	1.45e-18	ACTA2,ADAM10,ADAM15,ADAMTS1,ADORA2B,AHR,AK4,AKAP12,ANGPTL4,ANKZF1,APLN,ASNS,ATG9A,ATP2A2,ATP5MC3,ATP5PO,AURKA,AXIN2,AXL,BACH2,BAX,BGN,BID,BIRC5,BRCA1,CAV1,CAVIN2,Ccl2,Ccl7,CCN1,CCN2,CCND1,CD44,CDKN1A,CEBPD,CEMIP,CHKA,COL1A2,CTPS1,CTSD,CXCL2,CYC1,CYP1A1,EDN1,EDNRA,EED,EFNA3,EGLN1,EGLN3,EIF4EBP1,EIF5A,EIF5A2,ENO2,EOLA1/EOLA2,EPAS1,EREG,FAM162A,FHL2,FN1,FOS,FYN,GADD45B,GATA6,GCHFR,GPER1,GSTM3,H2AX,H…	1171 (15)	turquoise	0.841719
mir-192		microRNA		1.722	7.22e-07	ACTA2,ALCAM,CDC7,CDKN1A,CTNNBIP1,EREG,FN1,JUN,MAD2L1,NOD2,TYMS,ZEB2	1372 (12)	N/A	N/A
NFATC2		transcription regulator		1.721	2.01e-08	AQP5,AXL,BCL2L11,CASP3,Ccl2,CCNA2,CCNB1,CCNE1,CCNF,CDKN1A,CISH,COL2A1,CRYAB,CSF1R,CTNNAL1,CX3CL1,CXCL2,DAB2,EDN1,EGR2,EGR3,ENPP2,EZH2,FGL2,FOXM1,GATA3,HAVCR2,IER3,IFIT2,IL15,IL6,INHBA,IRF1,IRF5,JUN,KDM6B,LAMP2,LMO4,MAF,MAPK3,MERTK,NFATC1,NFKBIA,NOX4,NR4A1,PELI1,PLD1,PLK2,PML,PPARG,PTGS2,REL,RGS2,RILPL1,SH3BP5,SLFN12L,SNAI1,SOCS2,SOCS3,SRC,STAT5A,TGFB1,TLE4,TLR2,Tnfsf9,TSC22D1,USP25	1547 (15)	turquoise	0.503095
PADI4		enzyme		1.72	0.022	CDKN1A,CGAS,GADD45A,IL6,OSGIN1,STING1,XBP1		magenta	0.96508
miR-3937 (miRNAs w/seed CAGGCGG)		mature microRNA		1.718	0.00275	ARHGAP44,ATIC,C15orf62,C7orf50,CAMK2A,CHEK2,CNTROB,COL4A2,CTXN1,DDA1,ENHO,FABP7,FBLN7,GALNT7,GTF3C1,GYS1,HAS2,HAUS5,HSPB6,ID4,KIAA0513,L3MBTL2,M1AP,NCS1,P3H4,PITPNM2,POLE3,POLH,PRKAG3,PSTPIP2,RASSF4,RPUSD1,SLC7A5,SORBS3,SRL,STAC3,TAFA5,TMEM250,TOR2A,VWA1,WDFY1		N/A	N/A
MXI1	0.356	transcription regulator		1.718	0.000234	CCNB1,FOXM1,ID1,ID2,IMPDH2,IRS2,LARS1,MKI67,MTHFD2,SLC1A4	163 (3)	turquoise	0.92083
VTN		other		1.716	0.000115	CDKN1A,COL1A1,COL1A2,EFNB2,IRS1,ITGB1,MMP2,PLAU,PLAUR,PTGS2,PXN,RUNX2,S100A10,SERPINE1	1361 (22)	N/A	N/A
FERMT2	0.35	other		1.715	1.41e-05	ACTA2,Ccl2,CCN2,CCND1,COL1A1,FASN,FN1,FOXO1,IL6,SCD	1500 (23)	turquoise	0.994388
VEGFB	-0.491	growth factor		1.714	0.00493	Acot1,ACOT2,ATP2A2,BAX,BCL2L11,BID,BMF,DCN,DIO2,GSR,HACD2,MYH6,MYH7,OLR1,SLC27A4,TP53,TXNRD3	1182 (15)	blue	0.964956
PDGF (complex)		complex		1.712	3.54e-15	BAX,CAV1,Ccl2,CCND1,CD44,CDK6,CDKN1A,COL4A1,EDN1,EGR1,FGF2,FN1,FOS,FOXO1,FOXO3,HEY1,HMOX1,INHBA,IRS2,ITGB3,JAG1,JUN,JUNB,LDLR,MCM6,MCM7,MMP2,NCAM1,NOG,NOTCH1,NOTCH3,NOX4,NR4A2,PCNA,PIK3R3,PLAU,PLAUR,PPARG,PTGS2,SERPINE1,SPARC,SV2A,TGFB1,TGFB3,THBD,TIMP1,TIMP3,TP53,VCAM1,VEGFA	1005 (17)	N/A	N/A
lenalidomide		chemical drug		1.709	1.96e-10	ACTG1,ANTXR1,ATXN1,BCL11B,BCL9L,BID,BLNK,CALHM5,CAV1,CAV2,CCND1,CDKN2C,CEBPB,CEMIP2,CEP72,DNAJC25,DNM3,DOK4,DTNA,FANCI,FLNA,FN1,FZD4,FZD5,FZD7,GALNT18,GINS4,HS3ST3B1,IFIH1,IL3RA,KLF4,LEF1,LHFPL2,LIMA1,LPL,LRP1,LRP6,LRRC8B,MAP2,MGLL,MMACHC,MTAP,MYB,NFATC1,NRP1,NUDCD1,NUP43,OTUD1,PLOD2,PPIF,PPP2R1B,PROS1,PTPRM,RAD18,RASSF4,REL,RFC3,RRM1,RRP1B,RYR1,SEMA5A,SETD7,SLC7A2,SOX9,SPSB1,STAMBPL1,SUV39H2,TME…	1522 (16)	N/A	N/A
SYK/ZAP		group		1.709	0.000749	CDC20,E2F8,EPHB2,FOXO1,Gar1,IL6,LMLN,NFATC1,PRDM1,PTGS2,RPA1,TIMP1,VCAM1,VEGFC	1360 (18)	N/A	N/A
PBX1		transcription regulator		1.706	0.0185	AMD1,CDKN1A,COL1A1,COL5A2,FABP7,FGF2,MYOG,NCF2,NFIL3,PAX3,PLAU,STAT3		turquoise	0.829885
DOCK8	-1.633	other		1.706	0.000901	ARID5A,DAB2,EDN1,FGL2,IFIT2,IL15,IL6,INHBA,IRF1,LMO4,MERTK,PELI1,PTGS2,RBL1,REL,RILPL1,SAP30,SH3BP5,SLFN12L,TSC22D1,USP12,USP25	440 (7)	blue	0.935704
miR-1277-3p (and other miRNAs w/seed ACGUAGA)		mature microRNA		1.706	0.0367	ARMC10,ARSJ,CALHM5,CDK1,CPNE3,EXOG,FBXL14,JAG2,LBR,LPL,MAL2,MPZL1,MSH3,NDRG1,NKAIN2,RALGPS2,RAPSN,RHOQ,SIGLEC15,SIM2,SLFN12L,ZMAT3		N/A	N/A
SGK1	0.756	kinase		1.703	0.00694	BCL2L11,CCN2,CDK6,CDKN1A,CLCN2,DLG4,FABP4,HBEGF,IL6,KCNA4,KCNQ4,PPARG,SCN5A,SGK1,SLC1A3,SLC1A6,SLC6A8,STIM1,TRPV6	1705 (24)	turquoise	0.891634
baicalein		chemical drug		1.7	0.00102	BAX,BIRC5,CCNB1,CCND1,CYP1A1,FOS,HMOX1,IL6,JUN,MMP2,PLA2G4A,PTGS2,PTTG1,RB1,RBL1,VCAM1	1427 (19)	N/A	N/A
miR-3143 (miRNAs w/seed UAACAUU)		mature microRNA		1.698	0.0123	ABRA,CTHRC1,CXCL2,DNAJC15,FAM171B,HNRNPA2B1,IDI1,INPP1,ISOC1,KANSL2,MND1,MRPS22,NAA50,NSMCE2,PSIP1,SAMM50,SMIM14		N/A	N/A
miR-6732-3p (miRNAs w/seed AACCCUG)		mature microRNA		1.698	0.0305	ANKRD1,BAMBI,CNN1,DDHD1,EIF5A2,EXOC6,LIG1,MRPL50,NRBF2,PSTPIP2,RPP21,RPS15A,SDC1,SF3A3,SLC25A33,SPP1,WDR55		N/A	N/A
TNFRSF11B	0.73	transmembrane receptor		1.698	0.00332	CA2,Ccl2,COL1A1,IL6,NOTCH1,RUNX2,SDC1,SPP1,TNFRSF11B,WNT10B	1224 (18)	turquoise	0.970681
ID2	1.388	transcription regulator		1.695	7.18e-16	ACTA2,AURKB,AXIN2,BCL2L11,BCL6,BTG2,CCL11,CCNB1,CCND1,CCNE1,CCNE2,CCNG1,CD44,CDC25B,CDC6,CDK1,CDK20,CDKN1A,CDKN2C,CEBPB,CSF2RB,CXCR6,DLL1,DUSP1,DUSP10,DUSP22,DUSP4,E2F2,EEF1D,EGR2,ETS2,FGFR3,FOXO1,FOXO3,Foxp1,GADD45B,GATA3,ID3,IFI16,IGFBP4,IL4R,IL6R,INHBB,IRF5,IRF6,ITGA1,ITGA3,ITGB3,JAK2,JDP2,KLF6,KLF7,LAMA4,LMO4,LRIG1,MAF,MAP3K14,MAP4K3,MCAM,MMP2,MYB,Nefm,NFATC1,NFKBIE,NOTCH1,NR4A1,NR4A3,PKD2,PL…	1491 (24)	turquoise	0.948638
CCN2	3.525	growth factor		1.692	1.78e-08	ACTA2,ADAMTS1,ADAMTS4,ADAMTS5,BIRC5,CAVIN2,CCN2,CCND1,CD44,COL10A1,COL1A1,COL2A1,COL4A2,COL8A1,DAD1,DCN,EGLN3,EGR1,EMILIN1,FN1,HSD17B7,IL6,ITGA1,JUN,LEF1,LIMS1,LOX,LOXL1,LTBP3,MMP14,MMP2,PDGFB,PTGFR,SDC4,SERPINE1,SFRP4,SPARC,TGFB1,TIMP1,TIMP3,TP53,VEGFA	1642 (19)	turquoise	0.983166
GFAP		other		1.686	0.00844	CD44,CREB3L1,H2AX,IL6,ITGA6,ITGA7,ITGB1,TP53	1398 (12)	pink	0.676103
BMAL1	0.773	transcription regulator		1.681	1.06e-07	ACACA,ACOX1,ADORA2B,ANGPT1,BMAL1,Ccl2,CLOCK,CRY1,DBP,EGLN3,ELOVL6,FASN,GSR,HK2,HMOX1,LAMP2,LDLR,LPL,MCM6,NFIL3,NQO1,PARVB,PDP1,PPARGC1B,RARA,SCD,SIPA1L3,STARD4,TBC1D4,THRA,TP53,TTK,VEGFC	1476 (17)	N/A	N/A
BTRC	0.289	enzyme		1.678	0.00846	AXIN2,BMAL1,CCND1,CDKN1A,CHD1,DEPTOR,GLUL,IL6,PHLPP1,SNAI1	1725 (26)	turquoise	0.939952
H19		other		1.677	0.0116	ACTA2,AQP1,BAX,COL2A1,IL6,MMP14,SNAI2,TGFB1,TP53		blue	0.974419
tetradecanoylphorbol acetate		chemical drug		1.673	2.37e-17	ABCA7,ACSL4,ACTB,ADAM15,ADAMTS1,ADAMTS4,ADORA2A,AHR,AHSA1,AKR1B10,ALCAM,ALDH1A3,ANGPT1,ANGPTL4,ARC,AREG,ATP2A2,ATP2B4,AURKA,AURKB,AXL,BAX,BCL6,BDNF,BIRC5,BLM,BTG2,C3AR1,CA11,CA2,CA8,CALCRL,CAT,CAV1,CAV2,CCL11,Ccl2,Ccl7,CCN1,CCN2,CCNA2,CCND1,CCNE1,CD163,CD44,Cd59a,CDK1,CDK5R1,CDKN1A,CDKN2D,CEMIP,CKAP4,CKM,CLCF1,CMPK1,CSF1R,CTSB,CTSD,CTSV,CXCL2,CXCL6,CYP1A1,DAB2,DBP,DEK,DGKD,DGLUCY,DIO2,DNAJC3,DNMT…	1652 (15)	N/A	N/A
PKNOX1		transcription regulator		1.673	0.0251	AMD1,COL5A2,FABP7,FGF2,IL6,MYBBP1A,NOTCH1,PLAU,VEGFA		black	0.727907
16,16-dimethylprostaglandin E2		chemical - endogenous mammalian		1.673	0.0152	CD44,CLU,FOS,Ly6a (includes others),MMP2,PTGER4		N/A	N/A
NTF4		growth factor		1.671	0.0306	DLG4,FOS,PENK,SPARC,SPP1,TUBA1A		N/A	N/A
CYBA		enzyme		1.671	0.0036	CDKN1A,EPAS1,FN1,IL6,SERPINE1,VEGFA	1566 (23)	N/A	N/A
cis-urocanic acid		chemical drug		1.671	0.00442	ADAMTS1,CRYAB,GADD45B,IL6,NCF2,PPIF,PTGS2,SERPINB2,TNFAIP3	579 (8)	N/A	N/A
TP73		transcription regulator		1.671	1.66e-38	ACTA2,ADAM10,ADAM19,ADORA2B,AEN,AHI1,AIF1L,ANGPTL4,AQP5,ARHGAP22,AURKA,AXL,BAX,BCL11B,BCL2L11,BDKRB2,BID,BIRC5,BLZF1,BMAL1,BRAF,BTG2,CADM1,CASP3,Ccl2,Ccl9,CCN1,CCNA2,CCNB1,CCNF,CCNG1,Cd24a,CD82,CDC20,CDC25B,CDC25C,CDC42EP2,CDK1,CDK2,CDK6,CDKN1A,CDKN3,CKS2,CLIP3,CNN3,COL18A1,COL1A1,COL5A2,CRYAB,CTH,CTSD,CX3CL1,CXCL2,DBP,DCAF6,DHFR,DHRS3,DIMT1,DLG5,DRAM1,DTYMK,DUSP11,E2F1,ECM1,EDN1,EGR1,EREG,FASN,F…	1541 (20)	N/A	N/A
PI3K (family)		group		1.67	4.16e-06	ACTA2,AKR1B10,BCL2L11,BIRC5,CAT,CTSD,EGLN1,EGLN3,FASN,FBXO32,FDPS,FOS,FOXO1,FOXO3,FOXO4,HMOX1,IL6,ITGA6,ITGB1,KLF2,MMP2,NQO1,PDGFB,PTGS1,PTGS2,PXN,RDH10,SERPINE1,SKIL,SLC2A1,SLC4A7,SNAI2,TGM2,THBS1,TIMP2,TJP1,TXNIP,VEGFA	1614 (17)	N/A	N/A
Smad2/3		group		1.667	0.00414	ACVR1,BIRC5,CDKN1A,CNN1,DLX3,ETV6,FSTL3,GATA3,ID1,JAM2,NOX4,RAF1,RUNX2,SERPINE1,SKIL,SMAD7,TAGLN,TGM2,TIMP3,TMEFF1,TP53,WNT10B	1342 (16)	N/A	N/A
SH3PXD2A-AS1		other		1.667	0.00861	ANLN,BDKRB2,CD82,CX3CL1,IER3,MET,PCNA,SCD,SERPINE1	1337 (13)	N/A	N/A
FANCC		other		1.667	0.0305	AXIN2,CDK1,FGFR1,FHL2,FZD4,FZD6,GSAP,JAG1,MAP1B,MYL1,NKD1,NUAK1,PROX1,PTGS2,PTX3,RND3,SKAP2,TP53		purple	0.654348
ellagic acid		chemical - endogenous non-mammalian		1.667	0.0198	AKR1B1,BAX,CDK2,CDK6,CDKN1A,HMOX1,NQO1,PTGS2,TBX1		N/A	N/A
lithium chloride		chemical drug		1.665	6.06e-12	ACAT2,ACLY,AHR,ASS1,AXIN2,B4GALT1,BAX,CCND1,CD44,CDC25C,CDC6,CDKN1A,CEMIP2,CKM,CTNND1,CYP51A1,DCN,EZH2,FBXL20,FDPS,FOS,GATA3,GATA4,GDNF,HEYL,HMGCR,HMGCS1,HMOX1,IDI1,IDS,JUN,LEF1,LSS,MAP1LC3B,MMP2,MTHFR,MYB,MYOD1,MYOG,NKD2,NOTCH1,NOTCH3,PCNA,PLD1,POSTN,PPARG,PRKCD,PTGS2,PTX3,PXN,RARA,SNAI1,SOX9,TAGLN,TNNI3,TP53	1593 (18)	N/A	N/A
cicaprost		chemical drug		1.664	0.000376	ADAMTS1,ADAMTS5,CCNA2,CSF2RB,FGF2,FGF7,HAS2,IL6,PLA2G4A,Ppbp,SDC1,THBD,VDR,VEGFA	1474 (24)	N/A	N/A
JARID2		transcription regulator		1.662	5.41e-05	CCND1,CCNE1,CDK1,CDKN1A,INS,MYL1,MYOG,NOTCH1,PPARG,RB1,TGFB1,TP53,ZEB2	1567 (21)	turquoise	0.794272
EIF2AK3	0.369	kinase		1.656	1.12e-10	APAF1,Arf2,ARFGAP1,ARFGAP3,ASNS,ATF5,ATP2A2,BCL2L11,BDNF,BMAL1,BTG2,CBX4,Ccl2,CCND1,CEBPB,CLCN3,DLG4,DNAJC3,EDEM1,EGR1,EIF2AK3,EIF4EBP1,ETS2,FGF2,GADD45A,GCH1,HSPA9,ICA1,IL6,JUN,KLF4,LARS1,LMO4,LONP1,MAP1LC3B,MECR,MTHFR,NDRG1,NFIL3,NUPR1,PCK2,PRDM1,RAB33B,RAB6A,SCN5A,SEC22B,SEC24D,SHMT2,SLC1A4,Slc35a2,TP53,TXNIP,UIMC1,USO1,VEGFA,XBP1,ZFP36	1679 (26)	turquoise	0.992536
PADI2	1.556	enzyme		1.655	2.6e-06	ACTA2,Ccl2,Ccl7,COL1A1,CXCL2,CXCL6,FN1,HMGN1,IL6,MKI67,PTGS2,RAB6B,SNAI1,SNAI2,TNFRSF1B	1095 (17)	turquoise	0.942082
miR-197-3p (and other miRNAs w/seed UCACCAC)		mature microRNA		1.652	0.00214	ACVR1,AGAP1,AK4,ARL6IP1,ARPC5L,ARRB1,CD53,CEP63,CKS1B,DDX11,EIF5A,ENDOD1,ERLIN2,FAM53B,FKBP14,FNDC5,GAB2,GOT2,HNRNPD,HSPA12A,IL6,MAP1LC3A,MAP1LC3B,MECP2,MKI67,NME1,NREP,NUP62,PARP2,PDGFC,PPIH,PTPN9,RAN,RBM41,RFC1,SERTAD1,SERTAD4,STAM,SYK,TGFBR2,TMEM229B,TRIT1,YPEL2,ZIK1		N/A	N/A
SRC (family)		group		1.647	0.00073	ATP1A1,Ccl2,CYP1A1,EGR1,FGF2,FN1,ID1,IL6,ITGB3,KLF2,PTGS2,PXN,SLC4A7,SMAD2,SNAI1,TJP1,VCAM1,VEGFC	896 (15)	N/A	N/A
PRRX1	0.548	transcription regulator		1.64	0.00463	ACACA,FOS,MAP1LC3B,PALLD,PDGFB,PPARG,SOX9,TGFB1,VEGFA,VEGFC	1527 (14)	turquoise	0.994833
ROR2		kinase		1.64	1.11e-05	ADGRG3,AURKA,AXIN2,BANF1,BIRC5,CCND1,CCNE1,CDC20,CDC7,CDKN1A,CDKN3,CHEK2,GALM,MAP1B,MAP1LC3B,MAP2,MCM3,MCM4,MYB,PPARG,PROX2,RB1,RPL27,RTL9,SLC39A14,SLF1,SNAI1,SP7,SSH1,TFDP1,TRAPPC2L,TRUB1,WNT11	1593 (22)	turquoise	0.815021
MYO6	0.636	other		1.64	1.03e-15	ACTA2,ACTG1,ARC,ARL4D,ATXN1,BACH2,CDC42BPA,COL5A2,COL6A2,COL8A1,CSRP1,DUSP1,DUSP5,DUSP6,ECM1,EGR3,ERC1,GAB2,GCNT2,GRB14,HDAC4,IER3,IGFBP7,ITGB3,KLF9,LBH,LPIN1,MAP3K8,MID2,MSRB3,MXRA8,MYL9,NLGN2,NPAS4,NR2F1,RHOB,SDC4,SEMA3A,SIDT2,SLC30A4,TAGLN,TJP2,TNNT1,TRPM4,VGLL3	1244 (7)	turquoise	0.982966
TMPRSS2-ERG		fusion gene/product		1.64	9.64e-08	ADAMTS12,ADORA2B,AREG,CCNB1,CEBPB,COL5A1,CREB3L1,CTH,DHRS3,DPYD,DUSP8,DYSF,EREG,GNB4,ID1,ID3,INHBA,KLF9,KRT16,LFNG,LOXL2,LPL,LTBP2,LURAP1L,MSLN,NUPR1,OSBPL6,P2RY2,PCK2,PHLDA1,PLXNA2,PPARG,PSAT1,PSPH,RAB39B,SIGLEC15,SLC7A11,TGFBI,THBS1,TLR2,TNNC1,TSPAN2,VEGFC,ZEB2,ZNF503	1349 (7)	N/A	N/A
VAV1		transcription regulator		1.638	0.0472	BAX,CCND1,ELK1,FOS,IL6,JUN,PTGS2,REL,VEGFA		N/A	N/A
BBP-398		chemical drug		1.633	0.00623	CCND1,DUSP4,DUSP6,EGR1,PHLDA1,SPRY2	602 (7)	N/A	N/A
5-fluoro-2-hydroxycinnamaldehyde		chemical reagent		1.633	1.61e-05	BIRC5,CCNB1,CDC20,CDC25C,CDK1,MAD2L1		N/A	N/A
5-fluoro-2-benzoyloxycinnamaldehyde		chemical reagent		1.633	1.61e-05	BIRC5,CCNB1,CDC20,CDC25C,CDK1,MAD2L1		N/A	N/A
Ptprd	-1.779	phosphatase		1.633	0.0152	BIRC5,Ccl2,CDK1,CDKN1A,CEBPD,IGFBP5		blue	0.942852
GPX8		enzyme		1.633	0.00189	CD44,CDH11,FN1,IL15,IL6,SNAI2	642 (7)	green	0.89413
VSIR	-0.602	other		1.633	0.0411	CCL11,Ccl2,FABP4,PPARG,SCD,VSIR		blue	0.72865
SERPINA6		other		1.633	2.37e-10	ABCC4,ACOX1,ACVR1,ADCY6,ADORA2A,ATP1A1,ATP1A2,AXIN2,BAMBI,BDNF,Calm1 (includes others),CAV1,CREB3L1,CSNK1G3,CTNNBIP1,CYP51A1,DCN,DHCR24,FDFT1,FDPS,FZD5,HDLBP,HSD17B7,ID4,IDI1,INSIG1,LBR,LDLR,LEF1,LTBP1,MICOS10-NBL1/NBL1,MSMO1,MVD,NCEH1,NFATC1,NFKBIA,NKD1,NKD2,NOTUM,PDE10A,PDE4B,PORCN,PPP2R1B,PPP3CA,PREPL,PRKAA1,PTCH1,RRAS,RUVBL1,SC5D,SFRP2,SLC9A1,SMAD1,SMAD2,SQLE,SRD5A1,SSTR2,STARD13,STARD4,TFDP1…	1892 (17)	N/A	N/A
TMPO	-1.221	other		1.633	9.73e-05	ASPN,COL11A1,COL12A1,COL1A1,MMP15,TIMP2		blue	0.989731
bisphenol A diglycidyl ether		chemical reagent		1.633	0.00623	ACTA2,EGLN1,EGLN3,SERPINE1,TGFBR2,VDR	959 (13)	N/A	N/A
growth factor		group		1.633	0.00311	CLU,DUSP1,FGFR1,FOS,GLUL,KLF2,PTGS2	1131 (18)	N/A	N/A
decitabine		chemical drug		1.633	4.23e-28	ABCC4,ADAM12,ADAMTS1,ADRB2,AEBP1,AGAP1,AKAP12,ALOX5,ALPL,AMOT,ANGPTL4,ANKRD1,APAF1,ARHGDIB,BAIAP2,BAX,BCL2L11,BDNF,BICC1,BID,BIN1,BMF,BMPR2,BRCA1,BRCA2,CADM1,CAP2,CASZ1,CAV1,Ccl2,Ccl9,CCN2,CCNA2,CCND1,CD44,CDA,CDC42BPG,CDCA7,CDH11,CDH6,CDK1,CDK5R1,CDK6,CDKN1A,CDKN2D,CHFR,CLU,COL1A1,COL1A2,COL6A3,COPA,CRABP2,CSE1L,CTNNBIP1,CYP11B1,CYP1A1,CYP1B1,DCK,DEK,DHRS3,DLC1,DNAJC15,DNM3,DNMT1,DNMT3A,DOK4,DUS…	1879 (20)	N/A	N/A
ADM		other		1.629	0.000661	BAX,BID,Ccl2,CXCL2,EDN1,FDX1,FGF2,FN1,FOS,IL6,MAX,PENK,PPARG,PRKG1,PTGS2,SMAD7,SPP1,TGFB1,TNFRSF11B,VCAM1	1029 (17)	N/A	N/A
desoxycorticosterone		chemical - endogenous mammalian		1.628	6.71e-05	Ccl2,CCN2,COL1A1,CXCL2,FOS,NOX4,PTGS2,SERPINE1,SPP1,TGFB1	1365 (19)	N/A	N/A
ITGA9		other		1.628	0.016	ACTA2,Ccl2,CDH11,CXCL6,IL6,MMP14,SNAI1,TGFB1		N/A	N/A
TCF7L2		transcription regulator		1.625	1.16e-17	ACADL,ACSL1,ACSL3,ADAMTS4,ADGRG1,ALOX5,ANKIB1,ANLN,APLP1,ARHGDIB,ASPH,ATP6V1G1,ATP8B1,AXIN2,BAMBI,BIN1,BIRC5,CAP1,CCN2,CCND1,CCNYL1,CCP110,CD44,CDK19,CDKN1A,CEMIP2,CILK1,CNP,CREB3L2,CSRP1,CTNNAL1,CYP51A1,DHCR24,DMP1,DOCK9,EDN1,EFNB1,EN1,ENC1,ENPP2,ENPP4,ENTPD5,EPAS1,ERBB3,ERF,EVI2A,FABP4,FBXO32,FGFR2,FH,FMNL2,FN1,FOS,G2E3,GLTP,GLUL,GSN,HSPA2,ID1,ID2,ID3,ID4,IDH1,IGFBP2,IL12RB1,INS,IPO13,IRS1,IRS2…	1739 (18)	brown	0.622181
7(R)-maresin 1		chemical - endogenous mammalian		1.623	0.000928	ACTA2,AREG,ATP2A2,Ccl2,CXCL2,HMOX1,IL6,IRF5,JUN,PDPN,TGFB1,TGFB2	858 (12)	N/A	N/A
colistin		biologic drug		1.622	3.18e-08	ACP2,AK1,ALCAM,BACH1,Bhlhe41,BLNK,BMP1,CCND1,CD63,CTSB,Cux1,DAGLA,FOS,FXYD5,GAS6,GOLGA3,HAVCR2,IGFBP5,JUNB,LAMP2,LGALS3,MMP2,MYO1B,NAV2,NPNT,Nrg1,NRIP1,NUAK1,PTPRM,QDPR,SDC3,SEC22B,SLCO4A1,SOCS2,SPIRE1,SPP1,ST3GAL6,STAT3,SYNJ1,TCIM,TJP1		N/A	N/A
TAFAZZIN		enzyme		1.617	1.46e-18	ACTA2,ADAMTS1,ADAMTS5,ADRB2,AEN,AHNAK2,ALDH1A1,AMOTL2,ANGPTL4,Ank2,ANKRD1,AOX1,APAF1,ARHGAP29,AVEN,AXIN2,AXL,BAX,BCL2L11,BDNF,CASP3,CAV1,CAV2,Ccl2,CCN1,CCN2,CCNB1,CCND1,CCNE1,CD44,Cd59a,CDCA7,CDH6,CDK6,COL1A1,COL5A1,COL5A2,COL6A2,CRLF3,CXCL2,CYP1B1,DCN,DDIAS,DUSP1,EDN1,EGLN1,EGR2,ENPP2,FDPS,FGFR1,FN1,FOXC1,FOXC2,Foxp1,H2AX,HELLS,HMGCR,Hmgn2 (includes others),HMOX1,HP,HUS1,IDH1,IFI16,IFIT2,IGFBP4,…	1541 (19)	N/A	N/A
IL33		cytokine		-0.942	3.52e-10	ACAT1,ACTB,ADAMTS1,ADORA2B,ALDH1A3,ALDH3A1,Ap2b1,AREG,ARFGAP3,ARRB1,ATP10A,ATXN1,AXL,BAX,BCL2L11,BPIFB1,CCL11,Ccl2,Ccl7,Ccl9,CCND1,CD53,CD82,CDK5R1,CDKN3,CHST11,CISH,CSF2RB,CX3CL1,CXCL2,DUSP2,EGLN3,EGR2,EGR3,ELMO1,ENO2,EPAS1,EPHX2,FAM162A,FAR1,FGL2,G0S2,GADD45B,GATA3,GCHFR,HAVCR2,HBA1/HBA2,HMOX1,HSPE1,ID2,IER3,Ifitm1,IKBKG,IL15,IL4R,IL6,IRF5,JAG1,JAK2,JUNB,KLF4,KLHL28,LAMA5,LMO4,MIEN1,Milr1,MSR1,…	1489 (15)	turquoise	0.925692
prexasertib		chemical drug		1.615	3.15e-08	BCL6,BTG2,CDKN1A,DUSP1,EGR1,EGR3,FOS,GADD45B,H1-0,HMOX1,IER3,IFIH1,IFIT2,KLF4,LRP1,NFKBIA,NR4A3,PCNA,PHLDA1,PLK2,PTGS2,RPA2,SERPINE1,SFRP4,SGK1,SKIL,SNAI1,TNFAIP3,TNFRSF9,TP53,TXNIP,ZFP36	1540 (20)	N/A	N/A
ILK		kinase		1.614	5.18e-05	CCND1,CD44,CDKN1A,CNKSR3,DHFR,E2F1,FN1,IL6,ITGA6,ITGB1,LEF1,LIMS1,MAPK3,MMP2,MYH7,MYOG,NOTCH1,RSU1,SNAI1,TGFB1	1472 (19)	turquoise	0.744304
ACVR1C		kinase		1.612	0.000174	CCND1,CDK2,CDKN1A,COL4A1,FN1,FOS,HMOX1,IL6,JUNB,KLF4,NQO1,SERPINE1,SMAD7,SNAI1	1712 (22)	N/A	N/A
CASP3	-0.522	peptidase		-0.894	0.0132	BAX,BIRC5,CASP3,CDK2,CDKN1A,MYOD1,MYOG,RAD51,RB1,RUNX2,TP53		blue	0.994118
TGFA		growth factor		1.609	1.74e-06	AREG,BIRC5,CCN2,CCND1,CDKN1A,CEBPB,CXCL2,E2F1,EREG,FGF7,FOS,GPER1,HGF,IGFBP4,IL6,JUNB,LAMC2,NR4A2,PLA2G4A,PLAGL1,PRNP,PTGS1,PTGS2,PTTG1,RB1,S100A10,SERPINE1,SOX9,TGFB1,TP53,VEGFA	1289 (19)	turquoise	0.739551
NF-Y		complex		1.609	1.06e-07	ACTR6,CAT,CCNA2,CCNB1,CCNB2,CDC25C,CDK1,COL1A1,COL5A3,DLX3,E2F1,FASN,GADD45A,GAS6,HDAC4,HMGCR,JUNB,LPIN1,MTAP,MYBL1,MYOD1,MYOG,PDGFRB,PENK,PGM3,PROS1,RWDD2A,SHOX2,TGFBR2,TIMP2,TOP2A,TYMS,XBP1	482 (7)	N/A	N/A
alvocidib		chemical drug		1.606	3.8e-05	AEN,BIRC5,CCNB1,CCND1,CCNE1,CDKN1A,E2F1,HOXA13,MYB,PCNA,RB1,RBL1,RHOBTB2,TP53,VEGFA,XRCC5,XRCC6	1425 (22)	N/A	N/A
miR-3678-5p (miRNAs w/seed CCGUACA)		mature microRNA		1.606	0.00331	BRSK1,CEP72,EGLN3,ENPP1,EPB41L1,ETAA1,GBA1,LRRTM2,MCM10,MTSS2,NPHP3,ORC6,PARPBP,RHBDF2,SSBP2,TMEM38A,TPCN1,WWP2,ZMYM1		N/A	N/A
miR-1839-3p (miRNAs w/seed GACCUAC)		mature microRNA		1.606	0.0154	ARHGAP19,ATL3,DBT,FOXC2,GAS2,LDHB,MMD,MOB3A,NCEH1,NUDT5,PDGFB,PLA2G2E,SRD5A1,Tcf7,TINF2,TMEM230,TTC9,TXN2,ZC3HAV1		N/A	N/A
miR-3104-3p (miRNAs w/seed CGCUCUG)		mature microRNA		1.606	0.0154	ABHD8,AHDC1,Anp32e,Apol10a (includes others),BACH2,CCSAP,CENPS/CENPS-CORT,CISH,DGLUCY,ENHO,ERFE,MAMDC2,MCHR1,PDE7B,PLEKHA5,PSMC3IP,Ptma (includes others),RAB7B,SH3PXD2A		N/A	N/A
miR-6511b-5p (and other miRNAs w/seed UGCAGGC)		mature microRNA		1.605	0.00578	AK2,APLN,ASS1,BAALC,CCSER2,CISH,CLCN2,CPM,DEPDC1B,EXO1,FAM111A,FAM118A,FSD1,GINS3,GJB3,GOLGB1,ISLR,ITGB7,KIAA0040,LBH,MAF,MPV17L,MTREX,NIPAL3,NSUN5,OSR1,PDGFD,PRRC1,QDPR,REEP4,RMDN3,RMI2,RPL30,S100A1,SCLT1,SH3PXD2A,SLC25A37,SLC2A1,SLC9A9,SOWAHC,SPC24,TCF19,TIMP1,TMEM109,TRAIP,TUBG1,WDR81		N/A	N/A
CCR2		G-protein coupled receptor		1.604	5.66e-05	AEBP1,ASPN,BGN,CCL11,Ccl2,Ccl7,Ccl9,CD163,COL12A1,COL14A1,COL1A1,COL1A2,COL4A1,COL4A2,COL6A1,COL6A2,COL6A3,CX3CL1,CXCL2,CXCL6,DCN,FN1,IL6,LAMB2,MMP2,PLOD1,PRELP,SPARC,TGFB1,TGFB2,TGFBI,TGM2,THBS1,TIMP1,TIMP2	1798 (20)	N/A	N/A
CDKN2B		transcription regulator		1.604	7.38e-05	ASNS,ASS1,BCAT2,CTH,DHFR,DNMT1,GLUL,GOT2,GPT2,PHGDH,PSAT1,PSPH,SERPINE1,SHMT1	1332 (13)	N/A	N/A
PNPLA2		enzyme		1.603	1.62e-05	ACAA2,ACADL,ACADVL,Acot1,ACOT2,ACOX1,ACSL1,AGPAT2,BAX,Ccl2,COL1A1,FABP4,FASN,FH,Gk,IL6,IRS1,LPL,MSR1,Mt2,Plpp1,PPARG,PPARGC1B,SLC16A1,SLC2A1,TGFB1,TGFB2,TP53,UCP2,ZNF423	1140 (20)	blue	0.826714
PTPN3		phosphatase		1.603	4.86e-06	ANGPTL4,CDKN1A,COL1A1,E2F2,FN1,JAG1,PDGFB,SERPINE1,SMAD7,TAGLN,TGFBI,TGM2,VDR	1659 (21)	midnightblue	0.797934
NR1D1		ligand-dependent nuclear receptor		1.6	0.00104	ACACA,ACLY,BMAL1,CRY1,CTSV,EGR1,FASN,FOS,ME1,Mrln,NAMPT,NUPR1,PDE8A,SLC2A1,STK11	715 (9)	midnightblue	0.99584
IPMK	0.234	kinase		1.598	8.29e-06	ACTA2,ACTB,AHR,CCN1,CSRP1,CXCR6,FGL2,FLNA,FLNC,FOS,ITGA3,ITGB1,ITGB3,JUN,JUNB,MAF,MAP1LC3B,MYL9,NT5E,PDLIM5,PRDM1,RAD51,Tcf7	1641 (22)	turquoise	0.97934
ETV5		transcription regulator		1.595	1.38e-08	ALCAM,AQP5,BAX,CAV1,CAVIN2,Ccl2,Ccl7,CCND1,CDKN1A,CHSY1,FASN,FN1,FOXM1,FXYD5,GCH1,IL6,ITGB1,KRT13,KRT16,KRT19,KRT80,LGALS3,LMO7,LYN,MAF,MET,MMP14,MMP2,MYB,NFKBIA,PKP2,PLAUR,QKI,RET,SAMHD1,SCD,SNAI2,SOAT1,SPP1,TIMP3,TJP1,TJP2,TNFRSF1B,VEGFA	1267 (22)	midnightblue	0.758868
MAP3K14	-1.032	kinase		1.593	0.000997	ACACA,ACTA2,CASP3,Ccl2,CD44,COL11A1,COL1A1,COL1A2,COL5A1,COL6A3,CXCL2,FASN,FN1,GADD45A,IL15,IL6,LAMB3,NFKBIA,NFKBIE,PDE3B,PLA2G4A,PTGS2,REL,SIX1,TNFAIP3,VCAM1,XBP1	1156 (12)	blue	0.914096
FGFR1	0.763	kinase		1.591	8.63e-09	ADAMTS2,ADAMTS5,BAX,BIRC5,CCND1,CDKN1A,COL10A1,COL1A1,COL4A1,CRISPLD2,DLL1,EIF2AK3,EIF4EBP1,EIF5A,FGF2,FGF7,FGFR1,FGFR3,FGFR4,FLNA,FOS,G3BP1,HAS2,HGF,HK2,IL6,ITGA1,JUN,KAZALD1,KIAA0586,KIF14,LOX,MBP,MGST3,MKI67,MMP14,NOTCH1,OLFML2A,PDGFB,PDGFRA,PLAU,PLAUR,PRMT1,PTGS1,PTGS2,RPS3,SNAI1,SPARC,STAC3,TGFB1,TGFBI,TUBB3,XBP1,YBX3,ZC3HAV1,ZNFX1	1548 (19)	turquoise	0.991606
CLIC4	0.609	ion channel		1.59	2.82e-05	ABCA4,ACAD10,BEST1,CD63,CNN2,COL10A1,COL8A1,CXCL2,DCN,DDR1,ELOVL4,FBLN5,IER3,IL6,LPL,LSS,MMP2,RDH5,TIMP2,TIMP3,VEGFA	981 (12)	turquoise	0.995985
brefeldin A		chemical - endogenous non-mammalian		1.588	0.00366	ADRA1B,ATP2A2,CD44,CEBPB,GADD45B,HMOX1,HSPA9,KLF4,LONP1,LPL,PRNP,PTGS2,SERINC3,STARD5,TFDP1,THBS1,TIMP1,UBA5	1422 (24)	N/A	N/A
LRP5		transmembrane receptor		1.585	0.00056	ADRB2,AHR,ALDH1A1,AXIN2,Ccl2,COL1A1,CXCL2,IL6,IRS1,IRS2,LDLR,LEF1,LRP1,LRP6,NKD2,RUNX2,SP7,SPP1	1531 (17)	brown	0.825661
TGM2	-0.591	enzyme		1.583	0.000197	ACSS2,ALPL,ATXN1,BCL6,BTG2,CA2,CAD,CCND1,CD74,CDCA7,CDK6,DAAM2,DAPK2,DHX33,FN1,HIP1,ID1,IFIT2,IL6,ITGA6,ITGB3,KIAA0513,KRT19,LRRK2,MERTK,MGP,MMP2,MYH7,MYO9A,NCF2,NPC2,PAK1,PALS2,PARP9,PDGFRB,PHLDA1,PLEKHO2,PLSCR1,PTGS1,RARA,RTKN2,RUNX2,SAMHD1,SELP,SEMA7A,SERPINB2,SIRPA,SLC16A1,SLC20A1,SLC7A2,SPP1,TGFB1,THBS1,TNFRSF11B,TP53,TP63,TPCN1,TSPAN14,TTC27	1366 (15)	brown	0.760738
IL-1R		group		1.582	0.0022	AREG,CXCL2,EPS8,EREG,FGF2,HGF,IGFBP4,IL6,IL6ST,MMP14,PLAU,PLAUR,SERPINB2,SERPINE1,SMAD6,TIMP1,TNFRSF11B,TNFRSF1B,VEGFA	1032 (12)	N/A	N/A
metronidazole		chemical drug		1.581	1.32e-07	ACP2,ACTA2,AK1,ALCAM,BACH1,Bhlhe41,BLNK,BMP1,CCND1,CD63,CTSB,Cux1,DAGLA,FOS,FXYD5,GAS6,GOLGA3,HAVCR2,IGFBP5,IL6,JUNB,LAMP2,LGALS3,MMP2,MYO1B,NAV2,NPNT,Nrg1,NRIP1,NUAK1,PTPRM,QDPR,SDC3,SEC22B,SLCO4A1,SOCS2,SPIRE1,SPP1,ST3GAL6,STAT3,SYNJ1,TCIM,TJP1	1495 (21)	N/A	N/A
LTBP1	0.38	other		1.58	0.0198	BCL2L11,BMF,COL2A1,GATA3,SERPINE1,SMAD2,SMAD7,SOX9,TGFB1		turquoise	0.985535
FN1	0.353	other		1.579	2.82e-10	ACTA2,AHCY,BIRC5,CCN1,CCN2,CCND1,CCNE1,CDK6,CDKN1A,CEBPB,CLIC4,COL1A1,CTSD,CXCL2,DHCR24,EIF5A,EPB41L1,FERMT2,FGF2,FLNA,FN1,FOS,G3BP1,GJB3,GSK3A,IL6,IRS1,ITGA1,ITGB1,ITGB3,KIF21B,LIMS1,MAX,MGP,MMP14,MMP2,NFKBIA,PCNA,PDGFB,PDGFRA,PLAU,PLAUR,PXN,RASSF2,RRAGD,RUNX2,SDC1,SDC4,SERPINE1,SKP2,SLC2A1,SLC9A1,SMAD2,SNAI1,SNAI2,SNAP23,SOCS3,SOX9,SPARC,SPP1,TAGLN,TGFB1,TGFBR2,TGM2,THBS1,TIMP2,TLR2,USP13,VCL,V…	1776 (21)	turquoise	0.820463
MAPK14		kinase		1.576	2.02e-12	ABCA3,ACTA2,ANKRD1,AREG,ATP2B4,AXIN2,BAX,BTG2,CAT,Ccl2,Ccl7,CCNA2,CCNB1,CCND1,CD74,CEBPD,CKM,COL10A1,COL1A1,CRYAB,CXCL2,CXCL6,CYP51A1,DAB2,DLL1,DNMT3A,DUSP1,DUSP6,EFNA1,EREG,FASN,FDPS,FN1,FOS,GADD45A,HAS2,HMGCR,HMOX1,IL13RA2,IL6,JUN,JUNB,LDLR,LEF1,LRP6,MYH6,MYOG,NFATC1,NRP1,PLAU,PLAUR,PPARGC1B,PTGS2,RUNX2,SGK1,SHC1,SLC8A1,SLFN12L,Slfn2,SOCS3,SOX9,SPP1,STIM1,TAGLN,TGFB1,TGM2,TIMP1,TIMP2,TLR2,TNN,T…	1601 (17)	greenyellow	0.657054
mevastatin		chemical drug		1.574	0.0161	ADAMTS1,CDKN1A,HMGCR,KLF4,LDLR,MSMO1,PTGS2		N/A	N/A
2,3 butanedione monoxime		chemical drug		1.572	0.016	ATP1A1,ATP2A2,ATP2B4,MYH7,MYOD1,MYOG,SCN5A,SLC8A1		N/A	N/A
miR-496-3p (miRNAs w/seed GUAUUAC)		mature microRNA		1.571	0.00325	ABRAXAS1,ACAA2,ARSJ,CAV2,EIF5A2,INTS12,LPAR4,LSM2,MANEA,MYF5,NAMPT,PPIL1,PPP4R4,PRPS1,QDPR,RILP,RPS15A,TMEM45A,TRDN,UCK2,ZNRF2		N/A	N/A
CHD8		enzyme		1.569	1.24e-07	AKAP13,ARHGAP11A,BIRC5,Calm1 (includes others),CCNE2,CENPK,CLASP1,DEPDC1B,ESYT1,FOXO6,ITSN1,KIF18A,LBR,LIMK1,MAP2,MAPK3,MIS12,NDE1,Nefm,PMF1/PMF1-BGLAP,PPP2R5B,PRC1,SEMA7A,STEAP3,TEAD3,TFRC,TUBA1B,TUBA1C,TUBB3,TUBB4B,VRK2		pink	0.713905
mir-320		microRNA		1.561	0.000252	AQP1,BIRC5,CCND1,HSPB6,IL6R,MKI67,PCNA,STAT3,TFRC		N/A	N/A
dactolisib		chemical drug		1.56	0.003	AK4,BCL2L11,CDKN1A,CHST1,CTH,DEPDC1,EGLN3,EIF4EBP1,ERBB3,FAM162A,GYS1,IL6,MAP1LC3B,P4HA2,PC,PCK2,PLOD2,SAP30,SKP2,SNAI1	1502 (21)	N/A	N/A
bezafibrate		chemical drug		1.558	0.000805	ABCB4,ABCD1,ABCD3,ACADL,ACADVL,Acot1,ACOT2,ACOX1,ACSL1,ACSL4,ANGPTL4,CAT,CCNB1,CHKA,FABP4,FASN,INSIG1,JUN,LGALS3,MGLL,NPC1,NPC2,PANK1,PCNA,PPARG,PTGS2,SCD,SERPINE1,UCP2	1404 (18)	N/A	N/A
SRC	0.471	kinase		1.558	3.25e-08	ACAT1,ATP8B1,CA2,CAV1,CBL,CCND1,CCNE1,CDK1,CDKN1A,CKM,COL1A2,CTNND1,CTSB,CTSV,CYP1A1,DUSP1,FN1,FOS,HAS2,ID1,IL6,INS,JUN,LAMP2,LDLR,MMP2,MYOD1,MYOG,PLAU,PLAUR,PLK1,POSTN,PRKCA,PRKCD,PTGS2,SIRPA,SLC2A1,SLC4A7,SPP1,SRC,STAT3,SYNPO,TJP1,VCAM1,VEGFA,VEGFC	995 (15)	turquoise	0.974709
sucrose		chemical - endogenous mammalian		1.557	0.00186	ACACA,ACLY,ACSS2,AQP1,DDAH1,ELOVL6,FASN,FOS,HMGCR,IL6,MET,PGD,PLAGL1,SCD	1630 (22)	N/A	N/A
5-fluorouracil		chemical drug		1.557	2.61e-07	ABHD4,ACOX3,AEN,AHSA1,AQP5,ATP5PB,ATP5PO,BAIAP2,BAX,BCL2L11,BIRC5,BTG2,CASP3,CCND1,CCNG1,CD82,CDK1,CDK2,CDKN1A,CLU,COL1A2,CSF1R,CTSD,DLL1,DPYD,DRAM1,E2F1,ECHS1,EGR1,FBL,FDPS,FGFR2,FOXO1,GADD45A,GOT2,GSN,HBEGF,HMOX1,HNRNPA2B1,HNRNPAB,HSPA4L,HSPE1,JAG2,JUN,Ly6a (includes others),MAD1L1,MXD4,NCL,NOP56,NOTCH1,NUCKS1,OSGIN1,PLK2,PRC1,PTGS2,RAD9A,RAF1,RB1,RBL1,RBMX,RHBDF2,RHOB,RNF19B,RPL15,RPL18,RPL30,…	1699 (21)	N/A	N/A
ATP6AP2	-0.328	transporter		1.554	0.00156	ACTA2,ATP6AP2,Ccl2,FN1,IL6,NOX4,PTGS2,TGFB1	564 (10)	blue	0.995992
miR-3648 (miRNAs w/seed GCCGCGG)		mature microRNA		1.552	3.7e-05	AGAP1,AK2,APC2,C1QTNF1,CASZ1,CCND1,CCNF,CD44,CHTF18,CINP,CLIP2,CLUH,CRABP2,DNMT1,DOK7,FAM234A,FOXK1,GMIP,H2AX,HAGHL,IKBKG,IL17RC,INPP5A,ISLR2,JUN,JUNB,KCNQ4,KIAA0513,KIF21B,KREMEN1,LPL,LYRM9,MAP1LC3B,MLXIP,NDRG1,NLGN2,OSR1,OTUD1,PELI2,RFC2,RRP1B,SERINC5,SKI,SLC25A29,SOCS2,SSBP4,SSH1,TBX1,TIMM44,TLE2,TUBB6,XRCC3,ZCCHC24,ZNF219,ZSWIM8		N/A	N/A
CDK6	-1.54	kinase		1.551	5.77e-08	ACACA,APBB2,ATP2A1,CDK6,CDKN2C,COL4A4,DGKD,DGKH,DHFR,EREG,FABP4,FGF11,FMOD,FN1,FOS,FOXO3,GADD45A,GFPT1,GPER1,HNRNPD,INHBA,INPP5J,ITGA11,ITGB3,JUN,MICOS10-NBL1/NBL1,MLH1,MTHFR,MYH7,NOTCH3,PIK3CB,PIK3R3,PPP1R3B,PRKACB,PTGS2,PYGM,RASSF5,SERPINE1,SOCS3,TMEM50B,TP53	1584 (17)	blue	0.996301
paricalcitol		chemical drug		1.546	0.0136	ATP6AP2,Ccl2,FN1,GPX3,PCNA,PTGER4,PTGS2,TFPI,TGFB1,TIMP1,TRPV6,VCAM1,VDR		N/A	N/A
AGMAT		enzyme		1.546	2.37e-08	ACAT1,ACAT2,ACOT2,ACSS2,AKR1B1,ALDH1A1,ALDH1A3,AOC3,ASNS,CTH,GLUL,HK2,IDH1,ME2,NAMPT,NNMT,PSAT1,PSPH		yellow	0.571302
indisulam		chemical drug		1.546	0.0036	AOC3,ASNS,HK2,NNMT,PSAT1,PSPH	17 (2)	N/A	N/A
NCOA1		transcription regulator		1.546	0.00314	ACSL4,AHR,BTG2,Calm1 (includes others),CBX4,CCND1,CDKN1A,CEBPB,CHD9,Cux1,CYP1A1,DBP,EGR1,ELK1,ERBB3,FABP4,FGF2,FGFR2,FOS,Gk,HAS2,IL6,JUNB,LPIN1,MAPK3,NCAPH2,NELFCD,NFKBIA,OLR1,PGS1,PHB2,PLCD1,PPARG,PSMG2,RB1,SERPINE1,SLC2A1,TLE1	1885 (17)	brown	0.914011
SMAD5	0.25	transcription regulator		1.543	7.46e-06	ALPL,CCN2,COCH,DLX3,GDNF,ID1,ID3,ID4,IL3RA,PDGFB,RUNX2,SERPINE1,SMAD6,SP7,VCAM1,VEGFA	1590 (26)	turquoise	0.898524
mono-(2-ethylhexyl)phthalate		chemical toxicant		1.54	5.77e-05	ACADL,ACADVL,ACAT2,ACOX1,ACSBG1,ACSL1,ACSL4,ANGPTL4,APOBEC1,ATP5PB,BAX,CCNE1,CYC1,CYP1A1,ECHS1,FABP4,FASN,FH,FOS,GFPT1,Gk,HK2,IDH3A,IRS2,JUNB,LDLR,LPL,LRP1,NAMPT,NDUFB9,NDUFS7,NFATC1,OLR1,PC,PGAM2,PPA1,PPARG,PPARGC1B,PTPRU,PTRH2,SC5D,SDHD,SLC40A1,TARDBP,TIMP2,UQCRFS1,VCL	1632 (22)	N/A	N/A
TFPI2		other		1.537	0.000636	ACTA2,ADAMTS4,AREG,BTG2,CCND1,CXCL2,DIO2,EFNB2,GADD45B,HSPA2,IL6,JUNB	1363 (21)	N/A	N/A
IL10RA		transmembrane receptor		1.536	0.000143	ACSL1,ACSS2,ADD3,ADH1C,ALDOB,ALOX5,ANKH,ANO1,ARL5A,ASPN,ASS1,BAX,BOC,CA2,CACHD1,CCN1,Cd24a,CD34,CDKN2D,COL14A1,CSRP2,CTH,DCN,DDHD1,DRAM1,ECM1,EDN1,ENTPD5,FABP5,FN1,FSTL1,GAS6,Gm10471 (includes others),GSAP,Gsta4,GSTM1,HGF,IFI16,IL12RB1,IL6,INHBA,IRF1,Irgm1,ITGB7,LMO4,Ly6a (includes others),MECR,MLKL,MYB,NAMPT,Nrg1,OLR1,P3H2,PDGFRA,POSTN,PPT2,REG4,S1PR1,SAMHD1,SERPINB9,SLC2A1,SLC7A11,SOCS3,SORBS2,…	753 (14)	N/A	N/A
sirolimus		chemical drug		1.535	8.9e-13	ABHD11,ACACA,ACADVL,ACTA2,ACTB,ARHGDIB,ASNS,ASS1,ATP1A1,ATP2B4,ATP6AP2,ATP6V1G1,AURKA,AURKB,BAX,BCL2L11,BCORL1,BID,BIRC5,CASP3,Ccl2,CCN2,CCNA2,CCNB2,CCND1,CCNE1,CCNF,CDA,CDK1,CDK6,CDKN1A,CEBPB,CHRNB1,COL1A1,COL1A2,DAD1,DLG4,DNAJC2,E2F1,EGR1,EGR2,ERBB3,ERCC1,FASN,FGF2,FN1,FOS,FOXO3,GATA3,GDNF,GLA,GMNN,HDAC5,HGF,HK2,Hmga2,HMOX1,HSPD1,ID1,ID2,IDH1,IDI1,IGFBP5,IL4R,IL6,IRS1,IRS2,JAK2,JUN,JUNB,KIF15,K…	1685 (19)	N/A	N/A
HOXA11-AS		other		1.531	0.00773	BAX,CASP3,CDKN1A,SNAI1,SNAI2,STAT3,ZEB2	1601 (22)	N/A	N/A
miR-7654-5p (miRNAs w/seed GAGUCGC)		mature microRNA		1.528	2.82e-05	AKR1B10,C7orf50,CABLES1,CHP1,H2AX,INHBB,MGST3,MTAP,NIPAL1,NMRAL1,NPY1R,NSL1,OLFM1,PIK3CB,PSAT1,RHOU,RNF122,RPA3,SFXN1,TMEM184B,TVP23A		N/A	N/A
CCN4	-0.684	other		1.528	0.00232	AXIN2,CCND1,COL1A1,COL4A1,FN1,NDRG1,RUNX2,SNAI1,SNAI2,TJP1	1607 (23)	blue	0.952725
mir-23		microRNA		1.525	0.00128	CCND1,CDKN1A,CELF2,CKS1B,E2F1,FBXO32,HK2,HMGA1,IL6,MET,MMP2,PTK2B,RUNX2,SEMA6A,SMAD1,SPP1,SPRY2	1549 (27)	N/A	N/A
TRA2B	-0.236	other		1.524	3.17e-05	ANGPTL4,ANPEP,CCN1,CCN2,EPHB2,ERBB3,FN1,IL6,JUN,LPIN1,NQO1,RGS4,VEGFC		blue	0.955747
ionomycin		chemical reagent		1.523	0.00255	ANKH,ATP2A2,BDNF,BID,CASP3,DNAJC3,DNMT1,DUSP1,DUSP2,DUSP5,EGR1,EIF4EBP1,ENPP1,ERFE,ETS2,FOS,GATA3,GCH1,HK2,HTR2A,IL6,ITCH,KCNN4,LDLR,MAF,NCL,NFATC1,NFIL3,NR4A1,NR4A2,NRP1,P2RY2,PPARG,PTGS2,RGS2,SGK1,Sik1,SLC2A1,SLC6A6,SMAD2,SOCS2,SPP1,STAT3,STAT5B,TGFB1,TLE4,TLR2,Tnfsf9	1242 (19)	N/A	N/A
NFIC	-0.272	transcription regulator		1.521	6.59e-06	ADAM12,CCNB1,CCND1,CD44,CD74,CDKN1A,COL2A1,COL6A1,COL6A2,DUSP2,EBF3,ENPP3,FABP7,FAM3C,G0S2,GPM6B,KAZALD1,LEF1,LGALS3BP,MAP3K8,MMP2,NADK2,NOTUM,PDGFRA,PLSCR1,PPIA,PPP1CB,SLC25A5,SLC7A2,SMPDL3B,STAT5A,TBX15,TGFB1,TGFBR3,THBD,TIMP1,TMEM119,TP53	1545 (18)	blue	0.833454
miR-375-3p (miRNAs w/seed UUGUUCG)		mature microRNA		1.521	0.0166	ARHGEF39,C1QBP,CHSY1,CIP2A,JAK2,POC1B,QKI,SHOX2,TRUB1,USP1,ZIC1		N/A	N/A
nimesulide		chemical drug		1.52	0.00046	AREG,BIRC5,CAT,CDKN2C,CYP1A1,EDNRA,EREG,PCNA,PTGS2	1397 (22)	N/A	N/A
RETN		other		1.518	1.7e-05	ACACA,Ccl2,CCN2,CX3CL1,EDN1,FABP4,FABP5,FASN,FOS,HMOX1,IL6,LDLR,LPL,MKI67,MMP14,PTGS2,SCD,SELP,SERPINE1,SOCS3,SPP1,STAT3,TP53,VCAM1	1661 (18)	N/A	N/A
heparin		chemical - endogenous mammalian		1.518	0.000221	ACADL,ACADVL,ACTA2,AREG,CCND1,CNN1,COL1A1,DUSP1,EPHB2,FN1,FOS,HAS2,IL6,IL6ST,LPL,MMP14,MMP2,PAPPA,RUNX2,SELP,SLC2A1,SP7,TFPI,THBD,VCAM1,VEGFA	1021 (14)	N/A	N/A
PDGF/AA		complex		1.516	1.87e-08	ACTA2,AREG,BDNF,CDK1,CDKN1A,EREG,FGF2,FGF7,FOS,HBEGF,HGF,ID4,IL6,LDLR,PCNA,PDGFRA,TGFB1	1459 (23)	N/A	N/A
CRNDE		other		1.511	9.02e-07	ACTA2,CDKN1A,DUSP10,DUSP4,DUSP5,DUSP6,DUSP8,FGFR3,FOXO4,GADD45B,MAP3K8,NR4A1,PDGFRB,PGF,RASA3,RIN1,RRAS,SNAI1,TGFB1,VEGFA	1341 (11)	blue	0.775808
MAPK3	0.663	kinase		1.51	0.00377	ARC,B4GALT1,BCL2L11,CCND1,CDKN1A,DUSP4,E2F1,EGR1,EGR2,FN1,FOS,HBEGF,IL6,ITGB1,JUN,JUNB,NR4A1,PDGFB,PLA2G4A,PLAUR,PTGS2,RET,RGS2,SLC4A7,SPP1,THBS1,TIMP1,VEGFA	1251 (16)	turquoise	0.991432
KDM3A		transcription regulator		1.51	1.48e-07	ACTA2,AJUBA,ALCAM,ARHGEF28,CCN1,CCN2,CCND1,CHRNB1,CUL7,EDN1,FLNC,FSTL3,GNG2,HMOX1,KLF5,LOXL2,MCAM,PCNA,PLOD2,SERPINE1,SLC45A3,TAGLN	501 (7)	brown	0.814668
IL11		cytokine		-0.878	3.91e-05	ACTA2,CEBPD,Clec2d (includes others),COL2A1,DUSP6,EZR,FABP4,FOS,IGFBP2,IGFBP5,IL15,IL6,IL6ST,IRF1,JUN,JUNB,MMP2,MMP23B,PDPN,POSTN,PPARG,SMAD6,SOCS3,SPP1,STAT3,TIMP1,VCAM1	935 (21)	midnightblue	0.865037
estradiol benzoate		chemical drug		1.509	0.00674	ACACA,ACLY,AHR,AVPR1A,BDNF,CCK,Ccl2,DLG4,FOS,FOXO1,NPY1R,NQO1,OXSR1,PAQR8,PENK,PLAU,PTGER4,PTGS2,RARA,STK39,TGFB1,UCP2	1408 (19)	N/A	N/A
Z36		chemical reagent		1.508	0.00176	ASNS,CDKN1A,CEBPB,EIF2AK3,HMOX1,INSIG1,MAP1LC3B,NUPR1,RETREG1,WIPI1,XBP1	758 (12)	N/A	N/A
PAX3	1.298	transcription regulator		1.501	1.65e-07	ARC,ARHGDIB,ASNS,ASS1,ATP2B4,CCNE1,CDC6,CDKN1A,CLU,COL1A2,CRY1,CSTF2,CYP1B1,DLX2,DNM1,DUSP2,EGR2,FABP7,G0S2,ID2,ID3,ID4,IFITM2,IGFBP2,IL6,IL6R,IRS1,LAMB3,LRRC17,MCAM,MET,MGP,MYOD1,MYOG,NEDD9,NNMT,NPC2,NUDT1,OLFM1,PAX3,PCNA,PGF,PHGDH,PKIA,RASSF2,RET,RHOB,SHMT1,SIX1,SLA,SNRK,SRSF3,TCN2,TGFB2,TIMP3,TJP2,TP53,TRPC1,TSC22D1,TYRO3,ZFP36L2	1253 (7)	turquoise	0.965518
GABARAPL1	0.576	other		1.5	1.99e-05	AHNAK2,CRYAB,CSPG4,CTSB,GSR,IDS,INSIG1,LAMB3,NAGLU,NPC2,NR4A2,PDGFB,PINK1,PSAP,SERINC2,UPP1		turquoise	0.905772
EFNA5		kinase		1.5	0.00207	ADAMTS4,BDNF,CCN2,CRABP2,DUSP4,DUSP6,EREG,FABP5,IRF1,ITGB6,KRT13,KRT16,NT5E,PTGS2,SLC20A1,SOX9,UBE2C	1209 (18)	yellow	0.885003
miR-883-3p (and other miRNAs w/seed AACUGCA)		mature microRNA		1.5	0.0303	AAK1,BPIFB1,CAP2,Cmah,FN3KRP,HMGA1,ITIH2,KCNA4,LSM3,MBP,MLLT11,NAP1L2,RAN,SLC30A4,ZDHHC21,ZNHIT6		N/A	N/A
SORL1		transporter		1.5	8.91e-12	ADAM12,ANGPT1,AQP1,BGN,CACHD1,CAV1,COL11A1,COL18A1,COL1A1,COL1A2,COL2A1,COL4A1,COL5A1,COL5A2,COL6A1,CTHRC1,DCN,ECM1,EDNRA,EFEMP2,EFNA1,EPHA1,EPHB2,FGF7,FGFR2,FGFR3,FN1,FOS,FZD4,FZD5,HGF,IL17RC,INHBA,ITGA1,ITGA11,ITGA6,ITGB1,KCND1,KREMEN1,LAMA4,LAMB1,LPL,MET,NID1,NID2,NTS,PDGFC,PDGFRA,PDGFRB,PGF,PLAU,PLXND1,RAB5A,RSPO3,SDC4,SEMA3A,TFPI,TGFB1,TGFBR2,TGFBR3,TGM2,TNFRSF11B,VEGFA,VEGFC,WNT2	1528 (19)	salmon	0.865134
dextran sulfate		chemical drug		1.499	7.11e-34	ADAMTS1,ADORA2B,AHR,ANLN,AURKA,BDNF,BIRC5,BLM,BUB1,BUB1B,CCL11,Ccl2,CCN2,CCNA2,CCNB1,CCND1,CCNF,CD74,CDC20,CDCA2,CDCA3,CDCA5,CDCA8,CDK1,CDKN1A,CENPE,CENPH,CHAF1A,CHAF1B,CHTF18,CKS1B,COL18A1,CXCL2,CXCL6,DSCC1,E2F7,E2F8,EFEMP2,EFNB2,ENPP2,EPHB4,ERCC6L,EXO1,FANCA,FANCB,FANCF,FBXO5,FGFR1,FGFR3,FIGNL1,FOXM1,GDNF,HAUS8,HGF,HJURP,HMOX1,ID3,IFITM3,IL6,ISLR,KIF11,KNTC1,LRP6,MCM3,MCM5,MCM6,MKI67,MLH1,MMP14…	1297 (14)	N/A	N/A
alpha-santalol		chemical reagent		1.499	1.35e-05	BRCA1,CCNB1,CDC25B,CDC25C,CDK1,CDK2,CDKN1A,TP53		N/A	N/A
DNMT3A	0.644	enzyme		1.496	5.94e-16	ABCD1,ACSL1,ACTC1,AHCY,AKAP12,AKAP6,APLN,ATP2B4,BCL2L11,BLNK,BRCA2,C1QBP,CAMK2A,CASQ2,CD34,CDKN2C,CKM,CPLX2,CSF1R,CXCL2,DNA2,E2F1,E2F2,EDNRA,EXO1,FABP5,FGF2,FOXF2,FOXO1,GATA6,GINS2,GNAO1,GPER1,HDAC4,HSPD1,IFNAR2,IGFBP5,IL3RA,IL6,IL6R,IL6ST,IRF1,IRF5,IRS1,JUN,KDM6B,Mt1,MYCL,MYH6,MYH7,MYL4,MYL9,NQO1,NR4A1,PCNA,PFKFB4,PLK1,PLK2,PPP1R14C,PRKAR2B,PTGS1,PTGS2,RECQL4,RUNX2,S100A1,S1PR1,SDC4,SHC1,SKIL,SL…	1928 (23)	turquoise	0.983817
miR-291a-3p (and other miRNAs w/seed AAGUGCU)		mature microRNA		1.495	3.7e-06	ANKRD52,ATAD2,Calm1 (includes others),CASP3,CCND1,CD44,CDK19,CDK2AP2,CDKN1A,CENPF,CFL2,Cldn34c1 (includes others),CLIP4,CLOCK,COG5,DCAF6,DDHD1,DDIAS,DPH2,E2F1,E2F2,E2F7,ENTPD5,FYCO1,GDF11,GLIS3,GLTP,GPSM2,GSTM3,HAUS8,HSPA14,IL6,KIF23,KPNA2,KREMEN1,KYAT3,LATS2,LMNB1,MANEA,MARCHF8,MFAP5,MLH1,MRPL2,MYBL1,NIN,NR4A2,PBK,PCGF5,PRC1,PRKAA1,PRKACB,PRRG4,RNASE4,RPIA,RPS15A,SAC3D1,SERF1A/SERF1B,SLC35F6,SLF…		N/A	N/A
THRA	0.537	ligand-dependent nuclear receptor		1.494	1.31e-06	ACACA,ANGPTL4,ATP2A2,CASP3,Ccl2,CCND1,CD44,CDKN1A,CDKN2D,CIRBP,CTSB,CTSD,CXCL2,DOCK9,E2F1,FASN,FGFR1,FGFR3,FOS,FRZB,FST,HMOX1,IL6,INHBA,IRF1,JUN,KLF9,LAMP2,LDLR,LPL,MBP,MLKL,MYF5,MYH6,MYH7,MYOD1,NME1,NOX4,PENK,PPARG,PTTG1,RB1,SERPINE1,SFRP2,SLC6A12,SLC9A1,TFAM,TGFB1,TK1,TNFRSF9,TP53,UCP2,WNT10B	1650 (23)	turquoise	0.989465
UBE2O		enzyme		1.493	0.0202	ACOX1,FASN,MMP14,SCD,SNAI2		pink	0.939491
calcimycin		chemical reagent		1.493	0.0108	AMD1,ATP2A2,BCL2L11,EGR1,FDX1,FGF2,FN1,FOS,GCH1,ID3,IL6,INHBA,JUN,JUNB,MAP3K8,MSR1,MTHFR,MYF5,NR4A1,PPARG,PTGS2,SDF2L1,SERPINE1,SHC1,SLC2A1,SYN1,TLR2,TP53,VEGFA		N/A	N/A
NOTCH1	-0.595	transcription regulator		1.493	1.23e-14	ACTA2,ADAM19,ALDH1A1,ANGPT1,ANKRD1,AREG,BCL6,CAD,Ccl9,CCN1,CCN2,CCND1,CCNE1,CD44,CD82,CDCA7,CDK2,CDKN1A,CEBPB,CEBPD,CHST1,CKM,CNN1,COL1A1,COL1A2,CSF1R,CSF2RB,DLL1,E2F1,ECHS1,ECT2,EFNB2,ENO2,EPAS1,ERBB3,FABP7,FGF2,FOS,GATA3,HBA1/HBA2,HEY1,HEYL,HK2,HMOX1,HSPE1,HSPH1,ID1,ID2,IFI16,IGFBP2,IGFBP4,IL6,IRF1,ITGA6,ITGB1,JAG1,KRT14,LEF1,LFNG,LORICRIN,LOX,Ly6a (includes others),MCAM,Mcpt8,MMP2,MYCL,MYH7,NO…	1656 (19)	blue	0.602792
1-palmitoyl-2-oleoylphosphatidylserine		chemical - endogenous mammalian		1.492	0.0111	ACVR1,BMPR2,CXCL2,IL3RA,IL6,TGFB1,TNFRSF1B,Tnfsf9,VEGFA,VEGFC		N/A	N/A
oleanolic acid		chemical - endogenous non-mammalian		1.488	0.0224	AHR,AKR1B1,BDNF,CCND1,CD44,CDK6,CDKN1A,HMOX1,ITGA6,ITGB1,MMP2,SOCS3		N/A	N/A
ALB		transporter		1.483	0.00178	ACTA2,CASP3,Ccl2,CCN2,CCNB1,CDKN1A,COL1A1,CX3CL1,EDN1,EDNRA,FN1,H2AX,IL6,PTGS2,SCD,SYNPO,TGFB1,VEGFA,XBP1	1148 (20)	N/A	N/A
miR-125b-5p (and other miRNAs w/seed CCCUGAG)		mature microRNA		1.482	3.92e-05	ABHD6,ADAMTS1,AJUBA,ALOX5,APLN,ARHGEF39,ARRB1,ATF5,BAX,BLZF1,BMF,BMPR1B,BORCS6,C1QTNF1,CASP3,Ccl2,CCNA2,CD44,CDK6,CTNNAL1,CYP1A1,DHX33,DTX4,DUSP22,E2F2,EIF1AD,ELOVL6,ENPEP,ERBB3,EVA1A,FAM118A,FAM83H,GEMIN2,GGT7,GJC1,GMIP,GREB1L,H2AX,HK2,HMOX1,ID1,ID2,ID3,IL6,IL6R,JUN,KBTBD12,KCTD15,KIAA1522,KLC2,KLHL31,KRT19,LACTB,LBH,LFNG,LIPA,LRRC8B,LVRN,LYRM9,MAB21L3,MAN1A1,MAPK12,MGME1,MRPL30,MSRB3,MTFP1,NRM,…	1054 (15)	N/A	N/A
hemoglobin		complex		1.481	0.00079	CD163,CDKN1A,EDN1,HMOX1,IL6,ME1,NQO1,SLC40A1,TFRC	1211 (23)	N/A	N/A
USP2		peptidase		-0.837	0.000245	CDKN1A,FABP4,ITCH,RARA,SERPINE1,SKP2,SMAD7,TP53	1425 (24)	turquoise	0.918994
hypochlorous acid		chemical drug		1.477	0.00371	ACTA2,IL6,ITGA3,ITGB3,SNAI2	1380 (18)	N/A	N/A
MAP2K1		kinase		1.477	1.67e-13	ACSBG1,ACTA2,ADGRG1,AHR,ANKRD1,AREG,AXIN2,BCL2L11,BRCA1,CCN1,CCN2,CCNA2,CCND1,CD44,CDK2,CDKN1A,CKM,COL1A1,COL1A2,CRIM1,CRLF1,CRYAB,CTSB,DAB2,DNMT1,DUSP1,DUSP5,DUSP6,E2F1,EGR1,EGR2,ELK1,EMP1,ENO2,FASN,FGF2,FLNA,FOS,GADD45B,IER3,IL13RA2,IL4R,IL6,INS,IRS1,ITGB1,ITGB3,JUN,JUP,LDLR,LEF1,LGALS3,MBP,MMP14,MMP2,NFKBIA,PCNA,PDGFRA,PHLDA1,PLA2G4A,PLAUR,PRR9,PTGS2,RAP1GAP,RRAGD,RUNX2,SEMA7A,SERPINE2,SIRPA,S…	1627 (16)	red	0.853473
IL3		cytokine		-0.826	3.89e-06	ACOX1,ADGRE5,AREG,ARHGAP29,ARHGDIB,ATF5,BCL2L11,BTG2,Calm1 (includes others),CASP3,CAT,CCL11,CCND1,CCNG1,CCT5,CD53,CD63,CDKN1A,CISH,CSF1R,DAD1,EGR1,EGR2,EGR3,FASN,FGFR1,FGFR4,FKBP3,FOS,GADD45A,GADD45B,GART,GNAO1,HBA1/HBA2,HBEGF,HGF,HK2,HNRNPA2B1,HSPA2,HSPA9,HUS1,IL3RA,IL6,IMPDH2,ITGB3,ITGB7,JUN,JUNB,KLF9,LATS2,LYN,MAN2B1,MCM5,Mt1,NCL,NEDD9,NFATC1,NOTCH1,NRP1,PDPN,PHGDH,PPM1G,PPP5C,PROX1,PTPN22,RA…	1522 (19)	N/A	N/A
NFIL3	0.644	transcription regulator		1.474	0.0496	ACACA,CDKN1A,FASN,GADD45A,GADD45B,HAVCR2,ID2,PRNP,PTGS2,SCD		turquoise	0.951166
TCF3		transcription regulator		1.472	1.2e-28	AATF,AFDN,ALCAM,ANLN,AREG,ARSA,ASF1B,ATOH8,AURKA,AXIN2,BACH2,BCL2L11,BCL6,BID,BIRC5,BLNK,BUB1,CA2,CASP3,CCNA2,CCNB1,CCNB2,CCNE1,CCNE2,CD200R1L,CDC20,CDC25B,CDC45,CDCA3,CDK1,CDK20,CDK6,CDKN1A,CDKN2C,CDKN3,CEP55,CIP2A,CKAP4,CKM,CKS2,Clec2d (includes others),COL1A1,CREB3L2,CSF1R,CTRB2,CTSV,CXCR6,DCK,DSTN,DUT,E2F4,E2F8,ECT2,EDEM1,EIF4EBP1,ENPP1,ESCO2,ETS2,FGFR2,FGFR3,FOXO1,GADD45A,GADD45B,GATA3,GLUL,…	1315 (24)	lightcyan	0.821754
PRKD1		kinase		1.471	0.00136	AJUBA,BIRC5,BMPR2,CCL11,Ccl2,CCND1,CKM,CXCL2,CXCL6,GATA4,IL6,KIDINS220,LPL,MMP2,MYF5,MYOG,NR4A1,SP7,TNFAIP3,TNFRSF11B,VCAM1,XBP1	1417 (15)	royalblue	0.844363
PCGEM1		other		1.47	0.00409	ACACA,ACLY,ACOX1,DHCR24,FASN,FH,GGT1,GSR,HK2,IDH1,LSS,PGAM2,PGD,SLC2A1	1196 (7)	N/A	N/A
MLX		transcription regulator		1.468	0.00597	ACACA,BCL2L11,Ccl2,Ccl7,ELOVL6,FASN,H2AX,LGALS3BP,MAX,MLXIP,SCD,THBS2,TIMP1,TXNIP,WNT4	512 (7)	green	0.977319
ursodeoxycholic acid		chemical - endogenous mammalian		1.467	3.11e-05	BAX,Ccl2,CCN2,CDK2,COL1A1,COL1A2,COL4A1,CX3CL1,CYP1A1,DLC1,E2F1,FASN,IRS1,LGALS3,MAF,MAFG,PDGFRB,PTGS2,SPARC,SPP1,TGFB1,TGFB2,TIMP1,TP53,VDR	1536 (21)	N/A	N/A
OXSR1	-0.328	kinase		1.466	0.0411	SLC12A2,SNAI1,SNAI2,STK39		blue	0.924902
THRB		ligand-dependent nuclear receptor		1.464	4.25e-11	ABCD3,ACACA,ACOX1,AMPD3,ATP2A2,BTG2,CASP3,Ccl2,CCN4,CCNB1,CCND1,CCNE1,CDCA7L,CDH6,CDK6,CDKN2D,CLEC10A,CTSB,CTSD,CXCL2,DAD1,DCN,DHCR24,E2F1,EIF4EBP1,ERBB3,FABP4,FASN,FDPS,FGFR1,FGFR3,FOS,FOXN1,FRZB,FSTL1,FZD1,FZD4,FZD6,FZD7,GCH1,GDI1,GSN,H2BC10,ID1,IGFBP2,IL6,JUN,KLF9,KLRB1,LDLR,LEF1,LPL,MAPK3,MBP,ME1,MET,MLKL,MMP2,MYH6,MYH7,NKD1,NME1,NOX4,NR4A1,PENK,PGD,PHYH,PITX2,PORCN,PPARG,PTGS2,PTTG1,RUNX2,SE…	1588 (21)	N/A	N/A
laquinimod		chemical drug		1.464	0.00958	AHRR,AK4,Apol10a (includes others),CABLES1,CX3CL1,CYP1A1,CYP1B1,DAB2,EVA1A,FNDC5,GPT2,INHBB,LPAR1,MB21D2,MSR1,OLFML2A,PGF,PLET1,RUSC2,SERPINB2,SERPINB8,SLC7A11,SLFN12L,SMIM3,STON1,TTC9,WNT2,WNT4		N/A	N/A
prostaglandin A2		chemical - endogenous non-mammalian		1.463	0.00773	CCND1,CDKN1A,HMOX1,NR4A3,PCNA,TP53,VCAM1	1033 (19)	N/A	N/A
TGFBR		group		1.463	0.000492	ACTA2,ADAM10,ADAMTS1,CD44,CDH11,NOX4,SNAI1,SOCS3	934 (20)	N/A	N/A
AURK		group		1.462	0.00056	AEN,ANK1,BAX,BTG2,CDKN1A,CMBL,CYP26B1,EDA2R,HSPA4L,INKA2,PRAG1,PSTPIP2,SCRIB,SESN1,SPATA18,SRGAP3,STOM,SULF2	719 (7)	N/A	N/A
Ap1		complex		1.461	9.09e-05	AREG,ATP6AP2,BCL2L11,BDNF,C3AR1,CAMP,CCN2,CCNA2,CCND1,CD44,CLU,DNMT1,DUSP6,EDN1,ERCC1,EZR,FABP4,FN1,FOS,HMOX1,IFRD1,IL6,JUN,KCNN4,KLF9,LPL,MET,MMP14,MMP2,MSR1,MYOD1,NDRG1,NOG,NQO1,PLAU,PLAUR,PRDM1,PTGS2,Pvr,RSPO3,SERPINE1,SLC8A1,SNAI2,SOCS3,SPARC,TGFB1,TIMP1,UTRN,VCAM1,VDR,VEGFA	1502 (19)	N/A	N/A
ammonium chloride		chemical drug		1.461	0.00121	ATP1A1,CTSB,EDN1,FOXO1,IL6,LDLR,MET,NPC1,PKD2,TFRC,WWP2	1797 (24)	N/A	N/A
Ras homolog		group		1.461	0.000205	CCN2,CCND1,CDKN1A,EGR1,FOS,ITGB1,ITGB3,PDGFRA,PLAU,PTGS2,TJP1	1313 (17)	N/A	N/A
NB73		chemical reagent		1.461	4.87e-10	ARF6,AURKA,AURKB,BIRC5,CAV2,CBLB,CCNA2,CCNB1,CCNB2,CCNE2,CDC25B,CDK1,CENPA,CENPF,CENPM,DNM1,EPS8,FOS,FOXM1,GTSE1,HBEGF,PAK1,PLCG2,PLK1,PRKCA,PTK2B,SHC2,STAT5A,STMN1,STXBP1		N/A	N/A
miR-3198 (and other miRNAs w/seed UGGAGUC)		mature microRNA		1.461	0.0466	ATP6V0E1,CD200,CENPA,CENPM,CEP72,CYTH1,GATA4,GFOD1,HEYL,IER5L,IRAK4,KATNAL2,LACTB,LCLAT1,LRR1,LYPD6,MEIS3,NME6,NUDT5,P3H4,PEG10,PRRG4,PXMP4,RB1,SNRNP40,TCIM,TGM5,TNFSF15,TOMM40,TPX2		N/A	N/A
miR-6947-5p (miRNAs w/seed AUCCAGU)		mature microRNA		1.461	0.00746	APOBR,ARHGAP24,ARMC10,ATP6AP2,BIRC5,BMAL1,BMPER,BRIP1,CD200,CDKN2AIPNL,CDV3,DACT1,FBXO5,Gk,MAL2,MBOAT1,MRGBP,MYEF2,NSMCE2,PAIP2B,PITX2,POLR3D,POMGNT1,PRNP,RNF150,RNF24,SCD,VEGFA,VPS37C,ZMPSTE24		N/A	N/A
taurochenodeoxycholate		chemical - endogenous mammalian		1.46	0.00124	ADGRF4,ADGRG1,ANPEP,AREG,CD74,CRIM1,CXCL6,EREG,IL34,IL6,IL6R,JAG2,LIPG,LTBP1,MMP11,NT5E,PAPPA,PLXNC1,SEMA6A,SERPINE1,SERPINE2,SLCO5A1,VEGFB	993 (11)	N/A	N/A
PLA2G2A		enzyme		1.451	0.00587	ASPG,CD44,FASN,IL6,ISYNA1,PLA2G4A,PLCD1,PTGS2	1003 (22)	N/A	N/A
MZF1		transcription regulator		1.449	0.0152	AXL,CD34,FGF2,MYB,PRKCA,TGFB1		yellow	0.4931
2-(p-hydroxyanilino)-4-(p-chlorophenyl) thiazole		chemical drug		1.446	0.0202	CREB3L2,HMOX1,NQO1,S1PR1,XBP1		N/A	N/A
glycodeoxycholic acid		chemical - endogenous mammalian		1.444	0.000238	ADGRF4,ADGRG1,ANKRD1,ANPEP,AREG,CCN1,CD74,CRIM1,CXCL6,EREG,IL34,IL6,IL6R,JAG2,LIPG,LTBP1,MMP11,NT5E,PAPPA,PLXNC1,SEMA6A,SERPINE1,SERPINE2,SLCO5A1,VEGFB	579 (7)	N/A	N/A
DLX1	1.365	transcription regulator		1.441	2.04e-07	ALDH1A1,AREG,ASPM,BMPER,CADM1,CAP2,CD44,CDH6,COPA,CTHRC1,CX3CL1,DAB2,EDIL3,EML1,ENO2,FGFR1,FSTL1,LOXL2,LTBP3,MMP14,PCOLCE2,RGS4,SDC1,SERPINE1,SMARCD3,SNAI1,TGFBI,VEGFC,ZFP36L1		turquoise	0.971093
zVAD-FMK		chemical - protease inhibitor		1.44	0.00493	ACSL1,BCL2L11,BIRC5,CASP3,CCNE1,CD163,CDK6,CDKN1A,FOS,GATA3,Gm21596/Hmgb1,IL6,IL6ST,MAP1LC3B,MLKL,TP53,VCAM1	1462 (20)	N/A	N/A
PDGFRB	0.529	kinase		1.44	0.00156	ACTA2,COL1A2,DAB2,FN1,PDGFRB,RGS5,SMAD1,STAT3	1415 (21)	turquoise	0.992374
ST6GAL1	0.655	enzyme		1.438	2.27e-06	ACSL4,ADAM15,ALCAM,ATP2B4,CAV1,FN1,IL6,LRP1,MCAM,MET,NRP1,PDGFRB,PLXND1,SLC2A1,SLC9A1,SNAI1,SNAI2	1539 (18)	turquoise	0.991931
TFE3		transcription regulator		1.436	0.00485	ATP5PO,ATP6V0E1,CCNE1,CTSD,FASN,HK2,INS,INSIG1,IRS1,IRS2,KLF2,MYH9,POLA2,PPARG,PPARGC1B,SCD,SERPINE1,SMAD7,VEGFA	1563 (21)	turquoise	0.891961
IL2		cytokine		-0.817	1.28e-21	ABCB4,ACSL3,ADAM19,AHR,ARAP1,ARC,AREG,ARHGAP1,ARHGAP11A,ARHGEF12,ASNS,ATF5,AURKA,BAX,BCL6,BUB1,CA5B,CASP3,CBLB,CCL11,Ccl2,Ccl9,CCNA2,CCND1,CCNE1,CCNE2,CCNF,CCNG1,CD44,CD74,CDC6,CDK1,CDK2,CDK5R1,CDK6,CDKN1A,CDKN2C,CGAS,CISH,CLSPN,CRABP2,CSF1R,CSF2RB,CTPS1,CTSW,CXCR6,CYP1A1,CYP51A1,DAP,DAPK2,DARS2,DDX21,DHCR24,DHODH,DKC1,DLST,DOCK9,DUSP1,DUSP2,DUSP4,DUSP5,DUSP6,E2F4,ECM1,EDN1,ELF1,EMP1,ENPP2,EPAS1,…	1590 (18)	greenyellow	0.634341
SERPINB3		other		1.432	0.0301	IL6,LGALS3,LRP1,TGFB1,VEGFA		N/A	N/A
HIVEP3	0.865	transcription regulator		1.432	0.0202	ALG2,CREB3L2,GATA3,JUN,JUNB		turquoise	0.981718
SULF1	0.55	enzyme		1.432	0.00371	ADAMTS5,CCND1,COL2A1,NOG,SMAD1	1473 (18)	turquoise	0.960624
SUV39H1	-0.817	enzyme		1.432	0.0485	CCNA2,CCNE1,CDKN1A,CSF1R,MYBL2,SERPINB2,SIX1		blue	0.992475
ziprasidone		chemical drug		1.432	0.00727	BDNF,GDNF,HMGCR,HMGCS1,SC5D		N/A	N/A
miR-374c-3p (miRNAs w/seed ACUUAGC)		mature microRNA		1.414	0.00193	BRIP1,CEP128,CEP44,CMPK1,CREB3L2,ESRP1,FAM13C,FAM3C,KIFAP3,LSM5,PELI1,PTN,PYCR2,SLC9A9,SYNE3,SYT13,TMEM170B,UBE2D1		N/A	N/A
ANLN	-0.875	other		1.414	0.00056	AEN,ANK1,BAX,BTG2,CDKN1A,CMBL,CYP26B1,EDA2R,HSPA4L,INKA2,PRAG1,PSTPIP2,SCRIB,SESN1,SPATA18,SRGAP3,STOM,SULF2		blue	0.973797
ZFP91		transcription regulator		1.414	0.00156	CCNA2,CDK1,CRABP2,HK2,IFI16,MAD2L1,Scd2,STMN1		blue	0.863732
miR-5101 (miRNAs w/seed UUGUUUG)		mature microRNA		1.414	0.0472	Abcb1b,ABHD6,ADSL,BDNF,CCDC77,CDC25C,CKAP4,CMIP,DKC1,DUSP3,GNAQ,IL6,INTS12,ISOC1,KLF4,MACROH2A2,MLKL,NPM3,Or2r2,PARP2,PDLIM5,Ppbp,PRXL2A,PSRC1,RAD18,RELL1,S1PR1,SAC3D1,SOCS2,TSPAN18,TTK,ZBTB20		N/A	N/A
diquat		chemical toxicant		1.414	0.0149	HMOX1,Mt1,Mt2,NQO1		N/A	N/A
lycopene		chemical drug		1.414	0.00844	BAX,CASP3,CCND1,CDKN1A,KLF2,PTGS2,SKP2,TP53	1633 (22)	N/A	N/A
Calcineurin (complex)		complex		1.412	8.47e-07	ABRA,AQP5,ARC,ATP2A2,BCL2L11,BDNF,CBLB,CKM,CTSV,DUSP1,EGR1,EGR2,FOS,ITCH,LIN7A,MYH7,MYOG,NFIL3,NR4A1,NR4A2,NR4A3,PTGS2,RGS2,RYR1,SERPINE1,SLC8A1,SPP1,STAT3,TNNI3	991 (23)	N/A	N/A
STAT6 dimer		complex		1.412	0.00708	ANO1,CCL11,CXCL6,DUSP1,EPAS1,GATA3,IL13RA2,IL4R,KDM6B,KLF4,POSTN,PPARG,TP53		N/A	N/A
PLA2G5		enzyme		1.409	0.00371	COL1A2,PTGS2,VEGFA,VEGFB,VEGFC	908 (18)	N/A	N/A
fluoxetine		chemical drug		1.409	0.0105	ADARB1,ARC,BAX,BDNF,CASP3,CLOCK,EGR1,FGF2,FNDC4,FOS,GDNF,IL6,KCNK2,LSS,MECP2,MMP2,NME1,PDE4A,PDE4B,S100A10,TAGLN,WIPI1		N/A	N/A
2-[[9-isopropyl-6-[[4-(2-pyridyl)phenyl]methylamino]purin-2-yl]amino]butan-1-ol		chemical drug		1.408	0.0202	Ccl2,CCNA2,CCND1,IL6,PCNA		N/A	N/A
HAVCR1		other		1.408	2.34e-08	AHR,ANPEP,CCN1,CDK6,CEBPB,CEMIP,CHKA,CTPS1,EGR2,ENO2,EREG,FGFR3,GATA3,HK2,IL6,IL6R,IL6ST,IRF1,JUN,LMO4,LOXL2,LYN,NAMPT,NEO1,NFKBIA,NUCKS1,PEG10,PFKFB3,PLAUR,QKI,RB1,SNAI2,SOCS3,SPARC,STAT3,TAP2,TMEM128,TMEM45A,TP53,TSPAN18,VEGFA	1361 (18)	N/A	N/A
PPARD	-0.247	ligand-dependent nuclear receptor		1.407	0.00105	ACAA2,ACACA,ACADL,ACADVL,ACOX1,ACTA2,ADORA2A,ANGPTL4,ASS1,BIRC5,Ccl2,CCND1,CCNE1,CDK1,CDK2,CEBPB,CSAD,CXCL2,EGR1,FABP4,FABP7,FASN,FN1,GAS6,GOT2,HMGCR,HMGCS1,IGFBP2,IL13RA2,IL6,Irgm1,KYAT3,LDHB,LDLR,LIPG,LPCAT3,LPIN2,LPL,MAPK3,MERTK,MFSD2A,MSR1,MYCL,MYLIP,MYOM2,NR4A1,NR4A2,NR4A3,OAF,OLR1,PCNA,PCSK6,PPARG,PPARGC1B,PRKAG3,PTGS2,RORA,RUNX2,SCD,SERINC2,SLC2A10,SP7,THBS1,TNFAIP3,TNFRSF11B,TP53,TXN2,UCP…	1234 (19)	blue	0.933327
CMTM3	0.25	cytokine		-0.739	0.000234	AHSA1,AMOTL2,BAG3,CDT1,CRYAB,CSRP2,ETAA1,FKBP4,GADD45A,H2AX,HMOX1,HSPA4L,HSPD1,HSPE1,HSPH1,IER5L,KCNK2,KIF26A,LYST,NR4A1,PKMYT1,PPARG,SLC26A2,STIP1,TBX2,TP53,TP63,UPP1		turquoise	0.973347
PELP1	-0.273	other		1.406	2.41e-07	ACTG2,ADRB2,AHNAK2,ALDH3B1,ANGPTL4,ARMCX1,ASNS,ASS1,BAX,BCAS2,BCAS3,CCND1,CDC42EP5,CDK2,CDKN1A,COL12A1,CXXC5,DAB2,EPDR1,FGFR3,FOS,FOXQ1,FYN,G0S2,GREB1,IL13RA2,KAT2B,KCNK2,KRT15,MAP1B,MAP1LC3B,MAPK4,MMP2,MRAS,MTA3,MYADM,NDRG1,NIBAN1,P3H2,PPARG,PSAT1,PTGS2,SLC1A3,SRC,TAGLN,TCN2,TGM2	1703 (22)	blue	0.925676
RBM3	-0.224	other		1.406	0.000528	ACTA2,CD44,STAT3,TAGLN,TNFAIP3	546 (7)	blue	0.864112
AS1842856		chemical reagent		1.402	0.00558	ALOX5,BCL2L11,CDKN1A,COL2A1,FBXO32,FOXO1,IFIT2,IL6,PLAU,PTGS2,SOX9,TJP1,VCAM1	1055 (7)	N/A	N/A
RAG2		enzyme		1.4	0.00845	ADAMTS17,ANKRD1,BAX,CCDC8,CCL11,COL6A2,CTSW,EPAS1,FCGRT,HDAC5,HELLS,ID1,IKBKG,IL4R,IL6,KLF5,LRP4,MET,NKD2,NT5E,PLXNA2,RAP1GAP,RHOU,ST6GALNAC4,TEDC1,TNFRSF1B,ZNF667	1484 (16)	N/A	N/A
miR-12190-3p (and other miRNAs w/seed GGAGAAC)		mature microRNA		1.4	0.025	ASS1,CHMP6,DUSP22,EIF5A,GNB4,IMPACT,IRAK2,KIRREL3,KMT5A,LHFPL6,Mt2,NAT2,PAQR3,PHF5A,PKP2,PMF1/PMF1-BGLAP,POLR2E,PPIF,PSMC3IP,SHOX2,TGIF1,THRA,TMEM123,TMEM216,WRAP73		N/A	N/A
PTGER4	1.876	G-protein coupled receptor		1.4	1.65e-05	ACTA2,ADAMTS4,Ccl2,Ccl7,CD44,CDK6,CP,EDN1,EGR1,FBXL20,GDNF,GLIS3,HAS2,HAVCR2,HERC6,HGF,HIVEP3,IFI16,IFIH1,IFIT2,Igtp,IL13RA2,IL6,IRF1,Irgm1,LHFPL2,MAFF,MASTL,MMP2,MXI1,NCF2,NXPE3,OLR1,PDGFB,PTGS2,RASSF2,RIGI,RNF24,RUNX2,S1PR1,SAP30,SLFN13,SPP1,ST6GAL1,TBC1D4,ZFP36L1	1450 (16)	turquoise	0.983484
GnRH analog		biologic drug		1.399	4.59e-05	ACAA2,ACACA,ACTN1,ARHGAP1,ATRN,BUB3,CADM4,CASP3,CCP110,CDK1,CENPF,CKS1B,CLCN5,CLOCK,CLUH,COL6A1,CST6,CYC1,CYTH1,DUSP1,EIF4EBP1,FBLN5,FCGRT,FGF2,FN1,FOS,FOXJ3,GABARAP,GPER1,GPSM2,GSTO1,HAUS3,HDDC2,HELZ,HINT1,HSPA2,INHBA,JUN,KLF7,LIMS1,MAP2,MAPK3,MFAP5,MKI67,NDRG1,NDUFS7,NFKBIA,NME6,NR4A2,PDGFRB,PDLIM5,PIK3R3,PLD3,POLR2E,PPIA,PSMC3IP,RALGPS1,RAN,RARA,RASSF2,RPA2,SEC22B,SKAP2,SLC7A11,SMAD2,SRRT,SRSF…	1307 (23)	N/A	N/A
sorbitol		chemical - endogenous mammalian		1.399	0.000907	AKR1B1,AQP1,AQP5,CCN1,CCN2,CDKN1A,SGK1,SLC1A3	1137 (18)	N/A	N/A
DICER1		enzyme		1.395	6.09e-06	ANGPTL4,ANPEP,AXIN2,BCL2L11,BDNF,CAMK2A,CASP3,CCN1,CCND1,CCNG1,CD44,CDKN1A,CELF2,COL18A1,CPEB2,DHCR24,DLG4,EGR1,EGR2,EGR3,FOS,GNG2,GREB1L,H2AX,Hmga2,HMGCR,HSD17B7,ID3,ITGA6,ITGB1,JUN,LHFPL6,LIPG,LRP6,MAF,MAP2,MCAM,MYH7,NANOS1,NEFH,NFATC1,NOTCH1,OPTN,PANK3,PELI2,PITX2,PLAU,PRKCA,PRKCD,PROS1,PTPRN,RANGAP1,RBM38,RET,RFTN1,RGCC,RGS5,S1PR1,SCN10A,SEMA3C,SERPINB2,SERPINE1,SERPINF1,SERTAD4,SFRP4,SLC40A1…	1719 (20)	darkgrey	0.0681296
NAD+		chemical - endogenous mammalian		1.394	0.00046	ANKRD1,H2AX,MYH7,NAMPT,NMRK1,NT5E,TGFB1,TXNIP,VCAM1	1243 (15)	N/A	N/A
bisphenol A		chemical - endogenous mammalian		1.392	3.84e-06	AQP5,ATP5PB,ATP5PO,BAX,BCL9L,CASP3,CAT,CCN1,CCN2,CCND1,CCNE1,CDKN1A,CLU,COL1A1,COL1A2,COL5A1,COL5A3,CTSV,DLG4,EGR1,EREG,FAM83H,FGF7,FOS,GK5,GPER1,HMOX1,Hnrnpa1,ID1,IL6,KLHL41,MECP2,MET,MMP11,NR4A1,NR4A2,NR4A3,NUMB,PALS2,PCNA,PFKFB4,POSTN,PPARG,PTGS2,RALGAPA1,SF3A3,SGK1,SKIL,SNRPA1,Snrpe,SRD5A1,SRSF3,STAT3,SYN1,TGFB3,TGM2,THBS1,TIMP3,TP53,ZYX	1252 (19)	N/A	N/A
LDB1		transcription regulator		1.392	1.27e-12	ACTB,AHR,ALCAM,ANGPT1,APOBEC1,AXIN2,BMPR2,C3orf70,C8orf44-SGK3/SGK3,CARMIL1,CASP3,CAT,CD34,CD53,CDKN1A,CDKN2C,CGAS,COL18A1,DACT3,DLX1,DUSP22,EFEMP2,EGLN3,ENO2,ENTPD6,EPHB4,FGFR3,FNDC3B,FRZB,FZD5,FZD6,GDF11,GRIN2D,GSN,GTSE1,HIVEP3,HOXA7,IFIH1,Ifitm1,IL34,INS,IRS2,ITGB7,ITM2C,KIFAP3,KLF12,LEF1,LHFPL2,LMCD1,LPIN2,LYN,MAP3K1,MAP3K5,MAP3K8,MGLL,MRTFA,NDRG1,NOD2,NOTCH3,NPNT,NT5E,PCBP3,PISD,PKD2,PLA2G4A…		turquoise	0.821504
glucocorticoid		chemical drug		1.392	0.0198	ADRB2,AHR,ALDH3A1,ALOX5,APLN,BAX,BCL2L11,BDNF,CCN2,CD163,CD44,CD74,CDKN1A,CEBPB,CEBPD,CLIP2,CLOCK,CLU,COL1A1,CRIP1,CRY1,CSF1R,CXCL2,DBP,DUSP1,EDN1,FASN,FN1,GCH1,GLUL,GPX3,HAS2,HMOX1,HSPB2,IL6,IL6R,JAK3,KRT14,LPIN1,LPL,MAP1LC3B,Mt1,NCF2,NFKBIA,NOD2,NR4A2,PPARG,Prl2c2 (includes others),PRNP,PTGS2,SERPINE1,SGK1,SOCS3,SPP1,TGFB1,TGFB2,TK1,TLR2,TNFRSF11B,TP53,TXNIP,VCAM1,VDR,VEGFA		N/A	N/A
miR-27a-3p (and other miRNAs w/seed UCACAGU)		mature microRNA		1.388	2.98e-05	ABHD17C,ACLY,ACTA2,ADORA2B,AFF4,AK2,ANKRD42,ARFGEF1,ARL4D,ARL6IP1,ATL3,ATP5MC3,BAG2,BAX,BTG2,CA10,CCN4,CCNG1,CDR2,CHKA,CKAP4,CNN3,CSDC2,CSRP2,CTNNBIP1,CYP1B1,DCUN1D4,DNA2,DNAAF9,DUT,EDNRA,EEPD1,EFNB2,EPHB4,FAM133B,FASN,FBXL14,FN3KRP,FOXO1,GALNT7,GFPT1,GLTP,GRIN2D,HBEGF,HERC3,ID3,IFI16,ING5,INIP,INPP1,JUN,KATNBL1,KCNA4,KCNK2,LIMK1,LONRF1,LPIN1,LSM5,MAL2,MFSD2A,MMD,MYH7,MYL12A,NAP1L2,NEMP2,NKAIN1,N…		N/A	N/A
miR-291a-5p (and other miRNAs w/seed AUCAAAG)		mature microRNA		1.387	0.00333	CBR3,CKS1B,CRY1,DPYD,IFT25,LITAF,NOP58,PLAGL1,POLR2E,RBBP8,SPTSSA,STAMBPL1,TMED5		N/A	N/A
miR-4744 (miRNAs w/seed CUAAAGA)		mature microRNA		1.387	0.00188	BCAS2,CDCA4,CFAP251,CLIC4,DCK,GGCT,GNPDA1,PDGFD,PRTG,TMEM170B,TRUB1,ZBTB18,ZIK1		N/A	N/A
EFNA4		kinase		1.387	0.0136	CCN2,CRABP2,DUSP4,DUSP6,FABP5,IRF1,ITGB6,KRT13,KRT16,NT5E,SLC20A1,SOX9,UBE2C		turquoise	0.797933
E2F7	-0.921	transcription regulator		1.387	2.12e-08	CCNA2,CCNB1,CCNE2,CDC6,CDK1,DHFR,E2F1,E2F2,E2F8,ECT2,ENPP2,KIF23,MCM2,QKI,RACGAP1		blue	0.974464
HISTONE		group		1.387	0.0282	AHR,ATF5,CCNE1,CDK6,CLEC10A,FGF2,IL6,NOD2,PTGIS,SELP		N/A	N/A
PIWIL2		enzyme		1.387	0.000336	CABLES1,CCND1,CXXC4,LATS2,MAP1A,STAT3		brown	0.570208
CNB-001		chemical reagent		1.387	0.0202	ALOX5,ASNS,BDNF,SLC7A11,SYN1		N/A	N/A
FAM117B	0.583	other		1.387	0.000333	ABCC5,AKR1B1,AKR1B10,ALDH1A1,ALDH3A1,CAT,GSR,GSTM3,HMOX1,IDH1,ME1,NQO1,PGD	445 (7)	turquoise	0.987104
S100A4		other		1.383	0.000319	ACTA2,BAX,Ccl9,CDKN1A,CLIC4,COL1A1,EFNA1,FN1,MMP14,MMP2,PLAU,SNAI1,THBS1,TIMP1,TIMP2,TJP1,TP53,VCAM1	1190 (15)	green	0.693758
miR-7659-3p (miRNAs w/seed GGAGUCA)		mature microRNA		1.383	0.0149	ATP6V0E2,BMAL1,C1orf159,C1QBP,C4orf46,CCNYL1,CDCA4,CDR2,CLDN15,COLEC10,DCLK1,DHX33,DTD2,Gm10471 (includes others),GPR20,HSPB6,IGFBP5,ISOC1,KANSL2,KIAA0513,KNSTRN,MIS12,Pakap,PDGFB,PLAGL1,POLR2E,PRDM1,RASL11B,RHBDF2,SLC36A4,SSNA1,TAPBP,TCTN3,TGFBR3,TMEM45A,TNFSF15,TNNT3,TRUB1,UBALD1,USP37,ZDHHC9,Zrsr2-ps1		N/A	N/A
sphingosine-1-phosphate		chemical - endogenous mammalian		1.38	1.6e-08	ACTA2,AHR,AKR1B10,ALDH1A3,ANGPT1,ATOH8,BDKRB2,CASZ1,Ccl2,CCN2,CCND1,CD44,CSF2RB,CXCL2,EGR1,ENPP2,FGF2,FN1,FOS,GATA6,HAS2,HSPB2,ID2,IL6,IRF6,ISLR2,JUN,JUNB,KLF5,MMP14,NCAM1,Nefm,NOTCH3,NRP1,PCSK6,PDGFB,PIEZO2,PPARGC1B,PTGS2,RARA,RUNX2,S1PR1,SERPINE1,SNAI2,SORCS2,TAGLN,TGFB1,THBS1,TIMP1,TNFRSF11B,VCAM1,VEGFC,WNT11	1031 (14)	N/A	N/A
ERG		transcription regulator		1.379	4.42e-16	ABCC4,ACTN1,ADGRG1,ADRB2,AHCYL2,ARFGEF2,ARHGAP22,ARHGAP24,ATP10A,AXIN2,BAIAP2L2,BDKRB1,C11orf54,CAMK1D,CCNA2,CDKN2D,CHML,CHRNB1,CIT,CLIP1,DIAPH3,DSTN,DYNC1I1,ELMO1,EPB41L3,ERFE,EXT1,EZH2,FLNC,FMNL2,FYN,FZD1,FZD5,GADD45A,GOLIM4,HMMR,IKBKG,IL6,IRS2,ITGA6,KIF20B,LAMA5,LAMB1,LEF1,LIPG,MAP3K5,MAP4,MET,MTHFD1L,MYO10,MYO1D,MYO5A,NDRG1,NEDD9,NFIL3,NR4A2,NUMB,OLFM1,ORC6,PHLDB2,PLAU,PLAUR,PLPP3,PRDM1,PREX2…	1611 (19)	N/A	N/A
ASPSCR1-TFE3		fusion gene/product		1.374	5.65e-07	ADGRG1,ANGPTL2,ATP6V0A1,ATP6V0E1,BIN1,CELF2,CRYAB,CTSD,EPAS1,EZR,G0S2,GABARAPL1,HMOX1,KLHL21,MAFF,MET,MFSD5,NPC2,OLFML2A,P4HA2,PACSIN2,PXN,RALGDS,RRAGD,SFXN3,SLC19A2,SLC35F6,SLC9A1,STOM,SUV39H1,TACC1,TACC2,TCN2,THEM6,UPP1,WIPI1		N/A	N/A
miR-3944-5p (miRNAs w/seed GUGCAGC)		mature microRNA		1.372	0.00118	ADGRA2,AGPAT5,AQP5,C15orf62,CA8,CDKN3,CLCN2,CPPED1,DACT2,DEPDC1B,EGR2,ENC1,ENTPD7,ERLIN1,FRK,GDPD5,GFOD1,GPER1,HDDC2,KIF18B,KLF12,KLHDC4,KLHL18,KLRB1,MCM7,MICOS10-NBL1/NBL1,NOL4,NPR3,REEP4,RPRD1B,RPUSD1,RUVBL2,SH3BP5,SLC12A7,SULF2,TJP2,TMEM266,TMEM37,TRAPPC2L,TRIM46,TTLL5,WNT9A,ZNRF2		N/A	N/A
P2RY1		G-protein coupled receptor		1.369	0.0149	FN1,FOS,IL6,VCAM1		brown	0.77459
LPL	0.615	enzyme		1.363	0.000298	ACOX1,ACTA2,CASP3,CX3CL1,FABP4,FOXO3,Gm21596/Hmgb1,IL6,IRS1,IRS2,LDLR,LPL,MSR1,PPARG,SLC2A1,TGFB1,THBS1,TIMP1,UCP2,VCAM1,VEGFA	1591 (23)	turquoise	0.989448
CD44	-0.85	other		1.361	2.65e-11	AAK1,ACKR3,ACTA2,ACTB,ACTR6,ADRB2,ALDH1A1,ARHGEF12,BGN,BIRC5,Ccl2,Ccl7,CCND1,CCNG1,CD44,CD63,CDKN1A,CLU,COL18A1,COL1A1,COL5A2,CRABP2,CX3CL1,CXCL6,Cyb5r3,DNMT1,ECM1,EMILIN1,ENO2,EPN2,FASN,FKBP4,FN1,FOXK1,GADD45A,HMMR,IFITM2,IL6,ITGA3,JUN,KCTD10,KLF4,KREMEN1,LAMB1,LGALS3,LIMS2,LTBP1,LTBP2,Ly6a (includes others),MBNL3,MET,MMP14,MMP2,MYBBP1A,MYO1B,NOX4,NPNT,PARVB,PFKFB3,PFKFB4,PFKP,PLAU,PLPP3,PMEPA1,…	1749 (16)	blue	0.954903
Ttc39aos1		other		1.36	0.000221	Apol9a/Apol9b,ATP10A,B4GALT4,Ccl2,Ccl7,Clec2d (includes others),DTX3L,IFI16,IFIH1,IFIT2,IFITM3,Igtp,IRF1,LGALS3BP,Ly6a (includes others),MSR1,PARP9,RIGI,SERPINE1,SLC15A3,SLFN12L,ZNFX1	614 (9)	N/A	N/A
DDB1		other		1.357	7.03e-09	AXIN2,BTG2,CCN1,CDKN1A,CEBPB,CEBPD,E2F1,EGR1,EGR2,EGR3,FMOD,FOS,ID2,ID3,KLF5,NR4A1,PINK1,PPARG,TRIB1,ZFP36	1247 (11)	turquoise	0.796167
ibrutinib		chemical drug		1.354	1.34e-06	ADAMTS14,ASNS,ATP6V0A1,ATP6V0D1,ATP6V0E1,CBX3,CCDC71L,CD44,CDK6,CKAP4,DCTPP1,DHRS3,DOCK5,DUSP2,EPAS1,EXOSC5,GADD45B,GNL3,H1-0,HES6,HK2,HSPD1,HSPE1,IFITM3,IL6,ITGB1,MCM4,MCM5,MGLL,MRTO4,MYBBP1A,NOP16,NOP2,NPM1,NRIP1,PA2G4,PLCG2,PLK1,PLK4,PTCH1,PTGS2,RILP,RRP12,SDHD,SLC19A1,TGFBR3,UGCG,UNG	1213 (21)	N/A	N/A
isoproterenol		chemical drug		1.35	1.79e-07	ACSL3,ACSL4,ACTA2,ADCY6,ADRB2,ALDH3B1,APLN,APLNR,AQP5,ATP1A1,AURKA,BCL2L11,BVES,CAV1,Ccl2,CDK1,COL1A1,CYP1A1,CYP1B1,DHRS3,DIO2,EDN1,FGF2,FOS,GATA4,GRK5,HMOX1,HSD17B7,IL6,JUN,JUNB,LGALS3,LPL,MERTK,MMP2,MYH7,MYL4,NAMPT,NR4A1,NR4A3,PDGFB,PLAGL1,PRNP,PTGS2,RGS5,SCD,TGFB1,TGFBR3,TIMP1,TIMP2,TUBB3,TYRO3,UCP2,VEGFA,XRCC1	919 (15)	N/A	N/A
miR-5195-5p (miRNAs w/seed ACCCCUA)		mature microRNA		1.347	0.0123	ABHD17C,ADRB2,ARHGEF33,ASPH,CAMK2A,CDKN1A,DACT3,E2F8,EPN2,GAB2,GABARAPL1,GORAB,HNRNPA0,IGSF5,LDLRAD3,MTM1,NIBAN1,PPID,PPP3CA,RAD54B,TFRC,THBS3,TIMELESS,TMEM170B,TP63,TSPAN14,TSR2		N/A	N/A
miR-154-5p (miRNAs w/seed AGGUUAU)		mature microRNA		1.347	0.00357	ACOT2,ANGPTL2,C17orf50,CDCA4,CENPQ,CYP1B1,DIO2,GALNT7,GZMH,HYLS1,ID2,IFI16,IFIT2,IL6,LIN9,MANEA,MINDY2,MYZAP,NCEH1,PAPOLG,PCNA,PKIA,PLAGL1,RHEBL1,SERPINB2,TMEM38B		N/A	N/A
PAX6		transcription regulator		1.343	0.00129	CAP1,CCND1,CDC45,CDC6,CDCA2,CDCA7,CDH6,CDK2,CDK6,CELF4,CENPI,CENPN,CHKA,CRISPLD2,CRYAB,DPM2,EFNB2,Ehbp1l1,EN1,ETV6,EXO1,FABP7,FAT4,FUT9,GDI1,Gk,GNG2,HAS2,HAUS1,INS,IQGAP3,MAF,MCM3,MCM6,MET,NAV1,NCAM1,NEDD1,Or6c212,PAX3,PCNX1,SEMA3C,SEMA5A,SH2D1B,SMAD2,SMC2,THNSL1,TRIM24,TUBB3,UCHL5,VEGFA	1444 (18)	darkgreen	0.715697
FGF4		growth factor		1.343	6.74e-07	Ccl2,CDKN1A,DNMT1,FOS,FOXO1,FOXO3,FOXO4,HMGCR,HMGCS1,JAG1,MMP14,PTTG1,SCD,Scd2,VEGFA	912 (16)	N/A	N/A
pinometostat		chemical drug		1.343	0.00234	CDKN1A,CHST11,CXXC5,EED,ENHO,EZH2,GASK1B,GPT2,NOTCH1,SLC4A3,SLC8A1,SMAD7,SNAI1,ST3GAL4,XBP1	1434 (17)	N/A	N/A
dehydroepiandrosterone sulfate		chemical - endogenous mammalian		1.342	0.01	ACACA,ACOX1,CCND1,CDK2,PCNA,PPARG		N/A	N/A
Sod		group		1.342	0.0411	Abcb1b,Ccl2,HMOX1,MMP2,TP53,VCAM1		N/A	N/A
coal tar		chemical drug		1.342	0.0202	CYP1A1,CYP1B1,HMOX1,NQO1,PTGS2		N/A	N/A
RAD21L1		other		1.342	0.00343	AREG,DUSP5,DUSP6,ERBB3,LATS2,MAP3K14,MYADM,NPC2,OPTN,PLK2,TUBB6		N/A	N/A
CCBE1	-0.481	other		1.342	0.000205	APLN,APLNR,BMPER,Ccl2,CD74,CTHRC1,HAS2,LEF1,OSR1,SFRP2,TBX2		blue	0.968298
TRPC4AP		transporter		1.342	0.00371	BZW2,FBL,HSPD1,NOP56,NPM1	891 (5)	turquoise	0.854099
HNRNPR	-0.212	other		1.342	0.0016	Cald1,GPM6B,Nes,PLK2,THBS1		blue	0.994023
RLIM		enzyme		1.342	0.022	CCN2,CDKN1A,FN1,SERPINE1,SKIL,SMAD7		turquoise	0.689677
BIX 01294		chemical reagent		1.342	0.0301	BDNF,CA2,IL6,KLF6,VEGFA		N/A	N/A
SMC1B		enzyme		1.342	0.00465	AREG,DUSP5,DUSP6,ERBB3,LATS2,MAP3K14,MYADM,NPC2,OPTN,PLK2,TUBB6		N/A	N/A
HOXB5		transcription regulator		1.342	0.0126	ITGB3,MMP2,PLAU,PLAUR,RET		red	0.954395
STAG3		other		1.342	0.00343	AREG,DUSP5,DUSP6,ERBB3,LATS2,MAP3K14,MYADM,NPC2,OPTN,PLK2,TUBB6		N/A	N/A
USP14		peptidase		-0.651	0.0202	E2F1,MET,MMP2,UBE2C,VEGFA		yellow	0.819618
GCH1	-1.03	enzyme		1.342	0.0126	FXN,GCH1,HMOX1,SLC25A37,SNAI2		blue	0.946702
silicon phthalocyanine		chemical drug		1.342	0.000101	CCND1,CCNE1,CDK2,CDK6,CDKN1A	1367 (18)	N/A	N/A
NTRK1		kinase		1.342	4.7e-28	ABTB2,ADAMTS5,AQP1,ARHGAP23,ASNS,ATAD5,ATF5,BAMBI,BDNF,BEST1,BRIP1,CBX4,CCN1,CCND1,CD44,CDCA7,CDH15,CDK2AP2,CDKN1A,CEBPB,CIT,CNTNAP4,COL12A1,COL1A1,COL1A2,COL5A1,COL6A3,DEPDC7,DLG4,DNAJC3,DNM3,DTL,DUSP6,E2F8,EGLN3,EGR1,ESPL1,FANCA,FANCD2,FBXO2,FGF7,FGFR2,FGFRL1,FOS,FOXC1,GADD45A,GNB4,GREM2,H2AX,HEY1,HMCN2,ID4,IGFBP4,IL17RD,IL4R,JSRP1,KAT2B,KNL1,KNTC1,LAYN,LHFPL6,LMO4,LRRC73,LTBP1,LZTS1,MCM6,MGP,M…	1450 (20)	N/A	N/A
DHX36		enzyme		1.339	0.00343	ANKRD1,BAG3,CASQ2,DTNA,FLNC,LDB3,MYH6,MYH7,NOTCH1,TNNC1,TTN		salmon	0.855179
Endothelin		group		1.339	0.0161	APLN,CD74,EDN1,FOS,JUN,MYL11,PTGS2		N/A	N/A
miR-3183 (and other miRNAs w/seed CCUCUCU)		mature microRNA		1.336	0.00423	AGAP3,AGFG2,ARL4D,AUNIP,BTN1A1,BTN2A2,C16orf54,CCBE1,CGNL1,CHCHD4,CHRNA1,DIO2,DTX3L,EIF4EBP1,FAM168A,FBLN5,FEN1,FKBP10,FOS,G0S2,GJB5,GMPS,GREM2,ID4,IGFBP5,JDP2,KRT80,KYAT3,LACC1,LRP11,LRRC8D,LTBP1,LYN,MAP1A,NIPSNAP1,NKAIN1,NR2F1,NRXN1,PCBP3,POLA2,PSMC3IP,RAB13,SFRP4,SLA,SLC25A30,SRSF4,STYXL2,TDRKH,TFRC,TGFB1,TGFBR2,TMEM123,TMEM229B,TXLNB,YIPF3,ZIC1		N/A	N/A
LEP		growth factor		1.334	8.11e-08	ABCD3,ACACA,ACADL,ACADVL,ACAT1,ACLY,ACOX1,ACSL3,ACTA2,ALDOB,ANGPTL4,APAF1,ASS1,ATP2A2,ATP5PB,AXIN2,BAX,BDNF,BID,BIRC5,BOK,CASP3,CAT,CAV1,CCK,Ccl2,CCN1,CCNA2,CCND1,CD63,CDKN1A,CEBPB,CNN1,COL1A1,COL2A1,COL4A1,COL6A3,CTSV,CYP11B1,DUSP6,EDN1,EGR1,EGR2,ELOVL6,EPHX2,FAAH,FABP4,FASN,FDX1,FGFR1,FGFR2,FN1,FOS,FOXO3,FTO,GADD45A,GDNF,Gm21596/Hmgb1,GOT2,HMGCR,IDH1,IGFBP2,IL6,INS,IRF1,Irgm1,IRS1,IRS2,JAG1,JAK…	1748 (21)	N/A	N/A
miR-4423-3p (miRNAs w/seed UAGGCAC)		mature microRNA		1.333	0.000598	AATF,ACSL4,ADRA2A,ARHGAP29,CAVIN4,CDCA7L,CENPI,CENPU,CEP135,CHP1,CPSF4,FMNL2,GK5,GPRC5C,GRAMD1B,IFI16,IGFBP4,KIF24,KLF5,MRPL49,MSR1,NPY1R,PAQR3,PDSS1,PPIL1,PRC1,RARG,RASL11B,SIX1,SLC38A2,STARD4,TCTA,TMEM263,TMEM47,TPPP3,UXS1		N/A	N/A
methylphenidate		chemical drug		1.332	0.0396	AHSA1,AKR1B1,BDNF,EGR1,FOS,GCH1,GDNF,HSDL1,IL6,Nacad,NCAM1,PKN1,TSPAN2,UBE3D		N/A	N/A
TWIST2		transcription regulator		1.331	3.35e-07	BIN1,CAT,CCND1,CD44,CDKN1A,CDKN2D,CKM,DUSP5,DUSP6,FBLN5,FN1,KLF6,MAF,MGST3,OSGIN1,POSTN,PRKAA1,SNAI1,SNAI2,STK11,TFAM,TGFB1,ZEB2	1206 (18)	turquoise	0.747772
DTX1		transcription regulator		1.32	0.00632	CD82,CEP55,DUSP6,EGR1,GFRA1,MAP3K1,SNAI1,SPP1,TGFB2,VEGFA	1574 (21)	N/A	N/A
WWTR1-CAMTA1		fusion gene/product		1.32	0.000402	CCN2,CEBPD,CRYAB,CXCL2,Ly6a (includes others),MMP2,SERPINE1,TMEM37,TOP2A,VEGFA		N/A	N/A
mir-24		microRNA		1.317	8.29e-06	AHR,ARHGAP19,BCL2L11,CDKN1A,CXCR6,FN1,GATA3,ID2,IL6,MAF,NDST1,NSD2,PARP1,PRDM1,PSAP,PXN,RORA,SERPINE1,SH3PXD2A,SNAI2,SPRY2,Tcf7,TGFB1	1607 (17)	N/A	N/A
LUCAT1		other		1.316	0.00185	ALDH3A1,BAX,CDKN1A,ERBB3,FN1,IER3,IL15,MGLL,NOTCH3,NR4A2,PTGS2,TP53	1545 (18)	N/A	N/A
gamma-secretase inhibitor compound E		chemical reagent		1.316	0.000333	Ccl2,CENPA,FKBP4,HEY1,HSPH1,IL6,MET,MRPL18,PWWP3A,RHOU,SSBP1,STIP1,TUBB3	1479 (22)	N/A	N/A
miR-188-3p (miRNAs w/seed UCCCACA)		mature microRNA		1.314	0.0109	ADAM19,ADAMTS16,ALDH1A3,ANKRD10,ANO10,APLF,ARL4A,ATXN1,B3GAT3,CCNYL1,CEP57L1,CYC1,DDX27,DLX1,DTX4,ELOVL4,ESCO2,FGFR4,FUT10,FZD5,GCC1,GLT8D1,GUCD1,GULP1,HEYL,HMGCR,HSDL1,IL12RB1,IL17RD,IL6R,INIP,IPPK,ITGB3,KCNMB4,KIF26A,KLHL21,LRRC17,LRRTM2,LYPD6,MAFG,MAFK,MBP,MEX3A,MICOS10-NBL1/NBL1,MIS12,MSMO1,MSRB3,MTAP,MXD3,NAT1,NCAPG2,NCEH1,NCS1,NELFCD,NHP2,NREP,NSUN5,NTAN1,NUP43,OARD1,OTOG,PDXDC1,PEG3,PHF19,…		N/A	N/A
miR-1184 (miRNAs w/seed CUGCAGC)		mature microRNA		1.314	0.000452	ADGRE5,AMOT,CCNYL1,CENPM,CEP72,CIT,CTNNBIP1,CXCL2,DDX11,DNAAF9,ENKD1,ENPP2,FZD4,GPC6,GREM2,HACD2,HAUS5,HELLS,HJV,IGFBP2,KCNN4,KIF21B,KIFAP3,LBH,LPIN2,MAFG,NDUFS7,NR4A1,NUDCD1,NUMB,PIF1,PLEKHO2,PLXNA4,RAB1A,RASSF4,RPUSD1,RUFY1,SELP,SEPTIN5,SIX4,TAP2,TFRC,TMEM200C,TMEM250,TNNT3,TRIM62,TTLL7,TTYH2,VEGFD,YIPF3,ZNF366		N/A	N/A
MAPK9		kinase		1.313	6.56e-08	ABCB4,ACACA,ACLY,AQP1,BAX,BCL2L11,BMP1,CACNB3,CAV1,Ccl2,Ccl7,CCN2,CDKN1A,CDT1,CEBPB,CYP1A1,DIO2,EDN1,EGR1,EPAS1,FASN,FGL2,FOS,GADD45A,GADD45B,GSTM1,HMGA1,HMGCR,HMGCS1,HSPB2,IFI16,IGFBP2,IL6,JUN,JUNB,KLF6,LGALS3BP,LMO7,LPL,LSM3,LSM5,METAP2,NCL,PLA2G4A,PPARG,PTCH1,PTX3,RBL1,RILPL1,SCD,SLFN12L,THRA,TNFAIP3,TP53,VDR,ZFP36,ZYX	1411 (18)	brown	0.430036
farnesol		chemical reagent		1.311	0.0485	CCNB1,CDK2,CDKN1A,LORICRIN,PHLDA1,TP53,XBP1		N/A	N/A
PTGES		enzyme		1.311	0.00105	BIRC5,Ccl2,CCN2,CDKN1A,EGR1,ERBB3,EZR,GATA4,IL6,ITGA6,LAMP2,MYH6,MYH7,NOP2,NOX4,PPA1,PPARG,PTGS2,RPS19,SERPINE1	1511 (22)	brown	0.730096
PDGFRA	1.371	kinase		1.311	0.000129	ACTA2,CDKN1A,COL1A1,DAB2,EZH2,FOS,NOG,PDGFRA,RUNX2,TP53	1449 (21)	turquoise	0.994352
raclopride		chemical drug		1.309	0.00371	BDNF,FOS,NR4A1,NR4A2,NR4A3	1353 (21)	N/A	N/A
pyruvic acid		chemical - endogenous mammalian		1.308	0.022	BAX,BIRC5,FOS,NR4A1,SOX9,TP53,VEGFA		N/A	N/A
Collagen type I (complex)		complex		1.308	0.000122	ACTA2,BAX,CCND1,COL1A1,EIF4EBP1,FN1,FOXO3,IL6,ITGA1,ITGA3,ITGB1,MMP14,MMP2,PLAU,PLOD2,PRRX1,PRRX2,PTGS2,RUNX2,S100A10,SKP2,TGFB1,TIMP2,TP53	1045 (18)	N/A	N/A
sulforafan		chemical drug		1.306	3.92e-08	ADAMTS1,AGAP1,AKR1B1,AKR1B10,ALDH1A1,AOX1,APAF1,ARID5B,ATG9B,BAX,BIRC5,CASP3,CCNB1,CCND1,CCNE2,CD44,CDC25B,CDC25C,CDK6,CDKN1A,CIC,COL8A2,CSF1R,CYP1A1,DNMT1,DNMT3A,EFNB2,ENPEP,ENTPD5,ERBB3,FBXL14,FOS,GABARAP,GATA3,GATA6,GNAQ,GSR,GSTM1,GZMH,HBEGF,HMOX1,HP,IL6,IL6R,IL6ST,IRAK1BP1,LATS2,LORICRIN,MICAL3,MICALL1,MMP14,MRPL28,MRPL50,Mt1,NDST1,Nedd4,NFKBIA,NQO1,PDGFRB,PGM3,PINK1,PML,PMVK,PPARGC1B,PTGS2,S…	1660 (19)	N/A	N/A
CTSS		peptidase		-0.647	0.000166	BCL2L11,BID,CASP3,Ccl2,COL4A1,COL4A2,CTSV,CX3CL1,FBXO32,FOXO3,ITGA7,ITGB1,NCF2,PPARG,PRKCD,UTRN,VCAM1	1523 (21)	tan	0.852151
miR-320b (and other miRNAs w/seed AAAGCUG)		mature microRNA		1.304	0.0339	AQP1,ARFIP1,BTG2,CDCA3,CTSV,DHX15,DLX1,DPY30,DSCC1,FAAP24,HECTD2,HSPB6,IFI16,JPT2,MPP3,MYL12A,PCOLCE2,POLR1C,RBM24,SDHD,SPTSSA,STARD4,SYNGR2,TAGLN,TFRC,TMEM128,TMEM47,TMEM64,ZWILCH		N/A	N/A
epicatechin		chemical drug		1.304	1.98e-10	ACACA,ACTG1,AGPAT2,ANGPTL4,CDC20,COL1A1,COL1A2,COL4A1,COL4A2,COL5A1,COL5A2,COL5A3,DSE,ELOVL6,EXOSC2,FABP4,HACD2,HEY1,HTRA3,ITIH5,LAMA4,LAMB1,LPL,MAPK12,MFAP2,MGLL,NADSYN1,NFATC1,NID1,NNMT,NOTCH1,NUP43,POSTN,PPARG,PRELP,PTGS2,RPUSD1,SCX,Slc25a1,SPARC,SULF2,SVEP1	1439 (21)	N/A	N/A
PROC		peptidase		-0.612	0.000236	ANGPT1,Ccl2,CLU,CXCL2,DDX21,F5,IL6,MMP2,NR4A1,PCNA,SERPINE1,THBD,THBS1,TJP1,TLR2,TNFAIP3,TP53,VCAM1	1056 (14)	N/A	N/A
IRAK3		kinase		1.303	0.0166	ACTA2,Ccl2,CCN2,COL1A1,CXCL2,ETS2,IL6,IRF5,NFKBIA,TGFB1,TNFAIP3		turquoise	0.91075
4-hydroxytamoxifen		chemical drug		1.302	3.65e-11	ACTC1,ANGPTL2,AREG,BAX,BCL2L11,CA2,CCN1,CCN2,CCND1,CDCA7,CDKN1A,CEBPB,CEBPD,CLU,CNBP,CTSD,CYP1A1,CYP1B1,DDX21,DUSP1,DUSP4,DUSP5,EDN1,EGR1,EIF5A,EPHA1,FABP4,FGFR1,FOS,FOXM1,FOXO1,H2AZ1,HEBP1,HSD17B7,IER3,IL6,JUN,JUNB,KRT13,KRT19,LORICRIN,MICOS10-NBL1/NBL1,MKI67,NEDD9,NFKBIA,NOTCH3,NR4A2,PTGER4,PTTG1,RARA,RB1,RCC1,RHOBTB2,RIOX2,SERPINB9,SGK1,SLC2A1,SNAI2,TM4SF1,TNFAIP3,TNPO1,TP53,TRIM16,TUFT1,VDR,Z…	1573 (20)	N/A	N/A
miR-4642 (miRNAs w/seed UGGCAUC)		mature microRNA		1.301	0.0146	ANKRD10,ANXA8/ANXA8L1,ARMCX1,FST,GADD45A,GLRB,GNAQ,GPR137C,KCNK2,LDB3,LMOD1,NAV1,PANK3,POPDC3,PPAT,PRR11,PSTPIP2,RAD51,RALGPS1,RUVBL1,SHISA4,SLC35G1,SLC7A2,SNRNP40,SOBP,TANC2,USP43,VSIR,WDR72,XPO1,ZC3HAV1		N/A	N/A
miR-5125 (miRNAs w/seed CUGCCUG)		mature microRNA		1.298	0.0199	Apol9a/Apol9b,BCL6,C15orf62,C1QTNF3,CDR2,CHEK2,CORO2B,DTD2,EIF4EBP1,FOXS1,GCSH,GDNF,Gm10471 (includes others),HYLS1,MCM3,MKI67,MLLT11,MOB3A,MYL1,NHP2,NNMT,NSDHL,NTN4,ORAI2,PDP2,PLEKHA5,PSRC1,PTGIR,PURG,SKAP2,SLC25A45,TMEM176A,Tmem198b,UHRF1,ZBTB20,ZFP41,ZMYND19,ZNF667		N/A	N/A
IFRD1	-0.406	other		1.298	0.00049	CCN2,CRABP2,CTH,MYH8,MYOD1,MYOG,NFATC1,PPIA,PTTG1,SPP1,SYN1,TK1,TOR2A	1250 (12)	blue	0.938114
miR-1934-3p (and other miRNAs w/seed GGAUGAC)		mature microRNA		1.297	0.00629	ACP2,Actn3,AK2,AMACR,AMPD3,ASS1,BBS9,BLNK,C1QBP,CBX3,CCDC191,CCDC92,CHP1,CORO6,CTXN1,DCTD,DDI2,EDEM1,EPB41L5,FANCD2,FKBP1B,FOXO6,GPRC5A,HSPBP1,IMPA2,INPP5J,ITGB3,LYAR,MCAT,NAT1,NIPA1,NSMAF,NUAK1,PANK3,PAQR3,PDGFRL,PLD1,PSMG2,PTGIR,REL,SEMA5A,SLC29A3,STX12,TLCD3A,TLE6,TRIM16,TXN2,UCP2,UQCC4,ZNF366,ZNRF2		N/A	N/A
RETNLB		other		1.297	2.81e-08	ACTA2,BMP1,CASP3,Ccl2,Ccl9,CCN2,CCN4,COL1A1,COL1A2,E2F7,FABP4,FGFR1,FN1,FRZB,FZD1,FZD6,HEY1,IL4R,IL6,IRS1,IRS2,JAK1,LMNB1,MMP2,NR4A1,SMAD1,SOCS2,STOM,TGFB1,TIMP1,TLR2,TNNC1,UBE2C,UBE2T	1135 (16)	N/A	N/A
DNMT1	-0.782	enzyme		1.293	0.00146	ABCC5,ACTB,ADAT2,AHDC1,ANXA8/ANXA8L1,BIRC5,BMPR1B,CCDC14,CCNA2,CCNB1,CCND1,CCNE2,CDC25C,CDK1,CDKN1A,CEP152,CHFR,DLC1,DNMT1,DYRK3,EPDR1,EZH2,FN1,FOXF2,GATA4,GATA6,HIVEP2,ISYNA1,KLF2,LRP8,MLH1,MRPS6,Mt1,NDRG1,PGM3,PPARG,PTGS2,PTN,RABGGTB,RECQL4,RPS8,SERPINB2,SFRP2,SFRP4,SLC7A11,TIMP3,TONSL,WDFY2,ZMYM1,ZNF692	1735 (22)	blue	0.976681
miR-548g-3p (miRNAs w/seed AAACUGU)		mature microRNA		1.291	0.00901	CDCA7L,CHMP2B,CKS2,CRABP2,DIMT1,EPS8,EXT1,FABP7,HS3ST3A1,PIGF,RETREG1,ROBO2,TFRC,ZFYVE21,ZNF654		N/A	N/A
let-7d-3p (miRNAs w/seed UAUACGA)		mature microRNA		1.291	0.0456	ANKH,CDK1,CTSV,EREG,EXOSC7,GNAO1,Hmga2,KLHL31,MYF5,PDGFC,PRKACB,PTGIS,SH3RF1,SOWAHC,TFRC		N/A	N/A
miR-8053 (miRNAs w/seed GGCGAUU)		mature microRNA		1.291	0.0109	ANKRD42,CAV2,ERC2,KLHL18,LIN54,MRM3,NPM1,PACSIN2,PAQR8,PRPS2,RCC2,RUNX2,TOR2A,TPST2,ZW10		N/A	N/A
miR-451a (and other miRNAs w/seed AACCGUU)		mature microRNA		1.291	3.59e-05	ADAM10,ADAMTS5,AK4,C21orf91,CCND1,CCNYL1,CDH19,CEP55,CPNE3,CWF19L1,ELOVL7,FBXO33,GABARAPL1,GART,Gk,HELLS,KIF24,MMP2,NEDD9,OSR1,SPC25,SPTSSA,SYNGR2,TBC1D23,TBC1D9B,TINF2,TMEM170B,TSEN15,TUBE1		N/A	N/A
HDAC8		transcription regulator		1.29	0.0114	BAX,BMF,CDKN1A,FN1,MMP2,SNAI1,TP53		turquoise	0.926025
BHLHE40		transcription regulator		1.284	3.71e-19	ACTA2,ACTN1,ADORA2B,AFF3,AHR,AK4,ALOX5,ATP2A2,AXL,BDNF,BIRC5,C1orf21,C3AR1,CALCRL,CASP3,CAV1,Ccl7,CCN4,Cd24a,CD74,CD82,CDH11,Cmah,CNP,CP,CRABP2,CSF2RB,CTSV,ECM1,EGLN3,ELF1,ENO2,EREG,EXT1,FASN,FGL2,FRZB,GCH1,GCNT2,GFPT1,GSTM3,H2BC10,HAVCR2,HBEGF,HDAC9,HDLBP,HK2,ID1,IER3,IFI16,IFIH1,Ifitm1,IFITM2,IFNAR2,IL12RB1,IL17RA,IL6,IL6R,IL6ST,INHBA,IRAK2,IRF5,ITGA6,JAK2,LDLR,LEF1,LGALS3BP,LOX,LPAR1,LYN,MAFF,…	1495 (20)	turquoise	0.95936
G-1		chemical reagent		1.284	0.00103	ARC,AREG,BAX,CASP3,DLG4,EREG,FASN,FOS,GPER1,HAS2,PFKFB3,PTGS2,PTX3,SLC2A1	1493 (18)	N/A	N/A
MAK683		chemical drug		1.283	0.0182	CXCL6,FOXO1,GATA3,GATA4,IGFBP5,IL6,MET,MKI67,MMP2,TBX3		N/A	N/A
methyl-beta-cyclodextrin		chemical drug		1.281	7.2e-05	ARL6IP5,CAV1,Ccl7,CCND1,CCNE1,CXCL2,FDFT1,HAS2,HMGCR,IL6,LDLR,PPARG,SELP,SERPINE1,SMAD2,VCAM1	1261 (21)	N/A	N/A
HYAL1		enzyme		1.279	1.24e-06	ADAMTS5,ATP2B4,BMPR2,CCNB1,CDC25C,CDK1,EPHB2,FOXO3,IGFBP4,ITGA7,LGALS3BP,LOX,MAP1B,PAPPA,RUNX2,SEL1L3,SOX9,SPP1,TAGLN,TBX3,TGFBR2,TRIM24,ZNF503	659 (7)	darkred	0.712573
PROX1	-0.883	transcription regulator		1.276	0.000422	ALCAM,CCNE1,CCNE2,CD34,FGFR1,FGFR3,FGFR4,FOXC2,HEY1,MYL1,NRP1,NT5E,PCK2,RGS4,TNNI2,TNNT3	1052 (7)	blue	0.864576
HS6ST1		enzyme		1.274	0.00371	FGF2,IL6,SMAD2,SPRY2,VEGFA	982 (16)	turquoise	0.768389
miR-150-3p (miRNAs w/seed UGGUACA)		mature microRNA		1.271	0.0109	ADAM12,ARHGAP24,ARPP21,ATOSA,CAP2,CLVS1,DUSP6,ECT2,EDEM1,EME1,EMG1,ENPP2,FABP5,FAM216A,HECTD2,HNRNPAB,ISOC1,M1AP,MAL2,MBD5,MBNL3,MBOAT1,MLH1,MPP3,NUBPL,OSTC,PI15,PLAGL1,PPP2R3A,PPP3CA,PTGER4,RASA1,RBM11,REEP4,RETREG1,RFK,SAE1,SCLT1,SERBP1,SIX1,SLC38A2,TFAM,TMEM150A,TPPP3,TXNDC16,YES1,ZIC1		N/A	N/A
LPIN1	1.322	phosphatase		1.271	0.000333	ACACA,ACADVL,CDKN1A,FABP4,FASN,FDPS,HMGCR,IL6,LPIN1,LPIN2,PPARG,PTGS2,SCD	1374 (19)	turquoise	0.994307
miR-6868-5p (miRNAs w/seed CUGGCAG)		mature microRNA		1.27	3.09e-06	ACVR1,AMD1,ARC,ARHGAP18,ARHGDIB,ARL6,ASAP1,CAMK2A,CBL,CYC1,E2F4,EPHA1,ETV4,F2RL2,FICD,FOXJ3,FOXM1,GCH1,GLIS1,GPRC5C,HELLS,HMGN1,IFFO1,IRAK2,KIF1A,KLF4,LHFPL2,MLLT11,MOB3A,MTRFR,NDRG3,NEU3,NOTCH1,NYAP1,PHF5A,PIP5K1A,POC1B,POGK,POLR2E,PSMC3IP,PTPN22,PXN,QDPR,RB1,RDH11,RGCC,RTL8C,SDC4,SELENOH,SF3A3,SH3PXD2A,SHROOM4,SLC30A7,SNAI2,SNRNP40,TFAM,TFRC,TMEM109,TPD52,TTN,WDR81,ZNF667		N/A	N/A
batimastat		chemical - protease inhibitor		1.268	3.44e-05	CEBPB,FABP4,FGF2,GMNN,HAVCR2,HGF,MET,MMP14,MMP2,SDC4,SLC2A1,VEGFA	1533 (21)	N/A	N/A
POLR2M	-0.187	other		1.268	0.000173	ADGRG1,AEN,BAX,BTG2,CCND1,CCNG1,CDKN1A,EDA2R,ENC1,PLK2,SULF2,ZMAT3		blue	0.943321
GLI2		transcription regulator		1.267	4.3e-07	ACTA2,ANO1,ATP2A1,CCL11,CCND1,CDC45,CDK1,CDKN1A,CLU,COL10A1,COL1A1,CXCL2,CXCL6,DLX3,E2F1,FOXC2,GATA3,GATA4,HK2,IL15,IL6,IL6R,IRF6,ITGB1,JAG1,JAG2,JUNB,KRT16,MLH1,MRAS,MYOD1,PAX3,PFKFB3,PTCH1,RDH10,RET,RUNX2,SNAI1,SOX9,SPP1,SPRY2,TFAP4,TGFB2,UGCG,VDR	1832 (25)	blue	0.837151
ZC3HAV1	-0.409	other		1.265	0.00254	COL4A1,EIF4EBP1,IFI16,IL6,LGALS3BP,MYEF2,NT5DC2,PRXL2A,SEC31A,TIMP3,XBP1,ZC3HAV1		blue	0.926875
let-7g-3p (miRNAs w/seed CUGUACA)		mature microRNA		1.265	0.00436	ARFGEF1,ARPC5L,ATP6V1G1,BCL2L11,CD200R1L,CDKN2D,CHRAC1,DENND4A,EFNA1,EFNA3,FOXC1,Gar1,GCSH,GJC1,H2AZ1,HIVEP2,HMGB2,HMGCS1,INHBA,KDELR1,LRIG1,LRP6,LSM8,MERTK,NAMPT,NUDT4,PHIP,Plpp1,PSMG2,RRP15,RUFY1,SERTAD2,SH2D3C,SLC44A4,SOX8,SRSF3,SYNE3,TMCO3,TUBB4B,ZNHIT3		N/A	N/A
miR-6816-3p (miRNAs w/seed AAGGACC)		mature microRNA		1.265	0.0344	ADAT2,ATAD5,DDX11,DNAJC9,DUSP1,NDUFA5,PROS1,PSIP1,VAMP8,ZNHIT3		N/A	N/A
glycocholic acid		chemical - endogenous mammalian		1.265	3.91e-05	ADGRF4,ADGRG1,ANKRD1,ANPEP,AREG,CCN1,CD74,CRIM1,CXCL6,EREG,IL34,IL6,IL6R,JAG2,LIPG,LTBP1,MMP11,MUTYH,NT5E,PAPPA,PLXNC1,SEMA6A,SERPINE1,SERPINE2,SLCO5A1,TP63,VEGFB	1332 (13)	N/A	N/A
ATP		chemical - endogenous mammalian		1.264	0.0024	ACTA2,AHR,BAX,BCL2L11,BDNF,BIRC5,Ccl2,CCND1,CD200,CXCL2,DLG4,DUSP1,FLNA,FOS,FOXO1,FOXO3,H2AX,HBEGF,IL6,MBP,NFATC1,NR4A1,NRP1,P2RX4,P2RY2,PTGS2,SERPINE1,SOX9,THBS1,TNFRSF1B,TP53,TUBB3,TXNIP,VCAM1	1121 (19)	N/A	N/A
WNT4	4.299	cytokine		-0.604	7.65e-08	ACTA2,ANGPT1,AXIN2,CCND1,COL1A1,CTHRC1,CYP11B1,FKBP4,FOXN1,FOXO1,FST,GAS1,ID1,IL34,MYF5,MYOD1,NR2F1,PDGFD,POSTN,PTGS2,RUNX2,SP7,SPARC,SPP1,TGFB1,TP53	1448 (21)	turquoise	0.973167
ribociclib		chemical drug		1.257	0.0411	ALDH1A1,MKI67,UBE2C,UBE2T		N/A	N/A
CYP2E1		enzyme		1.257	0.00625	C3AR1,CAT,Ccl2,COL1A2,FGL2,HMOX1,IL6,NCF2,PTGS2	1336 (20)	N/A	N/A
ITGAV		transmembrane receptor		1.257	0.000661	BAX,Ccl2,CDK1,CDKN1A,COL1A1,COL1A2,FN1,FOS,Ggta1,HAS2,IL6,ITGA1,ITGB3,MMP2,PCNA,PLAU,RUNX2,SERPINE1,TGFB1,TIMP1	1324 (19)	turquoise	0.753237
everolimus		chemical drug		1.255	0.00193	AXIN2,CAV1,CCN2,CCNB2,CCND1,CCNE1,CDK1,CDKN1A,CEBPB,EIF4EBP1,MMP2,NCEH1,NKD1,RPA2,SLC2A1,SNAI1,SOAT1,SOX9	1515 (20)	N/A	N/A
dimethyl sulfoxide		chemical drug		1.253	0.000363	Abcb1b,ACTB,ADAM12,ALOX5,BIRC5,C1QTNF3,CEBPB,CYP1A1,EIF4EBP1,FOS,FRZB,FUT8,FXN,GATA4,HEBP1,HMOX1,IFI16,IRS2,JUN,KAT2B,KIF3C,LPL,MYH6,MYH7,MYL4,NUPR1,PLD1,PTGS1,PTK2B,RUNX2,SELP,SP7,SPNS2,SRC,Tcf7,TFRC,TNFRSF11B,TNNC1,VCAM1	1699 (20)	N/A	N/A
nickel		chemical toxicant		1.25	0.0274	FGF2,FOS,JUN,Mt1,NUPR1,SERPINE1,TFAM,UGCG		N/A	N/A
SLC2A1	-0.713	transporter		1.247	0.000142	ACACA,ALDH1A1,DHRS9,FN1,Gsta4,HMOX1,KLF4,MMP2,NQO1,PTGS2,SERPINE1,SLC2A1,SLC7A11	1684 (21)	blue	0.997652
GSK3A	0.312	kinase		1.245	0.000658	BAX,FTO,GATA4,GSK3A,IRS1,MYH6,SELP,SERPINE1,TNNC1,TNNI3	1500 (19)	turquoise	0.88989
DMP1	-6.499	other		1.243	0.0199	ADD3,ALPL,BZW2,Cbr2,CORO2B,CSDC2,CTSW,IL6,LIPG,Nrxn3,RUNX2,SMAD6,SPP1		blue	0.959653
DES	-0.257	other		1.243	0.00727	ANKRD1,DCN,DYSF,SPP1,TGFB1	1238 (12)	blue	0.943997
HMGA1	-1.851	transcription regulator		1.241	3.93e-10	ACTA2,ALPL,APOL6,ARL4A,BOK,BRCA1,CAV1,CAV2,CCN1,CCNA2,CCND1,CD44,CILK1,CLCN6,COL1A1,COL1A2,COL4A1,COL4A2,CRYAB,DAB2,EGR1,ELK1,FOS,FSTL1,GSN,HMGCR,HS3ST1,ID3,IDI1,IER3,IGFBP4,IGFBP7,IL15,IL6,INSIG1,JUNB,KLF2,LAMB1,LMNB1,Ly6a (includes others),MSRB3,MVD,MVK,MYH9,PORCN,PPARG,PTGS2,PTPRU,PYCR2,RAN,RARA,RHOB,SDC4,SEC24D,SFXN1,SLC26A2,SLC9A6,SNAI1,SPARC,STAT3,STEAP3,SYK,TAGLN,WDFY1,ZYX	1784 (22)	blue	0.986625
LH		complex		1.241	5.26e-17	ACP2,ACTA2,ACTB,ACTG2,ACTN1,ADAMTS1,ADGRG1,AKAP12,ALPL,AREG,ARHGAP1,ARHGEF5,ARL4C,ARL6IP5,ATP2A2,AXL,BCL6,BDNF,Bhlhe41,BMAL1,CAP2,CDK14,COL18A1,CTNND1,DAB2,DHRS3,DUSP1,DUSP3,DYRK3,EEF1B2,EGR1,EREG,EZR,FDX1,FGFR2,FGFR4,FLNC,FOS,FST,GADD45B,GRK5,HAS2,HK2,HMGCR,HSD17B7,IL6,INHBB,ITGA3,JUN,JUNB,KIDINS220,LDLR,MAP1LC3B,MAP3K5,MMP19,MMP2,MSMO1,NPC2,NR4A1,OSBPL6,P4HA2,PLCL1,PPIH,PPP2R5B,PSIP1,PTGS1,PTGS…	1747 (22)	N/A	N/A
N-nitro-L-arginine methyl ester		chemical drug		1.241	0.000424	APLN,BAX,BGN,CASP3,CCL11,Ccl2,CCN2,CDK14,COL1A2,CXCL2,FN1,HMGCR,HMOX1,IL6,INSIG1,ITGB3,LDLR,MAP1B,MYH7,NFKBIA,OLR1,PTGS2,SERPINE1,SLC2A1,TGFB1,TIMP1,TLR2,TP53,VCAM1,VEGFA	1729 (18)	N/A	N/A
calcipotriene		chemical drug		1.236	0.0014	CCL11,FOS,IL6,JUN,JUNB,KRT15,KRT16,PLAU,PLAUR,PRKCA,PRKCD,PTGS2,SERPINE1,SPP1	1412 (18)	N/A	N/A
2-bromopalmitic acid		chemical reagent		1.236	0.01	ACSL1,ACSS2,FABP4,FABP5,PPARG,UCP2		N/A	N/A
JAK1	0.396	kinase		1.234	0.000238	BCL2L11,BID,BMF,CDKN1A,ENPP2,FOS,ID1,IFIT2,IL4R,IL6,IL6ST,IRF1,JUNB,MAP3K8,MMP2,MYOD1,PDGFB,SLC1A3,SMAD7,SNAI1,SOCS3,STAT3,TGFB1,TNFRSF21,TNS4	804 (13)	turquoise	0.986492
TFRC	-1.019	transporter		1.234	0.000266	ACTA2,ADGRG1,APAF1,ATF5,ATP5MC3,Atp5me,ATP5PB,ATP5PO,BCL2L11,CASP3,CCNA2,CCNB1,CDC20,CDK1,CDKN1A,COL1A1,FOS,GADD45A,GGT1,GPX3,HK2,HMOX1,ID2,JUN,ME1,NDUFB9,PFKFB3,PHGDH,PPARG,PTN,SDHD,SERPINB8,SLC2A1,SMAD2,SULF2,TGFB2,TGFB3,TP53,XBP1	966 (11)	blue	0.974706
LRP6	0.587	transmembrane receptor		1.233	0.000517	ACTA2,ALDH1A1,AXIN2,CAV1,Ccl2,CCN2,CCND1,COL1A1,CXCL2,FOS,GATA3,HK2,IL6,LRP6,MMP14,MMP2,RUNX2,SP7,SPP1,TGFB1	1372 (17)	turquoise	0.97093
FOXC1	1.205	transcription regulator		1.231	7.9e-07	ALPL,BCL2L11,CLU,COL10A1,COL1A1,COL2A1,DLL1,DMP1,E2F2,ECM1,EFNB2,EGR1,FGFR3,FOS,FOXO1,IFIT2,IFITM3,IFNAR2,IRF1,IRF6,IRX3,ITGB3,JDP2,JUN,KLF2,KLF5,KLF6,KRT16,LFNG,MAFF,MYB,NOTCH1,OMD,PHEX,PITX2,PLOD1,RSPO3,RUNX2,SAMHD1,SATB2,SERPINE1,SNAI2,SOCS3,SOX9,SP7,SPP1,SSTR2,TBX1,TRIM8,TSC22D1,VILL,WDR72	1778 (25)	turquoise	0.973239
G3BP1	-0.311	enzyme		1.231	0.00727	LEF1,RIGI,SP7,SPP1,TP53	1449 (16)	blue	0.968394
DENR		other		1.231	0.00371	ABLIM1,CAMSAP2,CDKL5,JAK2,STAT3		blue	0.759853
miR-5584-5p (miRNAs w/seed AGGGAAA)		mature microRNA		1.226	0.00453	ANXA8/ANXA8L1,APLP1,ARL10,ATP6V1G1,CD200R1L,DCAF6,DNAJB14,DNAJC25,DPY30,EDIL3,ELOVL7,GDPD1,GNAQ,HAUS1,HDDC2,HELLS,HERC3,KCNK2,LRRC8B,MATCAP2,MED30,PFDN1,PHYHIPL,PPP1CB,PPP2R2B,PTK2B,RAB6A,RAD54B,RCC2,SCD,TCTN3,TEX9,TFRC,THSD7A,ZMAT3		N/A	N/A
taurodeoxycholic acid		chemical - endogenous mammalian		1.225	0.00615	ADGRF4,ADGRG1,ANPEP,AREG,CD74,CRIM1,CXCL6,EREG,IL34,IL6,IL6R,JAG2,LIPG,LTBP1,MMP11,NT5E,OLR1,PAPPA,PLXNC1,SEMA6A,SERPINE1,SERPINE2,SLCO5A1,VEGFB	1477 (19)	N/A	N/A
miR-4693-5p (miRNAs w/seed UACUGUG)		mature microRNA		1.225	0.0316	ARFGAP3,CD53,CENPK,FAM3C,HECTD2,HMMR,MBNL1,MRPS9,MTCL1,NPTX1,PRKAR2B,PROS1,PSMG2,RAD54B,RHOQ,RNF207,RPS15A,RTL8C,SLC25A37,SPRY2,TMEM123,TRIP13,XRCC2,ZNF791		N/A	N/A
BMP15		growth factor		1.224	9.55e-06	AREG,EREG,HAS2,ID1,ID2,ID3,PAPPA,PCSK6,PTGS2,PTX3,SLC29A2,SMAD6,SMAD7	1112 (21)	N/A	N/A
miR-700-5p (miRNAs w/seed AAGGCUC)		mature microRNA		1.224	0.0335	ACSL1,ADRA1D,CCN4,CEP135,CFL2,Clec2d (includes others),EFNB2,EOLA1/EOLA2,FSD1,Gm8113,GRK5,INHBA,LSM4,Mcpt8,PLCG2,Raet1d/Raet1e,RASSF4,RFC4,RHOJ,SLC16A1,SLC31A1,SPRED2,SUV39H1,TFAM,TNFRSF25,VGLL3		N/A	N/A
S-equol		chemical drug		1.222	0.0427	HMOX1,IL6,MMP2,NQO1,SERPINE1		N/A	N/A
daporinad		chemical drug		1.219	1.06e-05	ALDH1A1,ASPM,AXIN2,BRCA1,BRIP1,CD44,CEBPB,E2F2,ETS2,ID1,IL6,LMNB1,LRIG1,MCM10,NAMPT,SERPINE1,TARDBP,TRIP13,VDR	1465 (17)	N/A	N/A
ML-193		chemical reagent		1.218	0.00727	Ccl2,FABP4,FASN,IL6,PPARG	1366 (11)	N/A	N/A
KLF4	1.286	transcription regulator		1.218	1.4e-12	ABHD5,ACTA2,ACTC1,ACVR1,ADAMTS1,ADRB2,ALCAM,ALDH1A1,ALPL,ANGPT1,ATP2A2,BAX,BCL11B,BMPER,BUB1B,CASP3,Ccl2,CCNA2,CCNB1,CCND1,CD34,CD44,CDKN1A,CEBPB,CENPE,CHST15,CLEC10A,CLIC4,COBLL1,COL1A1,COL1A2,COL8A1,CRABP2,CSF1R,CST6,CYP1A1,DLL1,DLX3,DUSP1,DUSP4,DUSP5,E2F1,FGFR2,FN1,FOXM1,FRZB,GADD45A,GATA4,GPER1,GREB1,GRHL1,HBEGF,HEY1,ID3,IFITM3,IL15,IL6,INHBA,IRF6,IRS1,IRX3,KLF4,KLF5,KRT13,KRT14,KRT19,LORICRI…	1610 (21)	turquoise	0.970409
TAF4B		transcription regulator		1.217	1.44e-05	CCN2,FN1,FST,IER3,INHBA,INHBB,IRF1,ITGA6,JUN,NFKBIA,RET,SPP1,TGFB1,TGFB3,TNFAIP3		greenyellow	0.681512
zinc protoporphyrin IX		chemical - endogenous mammalian		1.215	0.00079	ANGPT1,CCND1,CDKN1A,FGFR2,HGF,HMOX1,MET,PIK3CB,PTGS2	1725 (20)	N/A	N/A
WNT5A		growth factor		1.215	3.4e-07	ALDH1A1,AREG,ARHGDIB,AXIN2,BAIAP2L2,BIN1,BMPER,BTG2,CCK,CCND1,CD34,CDK6,COL1A1,COL2A1,CRYAB,CXCL2,CXCL6,DAB2,DBNL,DLL1,DLX1,DUSP22,ENPP2,EREG,FABP4,FLNA,FN1,FOXN1,GCNT2,HMOX1,ID2,ID3,IL15,IL6,INHBB,IRF1,ITGB3,ITGB7,LAMB3,Ly6a (includes others),MMP14,MRPS6,MYF5,MYOD1,NT5E,PGF,PKN1,POSTN,PTGS2,RET,RUNX2,SDC1,SDC4,SERPINB2,SH3PXD2A,SKA2,SNAI1,SOCS3,SPARC,SPP1,STAMBPL1,STAT3,SYK,SYT1,TGFB1,VEGFA,ZEB2	1501 (16)	midnightblue	0.741115
SYVN1	0.282	transporter		1.214	1.1e-09	ABCC4,ACP2,ACSL3,AHR,AMOTL2,ANO10,ASF1B,ATP1A1,AXL,CCND1,CD44,CDA,CSPG4,CTPS1,CYP1B1,DAB2,DIO2,DPYD,DUSP1,FASN,GGCX,GPRC5A,IFITM2,IRAK2,ITGA3,ITGA6,ITGB1,KCNN4,LDHB,LGALS3BP,MCAM,MGRN1,MIEN1,OLR1,PLPP3,RPL18,SLC16A1,SLC20A1,SLC2A1,SLC35B2,SLC43A2,SLC43A3,SLC4A7,SLC6A6,SLC7A2,SLC7A5,SLCO4A1,SNAP23,STAT3,STOM,TFRC,TLE5,TNS4,TRERF1,ZC3HAV1	1573 (16)	turquoise	0.944874
miR-4776-5p (miRNAs w/seed UGGACCA)		mature microRNA		1.213	0.023	ARHGAP29,ARL4A,CD44,COL4A1,DIMT1,DSTN,GASK1B,GPX3,KRT19,KYAT3,LYAR,RFC5,RGS2,SMC2,TNFRSF9,VGLL3,ZCCHC4		N/A	N/A
miR-100-3p (miRNAs w/seed AAGCUUG)		mature microRNA		1.213	0.0123	AKR1B10,APOL6,BCAR3,DUSP11,KLHL31,LMOD3,MSH3,OLR1,PACSIN2,PHKB,SERPINB1,SKP2,SLC9A9,SOCS2,THAP3,ZNF791,ZNHIT3		N/A	N/A
TNRC6A		other		1.213	0.00371	BCL2L11,CDKN1A,LATS2,RB1,RBL1	1404 (13)	turquoise	0.762638
SUCNR1		G-protein coupled receptor		1.212	9.17e-06	ACTA2,COL1A1,COL1A2,COL4A2,COL5A1,COL5A2,ITGB1,LAMA5,LAMB1,LAMB2,MYH4,NID1		N/A	N/A
PTP4A3	-0.281	phosphatase		1.212	0.0382	AURKA,FN1,ITGB3,JUP,PXN,SNAI1,STMN1		blue	0.965525
GHRL		growth factor		1.21	0.0157	ACACA,BAX,BDNF,CASP3,EDN1,FASN,FOS,FOXO1,IL6,LPL,MYF5,MYOD1,MYOG,PPARG,PRKAA1,PTGS2,SCD,SOCS3,SPP1,UCP2		turquoise	0.871989
FOXP3		transcription regulator		1.21	4.22e-07	ANLN,BCL2L11,BRCA1,CDKN1A,CHAF1A,CXCR6,DUSP4,DUSP6,EGR1,EZH2,FEN1,FGL2,FOS,GATA3,GEN1,GNAQ,ID2,IGFBP4,IGSF3,IL17RA,IL18RAP,IL6,IL6R,JUN,LATS2,LGALS3,LIG1,MAF,MMP2,NFIL3,NR4A1,NR4A3,NRP1,NT5E,PCYT1A,PDE3B,PLAGL1,POLD1,POLD3,POLE,PPARG,PRDM1,PTPN22,RAD54B,SDC4,SKP2,SLCO4A1,SMAD7,SOCS2,TGFB1,TGM2,TIGIT,TNFAIP3,TONSL,VEGFA,XBP1,ZEB2	1610 (23)	N/A	N/A
HDAC1	0.152	enzyme		1.209	2e-20	AKAP12,ALCAM,AMPD3,APAF1,ARC,AXIN2,BAMBI,BAX,BCL6,BDNF,BMF,BRCA2,CAVIN2,CCNA2,CCNB1,CCNB2,CCND1,CCNE1,CCNE2,CD34,CD44,CDC25C,CDC6,CDK1,CDK2,CDKN1A,CDT1,COL1A1,COL1A2,COL2A1,CSF1R,DHFR,DUSP1,E2F2,EGR1,FABP4,FN1,FOS,FOXM1,GABARAPL1,GLUL,H2AX,ID1,IL6,KLF2,KRT15,LGR6,LIG1,MAD1L1,MCM10,MCM3,MCM5,MCM7,Mt1,Mt2,MTA3,MYBL2,MYH4,MYH7,NASP,NCL,NEFH,Nefm,Nes,NEXN,NFATC1,NFKBIA,NKD1,PAX3,PCYT1A,PDGFB,PFKFB3,P…	1676 (24)	turquoise	0.931277
kainic acid		chemical toxicant		1.208	1.06e-08	Abcb1b,BAX,BDNF,BIRC5,BTG2,CASP3,Ccl2,CCN4,CCND1,CCNE1,CD200,CD44,CEBPB,CLTC,CSF1R,DAB2,DUSP1,E2F1,EGR1,EGR2,EGR3,FGF2,FGFR2,FGFR3,FN1,FOS,GADD45B,GDNF,GFRA1,HBEGF,IL6,JUN,JUNB,LEF1,MEF2A,MMP2,NCAM1,NFIL3,NPAS4,NR4A1,NR4A2,PCNA,PENK,PLAU,PLAUR,PTGS2,RET,RGS2,RGS4,SDC1,Sik1,SIX1,SLC16A1,SOX9,SPP1,SPTY2D1,Tcf7,TIMP1,TJP1,TP53,VEGFA	943 (17)	N/A	N/A
NOS2		enzyme		1.208	2.08e-06	ACTC1,ALDH3A1,ATP2A2,BAX,BIRC5,CASP3,Ccl2,Ccl7,Ccl9,CD44,CD53,CDKN1A,COL4A1,CP,CXCL2,DLG4,EDN1,FABP4,FASN,FOXO1,GDNF,GSPT2,HMGB2,HMOX1,IL6,IRS1,IRS2,ITGB1,KLF6,KRT13,LGALS3BP,LORICRIN,LPAR1,MCM5,MYH6,MYH7,NFKBIA,PC,PCNA,PLSCR1,PTGS1,PTGS2,SFXN1,SLC40A1,SLFN12L,Slfn2,STXBP1,Tcf7,TGFB1,TIMP1,TNNC1,TNNI3,TNNT2,TNNT3,TSPYL2,VEGFA	1579 (20)	N/A	N/A
FBXO32	-0.547	enzyme		1.208	2.8e-05	ABCC4,ALDH1A3,AXIN2,BCAT2,BCL2L11,CADM1,CSRP2,CXCL2,CXCL6,DNAJC3,EIF2AK3,FBXO32,GADD45A,GMPPB,IL6,ISYNA1,ITGA3,KLF5,KRT19,LEF1,MYH6,MYOG,PPP3CA,PTGIS,PTGS2,SERPINB2,STT3A,Tcf7,XBP1	1387 (13)	blue	0.788945
BPIFB1	6.969	other		1.208	0.0153	CCND1,JUN,MAP3K1,MAP3K8,MMP2,NFKBIA,RASSF4,SLC2A1,VEGFA		turquoise	0.973987
ZBTB7A	0.257	transcription regulator		1.208	0.0415	BCL2L11,BID,CASP3,CDK2,CDKN1A,FOS,NFATC1,NRP1,PFKP,RBL1		turquoise	0.907631
pifithrin alpha		chemical reagent		1.196	0.0104	BAX,CCNG1,CDKN1A,CYP1A1,HMOX1,PPARG,RUNX2,SPP1,TGFB1,TP53,WNT4		N/A	N/A
ARID5A	-0.552	transcription regulator		1.196	0.0202	CEBPB,COL2A1,IL6,PPARG,STAT3		blue	0.929303
HRG		other		1.195	0.0294	CD74,FCGR3A/FCGR3B,SNAI1,SPARC,SPP1,TIMP1,TIMP3		N/A	N/A
HFE		transmembrane receptor		1.191	0.00179	AKR1B10,ALPL,ANGPTL4,CD74,CISH,CSAD,CTRB2,CYP26B1,DUSP1,EGR1,HMGCR,HMGCS1,HP,HSPD1,HSPH1,IL6R,INS,KIF13A,LPIN1,LSS,MBOAT1,MCM10,MFSD2A,Mt1,MVD,NSDHL,PHLDA1,PPP1R3B,Prss3b,SLC39A14,SMAD2,SOCS3,TFRC	588 (7)	turquoise	0.766723
ITGB2		transmembrane receptor		1.19	0.00163	ACTA2,BAX,BDKRB1,Ccl2,CD44,CRIP1,CXCL2,FN1,GADD45B,GATA3,IL6,PTGS2,RUNX2,TGFB1,TGFBR2,VCAM1,VEGFA	720 (14)	blue	0.833507
GLP-1-(7-34)-amide		biologic drug		1.19	0.00442	CEBPB,FOS,HMOX1,LPL,NQO1,NR4A1,PPARG,STAT3,VCAM1	1755 (27)	N/A	N/A
Hoxa11os		other		1.188	0.0411	CASP3,FSTL1,IL6,STAT3		darkgrey	0.412568
arotinoid acid		chemical toxicant		1.188	0.0251	CDKN1A,DIO2,DUSP1,FOS,RARA,RARG,SCD,SOX9,TK1		N/A	N/A
SRF	0.285	transcription regulator		1.184	1.49e-20	ABCA4,ABRA,ACTA2,ACTB,ACTC1,ACTG1,ACTG2,ACTN1,AKAP12,AMD1,ANKRD1,ANO1,ARC,AVPR1A,BCL2L11,BICC1,Cald1,CAMP,CAP1,CCN2,CDKN1A,CEBPD,CKM,CLDN12,CLDN15,Cmah,CNN1,CNN2,CORIN,CPM,CSRP1,CSRP2,CTHRC1,CYLD,DHCR24,DSTN,DUSP5,EGR1,EGR2,EGR3,ELK1,EZR,FABP5,FERMT2,FHL2,FLNA,FOS,FOXQ1,FST,G0S2,GADD45A,GATA4,GCH1,GPATCH4,GSN,HEATR5B,HES6,HIPK1,HMOX1,IL15,IL6,ITGA1,ITGA6,ITGB1,JUN,JUNB,LBH,LDB3,LDLR,LIMA1,LMCD1,L…	1167 (23)	turquoise	0.87721
TRIM37	-0.577	enzyme		1.182	1.48e-07	CD63,CDT1,CEP192,DDR1,DNMT1,EGR1,GREB1,IFIT2,MKI67,MYB,MYH7,PARP9,PCNA,RARA,RASSF5,RET,SELENON,SNAI1,TGFB1,TNNT2,TP53,WNT10B	1525 (17)	blue	0.978079
5-hydroxytryptamine		chemical - endogenous mammalian		1.181	0.00582	ANGPT1,ARC,BDNF,BIN1,Calm1 (includes others),CCN2,CYP1A1,CYP1B1,DUOX2,EGR1,EIF4EBP1,FGF2,FN1,FOS,GDNF,HBEGF,IL6,MAPK3,NCF2,NR4A1,NUCB2,PKN1,PTGS2,RUNX2,SERPINB2,SERPINE1,TGFB1,TGFBR2,THBS1,TUBA4A,UCP2,VCAM1	1248 (20)	N/A	N/A
L-triiodothyronine		chemical - endogenous mammalian		1.179	2.67e-13	ABCD3,ACAT2,ACOT2,ACOX1,ACSL1,ACTB,ACTC1,ACTG2,ADAMTS5,ADRB2,ALDH1A1,AMD1,APAF1,ARSA,ASS1,ATIC,ATP1A1,ATP2A2,BAALC,BAX,BCAR3,BCL2L11,BDNF,BMF,BTG2,C1S,CAD,CASP3,Cbr2,CCN2,CCND1,CCNE1,CD44,CDCA4,CDK2,CDKN1A,CHD1,CLU,COL4A1,CTH,CYP26B1,CYP51A1,CYS1,DAAM2,DBP,DBT,DHCR24,DIO2,DNAI1,DNMT3A,DUSP1,DUSP5,E2F1,EDN1,EFNA1,EGR1,EGR2,ENO2,ENPP2,EPAS1,FABP4,FASN,FDPS,FGFR1,FH,FKBP10,FKBP7,FNDC5,FOS,FUOM,GNA14…	1600 (21)	N/A	N/A
Sox2ot		other		1.178	0.0161	ACTA2,ALDH1A1,CD44,FABP7,MKI67,Nes,TGFB1		N/A	N/A
tamibarotene		chemical drug		1.178	0.0485	APLN,EFNB1,HMOX1,ISLR,RARA,RARG,THBD		N/A	N/A
CCAT2		other		1.178	0.00861	ACTA2,BAX,CASP3,CCND1,KLF4,LATS2,SMAD2,TGFB1,ZEB2		N/A	N/A
miR-6937-5p (miRNAs w/seed AGCUGUA)		mature microRNA		1.177	0.000177	APOBEC2,CCN4,CDV3,EEIG2,EVI2A,FKBP3,H3C8,Hmga2,IL34,MAFF,MAN2A1,METTL21A,NAT1,NUF2,PHF1,PMS1,PRKG2,RAD51,RGS20,SFXN3,SLC29A3,SNAPC3,TMED5,TMEFF2,TMEM185A,UCP2		N/A	N/A
miR-584-3p (miRNAs w/seed CAGUUCC)		mature microRNA		1.177	0.0221	ALG8,BTG2,C8orf58,CDH18,CEP128,CLMP,DIO2,DUSP6,ELK3,EPHA1,EVA1A,GFOD1,HAUS1,NIPSNAP1,PHF23,PHF5A,POSTN,RIN1,RMI2,SEPTIN5,SSRP1,TFRC,TMEM169,TUBA1C,UBE3D,ZFYVE1		N/A	N/A
miR-3620-3p (miRNAs w/seed UGCUCAG)		mature microRNA		1.177	0.0176	ANXA8/ANXA8L1,AOX1,ARMC10,BIRC5,CCNYL1,CD200R1L,CDC25B,CDH18,CEP43,CIAO2A,CRISPLD2,EIF5A2,FEZ1,LBH,LRRC40,LRRN3,MAD2L1,MEX3B,PARD3,SLC1A3,SLC7A11,TECRL,Tnfsf9,TSPYL2,WDR13,ZNF467		N/A	N/A
cannabidiol		chemical drug		1.177	0.00185	BDNF,BIRC5,CDK2,ENO2,FN1,ID1,ID2,PENK,PTGS2,SOCS3,STING1,TRPV2	873 (14)	N/A	N/A
Calmodulin		group		1.175	0.0226	ARPC5,BDNF,Calm1 (includes others),CD44,CORO6,CTXN1,DLG3,DLG4,EPHB6,KLF5,MAP9,SMAD2,SYT1,TIAM2,TSPAN2,YPEL2		N/A	N/A
nitroprusside		chemical drug		1.175	0.000415	ACTN1,BDNF,BIRC5,CAT,CAV1,DUSP6,EGR1,FOS,FOXO1,HMOX1,ITGB1,LAMB1,PARP1,PTGS2,SLC1A4,TLR2,TNFRSF11B,TP53,VEGFA	1162 (16)	N/A	N/A
PIAS1	0.214	transcription regulator		1.174	0.000238	ACACA,ACTA2,BDNF,CACNB3,CCND1,Cd24a,CDK1,CDKN1A,CYP11B1,DNM1,EPHB2,FASN,GADD45A,KLF2,KLF5,LRP8,MYH6,MYOG,NRXN1,PAK1,SCD,SNAP91,STXBP1,TAGLN,UNC13C	1594 (23)	turquoise	0.900828
leukotriene D4		chemical - endogenous mammalian		1.173	9.9e-07	ADAM12,ADAMTS1,ARID5B,CCN1,CXCL2,DUSP1,EGR1,EGR2,EGR3,HBEGF,IL6,ITGB1,KLF2,KLF4,MAP3K8,NDRG1,NEDD9,NR4A1,NR4A2,NR4A3,PDGFRB,PTGS2,RGS2,ZFP36	1374 (19)	N/A	N/A
cholecalciferol		chemical - endogenous mammalian		1.172	5.18e-05	ADGRG1,ALOX5,BDNF,BIRC5,BRAP,CAMP,CDA,CEBPB,CEBPD,COL1A1,E2F1,EDN1,FOS,HK2,IL6,JUN,ME1,MYH6,MYH7,MYO6,PDGFRA,PDGFRB,PPARG,PPARGC1B,PSAT1,RARA,RB1,RUNX2,SERPINB8,SERPINE1,SLC20A1,SP7,SPP1,SULF2,TGFB1,TGFBR2,TNFRSF11B,TNNC1,TNNT1,VDR	1620 (18)	N/A	N/A
PP2A		complex		1.172	0.0427	ARC,DLG4,FOXO3,LYN,PTGS2		N/A	N/A
UNC5B	1.845	transmembrane receptor		1.172	0.0301	CCL11,Ccl2,CXCL2,FUT8,IL6		turquoise	0.988748
ITPR1		ion channel		1.172	0.0411	BDNF,BOK,CHRND,CHRNG,FOS,RAPSN		brown	0.940406
CH-223191		chemical reagent		1.166	0.00248	ACTA2,AHR,ALOX5,COL1A1,COL1A2,CYP1A1,MAF,NT5E,PTGS1,PTGS2,TJP1	1342 (15)	N/A	N/A
MIR320		group		1.165	0.00189	E2F1,EDN1,EMILIN2,ETS2,FN1,TFRC		N/A	N/A
PTCH1	1.296	transmembrane receptor		1.163	7.2e-05	BTG2,CCND1,COL2A1,DLL1,GADD45A,GATA6,KLF5,MTSS1,MYOD1,PDGFRA,PTCH1,SOX9,TNNI2,TNNT1,TNNT3,Tpm2	1328 (13)	turquoise	0.997355
PRKCE		kinase		1.163	0.000926	ACTA2,ADAM12,BAX,BIRC5,CAV1,CCN1,CCND1,CCNE1,CDKN1A,CEBPB,DLG4,E2F1,EGR1,FOS,IL6,IL6ST,JUN,JUNB,LDLR,PTGS2,RGS2,STAT3,VCAM1,VEGFA	1023 (17)	turquoise	0.884941
ARG1		enzyme		1.163	4e-07	ACAT1,ACAT2,ACOT2,ACSS2,AKR1B1,ALDH1A1,ALDH1A3,AOC3,ASNS,CDK5R1,CDKN1A,CTH,GLUL,GSK3A,HK2,IDH1,IL6,ME2,NAMPT,NNMT,PSAT1,PSPH	534 (7)	N/A	N/A
NGF		growth factor		1.162	7.72e-13	AATF,AKR1B10,ARC,AXIN2,BAMBI,BAX,BCL2L11,BDNF,BIRC5,BTG2,CAV1,CAV2,CCND1,CDK1,CDK2,CDK5R1,CDKN1A,CRYAB,DLG4,DUSP1,DUSP4,DUSP6,DUSP8,E2F2,EGLN3,EGR1,EGR2,EHD4,ELK1,EPAS1,ETV4,FOS,GADD45A,GCH1,HMOX1,ID1,ID3,IER3,IFRD1,ITGA1,JUN,JUNB,KIF3C,KLF4,LDLR,LOX,LRP1,LRRFIP1,MAFK,MAP2,MMD,MMP2,NAB2,Nefm,NKD1,NR4A1,PARP1,PLA2G4A,PLAUR,PLK2,PLK4,PPARG,PPP2R2B,PRKAR2B,Pvr,RASA1,RASA3,RET,RGS4,SEMA6D,SH3RF1,SHC1…	1929 (17)	red	0.830521
MMP8		peptidase		-0.564	0.0411	CCN2,COL1A1,HGF,IL6,MET,TGFB1		N/A	N/A
Laminin5		complex		1.161	0.000109	CAMK2A,COL1A2,FN1,MMP14,PLOD2,S100A10,SPARC,SPP1	1005 (23)	N/A	N/A
IL1		group		1.161	8.43e-05	ACACA,ADAMTS1,ADAMTS4,ADAMTS5,ADRB2,AHR,ALDH3A1,AREG,BAX,BDNF,CBR3,Ccl2,CD34,CDKN1A,CEBPD,COL1A1,COL2A1,CP,CSF1R,CSF2RB,CTSB,CXCL2,CYP1A1,DCN,DUSP1,EDN1,EGR1,FGF7,FN1,FOS,FST,FZD5,GDNF,GGT1,HGF,HMGCR,HMOX1,HP,IL17RD,IL4R,IL6,INHBA,IRF1,JUN,KLF6,LAMB1,LAMB2,LDLR,LOX,LRP1,MMP2,PANX1,PDGFRA,PDGFRB,PLA2G4A,PLD1,PPARG,PTGS1,PTGS2,RORA,RUNX2,SDC4,SELP,SERPINB2,SERPINE1,SLC2A1,SOCS3,SOX9,SPARC,TG,TGFB1,…	1750 (17)	N/A	N/A
HOXB9		transcription regulator		1.159	0.00844	ANGPTL2,AREG,EREG,FGF2,NCAM1,SMURF2,TGFB1,TGFB2		N/A	N/A
GPR174		G-protein coupled receptor		1.157	2.29e-10	ADD3,ARID5A,ARPC5L,BCL2L11,CABLES1,CBLB,CD200,CDT1,CYTH1,DENND4A,DENND5B,ETS2,FYN,GFOD1,HDAC9,IFI16,ITGB3,KDM6B,LITAF,LRRC8D,MSRB3,MYO5A,NR4A1,PDE3B,PDE4B,Pde4d,PHLPP1,PLK2,RFC1,RGS2,SCD,SERPINB1,SH3KBP1,Sik1,SLA,ST6GAL1,STAT3,SYNGR2,TGIF1,TMEM123,TNFRSF1B,UGCG,ZYX		N/A	N/A
PTGS1	0.627	enzyme		1.156	8.96e-05	ANGPT1,Ccl2,CEBPB,EDN1,FABP4,FGF2,GZMH,IL6,MMP2,NUP133,PLA2G4A,PTGER4,PTGS1,PTGS2,TNFRSF9,TNNI2,VEGFA,YWHAQ	1385 (21)	turquoise	0.967761
NFkB (complex)		complex		1.156	5.6e-14	ABCD3,ACKR3,ACTA2,ADORA2B,ADRA2A,AHR,ALDH1A3,ANKRD1,AQP1,AQP5,ARID5A,ATP2A2,ATP6AP2,B4GALT1,BAG2,BAMBI,BAX,BDNF,BID,BIRC5,CAMP,CBR3,CCK,CCL11,Ccl2,Ccl7,CCN1,CCN2,CCNB1,CCNB2,CCND1,Cd24a,CD44,CD74,CD82,CDC25B,CDKN1A,CEBPB,CEBPD,CLCF1,CLIP2,CLU,COL18A1,COL1A2,COL2A1,CREB3,CX3CL1,CXCL2,CXCL6,Cyb5r3,CYLD,DAD1,DBP,DBT,DTX3,DUSP2,DUSP5,E2F7,EDN1,EFNA1,EGR1,ELK1,ENPP1,EPAS1,EREG,FABP5,FGF2,FN1,FOS,FST,G…	1561 (15)	N/A	N/A
SPOP		other		1.154	0.00846	DHCR24,FDFT1,FOXO3,H2AX,INS,MRE11,MVD,NDRG1,PTCH1,TDP2	41 (2)	green	0.861452
salvianolic acid A		chemical drug		1.154	0.0073	DUSP6,HMOX1,NOX4,NQO1		N/A	N/A
IL35		complex		1.154	0.00129	CCL11,Ccl9,CXCL2,CXCL6,IL6,IL6ST,SOCS3,TIMP1,VCAM1	803 (15)	N/A	N/A
PPP3CB		phosphatase		1.151	0.0161	CDKN1A,FBXO32,FOXO3,GADD45A,IRS1,NOX4,TP53		blue	0.597265
miR-4451 (miRNAs w/seed GGUAGAG)		mature microRNA		1.151	0.0187	ABCB4,AGPAT4,AKAP6,AS3MT,BACH1,BEST1,C4orf46,CAP1,CNTROB,COIL,COLEC10,DAAM2,EDA2R,EGR3,FGF11,GDPD1,HSPB2,IL6R,KANK4,MAPK3,MBP,MYO1H,NGEF,POC5,PODNL1,PRC1,PRUNE1,PTGFR,RAB30,RNASEH2A,RNFT1,RPP14,TMEM169,TMEM38A,USP44,VPS26B,ZIK1		N/A	N/A
EXT1	0.53	enzyme		1.151	0.0435	ACACA,CCND1,CEBPB,CEBPD,FABP4,FN1,NDST1,PPARG		turquoise	0.990823
miR-3542 (and other miRNAs w/seed AGGCUCU)		mature microRNA		1.147	0.0209	ALPK1,ASGR1,C1orf159,CCL11,CEP135,CFL2,DGLUCY,EFNB2,EXOC6B,FDFT1,FIGNL1,FXYD5,Gm10471 (includes others),GOT2,GRK5,HGH1,INHBB,KIAA0513,KRT80,LDLRAD3,Map3k7cl,PEG3,PKIA,Ppp1r12b,RAD18,RUVBL2,SELENON,SESN3,SHISA4,SNX1,SUV39H1,VMAC,WNT9A		N/A	N/A
miR-3667-5p (miRNAs w/seed AAGACCC)		mature microRNA		1.147	0.0267	AOC3,CAAP1,CBX3,CDC6,CLDN12,COQ2,DDA1,EME1,EPB41L5,KLF5,LFNG,NTAN1,NTN4,OSGEPL1,POC5,RAB25,SNAPC3,SRPK1,TSSC4		N/A	N/A
miR-4274 (miRNAs w/seed AGCAGUC)		mature microRNA		1.147	0.00969	ABRA,ANKRD42,COG5,CYP20A1,DCAKD,FAM3C,FCGRT,GLRB,GNL3,HBEGF,KIAA0040,KYAT3,MAB21L3,PSIP1,RGS20,RPP25L,TM4SF1,TMEM37,TSEN15		N/A	N/A
ATP2B2		transporter		1.147	2.33e-05	BAX,CBR3,CDKN1A,CLIP3,EIF4EBP1,FLNC,GADD45A,IGFBP5,IL12RB1,LOXL1,LTBP3,MMP14,MMP2,Mxra7,NUPR1,PSRC1,RAB11A,TMIE,XBP1	1280 (14)	N/A	N/A
GH1		growth factor		1.147	0.00134	ACVR1,CCNB1,CEBPB,CEBPD,CISH,CLU,EGR1,ERBB3,FASN,FN1,FOS,GADD45A,ID2,ID3,IL4R,IL6,ITGA1,JUN,JUNB,JUP,LDLR,MLH1,MYB,RFC1,SHMT2,SKI,SNAI1,SOCS2,SOCS3,SPP1,XRCC1,XRCC6,ZFP36	1567 (19)	N/A	N/A
KMT2A		transcription regulator		1.147	1.06e-05	ABTB2,ACTA2,ADRA1B,BAG3,BAHCC1,BCL6,CDKN1A,CDKN2C,CLCN3,DEPTOR,DUSP10,EGR1,EPHB3,EPHB4,FN1,FOXC1,FOXC2,GCNT4,HOXA13,HOXA7,IGFBP4,KLF6,KNL1,MGLL,PITX2,RGS4,SATB2,SMAD1,SNAI1,TGFB1,TRIB1,ZBTB18,ZIC1,ZMYND11	1590 (20)	brown	0.829826
CGA		other		1.146	2.18e-06	ADAMTS1,BAX,BDNF,CCND1,CREB3L1,CTNNBIP1,CTSV,E2F1,EGR2,ELAPOR1,FKBP14,FKBP4,FOXO1,HR,ID1,IKBIP,IRAK2,KLF9,MMP14,MMP2,MXD4,NUPR1,OS9,PARM1,PTGS2,SCX,SDF2L1,SFRP4,SGK1,SGTB,SHISA5,SKP2,STAT5A,TIMP2,TIMP3,TP53INP2	1792 (25)	N/A	N/A
adavosertib		chemical drug		1.145	0.0096	AURKA,C1S,CGAS,COLEC12,DUSP4,EIF2AK3,FEZ1,FOXM1,H2AX,IFIH1,IFIT2,IL4R,IL6,IRAK2,IRF1,IRF5,JAK3,MERTK,MYB,NOD2,PLAUR,RIGI,SERPING1,THBS1,TNFAIP3,TNFRSF11B,XBP1	1646 (16)	N/A	N/A
miR-340-3p (and other miRNAs w/seed CCGUCUC)		mature microRNA		1.14	0.0195	C19orf12,CACHD1,CAP1,CCDC122,CHSY1,CRLF3,CTXN1,DTX3L,DUSP8,GINS4,GMIP,GRWD1,GUCD1,HACD2,HOATZ,HUS1,IPP,IRAK4,ITGB3,JAK3,KBTBD12,KLHL30,LIN54,LRRD1,MAPK12,MBOAT1,MRPL49,MYLK4,NADK2,NOP14,NUAK2,NUPR1,PACSIN2,PDLIM5,PRXL2C,PTGIS,PTGS1,QPCTL,RAB13,RUVBL1,S100PBP,SERINC3,SKP2,SLC6A8,SPC24,SRL,STIL,STX2,SYNGR2,TAPBP,THOP1,TMEM119,TRIM16,WDR31,WDR55,ZC3H6,ZNF791		N/A	N/A
pentylenetetrazol		chemical drug		1.138	0.0301	FOS,JUN,PENK,SYN1,TIMP1		N/A	N/A
linsidomine		chemical drug		1.137	0.0228	AQP5,EGR1,ETV4,HMOX1,HPRT1,NR4A1,PPARG,PTGS2,SLC23A2,VEGFA		N/A	N/A
PARPBP	-0.728	other		1.134	0.0485	AMD1,COL8A1,EMB,PLOD2,SPON2,TIMP1,TST		blue	0.957023
ZFHX3		transcription regulator		1.134	0.0108	CCND1,CREB3L1,ID2,ID3,IFITM3,LRRC17,MYH7,MYOD1,MYOG,NDUFS7,Nes,NTSR2,PTTG1,PYGM,RASL11B,RGS2,RNF168,RORA,Rplp1 (includes others),RPLP2,RPS12,TUBA1A,TUBA1B,TUBB3		salmon	0.889395
miR-548at-3p (and other miRNAs w/seed AAAACCG)		mature microRNA		1.134	0.0161	ATF7,CCNA2,FAM210B,OBI1,TFRC,WDR77,ZCCHC24		N/A	N/A
mir-365		microRNA		1.134	0.00503	ANK3,C8orf44-SGK3/SGK3,CAV1,CKM,IL6,MYOD1,MYOG		N/A	N/A
miR-6763-3p (miRNAs w/seed UCCCCGG)		mature microRNA		1.134	0.0419	CAMK2A,CDC42EP2,CEBPB,CENPA,CHST11,E2F1,EFNB2,ERLIN1,FAM171A2,FOXJ3,FOXL1,GCNT2,GFOD1,GRIN2D,GRK5,HMCN2,KIF21B,KLHDC4,LPIN2,LSM3,MAFK,NHSL1,OLFM1,PAOX,PDP1,SOCS2,STIP1,ZBTB43		N/A	N/A
MYT1		transcription regulator		1.134	0.022	ARHGDIB,Milr1,PRKG2,RIN1,ST18,STEAP3,TM4SF1		N/A	N/A
miR-6720-3p (miRNAs w/seed GCGCCUG)		mature microRNA		1.134	0.0191	ASS1,CACNB3,CHMP6,DDX39A,DTD2,DUSP6,EEF1A2,EREG,FGD3,FGFRL1,GPRC5C,HUS1,IER3,MAP7D2,MBOAT1,MIIP,MMP19,PTGIS,RBM38,SHMT2,SLC2A10,SLC66A2,TENT5B,TLCD3A,TMEM241,USP29,WDR31,ZMYM1		N/A	N/A
NDRG3	0.356	other		1.134	0.00166	ANLN,ATOH8,CDK6,CEP44,DPYSL3,EEF1A2,EFNB2,EGR1,EIF2AK3,IDH1,IGFBP4,ISOC1,MSRB3,NDRG3,PALS2,SHCBP1,STAT5B,TLE2,TNPO1,TTL,WDR1,ZMAT3		turquoise	0.997464
SOCS2	-0.415	other		1.134	0.0274	FASN,IL6,MYH7,MYOD1,MYOG,PPARG,STAT3,STAT5A		blue	0.89914
acetate		chemical - endogenous mammalian		1.134	0.00587	ACTG1,CDKN2C,FABP4,INHBA,MCM4,MCM6,MCM7,RHOU	856 (7)	N/A	N/A
idelalisib		chemical drug		1.131	0.0411	S1PR1,SLC2A1,TGFB1,UGCG		N/A	N/A
thyroid hormone		chemical - endogenous mammalian		1.129	0.000153	ADCY6,AK4,ALDOB,ATP2A2,BDNF,BTG2,CCNA2,CCND1,CDK2,CDKN1A,Cyb5r3,DAD1,DDAH1,DIO2,DNAJC3,E2F1,EGR1,FASN,FDFT1,FDPS,FOS,FZD6,GCH1,GDI1,HMGCR,HR,ID1,IGFBP2,IGFBP4,KLF9,LPL,MAPK3,MBP,ME1,MYH6,MYH7,PGD,PHYH,PIAS2,PML,RAD21,S100A10,SERPINE2,SSRP1,STAT5B,TFDP1,Tmsb4x (includes others),UCP2,UGP2	1464 (21)	N/A	N/A
mocetinostat		chemical drug		1.129	0.0116	BDNF,BEST1,CASP3,FN1,ITGA6,PDGFC,SERPINE1,TP53,UNC5C		N/A	N/A
PLA2G6		enzyme		1.129	0.0211	Ccl2,EIF2AK3,NOX4,PPARG,PTGS2,RGS2,RUNX2,STIM1		greenyellow	0.89516
SERPINB7		other		1.127	0.000391	ADAM12,ADAMTS12,ADAMTS14,ADAMTS4,ADAMTS7,BMP1,C1RL,CALCRL,CASP3,CCNB2,CST6,CTSB,CTSD,CTSW,CX3CL1,CXCL2,GDF11,INHBA,INHBB,LORICRIN,Ly6a (includes others),MMP11,MMP14,NOTCH1,NR4A1,PLAU,PPP3CA,PREP,SLC24A3,STIM1,TGFB1,TNFAIP3,TRPV6,USP12,USP43,VDR,VEGFA		blue	0.65993
ceruletide		biologic drug		1.127	2.64e-05	ACTG1,ARL6IP1,BIRC5,Ccl2,CCNE1,Crip2,CXCL2,HMGA1,HMOX1,HSPH1,IL6,IRF1,KDM6B,KRT19,KSR1,MAP1LC3A,MICOS10-NBL1/NBL1,MYH9,NFATC1,PGD,PGF,PTGS2,RAF1,RALGPS2,SELP,SMAD6,SOCS3,SOS2,SPP1,TPD52,WDFY1,XBP1,YPEL5,ZYX	803 (13)	N/A	N/A
mir-193		microRNA		1.127	0.00188	CKM,FAT1,ING5,MYOD1,MYOG,NOTCH1,PIK3R3,PLAU,Podxl,STMN1,SULF1,SYNPO,VEGFA		N/A	N/A
EPO		cytokine		-0.542	1.86e-07	ACTB,ANK1,APOBR,ARL6,ATOH8,BAX,BCL2L11,BCL6,BDNF,BLM,BZW2,CA2,CASP3,CDKN1A,CISH,CKM,DHCR24,DYRK3,EDN1,EGR1,ERFE,FABP5,FGF2,FOS,FXN,GATA3,GATA4,GBA1,GLUL,H2AZ1,HBA1/HBA2,HMGN1,ID1,ID2,IL6,ITGB1,JUN,JUNB,KAT2B,KPNA2,LDLR,MAN2A1,MLH1,MMP2,MTF2,MYB,MYF5,MYL1,MYOD1,MYOG,NAB2,NFATC1,NFKBIA,NPM1,NUPR1,PCNA,PDLIM2,PLCL2,Podxl,PRKCA,PRKCD,PTGS2,RCC2,SEC22B,SELP,SKP2,SMAD7,SNAP23,Snrpg,SOCS2,SOCS3,SPP1,SSR…	1649 (18)	N/A	N/A
DPP4		peptidase		-0.54	0.000125	ACTA2,Ccl2,CCNB1,CXCL2,DHCR24,EGR2,FABP4,FGF2,IL6,LRP1,MMP14,MMP2,PLAU,TGFB1,THBS1,TIMP1,TIMP2,TOP2A	1044 (18)	grey	0.980857
NFE2L2	-0.256	transcription regulator		1.126	3.24e-10	ABCB4,ABCC4,ACSS2,ACTG1,ADAMTS1,AGAP1,AHR,AKR1B10,ALDH3A1,AOX1,ARID5B,ATF7,ATP1A1,BDNF,BRCA1,CA11,Calm1 (includes others),CAT,CCL11,Ccl2,Ccl9,CCN2,CCNE2,CDC34,CDKN1A,CDKN2C,COL1A1,COL4A1,COL4A2,COQ7,CTSD,CXCL2,CXCL6,CYP1A1,DAD1,DNAJC3,DSTN,EIF2AK3,ENTPD5,EPAS1,EPHB4,ETV6,FABP4,FASN,FMO1,FN1,FOXO3,GAS2,GNA14,GNAQ,GPX3,GSR,Gsta4,GSTM1,GSTO1,HBEGF,HK2,HMGCS1,HMOX1,HPRT1,HSPA9,IDH1,IFIH1,IFRD1,IKBKG,…	1489 (16)	blue	0.954555
API5		other		1.122	0.0411	CDK2,FGF2,FN1,SNAI2		darkred	0.95425
PTHLH		other		1.121	4.17e-06	ADAMTS1,ADAMTS7,ANGPT1,CAT,Ccl2,CCND1,CDC25B,CDK1,CDK2,CDKN1A,CDKN2D,COL10A1,COL2A1,ECM1,EFNB2,FN1,FOS,IL6,ITGA6,LEF1,PLAU,PTGS2,RGS2,RUNX2,SERPINE1,SOX9,TNFRSF11B,TP53,VDR,VEGFA	1533 (23)	black	0.785297
ADAM17	0.256	peptidase		-0.535	5.65e-06	ACTG1,ADAM12,AREG,ARL6IP1,AXIN2,Ccl2,CCND1,Crip2,CXCL2,DUOX2,EFNB2,FN1,FUT9,HMGA1,HSPH1,IL6,IL6R,IL6ST,IRF1,ITGB1,KRT19,LORICRIN,MAP1LC3A,MICOS10-NBL1/NBL1,MMP2,MYH7,MYH9,NFATC1,NOTCH1,PGD,PGF,PRNP,RALGPS2,REG4,RHBDF2,SOCS3,SOX9,SPP1,TBX1,TNFRSF11B,WDFY1,YPEL5,ZYX	1471 (16)	turquoise	0.977485
CD40LG		cytokine		-0.532	3.26e-09	A4GALT,AHR,AKAP13,ALCAM,ANXA7,ATF5,AXL,BAX,BCAT2,BCL6,CA2,CBX3,CCN2,CCNG1,CD44,CD63,CDC25B,CDK5R1,CDK6,CDKN1A,CELF2,CLIP1,CLU,CLUH,CSTF2,CXCL2,CYP1B1,DUSP1,DUSP2,DUSP4,DUSP5,E2F2,EGR1,FBL,FOS,G0S2,GADD45A,GCH1,HDDC2,HK2,ID2,ID3,IFIT2,IL12RB1,IL15,IL3RA,IL4R,IL6,INHBA,IRF1,ITGB7,JAK2,JUN,JUNB,KDM6B,LIG3,MAPK4,MMP11,MMP14,MPHOSPH9,MRE11,MSH2,NAMPT,NAP1L1,NEFH,NFKBIA,NFKBIE,NOC2L,NR4A3,PKMYT1,PLAU,P…	1200 (14)	N/A	N/A
miR-4722-3p (and other miRNAs w/seed CCUGCCA)		mature microRNA		1.118	0.0035	A4GALT,ALPK3,ARHGAP18,ARHGEF39,ATF5,BCDIN3D,BMF,C15orf62,C8orf44-SGK3/SGK3,CAMKK1,CBX6,CEMIP,CLCN2,DBT,DCAF10,DDX11,DUSP2,EZR,FAM53B,GAB2,GINS4,GLTP,GNL3L,GOLGA2,HOOK3,IPP,ITPKB,IVD,KCNAB3,KREMEN1,MANBA,MMP14,MRPL15,MSH3,MXD3,N4BP3,NBEAL1,NEU3,NFATC2IP,ORAI2,P3H4,PALD1,PARP2,PDGFB,PGS1,PICK1,PKNOX2,PLEKHA7,PODNL1,POLH,POLR1A,PPP1R3B,PSMG2,QPCTL,RAB3B,RFC2,SLC25A45,SLC35B2,SLC6A6,SMIM14,SMYD4,SRL,…		N/A	N/A
DUSP10	0.373	phosphatase		1.118	0.022	ACTA2,COL1A1,FN1,IL6,KLF5,SMAD7,TP53		turquoise	0.964302
USP38		peptidase		-0.53	0.022	ACTA2,CXCL2,FN1,H2AX,IL6,TIMP1		turquoise	0.904428
canrenoate potassium		chemical drug		1.118	0.0161	Ccl2,CDKN1A,EDN1,LGALS3,PTGS2,SPP1,TP53		N/A	N/A
TBX3	1.105	transcription regulator		1.114	0.00587	E2F7,E2F8,GATA6,JDP2,LBH,SCN5A,TBX2,TP53		turquoise	0.972761
Collagen Alpha1		group		1.113	0.000492	CDKN1A,COL1A1,MMP2,PCNA,PLAU,PLAUR,PTGS2,TIMP2	1385 (18)	N/A	N/A
Pro-inflammatory Cytokine		group		1.112	0.00859	AKR1B1,ASS1,CLU,ENPP1,FGF2,GLUL,HMOX1,HP,IL6,ITGA1,LIPG,NR4A1,OLR1,S100A1,SDC4,SELP,SOCS3,TIMP1,TLR2,VCAM1	1301 (20)	N/A	N/A
AKT1		kinase		1.112	8.78e-23	ACAT2,ACLY,ACTA2,ACTC1,AKR1B10,ANKH,ANKRD1,ARL6IP1,ASS1,ATP5MC3,AURKB,BAX,BCL2L11,BIRC5,CASP3,CCL11,Ccl9,CCND1,CCNE1,CD44,CD74,CDK2,CDKN1A,CEBPD,CISH,CKS2,CLU,COL4A1,COL8A1,CTSV,CXCL2,CXCL6,CXCR6,DIAPH3,DLG4,DLX3,E2F1,EGR1,EZR,FABP5,FASN,FBXO32,FGF2,FN1,FOS,FOXO1,FSTL1,FXYD5,GCSH,GOT2,GSR,HAVCR2,HIPK3,HMGB2,HMGCR,HMGCS1,HMOX1,HOXC11,IGFBP5,IL6,IRS1,IRS2,ITGB1,LAMB1,LDHB,LIPA,LSS,MBP,ME1,MMP14,MMP…	1752 (21)	yellow	0.627901
ITGB1	0.383	transmembrane receptor		1.111	1.39e-12	ACTA2,ADAM15,ADAM19,ADAMTS12,ADAMTS2,ADAMTS5,ADAMTSL1,BMP1,BMPR1B,Ccl2,CCN2,CCN4,CDKN1A,COL10A1,COL1A1,COL1A2,COL4A4,COL5A2,EIF4EBP1,FGFR3,FLNA,FN1,FOS,FOXO1,FOXO3,GAS1,Ggta1,IL6,ITGA1,ITGA3,ITGA7,ITGB3,ITGB7,JUN,JUNB,KLF2,LAMB1,LIMS1,LOX,LOXL1,LRP6,LTBP3,MMP15,MMP19,MMP2,OLFML3,OTOG,PAPPA,PLAU,PLAUR,PTGS2,RAD51,ROBO1,SERPINE1,SNAI1,TECTA,TGFB1,TGM2,THBS1,TIMP2,TNFAIP3,TP53,VEGFA,WNT9A	1587 (19)	turquoise	0.986413
GCG		other		1.11	7.01e-08	ACADL,ACKR3,ADD3,ANK3,ARFGEF2,BTG2,CASP3,CCN2,CEBPB,CGNL1,ELMO1,FASN,FDPS,FN1,FOS,FST,GFRA1,GOLGB1,GREM2,HMGCR,IGFBP4,INS,IVD,KIF26A,LIMA1,LPIN1,MTFR1L,MYH7,NR4A1,NR4A2,NR4A3,Pde4d,PHLDB2,PPARGC1B,PTPRN,PXN,RAP1GAP,RMDN3,SEC22B,Sik1,SLC2A1,SLC43A2,SORT1,TENT5A,TGFB1,TJP2,VCAM1	1593 (19)	green	0.464493
acyline		biologic drug		1.109	4.63e-06	BAX,BCL6,Bhlhe41,DUSP1,EEF1B2,EGR1,FGFR2,FGFR4,FOS,GADD45B,HMGCR,HSD17B7,JUN,JUNB,LDLR,NR4A1,OSBPL6,RGS2,RPL15,RPL27,RPL30,Rpl36,RPL8,RPLP2,RPS13,RPS15A,RPS16,RPS19,RPS25,RPS8,Sik1,SLC1A4,SLC7A11,STARD5,TBX2,TBX3	957 (15)	N/A	N/A
iron dextran		chemical drug		1.109	0.0427	Ccl2,ID1,IL6,NFKBIA,TGFB1		N/A	N/A
EFNB1	0.962	other		1.109	0.00311	ACTA2,COL1A1,EPHB2,EPHB3,RASA1,SHB,SP7	1324 (18)	turquoise	0.987797
astressin 2B		biologic drug		1.109	0.0018	Ccl2,CXCL2,DLG4,FOS,SLC2A1,SYN1,VEGFA	1663 (23)	N/A	N/A
vitamin D		chemical drug		1.107	0.0267	ADAMTS1,BAX,BIRC5,CAMP,CCN1,CDK1,CDKN1A,CYP1A1,IL6,MGP,MKI67,NFKBIA,PCNA,PPARG,SGK1,SPP1,TYMS,VDR		N/A	N/A
CYP7A1		enzyme		1.105	0.00232	ACACA,Ccl2,FASN,FDFT1,FDPS,HMGCR,IL6,LDLR,PTGS2,TIMP1	1177 (21)	N/A	N/A
TET1		enzyme		1.103	0.000142	AJUBA,ANKRD1,APC2,ARC,BMPR2,CCN2,E2F1,EGR2,FOS,FZD6,GATA4,ID1,JUN,KLF2,LEF1,MYH6,MYH7,NOTCH3,NPAS4,RNF217,SCRIB,SLC40A1,SMAD7,TGFB1,TGFB2,TNNT2,WNT10A,WNT4,YWHAQ	1191 (11)	black	0.805581
PRMT7	-0.511	enzyme		1.103	0.0149	BCL6,CDKN1A,GADD45B,PRDM1		blue	0.978027
platelet activating factor		chemical - endogenous mammalian		1.102	5.82e-06	CDKN1A,EGR1,EGR2,FGF2,FN1,FOS,GAS6,IL6,MMP14,MMP2,MYL11,NFKBIA,NR4A1,PLAU,PLAUR,PTGS2,SELP,SERPINE1,SOCS3,THBS1,TIMP1,TIMP2,VEGFA	935 (16)	N/A	N/A
IL7		cytokine		-0.51	8.46e-05	AHR,BAX,BCL2L11,BLNK,CASP3,CBLB,Ccl2,CDK6,CDKN1A,CISH,COL1A1,CXCL2,DARS2,DUSP5,E2F1,E2F2,FN1,FOXO1,GATA3,GSR,HAVCR2,IL18RAP,IL6,ITGB7,JAK3,KLF2,LEF1,Ly6a (includes others),LYN,MAF,MAPKAPK3,MLLT3,RUNX2,S1PR1,SLC2A1,SMAD7,SMURF2,SOCS3,Tcf7,TNFRSF9,UPP1,XBP1	1429 (16)	brown	0.761946
FOXG1		transcription regulator		1.102	0.022	BCL2L11,CDKN1A,DLX2,FST,GDF11,SERPINE1		N/A	N/A
MED1		transcription regulator		1.1	1.43e-12	ACACA,ACLY,ACOX1,AGPAT2,AURKA,AURKB,BAX,BCL6,BIRC5,CCNB1,CCND1,CCNE1,CDC20,CDC6,CDK1,CDK2,CDKN1A,CENPA,CHAF1A,CLTC,CYP1A1,DTYMK,DYSF,E2F1,ELK3,EML1,ERMP1,FABP4,FASN,FOXM1,FOXO1,Foxp1,GADD45A,Gk,GREB1,HAS2,HGF,HPRT1,ID2,KLF4,KLF5,LBR,LEF1,MAD1L1,MAD2L1,MET,MND1,MYH7,MYOD1,NAMPT,NAT2,NCL,NF1,NFKBIA,NID2,OLR1,PCNA,PLK1,PPARG,PRDM1,PRR5L,PTPRM,PXK,RABGAP1L,SCD,SERPINB2,SERPINE1,Slc25a1,SLC36A4,TBX3,T…	1830 (23)	lightgreen	-0.0760142
IGF2BP1		translation regulator		1.098	2.99e-05	ACTB,AXIN2,BDNF,CD44,CDC34,CDKN1A,COL14A1,COL1A1,COL1A2,COL5A1,COL6A2,COL6A3,E2F1,GADD45A,SEMA3A,SHMT2,SOX9,TIMP3	1200 (13)	N/A	N/A
2,3-bis(4-hydroxyphenyl)-propionitrile		chemical reagent		1.096	3.92e-05	ARC,BAX,BDNF,BIRC5,CCNB1,CCND1,CXCL2,FDFT1,FDPS,FOS,GATA4,HDAC4,HDAC5,HMGCS1,HMOX1,HSPD1,IL6,NQO1,PCNA,PTGER4,TP53	1790 (26)	N/A	N/A
H1-6		other		1.095	1.25e-05	Anp32e,ARPC5,ATP6V0E2,CDC6,CYTH1,DLG4,FANCI,FDPS,FKBP4,FOS,GLUL,HIRIP3,KIF21B,LYRM9,MAN2B1,MANBA,MCM6,METTL22,MIX23,MMP15,MRPL38,PHB2,PHLDA1,PPT2,RCHY1,RILPL1,RRM1,SERINC3,TMEM230,TRPM4		N/A	N/A
miR-548v (miRNAs w/seed GCUACAG)		mature microRNA		1.095	0.0107	APOBEC1,CA13,CCT5,CDK6,CEP295,CHFR,DDIAS,DUSP22,EIF5A2,HNRNPA0,KCNMB4,METTL21A,MGP,MIS12,MYBL1,NPC2,OTUD4,PELI1,PFDN6,PIGF,PKIA,PRUNE1,RPRD1B,SCD,SERINC3,SLC10A7,TDRKH,TM4SF1,ZIK1,ZNF704		N/A	N/A
miR-6861-3p (miRNAs w/seed GGACCUC)		mature microRNA		1.095	0.00949	AKAP12,APOL6,BTG2,BTN2A2,CDCA8,CPLX2,DUSP3,EMP1,FKBP10,GJB3,GMIP,HOXA7,IGFBP4,KIAA0040,LYRM9,MTFR1L,NAALADL1,NDUFS7,NEU3,PNKD,RCC2,RNF150,RPP25L,SPC24,ST6GAL1,STEAP3,SUV39H1,TFRC,TPD52,ZNF354C		N/A	N/A
H1f1		other		1.095	1.25e-05	Anp32e,ARPC5,ATP6V0E2,CDC6,CYTH1,DLG4,FANCI,FDPS,FKBP4,FOS,GLUL,HIRIP3,KIF21B,LYRM9,MAN2B1,MANBA,MCM6,METTL22,MIX23,MMP15,MRPL38,PHB2,PHLDA1,PPT2,RCHY1,RILPL1,RRM1,SERINC3,TMEM230,TRPM4		salmon	0.907125
cyanocobalamin		chemical - endogenous mammalian		1.093	0.0198	CYP1A1,FZD1,FZD6,JUN,NOTCH1,PITX2,PRNP,PTCH1,WNT4		N/A	N/A
CYP19A1		enzyme		1.092	0.000112	ACACA,ACADL,ACADVL,ACOX1,ASPG,BDNF,Ccl2,CCND1,CCNE1,CD44,CLCF1,DLG4,FASN,FGF2,GPER1,IL6,IRS1,JUN,LPL,PCNA,PPARG,PTGS2,PTX3,PXN,RB1,S100A10,SLC25A5,SOX9,SSTR2,TGFB1,TIMP1,TM4SF1,TP53,VEGFA	1380 (18)	N/A	N/A
miR-4678 (miRNAs w/seed AGGUAUU)		mature microRNA		1.091	0.0375	BZW2,C1QTNF3,C9orf40,CCSAP,DUSP1,ENOPH1,G2E3,GADD45A,IRX3,MPZL1,NSL1,NUP62,PARP8,PARPBP,PFKFB3,PFKP,PPIL1,PROS1,TECRL,TMEM38B,USP44		N/A	N/A
indomethacin		chemical drug		1.09	2.92e-09	ABCA3,ABCD3,ACOX1,ACSL1,ADAMTS1,ADAMTS5,ALOX5,ANGPT1,ASNS,BAX,BDNF,BIRC5,BTG2,CAPN6,CBX4,Ccl2,CCNB1,CCND1,CD34,CD44,CDKN1A,CEBPB,CLU,CP,CSF2RB,CTSD,EFEMP2,FABP4,FASN,FBLIM1,FGF2,FGF7,FOS,FXYD5,GBA1,GSTM3,HAS2,HGF,HMOX1,IER3,IFITM3,IL6,LAMC2,LDLR,LGALS3,LIMA1,LOXL2,LPL,LXN,MCM3,MMP14,MMP2,PCNA,PLA2G4A,PLAUR,PPARG,Ppbp,PRKCA,PSMB10,PTGER4,PTGS1,PTGS2,Pvr,RFTN1,S100A10,SDC1,SLC7A5,SPP1,TGIF1,TIMP1,T…	1590 (15)	N/A	N/A
hexamethylene bisacetamide		chemical reagent		1.089	0.0334	CDKN1A,DDX21,FN1,FUT8,MAP2,MYB,Nolc1,NPM1,RB1,RPL18,SNRPB,SNU13,TFRC		N/A	N/A
RPS6KA5		kinase		1.087	0.0485	DUSP1,FOS,IL6,JUN,JUNB,PTGS2,SNAI1		brown	0.622682
BMS-387032		chemical drug		1.087	0.00503	CCND1,CDK2,MYB,PDGFRA,SIX1,USP1,VEGFA	1328 (21)	N/A	N/A
glycine		chemical - endogenous mammalian		1.087	3.44e-05	ASNS,BDNF,CCND1,CCNE1,CDKN1A,FOS,PCK2,PCNA,PHGDH,PSAT1,PSPH,VEGFA	1482 (20)	N/A	N/A
MEN1		transcription regulator		1.084	0.000517	ACTA2,CCNB2,CCND1,CDKN1A,CDKN2C,EZH2,FABP4,FN1,FOS,FOXC1,FOXC2,GAS1,HOXA7,IGFBP2,INHBB,IRS2,PTN,RUNX2,SNAI1,TGFBR2	1534 (21)	yellow	0.455389
miR-5623-5p (and other miRNAs w/seed GGCAGCU)		mature microRNA		1.083	0.000235	ADORA2A,AGFG2,AHCY,Ahcyl,ALDH1A3,APLN,BID,BTN2A2,CCN2,CEP57,CNOT6L,CYS1,DCUN1D3,DKC1,DTX3,DUSP22,EEIG1,EIF5A2,FABP5,FKBP15,GDPD5,GFOD1,GINS1,HES6,HSPE1,IFIT2,KIF18B,LDLRAD3,LSM2,MAP4,MARCHF8,MCRIP2,MRPL2,MSMO1,MTFR1L,NAA40,NAV1,ORMDL1,P2RY2,PAPOLG,PDSS2,PHF5A,Ppp1r12b,PPP2R2B,Prss3b,RAP1GAP,RARG,RASSF4,RBM38,RCOR2,SAPCD2,SEC16A,SKAP2,SLC27A4,SP7,SPN,TANC2,TENT5B,TFAM,TMEM104,TMEM266,TTBK2,VEGFB,V…		N/A	N/A
PDGF-BB		complex		1.083	7.19e-42	Abcb1b,ACAT2,ACKR3,ACTA2,ADARB1,ADD3,ADRA1D,ADRB2,AHR,AKAP12,AREG,ATP2A2,AVPR1A,BDKRB1,BDKRB2,BRAP,BRCA1,CAV2,CBX4,Ccl2,Ccl7,CCN1,CCN2,CCND1,CCNE1,CD44,CDK1,CDK2,CDKN1A,CEBPB,CEBPD,CNN1,COL12A1,COL18A1,COL1A1,COL1A2,COL5A1,CP,CRYAB,CSF1R,CSRP2,CTH,CXCL2,DAB2,DCN,DNMT1,DUSP1,DUSP5,DUSP6,EDN1,EGR1,EGR2,EGR3,ENPP1,EREG,ETS2,FASN,FBLN5,FGF2,FGF7,FGFR1,FHL2,FLNA,FMO1,FN1,FOS,FOXC2,FOXS1,FRZB,FXYD5,FZD…	1631 (18)	N/A	N/A
NDP		growth factor		1.082	0.01	BDNF,FGF2,Mt1,NUPR1,PSIP1,SERPINF1		N/A	N/A
ZC3H12A		enzyme		1.082	2.41e-05	ABCC4,ADAM19,AHDC1,BCAR3,BMF,CABLES1,CBX4,Ccl2,CEBPB,CEBPD,CLCF1,CMIP,CSRP2,CXXC4,DUSP1,DUSP5,EREG,FABP4,FAM111A,FOS,GNAQ,HNRNPA2B1,IL4R,IL6,IRF5,ITGB3,JUNB,KREMEN1,KRT13,KRT14,KSR1,LFNG,LPL,LRRC8D,MAF,MAPK3,PPARG,RARA,REL,RGS2,Rnf125,SEMA4B,SFRP4,SH3BP5,SMAD7,TGFB1,TMEM123,TNFRSF1B,TRIB1,ZFP36,ZFP36L1,ZMIZ1	1343 (17)	darkturquoise	0.785972
palmitic acid		chemical - endogenous mammalian		1.079	4.52e-13	ACACA,ACADL,ACLY,ACOX1,ACSL1,ACSL4,ACSS2,ACSS3,ADRB2,AHR,ASNS,BAX,BCL2L11,BID,CASP3,Ccl2,CCN2,CDC25C,CDKN1A,CEBPB,CGAS,CKM,COL1A1,COL4A4,COL5A1,COL8A2,CPLX2,CTSB,CTSD,CTSV,CX3CL1,CXCL2,CXCL6,CYP1B1,DLC1,DUSP1,DUSP8,EGLN3,EIF2AK3,ELOVL6,EPHX2,ERC2,EZR,FABP4,FASN,FBXO2,FBXO32,FDPS,FN1,FOS,FOXO1,HBEGF,HDAC9,HK2,HMOX1,IER3,IL13RA2,IL6,IL6R,INHBA,INPPL1,INS,IRAK2,IRF1,IRS1,IRS2,ITGB1,ITGB6,IVD,JUN,JUN…	1752 (20)	N/A	N/A
GRN		growth factor		1.076	6.81e-07	ABCA7,ACAT1,ADAMTS5,ANGPT1,ARL6IP5,AXL,BAX,BIN1,C3AR1,Calm1 (includes others),CASP3,CBL,Ccl2,CCND1,CD200,CD74,CDC7,CLU,COL2A1,CSPG4,CTSB,CTSD,CXCL2,EGR1,EMP1,ENO2,FOS,GAS6,GBA1,IL6,JAK1,LGALS3,LGALS3BP,LIPA,LPL,MERTK,NCEH1,NPC2,OLFML3,OLR1,OTUD4,PDGFRA,PLCG2,PREX2,PROS1,PTK2B,RHOB,SIRPA,SLC24A3,SOAT1,SPP1,STAT3,TARDBP,TENT5A,TGFB1,TM4SF1,TXNIP,VEGFA,XBP1,YWHAQ	1475 (15)	turquoise	0.694763
PRKCD	0.597	kinase		1.076	1.31e-06	BIRC5,Ccl2,CCNA2,CCND1,CCNE1,CDKN1A,CEBPB,CEMIP,COL1A1,COL1A2,CTSB,CX3CL1,DUSP6,ERCC6L,ETS2,FEM1B,FOS,FZD1,GPRC5A,HJURP,IL6,JUN,JUNB,KIF2C,KLF5,KLF6,LAMB3,LBH,LDLR,LIPG,LORICRIN,LYST,MAP1LC3B,MMP2,NAV2,NFKBIA,NOTCH1,NR4A1,PLAGL2,PLSCR1,PTCH1,PTGS2,SERPINB2,SERPINE1,SETBP1,SMAD6,SPRY1,STAT3,TLR2,TNFRSF11B,TP53,TRPC1,TTC9,UGCG,VCAM1,VEGFA,ZFP36	1282 (14)	turquoise	0.983149
PKM	-0.206	kinase		1.074	0.000288	ACLY,ACOX1,CCND1,EGR1,ENO2,FASN,FH,GGT1,GSR,H2AX,HGF,HK2,IL6,ITGB1,LSS,MKI67,MMP2,NFE2L1,PC,PCK2,PGAM2,PRPS1,SLC2A1,SNAI2,STAT3,TFAM,TGM2,VEGFC	1677 (19)	blue	0.86413
ADRB3		G-protein coupled receptor		1.074	0.00104	ADRB2,Ccl2,DIO2,EGR1,FOS,IL6,JUN,JUNB,PTGS2,UCP2	1118 (20)	N/A	N/A
miR-330-3p (and other miRNAs w/seed CAAAGCA)		mature microRNA		1.072	0.0136	ADAM12,C1QBP,CBR3,Cd24a,CXCL6,E2F1,EREG,FAM83D,HPF1,LDHB,MRPS6,MYBPC1,NKD2,PTGFR,RND3,SNAI1,SNAI2,SRSF3,TACC3,TIMM13		N/A	N/A
GSDMB		other		1.072	0.000638	ALOX5,ENO2,HK2,TGFB1		N/A	N/A
GABARAP	0.501	transporter		1.069	0.000115	AHNAK2,CRYAB,CSPG4,CTSB,GSR,IDS,INSIG1,LAMB3,NAGLU,NPC2,PDGFB,PSAP,SERINC2,UPP1	761 (11)	turquoise	0.92854
GABARAPL2		other		1.069	4.61e-05	AHNAK2,CRYAB,CSPG4,CTSB,GSR,IDS,INSIG1,LAMB3,NAGLU,NPC2,PDGFB,PSAP,SERINC2,UPP1	472 (7)	green	0.685134
IDH1	0.326	enzyme		1.068	5.55e-06	ABCA7,CAV1,COL10A1,CREB3L1,DHCR24,EDEM1,EGR1,EIF2AK3,EPAS1,FABP4,FASN,FN1,HMGCR,HMGCS1,LDLR,LPL,LRP1,MYLIP,NFKBIA,NMRAL1,PAPPA,PPARG,PTCH1,RAB25,RUNX2,SLC2A1,TGFB2,TP53,ZEB2	1768 (23)	turquoise	0.949867
ADRA1		group		1.067	0.0073	BDNF,EGR1,FOS,JUNB	1035 (19)	N/A	N/A
3,4,5,3',4',5'-hexachlorobiphenyl		chemical toxicant		1.067	0.0149	CYP11B1,CYP1A1,CYP1B1,DNMT1		N/A	N/A
CCAR1	-0.134	transcription regulator		1.067	0.0073	CEBPD,EPAS1,PPARG,RGS2	1329 (15)	blue	0.979951
PI3		other		1.067	0.0411	ACTA2,CEBPB,FGF2,NFKBIA		N/A	N/A
RNF111	0.244	enzyme		1.067	0.0073	PMEPA1,SERPINE1,SKI,SMAD7	1203 (15)	turquoise	0.920691
CUL7	0.417	enzyme		1.067	0.0411	BIRC5,CUL7,SNAI2,TP53		turquoise	0.987003
ETS2	-1.997	transcription regulator		1.067	0.00648	ANPEP,BRCA1,CD34,CDKN1A,CSF1R,CTSB,DUSP6,FOS,HMOX1,JUN,JUNB,MGAT5,MSR1,PCSK6,PLAU,PRIM2,RAF1,SPP1,SYK,TDP2,TGFBR2	1710 (21)	blue	0.973858
GLUD1		enzyme		1.067	0.000638	LPL,MAPK3,SLC2A1,SNAI1	854 (7)	blue	0.980917
GNRH2		other		1.067	0.0411	CDH11,FOS,JUN,RPLP2		N/A	N/A
RECK		other		1.067	0.00189	CCND1,CDKN1A,NOTCH1,SKP2,SPRY2,TP53	1629 (19)	turquoise	0.890973
8-(4-sulfophenyl)theophylline		chemical reagent		1.067	0.0261	MMP2,TGFB1,THBS1,TIMP1		N/A	N/A
Cd2+		chemical toxicant		1.067	0.00311	Abcb1b,CCND1,DDAH1,FOS,HMOX1,Mt1,PTGS2	1466 (20)	N/A	N/A
linalool		chemical - endogenous non-mammalian		1.067	0.00012	ACOX1,ACSL1,ECHS1,HMGCR,IL6,LPL,PCK2,SLC27A4,SQLE,STAT3,UCP2	555 (7)	N/A	N/A
SAV1	0.276	other		1.066	0.000533	BIRC5,CCN2,CCND1,CDKN1A,COL1A1,COL4A1,CXCL2,FN1,IL6,PITX2,SPP1	940 (11)	turquoise	0.80003
S1PR1	1.178	G-protein coupled receptor		1.065	0.000658	BCL2L11,CAMP,CCND1,GATA3,HGF,IL6,JUNB,MAF,PTGS2,VCAM1	895 (18)	turquoise	0.996543
NTN1		growth factor		1.065	0.0348	ACTB,CCL11,Ccl2,CTSB,CXCL2,IL6,PTGS2,TNNI3		brown	0.829358
ALDH2		enzyme		1.058	1.23e-05	ACTA2,ATF5,CCN2,COL1A1,CTH,FN1,Gsta4,MTHFD2,PHGDH,PSAT1,PSPH,SHMT1,SHMT2,SLC1A4,SLC7A11,SLC7A5	903 (15)	turquoise	0.771332
glycochenodeoxycholate		chemical - endogenous mammalian		1.056	0.00019	ADGRF4,ADGRG1,ANKRD1,ANPEP,AREG,BIRC5,CCN1,CD74,CRIM1,CXCL6,EREG,IL34,IL6,IL6R,JAG2,LIPG,LTBP1,MMP11,MUTYH,NT5E,PAPPA,PLXNC1,SEMA6A,SERPINE1,SERPINE2,SLCO5A1,TP63,VEGFB	1600 (21)	N/A	N/A
RALA		enzyme		1.054	0.000907	CDKN1A,FOXO4,MMP2,PLAU,PLAUR,SNAI1,TP53,VEGFC	1131 (17)	cyan	0.970021
Nos		group		1.054	0.000252	ARC,BDNF,EGR1,FOS,GCH1,HMOX1,OLR1,TIMP1,VEGFA	1222 (21)	N/A	N/A
IGF1		growth factor		1.046	7.48e-36	ACACA,ACSS2,ACTA2,ADAMTS2,ADORA2B,AKR1B1,ANPEP,APLF,ATL2,ATP2A1,AXL,BAX,BCL2L11,BDNF,BGN,BIRC5,BRCA1,BTG2,CAMP,CAP2,CASP3,CAVIN2,CCDC80,CCL11,Ccl2,Ccl7,CCN1,CCN2,CCNA2,CCNB1,CCND1,CCNE1,CCNG1,CD44,CD74,CDH6,CDK1,CDK2,CDKN1A,CEBPB,CEBPD,CGNL1,CISH,CLU,CNN1,CNP,COL14A1,COL1A1,COL1A2,COL2A1,COL5A2,COL8A1,CP,CRYAB,CTSD,CXCL6,CYP1B1,DCLK1,DCN,DUSP1,DUSP6,E2F1,EDN1,EFNB2,EGR1,EGR2,EPAS1,ETV6,FABP4,FASN…	1947 (17)	blue	0.7378
cystamine		chemical drug		1.044	0.0306	BDNF,DNAJB2,LTBP1,NR4A2,SPP1,TNFRSF11B		N/A	N/A
VHL E3 ligase		complex		1.044	0.0261	BIRC5,CCND1,INHBB,TGFB1		N/A	N/A
PTPRB		phosphatase		1.044	0.0149	CCN2,EDN1,FOXO1,PDGFB		grey60	0.808112
quisqualic acid		chemical - endogenous non-mammalian		1.044	0.0073	BDNF,EGR1,FOS,JUNB	1337 (18)	N/A	N/A
miR-383-3p (miRNAs w/seed CACAGCA)		mature microRNA		1.043	0.00265	Anp32b,AP1S3,ARHGAP19,ATP5MC3,Atp5me,ATP6V0A1,ATP6V0E2,BAG2,Bhlhe41,CD99L2,CENPW,CLIC4,DCUN1D4,DDA1,DIPK1A,DPYD,EEIG2,ETFBKMT,GABARAPL1,GCSH,GREM2,HAT1,HMGCLL1,HMGN1,HOXC11,Ifitm1,LCTL,LIMK2,MBP,NEMP1,NFE2L1,NSL1,PPA1,PPIF,PTGIR,SEPTIN10,SESN3,SPDL1,TDRKH,TIMM44,Tnfrsf22/Tnfrsf23,TXN2,WIPI1,ZBTB20,ZFP41		N/A	N/A
miR-4709-5p (miRNAs w/seed CAACAGU)		mature microRNA		1.043	0.0093	BTG2,CASP3,CFL2,DDX39A,EMG1,EPB41L4B,GART,GEMIN6,GMNN,HSDL1,IDH1,KIAA2026,MED4,NDFIP1,PENK,QKI,RND3,SMAD1,SPRY1,TFRC,TMEM68,TTN,VGLL2		N/A	N/A
miR-769-5p (miRNAs w/seed GAGACCU)		mature microRNA		1.043	0.00182	ARHGAP10,C1QTNF1,CDK1,CDKN2AIPNL,CENPS/CENPS-CORT,CEP57,CERCAM,EREG,GGCT,KLF12,LRRTM2,MRTO4,PRR9,SANBR,SERTAD4,SET,SLC10A7,SMAD2,SSNA1,TFAM,TFAP4,TRPV6,VGLL3		N/A	N/A
CLOCK	0.63	transcription regulator		1.042	6.34e-09	ACOX1,ACSL4,AHNAK2,AK4,ANGPTL4,ANKRD12,ARHGEF28,AVPR1A,C1QBP,CCN2,CCND1,CEMIP,CLIP1,CLOCK,CYP51A1,DBP,DTX4,DUSP8,ELOVL6,ESYT1,FABP7,FASN,FZD6,GADD45A,GADD45B,GDNF,GNAO1,HACD2,HAS2,HES6,HIPK3,HSPH1,ID1,IGFBP5,ITM2C,JUNB,KCTD1,KIF20A,LIG3,LIX1,LPIN1,LYPD6,MAPK4,MGP,MIIP,MSMO1,NADK2,NFIL3,NTSR2,OXSR1,PA2G4,PCGF5,PDGFRB,PDP2,PIGA,POMGNT1,PPIF,RANGAP1,RGS5,RIOX2,RSL1D1,SCD,SEC23A,SERINC5,SLC20A1,SOS2,…	1272 (18)	turquoise	0.981466
eicosapentaenoic acid		chemical drug		1.039	0.00426	ACADVL,ACAT1,ANGPTL4,BDNF,CAT,CD44,CEBPB,CEBPD,CSF1R,FOS,GDNF,HMOX1,IL6,IMPA2,JUN,LDLR,PPARG,PTGS2,SERPINE1,SLC2A1,SOAT1,TGFB1,TGFB2,TGFB3,TGFBR2,TNFRSF1B,TP53	1098 (18)	N/A	N/A
Hdac		group		1.038	6.04e-10	ADAMTS1,AHR,APAF1,ARC,AREG,BCL6,BDNF,BIRC5,CCND1,CDKN1A,CRABP2,CSF1R,CX3CL1,DLL1,E2F4,EDN1,EDNRA,EGR1,EGR3,EZH2,FBXO32,FOS,GADD45B,GATA3,GDNF,HNRNPAB,IL6,IL6R,IRX3,JUN,JUP,KLF10,KLF6,KLF9,LRP4,MMP14,MYBL2,MYOD1,NPNT,NR4A1,NRP1,OSR1,PGF,ROBO2,SEMA3C,SFRP2,SIM2,SLC8A1,SMARCD3,SPP1,SPRY1,SPRY2,TBX3,TGFBR2,TIMELESS,TP63,TXNIP,WNT4,ZEB2	1733 (22)	N/A	N/A
JUND		transcription regulator		1.037	0.00511	BDNF,C3AR1,Ccl7,CCND1,CLU,COL6A1,HMOX1,IL6,NCF2,NOX4,NR4A1,NTS,PENK,PLAU,PLAUR,RUNX2,SDC1,SERPINB2,SERPINB9,SPP1,TIMP1,TK1,VEGFA	1591 (19)	purple	0.694167
PAX3-FOXO1		fusion gene/product		1.036	4.4e-21	ACTC1,ACTN1,ADRA1D,ADRA2A,AHCY,AKAP12,AKR1B1,ANLN,ARHGDIB,ATP1A1,AURKA,AXL,BANF1,BTG2,BUB1,CADM1,CAP2,CCN1,CCND1,CCNG1,CCT5,CCT8,CD63,CD82,CDC20,CDC25B,CDK1,CDKN1A,CDKN2D,CKM,CLCN5,CNBP,CREB3,DHFR,DUSP1,EDIL3,EMB,EPB41L3,ERBB3,ESYT1,FABP5,FBL,FDFT1,FGFR2,FGFR4,FLNA,FLNC,FOXO1,FOXO4,GAREM1,GPRC5A,HEY1,Hmga2,HMOX1,IER3,Ifitm1,IGFBP2,IGFBP5,IL4R,IL6ST,IMPA2,INPP1,IRS1,KLF5,LIMS1,LMOD3,Ly6a (includes…	1517 (20)	N/A	N/A
PTPN11		phosphatase		1.034	6.59e-06	ABCA3,ACSL4,ATP2A2,BAX,Ccl2,CCND1,CCNG1,CDKN1A,CDKN2C,CDKN2D,CSF1R,CXCL2,EGR1,FASN,FCGR3A/FCGR3B,FOS,HP,IFI16,IL6,JUN,LYN,MAP3K5,MET,MMP19,MXD3,MXD4,NCF2,NF1,NFATC1,PDGFRB,PLAUR,SOCS3,Tcf7,TDP2,TNFRSF1B,TP53,TP63,ZMAT3	1474 (21)	midnightblue	0.733463
tyrphostin AG490		chemical drug		1.032	0.000264	ACAT1,ACTA2,BAX,BIRC5,CASP3,Ccl2,CCN2,CDKN1A,CXCL2,DUOX2,EDN1,ENPP2,FGF2,FOS,FTO,IL13RA2,IL6,IRF1,JAK2,LYN,PCNA,PTGS2,PTTG1,PTX3,S100A10,SOCS3,SPP1,STAT3,TAGLN,TIMP1,VEGFA	771 (12)	N/A	N/A
LMNA		other		1.031	9.91e-16	ACOX1,ACTA2,ACTC1,ADAMTS12,AHDC1,ALPL,ASPN,BAMBI,CAAP1,CAMK1D,CAMK2A,CCN2,CCP110,CDH15,COG3,COL11A1,COL12A1,COL1A1,COL8A1,CSTF2,DCN,DUSP4,E2F1,EDN1,ELK1,EPAS1,EPB41L3,FABP4,FAM13C,FN1,GATA4,GATA6,GLIS3,GULP1,HEATR5A,HMGA1,Hmga2,Hrc,HTRA3,ID3,IFIH1,IRF1,Irgm1,JUN,KLF5,KLF7,LMNB1,LPAR4,LPL,LRP4,MAFF,MAP3K8,Mapre2,MCAM,MMP14,MMP15,MXD4,MYBBP1A,MYF5,MYH7,MYL4,MYOD1,MYOG,NAMPT,NEFH,Nes,NPC1,NPR2,PCDH7…	1656 (18)	red	0.961056
mir-150		microRNA		1.031	0.0446	ACTA2,COL4A4,CXCL2,DKC1,EDN1,FZD4,MMP14,MYB,NCAM1,NOTCH3,PDAP1,SLC2A1		N/A	N/A
miR-17-2-3p (and other miRNAs w/seed CUGCACU)		mature microRNA		1.029	0.0303	AFF3,AP1S3,BTBD3,CEP72,CHMP2B,CXCL2,EXT1,Gm10471 (includes others),HDDC2,ISOC1,KBTBD12,KLHL40,LIN54,MKI67,NID1,NKAIN2,ORMDL1,PTTG1,RDH11,RNF122,RPS15A,SLC38A2,TECRL,UBE4A,WDR1,ZIK1		N/A	N/A
KT5823		chemical - kinase inhibitor		1.028	0.00844	ACTA2,AQP5,CNN1,EDN1,FOS,PLAUR,S100A10,SLC2A1	872 (17)	N/A	N/A
PLAUR	0.594	transmembrane receptor		1.026	0.000173	ACTA2,Ccl2,CCND1,CTSB,E2F1,EIF2AK3,H2AX,ITGA6,ITGB1,JUN,JUNB,MMP2,PLAU,PLAUR,PRKDC,SNAI1,XRCC5,XRCC6	1119 (17)	turquoise	0.895191
STAT1/3/5 dimer		complex		1.026	0.000173	CEBPD,CISH,EPAS1,FOS,IL6ST,IRF1,JUNB,PLAU,SOCS2,SOCS3,TIMP1,TIMP3		N/A	N/A
FOS	1.448	transcription regulator		1.025	1.55e-32	ACACA,ACOX1,ACTG1,ADAM12,AFF4,ALDH1A3,ANK3,APLN,ARPC5,ASAP1,ATP2C1,B4GALT1,BCAR3,BCL2L11,BDNF,BRCA1,BRCA2,C3AR1,CA2,CADM1,CAMP,CASP3,CASZ1,CAT,Ccl7,CCN2,CCNA2,CCND1,CCNE1,CCNG1,CD44,CDH11,CELF2,CLIP1,CLU,COBLL1,COL18A1,COL1A1,COL6A1,COL8A2,CRABP2,CTH,CTNND1,CTSB,CTSV,CYP2J2,DAP,DAPK2,DIO2,DNMT1,E2F7,EDN1,EGR1,EGR2,ELOVL6,EMB,ENAH,EPAS1,EPHX2,EPS8,ERCC1,EREG,EZR,FABP4,FASN,FBLIM1,FGF2,FN1,FOS,FOXC…	1241 (16)	turquoise	0.987954
SMARCA5	-0.286	transcription regulator		1.025	3.24e-05	AEN,Ahcyl,AHR,ALPK1,ARMCX1,ASS1,ATP2B4,BAX,BCL6,CD44,CD53,CDKN1A,CRIP1,DYRK3,ENC1,EPHB2,ETS2,GFRA1,IFITM2,IGFBP4,KBTBD11,KLF7,LFNG,Ly6a (includes others),LYN,MYL10,NOTCH1,OSGIN1,PHLDA1,PLCG2,PLK2,PLXND1,RNF19B,RPS27L,SAC3D1,SERPINB1,TIFA,TUBB3,ZMAT3	1192 (12)	blue	0.996899
tetrachlorodibenzodioxin		chemical toxicant		1.024	8.13e-22	ABHD5,ACOT2,ACOX1,ACSL3,ACTA2,ACTN1,AHR,AHRR,AKR1B1,ALCAM,ALDH1A3,ALDH3A1,ALOX5,ANGPT1,APAF1,APH1B,ARL6IP1,ASNS,ATG9B,ATOH8,AVEN,B4GALT1,BACH2,BAX,BDNF,BLNK,BMPR2,C11orf24,CAP2,CBR3,CCK,CCN1,CCN2,CCNA2,CCND1,CCNE1,CCNE2,CCT5,CDC25B,CDCA5,CDK2,CDKN1A,CDKN2D,CEBPB,COL18A1,COL6A1,CRLF3,CRYAB,CTSD,CTSV,CYP1A1,CYP1B1,DACT2,DHFR,DNMT1,DUSP6,E2F1,E2F8,ECHS1,EDN1,ELK1,ENC1,ENHO,ENPEP,ERBB3,EREG,ETS2,F5,F…	1724 (16)	N/A	N/A
GPER1	0.852	G-protein coupled receptor		1.024	2.6e-07	ACTA2,AREG,BAX,CCN1,CCN2,CCND1,CDKN1A,CEBPD,DUSP1,DUSP4,DUSP5,EDN1,EGR1,EREG,FASN,FOS,JUN,NFKBIA,NOP58,NOTCH1,NR4A2,PTGER4,SFRP2,SLC2A1,TAGLN,TNFAIP3,TUFT1,ZFP36	1898 (20)	turquoise	0.957076
genistein		chemical drug		1.023	1.95e-06	ABCB9,ACP2,ADK,ALOX5,ANGPTL4,AP1B1,ARSA,ATP5PO,ATP6V0A1,ATP6V0D1,ATP6V1G1,BAX,BDKRB1,BDNF,BIRC5,BMP2K,C16orf54,CASP3,CAT,Ccl2,CCN2,CCNB1,CCNB2,CCND1,CD44,CD74,CDC25C,CDK1,CDKN1A,CHEK2,CHST12,CLU,COL1A1,CTSB,CTSD,CTSV,CX3CL1,CXCL2,CXCL6,CYP1A1,DNMT1,DNPH1,DUSP1,EREG,EVI2A,EXT1,FOS,FXYD5,GABARAP,GADD45A,GBA1,GDNF,GFPT1,HEXD,HMGCR,HMOX1,HS3ST3A1,ID1,ID2,IFIT2,IL6,JUN,JUNB,KLHL41,KRT14,LDLR,LIPA,LPL,…	1106 (16)	N/A	N/A
artemisinin		chemical drug		1.022	0.0411	CCND1,CDK2,CDKN1A,E2F1		N/A	N/A
miR-26b-3p (and other miRNAs w/seed CUGUUCU)		mature microRNA		1.021	0.0342	ARL4C,ATP5PO,BAG2,BLZF1,C1GALT1,CAV2,CCDC18,CD74,CDR2,CENPO,CEP135,CLU,CREB3L1,CXCL2,DUT,EMB,FHIP2A,FHL2,HAUS6,HELLS,IL3RA,LOX,MGAM,MGP,NDE1,NTSR2,PFDN1,PHLDB2,PRRX1,PXMP2,RASL11B,RCC1,RELL1,RFC5,RGCC,SACM1L,SEL1L3,SKA3,SLA,SLIT2,SNAI2,STYK1,TECRL,TMEM64,TOR2A,TRPV6,TTC7B		N/A	N/A
TRAP1	-0.158	enzyme		1.02	0.00725	ARHGAP10,BRIP1,C1QBP,CD44,CHML,CLDN12,E2F1,GNG2,GPT2,HSPB2,HSPD1,HSPE1,ITGB1,LSS,MRPL18,MTHFD2,NCAM1,PECR,PPP2R2B,PTGS2,SLC2A1,SYK,TIMM13,TXN2,VEGFA	1142 (10)	blue	0.957113
ROR1		kinase		1.019	4.03e-09	AMOTL2,AURKB,AXL,BANF1,CCN1,CCN2,CDKN2C,FSTL1,GAS6,KRT19,LHFPL6,MAP1B,MAP2,MDFIC,NDRG1,RPL27,SERPINE1,SGK1,SNAI1,SNAI2,STMN1,THBS1,TJP1,TNNT2,TOP2A	1147 (19)	black	0.73395
FGF18		growth factor		1.016	0.022	BAMBI,NOG,RUNX2,SNAI1,TGFBR2,TIMP1		N/A	N/A
GREM1		other		1.016	0.00503	AXIN2,CDKN1A,COL1A1,GDNF,RET,RUNX2,WNT11	1314 (17)	darkgrey	0.702565
EZR	-0.303	other		1.014	0.0344	BAX,BIRC5,EIF4EBP1,HNRNPA2B1,IGFBP2,IL6,MMP14,MMP2,PTGS2,SMOC2		blue	0.967231
CD274		transmembrane receptor		1.013	0.00163	ACTA2,AOC3,ATG9B,AXIN2,BRCA1,CCN2,CCND1,CDKN1A,CHKA,COL1A1,CXCL2,CYLD,FGF2,FN1,IL15,IL6,LEF1,MMP14,PCNA,PTGS2,RHEBL1,SNAI1,STAT3,STING1,TGFB1,TGFB2,THBS2,VCAM1,VEGFA,WNT9A	1371 (17)	blue	0.894268
VEGFA	0.486	growth factor		1.009	1.32e-15	ABHD5,ACSL1,ACTA2,ADAM15,ADAMTS1,AK4,ANGPT1,ANPEP,ATP5MC3,ATP5PO,BAX,BCAT2,BIRC5,CASP3,CAV1,Ccl2,Ccl9,CCN1,CCN2,CCND1,CCNE1,CD34,CDC25C,CDC6,CDKN1A,CLIC4,COL1A1,CTSB,CTSV,CXCL2,CXCL6,DBT,DLL1,DUSP4,DUSP5,E2F1,E2F2,EDN1,EFNB2,EGR1,EPHB4,ETS2,ETV4,FABP4,FGF2,FGFR1,FN1,FOS,GART,HAVCR2,HBEGF,HEY1,HMOX1,ID1,ID3,IGFBP4,IGFBP5,IL6,ITGA1,ITGB1,ITGB3,JUNB,ME2,MKI67,MMP15,NFATC1,NME1,NOTCH1,NR4A1,NR4A2,NRP…	981 (15)	turquoise	0.958491
HDL		complex		1.007	0.022	Ccl2,CX3CL1,CYC1,EGLN1,EGLN3,IL6,INSIG1,ITGB1,ITGB3,KLF2,LDLR,PTGIS,PTGS2,SELP,VCAM1		N/A	N/A
ITK		kinase		1.007	0.0298	AHR,ARL4D,BAX,CD44,CRIM1,DENND4A,EHD4,FOS,GATA3,IL18RAP,ITGA1,KLRB1,Ly6a (includes others),LYN,MAF,SLC2A1,SPRY2,SRGAP3,STYK1,SULF2,TP53		N/A	N/A
SMAD		complex		1.005	5.41e-05	ANGPTL4,CCN2,CDKN1A,COL1A1,COL1A2,EGLN1,ID1,ID2,ID3,ID4,SERPINE1,SMAD7,VEGFA	1341 (14)	N/A	N/A
PBRM1		other		1.005	2.26e-09	CCNB1,CCNB2,CDK1,CDKN1A,CENPE,CENPF,CRABP2,CXCL2,GCH1,IGFBP4,IL6,JAG1,JUN,LAMB3,LAMC2,NCEH1,PDLIM4,PLK1,S100A13,SOX9,TMEM132A,TNFAIP3,TNFRSF9,VEGFA	575 (7)	brown	0.864085
benzyl isothiocyanate		chemical - endogenous non-mammalian		1.004	0.00173	BAX,BCL2L11,BIRC5,CCNB1,CCND1,CDC25C,CDK1,FOS,MET,MMP2,PTGS2,RHOB,SERPINE1,STAT3,VCAM1,ZBTB4	1646 (21)	N/A	N/A
Ccl2	-2.604	cytokine		-0.488	0.00366	CCL11,Ccl2,Ccl7,Ccl9,CTSB,CTSV,CXCL2,FABP4,HGF,IL6,ITGB3,KLF4,LPL,PPARG,SDC4,SPP1,TBX3,VCAM1	1431 (14)	blue	0.975978
HOXA4		transcription regulator		1.002	1.41e-05	ACTA2,ANKRD1,BIRC5,CCN1,CCN2,CCND1,CCNE1,ITGB1,TAGLN,TGFB2	1045 (16)	blue	0.871464
anisomycin		chemical - endogenous non-mammalian		1.002	2.71e-08	AHR,AQP1,CCND1,CDKN1A,CYP1A1,DUSP1,DUSP8,EGR1,FOS,HMGA1,IL6,IRF1,IRS1,JUN,JUNB,LDLR,MYB,NR4A1,PLAU,PLAUR,POSTN,PTTG1,SDC1,SERPINE1,SKI,SKIL,SPP1,VEGFA,WWP2	807 (17)	N/A	N/A
NQO1-DT		other		1	0.0073	ALDH3A1,HMGCS1,IDI1,TP53INP2		N/A	N/A
dopamine receptor		group		1	0.00727	DLG4,FOS,NR4A1,NR4A2,NR4A3	1412 (16)	N/A	N/A
GCS-100		chemical drug		1	0.0261	CCNE2,CDK6,CDKN1A,LGALS3		N/A	N/A
xanthine derivative CB002 analog 4		chemical reagent		1	0.0314	CKS1B,ERCC6L,GADD45A,JAG1,MAPK3,MAX,PNKD,SERPINE1,SPATA18		N/A	N/A
tacedinaline		chemical drug		1	0.0073	ADCY6,ARC,FOS,NPAS4	1277 (13)	N/A	N/A
MYPN		other		1	0.0149	ANKRD1,CASQ2,MYH6,SORBS2		brown	0.79972
CCDC3		other		1	0.0149	ACACA,FASN,SOX9,THBD		darkgreen	0.55106
ANKS6		other		1	0.0261	Ccl2,FN1,IL6,ITGB6		midnightblue	0.863381
HCAR1		G-protein coupled receptor		1	0.00232	COL1A1,EDN1,HK2,IL6,NEDD9,PDGFRB,SEMA5A,SLC16A1,SNAI1,TGFB2	494 (7)	N/A	N/A
USP28		peptidase		-0.467	0.000492	AXIN2,BIRC5,CASP3,CCND1,CDKN1A,GATA4,SNAI1,TP53	1687 (20)	brown	0.796513
FNDC5	-1.137	other		1	0.00156	ALPL,BDNF,COL1A1,FABP4,FNDC5,RUNX2,SP7,SPP1	1261 (14)	blue	0.915998
YTHDF1		other		1	0.0396	ACTA2,CCL11,Ccl2,Ccl7,CDC25B,CX3CL1,CXCL2,E2F8,FN1,GZMH,IL6,LAMP2,SORT1,TGFBR2		turquoise	0.808161
MAP3K21		kinase		1	0.0261	CXCL6,IL6,SNAI1,TNFSF15		N/A	N/A
GRK3		kinase		1	0.0149	BIRC5,CCN1,CCN2,SOX9		N/A	N/A
miR-562 (miRNAs w/seed AAGUAGC)		mature microRNA		1	0.0398	ARPC5,ATP2A2,AURKA,BMP2K,CIAO2A,DIPK2A,GPN3,KCNMB4,KNSTRN,MAX,NEMP2,PMS2,SNX5,TFRC,TTLL7,ZBTB43		N/A	N/A
miR-1190 (miRNAs w/seed CAGCUGA)		mature microRNA		1	0.0138	AMD1,BIRC5,CDCA8,CTHRC1,FYCO1,GCC1,MPST,NOX4,OXSR1,PBDC1,PPIH,PRMT1,RDH11,RNF24,RPA2,SLC30A4,SRRT,TDP2,TMEM170B,TMEM37,TTYH2		N/A	N/A
TSC22D1	1.169	transcription regulator		1	0.0149	FN1,IL6,SERPINE1,TP53		turquoise	0.964085
PEBP4		other		1	0.0261	CDKN1A,NFKBIA,PTGS2,TP53		N/A	N/A
RASSF10		other		1	0.0261	CASP3,CDK1,JUN,PCNA		N/A	N/A
miR-7653-3p (miRNAs w/seed CCCUACU)		mature microRNA		1	0.00344	ADARB1,AK4,ALX3,CCND1,CINP,CKS2,ETV4,FAAP24,FAM133B,FIBCD1,Glt28d2,GRWD1,HERC6,MAP1LC3B,NFE2L1,OAF,RAD18,RHEBL1,Sct,SLC25A30,SLC49A3,SULF1,WDR13,ZNF346,ZNF609		N/A	N/A
miR-6944-5p (miRNAs w/seed UGAGAGC)		mature microRNA		1	0.0103	ABHD4,CAMK2A,CCDC102A,CDKN2AIPNL,FBXO48,INPP5E,KLRB1,MYCL,NOP58,PFDN1,POLR3D,PPA1,Prl2c2 (includes others),PTGIR,PTK7,RBM11,RDH5,SDHD,STOML2,TMEM87B,Tnfrsf22/Tnfrsf23		N/A	N/A
chelidonine		chemical - endogenous non-mammalian		1	0.000638	DUSP4,ETV4,PHLDA1,SPRY2	1321 (11)	N/A	N/A
ralimetinib		chemical drug		1	0.0411	CXCL6,IL13RA2,KLF4,SPP1		N/A	N/A
SERPIND1		other		1	0.0073	Ccl2,EGR1,IL6,KLF5	1367 (18)	blue	0.924662
DVL2		other		1	0.0149	AXIN2,LEF1,PITX2,PLXNA2		red	0.853533
miR-935 (miRNAs w/seed CCAGUUA)		mature microRNA		1	0.0348	ABHD17C,ADD3,BAG4,CD200R1L,CTH,MAL2,MYO5A,NAA50,NUDT4,PAIP2B,PRAF2,SEMA3A,SRGAP1,SRGAP2,TDP2,Tnfsf9		N/A	N/A
pemafibrate		chemical drug		1	0.0411	ACOX1,HMOX1,JUN,VEGFA		N/A	N/A
GABA receptor		complex		1	0.0073	BDNF,NR4A1,NR4A2,NR4A3	487 (7)	N/A	N/A
phxa 85		chemical reagent		1	0.0411	MMP11,MMP15,TIMP2,TIMP3		N/A	N/A
pergolide		chemical drug		1	0.00278	BAX,CASP3,SLC29A2,TP53	399 (6)	N/A	N/A
N-retinylidene-N-retinylethanolamine		chemical - endogenous mammalian		1	0.000528	CASP3,DRAM1,EIF2AK3,NPC1,VEGFA		N/A	N/A
KH1060		chemical reagent		1	0.0073	IGFBP5,PRKCA,PRKCD,VDR	638 (7)	N/A	N/A
METRNL		other		1	0.0411	ACOX1,ACSL1,Ccl2,CXCL2,DIO2,IL6		red	0.797202
miR-490-5p (miRNAs w/seed CAUGGAU)		mature microRNA		1	0.00791	ACTB,AP1S3,ARL10,ARL4D,BDNF,CA10,CASP3,CD53,CENPO,CEP57,CMBL,CYS1,DNAJB14,EIF5A,F8A1 (includes others),FOS,GCH1,ITGB3,KLRB1,MOB3A,MYBBP1A,NCAPG2,PKIA,PLPBP,PRKAG3,RGS4,RILP,RMI2,RRAGD,SEMA3A,SEMA5A,TFRC,TMEM123,TSR2,UBTD2,ZDHHC16		N/A	N/A
reserpine		chemical drug		1	0.0306	ADRA2A,ADRB2,EGR1,FOS,GNAO1,NTS		N/A	N/A
BSG		transporter		0.999	0.00163	ALDOB,BCL2L11,CCND1,CIP2A,CXCL6,EIF2AK3,EPAS1,MMP2,PLAU,PLAUR,PLK1,SELP,SERPINE1,SLC16A1,TGFB1,TJP1,VEGFA	1416 (18)	green	0.748596
NOTCH4		transcription regulator		0.998	0.00592	ACTA2,ANGPT1,CNN1,EFNB2,HEY1,IL6,IRF1,NOTCH1,PRAG1,RGS5,SERPINE1,TAGLN	920 (14)	turquoise	0.830026
NR1H3		ligand-dependent nuclear receptor		0.998	2.14e-17	ACACA,ACOX1,ACSL3,ACTA2,ADRB2,ANLN,ARL4C,ASPN,AURKA,AURKB,BDNF,BIRC5,BUB1B,CAT,Ccl2,Ccl7,CCNA2,CCNB1,CCNB2,CCNE2,CDC25B,CDCA3,CDK1,CDKN1A,CENPA,CENPF,CHEK2,CKS1B,CLSPN,CX3CL1,CXCL2,CYTH1,DHRS9,DIO2,E2F7,ENPP4,FAM3C,FASN,FDFT1,FDPS,FGL2,FOXM1,G0S2,GAS6,GPX3,Gsta4,HELLS,HMGCR,IFIT2,IL12RB1,IL6,ITGB3,KIF20A,KIF23,KIF2C,KIF3C,KIF4A,KNL1,KNTC1,LDLR,LPL,MELK,MERTK,MKI67,Mt1,Mt2,MYLIP,NFKBIA,NUSAP1,PLAU…	1721 (23)	turquoise	0.937697
4-methylene-2-octyl-5-oxotetrahydrofuran-3-carboxylic acid		chemical reagent		0.994	0.0301	Ccl2,FOS,HMOX1,IL6,NQO1		N/A	N/A
STAT3	0.588	transcription regulator		0.993	6.3e-19	ACTA2,AHR,ALDH1A1,ALDH1A3,ALPL,AMPD3,ANGPTL2,ANGPTL4,APLN,AQP5,AREG,ATP10A,ATP6AP2,BACH2,BCAR3,BCL2L11,BCL6,BCL9L,BIRC5,BMF,BMPR2,BOC,CASP3,CAT,CCL11,Ccl2,CCN2,CCNB1,CCND1,CCNE1,CD163,CD44,CD74,CDH11,CDK1,CDKN1A,CDKN2D,CDYL,CEBPB,CEBPD,COL1A1,COL1A2,COL24A1,COL5A1,CP,Crip2,CTSB,CX3CL1,CXCL2,CXCL6,CXCR6,CYP1B1,DLL1,DNMT1,DNMT3A,DTX3,DUSP1,DUSP5,E2F7,ECT2,EDN1,EED,EEIG1,EGR1,EGR2,EGR3,EME1,ENO2,ENP…	1536 (16)	turquoise	0.991047
HNRNPA2B1	-0.325	other		0.99	2.71e-07	ADGRG2,ADORA2B,ANXA7,ARSJ,CADM1,CEMIP,CP,CRIP1,CTSV,DCLK1,DDR1,DSE,ELOVL7,ERBB3,FN1,GJC1,GSN,HNRNPA2B1,IDS,IGFBP2,IL6,INHBB,ITPRID2,JUP,LPAR1,MMD,MSRB3,NPR3,NR2F1,NTS,PAPPA,PDGFC,PEG10,PIK3CB,PLOD2,RYR1,SETBP1,SNAI1,SNAI2,STOM,SVEP1,SYT1,TGFB2,TLE1,TNS3,UBASH3B,UTRN,WNT4,ZC3HAV1	1079 (7)	blue	0.911013
TXNIP	-0.327	other		0.988	0.00201	Acot1,BCL6,CCNA2,CCND1,CDKN1A,COL1A2,FASN,G0S2,IDH1,IL3RA,IL6,LPL,NOX4,PCNA,PDP1,PTGS2,STARD4,TJP1,TXNIP,VEGFA	1426 (20)	blue	0.799141
SLC7A11-AS1		other		0.988	0.0261	CCND1,JUN,MAP3K5,SLC7A11		N/A	N/A
minocycline		chemical drug		0.986	0.0103	ALOX5,BAX,BDNF,CASP3,Ccl2,CD163,FOS,GATA3,IL6,IL6R,IL6ST,ITGB1,MBP,MMP2,NANOS1,PDGFB,PTGS2,SLC16A1,TNFRSF1B,TP53,VCAM1		N/A	N/A
TEAD4	-0.514	transcription regulator		0.984	7.12e-14	ACTA2,AMOTL2,ARID5B,CAV2,CCK,CCN1,CCN2,CCND1,CCNE2,CD34,CDK6,CDKN1A,CKM,COL5A2,EDN1,EDNRA,FABP4,FGFR1,FGFR2,FIBIN,GATA3,IGFBP5,IL13RA2,IRF6,JUN,JUNB,LATS2,LOXL1,MMP2,MYH4,MYH7,NFKBIA,NOTCH3,NUAK1,PDGFRL,PLK2,POSTN,PPARG,RAD51,RANBP1,RB1,SH3BP4,SMAD1,SNAI1,SULF1,TAGLN,TEAD4,TFAP4,THBS1,TLE1,TNNC1,TNNT2,TP63,VEGFA	1646 (22)	blue	0.969111
SP3		transcription regulator		0.984	2.02e-12	ACSL1,ACTA2,ADD3,AEBP1,AFAP1L1,AHRR,AKAP12,APBA1,ASNS,BIRC5,BMF,Ccl2,CCND1,CDC25B,CDK5R1,CDKN1A,CDKN2C,COL1A1,COL1A2,COL2A1,CYP51A1,DHFR,DLX3,DNM1,DNMT3A,DUSP1,E2F1,EGR1,EREG,FDX1,FOS,GLTP,GPER1,HAS2,HDAC4,HEY1,HGF,JAM2,JUN,KLF4,KRT16,LDLR,LORICRIN,LPL,MET,MMP2,MSH6,MYH7,NCF2,NOTCH1,NPTXR,PCYT1A,PLAU,PLAUR,PRKCD,PRKG1,PTGS1,PTGS2,PTTG1,RAB11FIP1,RBL1,RRAS,SERPINE1,SGK1,SLC19A1,SLC4A7,SPARC,SRC,ST…	1790 (23)	darkred	0.802239
cyclophosphamide		chemical drug		0.984	0.0204	BAX,CAPN6,CAT,CCNG1,CD163,CD44,CD74,CDKN1A,CLU,CP,CXCL2,CXCL6,EPB41L3,FOS,GADD45A,IER3,IL6,JAK1,LAMC2,LGALS3,Ly6a (includes others),PCNA,PTGS2,RAD51,RPS27L,SOX9,SPP1,TGIF1,THBS1,TIMP1,UGCG,UPP1,VEGFA,ZFP36L2		N/A	N/A
E. coli serotype 0127B8 lipopolysaccharide		chemical - endogenous non-mammalian		0.982	6.98e-10	Acot1,ADGRA1,ADGRG2,ADRA2A,AIF1L,AQP1,BDNF,BRIP1,CAV1,Ccl2,Ccl7,CCN2,CHST11,CXCL2,DIO2,DNAJC3,EDEM1,EDNRA,EGR2,FGF2,FZD1,GDNF,GLUL,GMPR,GNA14,GNAO1,GNB4,GNG2,GPER1,HAS2,HMOX1,IL15,IL6,IRF1,IRF5,ITPK1,JAK2,KLF2,LAMB2,LAMC2,LGALS3,LOX,LPAR4,MAP3K8,NFKBIA,NOTCH3,PANX1,PCK2,PDGFB,PTGS2,PTX3,SEMA7A,SLC4A2,SLC7A11,SLC7A5,SOCS3,STAT3,SYNM,TGFBR2,TGFBR3,TLR2,TNFRSF11B,VEGFA	1455 (14)	N/A	N/A
CDK5		kinase		0.979	0.003	AXL,BDNF,CASP3,CDKN1A,CHAF1A,CHAF1B,CNTNAP4,CXCL2,EME1,HDAC9,JUN,LPL,MAP2,MBP,PTPN22,TNFAIP3,TOP2A,TTN,UHRF1,XBP1	1404 (21)	turquoise	0.574859
ACVR1	0.718	kinase		0.978	0.00173	ALPL,CDKN1A,CSRP2,DCN,EDIL3,Fndc1,FSTL1,GDNF,ID1,ID2,LEF1,NOG,PROS1,PTX3,SRPX2,VCAM1	1221 (19)	turquoise	0.99837
1-palmitoyl-2-(5-oxovaleroyl)-sn-glycero-3-phosphorylcholine		chemical reagent		0.978	0.0166	ACTA2,COL8A1,IL6,MYH6,PMEPA1,PTGS2,SNAI1,TGFB1,TGFBR2,VCAM1,VEGFA		N/A	N/A
SOX9	1.919	transcription regulator		0.976	1.34e-10	ADAMTS1,ADAMTS14,ADGRA3,ALDH1A1,BEST1,CCN2,CD44,CDKN1A,COL10A1,COL1A1,COL2A1,COL5A1,CREB3L2,CYP26B1,DHCR24,DLX3,DUSP6,ECM1,FN1,FOS,FOXC1,FZD7,HEY1,HIVEP3,IL6,INHBB,KAT2B,KLF4,KRT15,LRP6,MAPK3,MMP15,MSRB3,NFATC1,PHEX,POSTN,PPARG,PRKCA,RUNX2,SNAI2,SOX8,SOX9,SP7,SULF2,TBX1,TEAD4,TGFB1,THBS2,TIMP2,VEGFA,WNT11,WWP1,WWP2	1648 (26)	turquoise	0.972775
ALK		kinase		0.975	0.0133	CD44,CELF5,DLX1,DTNA,EGR2,EGR3,ENO2,FOS,GNB4,ID4,NID1,NPAS4,PITX2,SERPINE1,SNAI1,SNAI2,STMN4,TBX1,WIPF1		greenyellow	0.566586
calcium chloride		chemical drug		0.973	0.00311	ANKH,ENPP1,ID3,MMP2,NR4A1,SPP1,TNFRSF11B	1260 (24)	N/A	N/A
miR-6828-3p (miRNAs w/seed UCUGCUC)		mature microRNA		0.973	0.0217	AHNAK2,ARL10,CBL,CD163,CDC25C,CDK14,CLIC4,DONSON,ERC1,EXT1,GDPD5,GPATCH4,HSPA9,ID4,ING5,LBH,LSM1,MAB21L3,MIS12,MRPL9,MTHFD2,NEU3,OSTC,PFKP,PXMP2,RMND5A,RPS15A,S100A10,S100A13,SAT2,SET,SLC36A4,SRSF4,TFRC,TINF2,UBE2E3,WIPI1,ZNF821		N/A	N/A
zinc		chemical drug		0.973	5.22e-07	AKR1B10,ASPG,BAX,BDNF,CA2,CAT,CCK,CCNB1,CCND1,CNN1,COL1A1,HMOX1,IDI1,IL6,KPNA2,KRT16,LIPA,MAFG,MGP,Mt1,NFKBIA,NPM1,PDE4A,PDE4B,PTGS2,RB1,SCD,SERPINB2,SLC30A7,TFRC,TGM2,TP53	1390 (15)	N/A	N/A
USP9X		peptidase		-0.394	0.00254	Ccl2,DDX20,GEMIN2,GPSM1,IL6,ITCH,LATS2,STIL	803 (12)	turquoise	0.78271
tributyrin		chemical drug		0.97	1.76e-07	ADRB2,AKAP12,CASP3,CCN1,CCN2,CDKN1A,CXCL6,DUSP1,EDN1,HBEGF,HDAC4,HNRNPD,ID2,ID3,IL6,INHBA,MYBL1,MYL12A,NDRG1,OLR1,PDLIM5,PTGS2,RGS4,SERPINB2,STYK1,TNFAIP3,TUFT1,UGCG	1668 (25)	N/A	N/A
NKX3-2		transcription regulator		0.97	0.0016	COL2A1,FGFR3,POSTN,RUNX2,SOX9		N/A	N/A
CRY1	0.359	enzyme		0.97	0.0152	BMAL1,CRY1,DBP,FOS,IL6,SGK1		turquoise	0.807072
EEF2K		kinase		0.97	0.000336	CDKN1A,DCN,HMOX1,KLF5,MAP1B,NQO1		pink	0.876565
USP18		peptidase		-0.393	0.0398	BCL2L11,Ccl2,CCND1,IFIH1,IFITM3,IL15,IL18RAP,IL6,IRF1,NFATC1,PLK2,RIGI,ROBO1,SGK1,SOCS3		brown	0.654531
PRKCB		kinase		0.967	3.11e-05	BAX,CCL11,CCND1,CDKN1A,COL1A2,EGR1,FASN,FGF2,FN1,FOS,FOXO1,FOXO3,IL6,INS,IRS2,JUN,MMP2,MYH7,MYL11,PFKFB3,PRKCD,PTGS2,SERPINE1,TGFB1,TGFBR2	1266 (21)	N/A	N/A
LCN2		transporter		0.965	0.000131	ACTA2,ACTN1,ANLN,ATF5,BAX,Ccl2,Ccl7,CKAP2,COL1A1,CXCL2,CXCL6,FASN,FBXO32,FN1,HMOX1,IL15,IL6,IVNS1ABP,KIF11,KIF23,LDLR,MMP2,NDE1,RARA,RUNX2,SCD,SPP1,STRA6,TGFB1,TNFRSF11B	1452 (16)	N/A	N/A
TNKS/TNKS2		group		0.964	0.00278	AMOT,ANKRD1,CCN1,CCN2	574 (9)	N/A	N/A
ciprofibrate		chemical drug		0.964	0.0153	Abcb1b,ABCB4,ABCD3,ACADL,ACOT2,ACOX1,ADAMTS1,AIG1,ATOSA,CAT,CD63,CHKA,COL4A2,CTSV,ETS2,FABP4,IGFBP2,IMPACT,LGALS3BP,LPCAT3,LPL,MGLL,MYB,NFKBIA,NPC1,NPC2,PHLDA1,PLSCR1,PPARG,PXMP2,SCD,SLC16A1,TRPV2,VEGFD		N/A	N/A
FURIN	0.249	peptidase		-0.321	8.38e-06	ADAMTS3,BCL6,BDNF,DLL1,EGLN1,FOXO1,IL4R,JAG1,JAG2,MYO5A,NOTCH1,NOTCH3,PCNA,PTGFR,PTGS2,SMAD2,SMAD7,TGFB1,TGFBR2,VEGFA	1619 (20)	turquoise	0.964648
HOXA13	0.95	transcription regulator		0.963	0.00207	ACLY,ALDH1A1,AXIN2,DLL1,EMP1,EPHA7,HOXA13,IL6,JAG1,LEF1,NOG,PTGS2,SOX9,SP8,TBX3,VILL,WNT4		turquoise	0.961425
Integrin		complex		0.963	0.00254	AHR,CCND1,FOS,JUN,MMP14,SOCS3,TGFB2,VEGFA	1278 (18)	N/A	N/A
miR-4480 (miRNAs w/seed GCCAAGU)		mature microRNA		0.962	0.00649	ARHGEF5,BIRC5,CBX3,CCDC14,CHP1,CKS1B,CRY1,EDNRA,FBXL13,FKBP3,FOXJ3,FUT10,FZD4,GINS1,HNRNPAB,IRF1,KYAT3,LRRC73,MB21D2,MTFP1,MYLIP,PAPOLG,PDGFC,RCHY1,SYNC,TFDP1,WNT11		N/A	N/A
5-O-mycolyl-beta-araf-(1->2)-5-O-mycolyl-alpha-araf-(1->1')-glycerol		chemical - endogenous non-mammalian		0.962	0.000205	ACSL1,ADAMTS5,ADORA2A,CD44,CXCL2,DUSP1,EGR2,FABP4,HBEGF,IER3,IFIT2,IL18RAP,LRP12,MGLL,NAMPT,NR4A3,NT5E,PDE4B,PTGS2,RND3,SDC4,SERPINB2,SERPINE2,SLC7A11,SOCS3,TNFAIP3,VCAM1	930 (9)	N/A	N/A
FLT1		kinase		0.961	0.00102	AHCY,APLNR,BIRC5,Ccl2,CDKN1A,CLIC4,COL2A1,DHCR24,EIF5A,EPAS1,FLNA,FOS,G3BP1,GSK3A,HMOX1,LIMS1,MAX,NOTCH1,NRP1,SLC7A2,SNAP23,SOX9,TGFBR2,THBS1,VPS4A	1481 (19)	turquoise	0.962356
L-serine		chemical - endogenous mammalian		0.96	2.6e-06	CCND1,CCNE1,CDKN1A,PCK2,PCNA,PHGDH,PSAT1,PSPH,TP53	1576 (20)	N/A	N/A
FGFR4	-0.985	kinase		0.958	3.91e-05	ACACA,ACLY,ANKRD52,CCND1,CD44,CDK1,CDKN1A,DAP,ERBB3,FASN,FGFR1,FOS,GATA6,ITPRID2,KIAA0040,KRT14,LPAR1,LPL,MMP14,MTAP,NRIP1,PLAU,SEPTIN11,SERPINE1,SNAI1,TGFB1,TP63	1386 (21)	blue	0.796116
IGF1R		transmembrane receptor		0.957	3.33e-08	ABCC4,ACSL1,ACTA2,ADRB2,ANKRD1,ANXA3,ATP5MC3,ATP5PO,BAX,BCL2L11,CCND1,CD53,CDK1,CDKN1A,CEBPB,CKM,CKS2,CLU,COL18A1,COL1A1,COL4A1,COL4A2,CTNND1,CTSD,EDN1,EGR1,EMP1,FASN,FHL2,FLNC,FOS,GABARAP,GPER1,HSD17B7,ID2,IGFBP2,IGFBP4,IGFBP5,IL6,INHBA,INHBB,IRS1,IRS2,IVNS1ABP,KIF20A,KRT19,LPL,Mcpt8,MYH7,MYL1,MYOD1,MYOG,MYOM2,NDUFB9,NME1,NR4A1,PDLIM2,PDLIM5,PECR,PLAU,PTGS2,RAB1A,RACGAP1,RBBP7,RFC2,RND3,RUNX2,S1…	1823 (24)	turquoise	0.93579
superoxide		chemical - endogenous mammalian		0.956	0.00129	AVPR1A,CAV1,CLU,FN1,HMOX1,ID3,IL6,PTGS2,TIMP1	1032 (16)	N/A	N/A
P2RX4	0.614	ion channel		0.956	0.0411	BDNF,Ccl2,COL1A1,CXCL2,IL6,TJP1		turquoise	0.952888
estrogen receptor		group		0.956	1.45e-16	AXL,BAX,BDNF,CAV1,CAV2,CCN2,CCND1,CCNE2,CD44,CDH11,CDH15,CDH19,CLDN23,COL12A1,COL4A1,COL4A2,COL5A1,COL6A1,COL6A2,CPM,CYP1A1,DCHS1,DNMT1,EDN1,EGR1,ERBB3,EREG,FGFR1,FGFR2,FGFR3,FGFR4,FLNC,FN1,FOS,GATA3,GJB3,GREB1,HBEGF,HTRA2,IL6,IRS1,ITGA3,ITGB1,JAG1,JUN,JUP,KLF10,KRT15,KRT19,LAMC2,LDLR,LOXL2,LYN,MAN1A1,MAP1B,MAPK12,MGP,MMP14,MMP15,NEDD9,NHERF1,NOTCH3,NRIP1,NT5E,PCDH19,PCDH7,PDGFC,PDGFD,PLAU,PLAUR,…	1997 (20)	N/A	N/A
PKA		complex		0.951	7.77e-06	ANTXR1,ARC,AREG,BAX,BIRC5,CAV1,CCK,CCN2,CCNB1,CD44,CDK2,CDKN1A,CEBPB,COL10A1,CYP51A1,DUSP1,DUSP4,E2F1,EDN1,EGR1,FOS,HAS2,HMGCR,HMOX1,IL6,IRF1,JUN,JUNB,KLF6,LDLR,MBP,NR4A1,NR4A2,NR4A3,NTS,PDE4B,PENK,PLD1,PTGS2,RGS2,SGK1,SLC1A3,SOX9,TNFRSF11B	1417 (22)	N/A	N/A
haloperidol		chemical drug		0.945	0.00047	ADORA2A,ARC,BAX,BDNF,DLG4,EGR1,FGF2,FOS,GGT1,GSK3A,HMGCR,HMGCS1,LDLR,LXN,NR4A1,NR4A2,NR4A3,NTS,PENK,PRKAR2B,PRKCA,QKI,RASA1,SC5D,SCN1B,SPRY2,VEGFA	1020 (19)	N/A	N/A
CTLA4		transmembrane receptor		0.945	0.0267	AHR,CBLB,CCNA2,GATA3,IL12RB1,IL3RA,KPNA2,MKI67,NFATC1,PADI2,PRDM1,RAB30,SELP,SLC7A5,TENT5C,TGFB1,TOP2A,TPX2		N/A	N/A
ADAM19	0.504	peptidase		-0.294	1.61e-05	ACTA2,Ccl2,COL1A1,EGR2,FN1,NOTCH1	1337 (10)	turquoise	0.945041
thymidine		chemical - endogenous mammalian		0.943	0.0152	CCND1,CDKN1A,H2AZ1,TK1,TNFRSF1B,TP53		N/A	N/A
roscovitine		chemical drug		0.943	0.000316	BCL2L11,BIRC5,CASP3,CCN2,CCNB1,CCND1,CD44,CD63,CDK2,CDKN1A,FABP4,FN1,JUN,PCYT1A,PPARG,Raet1d/Raet1e,RB1,SKP2,TP53	1420 (19)	N/A	N/A
SOX7		transcription regulator		0.943	0.015	ADGRG1,CALCRL,COL4A1,COL4A2,CRABP2,DLX3,EFNA1,EPHB2,FGFR1,IRF6,KRT14,LORICRIN,MMP14,MMP2,PLAU,PRDM1,PRKCA,TGFBI		N/A	N/A
miR-3106-5p (miRNAs w/seed GGCUCAU)		mature microRNA		0.943	0.0175	ADORA2A,AGAP3,CBX3,CEP43,CIRBP,ENTPD6,GUCD1,IL15,LBH,Map3k7cl,MAPK4,MCAT,MYF5,PKDCC,PKP2,RASSF7,SPARCL1,TAF1D		N/A	N/A
miR-3615 (miRNAs w/seed CUCUCGG)		mature microRNA		0.943	0.0442	BCL11B,CORO2B,DCLK1,E2F2,G0S2,INS,LBH,LMLN,LRRFIP1,MANBA,MCM3,MCTP2,NWD1,NYAP1,PRSS46P,RNF24,SLIT2,UNG		N/A	N/A
miR-548av-3p (miRNAs w/seed AAACUGC)		mature microRNA		0.943	0.00778	CCNYL1,ERH,FMNL2,FOXJ3,GRTP1,HECTD2,KLF5,LBR,LRP11,RAD54B,RAN,RNF207,SASS6,SET,SLC35B2,TMCC3,TMEM68,TNPO1		N/A	N/A
XDH	0.801	enzyme		0.943	1.63e-05	ACTA2,AVPR1A,Ccl2,CCN2,CEBPB,DUSP1,DUSP10,ID3,MMP14,MMP2,PLAU,PLAUR,PPARG,SERPINE1,SLC2A1,SPP1,TIMP2	963 (16)	turquoise	0.965734
NREP	1.183	other		0.938	3.23e-06	ACTA2,FGF2,ITGA3,MMP2,PDGFB,PDGFRA,PDGFRB,TAGLN,TGFB1,TGFBR2,VEGFA	481 (7)	turquoise	0.987378
SRD5A2		enzyme		0.937	0.0126	ACACA,IRS2,LPL,Mt1,SOAT1		N/A	N/A
CCAR2		peptidase		-0.277	0.00558	CAMK2A,CCND1,CCNE2,CDK6,CNN3,KIF1A,MLLT3,PCNA,PRKCA,RAD50,SKI,SLC2A1,SLC36A4	1200 (11)	blue	0.769949
TCF7		transcription regulator		0.931	0.00207	AXIN2,BCL11B,BCL6,CEBPD,FOS,GATA3,HAVCR2,IL6,MET,MMP14,PPARG,PRDM1,RARA,RORA,SPP1,SRPK1,Tcf7	1126 (16)	turquoise	0.993704
UXT		transcription regulator		0.93	5.99e-05	B4GALT1,BRIP1,BUB1,CCNA2,CDC6,ENO2,F5,GTSE1,HUS1,KDELR3,NFKBIA,PMEPA1,SEC24D,TNFAIP3,TTK	1256 (7)	tan	0.804024
APOBEC3B		enzyme		0.927	0.0149	CCNB1,CCNE1,CDKN1A,TP53		N/A	N/A
rifampin		chemical drug		0.927	0.000519	ABCB4,ALDH1A1,ARHGEF19,AXIN2,BMP1,CDCA7L,CEP135,COL6A1,CRYAB,CTNNAL1,CYP1A1,DSE,ECT2,ELK1,ELOVL6,ENPP2,EPHA1,GATA6,HMMR,IFRD1,KIF14,ME1,MGP,MYB,NAGK,NCAPH,NEIL3,NUF2,PADI2,PCK2,PFAS,RACGAP1,SCD,SERPINB1,SKA3,SPP1,STIL,TLR2,TNFRSF11B,USP13,XRCC5	1497 (10)	N/A	N/A
ANGPT2		growth factor		0.926	4.1e-15	ACTA2,ADAM12,ARL4C,AXIN2,BCL2L11,CASP3,CAT,Ccl2,CD163,CDC34,CDKN1A,CEBPB,COL18A1,COL1A1,COL1A2,CRYAB,CYP51A1,DBNL,EDN1,EEF1B2,EPHX2,FEN1,FGF7,FKBP10,FKBP4,FN1,GALNT4,GATA4,GATA6,HDAC4,HDAC5,HMGCS1,HMOX1,HSPA2,HSPB2,HSPD1,IL6,KDM6B,KIF1C,KLF5,KPNA2,LMNB2,LYN,MAPK12,MMP2,MYH6,MYH7,MYOD1,MYOG,NDE1,NME1,NOX4,OLR1,PDGFRB,PHLDA1,PLAU,POLA1,POLD1,POSTN,PROS1,PTGS2,RAD21,RDH10,RFC1,RFC2,RFC4,RHOB,RPA2,RP…	1069 (19)	brown	0.79769
miR-4529-5p (miRNAs w/seed GGCCAUC)		mature microRNA		0.926	0.000798	BAIAP2,BCDIN3D,CDC25C,CKAP2L,CLCN6,COQ2,DBNL,DCTPP1,EGR1,EHD3,ENPP3,FOCAD,FSTL1,GAB2,GDPD5,GNA14,GPRC5C,HS3ST3B1,HSPA12A,IL17RD,KIAA0040,KLF7,KMT5A,L3MBTL2,LDB3,LMNB1,LONRF1,LOXL1,MMD,MYB,NAT1,PAK1,PCSK6,PFDN1,PRR9,PSTPIP2,RASSF4,SNX5,TOR2A,TUBB6,ZMPSTE24,ZYG11B		N/A	N/A
miR-6918-3p (miRNAs w/seed GAGCCUG)		mature microRNA		0.926	0.0136	AK4,ANAPC7,APH1B,COQ8A,CREB3L2,CTXN1,DPM2,ENDOD1,ERFE,FAM53B,FIBCD1,FOXL1,GABARAP,IFITM2,Igtp,IL12RB1,ING5,LSM4,MAFK,MBOAT1,MTHFR,MTMR3,MXD4,NUCB1,NUDT5,PCK2,PRKAB2,PYCR2,RAB7B,RAD51,RECQL4,SDC3,SEPTIN9,SFXN5,SIGLEC15,SIK2,SPN,SPSB1,SYT13,TOMM40,ZNF366,ZYG11B		N/A	N/A
resolvin E1		chemical - endogenous mammalian		0.923	0.0153	CAMP,Ccl2,CXCL2,Gm21596/Hmgb1,HMOX1,IL6,IRS1,PPARG,TNFRSF11B		N/A	N/A
metyrapone		chemical drug		0.923	0.0198	BDKRB2,CYP1A1,FOS,HK2,IL6,IRS1,IRS2,PCK2,SERPINE1		N/A	N/A
propofol		chemical drug		0.92	0.0334	BAX,CASP3,CCN2,CD44,EGR1,FOS,HMOX1,IL6,MMP2,SRC,THBS1,TP53,ZFP36		N/A	N/A
SHC1	0.377	other		0.919	0.000827	BAX,BCL2L11,BMF,Ccl2,CDKN1A,EGR1,FOS,FST,HMGB2,HS3ST1,IL13RA2,INS,KLF2,MEF2A,NQO1,PCNA,PHLDA1,S1PR1,SDC4,SERPINE1,SHC1,THBD,ZHX1	1396 (20)	turquoise	0.985776
LIPE		enzyme		0.915	1.47e-10	ACADL,ACOX1,ACSL1,ACSS2,Actn3,ADH1C,ALDH1A1,AMACR,ANGPT1,ANKRD1,AQP1,BAX,BCL6,BMAL1,CA2,Ccl2,CD74,CEBPB,COL1A1,COL1A2,CP,DMPK,EDN1,EGR1,FABP4,FASN,FMOD,FOS,G0S2,ID2,IL6,ITGA6,JUP,MSR1,Mt2,MYH3,MYH4,NEDD1,NR4A1,NRIP1,PC,PDE8A,Plpp1,POSTN,PPARG,PTGS2,RARA,RB1,RGS5,RUNX2,SCD,Scd2,SDC4,SMAD7,TGFB1,TGFB2	1210 (19)	blue	0.674026
JUN	-0.383	transcription regulator		0.914	3.04e-25	Abcb1b,ACAT2,ACTA2,AKAP12,ANGPTL2,ANKRD1,ASNS,AXL,BAX,BCL2L11,BDNF,BIRC5,BRCA1,C3AR1,CAMP,CAV1,Ccl2,Ccl7,CCN1,CCN2,CCNA2,CCND1,CD44,CDC20,CDH11,CDK1,CDK5R1,CDKN1A,CLU,COL1A1,COL1A2,COL24A1,Crip2,CSF1R,CX3CL1,CYP11B1,CYP1B1,CYP2J2,DIO2,DNMT1,DOCK9,DUSP1,DUSP5,DUSP6,E2F7,EDN1,EHD4,EPAS1,EPHX2,ERCC1,EREG,EZR,FABP4,FABP7,FBLN5,FGF2,FLNC,FN1,FOS,FOXC1,FOXO3,FRZB,GADD45A,GAS6,GDNF,GREB1,HEY1,HK2,HMGA1,…	1946 (22)	blue	0.882703
ETV1		transcription regulator		0.913	0.0228	ACSL3,ADRB2,BRCA1,E2F1,HSD17B7,ITGB3,MET,PLAUR,SOX9,TGFBR2		blue	0.709072
LMK-235		chemical reagent		0.913	0.00592	ANO1,CD53,GPER1,HLA-DMA,MYB,NOTUM,NRXN1,NTS,PDGFB,RTEL1,STAT5A,VSIR		N/A	N/A
OSMR		transmembrane receptor		0.913	0.00049	BAX,BIRC5,Ccl2,CISH,CXCL2,FASN,FOS,Igtp,IL6,IL6R,IL6ST,Irgm1,JAK2,JUNB,Mt2,RASL11A,SCD,SOCS3,STAT3,TIMP1,ZFP36	1015 (16)	brown	0.814677
SMO		G-protein coupled receptor		0.913	7.3e-05	ALCAM,BGN,CCND1,COL4A2,Cux1,CXXC4,DIXDC1,DLX2,ENPP1,FOXC2,FOXF2,FZD7,LEF1,MYF5,MYOD1,NCAM1,NFATC1,NKD1,NOG,NUMB,PPARG,PRDM1,PTCH1,RAI14,SOX9,SYNM,TGFB3,TNIK,VCAM1	1371 (19)	turquoise	0.787739
NFIX		transcription regulator		0.912	0.00846	ADAM12,ADRA1B,CCND1,CKM,FABP4,HGF,POSTN,SERPINE1,SLC25A5,SPARCL1	1193 (7)	turquoise	0.80747
bortezomib		chemical drug		0.912	0.000381	ALPL,ASF1B,AURKA,BAG3,BAX,BCL2L11,BID,BIRC5,BRCA1,BRCA2,CAV1,Ccl2,Ccl9,CCNB1,CCND1,CDK2,CDKN1A,CDR2,CEBPD,CRYAB,CSF2RB,CXCL2,CXCR6,DNAJB2,E2F4,EIF2AK3,FANCA,FANCD2,FANCF,FBXO2,FOXO1,FST,GADD45A,GADD45B,GREB1,HSPA14,HSPE1,HTRA2,IL6,IL6ST,INHBA,IRS1,KLF9,MAX,NECTIN2,NOTCH1,NOX4,PCNA,PRDM1,PTCH1,PTGS2,RAD51,RAD51C,RAF1,RPA3,SDC1,SH3BP2,SLC25A37,SNAI1,TGFB1,TP53,VCAM1,VEGFA,XBP1	1516 (18)	N/A	N/A
BMP7		growth factor		0.91	2.31e-16	ACSL1,ACTA2,ACVR1,ADORA2A,AP2A1,BIRC5,BMP1,BMPR2,BOK,CAV2,CD34,CD44,CDKN1A,CEBPB,CEBPD,COL10A1,COL1A1,COL1A2,COL5A2,CSRP2,CXXC5,CYTH3,DUSP1,EDN1,EGLN3,ERBB3,EREG,FASN,FN1,FOXC2,FZD7,GAS6,GCH1,GLUL,GRB14,ID1,ID2,ID3,IGFBP4,IGFBP5,IL6,IRS1,JAG1,KLF4,LOXL1,MAP3K5,MAPK3,MMP2,MYADM,NCAM1,NDRG1,NOG,OLFM1,PCSK6,PDGFRB,PENK,PKIA,PLCB1,PMEPA1,PPARG,PPARGC1B,PRIM2,RAF1,RGS2,RUNX2,SERPINE1,SLC12A7,SLC9A2,SM…	1409 (21)	lightyellow	0.839863
LINC00472		other		0.905	0.0073	FGFR2,FOXO3,RUNX2,SPP1	874 (4)	N/A	N/A
JAK3	0.576	kinase		0.905	0.0249	BAX,BCL6,CCNE1,CDK2,CDK6,ENPP2,GATA3,IL6,IRF1,KLHL31,MAF,SOCS3,STAT3,TUBB3		turquoise	0.973074
mycophenolic acid		chemical drug		0.905	1.11e-10	ACTA2,ADRB2,AKAP12,ANPEP,CCN1,CCN2,CD63,CDK6,CDKN1A,CLU,CXCL6,DUSP1,EDN1,FN1,GNL3,HBEGF,HNRNPD,ID2,ID3,IL6,INHBA,KRT19,LDLR,MGAM,MYBL1,MYL11,MYL12A,OLR1,PCNA,PDLIM5,PTGS2,RGS4,RUNX2,SERPINB2,SERPINE1,STYK1,TNFAIP3,TUFT1,UGCG	840 (14)	N/A	N/A
CTF1		cytokine		-0.255	0.000405	CEBPD,ENPP2,FASN,FOS,GATA4,IL4R,IL6ST,IRF1,IRS1,JUNB,MYH7,PPARG,SOCS3,TAGLN,TIMP1	1333 (19)	royalblue	0.900574
miR-194-1-3p (miRNAs w/seed CAGUGGA)		mature microRNA		0.905	0.000204	ARC,BMF,CASP3,CCN4,CCNE1,CD53,CFL2,CINP,CISH,COMMD1,CXXC5,FAM53B,FOXQ1,FXYD5,GCNT2,GJB4,GOSR1,HDAC4,HSPE1,Irgm1,ISOC1,KLF12,LRP11,LTBP3,MAFK,MSRB3,NEFH,NOL9,PACSIN2,PKIA,PMF1/PMF1-BGLAP,PPID,PTGIR,RAB11FIP1,RABGAP1L,RALGDS,RNF150,SFT2D2,Siah1b,TCTA,TDRD3,TMED5,TMEM123,TMEM170B		N/A	N/A
miR-1911-3p (miRNAs w/seed ACCAGGC)		mature microRNA		0.905	0.00371	ADRA2A,ANKRD10,AURKA,BTBD17,CAV1,CEP72,DLST,ENPP4,ENTPD7,EREG,FAM133B,FBLN5,FBXO33,FNDC4,FOCAD,FRK,GATA4,GPR161,GREM2,HEYL,IRAK2,MPST,MYBPH,NCS1,NUBPL,PCYT2,PEG10,PFDN1,RDH5,RGS4,SH3RF1,SHCBP1,SPC24,SSBP1,STEAP3,TAP2,TCF19,TLE5,TMPO,TOM1L2,TOR2A,TTLL7,VEGFB,WDR55		N/A	N/A
miR-6392-3p (miRNAs w/seed ACGCAGG)		mature microRNA		0.905	0.0132	ATP6V0E1,Calm1 (includes others),CMSS1,HEY1,PECR,RARA,SRSF4,TGIF1,TNFRSF25,TRAPPC2L,TSPAN15		N/A	N/A
immethridine		chemical reagent		0.905	0.00121	Ccl2,Ccl7,CD44,HP,IFI16,IL6,OLR1,RELT,SOCS3,SPP1,VCAM1		N/A	N/A
miR-544-3p (and other miRNAs w/seed UUCUGCA)		mature microRNA		0.904	6.74e-05	ADAMTSL1,AHI1,ARF6,ARPC5,ATP2A2,BICD1,BOC,CDC25C,Coa6,DAP,DARS2,DDI2,DDIAS,DEPTOR,DUSP2,ELOVL6,EPHX2,ESCO2,FAM53B,FUT9,GKAP1,GLTP,Gm10471 (includes others),GPC6,GULP1,Hmgn3,ITGB6,KCNAB3,KCNK2,LPAR1,MAP1LC3A,MAP2,MBP,MIS12,MKI67,MPZL1,MRPL9,MZT1,NCS1,NDFIP1,NIPSNAP1,NKAIN2,NUDT4,OLR1,P2RX4,PCK2,PDSS1,POGK,POLH,PTGIR,PWWP3B,RAI14,RBBP7,RET,RPS15A,SARAF,SDHD,SEPTIN9,SPRY1,TENT5A,TFRC,TGM5,TIMP2,TRIM…		N/A	N/A
CAV1	-1.062	transmembrane receptor		0.904	9.05e-08	ADAMTS4,ADGRG2,BCL2L11,CAV1,CAV2,CCND1,CCNE1,CDKN1A,CSF1R,CTSD,EDIL3,EGR1,EMILIN1,FGF2,FN1,FOS,HGF,HK2,HMOX1,ID1,IL6,INHBA,INHBB,KRT19,LRP6,NFATC1,NOTCH1,NPM1,NQO1,NR4A1,OSBPL7,PCNA,PLA2G4A,RPS13,SERPINE1,SKIL,SLC12A2,SLC20A1,SLC7A2,SMAD6,SNAI1,SNAI2,SPAG9,ST6GAL1,ST6GALNAC4,TFPI,TGFB1I1,THBS1,TJP1,TJP2,TP53,VCAM1	1165 (16)	blue	0.991592
HSPA1A/HSPA1B		enzyme		0.903	0.00311	BRAF,CDK1,CDKN1A,CXCL2,FOS,PSIP1,XBP1	1551 (20)	N/A	N/A
erlotinib		chemical drug		0.901	3.55e-05	AREG,AXL,BAX,BCL2L11,CCND1,COL8A1,CXCL6,EGR1,ENAH,FGF2,FN1,IGFBP4,IGFBP7,IL13RA2,IL15,IL6,IRAK4,MMP14,NFATC1,NFKBIA,NOX4,PDGFB,PLAU,PLAUR,PML,RAD51,RAF1,SERPINB2,SERPINE1,SNAI1,SNAI2,SOS2,SOX9,TLR2,Tmsb4x (includes others),TNFRSF11B,TNFRSF1B,TYMS	1522 (17)	N/A	N/A
p85 (pik3r)		group		0.901	0.00079	BIRC5,FASN,IL6,MMP2,NDRG1,PIK3CB,PPARG,PTGS2,VEGFA	1637 (20)	N/A	N/A
choline		chemical - endogenous mammalian		0.898	0.00181	ACSL4,CDKN1A,COL8A1,DNMT1,DNMT3A,HMOX1,IL6,MYH7,PCYT1A,PTGS2,PTK2B,SLC44A1,SPP1,TFRC,TP53	1109 (17)	N/A	N/A
miR-7224-5p (miRNAs w/seed GGUAGGC)		mature microRNA		0.898	0.00302	ABHD6,ACTC1,ADGRE5,ANGPTL4,ARL6IP6,AS3MT,Bhlhe41,CHMP6,CTXN1,DHODH,DNPEP,DUSP22,E2F4,EDA2R,ELAPOR1,EXOSC5,FAM111A,GOSR1,GPR137,HSPB6,INS,IVNS1ABP,MAP1LC3A,MTM1,PKIA,PTPRN,RFK,SH2B2,TAPBP,TBC1D16,TOM1L2		N/A	N/A
miR-7671-5p (miRNAs w/seed GGCUCCG)		mature microRNA		0.898	0.00941	ABHD8,ATF5,Bhlhe41,Calm1 (includes others),CCND1,CLDN12,CRYBG1,CTTNBP2NL,CYTH1,DMPK,EPB41L1,EXOC3L4,FBXO33,FBXO36,GPT2,GTDC1,HLA-DMA,LONP1,MOB3A,NEURL1B,PRPF4,RAP1GAP,RBM38,RCC1L,RND3,SKAP2,SLC25A34,SLC43A2,SOCS3,TOP2A,ZBTB2		N/A	N/A
Ppp2c		group		0.896	0.01	CDKN1A,COL10A1,DNMT1,DUSP1,EIF4EBP1,ID1		N/A	N/A
PRDX1		enzyme		0.896	0.0161	BAX,ECM1,EGLN1,IL6,PTGS2,REL,SELP		cyan	0.950975
Muc1		transmembrane receptor		0.896	0.0411	Ccl2,CCND1,CSF1R,CXCL2,IL6,TIMP2		darkred	0.837263
SQSTM1		transcription regulator		0.895	3.79e-07	ABCC4,AOX1,ARID5A,Ccl7,CKAP4,CXCL2,EDN1,EGLN3,ENTPD5,FGL2,HBEGF,HMOX1,IL15,IL6,IRF1,JUN,MAP1LC3A,MAP1LC3B,MMP2,NFKBIA,NQO1,PLK2,RGCC,RILPL1,SNAI1,TSC22D1,UGP2,USP12	812 (12)	lightcyan	0.863227
PSME3		peptidase		-0.243	0.0411	ACACA,ACTA2,FASN,HK2,SLC2A1,TAGLN		yellow	0.897535
HEIH		other		0.894	2.49e-06	DUSP1,FGF2,FGF7,FGFR1,FLNA,FLNC,FOS,GADD45B,HSPA2,JUN,PDGFC,PDGFRB,RRAS,STMN1,TGFB3,VEGFB	601 (9)	N/A	N/A
miR-4737 (miRNAs w/seed UGCGAGG)		mature microRNA		0.894	0.000838	ABHD17C,ACADVL,AFDN,APLN,BORA,C7orf50,CAMK2A,CAP2,CDK14,CHTF18,CLEC10A,COMMD1,EBNA1BP2,JAG2,KIAA0513,LYNX1,MYLK4,P4HA3,PFKFB3,ZCCHC14		N/A	N/A
MAPK8		kinase		0.893	9.36e-08	ABCB4,ACSL4,ADARB1,AQP1,B4GALT1,BCL2L11,CASP3,CAT,Ccl2,CCN2,CCNA2,CCND1,CDK2,CDKN1A,CEBPB,COL1A1,CYP1A1,DIO2,DNMT1,DUSP1,DUSP4,DUSP6,EGR1,ELK1,FOS,FOXO1,FOXO4,GADD45A,Gk,GSTM1,HIPK3,HMGCR,HMGCS1,HMOX1,IL6,JUN,KLF6,MMP2,MSR1,MTHFR,MYOG,NOX4,NRP1,PLAU,PLAUR,PPARGC1B,PTCH1,PTGS2,PTX3,RARA,RGS4,TLR2,TNFAIP3,TP53,VDR,VEGFC,WNT4,ZFP36	1251 (18)	turquoise	0.743706
FGF21		growth factor		0.883	6.47e-05	ACACA,ACLY,ASNS,CASP3,CCND1,COL1A1,DIO2,EGR1,FASN,FGFR1,FGFR2,FGFR4,FOS,IRS2,LDLR,ME1,MMP2,MYLIP,PHGDH,PPARGC1B,SCD,SERPINE1,Slc25a1,SLC2A1,TBX1,TGFB1,XBP1	1603 (24)	blue	0.78977
miR-7033-3p (miRNAs w/seed GCCUCCA)		mature microRNA		0.882	0.00296	AIF1L,AIG1,ARL6IP5,CCDC61,CGNL1,CLDN12,CST6,DNMT3A,ERI1,ETV4,GDNF,GJB3,GJB5,GPRC5C,HDHD3,Igtp,INSIG1,ITIH5,LRATD1,Ly6a (includes others),MARCHF8,MMD,MRPS9,MYF5,N4BP3,NANOS1,NAV1,ORAI2,OSGIN1,P2RX4,PCLAF,PKIA,PROX2,RAPGEFL1,REX1BD,RMDN2,RPS3,SEPTIN10,SYNE3,TCIM,TEAD3,TIMELESS,TMED3,Tnfrsf22/Tnfrsf23,ZBTB20		N/A	N/A
bexarotene		chemical drug		0.879	2.97e-08	ACOX1,ADD3,ADRB2,ALCAM,AMOTL2,ARL6IP5,ASNS,AXL,BCL11B,CCK,Ccl2,CCN1,CCND1,CTH,DHRS3,DUSP1,DUSP5,EGR3,FABP4,FABP7,GDNF,GPM6B,Gsta4,ID1,IL15,ITGB6,KLF10,KRT15,LOXL2,LPL,LRP4,LSM4,MAF,MAFF,MAP3K8,MERTK,MLLT11,MPC2,MTHFD2,MYOD1,MYOG,Nes,NR4A2,NTS,PCDH15,PLAUR,PLOD2,PPARG,PTGS2,RET,SCD,SELENOM,SLC7A5,SPARC,TGFB1,TGFB2,TGM2,TM4SF1,TUBB3,VAMP8,VCAM1,XBP1	1262 (18)	N/A	N/A
GNA13		enzyme		0.878	0.000205	ACTA2,Ccl2,CNN1,CXCL2,CXCL6,EGR1,FOS,MAP3K5,PTGS2,TAGLN,VEGFA	1431 (16)	turquoise	0.918504
bardoxolone		chemical drug		0.878	0.00453	ACTA2,CCND1,CDKN1A,CEBPB,GSR,HMOX1,HSPA9,IRS1,NFKBIA,NQO1,PCNA,UQCRFS1	1454 (21)	N/A	N/A
MAPK11		kinase		0.877	0.0182	CAV1,FOS,HMOX1,IL6,INS,MYH6,PTGS2,TIMP1,TIMP2,VDR		darkturquoise	0.957874
NTRK3		kinase		0.877	0.000166	ATP2A1,CDKN1A,CKM,EGR2,FOXC1,FOXC2,KRT19,MYH4,PMEPA1,SERPINE1,SNAI1,SNAI2,SYN1,TGFBR2,TNFAIP3,TNNI2,ZEB2	1383 (21)	blue	0.713908
RGS2	-1.212	enzyme		0.87	1.41e-05	BCAR3,BTG2,C1GALT1,CEBPD,EFNA1,EVA1A,FABP4,FBLIM1,GCHFR,GJA3,GLA,HBEGF,Hmgn2 (includes others),LPL,MAGED1,MFSD2A,OSTF1,PDLIM1,PDLIM2,PDLIM4,PLXND1,PPARG,PSTPIP1,SDF2L1,SLC16A1,SLC2A1,SLCO4A1,SPP1,SSNA1,ST6GAL1,TMC3,TOR2A,UGCG	676 (9)	blue	0.920937
miR-3059-3p (miRNAs w/seed CUCUAGG)		mature microRNA		0.87	0.00179	B4GALT4,BOK,C9orf40,CAPRIN2,CD320,CENPO,CLU,Cmah,DCUN1D4,EFCAB11,ENHO,FAT1,FZD6,GATA6,GTDC1,HJV,ME1,MEX3A,MTMR11,MYBBP1A,NDE1,NR2F1,NXPE3,ODAD1,RBM41,SLC25A33,TMED5,TMEM123,TNFRSF11B,TP53INP2,TSC22D1,WDR6,ZDHHC21		N/A	N/A
FZD8		G-protein coupled receptor		0.869	0.000129	ACTA2,BIRC5,CCN2,COL1A1,FN1,GATA4,IGFBP5,MYH6,TJP1,TP53	1211 (14)	green	0.919395
ZBTB16		transcription regulator		0.868	5.41e-08	AGPAT4,BACH2,BCL6,BID,CASP3,Ccl2,Ccl7,CCNA2,CCND1,CD200R1L,Cd24a,CD34,CD44,CD74,CDKN1A,COL1A1,CXCR6,DHRS3,DNMT1,EGR2,EMB,FABP7,FGFR3,FOXO1,GALE,GATA3,GGT7,GPT2,ID2,ID3,IL12RB1,IL18RAP,IL3RA,IL4R,IL6,IL6ST,INPP1,IRF6,ITGB3,KLF2,KLRB1,LMO4,Ly6a (includes others),MAF,ME1,NDST3,PDGFB,PIK3CB,PIK3R3,POLA2,POLD1,POLE3,PTGS2,RARG,REL,RORA,RUNX2,SCD,SELP,SGMS1,SLC2A1,SPP1,TNFAIP8L1,TNFRSF25,TSC22D1,UCK2,U…	1634 (24)	N/A	N/A
OSU-2S		chemical reagent		0.865	0.0073	CCNE1,CDK2,CDKN1A,CEBPB		N/A	N/A
DSPP		other		0.864	0.0073	BGN,DCN,RUNX2,SP7	537 (7)	N/A	N/A
PALMD		other		0.864	0.00121	ALPL,CASP3,CXCL2,HK2,IL6,MAP3K8,PFKFB3,RUNX2,SLC2A1,TNFAIP3,VEGFC		brown	0.405773
NADPH oxidase		complex		0.863	0.0211	EDN1,FOS,HMOX1,IL6,JUN,PTGS2,SERPINE1,VCAM1		N/A	N/A
thiazolidinedione		chemical drug		0.863	0.00587	CAP1,IRS1,IRS2,NFATC1,NR4A1,NR4A2,NR4A3,UCP2	1667 (20)	N/A	N/A
erastin		chemical drug		0.863	0.00587	CDKN1A,HMOX1,LAMP2,MAP1LC3B,NSUN5,SLC7A11,TFRC,TP53	1600 (24)	N/A	N/A
miR-3474 (and other miRNAs w/seed CCUGGGA)		mature microRNA		0.862	0.0269	AK4,ALPK3,ARRB1,AURKB,BACH2,BTG2,C1QTNF6,CINP,COL5A3,DAGLA,DNAJB2,DPM2,EOLA1/EOLA2,FAM234A,FOXK1,GATA4,Gm10471 (includes others),Gsta4,HSPB6,IL34,ITGB3,ITPK1,KLHL40,LIMS2,LZTS1,MBP,MRPL38,MYCL,NAV2,NEURL1B,NSDHL,OXSR1,PHLDA1,PNMA8B,PUS1,Pvr,RHEBL1,RPP14,SEMA3D,SLC25A10,SLC25A39,SLC25A45,SMIM3,SPAG5,SPSB1,SRD5A1,SULF1,SYNE3,TBC1D13,TBC1D16,TEAD4,TGFBR2,TIMELESS,TMEM104,TMEM170B,TMEM229B,TPST1,USP3…		N/A	N/A
FDPS	0.816	enzyme		0.861	0.000907	ACTA2,ADRB2,Ccl2,COL1A1,CXCL2,FDPS,IL6,STING1	1418 (18)	turquoise	0.960984
selumetinib		chemical drug		0.861	8.53e-10	BCL2L11,BIRC5,CCND1,CDK5R1,CDKN1A,DDX21,EPHA7,ERBB3,FGFR1,FGFR2,FGFR3,FGFR4,FOS,FOXO3,FRK,JAK1,JAK2,JAK3,JUN,JUNB,LAMB3,LYN,MELK,MERTK,MET,MUSK,PKDCC,RET,RUNX2,SLC2A1,STYK1,TFAM,TYRO3	1472 (18)	N/A	N/A
PPDPF		other		0.86	6.82e-05	AXIN2,CCND1,EPHB2,EPHB3,FASN,SOX9,STAT3	1515 (21)	green	0.909497
miR-17-5p (and other miRNAs w/seed AAAGUGC)		mature microRNA		0.857	3.01e-11	ACTA2,ADAMTS5,AGFG2,ALDH1A3,ANKRD52,BAMBI,BCL2L11,Bhlhe41,BIRC5,BLNK,BMPR2,C1QTNF1,CAPRIN2,Ccl2,CCN1,CCNA2,CCNB1,CCND1,CCNE1,CCNE2,CD44,CDK1,CDK2,CDK6,CDKN1A,CDKN2C,CENPQ,CEP128,CFL2,CLIP4,CRIM1,CXCL6,DDHD1,DDIAS,DUSP2,E2F1,E2F2,EGLN3,EGR2,FAM210A,FBXO48,FGL2,FICD,FN1,FOXJ3,FYCO1,GLIS3,GPR137C,H2AX,HAUS8,HIPK3,IL6,IRAK2,ITCH,JAK1,KIF23,LIMA1,MASTL,MYLIP,NAGK,NANOS1,NR4A2,NR4A3,NTN4,NUP35,PFKP,PKD…	1591 (22)	N/A	N/A
RAS		group		0.856	6.86e-05	ANPEP,AURKA,B4GALT1,BCL2L11,CAV1,CCK,CCN2,CCND1,CDKN1A,EDN1,EGR1,FN1,FOS,HMGA1,HMOX1,IL6,IRF1,JUN,LDLR,MET,MMP2,NPM1,PDGFB,PLAU,PLAUR,PLD1,PML,PRDM1,PTGS2,SERPINE1,SERPINE2,SNAI1,SNAI2,TG,TGM2,Tnfrsf22/Tnfrsf23,TP53,UPP1,VEGFA	1010 (17)	N/A	N/A
sodium chloride		chemical - endogenous mammalian		0.855	0.00832	ACTA2,ADRA2A,AKAP6,AKR1B1,APLNR,AQP1,BDKRB2,CASP3,Ccl2,CCN2,COL1A1,CXCL2,EDN1,FN1,FOS,HMOX1,NOX4,NPY1R,PTGS2,SLC6A12,SLC9A1,SPP1,TGFB1,TRPV6,VCAM1	1028 (20)	N/A	N/A
beta-glycerophosphoric acid		chemical - endogenous mammalian		0.855	6.15e-05	ALPL,CCNB2,CDKN1A,DMP1,MGP,PHEX,PTGS2,RUNX2,SLC20A1,SPARC,SPP1,TNFRSF11B	942 (18)	N/A	N/A
miR-1226-5p (and other miRNAs w/seed UGAGGGC)		mature microRNA		0.854	0.00872	ADGRG3,AURKA,BANF1,BMPER,C1QTNF6,CALCRL,CERCAM,CHRNA1,CMIP,COL6A2,CST6,CWF19L1,CYC1,DCN,DDR1,DUOXA1,EGLN1,EMB,EME1,FEZ1,FICD,FUOM,GADD45A,GJB3,IRF1,KIF7,KLF7,KMT5A,LUZP1,MAX,MLLT11,MMP15,MTFR1L,MYL11,NEU3,NSMCE2,NTSR2,PA2G4,PGGHG,PXN,S100A10,SAPCD2,SDF2L1,SFRP2,SIX1,SLC30A4,STIP1,STX2,SYNE3,SYNPO,TBX3,THEM6,TNFRSF19,TXN2,WDR6,WRAP73,ZNF32		N/A	N/A
NT5E	-1.207	phosphatase		0.853	0.00232	Ccl2,COL1A1,IL13RA2,IL6,MKI67,SERPINE1,SPP1,TGFB1,TIMP1,ZNF366	999 (17)	blue	0.855482
ANXA7	0.307	ion channel		0.853	0.000901	BRCA1,BRCA2,CCNB1,CRABP2,CTSB,DAD1,ELF1,EPHB2,FST,FYN,GATA3,GDNF,GSR,HGF,MLH1,PHLDA1,PML,RAD21,SIM2,SLA,TFDP1,TNFRSF1B		turquoise	0.939645
ALOX15		enzyme		0.852	0.00245	AXIN2,BAX,Ccl2,CXCL2,FN1,HMOX1,ID3,IL6,JUN,MMP2,NOTCH3,PPARG,RGS2,VCAM1	818 (15)	N/A	N/A
S1PR2		G-protein coupled receptor		0.852	4.29e-06	ACTA2,CAMP,Ccl2,FOS,JUN,PCNA,PDGFB,PTGS2,SNAI2,TGFB1,TIMP1,VCAM1	1022 (18)	turquoise	0.912172
GHR		transmembrane receptor		0.851	0.0133	ACTA2,BDNF,Ccl2,CCND1,CCNE1,CDKN1A,CISH,COL1A1,DLG4,IGFBP2,IGFBP4,IL6,LPL,PPARG,SNAI2,SOCS2,SOCS3,SPP1,TP53		brown	0.912288
KITLG		growth factor		0.85	2.47e-05	ACTB,ALOX5,AXL,BCL2L11,BIRC5,BMP1,BZW2,CA2,CASP3,CAVIN2,Ccl2,CCN2,CCNA2,CCNE1,Cd24a,CDC42EP5,CDKN1A,CISH,CLU,CX3CL1,CXCL2,CYTH1,DHCR24,EFNB2,EGR1,EPHB4,F2RL2,FABP5,FGFR1,FOS,FRK,GAS6,HMOX1,ID2,IL6,ITGB3,KPNA2,LDLR,MMP2,MYB,NFKBIA,NPM1,PARVB,PDGFB,PLCL2,PLSCR1,Podxl,Ppbp,PRKCA,PTGS2,RBBP7,RCC2,SEC22B,SHC1,SKI,SLC20A2,SNAI2,SNAP23,Snrpg,ST3GAL4,STAT3,STIM1,SYK,Tmsb4x (includes others),TXNIP,UCP2,UG…	1055 (15)	N/A	N/A
miR-1966-5p (miRNAs w/seed AGGGAGC)		mature microRNA		0.849	0.0149	ACBD4,ADGRG3,AIF1L,BCAS3,C1QBP,CAVIN2,CELF2,CHST15,COL1A1,COL5A3,DCAKD,DUSP3,EIF5A,ENHO,FAM234A,FKBP4,HSPBP1,HUS1,INS,ITGA3,MBP,MECR,MGLL,MICOS10-NBL1/NBL1,MORC3,MYLK4,NAAA,NR2F1,OTUD4,PADI2,PARVB,PKNOX2,PPME1,PXDC1,RAB3A,RASSF2,RNF24,SPRY1,SPTSSA,TBC1D13,TMEM120B,TMEM229B,TRAPPC2L,TSPAN18,TSR2,ZBTB43,ZHX1,ZMIZ1,ZNF703,ZRANB3		N/A	N/A
RPS6KB1		kinase		0.849	0.0165	ATP1A1,CCND1,CCNE1,CDKN1A,DHCR24,HMGCR,IRS1,PCNA,RB1,RNF168,SERPINE1,SLC4A7,TP53		greenyellow	0.730485
echinacoside		chemical reagent		0.849	0.0149	HMOX1,NQO1,SMAD2,SMAD7		N/A	N/A
Tug1	0.255	other		0.849	0.0411	BAX,CASP3,Ccl2,IL6		turquoise	0.860955
FZD2		G-protein coupled receptor		0.849	0.0149	COL1A1,RUNX2,SP7,SPP1		blue	0.76978
FZD6	0.811	G-protein coupled receptor		0.849	0.0073	COL1A1,RUNX2,SP7,SPP1	1268 (12)	turquoise	0.998443
ketamine		chemical drug		0.847	0.00463	ARC,BDNF,CASP3,FOS,HMOX1,KLF6,NQO1,NR4A1,Nrg1,PTGS2	1382 (19)	N/A	N/A
NCF1		enzyme		0.847	0.000998	ACTA2,Ccl2,CD44,CDKN1A,EDN1,FN1,HAS2,HMOX1,IFIH1,RIGI,SERPINE1,TGFB1,THBD	1391 (13)	blue	0.744373
Brd4		kinase		0.846	0.000767	ACTA2,ADAM19,ADGRG5,BLNK,COL1A1,COL1A2,COL4A1,COL4A2,COL5A2,COL6A3,COL8A1,CXCR6,HBA1/HBA2,HGF,HK2,IL6,ITGA6,ITGB7,KLF4,LGALS3,LOX,LOXL2,PLAU,PPARGC1B,RASSF2,SLC2A1,SPON2,TAGLN,TIMP1,Tmsb4x (includes others),TNFSF15	1541 (18)	blue	-0.162334
let-7f-2-3p (and other miRNAs w/seed UAUACAG)		mature microRNA		0.845	0.0149	AMACR,AP1S3,CD200,CDKL3,CFL2,CIAO2A,CTTNBP2NL,CXCL6,DCLK1,Diaph2,DNAJC15,DUSP6,EDNRA,EOLA1/EOLA2,HSPA14,ID2,IRX3,KATNBL1,MBTPS2,NADK2,NIPAL1,NPY1R,NTS,NUP133,PLPP3,PLSCR1,PRKAB2,PRRG4,RGS4,RUVBL2,TGFBR3,TIPIN,TMEM128,TNFRSF11B,TPD52		N/A	N/A
miR-532-3p (miRNAs w/seed CUCCCAC)		mature microRNA		0.843	0.0346	ABCD1,ADGRF4,ARHGDIB,ATP1A2,BDKRB2,BTG2,BTN2A2,CAVIN2,CCDC77,CDC42BPG,CHFR,CLMP,CXCL2,CYTH1,DCAF6,DNMT3A,DRP2,DTX4,E2F1,EXOSC3,FAM171A2,G0S2,GATA6,GCHFR,Hmga2,IGFBP4,IQCB1,KATNAL2,KIFC1,KYAT3,LBH,MAFK,MAP3K5,MCAT,MEDAG,METTL14,MICOS10-NBL1/NBL1,MRPS25,NPR3,NRBF2,PDLIM2,PHF19,PICK1,PIK3R3,PMEPA1,POLE3,RAD51,RFC2,RGCC,RNF122,RSU1,SMIM14,SOCS2,STMN4,THAP3,TMOD2,Tmsb4x (includes others),TXNIP,VMAC,ZB…		N/A	N/A
SCH772984		chemical drug		0.843	0.0211	BACH1,BIRC5,FOS,JUN,JUNB,MET,RIF1,SNAI2		N/A	N/A
ALOX12		enzyme		0.842	0.00623	FN1,JUN,MMP2,PDGFRA,TGFBR2,VEGFA	1355 (23)	lightgreen	0.780019
CEBPE		transcription regulator		0.842	0.0257	CAMP,Ccl7,Ccl9,CCNE1,CDK6,CEBPB,CLEC10A,CSF1R,CTSV,IL6,MAD1L1,MBP,MMP2,PTGS2,SERPINB2		N/A	N/A
ETV4	-0.773	transcription regulator		0.842	0.0014	ACTA2,B4GALT1,BAX,CAV1,ETV4,FN1,GGT1,JUP,MET,MMP14,MYB,PTGS2,SPP1,TGFBR2	1195 (7)	blue	0.943779
leukotriene B4		chemical - endogenous mammalian		0.841	0.0198	CAMP,Ccl2,CXCL2,ENPP3,FASN,IL6,IRF5,JUN,NOX4		N/A	N/A
RACK1		enzyme		0.841	0.0388	BAX,CDKN1A,COL1A2,FOS,FOXM1,IFIT2,PTCH1,RB1,TP63		blue	0.808598
miR-329-3p (and other miRNAs w/seed ACACACC)		mature microRNA		0.839	0.00627	ADGRF5,AHNAK2,AK4,ANKLE1,ARHGAP11A,ATP2A2,CCNB1,CDCA4,CXCL6,DTNA,DTX3L,DUSP2,DUSP22,E2F1,ENO2,EPHB3,ERH,FAM219A,FRS2,FRYL,GDPD1,GEMIN6,GLTP,HACD2,HECTD2,HEY1,HP,INKA2,KLF6,LATS2,LBH,LONRF1,LRP8,LRPPRC,LSM2,LSM8,MAFG,MAP1LC3B,MCAM,NRBF2,OTOG,PCLAF,PPP1R14C,PPP1R3B,PTTG1,PTX3,RANGAP1,REEP4,RTL5,SFXN2,SHB,SLC43A2,SLFN13,Tmsb4x (includes others),TNFRSF21,TPD52,TRPC1,WNT9A,ZDHHC21,ZNF239		N/A	N/A
ESRRA		transcription regulator		0.835	5.98e-15	ABCC5,ABRA,ACACA,ACADVL,ACKR3,ACOX1,ACSL1,ACTC1,ADRB2,ANGPT1,ANGPTL4,APLN,APLNR,ARHGAP24,ATP2A2,C3AR1,CASQ2,Cd59a,CDC6,CHKA,COL1A1,COL4A1,COL4A2,COL4A4,COL8A1,COMMD1,CREB3L1,CSAD,CSRP2,CX3CL1,CYP51A1,DEK,DYSF,EEIG1,EFNA1,EFNB2,EGR3,EIF2AK3,EMILIN1,ENPEP,EPAS1,FABP4,FASN,FBXL20,FZD5,GJC1,HK2,HMGCR,HMGCS1,HMOX1,HSPB6,IDH3A,IDI1,IGFBP4,KRT13,KRT15,KRT19,LDHB,LIPA,LOXL2,LPCAT3,LPL,MIEN1,MMP14,MMP2,MY…	1658 (21)	lightcyan	0.760166
HBP1	0.29	transcription regulator		0.834	0.00079	CCND1,CDKN1A,CTSB,DNMT1,EZH2,H1-0,MYOD1,MYOG,PTGS2	1487 (22)	turquoise	0.901153
lysophosphatidylinositol		chemical - endogenous mammalian		0.832	0.0334	CD74,CX3CL1,CXCL6,FABP4,GLUL,IL15,INSIG1,ITGA1,OLR1,SGPP2,TFAM,TG,TNFSF15		N/A	N/A
CHKB		kinase		0.832	0.00999	ACAA2,ACADL,ACOX1,ACSL1,ACSL3,ACSL4,CHD9,CHKA,CLU,FABP7,PPARGC1B,SLC27A4,SMARCD3,TXNIP		blue	0.81374
miR-4444 (miRNAs w/seed UCGAGUU)		mature microRNA		0.832	0.0334	DDIAS,EFHD2,ENC1,ENPP4,EPHA7,FEN1,GRHL1,LDHB,QKI,RPRD1B,TBC1D31,XPO1,ZCCHC14		N/A	N/A
miR-199a-3p (and other miRNAs w/seed CAGUAGU)		mature microRNA		0.832	9.88e-07	ADAMTS3,ADAMTSL3,AK4,ANKRD44,APLF,BCAR3,C9orf40,CBLB,Ccl7,CCND1,CD44,CDT1,CEBPB,CELF2,CFL2,CHKA,CISD2,COL4A1,CSRP2,DCTN4,DEPDC1B,DNMT3A,EDIL3,FAM199X,FCGR3A/FCGR3B,FGF7,FIGNL1,FN1,GALNT7,GJA3,HSDL1,ID1,ID2,ID4,ITGA3,ITGA6,ITPK1,KATNBL1,LPAR4,MAB21L3,MAL2,MEDAG,MET,MTFR2,MYBL1,NID2,PALB2,PHYHIPL,PIK3CB,PPIH,PTGS2,QKI,RB1,RHOD,SCD,Scd2,SEMA3A,SERPINE1,SERPINE2,SMAD1,SNAI2,SOWAHC,SUZ12,TCAF2,TFAM,TM…	597 (7)	N/A	N/A
levothyroxine		chemical - endogenous mammalian		0.83	0.012	Abcb1b,ATP2A2,CCK,CCND1,CDK14,CDKN1A,DIO2,FASN,FOS,IGFBP4,ITGB3,MTA3,MYH6,Nes,PCNA,PCSK6,PENK,RORA,SEMA3C,SFRP2,THRA		N/A	N/A
dopamine		chemical - endogenous mammalian		0.829	0.000176	ATP1A1,ATP8B1,BAX,BDNF,BTG2,CACNG1,CCK,Ccl2,Ccl7,CHRNA1,CLCN3,CXCL2,DUSP2,DUSP8,EGR1,EGR3,FOS,FST,HIVEP3,HMOX1,IFI16,IL15,IL6,JUN,KCNAB3,KCNK2,KIF26A,KLF4,LDLR,LMOD1,MAP2,MCHR1,NFATC1,NOD2,NPAS4,NPR3,NR4A1,NR4A3,NTSR2,PDE10A,PENK,SCN1B,SLC1A3,SSTR2,STON1,TNFAIP3,TNFSF15,Tnfsf9,VEGFA	1388 (19)	N/A	N/A
ZBTB7B	0.382	transcription regulator		0.824	0.0178	ACAA2,ACADL,ACADVL,AHR,Atp5me,ATXN1,COL1A1,COL1A2,COL2A1,DHRS9,DIO2,GATA3,Gk,HMGCS1,KLF4,MAF,NRP1,PDP2,SFXN5		turquoise	0.894185
ZMPSTE24	0.316	peptidase		-0.235	0.000755	BTG2,CDKN1A,CISH,Cmah,CTSV,CXCL2,FGFR4,GADD45A,GADD45B,IGFBP5,IL6,JAK2,SESN1,SIRPA,SOCS2,SOCS3,STAT5B	1579 (19)	turquoise	0.986714
propylthiouracil		chemical drug		0.82	1.13e-08	AAK1,ABCA3,ALDH1A3,ANK3,BCL11B,BDNF,BMP1,BTG2,C1QTNF3,CHD1,CHKA,CRLF1,CXCL2,DIO2,EMB,EMP1,ENPEP,FAM110A,FBLIM1,FYCO1,GAS2,GDI1,GLUL,GSN,Ifitm1,ITGA6,JUN,KIF5C,KRT14,Ly6a (includes others),MAN2A1,MAP2,MGST3,MLLT11,MMP11,MPP3,MYH6,MYH7,MYL11,Nefm,NIN,NNMT,NR4A1,NRP1,PALS2,PCOLCE2,PHLDA1,PKP2,RAB3D,ROBO1,RUSC2,SERPINB1,Serpinb1b,SERTAD4,SFRP2,SSBP4,ST6GAL1,STAT5A,STMN2,SYNPO,TBX2,TG,THRA,TLE5,TNNC1,…	1072 (7)	N/A	N/A
FGF7	-0.411	growth factor		0.82	6.06e-09	ACTA2,ADSL,AQP5,CAD,CCND1,CD44,CDK2,CDKN1A,CEBPD,CLCN2,COL1A1,CTRB2,FABP5,FASN,FGFR1,FGFR2,FOXM1,HAS2,HPRT1,INS,IRF1,MMP2,Nrg1,PLAU,RUNX2,S100A10,SCD,SDC1,SERPINE1,SMAD2,SPRY2,TGFB1,TP53,VEGFA	838 (17)	blue	0.959441
KCNIP3		transcription regulator		0.819	0.00124	ABR,ACTA2,ADORA2B,ADRB2,AOC3,CCND1,COL1A1,COL1A2,CX3CL1,EDEM1,FOS,IL6,LDLR,PTGER4,PTGIS,RABGEF1,SIRPA,SMPDL3B,SOCS3,STAT5A,TGM2,TNFAIP3,ZFP36	1517 (20)	turquoise	0.843653
ACVR2A		kinase		0.818	0.01	DMP1,ID1,ID2,INHBA,SP7,VCAM1		blue	0.56078
PPARA		ligand-dependent nuclear receptor		0.817	1.88e-10	ABCB4,ABCD3,ACAA2,ACACA,ACADL,ACADVL,ACAT1,ACAT2,Acot1,ACOT2,ACOX1,ACSL1,ACSS2,ADAM10,AHCY,ALDOB,ANGPTL4,APAF1,ASNS,ASS1,AURKA,BAX,BDNF,C1S,CAT,Ccl2,CCNA2,CCNB1,CCND1,CCNE1,Cd24a,CD63,CDK1,CDK2,CDKN1A,CDKN2C,CEBPB,CEBPD,CGAS,CHAF1B,CHKA,Clec2d (includes others),CSAD,CTH,CYP1A1,CYP51A1,DIO2,DLG4,EDN1,ELOVL6,ETHE1,FABP4,FABP5,FASN,FDFT1,FDPS,FOS,G0S2,GDNF,Gk,GLUL,GOT2,Gsta4,GSTM3,H2AX,H2AZ1,HGF,HMG…	1164 (20)	black	0.711145
PPARA/RXRA		complex		0.816	0.0306	ACADL,ACOX1,GOT2,IL6,LPL,NFKBIA		N/A	N/A
CHIT1		enzyme		0.816	0.000336	ACTA2,COL1A1,FN1,PXN,SMAD2,SMAD7	668 (11)	N/A	N/A
miR-299a-5p (and other miRNAs w/seed GGUUUAC)		mature microRNA		0.816	0.0284	C11orf54,CCNG1,CDV3,CEP55,CRIP1,CYP2J2,DCTN4,FAM3C,HAUS8,LAMB1,LSM1,MAP3K8,MPHOSPH8,PARPBP,RAB3A,RNASEH2C,ROBO1,RPA2,RRS1,SCN7A,SGK1,Siah1b,WDR62,XKRX		N/A	N/A
miR-3109-5p (miRNAs w/seed AUGGAUG)		mature microRNA		0.816	0.018	ADAM19,CD53,CKS2,CLDN23,CPLX2,EMP1,FUT9,GCNT2,Gm10471 (includes others),Gm21596/Hmgb1,HELLS,LGALS3,LSM5,LYPD6,MBTPS2,NUAK1,P4HA3,PIDD1,PLA2G2E,SACM1L,SKAP1,SPN,TLCD3A,YARS2		N/A	N/A
PRKRA		other		0.816	0.022	DCAF6,IRF1,MAF,PROS1,RET,THBS1		red	0.724745
miR-6793-3p (miRNAs w/seed CCCCAAC)		mature microRNA		0.816	0.043	AGAP3,ANGPTL4,C1RL,CBX3,CEP55,DDA1,DTNA,E2F8,ETV4,FAM181B,FIGNL1,GAS1,HOXC13,KLF7,MAFF,MRPS27,MYL10,NEU3,PHB2,PPT2,RRP15,TMEM167B,TNNC1,UNG		N/A	N/A
dec-RRLL-cmk		chemical reagent		0.816	1.61e-05	COL11A1,COL1A2,DMP1,FN1,HMGCS1,PHEX	469 (7)	N/A	N/A
pyridoxine		chemical - endogenous mammalian		0.816	0.0306	FZD1,FZD6,JUN,PITX2,PTGS2,WNT4		N/A	N/A
STO-609		chemical - kinase inhibitor		0.816	0.00623	Ccl7,CXCL2,IL6,MAF,SELP,VCAM1	872 (15)	N/A	N/A
rhodioloside		chemical - endogenous non-mammalian		0.816	0.00773	BAX,CASP3,COL1A1,HMOX1,IL6,NQO1,STAT3	1123 (18)	N/A	N/A
beta-1,3-glucan		chemical drug		0.816	0.0152	FGF2,IL6,ITGB3,PDGFB,TGFB1,VEGFA		N/A	N/A
diethylmaleate		chemical toxicant		0.815	0.022	CDKN1A,HMOX1,MAFG,NFKBIA,NQO1,SLC7A11,TNFAIP3		N/A	N/A
MAP3K8	-1.466	kinase		0.814	4.47e-06	ARHGAP22,BMP1,CACNB3,Ccl2,CDK5R1,CEBPD,COBLL1,COLEC12,CXCL2,DNAJC2,DUSP6,EGR1,ETV4,FAAP24,FOS,GPR176,HIP1,Hmgn3,HP,HTRA4,IER3,IL6,INHBA,JUN,JUNB,KIF5C,MAD2L1,MRTFA,NR4A1,PPARGC1B,PTGER4,PTGS2,RAB3A,RGS3,SBK1,SENP7,SESN1,SIX1,SLA,SLCO4A1,SLFN12L,SOCS3,TDRKH,TICAM1,TIMELESS,TXNIP,UBALD1,ZC3H6	1400 (17)	blue	0.945409
NRG1		growth factor		0.812	9.09e-24	ACAT1,ACTN1,AMOTL2,ANGPT1,ANKRD1,AXL,BDNF,BIN1,BRCA1,CASP3,CAV1,CAVIN2,CCN1,CCN2,CCND1,CCNE1,CDC20,CDKN1A,CDKN2C,CHRND,CKS2,COL1A1,COL6A3,CRIM1,CXCL6,CYP11B1,DAB2,DAD1,DDAH1,DNAJB2,DUSP1,DUSP4,DUSP6,E2F1,EDN1,EGR1,EGR2,EGR3,ELOA,ERBB3,FABP5,FGF2,FLNA,FN1,FOS,FSTL1,G3BP1,GAS6,GATA4,GPER1,GPX3,HK2,HMGA1,HMGCR,HMMR,HMOX1,ID1,IDI1,IER3,ITGB3,JUN,JUNB,LHFPL6,LIMK2,LMO4,LPCAT3,LSM1,MAF,MBP,MDFIC,MGLL,M…	1517 (19)	turquoise	0.980318
Insulin		group		0.812	3.25e-18	Abcb1b,ACACA,ACAT1,ACLY,Acot1,ACOX1,ACSL1,ACTB,ACTC1,ADAM10,ADAM12,ADAM15,ADH1C,AEBP1,ALAD,ALDOB,ANGPTL4,APAF1,APLN,APLNR,ARRB1,ATP1A1,ATP1A2,BDNF,BIRC5,BMAL1,BMPR2,CAV2,CCK,Ccl2,CCN2,CCND1,CCNE1,CCNE2,CCT5,CCT8,CD34,CD44,CDK2,CDKN1A,CEBPB,CEBPD,CKM,CNN1,COL18A1,COL1A1,COL1A2,COL4A1,COL5A1,COL6A1,Cox7c,CRABP2,CRYAB,CTH,CYP11B1,CYP1A1,DHFR,DUSP1,DUSP4,E2F4,EDN1,EGR1,EGR2,EIF4EBP1,ELOVL6,ENPP2,EPAS…	1843 (19)	N/A	N/A
CGS 21680		chemical reagent		0.812	0.00301	ADORA2A,BDNF,Ccl2,CDKN1A,Cox7c,EGR1,EGR3,FOS,PTGS2,RGS2,RGS4,SLC9A1,TFRC,TP53,VEGFA	1430 (21)	N/A	N/A
FGFR		group		0.812	0.00129	BIRC5,FGFR1,FOS,GDNF,HEY1,HMOX1,PAX3,SP7,SPP1	1093 (19)	N/A	N/A
NR1I3		ligand-dependent nuclear receptor		0.811	0.0379	ABCC4,ACOX1,AHR,ALDH1A1,CCN4,CDKN1A,DHCR24,EIF4EBP1,ENKD1,FASN,GADD45B,Gsta4,GSTM1,INSIG1,MAFF,Mt1,Nedd4,NEDD9,PAPSS2,PDE3B,PGD,RPA2,SCD,SHOC2,TUBA4A		N/A	N/A
miR-338-3p (miRNAs w/seed CCAGCAU)		mature microRNA		0.809	0.00761	ABRAXAS1,ADAMTS14,ADAMTS2,ARL4C,C1QTNF6,CAVIN4,CBX3,CCDC181,CCND1,CENPI,CHAF1A,CHP1,COL1A1,COL1A2,COL4A1,COL4A2,COL5A1,COL5A2,COL8A1,CUL7,DGKD,DIP2C,DIPK1A,FAM117B,FHDC1,FN3KRP,GNAQ,HACD2,Hmgn2 (includes others),HSD17B7,KIAA0040,LIX1,LMO7,LOXL2,METTL21A,MLKL,MTHFD1L,MTUS1,MUSTN1,MYO9A,NID1,NID2,P3H1,PAOX,PDGFB,PLOD2,PTN,RAB23,RELL1,RPS19,RRP1B,SERPINE2,SLC2A10,SLC35F5,SLC35G1,SPARC,TAGLN,TDRD3,TF…		N/A	N/A
SATB2-AS1		other		0.809	0.022	BAX,CCND1,CCNE1,CDK2,CDKN1A,NSG1		N/A	N/A
E. coli B4 lipopolysaccharide		chemical toxicant		0.808	0.00965	ABCB4,ADAMTS5,AMPD3,APAF1,AQP1,BAX,BID,CA13,CASP3,CCL11,Ccl2,CENPA,CXCL2,CXCL6,DDIAS,ELF1,EMB,ETS2,EXOC6,F5,FBLIM1,FGL2,FIBIN,GNA14,HGF,HK2,HMOX1,IFI16,IFITM3,Igtp,IL15,IL6,KIF20B,KLHL21,LRRFIP1,Ly6a (includes others),MDFIC,NFKBIA,PANK1,PARP9,PDLIM5,PLA2G4A,PLAUR,PLEKHG2,Plscr2,PROS1,PTGS2,RAB7B,RHBDF2,RIGI,RPS25,SLC6A12,Slfn2,SOCS3,TLR2,TNFAIP3,TNFRSF1B,TP53,TXNIP,UHRF1,VCAM1	1263 (15)	N/A	N/A
triciribine		chemical drug		0.808	0.022	ANGPTL4,BCL2L11,Ccl2,PARP1,SLC2A1,USP12		N/A	N/A
BCR-ABL1		fusion gene/product		0.807	1.67e-07	AURKA,AURKB,BCL2L11,BIRC5,BLM,BRCA1,CAV1,Ccl9,CCND1,CDKN2C,CDKN2D,CEBPB,CSF2RB,EPAS1,FOXM1,FYN,GAS2,GYS1,HK2,HMOX1,ID1,MAP3K1,MSR1,MXD3,MXD4,MYB,NUMB,PDP2,PFKP,PRKCD,SGMS1,SLC2A1,SNAI2,SOCS2,UNG	1517 (18)	N/A	N/A
miR-127-3p (miRNAs w/seed CGGAUCC)		mature microRNA		0.805	0.00384	ACOX3,AEN,Apol10a (includes others),ARHGEF25,ASGR1,ATP1A2,BCAS3,BCL6,CHST15,CPM,CREB3L1,DDX11,DDX27,DPH2,EXOG,ING5,INPP5E,ITGA6,KMT5A,KRT15,MAP2,MAPK4,MEGF8,MEX3B,MRPL9,MXD4,PCYT1A,PEG10,PITX2,PLXNA2,PRDM1,PRPS1,RAD54B,RASSF4,RERG,SAE1,SDC1,SGSM2,SKP2,SLC25A32,TARBP2,TIMM44,TMED5,TTC9,XBP1,XRCC3,ZFP36,ZNF703		N/A	N/A
miR-6516-5p (miRNAs w/seed UUGCAGU)		mature microRNA		0.803	0.0156	ACTB,ANGPTL2,ANKRD42,ARL6IP5,BAALC,BRCA1,CFL2,COIL,ENOPH1,GEMIN6,GOLIM4,IFIH1,Igtp,Larp1b,METTL21A,NPM3,NTNG1,NUP160,PHIP,PLAGL1,PRKACB,PTPN22,RAB3IP,RASSF5,RPL30,SEMA3D,SERINC1,SFXN3,SNX5,SSBP2,ST3GAL6,TMEM38B,USP25		N/A	N/A
TARBP2	-0.317	other		0.802	0.00046	DCAF6,MAF,MYL1,MYL9,PROS1,RET,THBS1,TNNC1,TNNI2	1121 (7)	blue	0.950691
dibenzoylmethane		chemical toxicant		0.801	0.000528	CCND1,CDKN1A,CYP1A1,CYP1B1,PTGS2	1436 (17)	N/A	N/A
miR-1248 (miRNAs w/seed CCUUCUU)		mature microRNA		0.801	0.0112	AHI1,AKAP13,ARL6IP6,ATP2A1,CD200R1L,CGNL1,COL1A2,CXCL6,DIO2,DLX1,DMP1,DNM3,EHD3,FAM13C,FBXO32,GADD45A,GCFC2,GPATCH4,HBEGF,HMGN1,KLF6,KNTC1,LYRM9,METAP2,MIEN1,PAK3,PDGFB,PRIM2,PRKAB2,PRRG4,RALGAPA1,RBM41,RPS16,SH3PXD2A,SMIM14,THSD7A,TRIM24,TRPS1,TTBK2		N/A	N/A
EGR2	-1.252	transcription regulator		0.8	1.15e-18	ABHD5,ACAT2,ACTN1,ACVR1,AHNAK2,AHR,ARHGAP24,ASS1,ATXN1,BCL2L11,BCL6,CBLB,CDH6,CDK14,CDKN1A,CEBPB,CHKA,CISH,CLCN2,COL11A1,CSF1R,CYP51A1,DIO2,DLG3,EGR1,EGR2,ELOA,EMB,EPN2,FDPS,FGF2,FOS,FXYD5,GALNT7,GATA3,GNB4,GOLGB1,GSN,HMGCR,HMGCS1,ID2,ID3,ID4,IDI1,IL6R,IL6ST,ITGB1,ITGB3,JUN,KCNN4,LMO7,LTBP3,MAP2,MBP,MR1,MVD,MVK,MYB,MYO1D,NAB2,NCL,NDRG1,Nefm,NFIL3,NOTCH1,NUP54,PASK,PDE4A,PDE8A,PLAUR,PLCD3,PLCL1,PP…	1457 (18)	blue	0.965291
iron		chemical - endogenous mammalian		0.8	0.0456	CCNB1,CCND1,CCNE1,CDKN1A,GADD45A,GADD45B,HMOX1,ID1,IL6,Mt1,NDRG1,SLC40A1,TFRC,UBE2D1		N/A	N/A
ADORA2A	2.125	G-protein coupled receptor		0.799	0.000408	ATP1A2,ATP2A2,BDNF,Ccl2,CCT5,Cd24a,COL6A1,CSF1R,CXCL2,DSTN,DUSP1,EGR2,EIF5A,FBL,FOS,GDI1,HBA1/HBA2,HMOX1,IFITM3,IL6,NFKBIA,NR4A1,NR4A2,NR4A3,PEG3,PENK,PLA2G12A,PTGS2,RAB3A,RAB6A,SPARC,SSRP1,TGFB1,TIMM44,TJP1,TUBB3,VEGFA,VPS4A	956 (17)	turquoise	0.951006
LMO2		transcription regulator		0.799	2.23e-11	ACTB,ADGRG1,AHR,ANGPT1,APOBEC1,AXIN2,BMPR2,C8orf44-SGK3/SGK3,CASP3,CAT,CD34,CD53,CDKN1A,CDKN2C,CGAS,COL18A1,DACT3,DLX1,DUSP22,EFEMP2,EGLN3,ELF1,ENO2,ENTPD6,EPHB4,ETS2,FGFR3,FNDC3B,FZD5,FZD6,GATA3,GDF11,GSN,GTSE1,HIVEP3,HOXA7,IFIH1,Ifitm1,IL34,IRS2,ITGB7,ITM2C,KIFAP3,LEF1,LHFPL2,LMCD1,LPIN2,LYN,MAP3K1,MAP3K5,MAP3K8,MGLL,MRTFA,NDRG1,NOD2,NOTCH1,NOTCH3,NT5E,PCBP3,PISD,PKD2,PLA2G4A,PLCG2,PLSCR1,PSTPI…	1067 (14)	cyan	0.651482
PNO1	-0.243	other		0.793	5.41e-05	BAX,CCND1,CDKN1A,DLL1,HEY1,JAG1,MAP1LC3B,NOTCH1,NOTCH3,NSG1,PTGS2,SNAI1,SNAI2		blue	0.877088
CX3CR1		G-protein coupled receptor		0.792	0.00882	AHI1,ARL6,ATP2C1,Ccl2,CHKA,CLASP1,CRYAB,CRYBA4,DLG4,DNAI1,EGR1,EMP1,FAM161A,FGF2,FN3KRP,FOS,FYCO1,GSTO1,HAP1,HMOX1,IFT25,IL6,KIF21B,MAP1B,MSR1,NIN,NPHP3,Nrxn3,PTCH1,RAF1,SASS6,SRR,SYN1,TGFB1,TRIM3,TTBK2,TUFT1,ULK4,WDFY1,YPEL2,ZMIZ1	949 (16)	brown	0.350146
n-3 fatty acids		chemical drug		0.792	0.000755	ADK,ALOX5,BAX,CAT,ELOVL6,FASN,HMOX1,IL6,IRS1,IRS2,MTHFR,PDGFB,PPARG,PTGS1,PTGS2,SCD,SDC1	1203 (22)	N/A	N/A
MAP3K1	-0.61	kinase		0.79	2.25e-05	BMPR2,CCND1,COL4A1,DUSP1,EGR1,FOS,HMOX1,JUN,LDLR,MAN2B2,PLA2G4A,PLAU,PLAUR,PTGS2,RGS4,RUNX2,SERPINE1,SPP1,TGFB1,THBS1,TIMP1,TOP2A,TP53	705 (14)	blue	0.911569
miR-191-5p (and other miRNAs w/seed AACGGAA)		mature microRNA		0.79	4.06e-05	Ccl9,CDKN2C,CEBPB,DBT,DCTN4,DDHD1,EGR1,ETHE1,IL6,LSM5,Mapre2,MBP,MCM5,MTAP,PLCD1,PLPP3,PPP1CB,SKA3,SLC25A33,SOCS2,SPATA18,TAF5,TJP1,TMOD2,TUBA1C,UNC5B,YBX3,ZBTB2,ZCCHC14,ZCCHC8,Zfp532		N/A	N/A
EPHA2	0.191	kinase		0.79	5.57e-06	ACLY,BAX,CASP3,CXCL2,DUSP1,EDN1,EGR1,FGF2,FOS,IER3,JUN,JUNB,KLF6,MAPK3,NR4A1,SGK1,SLIT2,TJP1,VCAM1,ZFP36	1448 (21)	turquoise	0.7729
PPP5C	-0.336	phosphatase		0.788	0.0018	AHR,CCND1,CDKN1A,DUSP1,FABP4,SGK1,TP53	1551 (21)	blue	0.968084
mir-155		microRNA		0.788	0.0071	ACTA2,ADAM10,APAF1,BCL6,CCND1,CD163,CDKN1A,CEBPB,COL1A1,DUSP5,DYNC1I1,EDN1,FOXO3,HK2,HMOX1,IL6,ISYNA1,MAF,MLH1,MSH2,MSH6,MYB,PELI1,PPARG,PSIP1,PTGS2,RORA,S1PR1,SERPINE1,SMAD2,SNAI1,SOCS3,STAT3,TERF1,TGFB1,TP53	1260 (18)	N/A	N/A
GAS2L3	-0.738	other		0.788	0.00156	BTG2,CCNG1,CDKN1A,PLK2,SLC19A2,TM4SF1,TP53,ZMAT3		blue	0.863629
NDN		transcription regulator		0.788	0.00156	CDK1,CDKN1A,MYOG,NUCB2,PPARG,RBL1,WNT10A,WNT10B	638 (10)	darkred	0.935604
miR-324-5p (miRNAs w/seed GCAUCCC)		mature microRNA		0.787	0.0341	ADGRE5,AEN,ALDH3B1,ANGPTL4,AQP1,ARC,ATP1A1,BOK,C1QTNF3,CAD,CCNE1,DRAM1,FIGNL1,FNDC4,GGT7,GK5,GLUL,GPER1,ITGA1,KIAA0040,KIAA0513,KLF7,LRCH1,LTBP2,LYNX1,MAFK,MAMDC2,MCHR1,MGAT3,MICALL1,MMP28,Mocs1,MTSS2,NCAPH,NMRK1,P3H4,PANK1,PFKFB4,PLPBP,PXDC1,RAD51C,RBL1,REEP4,RNF150,RPA2,SASS6,SERPINE2,SGO1,SIGLEC15,SLC10A7,SLC25A32,SLC25A45,SLC35B2,SRSF3,STEAP3,Tgoln1,TMEM119,TMEM37,TNNC1,TRIM54,TRIP13,VSIR,Zfp…		N/A	N/A
miR-3126-3p (miRNAs w/seed AUCUGGC)		mature microRNA		0.784	0.00187	ABRAXAS1,ASAP2,C11orf24,CDH11,DNAJC24,DYNC1I1,FBXO33,GRAMD2A,HELLS,ITSN1,LHFPL2,MGAM,MOB3A,MRGBP,MRPS22,PARP2,PSMC3IP,RAB6B,RRP15,SC5D,SEC23A,SKA2,STAMBPL1,STRA6,TFAM,UTP3		N/A	N/A
miR-4672 (miRNAs w/seed UACACAG)		mature microRNA		0.784	0.0197	APLN,ATG4D,ATP5MC3,AUNIP,B4GALT1,C1orf21,CCDC32,CEP72,CPLX2,EVI2A,FKBP3,GNL3,GPRIN3,KIF13A,LTBP1,MAP3K8,MRPS6,MTUS1,NAP1L2,NKD2,NREP,RMI2,SAFB,SLC9A6,SRD5A1,UBR5		N/A	N/A
miR-6835-3p (miRNAs w/seed AAAGCAC)		mature microRNA		0.784	0.0221	AGPAT4,ALDOB,ARL14EPL,ARMCX1,ATP6AP2,CHRAC1,COL24A1,FHL2,Foxp1,ISOC1,MTX2,NSUN2,NTS,PARP9,PRR9,PSPH,RAB6A,RBM11,RMDN2,RPS3,SERPINB1,SMIM3,TDP2,TFB1M,TFRC,TMEM123		N/A	N/A
diosgenin		chemical - endogenous non-mammalian		0.784	0.00232	ALOX5,BAX,BID,CCND1,EDN1,HMGCR,HMGCS1,PTGS2,SERPINE1,VEGFA	1137 (18)	N/A	N/A
MAP2K1/2		group		0.783	0.000926	ARC,BCL2L11,BDNF,Ccl2,CCN2,CCND1,CDK1,DUSP1,DUSP4,EGR1,EGR2,FOS,H2AX,HK2,HMOX1,JAG1,JAK1,JUN,KLF5,PCNA,PHLDA1,RRM1,Sik1,VEGFA	815 (16)	N/A	N/A
LIN28B		other		0.782	7.37e-05	ACACA,ACLY,AXIN2,CCN2,CD44,CDKN1A,COL2A1,CTNND1,E2F1,FASN,GCNT2,Hmga2,MMP14,SCD,SCX,SMAD2,SNAI1,SOX9,SYN1,TECTA,TGFBR3,ZBTB20,ZEB2	809 (12)	N/A	N/A
IL17A		cytokine		-0.223	2.28e-10	ACTA2,ACTB,ADRB2,AREG,BIRC5,C1S,Calm1 (includes others),CAMP,CCK,CCL11,Ccl2,Ccl7,CCN1,CCN2,CCND1,CD163,CD44,CEBPB,CEBPD,COL10A1,COL1A1,COL2A1,COTL1,CP,CX3CL1,CXCL2,CXCL6,CYTH3,DLX1,DUOX2,ECHS1,EDIL3,EGR2,EREG,FGF2,FGF7,FMO1,FN1,FOS,GADD45A,Gm21596/Hmgb1,HBEGF,HGF,HIVEP3,IL17RA,IL17RC,IL6,IRF1,JAG1,JAK1,JUN,KLF2,KRT13,KRT16,LOX,LPL,LRRK2,LTBP2,MAP3K1,MERTK,MMP2,MYO6,NFATC1,NR4A2,NRP1,PGF,PLAU,PPAR…	1065 (13)	N/A	N/A
STAU1	0.145	transporter		0.78	0.00844	EGLN3,KLF2,LORICRIN,MEF2A,MYOD1,MYOG,PFKFB4,TNFSF15		turquoise	0.973478
apicidin		chemical - endogenous non-mammalian		0.779	0.0485	AMPD3,CAVIN2,CDKN1A,GSN,ITGB7,PRKCD,TGM2		N/A	N/A
nicotine		chemical drug		0.778	0.00244	AHR,BDNF,BIRC5,CA2,Calm1 (includes others),CASP3,Ccl2,CCN2,CCND1,CD44,CDKN1A,CEBPB,CHP1,CHRNA1,COL1A1,DHFR,DLG4,DNM1,EDN1,EGR1,FASN,FEZ1,FGF2,FN1,FOS,GATA3,GCH1,Gm21596/Hmgb1,GNAO1,GSR,HMOX1,ID1,IL6,JAK1,JUNB,LDLR,LGALS3,LITAF,MMP2,PCNA,PENK,PLAUR,POSTN,PTGS2,RAB6A,RAP1B,SERPINE1,SERPINF1,SLC20A1,SPP1,STAT3,TP53,TRPC1,VEGFC,XBP1,ZFP36	1035 (14)	N/A	N/A
PLK1	-0.978	kinase		0.776	3.01e-09	ACKR3,ACTA2,ANKRD1,BAX,BCL2L11,BOK,CDC7,CDKN1A,CLSPN,DNMT3A,DTX3L,FBXO5,GMNN,IER3,IFI16,MCM2,MRE11,PARP9,PLK1,SMAD7,SNAI1,SNAI2,TGFB1,TGFB1I1,TGFB2,TGFB3,TGFBI,THBS1	1568 (18)	blue	0.98813
alefacept		biologic drug		0.775	0.022	ADGRG1,AGAP1,ATG14,CBLB,DLG5,FCGR3A/FCGR3B,IL18RAP,KLRB1,MLLT11,NCAM1,PTPN4,SOCS3,TERF1,TGFB1,TGFBR3		N/A	N/A
SEMA7A	-2.941	transmembrane receptor		0.775	1.29e-06	ACACA,BAX,CCN2,CCN4,CCNA2,COL1A1,COL1A2,CTSB,EGR1,FASN,FGF2,FN1,IL13RA2,IL4R,SMAD6,TGFB1,TIMP1	1377 (14)	blue	0.994985
miR-7064-5p (miRNAs w/seed CAGAGGC)		mature microRNA		0.775	0.0229	AFF4,AMACR,APLNR,ATP6V0E1,AZIN2,BAALC,BIRC5,BOK,CCDC96,CEP68,CLCN5,COLEC12,CREB3L2,CST6,CTXN1,CYP51A1,DNAAF9,DNAJB2,DUSP22,ENOPH1,ETV4,EVA1A,EXOSC5,FMOD,Hmga2,IVD,KIAA1522,KRT80,MBD4,MCAT,MCM10,MEIS3,MMACHC,MMP14,MXD4,MYO1D,NANOS1,NCS1,NEMP1,ORC6,PANK3,PDLIM4,PRKAB2,RBM15,RCHY1,RSL1D1,S100PBP,SLCO4A1,SPRY1,STRA6,SYNE3,TESK2,TIMP2,TMEM151A,TMEM167B,TRUB1,TXN2,VEPH1,ZBTB20,ZFPL1		N/A	N/A
GADD45G	0.28	other		0.774	8.93e-06	ARC,BRCA1,BRCA2,CCNB1,CCNE1,CDKN1A,FOS,RAD51,TGFB2	964 (20)	green	0.935874
PGR		ligand-dependent nuclear receptor		0.773	1.55e-46	ACOX1,ACSL1,ADAM15,ADAM19,ADAMTS1,ADAMTS3,ADARB1,ADRA2A,AK4,AKAP13,AKAP6,ALDH1A3,AMD1,AP1G1,AREG,ARHGAP29,ATXN1,BARD1,BCL6,BGN,BMP1,BRCA1,BRCA2,BRIP1,BUB1,CADM1,CADM4,CCNB1,CCNB2,CCND1,CCSAP,CD44,CDC20,CDC42BPA,CDC42EP2,CDC6,CDH23,CDH24,CDK1,CDKN1A,CDT1,CEBPB,CEBPD,CENPH,CKAP4,CLDN15,COL10A1,COL12A1,COL14A1,COL1A1,COL1A2,COL5A1,COL5A2,COL5A3,COL6A1,COL6A2,COL6A3,COL8A2,CREB3L2,CSRP1,CTSD,DCHS1,DD…	2209 (21)	N/A	N/A
benzo(a)pyrene		chemical toxicant		0.773	1.82e-17	ABHD4,ADAM12,ADAMTS16,AHR,AJUBA,ALDH3A1,ALG2,ARL6IP5,ASPN,BAX,BCL2L11,BIRC5,BRAF,BRCA1,CASP3,CCN1,CDC25B,CDK14,CDK2AP2,CDK5R1,CDKN1A,CELF2,CKS1B,COL8A1,CYP1A1,CYP1B1,DNMT3A,ECT2,ENTPD5,EREG,FASN,FGFR3,FOS,FST,FYN,FZD1,GNA14,GNAO1,GNAQ,Gsta4,GSTM1,HAS2,HK2,HMOX1,HP,HSPA4L,IER3,ING1,INHBA,INHBB,JUN,KLF2,LIMK2,MAD2L1,MAF,MAFF,MAFG,ME1,METTL21A,Mt2,MXD3,NBEA,NEMP2,NQO1,NR4A1,PCNA,PDLIM1,PDSS1,PGD,PLC…	1524 (20)	N/A	N/A
sildenafil		chemical drug		0.767	0.00382	BDNF,CASP3,CEBPB,COL1A1,FN1,HMOX1,HSPD1,HSPE1,NEXN,PTGS2,SLC9A1,TRPC1,VEGFA,VEGFB,VEGFC	1472 (19)	N/A	N/A
miR-1199-5p (and other miRNAs w/seed CUGAGCC)		mature microRNA		0.765	0.0228	ACOX3,AHI1,AK2,APOL6,ARL10,ARSJ,ASPH,ATG9A,ATP6V0E2,BLTP3A,BTN2A2,C1QTNF3,CAAP1,CALHM5,CCN4,CCNYL1,CEP128,DDX27,DPM2,DUSP2,FMNL2,FXYD5,GABARAP,GADD45A,GDPD5,GMIP,HID1,HTR2A,IGFN1,IGSF3,INKA2,KANK4,KREMEN1,LRRC17,MGLL,MYEF2,N4BP3,NADK2,NEU3,NME6,OLFML2A,P2RY2,P3H1,POLE3,POMGNT1,RCC1,RIN1,RNF168,SHISA5,SIX1,SMPDL3A,SNRNP40,SPN,SULF2,TACC1,TDRKH,Tgoln1,TMEM119,TMEM38A,TOMM40,TOR2A,TP53INP2,TP63,TRUB…		N/A	N/A
ethyl pyruvate		chemical drug		0.765	0.0411	BAX,Gm21596/Hmgb1,HMOX1,IL6,PTGS2,TJP1		N/A	N/A
EPAS1	1.565	transcription regulator		0.765	6.07e-16	ACACA,ACLY,AKAP12,ANGPTL4,APLN,AREG,AXL,Calm1 (includes others),CAT,CAV1,CCN1,CCN2,CCND1,CDC42EP5,CDKN1A,CEBPB,CEBPD,CEMIP,CHKA,CHMP2B,CKM,COL10A1,CXCL2,CYP51A1,DPYD,EDN1,EGLN3,EIF5A,ENO2,EOLA1/EOLA2,EPAS1,FABP4,FASN,FGF2,FN1,FOS,FXN,GADD45B,GCHFR,GPT2,HMGCS1,IGFBP5,IL6,INHBB,IRS2,ITGB3,ITIH5,LDLR,LOX,LOXL2,LPL,MAFF,MMP14,MYH4,MYOM2,NAMPT,NDRG1,NEU3,NFIL3,NOTCH1,NT5E,PDGFB,PFKFB3,PFKFB4,PGF,PHF8,…	1355 (18)	turquoise	0.907429
GNA12	0.222	enzyme		0.763	6.47e-05	ACTA2,ARHGEF12,ARPC5,BAIAP2,BRAF,CCNA2,CFL2,CNN1,EZR,FOS,GSR,Gsta4,IQGAP1,IRS1,ITGA6,JAK1,LAMB3,MMP2,PDGFRA,PIK3CB,PTGS2,PXN,SOS2,TAGLN,VAV3,VCL,VEGFA	1700 (26)	turquoise	0.897955
HIVEP2	-0.496	transcription regulator		0.762	0.0073	FOS,GATA3,NFATC1,SP7	551 (7)	brown	0.911322
adapalene		chemical drug		0.762	0.0411	CCL11,Ccl2,CXCL2,TLR2		N/A	N/A
SP7	6.76	transcription regulator		0.762	0.00129	ALPL,COL10A1,COL1A1,COL2A1,IL6,RUNX2,SATB2,SOX9,SPP1		turquoise	0.971309
miR-490-3p (miRNAs w/seed AACCUGG)		mature microRNA		0.762	0.0329	ACAT1,AMD1,CD63,COLEC10,Cux1,DEPTOR,DIPK2A,DLST,DOP1B,EDA2R,FKBP14,GADD45A,HNRNPAB,HTRA4,Irgm1,MDFIC,MSMO1,PAIP2B,PFDN1,PI15,PLAGL1,PLPBP,PPME1,SERPINB9,SLC31A1,SLC49A3,TNFRSF9,TPD52,TTC7B,TUBB6		N/A	N/A
HMGA2		enzyme		0.761	0.0132	CCNA2,FN1,ID2,IL15,IL6,LMNB1,LPL,SNAI1,SNAI2,SPP1,STAT3		blue	0.96311
CCL5		cytokine		-0.186	4.95e-07	ADGRE5,AHR,ALCAM,BDNF,Ccl2,CD163,CD44,CXCL2,CYP1B1,DDAH1,DUSP1,DUSP6,EMP1,F2RL2,FOS,HMGA1,IL6,LIMS1,MAPK3,MMP19,NAMPT,OLR1,PLAUR,PPIF,SERPINB2,SGK1,SQLE,STAT3,THBS1,TUBB4B,ZFP36	1032 (14)	N/A	N/A
miR-29b-1-5p (miRNAs w/seed CUGGUUU)		mature microRNA		0.757	0.00202	ACBD4,ACTC1,ADH1C,AIG1,Arf2,ATF7,ATXN7L1,CCL11,CEBPD,DIXDC1,EMG1,EXT1,FBXO36,HACD2,KDELR3,LIN9,METTL21A,NIBAN1,NPR2,PARP2,PCLAF,PELI1,PLD1,PMS2,Prss3b,RABGAP1L,SLFN13,SMPDL3B,TMEM128,TNNI3,TXN2,ZBTB20		N/A	N/A
miR-509-5p (and other miRNAs w/seed ACUGCAG)		mature microRNA		0.756	0.0153	ACLY,ARL6,ASPG,C4orf46,CCNYL1,DLX2,DMRT2,GFOD1,LYRM9,MRPS6,NEU3,NUP35,NXN,POLM,PSTPIP2,RELL1,RETREG1,RIT1,RPUSD1,SENP6,SH3PXD2A,SHROOM1,SLC25A5,SSBP1,SYNGR2,TARDBP,TCIM,UGP2		N/A	N/A
miR-3193 (miRNAs w/seed CCUGCGU)		mature microRNA		0.756	0.00107	ADAT1,ANKRD10,BEST1,CASP3,CLCN6,CSDC2,CTSB,GCFC2,HROB,HTRA4,IVD,KLHL31,LYNX1,MAP1B,MGME1,NDUFS7,NSUN5,ORAI2,PARP9,PEG10,PRRC1,QPCTL,SLFN12L,SNTA1,TMEM151A,TOMM40,WNT11,ZBTB7B		N/A	N/A
IL15	4.599	cytokine		-0.175	2.12e-08	ACTG2,AHR,APBA1,ARHGDIB,BAMBI,BCL2L11,CASP3,CBLB,CCL11,Ccl2,CCN2,CCND1,CD44,CD53,CD74,CDK6,CDKN1A,CEBPB,CISH,CKS1B,CKS2,COPB2,CTSW,CXCL2,CXCR6,DARS2,DUSP11,DUSP5,EDN1,EGLN1,EGR2,ELK3,ENO2,EXOSC8,FCGR3A/FCGR3B,FHIP2A,FYN,GALM,GATA3,GPRC5A,GZMH,HAT1,HAVCR2,HBEGF,HK2,HMOX1,HNRNPA2B1,HP,HSPE1,ID4,IL12RB1,IL15,IL18RAP,IL6,IRF1,ITGB1,ITGB7,JUN,JUNB,KLF2,KLRB1,LEF1,LYN,MAF,MAPK3,MAPKAPK3,MCM5,MDC1,MKI67…	1496 (16)	turquoise	0.966326
S1PR4		G-protein coupled receptor		0.75	0.000541	ACTG2,ADORA2B,AQP1,C1S,Ccl2,CCN4,COL1A2,COL6A3,CSF2RB,CXCL2,DAAM2,HTRA3,IFI16,IL6,LTBP2,SELP,SERPING1,SPRY1,WDFY1	1044 (17)	N/A	N/A
Ca2+		chemical - endogenous mammalian		0.747	5.75e-13	ABHD5,ACTA2,ADORA2A,AHR,ALDH1A3,Ang2,Ank2,ANKH,AQP5,ARC,ATP2A2,BDNF,CCK,CCN1,CCND1,CCNE1,CDK2,CDKN1A,CEBPB,CEBPD,COL1A1,COL2A1,CRY1,CSRP1,CSTF2,CYP1A1,CYP1B1,DBP,DUSP1,E2F1,E2F2,EDN1,EGR1,ELK1,ENPP1,FAAH,FABP4,FABP5,FASN,FGF2,FGFR2,FN1,FOS,GRK5,HBEGF,HMGCR,ID1,ID3,IL6,IL6R,IRF1,IRS2,ITGA3,ITGA6,JUN,JUNB,KLF4,KRT14,LORICRIN,MCAM,MEF2A,MGP,MMP19,MSR1,MYB,MYH7,MYL1,NDRG1,Nes,NFATC1,NFKBIA,NPAS4,NR4A…	1116 (16)	N/A	N/A
DRD2		G-protein coupled receptor		0.747	0.00344	Abcb1b,BAX,BDNF,CD63,CRYAB,CSF1R,CXCL2,FOS,IKBKG,IL3RA,ITGB6,JUN,LTBP1,MMP2,NFKBIA,PENK,PMEPA1,SERPINE1,TGFB1,TGFBR2,THBS1,Tnfsf9,TUBB6,VCAM1,VEGFA	1589 (19)	N/A	N/A
CBX7		other		0.746	0.000115	AKR1B10,ALDH1A3,ANKRD1,AREG,CBX4,CCND1,CD44,CDK6,CYP1B1,MMP2,PAPPA,PRDM1,SENP6,UIMC1		blue	0.884686
miR-1301-3p (and other miRNAs w/seed UGCAGCU)		mature microRNA		0.745	0.000281	ALDOB,AP1S3,ARL5A,ASF1B,CCDC18,CCDC32,CDCA4,DNAJA3,EZH2,FYCO1,GDPD5,GFOD1,GPN3,HAUS5,HDDC2,HEBP1,IGSF5,IL6ST,INPP5E,KLF7,KLRB1,KSR1,LMNB1,MDGA1,MICOS10-NBL1/NBL1,MYBL1,NOL4,NPTXR,NPY1R,NUDC,PHF19,PIF1,PLSCR3,RELL1,RUFY1,SH3GL3,SKIL,SLC10A7,SNAI2,TESK2,TFRC,THEM6,TMEM150A,TOM1,ZCCHC24		N/A	N/A
RB1	-0.456	transcription regulator		0.743	2.02e-49	ACTB,ACTC1,Actn3,ADAM10,ALG5,ALPL,APAF1,ARHGAP11A,ASF1B,ASPN,ATAD2,ATP1A1,Atp5me,AURKB,BARD1,BAX,BCL2L11,BIRC5,BLM,BRCA1,BUB1,CALCRL,CAP1,CASP3,CCN2,CCNA2,CCNB1,CCND1,CCNE1,CCNE2,CD44,CDC25C,CDC6,CDCA4,CDCA5,CDCA7L,CDK1,CDK2,CDK5R1,CDKN1A,CDT1,CENPK,CHAF1A,CHRNA1,CHRNB1,CKM,CLIC4,CNOT6L,COL4A1,COL4A2,COL5A1,COQ7,CXCL2,CXCR6,DCK,DCTN4,DDX11,DEK,DEPDC1,DHFR,DIO2,DLGAP5,DLST,DMPK,DNMT1,DONSON,DUSP1,…	1283 (17)	blue	0.850845
EP300		transcription regulator		0.743	1.54e-20	ACADL,ACTA2,ADAM12,ADORA2A,AHI1,AKAP12,ANGPT1,AQP5,ARHGAP24,ARHGEF10L,ARID5A,AXIN2,AXL,BAX,BCL6,BDKRB2,BIRC5,BMF,BRCA1,CA2,CAD,CBL,CCND1,CCNE1,CD53,CDK2,CDKN1A,CHKA,CKM,CLOCK,CNN3,COL1A2,COL2A1,CORO2B,CRABP2,CRIM1,CRISPLD2,CYP1A1,DHFR,DHRS3,DNMT1,DUSP1,DUSP22,DUSP4,E2F1,EDN1,EGR1,EGR2,ENO2,EPHB2,EVI2A,FABP4,FASN,FDX1,FMNL2,FN1,FNDC3B,FOS,FOXO1,GATA3,GFRA1,Gk,GNG2,GREB1,HES6,HK2,HMGCR,HMOX1,ID1,ID…	1610 (18)	pink	0.774941
miR-5135 (and other miRNAs w/seed GGUCUAG)		mature microRNA		0.743	0.0452	ALDH3A1,AS3MT,B3GNT9,CA2,CASP3,CASTOR2,CDV3,CHST1,CSF2RB,DNAJC9,DPM2,DTX4,EREG,FBLN7,FGF11,FMOD,GCFC2,GCSH,HDDC2,HECTD2,HJURP,IGFBP5,ISOC1,JAK1,JPT2,KPRP,LHFPL2,LIX1,LRP11,Mt2,MYMK,NPR2,PFDN1,PHF20,PIK3R3,PPP2R5B,PRKACB,PYGO1,RETREG1,RMDN2,RPP25L,RYR1,SERINC2,SFXN1,SIRPA,STARD4,TAFA5,TIMM44,USP29,ZBTB38		N/A	N/A
prostaglandin A1		chemical - endogenous non-mammalian		0.743	0.016	CDKN1A,HMOX1,IL6,NFKBIA,PCNA,PTGS2,SOAT1,TP53		N/A	N/A
DEF6	-0.655	other		0.741	0.00625	FN1,FOS,IL6,MMP2,NFATC1,PRDM1,SNAI1,SNAI2,ZEB2	1418 (22)	blue	0.975076
IFNG		cytokine		-0.142	1.2e-28	ABCD3,ABTB2,ACLY,Acot1,ACTA2,ACTB,ADGRA1,ADGRG1,ADGRG2,ADORA2A,ADORA2B,ADRA2A,AHCY,AHR,AIF1L,AIG1,ALDH1A3,ALPL,ANGPTL4,APOL6,AQP1,ARC,AREG,AREL1,ARFGAP3,ARL6,ARL6IP5,ASNS,ASS1,ATP1A1,ATP2A2,AVPR1A,BACH1,BACH2,BAX,BCL2L11,BDNF,BID,BLNK,BMF,BRCA2,BRIP1,BUB1,BUB1B,CASP3,CAT,CAV1,CCL11,Ccl2,Ccl7,Ccl9,CCN2,CCNA2,CCND1,CD163,CD200,Cd24a,CD44,CD63,CD74,CDC20,CDC25B,CDK1,CDK2,CDK5R1,CDKN1A,CEBPB,CEBPD,CE…	1282 (15)	N/A	N/A
PHACTR1		other		0.737	3.19e-10	ANGPTL4,APLNR,ASNS,CCN1,CCN2,DUSP5,EDN1,EFNB1,FABP4,HMOX1,IGFBP5,KLF2,KLF4,PDGFB,PLPP3,PSAT1,PTGS2,RND3,SERPINE2,THBD,THBS1,TMEM119,TNFAIP3,VCAM1,VEGFA	1060 (7)	turquoise	0.870058
Hsp27		group		0.736	0.000755	BAX,CASP3,CCND1,CD163,CDKN1A,CSF1R,EIF4EBP1,FBXO32,FOS,GBA1,GCH1,IL6,IL6R,NOX4,PTGS2,STAT3,TGFB1	1351 (18)	N/A	N/A
RASSF1		other		0.734	6.87e-10	ALDH1A1,AREG,BMPR2,CASP3,CAV1,CAV2,CCNA2,CCND1,CDKN1A,CLU,COL4A1,COL4A2,CRABP2,DAB2,EFNB2,EGR1,EMP1,EPB41L3,FGF2,FOS,GSN,HBEGF,KLF10,KLF4,LITAF,MAP1B,MAP3K5,MMP2,MRAS,MTUS1,MYL9,NOG,PAK1,PCDH7,PLK2,PROS1,PTGS2,SOX9,SPP1,TGM2	1407 (21)	lightcyan	0.913915
STAT6		transcription regulator		0.73	3.91e-17	ABLIM1,Acot1,ACOX1,ACSL1,ACTB,ADAM19,ADAP1,AGFG2,AKAP13,ANO1,AREG,ARID5A,ASS1,BAG2,BAX,BCL6,CA2,CAMK1D,CCDC86,CCL11,Ccl2,Cd24a,Cd59a,CDK1,CDK2,CDKN1A,CDKN3,CEP43,CHST1,CISH,CKAP4,Cmah,COBLL1,COL1A1,COL1A2,CRIP1,CTSB,CTSW,CXCL2,CYTH1,DDAH1,DDHD1,DENND4A,DNMT1,DUOX2,EFHD2,EGR1,EGR2,EXT1,FABP4,FASN,FCGR3A/FCGR3B,FN1,FYCO1,GADD45B,GATA3,GNA14,GNB4,GPM6B,GTSE1,HBA1/HBA2,HLA-DMA,HMGCR,HROB,IFI16,IFIH1,…	1474 (16)	magenta	0.826649
C/EBP		group		0.73	0.0453	ADH1C,ALDH3A1,CDK2,CSF1R,CYP1A1,DIO2,FOXO1,HGF,ID1,IL6,PTGS2,TGFB1,WNT10B		N/A	N/A
NUDT16L1		other		0.73	0.0016	ANKRD1,BAX,CDKN1A,EDN1,IL6		lightcyan	0.856338
NKX6-1		transcription regulator		0.73	0.0306	E2F1,GFRA1,NR4A1,NR4A3,UBE2C,UNC5C		N/A	N/A
EHMT1		transcription regulator		0.73	0.000196	A4GALT,ACSL1,ADGRL1,ANPEP,ATP1A1,BCL9L,BEST1,CDKN1A,CDKN2C,CEBPD,CP,EFNA1,GFOD1,GRAMD4,IL17RC,IL6,ITGA3,MLH1,MMP28,MSLN,PCSK6,PISD,PKP2,RGCC,SHMT1,SLC7A7,SLC8B1,SMPDL3B,STRA6,SYNC,TDRKH,THRA,TLE2,TNS2		brown	0.866922
Collagen type VI		complex		0.73	0.00371	BAX,CCNB1,CCND1,COL1A1,TIMP1	1241 (11)	N/A	N/A
FMR1	-0.291	translation regulator		0.729	0.000136	AGAP1,AKAP13,Ap2b1,ARC,BAG3,CAMK2A,CELF4,CHAF1A,CNTNAP4,COL5A2,CORO2B,CYP1B1,DLG3,DLG4,DNM1,EGR3,GLUL,HERC2,IGFBP4,KALRN,LYNX1,MAP1B,MRPL12,MRPS25,MRPS6,MTRFR,MYL9,NAAA,NPTX1,PFKP,PIK3CB,PPIA,PTK2B,PXMP4,RAB3A,RPL18,RPL30,Rpl34 (includes others),Rpl36,RPL8,Rplp1 (includes others),RPLP2,RPS12,RPS13,RPS15A,RPS16,RPS19,RPS25,RPS27A,RPS8,SASH1,SLC8A1,SNAP91,SPARCL1,ST3GAL6,SYN1,SYT1,UQCRFS1,VWA1		blue	0.90864
1,2-dimethylhydrazine		chemical toxicant		0.728	0.00353	ALDH1A3,Ang2,BIRC5,CASP3,CCND1,CD44,EGLN3,KRT14,MAP1LC3A,MKI67,MYL1,NR4A1,PTGS2,SPP1,TNFRSF11B,TP53	1552 (15)	N/A	N/A
buthionine sulfoximine		chemical drug		0.728	0.0314	Abcb1b,FOS,HBEGF,HMOX1,NFKBIA,NQO1,PTGS2,SERPINE1,TNFAIP3		N/A	N/A
miR-511-3p (miRNAs w/seed AUGUGUA)		mature microRNA		0.728	0.000171	AIMP1,AK2,ANO3,ASPN,CA10,CAT,CCL11,Ccl9,Cd24a,CDC42EP5,CENPA,CENPO,CENPW,CHST11,CIMAP1C,CNN3,CPLX2,DCTD,DHRS9,DIO2,E2F8,EGR3,EPAS1,EPHA1,EREG,FBXL20,FBXO5,FGF7,GCNT4,GNB4,GPRIN3,INHBA,KIAA0040,KLF7,LBR,MDFIC,NKAIN2,NR4A2,P4HA3,PANK4,PAPSS2,PDGFD,PLA2G12A,PLA2G4A,POLR3D,PSTPIP2,PURG,PYGO1,RAB11FIP1,RAD54B,RHOQ,RPLP2,SAP30,SLC35A5,SLC7A11,SMAD8,SPRY2,ST18,TBX15,TDRKH,TECRL,TEX30,TGM5,TMEM170B,TMEM4…		N/A	N/A
MEIS1		transcription regulator		0.728	0.0252	BAZ2B,C8orf44-SGK3/SGK3,CDKN1A,CHD9,FOS,HOXA7,IRX3,MYB,RUNX2,TNPO1,TRIB2		blue	0.904147
diosmin		chemical drug		0.728	0.0152	BAX,Ccl2,CYP1A1,IL6,PPARG,TP53		N/A	N/A
CCK	1.579	other		0.727	0.0211	BIRC5,EGR1,FOS,IL6,MET,PENK,TPD52,VEGFA		turquoise	0.900206
miR-137-3p (miRNAs w/seed UAUUGCU)		mature microRNA		0.724	0.000652	ABHD6,AJUBA,Akr1b10,AP1S3,ASPH,ATAT1,C21orf91,CASP3,CDK6,CEP128,COL10A1,COL5A1,CSE1L,DIPK2A,DMRT2,DUSP4,EPHA7,ESRP1,FAM117B,FAM3C,FGF7,FMNL2,FNDC5,FSTL1,G2E3,GJB3,GJC1,GSTO1,Hmgn3,INPP5A,JADE1,JDP2,KCNAB3,KDELR3,KLF12,KRT14,LURAP1L,MBTPS2,MRGBP,MRPL18,NCKAP5,NREP,NT5DC2,Pakap,PCNA,Pdlim3,PHGDH,PIAS2,PRDM1,PROX1,PTGS2,PTN,RCOR2,RFTN1,RORA,RPS13,SETD6,SGCG,Sik1,SLC25A5,SLC35A5,SLC6A8,SNX25,TCTN3,VA…		N/A	N/A
STAT4		transcription regulator		0.723	7.93e-08	ACADL,ARFGAP3,ARMCX1,ASPH,BCL2L11,CDK2,CXCL2,DAP,DAPK2,ENO2,FDX1,FZD7,GATA3,GCNT2,GRTP1,HES6,IER3,IFIH1,IFIT2,IL12RB1,IL18RAP,IL6,INTS12,IRF1,ITGA7,ITIH5,JAG2,KDM6B,KLF9,LPIN1,LRP1,LRRFIP1,LTBP3,MAGED1,MAP3K1,MAP3K8,MBOAT2,MLLT3,Mt1,NDRG1,NXN,P4HA2,PCGF5,PKP2,PLOD2,PRDM1,RCN3,RGCC,RIGI,RORA,RRAGD,SERPINB1,SERPINE1,SERTAD1,SH2B1,SH3BP4,SMPDL3A,SMURF2,SOCS3,SRPK1,STAT3,Tcf7,TGFB3,TIMP1,TLE6,TMEM167…	1535 (15)	N/A	N/A
troglitazone		chemical drug		0.719	1.91e-14	Acot1,ACOT2,ACOX1,ACSL1,ACTA2,AK2,ALAD,ANGPTL4,ARHGEF19,AXIN2,BAX,BIRC5,BMP1,Cald1,CAV1,CAV2,CCK,Ccl2,CCNB1,CCND1,CD34,CDCA7L,CDK2,CDKN1A,CDKN2C,CEBPD,CEP135,CHCHD10,CKM,COL1A1,COL1A2,COL4A1,CRYAB,CTNNAL1,CXCL6,CYP1A1,DCN,DHRS3,E2F1,E2F2,E2F4,ECT2,EGLN3,EGR1,ELK1,ENO2,ENTPD5,EPHA1,FABP4,FABP5,FASN,FN1,FOS,G0S2,GADD45A,HBA1/HBA2,HGF,HIPK3,HMMR,HMOX1,HP,IFI16,IFRD1,IL13RA2,IL6,INS,IRS1,ITGA6,JUN,KI…	1706 (19)	N/A	N/A
3,3'-diindolylmethane		chemical drug		0.718	0.00822	BAX,BIRC5,BRCA1,CCND1,CDK6,CDKN1A,DNMT1,FASN,FOXM1,HMOX1,IL6,KRT19,MAP1LC3B,NFKBIA,NQO1,PARP2,PTGS2,SNAI2,TAP2	1663 (22)	N/A	N/A
KN-62		chemical drug		0.718	0.0153	AQP5,CCND1,EGR1,IL6,MYH7,MYOG,PPARG,PTGS2,VCAM1		N/A	N/A
ANXA2		other		0.717	0.00252	BAX,CDK6,CDKN1A,GADD45A,IL6,JUN,MMP2,PTGS2,S100A10,SESN1,TP53,ULK2,ZMAT3	1167 (15)	turquoise	0.581075
Mapk		group		0.715	0.0014	ADAM12,APLN,ARC,BDNF,CAT,CCND1,CDKN1A,CEBPB,COL1A1,DBP,DLG4,EGR1,FOS,HGF,HMOX1,IL6,IRS1,ITGB7,JUN,JUNB,NR4A3,PTGS2,RUNX2,S100A10,SNAI1,SNAI2,SPP1,TUBB3,VCAM1,VEGFA	1023 (18)	N/A	N/A
miR-4757-5p (and other miRNAs w/seed GGCCUCU)		mature microRNA		0.714	0.0166	ADGRF4,ADGRG5,ARHGDIB,AURKA,CDK14,CLDN23,CXCL2,DCUN1D4,DGLUCY,DMRT2,DNAJC24,DOK7,DRP2,DSTYK,DUSP13B,ENC1,FBXO25,GEMIN6,GRAMD2A,IFITM2,INHBB,LYRM9,MINDY2,MLKL,NFATC2IP,NIPAL1,NRAP,NUDT14,OMD,PCYT2,PMEPA1,PPME1,PPP1R14C,PRKCA,PRUNE1,PSMC3IP,RARA,SEC24D,SH2B1,SPN,ST3GAL4,SUV39H1,SYNPO2L,TFAP4,TNNT3,TPD52,ZFR2,ZIK1,ZNF821		N/A	N/A
UCHL1		peptidase		-0.124	0.000458	ACTA2,BACH2,CCDC122,CDKN1A,CGAS,CLCN2,GABARAPL1,HDAC9,HERC6,KLHL23/PHOSPHO2-KLHL23,LBH,LDHB,LDLR,LPIN1,ORC1,PDP2,PHF20,PLA2G4A,PURG,RAD50,SERPINE1,SMAD2,SMPDL3B,TP53,TRIM2	1696 (23)	tan	0.916555
imatinib		chemical drug		0.71	7.55e-08	ACSL1,ARL6IP1,ATP1A2,ATP2C1,ATP5MC3,ATP5PB,ATP6V0D1,AURKA,BAX,BCL2L11,BIRC5,BLNK,BRCA1,CASP3,Ccl9,CCNA2,CCNB1,CCND1,CCNE1,CDC45,CDC7,CDK2,CDKN1A,CDKN2C,CEBPB,CHD1,CKS1B,CNBP,COL1A1,COPB2,CYC1,DAB2,DBF4,DHX15,ECT2,EIF2AK3,EPAS1,ESPL1,FN1,FOXO3,GADD45A,HAT1,HBA1/HBA2,HMOX1,HSPA2,HSPE1,HTRA2,ID1,IFIT2,IFRD1,Igtp,IL6,IRF1,ITGA1,JAK1,KDELR1,KIF11,LIX1,LYN,MAD2L1,MAPK4,MCM3,MCM7,NCL,NFE2L1,NPM1,NQO1,OP…	1755 (21)	N/A	N/A
miR-542-5p (and other miRNAs w/seed UCGGGGA)		mature microRNA		0.707	0.0283	ACBD4,AFF3,AJM1,CCDC32,CNST,CPLX2,CSDC2,EFNB2,EIF5A,EPB41L3,GAS1,ITGA3,KRT80,LAMP2,LITAF,Mapre2,MICALL2,NHP2,NOP58,PKNOX2,RAB3A,RASSF4,RPL15,SLC25A5,STMN1,TAS1R2,TCHP,TLE5,TMEM119,TRIP11,TRUB1,ZCCHC24		N/A	N/A
OAT		enzyme		0.707	0.0166	AREG,ASNS,CDKN1A,FGF11,GABARAPL1,GDF11,HBEGF,VEGFA,VEGFB,WIPI1,WNT4		green	0.897357
PTPRE	-1.206	phosphatase		0.707	0.000492	Ccl7,CXCL2,INHBA,MET,SLA,SLFN12L,STAT5A,TSC22D1		blue	0.914562
thioridazine		chemical drug		0.707	0.00844	CCNE2,CDKN1A,FNDC4,LSS,NTS,TAGLN,TP53,WIPI1	642 (7)	N/A	N/A
riboflavin		chemical - endogenous mammalian		0.707	0.00587	FZD1,FZD6,JUN,MMP2,PITX2,PTCH1,TIMP1,WNT4	1109 (14)	N/A	N/A
SOST		other		0.706	0.0132	ACACA,ACADVL,AXIN2,CA2,Ccl2,FABP4,FASN,LPL,NKD2,NOX4,PPARG		N/A	N/A
Pam3-Cys-Ser-Lys4		chemical reagent		0.701	0.000281	ADAMTS5,ADGRE5,AK2,AKAP13,AOX1,BCL2L11,BDKRB2,Ccl2,Ccl7,CCN2,CCN4,COL2A1,CSF1R,CX3CL1,CXCL2,CXCL6,CYLD,DDIT4L,FAM162A,HAVCR2,HIVEP3,HK2,IER3,IFI16,IL15,IL6,IRAK2,IRF1,ITGB7,JUN,KDM6B,KLHL21,LTBP1,MAPK3,MMP2,NAMPT,NFKBIA,NOD2,PRDM1,PTGS2,Pvr,REL,RGS2,SELP,SERPINE1,SLC2A1,SLC40A1,STAT5A,TGFB2,TGFB3,TLR2,TNFAIP3,TNFSF15,Tnfsf9,VCAM1,XBP1	945 (11)	N/A	N/A
PDGFB	-2.519	growth factor		0.699	2.12e-09	ACTA2,ADAMTS7,AQP1,CCND1,CNN1,COL1A1,COL1A2,EGR1,FGF7,FN1,FOS,FOXO1,FOXO3,FOXO4,HMGA1,IL6,KLF2,MMP2,NOTCH3,NR4A1,PCNA,PDGFRB,PHLDA1,PTGS2,RGS5,SERPINF1,SMAD1,SPP1,STAT3,THBS1,THBS2,TIMP1,VEGFA	1465 (18)	blue	0.951415
triamcinolone acetonide		chemical drug		0.699	1.14e-10	ACSL1,AKAP13,ANGPTL4,AQP1,ARL4C,ATP10A,BAX,BCL2L11,BID,BTG2,CBX4,CD44,CHKA,CRYBG1,CTH,DGKH,DNA2,DUSP1,DUSP10,DYRK3,E2F2,EDNRA,EFNB2,EGR1,ELK1,ELK3,FGFR2,FOS,FOXO3,GAS1,IGFBP4,IL6ST,INSIG1,JUN,JUNB,KCND1,KIF4A,KLF10,KLF9,LDLR,MXD4,NFKBIA,NHERF1,PALLD,PCDH19,PFAS,PKD2,PLAU,PLK2,PLXNC1,PSPH,RASL11B,RGCC,RGS2,RNF41,RPP14,SCD,SEMA6A,SFRP2,SLC16A1,SLC4A7,SOAT1,SOCS2,SPP1,SPRY1,TACC2,TGFB2,TRIB1,TRIB2,T…	1603 (22)	N/A	N/A
GRP		growth factor		0.697	0.00343	ARF6,CCND1,CCNE1,CTRB2,ELK1,FOS,JUN,PRKCA,PTGS2,RRM1,VEGFA	1435 (18)	N/A	N/A
TCF/LEF		group		0.694	6.15e-05	BIRC5,CCN4,CCND1,FN1,IL6,ITGB1,JUN,MMP2,PTGS2,RUNX2,SERPINE1,SNAI2		N/A	N/A
CpG oligonucleotide		chemical drug		0.693	0.0071	AHR,BAX,BIRC5,Ccl2,Ccl7,Ccl9,CCNB2,CD34,CD63,CEBPB,CSE1L,CXCL2,DNMT1,DUSP1,EGR1,ETS2,FCGRT,IFIT2,IL15,IL6,LYN,MCM6,MSR1,NOTCH1,OLR1,PCNA,PHGDH,PLAGL2,PRKCD,PRKG1,PTGS2,RASSF4,RIGI,SC5D,SDC1,SERPINE1,SLC40A1,SLC7A5,SYK,TFRC,THBS1,TLR2	1465 (15)	N/A	N/A
MAF	-1.069	transcription regulator		0.689	5.36e-06	ACSS2,ANPEP,CRYAB,CRYBA4,CYP51A1,DEPTOR,FABP7,FDFT1,HMGCR,IDI1,IL12RB1,INS,LSS,MAF,MAFG,MBP,MERTK,NQO1,NT5E,NUAK1,PMVK,PRDM1,RAD50,SQLE,TGFB1,TP53,VCAM1	799 (11)	blue	0.903064
SULF2	-1.377	enzyme		0.689	1.78e-05	ADAMTS5,AXIN2,CCND1,COL2A1,MMP2,NOG,PDGFB,POSTN,SMAD1,SOCS2,SOCS3,TGFB1,VEGFB	1519 (19)	blue	0.94664
miR-1183 (miRNAs w/seed ACUGUAG)		mature microRNA		0.688	0.00582	ACTR6,CAV2,CENPQ,CNN3,CRLF3,DONSON,EGLN1,FAM83D,FAR1,KNSTRN,MAP3K1,MYH8,PAPOLG,PCNX1,PMEPA1,RTL9,SPRY2,TMEFF2,ZNF791		N/A	N/A
miR-4715-3p (miRNAs w/seed UGCCACC)		mature microRNA		0.688	0.0205	ATP1A2,BTBD17,CD320,CLCF1,CLDN23,FBLN7,GALNT7,HOXC11,IFRD2,MAL2,NEMP2,P3H4,PECR,RAB3B,RANBP1,TCTA,TOR2A,TRIP13,ZNHIT3		N/A	N/A
miR-6134 (miRNAs w/seed GAGGUGG)		mature microRNA		0.688	0.000743	AHNAK2,ALX3,ARHGAP1,ARHGAP23,ARL10,ARL4D,B4GALT1,C16orf54,C1QTNF1,CA10,CAMK2A,CCNYL1,CDCA7L,CHKA,CHP1,CTNNBIP1,DDAH1,DNAJC24,DUOXA1,DUSP5,EGR3,ELK1,ENHO,ERFE,ERLIN1,EVA1A,FIBCD1,FLOT1,GARRE1,GDI1,GSK3A,HMGN1,KDELR1,KIF15,KRT80,LGALS3BP,LIMS2,LMLN,LSM1,LZTS1,MIEN1,MOB3A,MRPL30,NKAIN1,NPTXR,NUAK2,PARP1,PARPBP,PFDN1,POLD3,PPT2,PSMG2,PXK,RAN,RNF150,RNF181,RYR1,S100A1,SIRPA,SLC35B2,SLC5A6,SOCS3,TAF4,T…		N/A	N/A
PER2		transcription regulator		0.688	0.0116	ALDH3A1,ATP1A1,BMAL1,CCND1,CCNE1,CLOCK,CRY1,DBP,SNAI1		turquoise	0.850366
L-histidine		chemical - endogenous mammalian		0.686	0.0301	ASNS,CEBPB,EGR1,HNRNPD,SLC38A2		N/A	N/A
miR-1296-5p (miRNAs w/seed UAGGGCC)		mature microRNA		0.686	0.0185	AGPAT4,ATOH8,BRAP,CAAP1,CADM1,CDCA5,COPZ2,CTC1,CTNND1,DUSP13B,EGR2,EMB,ENHO,ENTPD5,KANSL2,KIAA0040,LGALS3BP,LVRN,LYNX1,MBP,PLEKHA7,POLA1,PPP1R14C,PSMD9,REG4,SHISA4,SMYD1,SRD5A1,SUV39H1,SYN1,TMEM43,TP53INP2,VPS37C,ZNFX1		N/A	N/A
miR-144-3p (miRNAs w/seed ACAGUAU)		mature microRNA		0.685	0.0156	ABTB2,ADAM10,ADAMTS5,AP1S3,ARPP21,CAV2,COL10A1,DIMT1,DNAJC2,E2F2,EAPP,FABP5,FST,FZD6,FZD7,H2AZ2,ID4,INSC,ITCH,ITIH5,JUN,MAP3K8,MED4,MEF2A,MYBL1,MYEF2,NUP37,PANK1,PFDN6,PLA2G4A,RASA1,RIN2,RNFT1,RRAGD,SECISBP2L,SHCBP1,SMAD8,ST3GAL6,TBC1D9B,TBX1,TP63,TPD52,UBE2D1,UCK2,ZDHHC21,ZHX1		N/A	N/A
ocifisertib		chemical drug		0.684	0.039	ALCAM,ARC,CDC7,CDCA7,CLCF1,HIP1,IL6,KIF26A,KLF6,PTGS2,SERPINE1,SOCS3,TIMP1		N/A	N/A
dihydrotestosterone		chemical - endogenous mammalian		0.681	1.06e-33	ABCC4,ACACA,ACADVL,ACKR3,ACLY,ACSL3,ACTB,ADAMTS1,ADH1C,AIG1,ALDH1A3,Alyref,AMD1,ANO1,AQP1,AREG,ARFGAP3,ASAP2,ATAD2,ATP2A1,ATP2A2,AXIN2,BAX,BGN,BMF,BMPR1B,BMPR2,BRIP1,BTG2,BUB1B,C1orf21,CASP3,CCN2,CCNA2,CCNB1,CCND1,CCNE1,CD63,CD74,CDC20,CDC6,CDCA7,CDK2,CDKN1A,CIAO2A,CKM,CLU,COBLL1,COL4A1,COL5A2,COL5A3,COL6A1,CREB3L2,CST6,CX3CL1,DCN,DCTPP1,DDIAS,DEPDC1,DHCR24,DIO2,DLG4,DNMT3A,DTL,DUSP2,DUSP4,E2F8,E…	2061 (17)	N/A	N/A
E2F8	-1.929	transcription regulator		0.678	1.7e-08	CCNA2,CCNB1,CCND1,CCNE2,CDC6,CDCA2,CDK1,E2F1,ECT2,KIF23,MCM2,RACGAP1		blue	0.990356
tanshinone II		chemical - endogenous non-mammalian		0.677	0.00222	AQP5,BAX,BDNF,BIRC5,CDK2,EDN1,FOS,HMOX1,IL6,MMP14,MMP2,MSR1,NFATC1,SKP2,TP53,VCAM1	1193 (16)	N/A	N/A
AMBRA1		other		0.677	3.71e-13	ADAMTS14,ANGPT1,CCND1,CCNE2,CDKN1A,COL10A1,COL14A1,COL18A1,COL1A1,COL4A1,COL4A2,COL5A1,COL5A2,COL5A3,COL8A1,FN1,ITGB3,ITGB7,LOXL1,LOXL2,MMP14,MMP15,MMP2,MMP23B,SERPINE1,SMAD7,SNAI1,STAT3,TGFB2,TGFB3	1645 (26)	turquoise	0.776474
STK26		kinase		0.676	4.61e-05	AXIN2,BMP1,COL5A2,FN1,KRT19,MAP1B,MMP2,SNAI1,SNAI2,TGFB1,TGFB2,TGFB3,TIMP1,ZEB2	1336 (17)	grey	0.999872
TGFBR2	-0.74	kinase		0.675	1.5e-20	ABHD17C,ACSL3,ACTA2,ADAMTS5,ADORA2A,ADORA2B,AGPAT4,ALOX5,ANGPTL4,AREG,ASS1,ATP1A2,BDNF,BGN,BIRC5,Ccl2,Ccl7,CCN2,CCND1,CCNE1,CCT5,CD200,CD44,CDKN1A,CLIC4,CLU,COL1A1,COL1A2,CRISPLD2,CRYAB,CXCL2,CXCL6,EGR1,EGR2,ENHO,EPAS1,EPOP,ESPL1,FAM110A,FASN,FGF2,FGF7,FMOD,FN1,FST,GADD45B,GSR,H2AX,HGF,HK2,HP,ID1,ID3,IL3RA,IL6,ING1,ITGA1,ITPK1,JAK3,JUN,JUP,KLRB1,KRT19,LBR,LRIG1,Ly6a (includes others),MAN2B2,MFSD2…	1654 (17)	blue	0.920972
CYP27B1		enzyme		0.674	0.038	ALPL,CCL11,CCND1,IL15,IL6,MKI67,SLC8A1,SPP1,STAT3,TLR2,TRPV6,VDR		grey60	0.771994
COL1A1	0.761	other		0.672	0.00156	CDKN1A,CLIC4,COL1A1,EDN1,MMP14,PCNA,SNAI1,VCAM1	1175 (17)	turquoise	0.989175
HMGB2	-1.154	transcription regulator		0.672	3.8e-05	BAX,CCND1,CEBPB,COL10A1,COL2A1,CXCL2,FABP4,FASN,IL6,INHBA,IRS1,LPL,MMP14,PHLDA1,PPARG,RUNX2,VEGFC	1738 (19)	blue	0.993756
SLC22A5		transporter		0.671	2.38e-05	ACADL,ACADVL,CDKN1A,IL6,ITGB7,JUNB,LTBP1,NOG,PLAU,SMAD1,SMURF1,TGFB1,TGFB3,TGFBI,TGFBR2		pink	0.917777
metribolone		chemical reagent		0.671	1.45e-15	ABCC4,ACACA,ACLY,ACSL3,ACSS2,ACTN1,ADAMTS1,ADGRG5,ADH1C,ADSL,AKAP12,ALDH1A3,ANKH,ARID5B,ARL6IP1,ATP1A2,ATP5PB,ATP6V0D1,ATP6V0E1,ATP6V0E2,ATP6V1G1,B3GAT3,B4GALT1,BAX,BMPR1B,BRIP1,BUB1,CAV2,CCNA2,CCND1,CDC14B,CDC6,CDK5R1,CDKN1A,CENPN,CLU,CRYAB,CYC1,DHCR24,DLX1,ECHS1,EDEM1,EGR1,ELAPOR1,EZR,FASN,FDFT1,FDPS,FGFRL1,FH,FHL2,FOS,FOXO1,FZD5,GALE,GFPT1,GOT2,GREB1,GRHPR,GTSE1,H1-0,H2AZ1,HERC3,HES6,HK2,HMGCR…	1680 (19)	N/A	N/A
daidzein		chemical drug		0.67	0.00556	ADK,BAX,BDNF,BMP2K,C16orf54,CASP3,CAV1,CCND1,CYP1A1,DNPH1,EVI2A,FXYD5,HMGCR,HMOX1,ID2,IL6,LDLR,MAL2,NQO1,OSBPL3,PTGS2,PXMP4,SH2B2,TP53,TPD52,ZEB2	1812 (20)	N/A	N/A
CCN1	0.987	other		0.669	7.18e-06	BAX,BCL2L11,BOK,Ccl2,Ccl7,CCN1,CCND1,CDKN1A,COL1A1,COL1A2,CXCL2,FN1,FZD7,IL6,IL6ST,ITGA3,ITGB1,ITGB3,JUN,MMP2,NR4A1,PLAU,PTGS2,SERPINE1,TGFB1,TIMP1,TIMP2,TLE1,TP53,VEGFA,VEGFC	1324 (15)	turquoise	0.958259
lapatinib		chemical drug		0.669	0.000316	AREG,ATF5,BCL2L11,BIRC5,EREG,ETV4,FOS,FOXM1,FOXO3,FOXO4,HBEGF,JUN,JUNB,LAMB3,MAP1LC3B,NR2F1,SOX8	1806 (22)	N/A	N/A
miR-6738-3p (miRNAs w/seed UUCUGCC)		mature microRNA		0.667	0.0146	ACADL,ADGRA3,AHI1,ARHGEF12,BOC,CCK,COL8A2,CPEB2,DDIAS,EPHX2,EXOSC3,FEN1,GAB2,GATA3,GREM2,HDDC2,HES6,IGFBP2,IL15,INHBA,LMOD3,LRRTM2,MPZL1,MYBL1,NKAIN2,PIGF,POC1B,POLH,PRKAB2,PTGFR,RDH5,RPA1,RPS15A,TTBK2,TXLNB,ZIK1		N/A	N/A
lysophosphatidic acid		chemical - other		0.666	4.81e-10	ACTA2,ANKRD1,AREG,BCL6,CCL11,Ccl2,CCN1,CCN2,CCND1,CCNE1,CXCL2,DUSP1,EDN1,EGR1,FABP4,FOS,GDNF,GMNN,IL13RA2,IL15,IL6,JUN,JUNB,KLF5,LIPG,LPL,LRP6,MMP2,MSR1,PDGFRA,PDGFRB,PLAU,PLAUR,PPARG,PPP1R3B,PTGS2,SERPINE1,SNAI1,TAGLN,TP53,VCAM1,VEGFA,VEGFC	960 (14)	N/A	N/A
quercetin		chemical drug		0.665	2.86e-06	ACAA2,ACOX1,ACTA2,AHRR,BAX,BDNF,BIRC5,CASP3,CAT,CAV1,Ccl2,CCN2,CD44,CD63,CDK5R1,CDKN1A,COL1A1,CRIP1,CYP1A1,CYP1B1,DUSP5,EDN1,EFNA1,EGLN1,EGR1,EPHX2,FASN,FBL,FN1,FOS,FZD1,HMOX1,HSPB2,IER3,IL6,IRS2,JUN,KCTD15,KLF10,KLF4,LDLR,LMO7,LPL,MAP2,MKI67,NEDD9,NFE2L1,NT5E,PCCA,PHGDH,PLAU,PLAUR,PLD1,PRICKLE1,PTGS2,SMAD7,SOX9,SRD5A1,TFAM,TLE4,Tnfsf9,TP53,TRPV6,TST,VCAM1,WRAP53,ZCCHC24	1069 (16)	N/A	N/A
miR-653-3p (and other miRNAs w/seed UCACUGG)		mature microRNA		0.665	0.00205	AAK1,ABHD4,ACAA2,AGPAT5,ARL10,ASB1,AVL9,C1QBP,C6orf62,CD99L2,CDH15,CDK19,CDK2,CENPL,CLIP3,CRYAB,CXCL6,DHFR,ENOPH1,ENTPD6,EZH2,GPR137C,GPR180,GTDC1,GULP1,HJV,HSPB2,IFI16,IRF1,LACC1,LSM4,MAP1B,MAX,MRPL2,Mturn,NADK2,NAMPT,NPC2,OARD1,PALB2,POMGNT2,POPDC3,RNASEH2B,RPP30,SELP,SERTAD1,SGCG,SLC23A2,Snrpe,SPTSSA,STMN4,THSD7A,TRUB1,UBTD2,ZNF622		N/A	N/A
CFI-402257		chemical drug		0.664	0.0496	AREG,CXCL2,EREG,IL6ST,INHBA,MMP14,MMP2,PLAU,PLAUR,TIMP2		N/A	N/A
KDR		kinase		0.664	0.00173	Ccl2,EPHB3,FABP4,HAVCR2,HMOX1,MMP14,NDC80,NME1,NOTCH1,NR4A1,PTGS2,SET,SNAI2,TJP1,VEGFA,XBP1	1619 (21)	turquoise	0.796803
F3		transmembrane receptor		0.662	7.81e-07	ANGPT1,AREG,Ccl2,CCN1,CCN2,DUSP2,DUSP6,EGR1,FERMT2,FOS,FOXC2,FUT8,IL6,LAMB1,LEF1,MAPKAPK3,MMP2,MSLN,PAK3,PLPP3,SEMA3A,SERPINE1,SPRY1,TGFBR2,TGM2,UBASH3B,VCAM1,VEGFA	665 (13)	blue	0.738308
SP1		transcription regulator		0.661	2.21e-26	Abcb1b,ACSL1,ACTA2,ADAMTS1,ADD3,ADRA1B,ADRA1D,AEBP1,AFAP1L1,AHRR,AKAP12,ALOX5,ALPL,ANK1,ANKH,ASNS,ASS1,ATP2A2,BAG2,BAX,BDNF,BIRC5,C1QBP,CAD,CAMP,CASP3,CAT,CAV1,Ccl2,CCN2,CCNA2,CCND1,CDC25B,CDC25C,CDC42BPG,CDK1,CDK2,CDK6,CDKN1A,CDKN2C,CDKN2D,CEBPB,CEBPD,CIRBP,COL1A1,COL1A2,COL2A1,COL8A1,CRABP2,CRYAB,CTH,CTSD,CYC1,CYP1B1,CYP51A1,DBF4,DHCR24,DHFR,DIAPH3,DLC1,DLX3,DNM1,DNMT1,DNMT3A,E2F1,EGR1,ENTPD5,E…	1702 (22)	brown	0.786044
vitamin K3		chemical drug		0.661	0.00104	BAX,BID,CASP3,CD44,EGLN3,EGR1,FOS,HK2,HMOX1,KLF6,MAP1LC3A,MAP1LC3B,MKI67,NAMPT,TP53	1572 (21)	N/A	N/A
miR-370-3p (and other miRNAs w/seed CCUGCUG)		mature microRNA		0.66	0.00406	ACCS,ACOX3,AFF1,AHR,ANK3,ARHGAP19,ARL6IP5,CDC34,Cmah,DDI2,DNAAF9,DTYMK,F2RL2,HDAC4,HDAC5,HDDC2,HOATZ,IL13RA2,IL6ST,KANK4,KCTD15,MAFG,MAFK,MAP3K8,MCAT,MRTO4,MYH9,NR4A3,Pakap,PSTPIP2,PTPRN,PXMP2,RASSF4,RGS3,RNF181,RPP14,RPRD1B,RRP1B,SCUBE3,SFT2D2,SH3GL3,SMIM3,TCIM,TGFBR2,TMEM216,TMEM263,TPCN1,USP35,WDR62,XRCC3		N/A	N/A
RPS6KA4		kinase		0.66	0.0427	DUSP1,FOS,IL6,JUN,JUNB		N/A	N/A
NPPA		other		0.659	0.0182	CCND1,CCNE1,CYP11B1,DUSP1,EDN1,EGR1,HMOX1,NPR3,PTGS2,TP53		N/A	N/A
OTUB1		enzyme		0.657	2.69e-11	AJUBA,AMOTL2,ANKRD1,ARHGEF17,ASAP1,CCN1,CCN2,CCND1,CRIM1,EDN1,FOXM1,GADD45A,GPATCH4,GREB1,HOXC13,ITGB7,LATS2,NT5E,NUAK1,NUAK2,PTGS2,SKP2,SMAD7,WWC2	1794 (26)	green	0.944382
PTX3	2.771	other		0.657	0.000118	Ccl2,Ccl7,CCN2,CCN4,COL1A1,COL1A2,CXCL2,EGR2,EGR3,FN1,FOS,GATA3,GATA4,IL6,JUN,TGFB2,TLR2	1275 (14)	turquoise	0.974091
bleomycin		biologic drug		0.655	9.5e-16	ACKR3,ACOX1,ACTA2,ANGPT1,BAX,BLM,BMP1,BMPR2,CASP3,CAT,CCDC61,Ccl2,Ccl9,CCN2,CCN4,CDC25B,CDH11,CDKN1A,Clec2d (includes others),COL1A1,COL1A2,CSF2RB,CTSD,CXCL2,DCN,DUSP5,E2F7,EREG,FABP4,FGFR1,FN1,FRZB,FZD1,FZD6,GAB2,GADD45A,GLA,H2AX,HBEGF,HEY1,HK2,ID1,IFIT2,IL13RA2,IL4R,IL6,IRS2,ITGA1,ITGB1,JAG1,JAK1,KLF4,LGALS3,LMNB1,LMO7,LOX,LRRK2,LTBP1,LTBP2,MAFF,MAP1LC3B,MAP4,MMP14,MMP2,NAV2,NR4A1,PCNA,PLK2,PPA…	1725 (16)	N/A	N/A
LLGL2		other		0.655	5.31e-11	AMOTL2,ANKRD1,AXL,CCN1,CCN2,CDKN2C,CRIM1,DUSP1,FSTL1,GAS6,HMMR,LHFPL6,NDRG1,SERPINE1,SGK1,SHCBP1,SLIT2,STMN1,TGFB2,TNNT2,TOP2A		lightgreen	0.866019
Fcor		enzyme		0.655	0.0202	BCL2L11,CAT,CDKN1A,GADD45A,RB1		N/A	N/A
miR-3548 (and other miRNAs w/seed AGCACUG)		mature microRNA		0.655	0.0465	ENOPH1,FOXJ3,GCSH,GGCT,IRAK1BP1,ITGB1,LRRC40,NUCKS1,PKIA,PYGO1,RBMX,SKA3,SLC38A10,SNU13,SQLE,STARD4,STMN2,Tnfrsf22/Tnfrsf23,TSSC4,VMAC,ZDHHC21		N/A	N/A
miR-4699-5p (miRNAs w/seed GAAGAUU)		mature microRNA		0.655	0.0158	CEP57L1,CSRP1,DIMT1,DIS3,DRP2,DTD2,KLHL41,LACC1,MASTL,MED30,NTS,PTGFR,RAB6A,RAD51AP1,RAPGEF4,RUVBL1,SGCB,SLC41A2,SPRTN,SRD5A1,TFRC		N/A	N/A
miR-4474-5p (miRNAs w/seed UAGUCUC)		mature microRNA		0.655	0.012	ACTR6,ARL6,BPNT2,CBX3,CHCHD1,DAD1,EPDR1,GPATCH4,ID3,KNSTRN,KYAT3,NTSR2,OIP5,PLSCR1,PTX3,RGS4,SGTB,SLC31A1,TFRC,TSFM,TUBG1		N/A	N/A
miR-1284 (and other miRNAs w/seed CUAUACA)		mature microRNA		0.655	0.0264	ADRB2,ATAD5,CARMIL1,CDK6,CISD2,CLIC4,DCUN1D4,ECT2,ID4,NOL7,NRXN1,NUDT4,PDLIM1,PRPS2,RFK,SNAI2,TEX9,TFRC,TSHZ3,UBE2D1,VCAM1		N/A	N/A
miR-6499-3p (miRNAs w/seed GCAGUGU)		mature microRNA		0.655	0.0264	ARSJ,C1GALT1,CDC25C,CEP43,CLVS1,DLX2,ELOVL6,EPB41L5,ETHE1,FNDC5,HAUS4,HIPK3,KIFAP3,KLF10,MET,NEU3,NFKBIA,PARS2,PHGDH,RAB6A,RGS5		N/A	N/A
GADD45GIP1		other		0.655	0.0261	DNAJA3,HMOX1,HSPD1,LONP1		yellow	0.941117
THBS1	1.741	other		0.653	7.65e-07	Ccl2,CCN2,COL1A1,COL1A2,COL4A1,EGR1,FN1,IL6,INHBA,ITGB1,LAMA4,LRP1,MMP2,PARP1,PLAU,SMAD2,TGFB1,TGFB2,THBS1,TIMP1,VEGFA	1594 (23)	turquoise	0.999175
CCL20		cytokine		-0.093	0.027	C3AR1,Ccl2,Ccl9,HAVCR2,HMGB2,LACC1,LIPA,MYO5A,OLR1,POSTN,SLC7A2,SYK		N/A	N/A
TICAM1	0.402	other		0.651	3.82e-05	ACSL1,Apol10a (includes others),Ccl2,CEBPD,CXCL2,CXCL6,DUSP1,EGR1,ETS2,IFI16,IFIT2,Igtp,IL15,IL6,IRF1,Irgm1,JAG1,LPAR1,MAFF,MCM2,MET,MKI67,Nes,NFKBIA,NOX4,PDE4B,PELI1,PHLDA1,Plpp1,PSTPIP2,PTGS2,RHOB,RIGI,SAMHD1,SERPINE1,SLC7A2,SOCS3,TLR2,TNFAIP3,Tnfsf9,TSC22D1,VCAM1,ZC3HAV1	1404 (16)	turquoise	0.990769
CHD7		enzyme		0.651	0.0206	APH1B,BAX,FKBP10,GATA4,GDNF,HEY1,JAG1,NOTCH3,PIDD1,SOX9,TP53		brown	0.78999
UCN-01		chemical drug		0.651	0.00332	BCL2L11,CCND1,CDK2,CDKN1A,ERCC1,PLK1,RAF1,RB1,RHOB,TP53	1625 (21)	N/A	N/A
sphingosylphosphocholine		chemical - endogenous mammalian		0.651	0.00727	Ccl2,DUSP6,FOS,JUN,TGM2	1246 (16)	N/A	N/A
ASARM-PO4		chemical reagent		0.651	0.00371	DMP1,PHEX,RUNX2,SP7,TNFRSF11B		N/A	N/A
MBD3	-0.263	other		0.651	0.000691	ACTC1,BCAT2,CCN4,CCND1,CD44,DIXDC1,FZD1,FZD4,FZD5,FZD7,KREMEN1,MEF2A,Mt1,MYH6,NHERF1,NKD1,PEG3,PITX2,PRICKLE1,PTPN4,RHOU,SCD,SFRP2,TLE5,WNT10A	1363 (12)	blue	0.814651
pyrrolidine dithiocarbamate		chemical reagent		0.65	0.00236	ASS1,BDKRB1,BMF,Ccl2,CCN2,COL1A1,CX3CL1,CXCL2,CXCL6,DUSP8,FABP4,GDF11,HMOX1,IL6,IRF1,MAFG,MMP14,MMP2,NFKBIA,NR4A1,PCNA,PDGFRA,PLD1,PPARG,PTGS2,SELP,SERPINE1,SLC2A1,SOX9,STMN1,TLR2,VCAM1,VEGFA	1276 (13)	N/A	N/A
miR-3190-5p (miRNAs w/seed CUGGCCA)		mature microRNA		0.649	0.0327	ACTG1,ADAM12,ARHGDIB,C1QTNF6,CCNF,CINP,CST6,DNAJC24,DOK7,FN1,FXYD5,GRAMD2A,IL17RD,ING5,ME2,MRPS22,PARM1,PARP2,PLOD1,POLR1A,PTX3,PXYLP1,RAB30,RABGAP1L,SMIM14,SNX5,STAMBPL1,TCHP,TLCD1,TMEM216,TMEM230,TMEM238,TMEM38A,TMUB2,TRAIP,YIPF3,ZIK1,ZYG11B		N/A	N/A
miR-222-5p (miRNAs w/seed UCAGUAG)		mature microRNA		0.647	0.00107	ACBD3,ACTA2,C9orf40,CENPL,CFL2,CKS1B,CLVS1,DEPDC1B,DONSON,FGF7,GOSR1,HSDL1,ID2,KIF4A,MTHFD2,NUMB,ORMDL1,PHYHIPL,RB1,RIGI,RPAP3,SCD,SERPINE2,SLFN12L,SOCS2,STRIP2,TBC1D8B,TNFRSF19		N/A	N/A
ITGA6	-0.329	transmembrane receptor		0.647	0.00442	BAX,BIRC5,ENPP2,ITGA3,ITGA7,PXN,TP53,VCL,VEGFA	1631 (20)	blue	0.915448
DDR2		kinase		0.645	3.5e-05	AXL,COL1A1,DUSP4,ETV4,ITGB1,LOXL2,MMP14,MMP2,PHLDA1,POSTN,SNAI1	871 (18)	brown	0.991729
BGN	0.652	other		0.645	0.0143	AXIN2,BAX,CCN4,CCND1,CDK2,LRP6,MMP14,RUNX2,SERPINE1,UTRN		turquoise	0.996264
NFAT5		transcription regulator		0.644	8.57e-11	ACTN1,AKR1B1,AQP1,AREG,ATP2A2,C1QTNF1,C1QTNF6,Ccl2,CCN4,CD44,CD74,CHEK2,COL1A1,COL1A2,COL4A1,DNA2,EDN1,EREG,HLA-DMA,HSPA2,IFI16,IFIT2,IGFBP7,IL6,IL6R,IRF1,Irgm1,ITGA1,ITGB3,JAM2,Ly6a (includes others),MCM6,NFKBIA,NOX4,NUDT1,PFKP,POLA1,PRIM2,PTGFRN,PTGIS,PTGS1,RFC1,RFC2,RPA1,SEMA4C,SGK1,SLC2A1,SLC6A12,SLC6A6,SLC7A2,SLFN13,SPP1,TLR2,TNFAIP3,TNFRSF11B,TNFRSF21,VCAM1,VCL,VEGFA	1549 (18)	black	0.737218
MSX2		transcription regulator		0.64	0.011	ALPL,CCND1,COL10A1,EGR2,FOXN1,LEF1,PPARG,PROX1,SP7,SPP1,TGFB2,TGFB3,TP63		grey60	0.668662
ANGPT1	-1.451	growth factor		0.637	0.000427	ADAMTS1,ADAMTS4,ADAMTS5,ALCAM,APLN,BAX,BIRC5,CCND1,DUSP1,DUSP4,DUSP5,EFNB2,ITGB1,JAG1,MYH7,VCAM1,VEGFA	949 (18)	blue	0.966977
cadmium chloride		chemical toxicant		0.636	0.000383	ALDOB,CCND1,CRYAB,DNAJC3,EEF1D,FOS,FOXO1,GADD45A,GSR,Gsta4,GSTM1,HK2,HMOX1,HP,JUN,LPAR1,MAFF,MCM7,METTL14,Mt1,Mt2,NOTCH1,NQO1,PCNA,PDGFB,PFKFB3,PLAU,SNAI1,TGFB1,TGFB3,TP53	1337 (17)	N/A	N/A
IgG		complex		0.635	1.93e-11	ABCD3,ACOX1,ADGRG1,ADRB2,AHR,AREG,ATP6V0D1,BIRC5,CCL11,Ccl2,Ccl7,CDKN1A,CEBPB,CEBPD,CKM,COL1A1,CRABP2,DUSP1,EDN1,EFNA3,EGLN3,EGR1,EGR2,EGR3,ELK1,EMP1,ETS2,EZR,FABP5,FGL2,FN1,FOXO1,FST,GADD45B,GATA3,GPRC5A,IFIH1,IFIT2,IFITM3,IL15,IL6,IL6R,INHBA,IRF1,IRS2,JUNB,KLF2,KRT13,KRT15,KRT16,LDLR,LGALS3,Ly6a (includes others),MAF,MAP3K8,MMP2,MYH7,NFKBIA,NFKBIE,NOTCH1,NOTCH3,NPAS4,NT5E,PALD1,PDE3B,PDPN,PLAUR…	1442 (13)	N/A	N/A
miR-519a-3p (and other miRNAs w/seed AAGUGCA)		mature microRNA		0.634	0.00424	AHR,BDKRB1,CAPRIN2,CCDC8,CDK19,CDK2,CMPK1,CXCL6,DAD1,DDHD1,E2F2,EEF1B2,ENTPD5,FKBP1B,FOXF2,FZD6,GABARAP,GPR137C,HSD17B11,JAK1,KREMEN1,LATS2,LCLAT1,LRRD1,MCM7,MRPL2,MRPL30,MTBP,MYBL1,NAGK,NDEL1,PIGA,PKIA,PRKAA1,PRRG4,RCHY1,SLC26A7,SMIM14,SNX5,SPDL1,SUV39H1,TBC1D31,TCIM,TGFBR2,TMEM170B,UCHL5,ZBTB18,ZNF367		N/A	N/A
NFATC3	0.293	transcription regulator		0.634	0.0396	ABCA3,ACTA2,ANGPT1,CASP3,COL1A1,EDN1,EGR2,EGR3,FOS,IL6,JUN,NFATC1,NR4A1,PPARG,PTGS2,STIM1,TNNI3		turquoise	0.854317
wood smoke particle		chemical reagent		0.632	0.00232	AHRR,ALDH3A1,CCN2,CYP1A1,CYP1B1,EGR1,MAFF,MEF2A,MYH9,TAGLN		N/A	N/A
miR-6970-3p (miRNAs w/seed CACGCCA)		mature microRNA		0.632	0.0344	APLN,CISH,IRF1,LSM1,PKIA,PKNOX2,PLOD2,SLC35G1,SMC6,TTL		N/A	N/A
dinoprost		chemical - endogenous mammalian		0.631	6.69e-08	ATP1A1,ATP2A2,CCND1,EDN1,FABP4,FGF2,FOS,GSTM1,ID1,ID2,ID3,IL6,JUN,LIPA,LPL,NFIL3,NR4A1,NR4A2,PLA2G4A,PLCD1,PTGFR,PTGS1,PTGS2,PTK2B,PTX3,RUNX2,SCN1B,SPP1,TGFB1,THBS1,TIMP3,VEGFA	1521 (16)	N/A	N/A
ZBTB10		transcription regulator		0.631	0.0009	ARID5A,BCL2L11,BIRC5,CAD,CD34,CREB3,CX3CL1,DTX3L,IFI16,IFIH1,IFIT2,Ifitm1,IFITM2,IFITM3,Igtp,IL15,IL4R,IL6,IRF1,Irgm1,LGALS9B,LPL,LRP1,LRRK2,MAP3K14,NR4A3,OPTN,PARP9,PTGS2,PTPN22,RIGI,SAMHD1,SEMA7A,SERINC5,SERPINE1,SLFN13,STAT5A,STING1,TIGIT,TNFSF15,ZBTB20	1414 (13)	magenta	0.860108
FYN	0.596	kinase		0.631	0.0148	ARC,Ccl2,CMIP,DUSP1,EGR2,FOS,IL6,MBP,NOTCH1,PENK,PTGS2,RORA,SOCS3,TP53		turquoise	0.972292
miR-133a-5p (miRNAs w/seed GCUGGUA)		mature microRNA		0.629	0.00914	ADGRA2,AFAP1L1,ANO10,BVES,CASP3,CLEC1A,CMC2,CSRP2,DBF4,DDAH1,DEK,DUOXA1,F8A1 (includes others),FBXO36,FGFR4,FOXC1,FSD1,GDNF,GOSR1,H2AX,HECTD2,HSPB6,INHBB,ISOC1,KIAA0040,KLF12,KLHL18,LIN9,LRRC17,MBTPS2,MFAP3,NEMP1,PDAP1,PDGFD,PHF5A,PIGA,PLAU,PRKACB,RB1CC1,RIMS2,RNF24,RPRD1B,RPS15A,SLC2A10,SULF2,SYT13,TFRC,TM4SF1,TP53INP2,TUBB6		N/A	N/A
SOX17		transcription regulator		0.628	0.000177	AXIN2,BMPR2,CASP3,CCNA2,CCNB1,CCNB2,CCND1,CDKN2C,COL4A1,COL4A2,FOS,GATA4,GATA6,LAMB1,NQO1,NR2F1,PLK1,SLC38A4,SPARC	1454 (15)	N/A	N/A
SASH1	1.458	other		0.626	0.00043	ARID5A,EDN1,FGL2,IFIT2,IL15,IL6,INHBA,IRF1,LMO4,MERTK,MET,PELI1,PML,PTGS2,RBL1,RILPL1,SAP30,SH3BP5,SLFN12L,TIMELESS,TSC22D1,USP12,USP25	590 (10)	turquoise	0.998509
AGER		transmembrane receptor		0.623	0.00556	ACTA2,APAF1,Ccl2,CCND1,CDKN1A,CKM,COL4A1,CXCL2,EGR1,FN1,IL4R,IL6,KLF7,LPL,MMP2,MYOG,PDGFB,PTGS2,SERPINE1,TGFB1,TJP1,TP53,TUBB3,TXNIP,VCAM1,VEGFA	1126 (17)	darkgrey	0.96626
WBP2		transcription regulator		0.622	6.87e-07	ADAMTS14,ADAT2,ALPK1,ALPK2,ATG4D,AXIN2,BMF,C2orf69,COL4A1,COL6A3,COLEC12,CSPG4,CTH,CXCL2,DCLK1,DPM2,EGR1,FOXQ1,GK5,HAS2,HMGB2,ISYNA1,ITGB3,JDP2,JUN,LEF1,LIPG,MBOAT1,MOB3A,OSCP1,PDAP1,PEG10,PIMREG,PLPPR2,PTGS2,RMND5A,SFXN3,SLC1A3,SLC7A11,SPRY1,SYNM,TAGLN,TK1,TNIK,ZNF367	483 (7)	pink	0.889736
BIRC5	-1.024	other		0.621	0.000308	AURKB,BAX,BGN,BIRC5,CASP3,CCN2,CD53,CD74,CDKN1A,COL1A1,COL5A2,COL8A1,FMOD,FN1,LAMA4,MMP2,PTTG1,TP53,TP63,VEGFC	1666 (21)	blue	0.985967
miR-1291 (and other miRNAs w/seed UGGCUCU)		mature microRNA		0.62	0.0487	ADAM12,Anp32b,ATAT1,ATP6V0E2,BLZF1,C1orf159,CA8,CENPQ,CEP120,CLASP1,CREB3L2,E2F4,EMP1,ERI2,EVI2A,FAM219A,FOXC1,GAB2,GADD45B,GPATCH4,GREM2,GRHPR,IRAK4,LBR,LHFPL2,MAX,MERTK,NDE1,NUDT5,PADI2,PHF20,POLA2,POSTN,PPARGC1B,PRIM2,PRPF4,QPCTL,RSPO3,SERPINB1,SLC31A1,SLC43A2,SPAG5,TBC1D16,TCP11L2,TM4SF1,TRPV2,TXN2,XRCC5		N/A	N/A
miR-3649 (miRNAs w/seed GGGACCU)		mature microRNA		0.617	0.00342	ADGRG3,B3GNT9,BIRC5,CACNG7,CD74,CDC42EP2,CHCHD1,CPNE3,CSRP1,DDIAS,DNAI1,DUSP3,EDA2R,ELMO1,FGF11,FLOT1,FNDC4,GJB4,GPR161,LMLN,MAFF,MAFG,MGLL,MYL9,NDUFS7,NOP16,NUMB,PEG10,QPCTL,RBM38,RHOD,RPUSD1,SERBP1,SLC45A3,SNTA1,SRSF4,STIP1,STRA6,TGFBR2,TLE5,TSPAN15,ZNF664		N/A	N/A
AGTR1		G-protein coupled receptor		0.616	1.24e-05	CASP3,CCND1,CP,CYP11B1,DUSP1,EDN1,FN1,FOS,HGF,HMOX1,IL6,JUN,OLR1,PTGS2,SERPINE1,SGK1,TGFB1,TGFB3,TXNIP,XDH	1732 (23)	N/A	N/A
deferoxamine		chemical drug		0.616	4.94e-08	ADGRG1,ANGPTL4,APLN,BACH1,BDNF,CAMP,CCNB1,CCND1,CCNE1,CDK2,CDKN1A,CP,CYTH1,DUSP1,DUSP10,DUSP5,ECM1,EGLN1,EGLN3,EPAS1,FASN,FBXO32,FOS,GADD45A,GADD45B,HK2,HMOX1,IFI16,IGFBP2,IGFBP4,IGFBP5,IL6,ITGB7,JAG2,JUN,LPL,MAP1LC3B,ME1,MMP2,NDRG1,NFIL3,NR4A2,PFKFB3,PLA2G4A,PLAGL2,PLAUR,PPARG,PRKCA,RB1,SERPINB8,SERPINE1,SERPINE2,SHMT1,SLC2A1,SMAD2,SMAD7,SPP1,SULF2,TFRC,TGFB1,TGFB2,TP53,TSC22D1,UBE2D1,UQCRFS1,VC…	1747 (21)	N/A	N/A
bis(4-hydroxyphenyl)sulfone		chemical reagent		0.614	0.00844	ANGPTL2,ANGPTL4,FABP4,IL6,LPL,MTSS1,PCSK6,PPARG	631 (7)	N/A	N/A
LIMS1	0.431	other		0.612	0.0152	BCL2L11,ITGB1,RSU1,SLC2A1,TGFB2,TJP1		turquoise	0.973181
IL11RA		transmembrane receptor		0.607	1.4e-05	ACTA2,CCL11,Ccl2,Ccl7,CCNE1,CXCL2,DUSP5,FOS,HGF,IL4R,IL6,JUNB,KLF5,MMP2,POSTN,SELP,SOCS3,STAT3,TGFB1,TIMP1,VEGFA	1570 (18)	N/A	N/A
RC3H1		enzyme		0.607	0.01	ACTB,CD44,CXCL2,CXCL6,EDN1,IFI16,IFIT2,IFITM3,IL6ST,IRF1,NRP1,PARP9,PLSCR1,RIGI,SDC1,SHMT2,SPP1,STING1,TNFAIP3,TNFRSF1B		turquoise	0.756858
miR-3144-5p (miRNAs w/seed GGGGACC)		mature microRNA		0.602	0.0374	AGFG2,ALPK3,ARL8A,ATG9B,C1orf159,C1QTNF6,CDC34,CDK19,CDK2AP2,CHMP6,CMIP,CORO2B,CPLX2,CX3CL1,DHRS9,DIPK1A,EXOSC2,GJB4,GNG2,HGH1,HOATZ,IFFO2,KAZALD1,KCTD15,KIF18B,LAYN,LIMK1,LYNX1,MAFK,MKI67,MRPL30,MYL9,NAA40,NDST1,NPR2,NUP62,PCDHGA3,PCDHGB1,PEG10,PELI3,PHB2,PMF1/PMF1-BGLAP,PML,PRELP,PTGIR,RHOBTB2,SAPCD2,SBK1,SEPTIN9,SERINC5,SESN1,SH2B1,SLC45A3,SLC6A17,SYNPO,TGM2,TJAP1,TMEM151A,TMEM167B,TMEM250,TP5…		N/A	N/A
miR-696 (miRNAs w/seed CGUGUGC)		mature microRNA		0.6	0.000841	ANK1,BAALC,BDKRB2,BID,CAMK2A,CAPN6,CHST1,CLIP4,GCNT4,HINT1,KCNQ4,LAMB2,NCAM1,PARPBP,PCLAF,RAD50,RASSF2,RPP14,SERF1A/SERF1B,SLC66A2,TMEM167B,TMEM50B,ZBTB20,ZDHHC21,ZNHIT3		N/A	N/A
ADRA1B	1.445	G-protein coupled receptor		0.6	3.71e-13	ADRA1D,ARC,BDNF,CCND1,CDKN1A,CEBPB,CEBPD,CSRP2,CTSV,DDAH1,DUSP1,EGR1,EGR2,FABP5,FGF7,FN1,FOS,IL6,IL6ST,JUN,LOX,MYL11,NR4A1,NR4A2,PAK1,PPP3CA,PRRX1,Scd2,TMPO,VEGFA	1419 (19)	turquoise	0.99359
miR-6786-3p (miRNAs w/seed GACGCCC)		mature microRNA		0.6	0.0109	BEST1,CORO6,CRISPLD2,DACT3,DDR1,DDX51,FANCD2,GET4,MRPL49,PCYT1A,PISD,PKIA,REM1,RPUSD1,RRP1B,SDF2L1,SEPTIN9,SLC23A2,TMEM176A,TRIM46,TSC22D4,TVP23A,VWA1,WNT9A,ZC3HAV1		N/A	N/A
decursin		chemical - endogenous non-mammalian		0.6	0.0411	BAX,CCND1,CDK2,CDK6,CDKN1A,FASN		N/A	N/A
2-deoxyglucose		chemical drug		0.6	0.00654	Abcb1b,ACACA,BCL2L11,BDNF,BID,BMF,CASP3,Ccl2,CCND1,CDKN1A,CSF1R,FN1,FOS,HK2,IFIT2,IL6,JUN,NCAM1,PPARG,PTGS2,SERPINE1,SLC2A1,SPP1,Tnfsf9,TP53,TP63,TXNIP,XBP1	1565 (18)	N/A	N/A
ATM		kinase		0.598	1.77e-07	ACTB,BAX,BLM,CCN2,CCND1,CDC25C,CDKN1A,CDKN2D,CHEK2,CLU,DUSP1,DUSP10,FN1,GADD45A,GADD45B,H2AX,HMOX1,HSPE1,IL6,IRF1,JUN,LPIN1,MXD3,PARP1,PCNA,RRM1,SERPINE1,TGM2,TNFAIP3,TP53,XRCC5	1591 (18)	brown	0.974859
pyrophosphate		chemical - endogenous mammalian		0.598	0.000336	ALPL,ANKH,COL2A1,ENPP1,SOX9,SPP1	799 (11)	N/A	N/A
INHBB	-0.506	growth factor		0.594	0.0143	COL4A1,FST,HGF,INS,MAN2B2,SERPINE1,SULF2,THBS1,THBS2,TIMP1		blue	0.966659
cocaine		chemical drug		0.594	0.000307	Acot1,ADORA2A,ARC,ASGR1,BDNF,CAMK2A,Ccl2,CLOCK,CXCL2,DLG4,DNMT3A,DUSP1,DUSP5,EFNB2,EGR1,EGR2,ENO2,FGF2,FHL2,FOS,FOXO1,FOXO3,GADD45A,GADD45B,GPSM1,HJV,IL6,INHBA,IRS2,JUN,JUNB,KLF5,LAMC2,MECP2,MNS1,NAB2,NR4A1,NR4A3,NRDC,NTS,PARP1,PDGFB,PITPNA,PSAP,SERTAD1,SHF,Sik1,THBS1,UBASH3B,VEGFA	1428 (21)	N/A	N/A
VCAN		other		0.594	4.68e-12	AEBP1,ANGPTL4,ANXA8/ANXA8L1,AOC3,ASS1,ATRN,BDNF,C1S,Calm1 (includes others),CASP3,CASQ2,CBX6,Ccl2,CD34,CDKN1A,CEBPB,CLU,CRISPLD2,CXCL2,CXCL6,DCN,ENPP2,FABP5,FBLN5,FN1,FST,GLIS3,GPC6,HAS2,IFIT2,IGFBP4,IL6,INHBB,ITGA3,ITGB1,LAMB1,LGALS3,LGALS9B,MAP1B,MSLN,NFKBIA,NOTCH3,PENK,PLAU,PRELP,PTGIS,RGS2,RNASE4,SERPING1,SMPDL3B,SORT1,ST6GAL1,TGFB1,TGFB3,THBD,TIMP1,TP53,TTC27,VCAM1,VCL,VEGFA,WNT4,YBX3	1559 (18)	turquoise	0.822509
Wy 40905		chemical reagent		0.594	6.02e-07	AKR1B10,BBS9,BTG2,CD53,CDKN1A,EGR1,EGR2,FOS,FST,FXYD5,GADD45B,GCNT2,GLA,JUN,JUNB,KIFC1,KLF4,KLF6,MVK,NR4A1,PPIE,RGS2,SCN1B,SERPINB9,SERPINE1,SKIL,SNAPC3,TARBP2,ZFP36	1404 (18)	N/A	N/A
cuprizone		chemical toxicant		0.593	1.01e-07	ABCD1,ACTC1,ALPK1,ANLN,ANXA3,ARHGDIB,BACH2,BDNF,CAT,Ccl2,Ccl7,CNN3,CNP,CRYAB,CSPG4,CSRP1,CTSB,CTSD,Cyb5r3,EML1,FABP5,FDFT1,FDPS,FLNA,FOS,GLUL,GNPDA1,GSN,GYS1,HAVCR2,HMGCS1,HSPH1,KLHL40,LAMP2,LEF1,LGALS3,MBP,MPP2,MYH9,PRKCD,PTGS2,RAP1GAP2,S1PR1,SEMA7A,SLC31A1,SOCS3,SYNPO,TFRC,TNNT1,TPPP3	356 (7)	N/A	N/A
thioacetamide		chemical toxicant		0.591	1.59e-20	AACS,ABCC4,ACOT2,ACTA2,ADAMTS1,ADD3,AKAP12,ASNS,BARD1,BGN,BLM,BRCA1,BRCA2,BRIP1,CAPN6,Ccl2,CCN2,CD200,Cd24a,CD44,CHAF1A,CHAF1B,CHRND,CLIP2,CLU,COL1A1,COL1A2,CP,CSRP2,CXCL2,CYP1A1,EHD3,EMP1,FANCB,FBLN5,FGFR3,FOS,FSTL1,GPX3,GSTM3,HAT1,HGF,IER3,IFITM2,IL13RA2,IL6,ITGA7,JUN,LAMC2,LGALS3,LGALS3BP,LIN7A,LOX,LRP8,LTBP1,LXN,MBD4,MCM3,MCM6,MET,MMP14,MMP2,MSH2,PCSK6,PDGFB,PDGFD,PDGFRA,PLET1,PLPP3,POLE,POLE…	1688 (16)	N/A	N/A
FGF8		growth factor		0.589	1.49e-05	AIF1L,CCL11,CCND1,CDK20,COL18A1,CRIP1,CRYAB,DLX1,DLX2,DTX3,EN1,FGFR1,FGFR2,FGFR4,LAMB3,MKI67,NAP1L1,NOG,PCOLCE2,RGP1,RTKN2,RUNX2,SHC1,SPARC,SPP1,SPRY2,THBS1,TM7SF2,TNFRSF11B,TUBB3,VDR,ZIC1	1262 (21)	N/A	N/A
SMYD3	-0.345	enzyme		0.588	0.000402	CDK2,CEBPD,CTSD,GREB1,MMP2,PIK3CB,PSMD9,RBM38,SH2B2,WNT10B	1196 (7)	blue	0.985329
ethanol		chemical - endogenous mammalian		0.587	3.18e-10	ACACA,ACADL,ACKR3,ACLY,ACOX1,ACSL1,ACTA2,ADCY6,ADCY8,ADH1C,ALDH1A1,ALDH1A3,ALOX5,ANPEP,ARHGDIB,ASPH,AXIN2,BAX,BDNF,BRCA1,C3AR1,CASP3,CAT,Ccl2,Ccl7,CCN2,CCND1,CD44,CDA,CDKN1A,CEBPB,CEBPD,CENPA,CGAS,CLIC4,CLU,CMBL,COL1A2,COL6A1,Cyb5r3,DUSP1,DUSP6,E2F1,EDN1,EGR1,EZH2,FAAH,FABP5,FASN,FGF2,FGFR1,FLNA,FN1,FOS,GADD45A,GREM2,GSR,Gsta4,HEY1,HMGCR,HMOX1,HSD17B11,ID1,IFIT2,IL15,IL3RA,IL6,ITGB1,JAK2,JUN,KLF4…	1748 (19)	N/A	N/A
PSEN2		peptidase		-0.083	1.69e-05	ACSL1,ACTB,ATP2A2,ATP6V0D1,BAX,C3AR1,CAP1,CASP3,CD74,CYP51A1,DBP,DLL1,EMP1,ENPP2,FOS,FOXO3,FZD4,GDF11,HBA1/HBA2,IL6,IMPACT,MBP,NOTCH1,PDGFRA,PDGFRB,PRC1,PSTPIP1,PTGS2,PTPRF,SCN10A,SLC38A2,SNAPC3,TP53,Zfp101	1591 (23)	royalblue	0.666159
17-alpha-ethinylestradiol		chemical drug		0.581	0.000169	Abcb1b,ADGRE5,ASNS,Ccl2,CD53,CD74,CDK1,CDKN1A,CSF1R,CXCL6,FABP7,FOS,Gsta4,H2AX,IFI16,IL17RA,INHBB,INPP5A,ISYNA1,JAK1,JUN,KRT14,KRT19,LDLR,LPIN1,MET,NME1,PCNA,Rcor3,SESN1,SGK1,SLC25A5,SLC40A1,SLC4A2,STAT5A,TGFB3,TGM2,TNNT1,UGP2,VCAM1,VEGFA,WNT4,ZYX	1876 (19)	N/A	N/A
DLX5		transcription regulator		0.581	0.0198	ALX3,BMPER,FGF7,HGF,Irx5,PLAGL1,RGS5,RUNX2,UNC5C		N/A	N/A
MAP2K6		kinase		0.578	3.06e-06	ACTA2,ATP2A2,BAX,BGN,Ccl2,CCND1,CDC25C,CDKN1A,CKM,COL10A1,CRYAB,IFIT2,IL13RA2,IL6,IRS1,IRS2,JUN,LDLR,MEF2A,MMP2,MYH6,MYH7,MYOD1,MYOG,PLAU,PTGS2,SLC1A3,SNAI1,VDR	945 (19)	blue	0.84896
givinostat		chemical drug		0.577	0.00727	CASP3,IL6,MYB,RNASE4,TP53	1672 (21)	N/A	N/A
PDGF-DD		complex		0.577	6.15e-05	CASP3,Ccl2,Ccl7,CLU,EGR3,FGF2,PDGFRA,PGF,TP53,TUBB6,UNC5C,VEGFB	459 (7)	N/A	N/A
miR-760-5p (miRNAs w/seed CCCUCAG)		mature microRNA		0.577	0.00185	AAK1,BLTP3A,CCDC191,CCL11,CCNF,CHAF1A,CNN2,CPSF4,CYP26B1,FAM111A,FAM219A,GDPD1,GPSM2,GSTM3,ID1,INIP,Irgm1,KBTBD12,KIAA0513,KLRB1,LGALS9B,LMCD1,MPST,Mxra7,MYL9,NASP,NSMCE2,OPTC,PADI2,PALD1,PIP5K1A,PLAU,PRXL2C,RAB13,S1PR1,SEC31A,SELENON,SYNC,TMCC3,TMEM167B,TSPAN2,TTC9,TUT7,USP31,ZBTB12,ZBTB20,ZCCHC24,ZRANB3		N/A	N/A
ADCYAP1R1		G-protein coupled receptor		0.577	0.0016	ARC,BDNF,DUSP5,EGR2,FOS	1452 (20)	N/A	N/A
miR-7091-3p (miRNAs w/seed GUGGCUU)		mature microRNA		0.577	0.0062	AAK1,APH1B,AREG,AVL9,C15orf62,C3orf70,CLEC1A,CP,CRY1,DDHD1,EIF4EBP1,ELOVL6,FNDC5,GADD45A,GFOD1,Gm8113,GPN3,GPX3,KATNBL1,LARGE1,LIX1,LVRN,MAL2,MPP3,NBEA,NUSAP1,OSCP1,PDPN,PELI3,Pitpnc1,PSD3,PSPH,RB1,RBM41,RHOQ,RNASEH2A,RNF24,SETBP1,SFRP4,SFXN1,SMIM3,SORBS2,SYT1,TTC9,TTYH2,TUBB6,VEGFD,ZCCHC24		N/A	N/A
5-nitro-2-(3-phenylpropylamino)benzoic acid		chemical reagent		0.577	0.0261	BAX,CCND1,CLCN3,CLCN5		N/A	N/A
miR-4325 (miRNAs w/seed UGCACUU)		mature microRNA		0.577	0.0123	ACADL,ANKRD1,BCAT2,C21orf91,CDCA7L,CIAO2A,CLVS1,DCAF6,EMILIN2,ESRP1,FAM133B,FHL2,GCFC2,GNPDA1,IDH1,LRRD1,MTRFR,NCAPD3,NCEH1,NPHP3,NUPR1,PCOLCE2,RPL15,SGMS1,SNAI2,UGP2,ZIK1		N/A	N/A
miR-4780 (miRNAs w/seed CCCUUGA)		mature microRNA		0.577	0.00845	ADGRG6,AURKB,CD163,CHFR,CHST15,CLVS1,CPLX2,CTNNBIP1,DLGAP5,FOXL1,HBEGF,IDI1,KCTD10,LDB3,MMP19,MRPL49,NOP58,PHF23,POLD3,PPP1R14C,PTGR3,SKI,SLC25A29,SMIM14,SMIM3,SRPX2,XRCC5		N/A	N/A
miR-7094-3p (miRNAs w/seed ACUCUGC)		mature microRNA		0.577	0.0473	AUNIP,BAALC,BOK,CPPED1,DEFB130A/DEFB130B,DPH2,GLUL,Gm10471 (includes others),Igtp,IVNS1ABP,KBTBD12,MAFG,MAFK,MRPS6,NR4A3,RELL1,RND3,SF3A3,SGO1,SLC26A2,SLC45A3,TRMT10A,UTP14C,WHRN,YWHAQ,ZFYVE21,ZMYND19		N/A	N/A
miR-3151-3p (miRNAs w/seed CUGAUCC)		mature microRNA		0.577	0.0267	AKR1B10,ATF7,C3orf70,CHEK2,CINP,FGFR2,GTDC1,IL15,LFNG,LIX1,MIS18A,NDC1,NDUFS7,NEFH,NR2F1,PTN,RAB3A,RAB3D,RMDN3,RUBCNL,SORBS2,SP7,SPTSSA,TFAM,TIAM2,TMEM38A,YPEL2		N/A	N/A
DSCAML1		other		0.577	0.000571	ANK3,DCLK1,FRK,ID3,JAK3,KLF4,KLF9,LHX9,MAP2,MICALL2,NEFH,NGEF,NLGN2,NOTCH3,NTN4,PDGFB,PLCB1,PLD1,PLXNA4,PLXNC1,ROBO2,SEMA4G,SEMA7A,SNAP91,SRGAP3,TUBA4A,TUBB3		N/A	N/A
miR-4485-5p (miRNAs w/seed CCGCCUG)		mature microRNA		0.577	0.0241	ADGRA2,APOL6,ARC,BAIAP2L2,DNAJC24,DNMT3A,DUSP13B,ETV4,FICD,FTO,GDPD1,GOSR1,HGH1,INPP5K,MDFIC,MSRB3,NME6,POLH,RPS15A,RSL1D1,SLC25A29,SOCS3,TBX1,TMEM250,TOMM40,VASN,ZNF667		N/A	N/A
CXCR4		G-protein coupled receptor		0.576	0.00223	ACKR3,AXL,CCND1,CD44,CDH11,CDKN1A,EGR1,ID1,ID2,IGFBP7,IL6,JUNB,MMP2,NOTCH1,Podxl,RRAS,RUNX2,SP7,TNNC1,TP53,VEGFA	1494 (21)	turquoise	0.720477
miR-202-5p (miRNAs w/seed UCCUAUG)		mature microRNA		0.575	0.00399	ACSL3,BORA,C1QTNF3,CAT,CDK14,CRLF3,CYP4V2,FAR1,FRG2/FRG2B,HMGB2,LBR,LRRC30,MLLT11,NTNG1,OARD1,PARM1,PDGFD,PEG10,PLPBP,POPDC3,PORCN,RBM41,SCLY,SH3BP2,SLC38A4,SNX25,SRSF4,TENT5A,TGFBR2,TMEM170B,TMEM71,TMUB2		N/A	N/A
JAG1	1.976	growth factor		0.575	1.12e-09	ACTA2,CCND1,CDKN1A,COL1A1,DUSP1,DUSP10,DUSP2,DUSP5,DUSP6,DUSP8,ERBB3,GADD45A,GPX3,HEY1,HEYL,ITGB3,JAG1,LAMC2,NCAM1,PCNA,PDGFRB,RFC4,RUNX2,SNAI1,SNAI2,SPP1,TAGLN,TGFB1,TGFB2,TGFB3,TIMM13,TIMP3,TP53,WNT4	1699 (21)	turquoise	0.983579
miR-10524-5p (and other miRNAs w/seed AGGAUGC)		mature microRNA		0.574	0.00514	ANKH,BDKRB2,CCNYL1,COPZ2,CTSB,DAB2,FHL2,GRK5,HACD2,HSD17B7,LMO7,LSM2,MAP1LC3B,MBP,MRPL9,NGEF,NKD2,PEG10,PRKG2,Prl2c2 (includes others),PRPS1,PRR9,QDPR,RALY,RIN2,RPRD1B,SIX1,SNU13,ST6GAL1,STRIP1,TAFA5,TMEM184B,TMEM200A		N/A	N/A
N-formyl-Met-Leu-Phe		chemical reagent		0.573	0.0341	ACTN1,ANLN,CKAP2,IFIT2,IL6,IVNS1ABP,KIF11,KIF23,NDE1,NFKBIA,PTGS2,SIRPA,TYRO3,VEGFA		N/A	N/A
BI 2536		chemical drug		0.57	0.000196	CASP3,CDC7,CHEK2,DNMT3A,H2AX,MCM2,MYB	1304 (13)	N/A	N/A
Cyp2c70		enzyme		0.57	0.0294	Ccl2,CXCL2,HMGCR,KRT19,LDLR,TGFB1,TIMP1		N/A	N/A
deoxycorticosterone acetate		chemical drug		0.567	0.00463	ATP6AP2,Cald1,COL1A1,EDN1,PTGS2,SELP,SLC9A1,SPP1,TGFB1,VCAM1	1045 (7)	N/A	N/A
ERVW-1		other		0.567	0.000337	CCNA2,CDCA8,CDKN1A,CNP,CREB3L1,IL6,LATS2,MCM2,SLC1A4,TP53,XBP1	1520 (15)	N/A	N/A
INS	-1.81	other		0.566	2.65e-17	ACACA,ACADL,ACADVL,ACLY,ACTA2,ADAM10,ALDH1A3,AMOTL2,ANKRD1,ANO1,ASPH,CAT,CCDC80,Ccl2,CCN1,CCN2,CCND1,CD44,CDKN1A,CEBPB,CEMIP,COL2A1,CRABP2,DEPTOR,DUSP1,EDN1,EGR1,EGR2,EIF4EBP1,ELK1,ERBB3,FASN,FOS,FOXO1,GABARAPL1,GAS1,HGF,HMGCR,IER3,IGFBP2,IGFBP4,IGFBP5,IL6,INS,IRS1,IRS2,JUN,JUNB,LPL,NNMT,NOX4,NR4A1,PIK3R3,PLCG2,PLK2,POSTN,PPARG,PSAT1,PTGS1,PTGS2,RDH10,SCD,SELP,SLC1A3,Slc25a1,SLC2A1,SLC7A11,SNAI1,…	1764 (20)	N/A	N/A
LRP1	0.466	transmembrane receptor		0.564	0.023	C1S,Ccl2,COL2A1,CTSD,GSR,IL6,ITGB1,LRP1,MMP2,PDGFRB,PPIA,PROX1,PTGS2,SERPINF1,SERPING1,SOX9,WNT10B		turquoise	0.859191
RHOB	0.84	enzyme		0.564	0.0161	CDKN1A,IL6,ITGB3,PTGS2,RHOB,SEMA3A,TGFBR2		turquoise	0.971179
NOP2	-0.403	other		0.563	0.00394	ALDH3B1,ANGPTL4,ASS1,BAX,CDKN1A,MAP1LC3B,NOP2,SLC1A3		blue	0.925137
RRM2	-0.278	enzyme		0.562	0.0211	BIRC5,CDKN1A,H2AX,IL6,MKI67,THBS1,TP53,VEGFA		blue	0.88378
D-galactosamine		chemical - endogenous mammalian		0.561	0.0146	BAX,CASP3,CTSB,CXCL2,EDNRA,FOS,Gm21596/Hmgb1,HMOX1,IL6,JUN,JUNB,MLKL,NFKBIA,PTGS2,PTN,SDC3,TIMP1		N/A	N/A
taurocholic acid		chemical - endogenous mammalian		0.559	2.12e-05	ADGRF4,ADGRG1,ANKRD1,ANPEP,AREG,Ccl2,CCN1,CD74,CRIM1,CXCL6,DIO2,EGR1,EREG,GADD45B,IL34,IL6,IL6R,JAG2,LIPG,LPIN2,LTBP1,MMP11,MUTYH,NT5E,PAPPA,PLXNC1,PTGS2,SEMA6A,SERPINE1,SERPINE2,SLCO5A1,TP63,VEGFA,VEGFB	1751 (24)	N/A	N/A
SIRT1		transcription regulator		0.558	5.96e-12	ACADL,ACTB,ADAMTS5,ANO1,APLN,ATF7,AURKB,BAX,BDNF,BIRC5,BMAL1,CAT,CAV1,Ccl2,CCNB2,CCND1,CD63,CD74,CDKN1A,CDKN2C,CEBPB,CLEC10A,CLOCK,CMIP,COL10A1,COL2A1,CYP1A1,DBP,EDEM1,EIF2AK3,EPAS1,EPDR1,ERMP1,FABP4,FASN,FBXO32,FGF7,FGFR1,FGFR3,FN1,FOXC2,FOXO1,FOXO3,GABARAPL1,GADD45A,GATA4,GFPT1,GSTM1,GSTM3,H2AZ1,HGF,HIVEP3,HJURP,HK2,HMGCR,HMOX1,ID1,IFITM3,Igtp,IL6,Irgm1,KALRN,KDM5B,KIF1A,KIF5C,KLF2,LAMA4,LAMB1,…	1729 (20)	black	0.753481
puromycin		chemical - endogenous non-mammalian		0.555	0.00844	CASP3,CYP1A1,NOX4,SERPINE1,SKI,SKIL,VEGFA,XPO1	1561 (21)	N/A	N/A
IL13RA2	-2.795	transmembrane receptor		0.555	0.0411	AREG,CCL11,CLEC10A,IL13RA2,MMP14,TGFB1		blue	0.980518
WNT7B		other		0.555	0.00371	AXIN2,CCND1,PTCH1,RUNX2,VEGFA	1031 (11)	blue	0.705896
NMU		other		0.555	4.61e-05	BRCA1,BTG2,CDC6,CDCA3,CHAF1A,DIO2,IL6,KNTC1,MKI67,Mt1,MYB,SPAG5,XBP1,ZFP36L1	928 (15)	N/A	N/A
cytochalasin B		chemical toxicant		0.555	0.00311	BIRC5,CD63,CDKN1A,MCAM,MMP2,PTTG1,SELP	1456 (19)	N/A	N/A
Complement		complex		0.555	0.0427	CLU,PDGFB,PDGFRB,SELP,VCAM1		N/A	N/A
nordihydroguaiaretic acid		chemical drug		0.555	0.0427	CYP1A1,HMOX1,NFATC1,VCAM1,VEGFA		N/A	N/A
PRLR		transmembrane receptor		0.554	0.0415	BDNF,CDKN1A,CISH,EZH2,FABP4,FGF2,GDNF,IGFBP5,TP53,VDR		N/A	N/A
mir-223		microRNA		0.552	0.000118	ACTA2,ALCAM,AMPD3,APOBEC1,CAMKK1,CCNB1,CCND1,CCNE1,CD34,Clec2d (includes others),E2F1,EGR2,EGR3,EMP1,FGL2,FOXO1,FOXO3,GASK1B,GFPT1,HMGCS1,ID2,IFI16,IL6,INPP5J,LEF1,LPL,Ly6a (includes others),MCTP2,MLKL,MSMO1,Mt2,MYO1D,NQO1,PARP1,POSTN,RASA1,SERPINB2,SLC40A1,SOAT1,STAT3,STMN1,TGFBI	1659 (20)	N/A	N/A
paraquat		chemical toxicant		0.551	9.23e-05	BAX,BICD1,BID,CAT,CCN2,CEBPD,COL1A1,EDN1,FN1,GSR,Gsta4,HMOX1,IL6,INHBA,KLF2,KLF6,LAMC2,LAMP2,LPIN2,LRP4,MBOAT2,MRTFB,Mt1,Mt2,NR4A1,PRR7,PTGS2,SLC7A11,SLC8A1,STON2,STRBP,TGFB1,TIMP1,UNC13C,UTP14C,VEGFA	1295 (18)	N/A	N/A
THRAP3		transcription regulator		0.548	0.0306	CCND1,Cd24a,HAS2,PEG10,RUNX2,TXNIP		brown	0.750678
mir-17		microRNA		0.543	2.83e-05	ACOX1,BCL11B,BCL2L11,BLNK,CAPRIN2,CCN2,CCND1,CDKN1A,COL11A1,CYLD,DAB2,DUSP2,E2F1,FN1,Gm10471 (includes others),H2AX,IL6,JAK1,LEF1,MAP3K5,MYLIP,PKD2,POLH,RB1,S1PR1,SMAD2,SNAI1,STAT3,THBS1,TIMP2,TNFAIP3,TXNIP,VEGFD	1732 (23)	N/A	N/A
miR-6933-5p (miRNAs w/seed GGCGGCA)		mature microRNA		0.542	0.00062	AJM1,APBB2,ARC,ARID5A,BCL2L11,Bhlhe41,C17orf50,C2CD2L,CTNNBIP1,DCN,DMPK,E2F2,EMILIN2,Gm8113,GOSR1,GPER1,HDAC4,HMGA1,Ifitm10,JAK3,KLF2,LIPG,MEF2A,METTL21A,MYO9A,NCS1,NPAS4,PCNA,PDAP1,PMF1/PMF1-BGLAP,PPIE,PTTG1,RNF24,RPAP3,SORBS2,TNS3,ZNF467		N/A	N/A
chloroquine		chemical drug		0.542	1.9e-05	ADAMTS5,ALDH1A1,ATP1A1,BAX,BCL2L11,CASP3,COL1A1,COL1A2,CTSD,DRAM1,FN1,FOXM1,FOXO1,FOXO3,GATA4,IFIH1,IL6,IRS1,MAP1LC3B,MET,NT5E,PKD2,PRNP,RIGI,RUNX2,S1PR1,SNAI1,SOCS3,TFRC,TP53,VEGFA,VRK1	1728 (20)	N/A	N/A
folic acid		chemical - endogenous mammalian		0.54	1.56e-05	ACTA2,ANGPT1,BDNF,Ccl2,CCNB1,CDKN1A,CLU,COL18A1,COL1A1,CYP1A1,DNMT1,FN1,FZD1,FZD6,H2AX,HDAC4,HGF,JUN,LGALS3,LGALS9B,MMP2,NOX4,NUMB,PCNA,PITX2,TGFB1,TP53,TYMS,UNG,VCAM1,WNT4	1342 (18)	N/A	N/A
RB1CC1	-0.363	other		0.539	0.000109	ALDH1A3,CCND1,CDKN1A,RB1,SERPINE1,SKI,SKIL,SMAD7	1609 (25)	blue	0.810523
miR-4438 (miRNAs w/seed ACAGGCU)		mature microRNA		0.539	0.0163	ADAT1,CMBL,CYP20A1,DUT,FBLIM1,FKBP14,GDPD1,HAP1,HOOK3,ITIH2,IVD,JPT2,KIF15,KREMEN1,NDFIP1,NSUN2,NUP54,ORAI2,PELI2,POLH,PRIM2,RALGPS2,RETREG1,SERINC3,SH3BP5,SMIM14,SMYD4,SPN,SRD5A1,WDR31,ZNF791		N/A	N/A
SAMSN1		other		0.539	1.56e-05	ARID5A,Ccl7,CXCL2,DAB2,EDN1,FGL2,HBEGF,IFIT2,IL15,IL6,INHBA,IRF1,LMO4,MERTK,PELI1,PML,PTGS2,RBL1,RGCC,RILPL1,SAP30,SDC1,SH3BP5,SLFN12L,SOCS3,STAT5A,TIMELESS,TSC22D1,USP12,USP25,XBP1	665 (7)	N/A	N/A
miR-6822-3p (miRNAs w/seed GGCUCUA)		mature microRNA		0.539	0.00513	ARC,BLZF1,C4orf46,CEMIP,CENPS/CENPS-CORT,CKS1B,CLASP1,CLDN23,E2F4,ELOVL7,ENHO,ENKD1,ERI2,GDF11,IRAK4,KLHL23/PHOSPHO2-KLHL23,LBH,MAX,MICOS10-NBL1/NBL1,PRAF2,RAB33B,RBM41,SERPINB1,SHMT2,SLC31A1,SPAG5,STEAP3,SYNPO2L,TRIOBP,TWNK,ZIK1		N/A	N/A
2,4,5,2',4',5'-hexachlorobiphenyl		chemical toxicant		0.539	0.000904	ACSL3,ADRB2,AGPAT4,AKAP12,AOX1,BCL9L,CAMKK1,CCK,CDCA2,DHFR,ELOVL6,FASN,FGFR1,GADD45A,GADD45B,GFRA1,GK5,HMGCR,Hnrnpa1,MAD1L1,NUMB,PAK3,PALS2,PIK3C2A,PLA2G12A,POLR1A,POSTN,RALGAPA1,SLC1A4,SMAD7,SNRPA1		N/A	N/A
topiramate		chemical drug		0.538	0.00121	ALDH3B1,CARD19,CASP3,CDC7,CHEK2,DGKH,MTUS1,MYO1D,PHLPP1,PTCH1,PTPRF,RET,SGO1,SOX9,TGFB1,TIMP2,TNNI3,TYRO3		N/A	N/A
NUMB	0.493	other		0.538	0.00176	CCNB1,CCNE1,CDK1,CDKN1A,HEY1,IFI16,Mt2,NOTCH1,SNAI1,SNAI2,TP53	1594 (21)	turquoise	0.963896
PTPN6		phosphatase		0.537	0.0114	BAX,BIRC5,CASP3,Ccl2,CCND1,CD44,CDK6,DHFR,FN1,IL6,IRF1,LYN,MMP2,NCF2,STAT3,Tcf7,TDP2,TIMP1,TNFRSF1B		blue	0.78372
miR-6972-3p (miRNAs w/seed UACUGUA)		mature microRNA		0.535	0.0293	ANKIB1,CDV3,CENPW,CHMP2B,DHX15,E2F4,HECTD2,IDH1,SPRY2,SYNJ1,TDP2,TMEM170B,ZFC3H1,ZFYVE21		N/A	N/A
cinnamaldehyde		chemical toxicant		0.534	0.000153	ACACA,ACSL4,Akr1b10,CAT,Ccl2,CCN2,DUSP6,EGR1,FGFR2,FOS,HMOX1,IDH3A,INSIG1,IRAK4,MARK4,MKI67,NQO1,PPARG,PTGS2,SLC2A1,SLC7A11,TFAM,TGFB1I1,TP53,TRIM16,TXNIP,UGP2,UNG	1258 (20)	N/A	N/A
pentoxifylline		chemical drug		0.533	0.011	Ccl2,CCN2,CCND1,COL1A1,FOS,IL6,NFKBIA,POSTN,REL,TGFB1,TIMP1,VCAM1,VEGFA		N/A	N/A
CREBBP		transcription regulator		0.533	3.15e-15	ADAM12,ADORA2A,AHI1,AKAP12,ANGPT1,ARHGAP24,ARHGEF10L,ARID5A,AXL,BCL6,BDKRB2,BDNF,BIRC5,CA2,CBL,CCN1,CCND1,CD44,CD53,CD74,CDC6,CDKN1A,CKM,CLOCK,CNN3,COL1A2,COL2A1,CORO2B,CRIM1,CRISPLD2,DHFR,DHRS3,DUSP1,DUSP22,DUSP4,EGR1,EGR2,EGR3,ERCC1,EVI2A,FABP4,FDPS,FDX1,FGF2,FGFR3,FMNL2,FNDC3B,FOS,GFRA1,GNG2,GRIN2D,HAS2,HMGCS1,IL12RB1,IL17RC,IL18RAP,IL6,IRF1,IRF6,ITGA6,ITGB7,JUN,JUP,KCTD1,KLF2,KRT14,LDLR,LGALS…	1134 (21)	salmon	0.875689
BMI1		transcription regulator		0.53	1.74e-05	AURKA,BTG2,CADM1,CCNE1,CD63,CDKN1A,CDKN2D,DLC1,DNMT1,H2AX,HK2,ID4,LOX,MCM3,MET,NID1,PARP9,RASSF5,RRM1,SELENON,ST18,TGFB2,TP53,VEGFC,WNT10B	1540 (20)	turquoise	0.93011
miR-6354 (miRNAs w/seed GCCCUGG)		mature microRNA		0.53	0.00297	ADAM12,ADAM19,ADGRE5,AHRR,AIF1L,ARC,ARRB1,ATG4D,ATP6V0E2,BAHCC1,BMP1,C1S,CD200R1L,CINP,CPLX2,CST6,CYP26B1,DBP,DDA1,DLST,DNAJA3,DNAJB2,EXOC6B,FZD5,Glt28d2,GNAO1,GOLGA2,GPRC5A,GPSM1,GRAMD1B,GUCD1,HJURP,HMCN2,INSC,LIMA1,MMP11,MOB3A,Mturn,NDRG1,OSGIN1,PFKFB3,PHGDH,PICK1,PIMREG,PNKD,POGK,POLI,PPP2R5B,PROX2,PRPF19,PRPF3,PSAT1,PTGIR,Raet1d/Raet1e,REG4,RNF24,RPP14,SEMA4G,SFXN2,SHF,TEDC1,TMED3,TMEM37,VAV3…		N/A	N/A
NCOA5		other		0.529	0.0131	ANGPTL4,Ccl2,CDKN1A,CPLANE1,CXCL2,EDA2R,ENHO,GAS6,GNA14,IL6,MTHFD1,MYBL1,NR4A1,PLAGL1,SLC25A30		blue	0.745639
AZ-1		chemical - protease inhibitor		0.528	2.72e-07	AMOTL2,ANXA8/ANXA8L1,ARHGAP1,ATP8B1,AXIN2,CCND1,CEP55,CRYBG1,ERCC6L,FAM234A,FN1,GMPPA,GNPDA1,IFIT2,INTS13,JUN,LDLR,MCAM,NOTCH1,PBK,PDLIM5,PEG10,PIK3C2A,PRNP,RMDN3,RND3,RUVBL2,SNX1,TFRC,TGFB1I1,THBS1,TMEM123		N/A	N/A
DNMT3B		enzyme		0.525	4.07e-10	ABCD1,ACTB,ACTC1,ATP2A2,CAMK2A,CASQ2,CDC25C,CDK1,CDKN1A,CHFR,CKM,CYP1B1,DLC1,EDNRA,EMILIN2,EPDR1,EZH2,FGF2,FGFR3,FOXF2,GATA4,HDAC9,HOXA13,HTR2A,IL6,IRF5,KDELR3,LACC1,LONRF1,LXN,MAP3K1,MAPK4,MLH1,MYH6,MYH7,MYL4,MYL9,NAP1L2,PPP1R14C,PRNP,PRRC2C,PTN,RAB39B,RCC1,RGS4,S100A1,S1PR1,SAFB,SAT2,SERPINB9,SFRP2,SFRP4,SLC7A11,SLC8A1,SMAD7,TIMP3,TNNC1,TNNI3,TNNT1,TNNT2,TNNT3,TRDN,WNT10B,ZNF692	1628 (23)	salmon	0.903808
CTNNB1/TCF		complex		0.524	0.00503	ALPL,CCND1,CD44,JUN,LEF1,RUNX2,TNFRSF11B		N/A	N/A
miR-7672-3p (miRNAs w/seed CGGCUGC)		mature microRNA		0.522	0.000845	ACLY,ALPK2,ARFIP1,CCN1,DDI2,GCFC2,HECTD2,KATNAL2,KCNA4,KDM6B,KRT80,L3MBTL2,MARCHF11,MBP,MCM4,MXI1,MYCL,OSGIN1,PARVB,PEG10,RBMX,RUSC2,SCX,SIM2,SLF2,SRGAP1,STAT3,TMEM88B,TNKS,TNS3,TSSC4,UQCC4,ZNF703		N/A	N/A
LGALS3	-0.899	other		0.522	2.11e-05	ACACA,BAX,CASP3,Ccl2,CCNB2,CCND1,CDKN1A,CEBPB,COL4A1,COL5A2,CTSV,CXCL2,DUSP6,ENPP2,FABP4,FASN,FN1,GFRA1,IGFBP5,IL6,ITGA6,ITGB1,KRT19,LGALS3,LMNB1,ME1,MKI67,MSR1,PPARG,PRDM1,RB1,Slc25a1,SOCS3,SPP1,TGFB1,VCAM1,WNT9A	1568 (22)	blue	0.991949
vitamin E		chemical drug		0.522	1.74e-05	ACTA2,BAX,CAT,CAV1,Ccl9,CD44,CD53,CDKN1A,COL2A1,EGR1,KLF6,LPL,MMP14,MMP2,NFIL3,PCNA,PRMT1,PTGS2,SELP,SERPINE1,SPP1,TGFB1,UCP2,VCAM1,VEGFA	1068 (14)	N/A	N/A
let-7c-1-3p (and other miRNAs w/seed UGUACAA)		mature microRNA		0.521	0.00412	Calm1 (includes others),CDH11,CHRAC1,CLDN23,CTHRC1,EOLA1/EOLA2,EVI2A,FAM135A,FOXO1,HECTD2,HIVEP2,HMGN1,HSPD1,IL15,IL6ST,IRX3,MBD5,MED4,MMP28,MRPL49,Mt2,NAMPT,NFKBIA,OTUD1,PBDC1,PDSS2,PKIA,PLK1,POLE3,PSMG2,RAB33B,RAP1B,RFC5,RPA2,RPS3,SAFB,SERPINE2,SERTAD4,ST7,TMCO3,TOP1MT,TOR2A,TP63,VRK1		N/A	N/A
FOXO4	-0.39	transcription regulator		0.52	6.57e-17	ACACA,ACLY,ANGPT1,ANXA3,APLN,BCL2L11,BCL6,CAT,CAV1,CCN2,CCND1,CDKN1A,COL4A1,COL4A2,CYP51A1,DHCR24,DNAJC3,ELOVL6,ELOVL7,ENPEP,FABP4,FABP5,FASN,FDFT1,FMOD,FOXC1,FYN,GABARAPL1,GADD45A,GADD45B,GPX3,HMGCR,HMGCS1,IDI1,IER3,IGFBP7,JAG1,LEMD3,MAP1LC3B,NAMPT,Prg4,PRKCD,PTGS1,RUNX2,SCD,Scd2,SERPINB1,SERPINE1,SESN1,SESN3,SGK1,SLC2A1,SOX9,TGFB1,TXNIP,VCAM1,VEGFA	1582 (21)	blue	0.956056
RUNX1		transcription regulator		0.519	1.72e-06	ADAMTSL4,ADGRG1,ALCAM,ANK1,AQP1,BAALC,BAX,BCL2L11,BTG2,CCND1,CD34,CD53,CDKN1A,CSF1R,CSF2RB,DEPTOR,EBNA1BP2,EDEM1,EGR2,EPAS1,FAT4,FHDC1,GATA3,GNL3,GPATCH4,HBA1/HBA2,Hmga2,ID2,IFITM3,Igtp,IL6R,IRF5,Irgm1,ITGB1,ITGB3,KLF2,KLRB1,KRT80,LGALS9B,LMO4,LRRK2,Ly6a (includes others),MAD2L1,MET,Mt1,MYB,MYBBP1A,MYH9,MYL9,NCAM1,NFIL3,NOC4L,NOP2,NR4A3,PARP1,PCDH7,PLXND1,Podxl,PTCH1,PTPN22,RGCC,RRP15,RUNX2,SERPI…	1707 (23)	blue	0.496046
T 0070907		chemical reagent		0.518	0.00844	Ccl2,CDKN1A,COL1A1,COL1A2,HMOX1,ID3,PTGS2,TUBB3	1452 (24)	N/A	N/A
cyclosporin A		biologic drug		0.518	5.1e-09	ABCD3,ABLIM1,ACTA2,ADORA2A,ADORA2B,AKR1B1,Arf2,ASNS,ATP1A1,AVPR1A,BAX,BCL2L11,BDNF,BGN,CAMP,CAPN6,CASP3,CAV1,CBLB,CCL11,CCN2,CCND1,CD163,CD200,CD44,CDH11,CDKN1A,CLU,COL1A1,COL4A2,CP,CSTF2,EDIL3,EDN1,EDNRA,EFEMP2,EGR1,EGR2,EIF2AK3,F5,FASN,FBLIM1,FDFT1,FLNA,FN1,FOS,FOXO1,FST,FXYD5,FYN,GNPDA1,GSTM3,H2AX,HELLS,HMGCR,HMOX1,HSPD1,ID3,IER3,IL6,INS,ITGB6,ITGB7,JUN,KRT16,LAMC2,LBR,LDLR,LGALS3,LORICRIN,LXN…	1644 (17)	N/A	N/A
ozone		chemical toxicant		0.517	3.07e-05	CCL11,Ccl2,Ccl7,CEBPB,CTNNAL1,CXCL2,FOS,HK2,HMOX1,IL6,IRS1,IRS2,ITGB1,JUN,JUNB,PCK2,SERPINE1,SHC1,SLC2A1,SOCS3,SPP1,TJP1,VEGFA	865 (13)	N/A	N/A
miR-6873-5p (miRNAs w/seed AGAGGGA)		mature microRNA		0.516	0.0164	ADRA2A,AGAP1,AK4,ANKRD52,ATP6V0E2,C8orf44-SGK3/SGK3,CAMK2A,CAP1,CD34,CDKN1A,CLCN2,CMPK1,CNP,DCAF10,DIPK2A,DLG3,DPY30,E2F8,EDA2R,EGR3,EXOG,FKBP14,FKBP4,G3BP1,GLIS3,GOSR1,GRAMD2A,HMGA1,IKBKG,ITIH5,JPT2,KLHDC4,LGALS3,MAFG,MEX3A,MICALL1,MLLT11,NCEH1,NCS1,NPTXR,PDE4A,PDLIM4,PFDN1,POLL,PPP2R5B,PSMG2,PTK2B,RPP25L,RPUSD1,SHISA5,SLC22A23,SPAG9,STIM1,TDRKH,TK1,TRIM46,UCP2,ULK3,ZMYM1,ZNF703		N/A	N/A
CSNK2A1	0.288	kinase		0.514	5.35e-10	AHR,CCNA2,CCND1,CDC45,CDK1,DHFR,DUSP6,FN1,HEYL,ITGA3,JUP,KLF2,MCM3,MCM5,MCM6,MCM7,RAD21,SNAI2,TGFB3,TP53,TP63,TYMS,ZFP36	1572 (19)	green	0.943331
dimethylnitrosamine		chemical toxicant		0.514	4.44e-06	ACTA2,ARRB1,Calm1 (includes others),CDKN1A,COL1A1,COL1A2,COL4A1,FGFR4,HMOX1,IGFBP5,IL6,MAPK3,Mt1,Mt2,NQO1,NR4A1,PCNA,RAB13,TGFB1,TGM2,TIMP1	1712 (18)	N/A	N/A
FOXL2		transcription regulator		0.514	4.57e-05	ACVR1,BID,CLU,CPM,CXCL2,CXCL6,CYP26B1,DLX3,ETV6,FOS,FST,IER3,IL6,INHBA,MAFF,MYB,MYO6,NR4A3,PTGS2,RAF1,RGS2,RSPO3,S1PR1,SERPINB2,SERPINE2,SMAD6,SOX9,SPRY1,TNFAIP3	1124 (20)	N/A	N/A
PCDH11Y		other		0.513	0.00304	AXIN2,CCND1,CD44,ENO2,JUN,PTGS2,RET,SFRP2,TLE5	1107 (7)	N/A	N/A
phytohemagglutinin		chemical drug		0.512	3.12e-06	ACOX1,AFF1,CACNB3,CAP2,CASP3,CAT,CD44,CDH11,CGAS,CHAF1B,CHML,COL18A1,COL1A2,CPM,DNAJB2,EGR1,EIF5A,ENPEP,ERF,FGFR3,FOS,GAB2,GATA3,GGT1,GYS1,HAVCR2,HINT1,IDH3A,IL6,INPP1,IQCB1,ITGB3,JAK2,JAK3,KCNN4,KIF23,KLF2,KRT13,LAMB2,MAP1A,MAP1B,MBP,MCM4,MET,MMP11,NAGLU,NCAM1,NME1,NOP56,NRIP1,NT5E,PARD3,PCNA,PGF,PLCD1,PLD1,PLK1,PRKCA,PRPF4,PRPS1,PTPN22,RASA1,RB1,RCC1,RPA1,RPS16,SHC1,SKI,SLC6A8,SPP1,STAT3,STAT5A…	1561 (15)	N/A	N/A
MAPKAPK2		kinase		0.512	0.000661	CCL11,Ccl2,Ccl7,CEBPD,CXCL2,HSPB6,IL6,LMO4,MMP2,MSR1,NFKBIA,PLAU,RILPL1,SLA,STAT5A,TOP2A,TP53,TSC22D1,VCAM1,ZFP36	842 (13)	red	0.826293
FOXO3	0.324	transcription regulator		0.511	2.37e-41	ACLY,Acot1,ACTA2,ACVR1,AHR,ALDH3A1,ANGPT1,ANXA3,APAF1,APLN,ATG9A,AURKA,BCL2L11,BCL6,BID,BIRC5,BUB1B,CAD,CASTOR2,CAT,CAV1,CCN1,CCN2,CCNB1,CCNB2,CCND1,CCNE2,CD163,CD44,CDC20,CDC45,CDC6,CDCA8,CDKN1A,CDKN3,CDT1,CEP55,CHCHD4,COL4A1,COL4A2,CTSB,CTSV,DLGAP5,EGR1,EGR2,EIF4EBP1,ELOVL7,ENO2,ENPEP,EXO1,FABP4,FABP5,FASN,FBXO32,FBXO5,FGFR2,FMOD,FOS,FOXC1,FOXM1,FOXO1,FOXO3,FOXO4,FYN,GABARAPL1,GADD45A,GADD45B,G…	1811 (22)	turquoise	0.927851
SMARCE1		transcription regulator		0.511	4.99e-06	BRCA1,BRCA2,CCNB1,CCNE1,CDK1,CENPE,CENPF,CTSD,CYLD,E2F2,FOS,MYOG,NPC2,PLK1	1256 (7)	cyan	0.861799
Growth hormone		group		0.51	1.21e-07	ACACA,ACSL1,ACTB,ADRB2,AKR1B1,ANGPTL4,APLP1,ARID5B,BCL6,CAT,CCND1,CEBPB,CEBPD,CISH,CLDN15,CLU,COL18A1,COL1A1,CTH,CX3CL1,CXCL2,DDR1,EGR1,FABP4,FASN,FDPS,FGFR3,FN1,FOS,FZD5,FZD7,GSTM1,ID1,IER3,IGFBP2,IGFBP5,IL6,IRF1,JUN,JUNB,KLF10,LDLR,LPL,MYOD1,NAMPT,NEDD9,NFKBIA,NOTCH1,NOX4,PCNA,PFKFB3,PLK2,PPARG,RAB3A,SGK1,SLC2A1,SNAI2,SOCS2,SOCS3,SPARC,SPP1,STAT5A,TBC1D4,TGFB1,TGFB3,TGFBR2,TSC22D1,TUBA1A,TXNIP,…	1694 (20)	N/A	N/A
miR-339-5p (and other miRNAs w/seed CCCUGUC)		mature microRNA		0.509	0.00799	A4GALT,ALX3,APAF1,APOL6,ARSA,BCL6,BDKRB1,C15orf62,C1S,CD74,CDC7,CENPO,CERCAM,CHAF1A,CPLX2,CST6,CYP20A1,DAAM2,EDEM1,ELOVL6,EMILIN2,EVI2A,FOXL1,FXYD5,GABARAPL1,GPSM2,HDHD3,HEYL,HMCN2,Hnrnpa1,Igtp,Irgm1,ISLR,LBH,LPIN3,MAFK,MFSD2A,MRPL30,MRTO4,MXD4,MYL10,NPR3,NUAK1,ORAI2,ORC1,PCYT1A,PDPN,PFKFB3,PGGHG,Podxl,QPCTL,RFC5,RPA2,RPS15A,SERTAD3,SERTAD4,SFXN3,SLA,SLC24A3,SLC29A3,SNRNP40,ST3GAL4,STOM,TCIM,TST,…		N/A	N/A
MYD88		other		0.508	1.27e-09	ACSL1,ALDH1A1,AOX1,AXIN2,BAMBI,BCL6,BLM,Ccl2,CCN1,CCN4,CCNE1,CD200,CD44,CDK1,CEBPD,CISH,CLEC10A,CLIC4,CXCL2,CXCL6,DNAJC2,DNMT3A,DUSP1,EGR1,ETS2,FANCB,FANCF,FBXO32,FOS,FOXO1,HMOX1,HP,IFIT2,IGFBP5,IL15,IL6,INHBA,IRAK2,IRAK4,IRF1,ITGB7,JAG1,JAK1,JUN,KDM6B,LPAR1,MAFF,MCM10,MCM2,MCM3,MET,MKI67,MLH1,MMP14,MMP2,MSH2,MSH3,MSR1,MYH7,Nes,NFKBIA,NFKBIE,NOD2,NOX4,OLR1,PARP1,PARP2,PCNA,PDE4B,PHLDA1,PLA2G4A,Pl…	1072 (15)	turquoise	0.702041
IMMT	-0.203	other		0.507	0.00186	AREG,ATF5,AXL,CXCL2,CXCL6,ETS2,IFIT2,IL15,IL6,INHBA,LAMB2,SERPINB2,SERPINE1,VEGFC	1035 (14)	blue	0.910531
miR-152-5p (miRNAs w/seed GGUUCUG)		mature microRNA		0.507	0.0424	CCNG1,CDK19,CDKL3,CKAP2L,CRIM1,DAPK2,DPY30,EML3,ENTPD6,FAM210A,FYCO1,GDAP2,GINS3,GPRIN3,LMO7,LRRD1,LRRTM2,MIS18A,NDRG3,NELFCD,NTSR2,NUDT5,PHYHIPL,PXMP2,SEC24D,SEMA3D,SMIM3,TFRC,TGM5,TMEM150A,TMEM216,TP53INP2,TRIOBP,WNT9A,ZFYVE21		N/A	N/A
12(S)-hydroxyeicosatetraenoic acid		chemical - endogenous non-mammalian		0.504	0.00371	FN1,IL6,PPARG,PTGS2,RB1	1010 (19)	N/A	N/A
3-methylcholanthrene		chemical toxicant		0.504	0.000893	Abcb1b,CCN1,CCND1,CTSD,CYP1A1,CYP1B1,FOS,GSR,GSTM1,HP,ME1,Mt1,Mt2,NEDD9,NQO1,NR4A1,PTGS2,SLC7A11,TP53	1636 (17)	N/A	N/A
STAR		transporter		0.5	0.0398	ACOX3,CASP3,CAT,CHCHD10,CKM,COQ8A,FGF2,IFITM3,NUAK1,PDSS1,RB1,SLC25A33,SPP1,TGM2,UCP2,XBP1		salmon	0.671077
miR-548o-3p (and other miRNAs w/seed CAAAACU)		mature microRNA		0.5	0.00353	APOL6,C21orf91,CHRNG,CMPK1,CXCL6,GINS1,IL6,LSM1,QKI,RPS27L,SLC26A7,SNAI2,SNRPA1,TEX30,TMEM50B,TTN		N/A	N/A
PTPN1		phosphatase		0.499	0.000235	ADRA1B,ADRA1D,ARID5A,Ccl7,CXCL2,CYP11B1,DUSP1,DUSP2,EDEM1,FASN,IRS1,IRS2,MET,NFKBIA,NOX4,PLAGL1,RASA1,RILPL1,SMAD7,TNFRSF9	1161 (18)	pink	0.750491
alitretinoin		chemical drug		0.498	0.0102	ACOX1,ADAM10,ADAMTS4,BLZF1,Ccl9,CCND1,CDK2,CDKN1A,CPM,DHRS9,DUSP1,FABP4,FASN,FN1,FOS,HMGCS1,IL6,IRF1,KLF5,MKI67,MMP11,MYF5,MYH6,PLAU,PPARG,PTGIS,RARA,RARG,SCD,SMAD1,SNAI1,SOAT1,SPP1,STRA6,TGFB1,TGFB2,TGFB3,TGFBR2,TK1		N/A	N/A
GLI1		transcription regulator		0.494	1.54e-40	ACADVL,ACTA2,ADGRL1,ADK,AHNAK2,ALDH3A1,ALOX5,ANO1,APAF1,AQP5,ARC,ARHGAP29,ARL4C,ARPC5,ASPM,ATAD2,BAX,BCL2L11,BCL6,BID,C1QTNF3,CAPRIN2,CAV1,CAV2,Ccl2,CCN1,CCND1,CCSAP,Cd24a,CD44,CDC34,CDH11,CDK19,CDK2,CDK6,CDKN1A,CFL2,CLU,CMBL,CMPK1,CNTRL,COL10A1,COL1A1,COL2A1,CST6,CTPS1,CTSB,DBP,DIO2,DNMT1,DNMT3A,DUSP4,DUSP5,DUSP6,EFHD2,EGR1,EGR3,EIF5A2,EMB,EMP1,ENDOD1,EPB41L4B,EPHB6,EZR,FOS,FOXC2,FOXL1,FOXM1,FOX…	1669 (21)	green	0.945745
(6)-gingerol		chemical - endogenous non-mammalian		0.492	0.0016	CDK2,CDK6,CDKN1A,PTGS2,TP53	1150 (12)	N/A	N/A
L-type calcium channel		complex		0.492	0.00727	ANKH,BDNF,EGR1,ENPP1,FOS	1466 (24)	N/A	N/A
C5		other		0.492	0.0411	Ccl2,CXCL2,IL6,ITGB1,SOCS3,STAT3		N/A	N/A
atipamezole		chemical drug		0.492	0.00727	Ccl2,EGR1,FOS,IL6,JUNB	1246 (12)	N/A	N/A
GSK2193874		chemical reagent		0.492	0.0301	ACTA2,Ccl2,CCN1,HBEGF,IL6		N/A	N/A
panobinostat		chemical drug		0.489	9.09e-05	BCL2L11,BIRC5,BMF,CCNB1,CDK1,CDK6,CDKN1A,CEBPD,CRYAB,ERBB3,FLNA,FN1,GATA3,ITCH,KLF4,MYB,NEDD9,NHERF1,PARP1,PDGFC,PTGS2,RAD51,RNASE4,SERPINE1,TP63	1469 (19)	N/A	N/A
miR-941 (miRNAs w/seed ACCCGGC)		mature microRNA		0.489	0.0329	ANXA8/ANXA8L1,CKS1B,CLCN3,DNAJB2,FAM161A,FAM219A,GINS4,GJB3,GTSE1,IER5L,MCHR1,NDEL1,NUDT1,ORAI2,P3H4,POLH,POLR2E,SERTAD3,SPRED2,TOMM40,TSR2,VCAM1		N/A	N/A
FADD		other		0.488	2.35e-06	ARID5A,CASP3,Ccl2,CCNE1,CD34,CDK1,CDK2,CDK6,CDKN1A,CXCL2,DLX1,EGR1,FOS,FOXM1,GADD45B,IFIH1,IFIT2,IL6,IRF5,JUN,JUNB,KLF6,MAP3K1,MYF5,MYOG,NAT1,NFIL3,RIGI,SFXN2,TIAM2,TNFAIP3,USP25	941 (16)	blue	0.944267
(+)-catechin		chemical drug		0.485	0.0411	BAX,CASP3,JUN,RUNX2,SLC16A1,TP53		N/A	N/A
epicatechin gallate		chemical drug		0.485	0.00625	CCNG1,CDKN1A,IL6,LYN,MLH1,PTGS2,VCAM1,VEGFA,ZMAT3	1598 (21)	N/A	N/A
pCPT-cAMP		chemical - kinase inhibitor		0.484	0.0114	EGR1,FOS,FOXC2,JUN,JUNB,NR4A1,PRKG1		N/A	N/A
formaldehyde		chemical - endogenous mammalian		0.483	0.00519	BAX,CCK,CYP1A1,EGR1,EGR2,FOS,HK2,JUN,JUNB,NDRG1,PENK,PFKFB3,PTGS2,SGK1	1047 (21)	N/A	N/A
lactacystin		chemical - protease inhibitor		0.481	2e-09	ACTB,ADRB2,AK2,AKR1B1,ARHGDIB,ASNS,ATP1A1,ATP6V0A1,BAG3,BRCA1,CBL,Ccl2,CCND1,CDC25C,CDKN1A,CRYAB,CTSD,CYP1A1,DUSP1,E2F1,EBNA1BP2,EIF5A,FOXO1,GATA3,GBA1,HMGB2,HMOX1,HNRNPA2B1,IFRD1,IGFBP5,IL6,IRAK4,IRS1,IRS2,ITCH,ITPRID2,LDLR,MAP1B,MCM10,MMP11,MMP2,MRTO4,NCS1,NEDD9,NFKBIA,NR4A1,OPTN,P4HA2,PPIA,PPP5C,PRKCA,PTGS2,PXN,RAD51,RANBP1,RANGAP1,RPLP2,RUNX2,SP7,STMN1,SYK,TLR2,TP53,VAV3,VDR,ZFP36L2	1318 (16)	N/A	N/A
JINK1/2		group		0.48	0.000333	AXIN2,Ccl2,Ccl7,FASN,FOXO1,FOXO4,IL6,MMP2,PARP1,PTGS2,RHOB,SCD,TNIK	1520 (20)	N/A	N/A
ISG15		other		0.48	0.000173	COL12A1,COL14A1,COL1A1,COL1A2,COL5A2,CYP1B1,EIF4EBP1,GSTM3,IFIT2,IFITM3,ITGA11,LGALS3BP,LTBP1,LTBP2,PTGIS,RIGI,TGM2,TIMP1	1035 (11)	yellow	0.436161
leupeptin		chemical - protease inhibitor		0.479	0.00254	AXL,CAV1,FOXO1,GBA1,ITGB1,RGS4,SDC1,VRK1	1173 (7)	N/A	N/A
CUL4B		other		0.479	0.0148	AXIN2,CDC6,CDK2,COL4A1,E2F1,FANCB,FOXO3,HSPA9,ID1,MCM8,NKD2,NME1,TGFB1,ZFP36		brown	0.902966
L744832		chemical reagent		0.479	6.82e-05	BAX,CDKN1A,COL1A2,DNMT1,PLD1,RHOB,TGFBR2	1472 (17)	N/A	N/A
POU2F2		transcription regulator		0.479	0.00198	ALOX5,ANKZF1,BCL6,COCH,DACT3,DHRS9,DIXDC1,GEN1,IL6,JUN,KCNN4,MCM7,MVK,PFKFB3,PFKFB4,PRR7,RYR1,SCD,SKP2,SNRPB,SPP1,SSTR2,STAT3,SYDE2,TIMP2,TNFRSF21,XBP1	540 (7)	N/A	N/A
BID	-0.961	other		0.478	0.0382	BID,C3AR1,Ccl2,CTSB,CTSD,IL6,TIMP1		blue	0.99788
HECTD2	0.833	enzyme		0.478	0.0114	Ccl2,CDK6,FN1,IL6ST,PTGS1,PTGS2,SPP1		turquoise	0.979563
1-palmitoyl-2-arachidonyl-sn-glycero-3-phosphorylcholine		chemical - endogenous mammalian		0.478	0.00632	Ccl2,CLU,EGR1,HMOX1,IL6,NQO1,NR4A2,OSGIN1,PTGS2,VCAM1	976 (19)	N/A	N/A
miR-136-5p (miRNAs w/seed CUCCAUU)		mature microRNA		0.476	0.0198	ABCD3,AIMP1,ATL3,BRAF,C1S,C6orf62,CAMSAP2,CAVIN2,CBX4,CCDC18,CDV3,CKM,CNTROB,DHRS7B,DIS3,DRAM1,DSTYK,ETFBKMT,FCGR3A/FCGR3B,G0S2,GCNT2,HPF1,IRAK2,KATNAL2,MBNL3,MIEN1,MPZL1,MSH3,MSRB3,ORC6,OSGEPL1,PCLAF,PI15,POC1B,Prss3b,RBM41,SEMA4C,SH2B1,SLC19A1,TMEM71,UBE2D1,WNT2,WRN,Zfp472,ZNF32,ZNF667		N/A	N/A
BMP		group		0.475	0.00176	CCN2,ERBB3,GATA4,ID1,ID2,IL6,IRF1,PAX3,RUNX2,SMAD1,SPP1	1349 (21)	N/A	N/A
miR-210-5p (and other miRNAs w/seed GCCACUG)		mature microRNA		0.475	0.00167	AK2,ASPH,ATP6V0E2,BVES,CA2,CCDC77,CDCA8,CYP2J2,EIF5A2,ENKD1,HEBP1,HIRIP3,INHBA,INS,KCNMB4,KIF7,KLF10,LIMS2,LSM1,LSM2,MNS1,MRPL30,MRTFB,MSLN,MTFP1,NFKBIA,NKAIN2,NMRK1,NXN,PDSS2,S100A1,SAE1,SEPTIN11,SH2B2,SLC25A5,SLC8A1,SLCO5A1,SMOC2,SNTA1,STOML2,SYN1,TCP11L2,TGFB2,TMEM216,TMEM263,TNNT1,TTC7B		N/A	N/A
EPHB4	0.322	kinase		0.473	0.000698	FGFR2,GATA3,IGFBP4,LDLR,MYL1,MYL4,NCAM1,Nes,PAX3,PPARGC1B,RASA1,SHB,SMAD6,STAT5B,TBX2,TGFB1,TGFB2,TGFBR2,WNT11		turquoise	0.950011
PLAT		peptidase		-0.008	0.0165	ANGPT1,BDNF,CCND1,CGAS,FN1,FOS,IL6,INHBA,JUN,MMP2,SERPINE1,STING1,TGFB1		black	0.871815
MTA1		transcription regulator		0.472	0.000425	ACKR3,ACTC1,ADRB2,AXIN2,BCAS3,BRCA1,CCN4,CCND1,EMP1,EZH2,GPRIN3,MMP2,MTA3,MYH6,PITX2,SERPINB1,SNAI1,STAT3	1508 (19)	blue	0.877097
PDPK1		kinase		0.472	0.00181	ALOX5,CAV1,CCND1,CDKN1A,DYNC1I1,FOXO1,FOXO3,IL6,KLF2,PFKP,RAB11A,S1PR1,SERPINB2,SERPINE1,SNAI1	1460 (21)	pink	0.7778
SKIC2		enzyme		0.471	8.96e-05	AK4,ASNS,CCNG1,CTH,EGLN3,HK2,HMGCR,KRT14,KRT16,MTHFD2,PLOD2,SHMT2,SLC2A1,SLC6A6,SLC7A11,SLC7A5,SQLE,TFRC		N/A	N/A
miR-196a-2-3p (and other miRNAs w/seed CGGCAAC)		mature microRNA		0.471	0.00651	APBB2,BDNF,C1GALT1,DSN1,FBXO32,LHFPL2,LRRC1,MAFK,MAX,MID2,NAV2,PAPOLG,PRRG2,PTTG1,RPAP3,STARD4,TDRKH,TNPO1		N/A	N/A
miR-4759 (miRNAs w/seed AGGACUA)		mature microRNA		0.471	0.0233	ADRB2,APOL6,C21orf91,DKC1,DYNC1I1,ERI1,FTO,FYB2,NAA50,NID1,PTCD2,RAP1B,RFTN1,SYT13,TMEFF1,TRPC1,ZNF664,ZNF791		N/A	N/A
silicon dioxide		chemical drug		0.471	0.0211	E2F4,EGR1,FOS,IL6,JUN,JUNB,MAP1LC3B,TP53		N/A	N/A
UBE3A		enzyme		0.47	0.00632	ARC,CAMK2A,CDKN1A,NR4A2,PML,SERPINE1,SLC12A2,SOX9,TP53,WNT4	1688 (20)	magenta	0.786377
FGFR2	1.821	kinase		0.47	5.2e-06	AMOT,BAX,BMPER,BRCA1,CA2,CCN4,CCND1,CDH11,CDKN1A,COL1A1,COL4A1,COL4A2,DAB2,DLL1,DLX2,DRAM1,EN1,ENPEP,FGFR2,FN1,FOXQ1,FST,GASK1B,GATA6,GPT2,ID2,INHBB,ITGB1,KBTBD11,LAMB1,LGALS2,MBP,MRAS,NOG,NOTCH1,PDGFRA,PITX2,PLAUR,RUNX2,SNAI1,SPP1,TRPS1,VCAM1,VEGFC	1466 (17)	turquoise	0.978447
miR-7683-5p (miRNAs w/seed UCCGUGU)		mature microRNA		0.469	0.018	AACS,Apol9a/Apol9b,BCDIN3D,BCL6,C9orf40,CACNG7,Cd24a,CDK18,COL24A1,CORO6,CTPS1,DNAJC9,FRZB,GNAQ,LMO7,MAP3K5,MMP11,NEDD1,PIF1,PLPPR2,STARD5,STYXL2,TLE4,TPST2		N/A	N/A
miR-466q (miRNAs w/seed UGCACAC)		mature microRNA		0.469	0.000111	BMPER,BNC2,CASZ1,CAVIN2,CCK,CLEC1A,COBLL1,CTNNAL1,DNAJB14,DUSP22,EFCAB11,EPHB4,FCRLB,GDI1,HOXC11,IL17RA,LURAP1L,MAMDC2,MCTP1,ME2,NCL,NFIL3,PHF20,PLEKHH2,PRKG1,PTPN4,RABGGTB,RAD51C,RRM1,SKIL,SLC12A2,SNX33,SRL,STAM,TFB1M,TMC3,UQCC4,USP13,UTP14C,XDH,ZNF239		N/A	N/A
miR-2115-5p (miRNAs w/seed GCUUCCA)		mature microRNA		0.469	0.0426	ADAMTS17,ALPK3,CLEC10A,CP,CYLD,DRP2,DTX3L,EMILIN2,EMP1,GDF11,GDNF,HEXD,HNRNPA0,IQGAP1,KLF6,LAMP2,LPAR4,LSM1,MDC1,MGAT3,MUSTN1,NFKBIE,NGEF,NHP2,NIPAL3,NPNT,NUAK1,PIK3C2A,POLD3,PPP1R3B,RAP1GAP,RUFY1,SFT2D2,SHROOM4,SNAP23,TMEM37,TMEM9B,TSSC4,USP22,ZNF367,ZNF654		N/A	N/A
WRN	0.527	enzyme		0.469	0.0301	CDKN1A,CXCL2,IL6,PRKCD,TP53		turquoise	0.964511
miR-210-3p (miRNAs w/seed UGUGCGU)		mature microRNA		0.465	0.0167	ACBD4,ADGRA1,ANO5,CAMK2A,CENPN,CORO2B,DIMT1,DLX1,DNAJC15,EFNA3,FGFRL1,GART,HMGCS1,INHBB,KLF7,KMT5A,LHFPL6,LIPG,MAB21L3,MBTPS2,MEX3B,MGRN1,MMD,MMP28,NCAM1,NPTX1,PDAP1,Pdlim3,PXDC1,RRP1B,SDHD,SIK2,SLC2A1,STK32A,THSD7A,TMEM151A,TMEM241,TMEM38A,TP53,TRIOBP,ZDHHC21		N/A	N/A
CD36		transmembrane receptor		0.465	0.000458	ACACA,ADAMTS4,AREG,ATP2A2,AXL,Ccl2,COL1A1,COL4A1,CXCL6,EIF2AK3,FASN,FGF2,IGFBP4,IGFBP7,IL15,IL6,IRAK4,LPL,LRP1,MMP14,PDGFB,PLAU,PLAUR,PPARG,SCD,SELP,SERPINB2,SERPINE1,SYK,TNFRSF11B,XBP1	1754 (18)	blue	0.686854
TCF		group		0.464	2.34e-06	ADGRG2,AKAP13,ALDH1A1,ARL4A,CCND1,CCT8,CD44,CNN2,CRYBG1,DIO2,ECM1,EGR1,EPHB3,FOS,ID3,INHBB,IRS1,ITGA1,JUNB,LEF1,LGALS3,MMP2,PCCA,PCSK6,PTCH1,PTGS2,SEMA3C,SERPINE1,SLC26A2,SOX9,TK1,TSC22D1,UGCG	1420 (19)	N/A	N/A
5-azacytidine		chemical drug		0.463	2.91e-07	BRCA1,BRCA2,CAV1,CD44,CDKN1A,CLCF1,COL1A1,DUSP1,EZH2,FANCD2,FANCF,FOXO3,FYN,GADD45A,GJB3,GSK3A,HBEGF,HK2,HSPD1,INHBA,IRS2,KLF4,KLF6,LDHB,LOX,Ly6a (includes others),MAFF,MECP2,MEF2A,MLH1,Mt1,MYH6,MYH7,MYO1B,NDRG1,PLAGL1,PLAU,PTGS2,RAD50,RHOB,SERPINB8,SHC1,SLC7A5,SLC9A1,SMURF2,SOCS3,SOX9,TGFBR2,TGM2,THBS1,THBS2,TNNC1,TNNI3,UBE2C,UPP1,XPO1,XRCC5,XRCC6,ZYX	1733 (23)	N/A	N/A
PAK1	-1.023	kinase		0.461	0.00434	CCN1,CCN2,CCNB1,CCND1,CDKN1A,CTNND1,CTSD,FBXO32,FN1,MMP14,TFPI,TP53,VEGFA	1607 (23)	blue	0.987308
ADAM15	0.557	peptidase		0	0.00185	CD44,IL6,ITGA7,ITGB1,KRT13,MYH7,MYL1,NEXN,SPARCL1,TGFBI,Tpm2,VEGFA	1334 (18)	turquoise	0.968612
salmonella minnesota R595 lipopolysaccharides		chemical - endogenous non-mammalian		0.46	1.01e-07	ACSL1,AXL,C8orf44-SGK3/SGK3,Ccl2,Ccl7,CEBPD,CXCL2,CXCL6,EGR1,ETS2,FOS,HLA-DMA,IFIT2,IL6,IRF1,JAG1,JUN,JUNB,LPAR1,MAFF,MCM2,MDFIC,MET,MKI67,Nes,NFKBIA,PDE4B,Plpp1,PSTPIP2,PTGS2,SAMHD1,SERPINB2,SERPINE1,SLC7A2,SLFN12L,SLFN13,Slfn2,SOCS3,TLR2,TNFAIP3,Tnfsf9,TSC22D1,VCAM1	1333 (14)	N/A	N/A
miR-4446-3p (miRNAs w/seed AGGGCUG)		mature microRNA		0.459	0.0159	ADRA2A,ANKRD52,ANKZF1,AOC3,ATG9B,BRCA1,CAAP1,CABLES1,CBX6,CD200,CD320,CDA,CDC14B,CDK18,CDK2,CENPO,CINP,CLCF1,CLIP3,CPLX2,DENND2A,DSTN,DUSP3,EDA2R,F8A1 (includes others),GTSE1,HES6,HR,IFITM2,IFITM3,INSIG1,LYNX1,MMP19,NAALADL1,NCS1,NPTXR,NUDT5,NXT1,PDAP1,PHB2,PKIA,PLAUR,PLCD1,PMF1/PMF1-BGLAP,PXMP4,REX1BD,SLC2A1,SLC6A8,SLIT2,TEX9,TMEM229B,TMEM47,TRIM62,TUFT1,TXN2,ZCCHC24,ZNF791		N/A	N/A
FABP4	4.196	transporter		0.458	0.000749	ACAT1,ALDH1A1,CCK,Ccl2,CYP1A1,FABP4,FABP5,HMOX1,IL6,MSR1,PPARG,PTGS2,SOCS3,TP53	1168 (21)	turquoise	0.964553
TLR3		transmembrane receptor		0.456	0.00261	ADAMTS4,Apol10a (includes others),BCAR3,CCL11,Ccl2,Ccl7,CLU,CPM,CTH,CX3CL1,CXCL2,DNMT1,DUSP1,EDN1,FOS,GADD45B,GCH1,GDNF,HGF,HMOX1,ID1,IER3,IFI16,IFIH1,IFIT2,IL15,IL6,IRF1,JAG1,JUNB,LIPA,LIPG,LIX1,LMNB1,LPIN2,MAP3K8,NOTCH1,NOTCH3,NR4A1,NTS,PFDN6,PFKFB3,PHLDA1,PIK3R3,PLAU,PLK2,PTGS2,PTX3,RHOB,RIGI,SERPINB9,SERPINE1,SOCS3,SPRY1,STYK1,TICAM1,TIMP1,TNFRSF1B,TP63,ZC3HAV1,ZNFX1	1467 (13)	darkred	0.816813
miR-1929-5p (miRNAs w/seed UCUAGGA)		mature microRNA		0.453	0.02	ANKRD33B,ARPC5L,C1S,CCDC92,CDIN1,CENPO,CIMAP1C,CNBP,CYP2J2,HAUS6,HGF,Ly6a (includes others),MATCAP2,MMP19,MXRA8,NAT2,NOP16,PKIA,PPP4R4,PTGS1,RBM41,TCF19,TFAM,UQCC4,ZBTB20		N/A	N/A
BACH2	0.88	transcription regulator		0.452	0.00136	AHR,BCL6,EGLN3,FOXO1,GATA3,GZMH,HMOX1,ID3,IL6,ITCH,JUN,JUNB,LEF1,MAF,MYCL,PDE3B,PRDM1,RARA,SDC1,TIGIT,TP53,XBP1	1686 (19)	turquoise	0.949297
miR-412-5p (miRNAs w/seed GGUCGAC)		mature microRNA		0.451	0.00221	ADGRA1,ARRB1,CCN4,CEP72,CNTROB,CPLX2,ENPP1,FOS,FXYD5,GPER1,HELLS,HEY1,ID4,MEX3B,NANOS1,PHF20,PITX2,PRKAA1,PRRC1,REM1,SHC2,SRL,TFAP4,XPO1,ZIC1,ZMAT3		N/A	N/A
entolimod		biologic drug		0.451	0.0111	ADRB2,CXCL2,DUSP1,HMOX1,IER3,IL6,IRF1,JUNB,NFKBIA,TNFAIP3		N/A	N/A
Alpha 1 antitrypsin		group		0.447	0.00809	ADAMTS5,COL2A1,CTSB,ELOVL6,IL6R,LGALS3,MMP2,RIGI,SIDT2,SOX9,TNFAIP3	1286 (12)	N/A	N/A
ANTXR2	-0.265	transmembrane receptor		0.447	0.0301	CCND1,FN1,HGF,MMP2,PPP2R2B		blue	0.929014
warburgia ugandensis dimethyl carbonate extract		chemical - endogenous non-mammalian		0.447	0.000528	CCND1,CCNE1,FOXO3,H2AX,SKP2		N/A	N/A
perfluorooctanoic acid		chemical reagent		0.447	0.0306	Acot1,ACOX1,CCK,DNMT3A,HMGCR,IL6		N/A	N/A
ZNF100		transcription regulator		0.447	0.0016	DDAH1,MRPL30,NEDD9,POSTN,TGFB3		N/A	N/A
ZNF85		transcription regulator		0.447	0.0016	DDAH1,MRPL30,NEDD9,POSTN,TGFB3		N/A	N/A
ZNF254		transcription regulator		0.447	0.0016	DDAH1,MRPL30,NEDD9,POSTN,TGFB3		N/A	N/A
RASSF8		other		0.447	0.0016	DDAH1,MRPL30,NEDD9,POSTN,TGFB3		turquoise	0.735728
ZNF431		transcription regulator		0.447	0.0016	DDAH1,MRPL30,NEDD9,POSTN,TGFB3		N/A	N/A
PRDX5		enzyme		0.447	0.0202	AURKA,CHEK2,HMOX1,PLK1,WNT10A		green	0.826575
PURA		transcription regulator		0.447	0.0411	ACTA2,CDKN1A,DHFR,MBP,NEFH,SPN		salmon	0.882014
HOXD10		transcription regulator		0.447	5.02e-08	CAPN6,CCNA2,CCNB1,CD44,CDK1,CLEC10A,DIS3,E2F1,EZR,HBEGF,HEBP1,ITGA3,LSM5,LSM6,MAGED2,MMP14,NCS1,NME1,NUDT5,PAK1,RHOB,SELENON,SERPINE1,TFPI,TGFB1I1,TICAM1,TIMP1,TIMP2,TJP1,USP15	453 (7)	N/A	N/A
miR-450b-5p (miRNAs w/seed UUUGCAA)		mature microRNA		0.447	0.0136	CBX3,CCDC141,CENPK,CHMP2B,DDIAS,ECT2,EXOSC3,GSN,INTS13,JKAMP,LORICRIN,NRXN1,PI15,PPP4R4,SC5D,SLC1A6,TFRC,TTC32,USO1,ZBTB38		N/A	N/A
BCL2L1		other		0.447	0.00201	BAX,CASP3,Ccl2,CD44,CDC6,COL6A2,DHFR,ECM1,FN1,GSR,ITGA3,Ly6a (includes others),MAP2,NQO1,SPN,THBS1,TIMP1,TNFRSF11B,TNFRSF21,TUBB3	1622 (23)	yellow	0.881218
ZNF665		other		0.447	0.0016	DDAH1,MRPL30,NEDD9,POSTN,TGFB3		N/A	N/A
ZNF528		other		0.447	0.0016	DDAH1,MRPL30,NEDD9,POSTN,TGFB3		N/A	N/A
PPM1B		phosphatase		0.447	0.00371	CEBPD,HBEGF,PLAGL1,SLA,TP53	1019 (7)	blue	0.834405
ZNF43		transcription regulator		0.447	0.0016	DDAH1,MRPL30,NEDD9,POSTN,TGFB3		N/A	N/A
ZNF429		transcription regulator		0.447	0.0016	DDAH1,MRPL30,NEDD9,POSTN,TGFB3		N/A	N/A
NAMPT	1.134	cytokine		0.035	0.000319	AKR1B10,AXIN2,AXL,BCAT2,BDNF,CDK2,CXCL2,DHRS7B,DPYD,E2F2,FN1,HMOX1,HSD17B11,ID1,IDH3A,IL6,ITGB1,JUN,LEF1,NAMPT,NAT1,NPY1R,PDGFRB,PEG10,PGD,SOCS2,TFPI,TGFB1,TGFB2,TP53,UQCRFS1	1385 (17)	turquoise	0.971104
GRIN1		ion channel		0.447	0.000782	CAMK2A,COL1A1,DCN,EGR3,FN1,FST,Gm10471 (includes others),LMO7,LOX,LOXL2,MMP14,MMP2,PAPPA,PENK,PPP5C,RIN1,SEMA6A,SERPINE1,SMIM3,SPARC,XDH	1349 (19)	N/A	N/A
RAPGEF4	1.462	other		0.447	0.0016	CDKN1A,NFATC1,SPP1,THBS1,TP53	1453 (21)	turquoise	0.86946
RPL22		translation regulator		0.447	0.0427	BAX,BCL2L11,CDKN1A,DNAJC3,XBP1		blue	0.734408
tipiracil		chemical drug		0.447	0.0161	APOL6,CLDN23,DTX3L,FLOT1,HERC6,IFIH1,MDC1		N/A	N/A
PDZK1		other		0.447	0.00727	AQP1,DHCR24,RAPSN,SLC7A2,VCAM1		N/A	N/A
ZNF91		transcription regulator		0.447	0.00371	DDAH1,MRPL30,NEDD9,POSTN,TGFB3		N/A	N/A
BEX2		other		0.447	0.0301	ITGB6,MAP2,MMP2,PLXNC1,SPP1		N/A	N/A
ZNF708		other		0.447	0.0016	DDAH1,MRPL30,NEDD9,POSTN,TGFB3		N/A	N/A
candesartan cilexetil		chemical drug		0.447	0.0126	HGF,NOX4,NPR3,TGFB1,VEGFA		N/A	N/A
dBET6		chemical reagent		0.447	0.0016	AHDC1,ARL4C,DUSP4,IRX3,PDE4B		N/A	N/A
JMF3086		chemical reagent		0.447	0.0301	Ccl2,CCND1,CXCL2,IL6,PTGS2		N/A	N/A
icatibant		biologic drug		0.447	0.01	BDKRB1,BDKRB2,NOTCH1,PTGS2,STAT3,TGFB1		N/A	N/A
CAMK2D	0.209	kinase		0.447	0.0411	ADAMTS5,BDNF,HBA1/HBA2,IL6,MYH7,SLC8A1		turquoise	0.867923
HJURP	-0.908	other		0.445	0.000196	CCND1,CCNE1,CDK6,CDKN1A,CENPA,H2AX,SNAI2	1343 (13)	N/A	N/A
SFRP4	2.93	transmembrane receptor		0.444	0.000769	Apol10a (includes others),AREG,AXIN2,BIRC5,CCND1,EREG,FN1,GREM2,LDLR,MYH6,MYH7,NTS,PTGS2,SFRP2,TNNT2	1224 (10)	turquoise	0.982627
miR-4707-3p (miRNAs w/seed GCCCGCC)		mature microRNA		0.442	0.000264	ABCB9,ACSBG1,ADAM15,ARMC10,C8orf44-SGK3/SGK3,CCND1,CD82,CLCN6,CPM,CYS1,DDA1,DDX51,DOK7,DRP2,DSTYK,DUOXA1,E2F2,EHD3,ETV6,EXOSC2,FICD,GINS4,GPR107,GPRC5C,GSR,H1-0,IER5L,INIP,ISLR2,IVD,KIF14,KREMEN1,LFNG,LGALS9B,LYNX1,MAFG,MAFK,MARK4,MICOS10-NBL1/NBL1,MIX23,MRPL30,MTRFR,NBEAL2,NUP62,ORAI2,OSR1,POLH,PPP1R3B,PRELP,PSMG2,PTPRN,RANBP1,RELT,RFC2,RPP14,SEPTIN5,SHROOM1,SLCO4A1,SPN,SRSF4,TMEM38A,TNFAIP8L1,T…		N/A	N/A
galactose		chemical - endogenous mammalian		0.442	1.36e-06	ACTA2,ACTG1,ACTN1,AIF1L,ANGPTL4,CASP3,CSRP1,FASN,HMGCS1,MKI67,PDP1,TAGLN,THBS1,TP53,VDR,XBP1	1516 (22)	N/A	N/A
mir-145		microRNA		0.441	0.00073	ACTA2,CCNA2,CDK6,COL5A1,DMP1,EIF2AK3,GATA6,HSPD1,IL6,IRS1,KLF5,NFATC1,PDE3B,PDGFRA,SOX9,TAGLN,TP53,YES1	1971 (24)	N/A	N/A
farnesyl pyrophosphate		chemical - endogenous mammalian		0.441	0.00156	BIRC5,FASN,LIPG,PTGS2,SELP,SERPINE1,TGFB1,VCAM1	1427 (20)	N/A	N/A
MAP3K12		kinase		0.437	0.000928	ACTB,ACTG1,CASP3,JUN,RPS8,SH3RF1,STAT3,STMN1,STMN4,SYT1,TUBA1A,TUBB4B	1322 (14)	turquoise	0.662725
PNPLA1		enzyme		0.437	0.00156	ABHD5,ELOVL4,FABP5,GBA1,HBEGF,LORICRIN,MKI67,UGCG		N/A	N/A
TEK		kinase		0.436	0.00304	AKAP12,ANGPT1,APLN,CAMP,CDKN1A,IL6,TJP1,TUBB3,VEGFA	1297 (16)	blue	0.757768
conjugated linoleic acid		chemical drug		0.434	0.00366	ACOX1,ANGPTL4,AXL,DUSP1,FABP4,FOS,JAK1,NFATC1,PPARG,PPARGC1B,PTGS2,Slc25a1,SOCS3,TNFAIP3,TNFRSF11B,TP53,VEGFD,WNT10B	1238 (18)	N/A	N/A
cordycepin		chemical drug		0.434	0.00999	CCND1,CTNND1,FOS,FZD5,H2AX,HMOX1,JUN,LDLR,LEF1,LRRK2,MKI67,NKD1,PPP2R3A,SFRP4	1256 (18)	N/A	N/A
RELA		transcription regulator		0.431	1.23e-10	Abcb1b,ACTA2,ADAMTS5,AHR,AHRR,ALCAM,ALPK2,ANKRD1,AP1B1,ARFGAP3,ARHGDIB,ATP6AP2,BACH2,BAX,BCL2L11,BIRC5,BRCA2,BTG2,CAMP,CASP3,CAV1,CCL11,Ccl2,Ccl7,CCN2,CCND1,CD44,CDKN1A,CEBPB,CEMIP2,COL1A1,COL1A2,COL2A1,CRYAB,CTSB,CX3CL1,CXCL2,CXCL6,CYP1A1,DIO2,DNMT1,DOCK8,DUSP1,E2F1,EDN1,EGLN1,EGR1,ELMO1,EPAS1,FCGRT,FGF2,FN1,FOS,GCH1,GPRIN3,GRK5,HAS2,HMOX1,HSPA9,ICA1,ID1,IER3,IGFBP2,IL6,IRF1,ITCH,JUN,JUNB,KLF10,…	1463 (14)	red	0.825736
LY294002		chemical drug		0.43	1.8e-32	ACACA,ACAT1,ACKR3,ACSS2,ACTA2,ADAMTS1,ADH1C,ADRB2,AFF4,ANPEP,AURKA,BAX,BCL2L11,BCL6,BDNF,BICD1,BIRC5,BRAP,BRCA2,BUB1B,Cald1,CASP3,CAT,Ccl2,CCN1,CCN2,CCNA2,CCNB1,CCND1,CCNE1,CD44,CD74,CDK2,CDK5R1,CDK6,CDKN1A,CDKN2D,CEBPB,CHML,CKS2,CLCN3,COL10A1,COL1A1,COL1A2,CP,CXCL2,CXCL6,DHCR24,DHFR,DUSP1,DUSP4,DUSP6,EDIL3,EEF1A2,EFNB2,EGR1,EGR2,EGR3,EMILIN1,EPAS1,ERBB3,ERCC1,EREG,ETS2,FASN,FDFT1,FEN1,FGF2,FGF7,…	1709 (18)	N/A	N/A
caffeic acid phenethyl ester		chemical drug		0.429	9.44e-07	BAX,BIRC5,CASP3,Ccl2,CCND1,CCNE1,CCNG1,CD44,CDK2,CDKN1A,CTSB,E2F1,EGR1,ELK1,ERCC1,FCGRT,GSR,HMOX1,IL6,KLF6,MKI67,MMP14,MMP2,NFKBIA,NQO1,OLR1,PCNA,PLD1,PTGFR,PTGS2,RARA,RB1,RHOB,STAT3,TGFB1,TLR2,TP53,VCAM1	923 (16)	N/A	N/A
miR-6973b-3p (and other miRNAs w/seed GCUCUCU)		mature microRNA		0.429	0.0297	A930003A15Rik,ADAMTS17,AKAP12,Cd24a,CDK14,CHST15,DPY30,DUSP3,EDN1,ERLIN2,FAM168A,FNDC5,GASK1B,GDAP2,GDF11,Gm10471 (includes others),HBEGF,JPH1,LMLN,LPIN2,LRCH1,LSM1,MIS12,MTMR3,MYOG,NEMP2,OLFM1,PANX1,PDE7B,PEG3,PFKP,PIDD1,PKIA,PLA2G12A,PSD3,PSTPIP2,RNF24,SAE1,SDC4,SERTAD2,SLC16A1,Slfn2,SPON2,SRL,SYNE3,TK1,TNRC18,USP22,ZFR2		N/A	N/A
C1QA		other		0.426	0.000998	C3AR1,Ccl2,CD163,CD44,EGR1,IL6,MAP2,MERTK,S100A10,SERPINE1,STAT3,SV2A,TIMP1	1506 (16)	N/A	N/A
miR-921 (miRNAs w/seed UAGUGAG)		mature microRNA		0.426	0.0262	ADAT1,CCBE1,CREB3L1,KDM7A,MAP1LC3B,MPZL1,MRTFB,NAT2,NKAIN2,NUP107,PAQR3,PGM3,PLCL2,PTGER4,RAB5A,RERG,SLC1A6,SNRPA1,TMEM209,VEGFB,ZBTB18,ZFYVE21		N/A	N/A
ZFTA-RELA		fusion gene/product		0.426	6.39e-07	BMP2K,Ccl2,CD44,CX3CL1,CXCL2,DUSP2,FN1,IL4R,IL6,IRF1,LITAF,NFKBIA,NPY1R,PDGFB,PRKCD,PTGS2,SDC4,SMAD7,STAT5A,TAPBP,TGM2,TNFAIP3		N/A	N/A
FFAR1		G-protein coupled receptor		0.426	0.00129	ACTA2,CYP1A1,FABP4,FASN,IL6,IRS2,NFATC1,SLC2A1,TGFB1	1529 (18)	N/A	N/A
CREM		transcription regulator		0.424	2.77e-06	ACTC1,ADRB2,ARC,ATP2A2,BTG2,CAMP,CCNB1,CCND1,CEBPB,COL8A1,CRABP2,CYP51A1,DIO2,DUSP1,DUSP4,EGR1,EGR2,FOS,GADD45B,HMGCR,HMGCS1,IDI1,INS,IRS2,JUNB,KLF5,LDLR,LORICRIN,LSS,MNS1,MSMO1,MVK,NAB2,NEXN,NFATC1,NFIL3,NOTCH1,NPC2,NR4A1,NR4A2,PDP2,RHOB,SERTAD1,Sik1,SLC16A1,SMC4,SPTY2D1,THBS1,VEGFA	1625 (22)	lightcyan	0.865938
tyrphostin AG 1478		chemical drug		0.423	0.000111	AREG,CAV1,CCND1,CDKN1A,COL8A1,EDN1,FOS,FOXO3,GFPT1,GMNN,HAS2,HBEGF,IL13RA2,IL6,IRF1,MMP2,NCF2,PLAGL1,PLAU,PTGS2,PTTG1,PTX3,RUNX2,S100A10,SLC2A1,VCAM1	1390 (16)	N/A	N/A
HUWE1		transcription regulator		0.422	0.0202	CDKN1A,CDKN2C,H2AX,MUTYH,TP53		black	0.748198
PRAME		other		0.422	0.0306	CDKN1A,CDKN2D,CYP26B1,EIF2AK3,SNAI1,TOP2A		N/A	N/A
urethane		chemical toxicant		0.416	0.000173	Ccl9,CCND1,CDKN1A,CEBPB,CTSV,CYP1A1,E2F1,HMOX1,ID2,LGALS3,PCNA,PLAUR,PTGS1,PTGS2,RB1,SDC4,THBS1,VEGFA	1708 (20)	N/A	N/A
arachidonic acid		chemical - endogenous mammalian		0.416	1.58e-05	ACACA,ACOX1,ACSL4,CLU,COL1A2,EDN1,EGR1,ELOVL6,FABP4,FASN,FOS,HMOX1,IL6,ITGB3,JUN,KLF6,LDLR,NFKBIA,PENK,PLA2G4A,PLAU,PLD1,PPARG,PTGS1,PTGS2,RGS2,SCD,SELP,SOAT1,SPP1,SRSF3,TNFRSF1B,TNFRSF9,UCP2,VCAM1	1206 (21)	N/A	N/A
INHBA	1.612	growth factor		0.414	4.75e-06	ACTA2,ACTN1,ACVR1,ADRB2,ANKRD1,ARFGEF1,ATXN7L1,BAMBI,BAX,CCN2,CCND1,CDKN1A,COIL,CYP11B1,DTNA,EFNB2,EGLN3,ERBB3,EREG,ETS2,FN1,FRS2,FST,FSTL3,GULP1,IL6,INHBA,INHBB,IRF1,ITGA11,JUNB,KAZALD1,KLF4,LOX,MAD1L1,MAF,Masp1,MGP,MMP2,MYCL,MYH7,NR4A2,PCNA,PCSK6,PLOD2,PRDM1,PSMD9,SEL1L3,SERPINB2,SERPINE1,SMAD2,SMAD6,SMAD7,STRBP,TAGLN,TENT5B,TIMP1,TMEFF2,TNNT2,VAV3,VEGFA	1181 (23)	turquoise	0.992576
IKBKG	0.721	kinase		0.414	3.39e-10	AEBP1,AMPD3,ATP2A2,BAX,Ccl2,Ccl9,CEBPB,CEBPD,CLDN23,CLU,CP,CTSB,CX3CL1,CXCL2,CXCL6,DCN,DUSP6,ENPP2,EPAS1,EREG,FOS,FOXC2,FOXF2,GCH1,HK2,IFI16,IL6,JUNB,KLF5,MGP,Mt1,Mt2,MYH6,MYH7,NAGLU,NFKBIA,NID1,PCDH7,PLD3,PPARG,Prl2c2 (includes others),PTX3,SEMA3C,SERPINB2,SERPINE2,SGK1,Slfn2,SOCS3,TG,TNFAIP3,TNFRSF1B,TRPC1,VEGFA	1443 (14)	turquoise	0.989097
trans-cinnamaldehyde		chemical drug		0.412	0.000928	BIRC5,CCNB1,CDC20,CDC25C,CDK1,CDKN1A,EGR1,GSR,HMOX1,MAD2L1,PTGS2,SERPINE1	632 (9)	N/A	N/A
GLIS1	2.143	transcription regulator		0.412	0.0002	ALDH3A1,COL1A2,COL4A1,COL4A2,COL6A2,COL8A2,CYP1B1,FBLN5,ITGA3,LOXL1,LOXL2,LTBP2,MMP2,SPARC,TIMP3		turquoise	0.985419
SNHG1		other		0.412	0.00311	BAX,CCNB1,CDKN1A,FANCD2,GATA3,TBX2,TP53	1607 (18)	blue	0.902407
FZR1	-0.23	kinase		0.412	0.0018	CCNB1,CCND1,CCNE1,PFKFB3,SGO1,SKP2,TK1	1352 (16)	blue	0.917845
PARK7		enzyme		0.41	0.0496	BAX,Ccl2,COL1A2,FN1,IL6,NOTCH1,NOX4,PTGS2,RET,TP53		blue	0.736563
ST3-Hel2A-2		chemical reagent		0.41	0.000465	BCL6,EGR2,FOS,GADD45A,IER3,NR4A2,PHLDA1	627 (10)	N/A	N/A
miR-3913-3p (miRNAs w/seed GACAUCA)		mature microRNA		0.408	0.0389	AP1S3,CDK1,CLVS1,EFCAB11,EMG1,FAM117B,FUT9,HS3ST3B1,HSD17B11,LPIN2,LVRN,MYLIP,NFIL3,PARM1,PRXL2A,RAN,RNASE4,RXYLT1,SLC26A2,SLC35A5,SUZ12,SYT13,TTN,UQCC4		N/A	N/A
IKZF3		transcription regulator		0.408	5.4e-05	ALOX5,ANTXR1,BCL9L,BLNK,CALHM5,CAV1,CAV2,CEMIP2,DNM3,DOK4,FN1,KLF4,LHFPL2,MAP2,MGLL,OTUD1,PROS1,RASSF4,RIGI,RYR1,SEMA5A,SOX9,SPSB1,TNS3,YPEL2		N/A	N/A
PRKCI		kinase		0.407	0.0185	CCND1,COPB2,CXCL2,ECT2,EZR,FASN,HK2,HMOX1,IL6,IRF1,RFC4,SLC2A1		brown	0.803201
ITCH	0.347	enzyme		0.405	0.000306	CCN1,CCN2,CCNB2,CSE1L,DNMT1,FOS,IL6,ITCH,MCM6,NFATC1,PHGDH,PRKG1,SC5D,SLC7A5,TFRC,TP63	1085 (18)	turquoise	0.910675
miR-4660 (miRNAs w/seed GCAGCUC)		mature microRNA		0.405	0.00111	ADGRG1,AGAP3,ARL10,ARL5A,BIRC5,CA8,CCDC57,CENPI,CLU,DDX11,DHX33,ENTPD6,FKBP1B,FYCO1,GOLGB1,HAUS5,HES6,JPH1,KCNN4,KIF21B,KLHDC4,KSR1,LCLAT1,LGALS3BP,MAFG,MAFK,MGAT3,NPTXR,NR4A1,NSUN2,NUDC,ORAI2,PFKFB3,PHF19,PIF1,PLK1,PLXNA2,PMEPA1,RAD9A,RANGAP1,RUFY1,SH3BP5,SNAI2,STK32A,TESK2,TFRC,TMEM109,TMEM150A,TMEM170B,TMEM200C,TNN,TNNC1,YIPF3,ZCCHC24,ZNRF2		N/A	N/A
NFKB2		transcription regulator		0.403	0.000628	AKR1B1,BCL2L11,C1QTNF3,CA8,CCDC141,Ccl2,Ccl9,CCND1,CD34,CDKN1A,COCH,CX3CL1,DCLK1,ELK1,ENPP2,EZH2,FOS,FZD5,IGFBP4,IGFBP5,IL34,KAZALD1,KCNMB4,LMCD1,MAF,Mcpt8,MMP2,MYB,NOD2,Nrg1,PDGFRA,PLPP3,PPARGC1B,Ppbp,PRR9,PTGS2,PXN,RAB3B,ST6GAL1,STIM1,SYN1,VCAM1,WNT10A,ZFP36L1	1053 (12)	blue	0.788375
miR-148a-3p (and other miRNAs w/seed CAGUGCA)		mature microRNA		0.402	2.21e-05	ABCD3,ACTA2,ADAM10,ADAMTS5,AHDC1,AHR,AJUBA,AK2,ARFIP1,ARL6IP1,ATP2B4,ATP6AP2,AURKB,BCL2L11,BICC1,BTBD3,C1GALT1,C6orf62,CCDC96,CDK19,CDK5R1,CHCHD4,CHST1,CLCN6,COL1A1,CTH,CYTH3,DDAH1,DIPK2A,DNAJC9,DNMT1,DUSP1,EMG1,EMP1,EPDR1,EPN2,ERBB3,FAM234A,FANCI,FNDC4,GADD45A,HS3ST1,IL6,INHBB,KLF5,KLF6,LAMB2,LBR,LDLR,LIPA,LIPG,MAF,MAFF,MDFIC,MMD,MMP15,MRAS,MRPL28,MRPS9,MTMR14,NBEA,NDFIP1,NEU3,NIN,NOG,NPTX1,NRP1…		N/A	N/A
(Z,E)-5-(4-ethylbenzylidine)-2-thioxothiazolidin-4-one		chemical reagent		0.396	0.00079	CCNB1,COL1A1,CTNNAL1,EZH2,FOXM1,GFPT1,SMAD7,SNAI1,TGFB2	1223 (8)	N/A	N/A
FSH		complex		0.395	5.43e-20	ACP2,ACTA2,ACTB,ACTG2,ACTN1,ADAMTS1,ADAMTS16,ADGRG1,AHR,AKAP12,ALPL,AMOTL2,APLN,AREG,ARHGAP1,ARHGEF5,ARL4C,ARL6IP5,ATP2A2,AXIN2,AXL,BDNF,BMPR1B,BMPR2,BTG2,CAP2,CCN2,CCND1,CDK14,CDK6,CENPI,CLIP1,COL18A1,CTNND1,CTSV,CX3CL1,DAB2,DHRS3,DHX15,DUSP1,DUSP3,DYRK3,EFNA1,ENC1,EREG,EZR,FDX1,FGF2,FGFR1,FLNC,FOS,FOXO1,FST,GATA4,GATA6,GPER1,GPRC5A,GRK5,HDAC5,HK2,ID1,ID4,IGFBP4,IL6,IL6R,ING1,INHBA,INHBB,ITGA3,J…	2018 (24)	N/A	N/A
gefitinib		chemical drug		0.394	2.83e-19	ADAMTS1,ALDH1A1,ARC,AREG,AURKA,AURKB,BCL2L11,BIRC5,BMF,BRCA1,BTG2,BUB1,Ccl2,CCNB1,CCND1,CCNE1,CCNE2,CCNF,CDC25C,CDC6,CDK2,CDKN2D,CEBPB,CEBPD,CHEK2,CKAP2,COL1A1,COL8A1,CTNNAL1,CTSB,CXCL2,DHFR,DUSP4,ECT2,EFNA1,EGR3,ETV4,EZH2,FGFR2,GADD45B,HMOX1,ID1,ID4,IGFBP5,KIF11,KIF23,KRT19,LPIN1,MAFF,MCM3,MCM8,MKI67,MMP11,MMP15,MTBP,NOTCH1,NOX4,PCNA,PDGFRA,PINK1,PLAUR,PPARG,PPP2R2B,PRC1,PTGS2,PTTG1,RAD18,RAF1,R…	1847 (23)	N/A	N/A
ITGA5	0.298	transmembrane receptor		0.392	8.15e-07	CCN2,CCND1,CD44,CDK2,CDKN1A,CEBPB,COL2A1,ENPP2,FOS,GAS1,IGFBP2,IL6,JUN,JUNB,MMP14,MMP2,PAX3,PLAU,PLAUR,PXN,SELP,TGFBR2,WNT9A	1010 (18)	turquoise	0.959708
EGF		growth factor		0.392	1.16e-36	ACOT2,ACSL4,ACTC1,ACTN1,ADAMTS1,ADRB2,ALCAM,ANGPT1,ANGPTL4,ANO1,ANPEP,APLN,ARC,AREG,ARF6,ARHGAP22,ASNS,ATP2A2,AURKA,AURKB,B4GALT1,BAX,BIRC5,BRCA1,BTG2,CASP3,CAV1,CAVIN2,Ccl2,CCN1,CCN2,CCNB1,CCND1,CCNE1,CD34,CD44,CDC25C,CDC34,CDH11,CDK1,CDK2,CDKN1A,CEBPB,CEBPD,CISH,CKS2,CLCN3,CLU,COL1A1,COL1A2,COL4A2,COL4A4,COL5A1,COL8A2,CRABP2,CSF1R,CSPG4,CTRB2,CTSD,CTSV,CXCL2,CXCL6,CYP11B1,CYP1A1,CYP1B1,DAD1,DCN…	2031 (20)	brown	0.707368
miR-1250-5p (miRNAs w/seed CGGUGCU)		mature microRNA		0.392	0.0197	CD99L2,CMPK1,DOK4,EPN2,FGFR3,GALNT4,GATA4,GDPD5,GRAMD1B,IGFBP2,INS,KIAA0513,MAN2B2,MANBA,MEX3B,MYADM,MYLK4,OLFML2A,PKNOX2,PLEKHM2,PML,PPIE,PXK,RNF207,STAMBPL1,TPD52		N/A	N/A
miR-3148 (miRNAs w/seed GGAAAAA)		mature microRNA		0.392	0.00481	CAV1,CDK6,CXCL6,DGKH,FRK,HDDC2,KLF6,LRRTM2,MED30,PAPOLG,PCNX1,PELI2,PI15,PTN,RAB30,RAD54B,REL,RMI2,SEC23A,TMEM38B,TUBA1B,UBE2D1,VGLL3,YBX3,ZMAT3,ZNF704		N/A	N/A
miR-4783-3p (miRNAs w/seed CCCGGUG)		mature microRNA		0.392	0.0303	ABLIM1,ADGRA2,ARFGAP1,ARHGAP22,CDYL,CINP,DDX11,FANCD2,HIPK1,IER5L,IGFBP4,KIAA0040,KLF2,LRRD1,MAB21L3,MCHR1,NDUFS7,NEU3,NR2F1,PLPPR2,RASSF2,RIT1,RTEL1,SIVA1,SRD5A1,TMEM201		N/A	N/A
miR-4718 (miRNAs w/seed GCUGUAC)		mature microRNA		0.392	0.0273	BCL2L11,CNN3,DDIAS,DHX33,HELLS,HIPK3,INPP5A,KDM5B,LIN54,MMP15,MORC3,NAP1L1,NIPA1,ORC6,PHGDH,PLEKHA5,REL,RXYLT1,SHCBP1,SRPK1,TBX2,TRUB1,ZBTB43,ZDHHC16,ZFYVE21,ZNF791		N/A	N/A
oleic acid		chemical - endogenous mammalian		0.392	1.88e-05	ACACA,ACADL,ACSL1,ACSS2,ACSS3,ALOX5,ANGPTL4,BAX,CASP3,CAT,Ccl2,CEBPB,CLU,CX3CL1,CXCL6,DUSP1,EDN1,EGR1,FABP4,FABP5,FASN,FOS,GADD45A,GADD45B,HK2,HMGCR,HMOX1,IL6,IRF1,ITGB1,IVD,JUN,JUNB,LDLR,LPL,MAP1LC3A,MAP1LC3B,MAP3K8,Mt1,Mt2,NFKBIA,NR4A1,OLR1,PIK3R3,PINK1,PPARG,PRKAA1,PTGS2,SCD,SERPINE1,SOAT1,TLR2,TNFAIP3,TXNIP,UCP2,VCAM1,XBP1	1727 (22)	N/A	N/A
SH3KBP1	0.8	other		0.391	0.0301	FN1,PRDM1,SERPINE1,SNAI1,XBP1		turquoise	0.988768
CCL2		cytokine		0.107	0.00106	ACTA2,BIRC5,BPIFB1,CCL11,Ccl2,CCND1,CEBPB,CEBPD,EGLN3,FABP4,FOS,IL15,IL6,INHBA,ITGA1,KLF4,LPL,MKI67,MMP2,NOTCH1,PCNA,PPARG,PTGS2,SERPINE1,SLC40A1,TGFB1,TIMP1,TJP2,TP63,VCAM1,VEGFA	994 (13)	blue	0.975978
chidamide		chemical drug		0.389	0.0202	CDK2,CDK6,CDKN1A,MKI67,ORC1		N/A	N/A
SHR2554		chemical drug		0.389	0.00727	CDK2,CDK6,CDKN1A,MKI67,ORC1		N/A	N/A
SELP	3.874	transmembrane receptor		0.389	0.015	CDKN1A,CXCL2,CYP1B1,IL4R,IL6,MKI67,PCNA,PLAUR,PRKCD,SELP,SERPINB9,THBD		turquoise	0.978913
PLK2	0.45	kinase		0.389	0.00176	Ccl7,EDN1,FGL2,IFIT2,IL15,IRF1,MERTK,PLK2,RBL1,RGCC,USP12		turquoise	0.960918
CCR1		G-protein coupled receptor		0.389	0.00846	CCL11,Ccl2,CTSV,FOS,ITGB3,MMP2,NFATC1,RUNX2,SPARC,SPP1	819 (16)	N/A	N/A
SOX11		transcription regulator		0.384	0.00146	ADAM10,ADAMTS4,ADAMTS5,AS3MT,ASPN,CAV1,CCL11,CCND1,CILK1,CP,EGR1,FGFR3,HS3ST1,HSPD1,IFIH1,IL6,IL6ST,ITGB1,LEF1,LGALS9B,MYF5,MYO1B,MYOD1,NIPSNAP1,NREP,POSTN,PPP3CA,PRDM1,RNF122,RUNX2,SKAP2,SMAD1,SUV39H2,TNKS,TUBA1A,TUBB3,WNT4	1174 (10)	green	0.941439
tanespimycin		chemical drug		0.384	7.27e-07	ACACA,AHR,AHSA1,AXL,BIRC5,BRAF,CAV1,CCND1,CDK1,CDK6,CDKN1A,DLG4,FASN,FDFT1,HAT1,HMGCR,HMGCS1,HNRNPA2B1,HNRNPAB,HSPA9,IL6R,JAK2,JUN,LYN,PCNA,PDGFRA,PLAU,PTCH1,RAF1,RBMX,RPL30,RPS16,RPS8,SCD,SERPINE1,SLC2A1,SNAI2,SNRPB,SRC,STAT3,SYN1,TNFAIP3,VEGFA,WNT2	1532 (18)	N/A	N/A
mir-373		microRNA		0.384	0.000128	ANGPTL4,CD44,CDK2,CSDC2,IL6,LAMP2,LATS2,SERPINE1,TGFBR2	1143 (9)	N/A	N/A
LTBR	0.249	transmembrane receptor		0.384	0.00872	ACTA2,Ccl2,CD74,CLU,CNN1,COCH,ENPP2,FAAH,GPM6B,IL6,JUNB,NFKBIA,PDGFRB,PDPN,PRNP,RNF19B,VCAM1	1127 (11)	turquoise	0.897629
deoxycorticosterone acetate/potassium chloride/sodium chloride		chemical reagent		0.382	0.00138	ATP6AP2,BDKRB1,Ccl2,COL1A1,CXCL2,FN1,IL6,NOX4,Pde4d,PTGS1,PTGS2,SPP1,VDR	848 (19)	N/A	N/A
KDM8		enzyme		0.381	2.97e-06	ACACA,ACLY,ACOX1,AMACR,ATAD2,DHCR24,ENO2,EZH2,FASN,FH,GGT1,GSR,HK2,ID1,IDH1,LSS,MCM3,MCM4,MCM5,NSD2,PC,PCK2,PGAM2,PGD,PRPS1,SLC2A1,SOX9,VEGFA	1550 (19)	blue	0.755515
ANGPTL2	0.784	other		0.38	0.0274	AXIN2,CCND1,CD34,CDH11,IL6,ITGB1,MKI67,PAX3		turquoise	0.998931
miR-6733-3p (and other miRNAs w/seed CAGUGUC)		mature microRNA		0.38	0.0109	BAG2,BRCA1,C2orf69,CCN2,CDCA7L,CDH6,CHMP2B,CTC1,CYP1A1,DPH2,Dynap,EPAS1,EVI2A,EXOC6,GDAP2,HCFC1R1,HEXD,IDI1,LMLN,LMNB1,MICALL2,NREP,PDLIM1,PHEX,PHGDH,PLAGL1,PPP1CB,PTGIS,PTTG1,RETREG1,RGS4,SAT2,SERINC3,SGPP2,SH2B3,SLC16A1,SLC7A11,SNU13,STARD5,TMEFF1,Tmem198b,TNFAIP8L1,TNFSF15,UXS1,ZBTB20,ZFP41,ZNRF2		N/A	N/A
Ubiquitin		group		0.378	0.0472	BCL2L11,CDKN2D,CRYAB,HSPA9,HSPD1,ITCH,MMP2,RARA,TIMP2		N/A	N/A
ZC3H14		other		0.378	0.0114	FGL2,IL15,MERTK,RBL1,RILPL1,TSC22D1,USP12		turquoise	0.720284
IGFBP7	0.76	transporter		0.378	0.00156	ASNS,CASP3,CCND1,CDKN1A,IGFBP7,MMP2,PCNA,PTGS2	1281 (18)	turquoise	0.904231
miR-595 (miRNAs w/seed AAGUGUG)		mature microRNA		0.378	0.0485	CDH11,HINT1,NTS,PTX3,SKA2,TMEM43,ZIK1		N/A	N/A
miR-6363 (miRNAs w/seed GUAGACU)		mature microRNA		0.378	0.0153	ALX3,ANGPT1,ARL6,BPNT2,CCN2,FYB2,GKAP1,ID2,INKA2,MANEA,NDFIP1,NSUN2,Plscr2,RAN,RPL15,RPS27L,SLC4A7,ST18,SYNC,TAF5,TLE1,TMEM167B,TMEM230,TVP23A,VEGFA,WNT10A,ZDHHC21,Zfp961		N/A	N/A
GPC1		transmembrane receptor		0.378	1.35e-05	CX3CL1,EFNA1,ITGB3,MYOD1,MYOG,PTGS2,PTK2B,VEGFA	1110 (18)	brown	0.85043
miR-655-5p (miRNAs w/seed GAGGUUA)		mature microRNA		0.378	0.0288	ALG8,ARHGEF39,ASB8,C17orf50,CCL11,CHPF2,CPNE3,DSTN,ESPL1,FKBP1B,GMPR,KIF3C,KIRREL1,LGALS9B,MASTL,NRBF2,PCDH15,PREP,PRKCA,PUS1,RAB3D,SGCG,TERF1,TFPI,TFRC,TMPRSS11F,TPX2,ZFP3		N/A	N/A
PDHA1	0.143	enzyme		0.378	0.00311	CCND1,CLCF1,CXCL2,CXCL6,EDN1,IL6,PTGS2	709 (7)	turquoise	0.967705
RAB4A		enzyme		0.378	0.0114	ALDH1A3,CD44,MMP2,MYH7,SNAI2,SPARC,TGFB1		turquoise	0.825758
biochanin A		chemical toxicant		0.378	0.0485	CYP1A1,IL6,PTGS2,RUNX2,SP7,TGFB1,TNFRSF11B		N/A	N/A
D-alpha-hydroxyglutarate		chemical - endogenous mammalian		0.378	0.000196	COL10A1,FTO,LDHB,PFKP,PTCH1,RUNX2,SCD		N/A	N/A
ATF2		transcription regulator		0.377	6.35e-05	ACTB,ANGPTL2,ASNS,CCNA2,CCND1,COL24A1,DUSP1,DUSP10,DUSP5,DUSP8,EGR1,FN1,FOS,GADD45A,IL6,JUN,MYH7,NOTCH1,NSD2,NTS,NUPR1,PDGFRA,PENK,PLAU,PPARG,PTGS2,RHOB,SNAI2,TGFB2,TOP2A,VCAM1	1237 (16)	brown	0.896134
SN-38		biologic drug		0.375	0.027	BAX,CCNB1,CDKN1A,CHEK2,CLU,H2AX,HK2,NAMPT,PARP1,RAD51,TP53,TTK		N/A	N/A
seocalcitol		chemical drug		0.373	1.7e-05	ANKRD1,AREG,BIRC5,CDKN1A,CKS1B,E2F1,G3BP1,GADD45A,IGFBP5,ITGA7,LGALS2,LRP1,NHERF1,PCNA,PDGFRB,PTGS2,RAB1A,SGK1,SKP2,SNU13,STAT3,TFAP4,VDR,VEGFA	1669 (26)	N/A	N/A
BAG6		enzyme		0.373	0.00371	CDKN1A,COL1A1,PINK1,SERPINE1,SESN1	1442 (13)	turquoise	0.759078
SPHK2		kinase		0.373	0.00185	ACADL,ACOX1,CDKN1A,FASN,FYN,IL6,KLF2,LYN,MBP,SRC,TP53,YES1	1477 (23)	purple	0.729776
cycloheximide		chemical reagent		0.373	4.15e-19	Abcb1b,ACOX1,ACTB,ACTC1,ADRA1B,AHR,AQP1,AQP5,AREG,ASS1,ATP2B4,BAX,BDKRB1,BDNF,BMP1,BRAF,BRCA1,BTG2,CAMK2A,CAT,CAV1,CCK,CCL11,CCN1,CCN2,CCND1,CD44,CDC25C,CDKN1A,CDKN2D,CEBPB,CEBPD,CKM,COL1A1,COL1A2,COL2A1,COL5A1,CXCL2,CYP11B1,CYP1A1,DIO2,DTYMK,DUSP1,EDN1,EEF1D,EGR1,FDX1,FGF2,FGFR1,FN1,FOS,FST,GADD45A,GADD45B,GREB1,HBEGF,HGF,HMGA1,HMOX1,IGFBP2,IGFBP4,IGFBP5,IL4R,IL6,IRAK4,IRS2,ITGB3,JUN,JUNB,KDM6B,…	1595 (16)	N/A	N/A
nandrolone		chemical drug		0.372	0.0036	CAT,HMOX1,IL6,MYH6,NUMB,VEGFA	1447 (20)	N/A	N/A
LY379196		chemical drug		0.371	0.00278	EGR1,LPL,MSR1,TGFB1	1263 (14)	N/A	N/A
PTH1R		G-protein coupled receptor		0.371	0.00254	CCND1,CDC25B,CDK1,COL1A1,CSF1R,DUSP1,MGP,NR4A2,PHEX,SPP1,TNFRSF11B,ZNF521	1061 (16)	turquoise	0.731165
ammonium		chemical - endogenous mammalian		0.367	4.61e-10	ACOT2,ACTA2,AHCY,AHSA1,APOBEC1,APOBR,ATP1A1,BCL2L11,CAVIN2,CBX3,CCDC88C,CCNE1,CD200,CD44,CDKN2D,Cdsn,CLU,COIL,CTH,CTSB,CTSD,DYSF,EFNA3,FAM162A,FLNC,FTO,G0S2,GART,GSN,HSPE1,ITGB1,JSRP1,LARS1,LRRFIP1,LUZP1,MCM5,METTL18,MYBPH,MYH7,MYL11,NCAM1,NOL4L,NPC2,PDLIM1,PKIA,PPM1G,PRR9,PTGER4,PTRH2,QDPR,QKI,RANGAP1,RRS1,RUVBL1,SAE1,SLC38A2,SLCO4A1,SORCS2,SPARC,STX7,TENT5B,TENT5C,TMPO,TNPO1,TST,USO1,ZEB2	489 (7)	N/A	N/A
miR-682 (miRNAs w/seed UGCAGUC)		mature microRNA		0.366	0.0316	ABCD1,APOBR,ASB1,C4orf46,CD200R1L,CDIN1,CENPL,CENPQ,CLCN2,COL2A1,CPLX2,CYS1,DIPK1A,DPM2,EFNA1,ELK3,ERLIN2,FGF7,GADD45B,GEMIN6,HDDC2,HIPK3,JDP2,JUN,KLF6,MAN1A1,METTL21A,NID2,PALS2,RAD51AP1,RASSF5,SHOC2,TJAP1,TMUB2,TRIP13,TRMT10A,TSPAN14,USP25,ZFAND4		N/A	N/A
miR-346 (and other miRNAs w/seed GUCUGCC)		mature microRNA		0.366	0.00269	ADAMTS17,ALAD,ALDH1A3,ARMC10,BAG2,BCL6,C1orf159,C1QTNF3,CAV2,CDK18,CINP,COL18A1,CSF2RB,DBNL,EEIG2,EFEMP2,EGLN3,EIF4EBP1,EMP1,FAM53B,FGF7,FGFR2,GAS2L3,KBTBD12,KCTD15,KLRB1,LIN54,LPIN1,LRCH1,MBNL1,Milr1,MRPS9,MTFP1,MYOM2,NELFCD,NEMP2,NHERF1,NIN,NPTXR,NRBF2,NRIP1,ORAI2,OXNAD1,PDE8A,PDP2,PIK3R3,PKNOX2,PLSCR3,POMGNT1,PRKAB2,PRR9,RAB7B,RANGAP1,RBMX,REM1,RGS4,RIMS2,RPS19,SERPING1,SESN3,SFRP4,SGCG,SIM2,S…		N/A	N/A
p70 S6k		group		0.365	0.00133	BAX,BCL2L11,BIRC5,CCND1,DLG4,E2F4,FASN,NOX4,PABPC4,RUNX2,SCD,SNAI1	1595 (21)	N/A	N/A
miR-646 (miRNAs w/seed AGCAGCU)		mature microRNA		0.365	0.0273	AKAP6,ARMCX1,BTG2,CAAP1,CCDC181,CCNE1,CCNYL1,CMPK1,CNOT6L,DKC1,DNAJC24,ELOVL7,FKBP1B,FNDC4,G2E3,GFPT1,GUCD1,HELLS,KANK1,LPAR4,MAMDC2,MRPS25,PIF1,PURG,SFXN1,SMURF2,TFRC,TPPP3,VEGFC,ZNF697		N/A	N/A
miR-1946a (miRNAs w/seed GCCGGGC)		mature microRNA		0.365	0.00659	ABTB3,ACSBG1,ADGRA2,ADGRG6,ARRB1,Bhlhe41,BIRC5,CHMP6,E130308A19Rik,ETS2,FCRLB,GLTP,IL17RA,ITGB3,LEF1,LRP11,MMACHC,NDST1,NGEF,NUCB1,OXNAD1,PCLAF,PCYT2,SEMA4B,SOX8,SSTR2,TENT5B,TGFB1,TSPAN15,VEGFB		N/A	N/A
miR-1537-5p (miRNAs w/seed GCUGUAA)		mature microRNA		0.365	0.00843	ARL6IP5,CEP128,DUSP11,EDA2R,ELOVL7,EXOSC7,FMO1,GJA3,HELLS,HIPK3,INTS13,LAMP2,LIMS1,MBTPS2,MRPL18,MYBL1,NRXN1,PHF1,PI15,PRRC1,RASL11B,RBMX,RFC5,RUFY1,SH2B3,SLC38A2,SLFN13,TMEM64,ZFYVE21,ZNF791		N/A	N/A
IL4		cytokine		0.116	5.81e-26	ABHD17C,ABLIM1,ACOX1,ACP2,ACSL1,ACSL4,ACTA2,ACTB,ACTG1,ADAM19,ADAMTS4,ADAP1,ADORA2A,ADORA2B,AGFG2,AGPAT4,AHR,AK2,AKAP13,ALOX5,ANO1,APOL6,ARC,AREG,ARID5A,ASS1,ATP2A1,BANF1,BAX,BCAT2,BCL6,BDNF,BIN1,BIRC5,BPIFB1,CA2,CAD,CAMK1D,CASP3,CAT,CBX3,CCDC86,CCL11,Ccl2,Ccl7,CCND1,CCNE1,CD163,CD200,Cd24a,CD44,CD74,CDK1,CDK2,CDK6,CDKN1A,CEBPB,CELF2,CEP43,CISH,CKAP4,CLCN3,CLEC10A,CLIP1,CLTC,CLUH,Cmah,COBLL1,COL1…	1591 (17)	turquoise	0.618173
dihydroartemisinin		chemical drug		0.36	0.016	CASP3,CCND1,CDK2,CDKN1A,E2F1,LOXL2,MMP2,PTGS2		N/A	N/A
FAT1	0.833	other		0.358	1.72e-07	CD44,IL6,JUN,KLF4,MET,PLAU,PRRX1,PTGS2,SNAI1,SRC,STAT3,TGFB1,TGFB2,VEGFC,YES1,ZEB2	1581 (15)	turquoise	0.96924
miR-1931 (miRNAs w/seed UGCAAGG)		mature microRNA		0.354	0.0283	AKR1B1,CASP3,COIL,DSEL,DUSP5,Dynap,DYRK3,FCRLB,GCHFR,GDI1,HBA1/HBA2,IDH3A,JADE1,KIFC1,KLF2,LRRD1,MTRFR,NCF2,NSMCE2,OPTC,POLD2,PPIF,SEC14L2,SEC22B,SET,SFXN3,SLC7A11,TAF1D,TLE1,TMEM109,USP37,XBP1		N/A	N/A
miR-4449 (miRNAs w/seed GUCCCGG)		mature microRNA		0.354	0.00657	ACAD10,ADGRA2,ALDH1A3,ASPG,C1orf159,CDC42BPG,CDKN3,CELF5,CENPS/CENPS-CORT,CLIP2,DOK7,DUSP13B,ENTPD6,H2AX,INPPL1,MARVELD1,MINDY2,NCAPH,OSGEPL1,OSR1,PLPPR2,PPP1R3B,RPUSD1,RUBCNL,SOCS3,TBC1D13,TBX3,TMCO3,TOMM40,TOR2A,WWP2,ZMAT3		N/A	N/A
miR-3162-3p (miRNAs w/seed CCCUACC)		mature microRNA		0.354	0.0195	ACVR1,AMOT,ATG4D,CDV3,CELF5,CGNL1,CLDN12,DCAKD,EPB41L5,FAM210B,FAM219A,FKBP4,GABARAPL1,GPR176,HMX2,IL6ST,ITIH5,KAZALD1,MAD2L1,MGAT3,MMP14,MTMR3,PHF5A,RAN,SERINC1,SLC7A2,SLC9A9,SRPX2,SUSD6,THRA,TSSC4,XRCC3		N/A	N/A
miR-5625-5p (miRNAs w/seed CCGGAAG)		mature microRNA		0.354	0.00011	APLP1,ASNS,ATP6V0A1,BMF,CCNE1,CGAS,CHRND,CLIP4,DLC1,DUSP5,GDAP2,GFRA1,HOATZ,ITGB6,MBP,MYBBP1A,OSBPL3,OXNAD1,Ppfia4,REG4,RPS27L,SIRPA,SLC31A1,SOX8,SP8,SPNS2,TBC1D13,TEAD3,TNNC1,TSSC4,USP12,ZMPSTE24		N/A	N/A
miR-6075 (miRNAs w/seed CGGCCCA)		mature microRNA		0.354	0.0129	AP1B1,C19orf12,C7orf50,CCNYL1,COTL1,CREB3L1,DLX1,DUOXA1,EPHB3,FAAP24,FGD3,FUOM,GCHFR,GDPD5,H2AX,ISLR2,KIF2C,MGRN1,MRPL2,NCS1,NDST1,NDUFS7,PFKFB3,PNMA8B,RAB3A,S100A13,THEM6,TMEM250,TOMM40,USP22,VWA1,YARS2		N/A	N/A
ID3	1.149	transcription regulator		0.353	4.9e-17	ADGRG1,APAF1,BCL2L11,BCL6,BRCA1,BRCA2,BTG2,CCL11,CCNB1,CCNE1,CCNE2,CCNG1,CD44,CDC25B,CDC6,CDK1,CDK20,CDKN1A,CDKN2C,CEBPB,CSF2RB,CXCR6,DUSP1,DUSP10,DUSP22,DUSP4,E2F2,EGR2,ELOVL6,ETS2,EXO1,FANCM,FOXO1,FOXO3,Foxp1,GADD45B,GNL3,ID3,IFI16,IGFBP4,IL4R,IL6,IL6R,INHBB,IRF5,IRF6,ITGB3,JAK2,JDP2,KLF6,KLF7,LMO4,MAF,MAP3K14,MAP4K3,MDC1,MMP2,MYB,NFATC1,NOTCH1,NR4A1,NR4A3,PKD2,POLQ,PPARG,PRDM1,PREP,PTPN22,RAD5…	1447 (23)	turquoise	0.929138
MAPK10		kinase		0.351	0.00773	CASP3,CD44,FOS,FOXO4,IL6,JUN,PTGS2	1268 (19)	turquoise	0.954943
REL	0.582	transcription regulator		0.347	9.07e-06	ACSL4,ACSS2,ADK,AHR,ANLN,APLF,ARFGAP3,ATXN1,BACH2,BARD1,BIRC5,BRCA1,CCND1,CD200,CDC6,CDKN1A,CILK1,CMPK1,COTL1,CTSV,DDX11,DHFR,DUT,EGR2,EPHB2,EZH2,FN1,FOS,FOXO3,GADD45B,GPT2,HBEGF,IER3,IL6,INSC,IRF5,IRF6,JUN,JUP,MAFG,MAP3K8,MAPKBP1,MLLT3,MYH7,NAB2,NFATC1,NFKBIA,NR4A1,NR4A3,PHGDH,PHIP,PLK2,PPP1R14B,RBL1,RDH10,REL,SASS6,SH2B3,SNAI1,SNAI2,STAT3,STAT5B,TNFAIP3,Tnfrsf22/Tnfrsf23,TTK,TWNK	1405 (17)	turquoise	0.946294
[truncated: 3,156 more rows]
