# Supplementary material for: Late‐Stage Skeletal Muscle Transcriptome in Duchenne Muscular Dystrophy Shows a BMP4‐Induced Molecular Signature
Source: J Cachexia Sarcopenia Muscle. 2025 Jul 10;16(4):e70005. doi: 10.1002/jcsm.70005 (PMC12245985; doi:10.1002/jcsm.70005)
Supplement: Supplementary file 21 — Table S14 Modules identified in the BMP4‐stimulated C2C12 muscle cells transcriptome using weighted gene co‐expression network analysis. [file JCSM-16-e70005-s021.xlsx]

## Sheet: Table S14
Table S14 Modules identified in the BMP4-stimulated C2C12 myoblasts transcriptome using weighted gene co-expression network analysis.
Module	Module Size	Hub Gene	Symbol	Gene Name
blue	4452	ENSMUSG00000033970	Rfc3	replication factor C (activator 1) 3
brown	1514	ENSMUSG00000028649	Macf1	microtubule-actin crosslinking factor 1
cyan	271	ENSMUSG00000023939	Mrpl14	mitochondrial ribosomal protein L14
darkgreen	193	ENSMUSG00000100025	Gm8141	heat shock protein 8 pseudogene
darkgrey	143	ENSMUSG00000027676	Ccdc39	coiled-coil domain containing 39
darkred	205	ENSMUSG00000039865	Slc44a3	solute carrier family 44, member 3
darkturquoise	154	ENSMUSG00000027225	Duoxa2	dual oxidase maturation factor 2
green	774	ENSMUSG00000071001	Hrct1	histidine rich carboxyl terminus 1
greenyellow	315	ENSMUSG00000000787	Ddx3x	DEAD box helicase 3, X-linked
grey60	240	ENSMUSG00000029875	Ccdc184	coiled-coil domain containing 184
lightcyan	244	ENSMUSG00000054871	Tmem158	transmembrane protein 158
lightgreen	232	ENSMUSG00000027199	Gatm	glycine amidinotransferase (L-arginine:glycine amidinotransferase)
lightyellow	217	ENSMUSG00000030884	Uqcrc2	ubiquinol cytochrome c reductase core protein 2
magenta	427	ENSMUSG00000040247	Tbc1d10c	TBC1 domain family, member 10c
midnightblue	246	ENSMUSG00000020889	Nr1d1	nuclear receptor subfamily 1, group D, member 1
pink	483	ENSMUSG00000038705	Gmeb2	glucocorticoid modulatory element binding protein 2
purple	426	ENSMUSG00000081118	NA	NA
red	549	ENSMUSG00000118537	Shld3	shieldin complex subunit 3
royalblue	210	ENSMUSG00000040774	Cept1	choline/ethanolaminephosphotransferase 1
salmon	281	ENSMUSG00000040855	Reps2	RALBP1 associated Eps domain containing protein 2
tan	291	ENSMUSG00000022184	Fbxo4	F-box protein 4
turquoise	4615	ENSMUSG00000004105	Angptl2	angiopoietin-like 2
