# Supplementary material for: Late‐Stage Skeletal Muscle Transcriptome in Duchenne Muscular Dystrophy Shows a BMP4‐Induced Molecular Signature
Source: J Cachexia Sarcopenia Muscle. 2025 Jul 10;16(4):e70005. doi: 10.1002/jcsm.70005 (PMC12245985; doi:10.1002/jcsm.70005)
Supplement: Supplementary file 22 — Table S15 Genes in the turquoise module of the BMP4‐stimulated C2C12 muscle cells transcriptome using weighted gene co‐expression network analysis. [file JCSM-16-e70005-s005.xlsx]

## Sheet: Table S17
Table S17 Module preservation analysis between DMD muscle and BMP4-stimulated myoblasts transcriptomes						Table S17 Module preservation analysis between DMD muscle and BMP4-stimulated myoblasts transcriptomes
Module	Median Rank Preservation	Median Rank Quality	Zsummary Preservation	Zsummary Quality		Module	Median Rank Preservation	Median Rank Quality	Zsummary Preservation	Zsummary Quality
turquoise	4	22	4.7	47		turquoise	4	22	4.7	47
purple	4	7	2.4	41		purple	4	7	2.4	41
salmon	4	18.5	2.2	28		salmon	4	18.5	2.2	28
gold	16	30	2	-1.6		gold	16	30	2	-1.6
darkgrey	4	2	1.8	27		darkgrey	4	2	1.8	27
blue	13	5.5	1.6	73		blue	13	5.5	1.6	73
magenta	9	16.5	1.2	26		magenta	9	16.5	1.2	26
red	12	4	1.1	61		red	12	4	1.1	61
pink	16	15.5	0.97	28		pink	16	15.5	0.97	28
black	12	28	0.88	16		black	12	28	0.88	16
darkred	12	5	0.86	29		darkred	12	5	0.86	29
darkgreen	9	1	0.68	36		darkgreen	9	1	0.68	36
cyan	15	17	0.56	25		cyan	15	17	0.56	25
skyblue	16	10	0.53	19		skyblue	16	10	0.53	19
white	14	8	0.39	26		white	14	8	0.39	26
yellow	11	25	0.38	27		yellow	11	25	0.38	27
grey60	20	27	0.04	14		grey60	20	27	0.04	14
royalblue	14	12	0.024	21		royalblue	14	12	0.024	21
greenyellow	15	14	-0.0091	40		greenyellow	15	14	-0.0091	40
green	17	26.5	-0.041	16		green	17	26.5	-0.041	16
darkturquoise	20	3	-0.16	36		darkturquoise	20	3	-0.16	36
grey	18	29	-0.4	3.4		grey	18	29	-0.4	3.4
midnightblue	25	13	-0.45	22		midnightblue	25	13	-0.45	22
lightyellow	21	9	-0.5	20		lightyellow	21	9	-0.5	20
tan	17	17.5	-0.5	24		tan	17	17.5	-0.5	24
darkorange	23	21	-0.67	15		darkorange	23	21	-0.67	15
lightgreen	19	11	-0.77	33		lightgreen	19	11	-0.77	33
lightcyan	26	24	-0.8	17		lightcyan	26	24	-0.8	17
brown	22	23	-0.8	37		brown	22	23	-0.8	37
orange	25	19.5	-0.81	17		orange	25	19.5	-0.81	17
