# Supplementary material for: Late‐Stage Skeletal Muscle Transcriptome in Duchenne Muscular Dystrophy Shows a BMP4‐Induced Molecular Signature
Source: J Cachexia Sarcopenia Muscle. 2025 Jul 10;16(4):e70005. doi: 10.1002/jcsm.70005 (PMC12245985; doi:10.1002/jcsm.70005)
Supplement: Supplementary file 23 — Table S16 Genes in the blue module of the BMP4‐stimulated C2C12 muscle cells transcriptome using weighted gene co‐expression network analysis. [file JCSM-16-e70005-s002.xlsx]

## Sheet: Table S15
Table S15 Genes in the turquoise module of the BMP4-stimulated C2C12 muscle cells transcriptome using weighted gene co-expression network analysis.
Gene ID	Base Mean	Log2 Fold Change	lfcSE	stat	p-value	padj	Symbol	Gene Name	BMP4-1	BMP4-2	BMP4-3	VEH-1	VEH-2	VEH-3	Module	Gene Significance BMP4	kME
ENSMUSG00000019874	465.606	5.12206	0.193363	26.4893	1.28842e-154	6.27225e-152	Fabp7	fatty acid binding protein 7, brain	894.966	902.545	918.029	26.5255	26.7552	24.8133	turquoise	0.999955	0.980132
ENSMUSG00000060470	2412.81	1.97004	0.064441	30.5713	2.94841e-205	2.36831e-202	Adgrg3	adhesion G protein-coupled receptor G3	3849.03	3831.48	3852.42	956.882	996.363	990.694	turquoise	0.999874	0.983585
ENSMUSG00000004843	5555.67	2.22967	0.0558458	39.9255	0	0	Chmp2b	charged multivesicular body protein 2B	9158.26	9054	9264.78	1985.48	1897.48	1974.03	turquoise	0.999824	0.979519
ENSMUSG00000028517	1929.57	2.66193	0.074036	35.9545	4.30482e-283	5.76307e-280	Plpp3	phospholipid phosphatase 3	3339.54	3280.78	3377.44	547.211	516.91	515.565	turquoise	0.999811	0.977851
ENSMUSG00000030847	4407.6	0.635437	0.0525927	12.0822	1.31107e-33	6.00067e-32	Bag3	BCL2-associated athanogene 3	5382.29	5363.26	5343.32	3442.42	3432.16	3482.13	turquoise	0.999763	0.982574
ENSMUSG00000048582	660.859	3.98231	0.131547	30.2729	2.60672e-201	1.82074e-198	Gja3	gap junction protein, alpha 3	1269.87	1230.93	1228.16	85.471	78.1252	72.6018	turquoise	0.999763	0.97745
ENSMUSG00000040998	11492.8	2.05247	0.0518842	39.5588	0	0	Npnt	nephronectin	18406.9	18458.8	18695.4	4344.28	4605.1	4446.17	turquoise	0.999724	0.983376
ENSMUSG00000056270	363.272	3.89677	0.168502	23.1259	2.53934e-118	6.57976e-116	Prr9	proline rich 9	656.565	677.163	708.871	43.2267	46.0189	47.7886	turquoise	0.999572	0.982337
ENSMUSG00000030162	286.015	3.48056	0.174332	19.9651	1.10756e-88	1.76169e-86	Olr1	oxidized low density lipoprotein (lectin-like) receptor 1	516.215	539.487	519.289	42.2443	49.2296	49.6266	turquoise	0.99956	0.984283
ENSMUSG00000115620	416.703	3.35137	0.144723	23.1572	1.23114e-118	3.24234e-116	Gm45924	predicted gene, 45924	734.429	786.285	756.266	69.7522	78.1252	75.3589	turquoise	0.99953	0.982302
ENSMUSG00000023886	18731.1	2.76075	0.0599954	46.016	0	0	Smoc2	SPARC related modular calcium binding 2	33205.1	31992.9	32738.9	4550.59	4854.46	5044.45	turquoise	0.999502	0.986225
ENSMUSG00000050530	3440.34	0.61985	0.0555773	11.1529	6.92882e-29	2.51268e-27	Fam171a1	family with sequence similarity 171, member A1	4197.01	4162.92	4145.04	2734.09	2680.87	2722.11	turquoise	0.999488	0.977945
ENSMUSG00000079442	2941.26	0.806661	0.0582595	13.846	1.34518e-43	8.60971e-42	St6galnac4	ST6 (alpha-N-acetyl-neuraminyl-2,3-beta-galactosyl-1,3)-N-acetylgalactosaminide alpha-2,6-sialyltransferase 4	3720.21	3749.89	3757.63	2136.77	2175.73	2107.29	turquoise	0.99944	0.979224
ENSMUSG00000061451	734.086	2.22566	0.100455	22.1557	9.1859e-109	2.07847e-106	Tmem151a	transmembrane protein 151A	1216.04	1209.51	1202.4	247.571	277.184	251.809	turquoise	0.999415	0.983076
ENSMUSG00000072214	987.982	1.33222	0.0826327	16.1223	1.78003e-58	1.67229e-56	Septin5	septin 5	1426.56	1421.64	1394.04	558.018	578.982	548.649	turquoise	0.999407	0.980157
ENSMUSG00000020183	824.856	5.32703	0.162803	32.7207	7.9209e-235	7.95308e-232	Cpm	carboxypeptidase M	1572.68	1540.95	1715.51	35.3673	39.5977	45.0315	turquoise	0.999382	0.98332
ENSMUSG00000000901	3973.05	1.39492	0.0583783	23.8946	3.48915e-126	1.01915e-123	Mmp11	matrix metallopeptidase 11	5843.71	5764.05	5663.75	2147.58	2163.96	2255.25	turquoise	0.99938	0.984639
ENSMUSG00000045934	756.854	0.774822	0.0877598	8.8289	1.05714e-18	2.2258e-17	Mtmr11	myotubularin related protein 11	957.45	954.556	954.091	547.211	560.789	567.03	turquoise	0.999356	0.987082
ENSMUSG00000036437	499.221	3.64949	0.142594	25.5936	1.79691e-144	6.56078e-142	Npy1r	neuropeptide Y receptor Y1	900.734	966.794	906.695	81.5413	70.6337	68.9258	turquoise	0.999351	0.974948
ENSMUSG00000001655	1442.86	2.06657	0.0790967	26.1272	1.78984e-150	7.56677e-148	Hoxc13	homeobox C13	2282.11	2274.21	2432.62	558.018	553.297	556.92	turquoise	0.999336	0.980181
ENSMUSG00000020601	513.581	3.81632	0.144858	26.3452	5.82068e-153	2.75027e-150	Trib2	tribbles pseudokinase 2	917.076	948.437	1011.79	63.8576	69.5635	70.7638	turquoise	0.999326	0.982479
ENSMUSG00000022687	703.919	1.73886	0.0970542	17.9164	8.78064e-72	1.11953e-69	Boc	biregional cell adhesion molecule-related/down-regulated by oncogenes (Cdon) binding protein	1064.15	1094.27	1091.13	310.446	338.186	325.33	turquoise	0.999313	0.984555
ENSMUSG00000036867	2059.81	2.75328	0.0795821	34.5967	2.83366e-262	3.25162e-259	Smad6	SMAD family member 6	3747.13	3608.14	3407.32	550.158	522.261	523.836	turquoise	0.999292	0.977805
ENSMUSG00000085795	2996.84	0.984315	0.059224	16.6202	4.97465e-62	5.05809e-60	Zfp703	zinc finger protein 703	4051.86	3990.57	3900.85	2017.9	2030.18	1989.66	turquoise	0.999284	0.978917
ENSMUSG00000022265	38046.8	1.46726	0.050209	29.223	9.89865e-188	6.62591e-185	Ank	progressive ankylosis	56611.6	57032.7	54003	20508.1	20248.3	19877.3	turquoise	0.99927	0.976614
ENSMUSG00000026580	193.267	3.87379	0.224853	17.2281	1.63341e-66	1.88782e-64	Selp	selectin, platelet	353.757	383.454	348.253	24.5606	25.685	23.8943	turquoise	0.999241	0.978913
ENSMUSG00000070867	1362.17	4.41516	0.117194	37.6738	0	0	Trabd2b	TraB domain containing 2B	2710.85	2470.01	2626.32	102.172	129.495	134.176	turquoise	0.999235	0.986333
ENSMUSG00000035184	145.37	3.4489	0.238081	14.4863	1.47941e-47	1.0424e-45	Fam124a	family with sequence similarity 124, member A	274.93	259.035	264.796	23.5782	27.8254	22.0563	turquoise	0.999225	0.980933
ENSMUSG00000026672	2197.81	2.12205	0.0740117	28.6719	8.56018e-181	5.2892e-178	Optn	optineurin	3563.52	3607.12	3551.57	854.71	844.394	765.536	turquoise	0.99922	0.974273
ENSMUSG00000026725	182.802	5.27393	0.316566	16.6598	2.56705e-62	2.64357e-60	Tnn	tenascin N	358.563	333.483	377.103	8.84183	9.63187	9.19011	turquoise	0.9992	0.981582
ENSMUSG00000029765	1544.95	5.44052	0.138247	39.3535	0	0	Plxna4	plexin A4	3140.55	2877.94	3041.55	52.0685	87.757	69.8448	turquoise	0.999186	0.98563
ENSMUSG00000043587	2563.28	1.6722	0.0666048	25.1064	4.23723e-139	1.47981e-136	Pxylp1	2-phosphoxylose phosphatase 1	4000.91	3962.02	3743.21	1211.33	1237.16	1225.04	turquoise	0.999176	0.981224
ENSMUSG00000022676	3425.72	1.56362	0.0624697	25.0301	2.87937e-138	9.63688e-136	Snai2	snail family zinc finger 2	4954.51	5130.74	5273.26	1770.33	1726.25	1699.25	turquoise	0.999156	0.975833
ENSMUSG00000029570	2882.77	2.10781	0.0694699	30.3413	3.27372e-202	2.39056e-199	Lfng	LFNG O-fucosylpeptide 3-beta-N-acetylglucosaminyltransferase	4747.84	4834.99	4457.23	1072.81	1068.07	1115.68	turquoise	0.99915	0.981328
ENSMUSG00000027639	11792.3	2.382	0.0640178	37.2084	5.00053e-303	8.03336e-300	Samhd1	SAM domain and HD domain, 1	19414.3	20101.8	19848.4	3539.68	3979.03	3870.87	turquoise	0.999138	0.986473
ENSMUSG00000033717	327.382	4.46828	0.201124	22.2166	2.37565e-109	5.45212e-107	Adra2a	adrenergic receptor, alpha 2a	646.952	597.617	634.687	34.3849	26.7552	23.8943	turquoise	0.999131	0.974707
ENSMUSG00000026639	1578.82	1.95879	0.0778253	25.169	8.75278e-140	3.12474e-137	Lamb3	laminin, beta 3	2590.69	2554.66	2389.35	647.418	641.054	649.741	turquoise	0.999071	0.979739
ENSMUSG00000040289	1585	3.11643	0.095342	32.6869	2.40102e-234	2.26896e-231	Hey1	hairy/enhancer-of-split related with YRPW motif 1	2785.83	2923.84	2819	326.165	292.167	363.009	turquoise	0.999068	0.981023
ENSMUSG00000039462	247.608	4.59068	0.233844	19.6314	8.33747e-86	1.2879e-83	Col10a1	collagen, type X, alpha 1	498.912	481.357	446.135	16.7012	21.4042	21.1372	turquoise	0.999051	0.983928
ENSMUSG00000039747	1842.65	2.26942	0.0806211	28.1492	2.45009e-174	1.4578e-171	Orai2	ORAI calcium release-activated calcium modulator 2	3020.39	3012.56	3122.95	674.926	637.844	587.248	turquoise	0.999023	0.972823
ENSMUSG00000041577	2653.98	6.22178	0.139944	44.459	0	0	Prelp	proline arginine-rich end leucine-rich repeat	5452.47	4703.43	5558.66	78.594	53.5104	77.1969	turquoise	0.998986	0.979421
ENSMUSG00000046807	1623.81	2.95394	0.0938861	31.463	2.78517e-217	2.35494e-214	Lrrc75b	leucine rich repeat containing 75B	2912.72	2786.16	2931.3	335.989	364.941	411.717	turquoise	0.998978	0.987473
ENSMUSG00000019997	17085.1	3.52497	0.078079	45.1462	0	0	Ccn2	cellular communication network factor 2	33318.5	28417.4	32580.2	2633.88	2831.77	2728.54	turquoise	0.998947	0.983166
ENSMUSG00000036856	2035.1	4.29887	0.115735	37.144	5.48515e-302	8.01081e-299	Wnt4	wingless-type MMTV integration site family, member 4	4076.85	3750.91	3791.63	232.835	194.778	163.584	turquoise	0.998946	0.973167
ENSMUSG00000006014	423.919	4.4335	0.179279	24.7296	5.14075e-135	1.68543e-132	Prg4	proteoglycan 4 (megakaryocyte stimulating factor, articular superficial zone protein)	834.404	747.531	848.996	34.3849	39.5977	38.5984	turquoise	0.998924	0.983258
ENSMUSG00000041773	9064.05	2.34287	0.0679241	34.4925	1.03808e-260	1.11178e-257	Enc1	ectodermal-neural cortex 1	15290.4	15132.2	15006.8	2744.9	3085.41	3124.64	turquoise	0.998913	0.988615
ENSMUSG00000001555	11840.1	0.790357	0.0488462	16.1805	6.91819e-59	6.65513e-57	Fkbp10	FK506 binding protein 10	15332.7	14774.2	14906.9	8760.29	8574.5	8692	turquoise	0.998892	0.978056
ENSMUSG00000036854	1761.4	0.966107	0.0682033	14.1651	1.50634e-45	1.01678e-43	Hspb6	heat shock protein, alpha-crystallin-related, B6	2309.03	2306.84	2374.92	1213.3	1162.25	1202.07	turquoise	0.998891	0.97655
ENSMUSG00000041559	2153.98	5.57103	0.147824	37.687	0	0	Fmod	fibromodulin	4294.11	3957.94	4406.74	63.8576	84.5464	116.714	turquoise	0.998889	0.987377
ENSMUSG00000054277	2880.52	0.564762	0.0582406	9.69705	3.10341e-22	8.1067e-21	Arfgap3	ADP-ribosylation factor GTPase activating protein 3	3439.51	3462.3	3410.41	2325.4	2289.17	2356.34	turquoise	0.998887	0.980577
ENSMUSG00000038668	2661.71	1.22098	0.0640824	19.0533	6.16576e-81	9.00482e-79	Lpar1	lysophosphatidic acid receptor 1	3759.63	3686.67	3728.78	1646.54	1613.87	1534.75	turquoise	0.998875	0.972699
ENSMUSG00000048096	558.875	0.858916	0.0994499	8.63667	5.78768e-18	1.15934e-16	Lmod1	leiomodin 1 (smooth muscle)	730.584	726.115	704.749	391.005	399.187	401.608	turquoise	0.998852	0.984244
ENSMUSG00000020884	116.039	2.34525	0.22552	10.3993	2.49698e-25	7.62623e-24	Asgr1	asialoglycoprotein receptor 1	194.182	185.608	201.946	40.2794	37.4573	36.7604	turquoise	0.998835	0.976173
ENSMUSG00000032135	6317.21	1.75399	0.06254	28.0459	4.4873e-173	2.57459e-170	Mcam	melanoma cell adhesion molecule	10021.5	9378.31	9834.55	2777.32	3010.49	2881.1	turquoise	0.998784	0.98543
ENSMUSG00000026109	1411.24	1.91332	0.0825839	23.1682	9.5202e-119	2.54903e-116	Tmeff2	transmembrane protein with EGF-like and two follistatin-like domains 2	2255.2	2259.93	2177.1	615.981	549.017	610.223	turquoise	0.998766	0.976165
ENSMUSG00000028755	799.204	1.55033	0.0928115	16.7041	1.22345e-62	1.28462e-60	Cda	cytidine deaminase	1228.54	1164.64	1181.79	423.425	390.626	406.203	turquoise	0.998756	0.975321
ENSMUSG00000021253	3452.31	1.05618	0.0597745	17.6694	7.2101e-70	8.91002e-68	Tgfb3	transforming growth factor, beta 3	4774.75	4603.49	4609.72	2273.33	2178.94	2273.63	turquoise	0.998752	0.978225
ENSMUSG00000034762	92.703	2.14283	0.245267	8.73671	2.39991e-18	4.90516e-17	Glis1	GLIS family zinc finger 1	148.039	156.033	149.399	31.4376	36.3871	34.9224	turquoise	0.998744	0.985419
ENSMUSG00000031349	3132.36	0.907492	0.059676	15.207	3.17875e-52	2.52805e-50	Nsdhl	NAD(P) dependent steroid dehydrogenase-like	4155.68	4080.32	4023.46	2164.28	2137.2	2233.2	turquoise	0.998743	0.983228
ENSMUSG00000027832	148.186	2.77072	0.213836	12.9572	2.13879e-38	1.1972e-36	Ptx3	pentraxin related gene	258.588	247.817	268.918	41.2619	38.5275	34.0034	turquoise	0.998681	0.974091
ENSMUSG00000025931	1393.1	1.81316	0.0827191	21.9195	1.69392e-106	3.67741e-104	Paqr8	progestin and adipoQ receptor family member VIII	2204.25	2169.17	2133.82	573.736	626.072	651.579	turquoise	0.998652	0.988995
ENSMUSG00000047557	1581.24	1.89233	0.0809954	23.3634	1.00648e-120	2.83668e-118	Lxn	latexin	2489.75	2562.82	2422.32	712.258	630.352	669.959	turquoise	0.99861	0.972493
ENSMUSG00000039942	934.345	1.87568	0.0923453	20.3116	1.01621e-91	1.73675e-89	Ptger4	prostaglandin E receptor 4 (subtype EP4)	1481.36	1521.58	1402.29	382.163	415.241	403.446	turquoise	0.998575	0.983484
ENSMUSG00000041261	696.279	2.17118	0.106306	20.4238	1.0269e-92	1.79316e-90	Car8	carbonic anhydrase 8	1184.32	1118.75	1114.82	236.764	273.973	249.052	turquoise	0.998558	0.984983
ENSMUSG00000032487	2829.3	2.0661	0.0758856	27.2265	3.15625e-163	1.58453e-160	Ptgs2	prostaglandin-endoperoxide synthase 2	4576.73	4689.15	4435.59	1063.97	1178.3	1032.05	turquoise	0.998548	0.979733
ENSMUSG00000020123	268.4	4.50234	0.224047	20.0956	8.07072e-90	1.33666e-87	Avpr1a	arginine vasopressin receptor 1A	479.686	548.666	514.137	27.5079	19.2637	21.1372	turquoise	0.998527	0.972779
ENSMUSG00000004768	1639.34	0.532722	0.0674638	7.89641	2.87041e-15	4.77856e-14	Rab23	RAB23, member RAS oncogene family	1960.08	1918.29	1937.03	1334.13	1361.3	1325.21	turquoise	0.998508	0.980883
ENSMUSG00000060284	162.124	6.76006	0.510935	13.2308	5.82965e-40	3.32104e-38	Sp7	Sp7 transcription factor 7	308.576	316.146	338.98	4.91213	3.21062	0.919011	turquoise	0.998464	0.971309
ENSMUSG00000018736	2142.13	0.605355	0.0631703	9.58291	9.43503e-22	2.40212e-20	Ndel1	nudE neurodevelopment protein 1 like 1	2609.92	2529.16	2616.02	1710.4	1696.28	1690.98	turquoise	0.998425	0.977785
ENSMUSG00000066026	1136.38	1.98465	0.0891228	22.2687	7.42668e-110	1.72912e-107	Dhrs3	dehydrogenase/reductase (SDR family) member 3	1711.11	1838.74	1893.76	467.634	441.996	465.019	turquoise	0.998416	0.976941
ENSMUSG00000000567	4807.74	1.91897	0.0690456	27.7929	5.29256e-170	2.83417e-167	Sox9	SRY (sex determining region Y)-box 9	7453.88	8064.77	7294.77	2088.64	1990.59	1953.82	turquoise	0.998416	0.972775
ENSMUSG00000021136	313.349	4.45521	0.207958	21.4236	8.05336e-102	1.5402e-99	Smoc1	SPARC related modular calcium binding 1	611.384	639.43	547.108	30.4552	27.8254	23.8943	turquoise	0.998382	0.974852
ENSMUSG00000036989	1921.19	0.486984	0.064396	7.56232	3.9594e-14	6.07524e-13	Trim3	tripartite motif-containing 3	2275.39	2236.48	2215.22	1617.07	1590.33	1592.65	turquoise	0.998382	0.974217
ENSMUSG00000045917	1824.99	1.75139	0.0784315	22.3302	1.88116e-110	4.44425e-108	Tmem268	transmembrane protein 268	2879.08	2853.47	2710.81	801.659	814.428	890.521	turquoise	0.998338	0.985836
ENSMUSG00000035357	4181.03	1.49028	0.0655407	22.7383	1.8753e-114	4.70729e-112	Pdzrn3	PDZ domain containing RING finger 3	6172.48	6181.16	6148.01	2068.01	2202.49	2314.07	turquoise	0.998325	0.989916
ENSMUSG00000040990	9666.43	0.800087	0.0513396	15.5842	9.32143e-55	7.92321e-53	Sh3kbp1	SH3-domain kinase binding protein 1	12369.9	12143	12326.9	6847.5	7216.41	7094.76	turquoise	0.998297	0.988768
ENSMUSG00000029822	1628.85	0.75037	0.0691353	10.8536	1.91618e-27	6.42661e-26	Osbpl3	oxysterol binding protein-like 3	2086.01	2023.33	2019.46	1204.45	1241.44	1198.39	turquoise	0.998294	0.981345
ENSMUSG00000042793	8206.55	3.96709	0.112491	35.2658	1.96795e-272	2.43193e-269	Lgr6	leucine-rich repeat-containing G protein-coupled receptor 6	15526.8	15706.3	15046	793.8	1126.93	1039.4	turquoise	0.998271	0.989
ENSMUSG00000025157	1270.23	0.632789	0.0736324	8.5939	8.40632e-18	1.65095e-16	Zdhhc16	zinc finger, DHHC domain containing 16	1537.11	1572.57	1523.87	986.355	987.802	1013.67	turquoise	0.998255	0.983119
ENSMUSG00000073563	2372.75	0.589237	0.0617144	9.5478	1.32484e-21	3.34648e-20	Csnk1g3	casein kinase 1, gamma 3	2826.21	2882.02	2843.73	1853.84	1921.02	1909.7	turquoise	0.998237	0.987476
ENSMUSG00000031930	5391.08	0.888974	0.0558375	15.9207	4.551e-57	4.15408e-55	Wwp2	WW domain containing E3 ubiquitin protein ligase 2	7116.47	6915.43	6971.25	3687.04	3903.05	3753.24	turquoise	0.998211	0.985669
ENSMUSG00000059430	28281.9	1.14097	0.0535738	21.2971	1.20669e-100	2.28065e-98	Actg2	actin, gamma 2, smooth muscle, enteric	39214.1	37589.7	39946.1	18161.1	17572.8	17207.6	turquoise	0.998181	0.972736
ENSMUSG00000020937	1508.84	0.984945	0.0730566	13.482	1.99739e-41	1.22008e-39	Plcd3	phospholipase C, delta 3	2005.26	2019.25	1990.61	991.267	988.872	1057.78	turquoise	0.998174	0.986123
ENSMUSG00000025475	153.399	2.09374	0.194215	10.7805	4.25601e-27	1.40975e-25	Adgra1	adhesion G protein-coupled receptor A1	241.285	244.758	259.645	53.051	61.0018	60.6547	turquoise	0.998169	0.987182
ENSMUSG00000021196	4842.85	0.999217	0.0580545	17.2117	2.16913e-66	2.47142e-64	Pfkp	phosphofructokinase, platelet	6676.19	6261.72	6430.32	3244.95	3173.17	3270.76	turquoise	0.998137	0.980274
ENSMUSG00000001891	6241.9	1.31403	0.0607784	21.62	1.16505e-103	2.33956e-101	Ugp2	UDP-glucose pyrophosphorylase 2	8701.64	8689.92	9317.32	3676.24	3577.7	3488.56	turquoise	0.998119	0.973547
ENSMUSG00000003746	809.856	0.798395	0.0868341	9.19448	3.76823e-20	8.72285e-19	Man1a	mannosidase 1, alpha	1056.46	1012.69	1015.91	580.613	596.106	597.357	turquoise	0.998113	0.985888
ENSMUSG00000062825	19753	0.469229	0.045867	10.2302	1.45223e-24	4.30444e-23	Actg1	actin, gamma, cytoplasmic 1	23109.5	22578.9	23122.8	16414.4	16765.9	16526.6	turquoise	0.998102	0.984642
ENSMUSG00000030109	200.248	5.03358	0.290111	17.3505	1.95496e-67	2.29244e-65	Slc6a12	solute carrier family 6 (neurotransmitter transporter, betaine/GABA), member 12	415.279	379.375	370.921	15.7188	12.8425	7.35209	turquoise	0.998101	0.971703
ENSMUSG00000023391	1067.46	2.88841	0.111032	26.0142	3.42171e-149	1.40948e-146	Dlx2	distal-less homeobox 2	1915.86	1946.84	1778.36	252.483	287.886	223.32	turquoise	0.998091	0.976779
ENSMUSG00000020099	15410.1	1.84548	0.0667687	27.6399	3.68747e-168	1.91094e-165	Unc5b	unc-5 netrin receptor B	24711.1	24001.6	23619.4	6224.65	7106.18	6797.92	turquoise	0.998079	0.988748
ENSMUSG00000017132	1050.56	0.81458	0.079669	10.2246	1.53933e-24	4.54585e-23	Cyth1	cytohesin 1	1332.36	1319.65	1366.22	743.696	782.322	759.103	turquoise	0.998077	0.985568
ENSMUSG00000027669	3256.05	1.2841	0.0657457	19.5313	5.95033e-85	9.104e-83	Gnb4	guanine nucleotide binding protein (G protein), beta 4	4700.73	4623.88	4523.17	1916.71	1972.39	1799.42	turquoise	0.998076	0.974616
ENSMUSG00000025352	1442.26	0.468872	0.0699926	6.69889	2.10012e-11	2.62556e-10	Gdf11	growth differentiation factor 11	1668.81	1658.23	1696.96	1224.1	1193.28	1212.18	turquoise	0.998075	0.974129
ENSMUSG00000021192	1425.06	0.285698	0.06951	4.11017	3.95375e-05	0.000228725	Golga5	golgi autoantigen, golgin subfamily a, 5	1555.38	1572.57	1569.2	1297.78	1278.9	1276.51	turquoise	0.998075	0.968208
ENSMUSG00000054763	298.993	1.6544	0.139082	11.8951	1.25489e-32	5.40476e-31	Defb42	defensin beta 42	463.344	452.802	445.105	132.627	153.04	147.042	turquoise	0.998057	0.988813
ENSMUSG00000105560	2.33782	4.68455	1.8175	2.57747	0.00995264	NA	NA	NA	4.80648	5.09912	4.12134	0	0	0	turquoise	0.998042	0.977939
ENSMUSG00000023915	812.482	2.11611	0.102687	20.6074	2.35518e-94	4.15779e-92	Tnfrsf21	tumor necrosis factor receptor superfamily, member 21	1331.39	1248.27	1380.65	296.692	327.484	290.407	turquoise	0.998013	0.981112
ENSMUSG00000020260	4835.38	0.705245	0.0551082	12.7974	1.69434e-37	9.16485e-36	Pofut2	protein O-fucosyltransferase 2	6079.23	6033.28	5870.85	3709.64	3592.69	3726.59	turquoise	0.997976	0.977069
ENSMUSG00000020032	1834.48	1.72007	0.0798708	21.5356	7.21761e-103	1.397e-100	Nuak1	NUAK family, SNF1-like kinase, 1	2863.7	2716.81	2862.27	802.641	915.028	846.409	turquoise	0.997976	0.986654
ENSMUSG00000073139	2856.38	0.602328	0.0595636	10.1123	4.87065e-24	1.39977e-22	Tmem185a	transmembrane protein 185A	3405.87	3487.8	3438.23	2237.96	2322.35	2246.06	turquoise	0.997938	0.981825
ENSMUSG00000027955	2014.47	2.60641	0.0936742	27.8242	2.20875e-170	1.22357e-167	Gask1b	golgi associated kinase 1B	3509.69	3227.74	3644.3	510.861	601.457	592.762	turquoise	0.997911	0.987967
ENSMUSG00000027217	326.453	3.51544	0.177569	19.7976	3.12055e-87	4.91487e-85	Tspan18	tetraspanin 18	628.687	581.3	590.382	44.2091	66.3529	47.7886	turquoise	0.99789	0.984535
ENSMUSG00000043557	327.431	0.821807	0.124436	6.60423	3.99582e-11	4.8484e-10	Mdga1	MAM domain containing glycosylphosphatidylinositol anchor 1	416.241	429.346	409.043	239.712	238.656	231.591	turquoise	0.997887	0.972511
ENSMUSG00000059436	1344.77	0.449546	0.0715113	6.28637	3.24981e-10	3.64074e-09	Max	Max protein	1535.19	1546.05	1576.41	1136.67	1149.4	1124.87	turquoise	0.99787	0.977266
ENSMUSG00000014668	1454.17	0.648791	0.0711218	9.12225	7.35786e-20	1.67428e-18	Chfr	checkpoint with forkhead and ring finger domains	1750.52	1812.23	1764.96	1125.86	1116.23	1155.2	turquoise	0.997868	0.98121
ENSMUSG00000027796	1149.95	2.87646	0.114862	25.0427	2.09628e-138	7.16528e-136	Smad8	SMAD family member 9	2021.6	2075.34	1974.12	246.589	327.484	254.566	turquoise	0.997858	0.983067
ENSMUSG00000034570	384.702	2.01176	0.130931	15.365	2.81015e-53	2.30332e-51	Inpp5j	inositol polyphosphate 5-phosphatase J	578.7	634.331	636.747	144.417	154.11	159.908	turquoise	0.997852	0.983437
ENSMUSG00000109890	49.5382	2.39745	0.341977	7.01056	2.37367e-12	3.18837e-11	AU023762	expressed sequence AU023762	81.7101	88.7247	79.3358	16.7012	16.0531	14.7042	turquoise	0.997846	0.972296
ENSMUSG00000035493	903.181	4.64406	0.152034	30.5463	6.3345e-205	4.84589e-202	Tgfbi	transforming growth factor, beta induced	1914.9	1561.35	1734.05	56.9807	79.1954	72.6018	turquoise	0.997833	0.985215
ENSMUSG00000015619	536.767	1.24334	0.10627	11.6998	1.27742e-31	5.30276e-30	Gata3	GATA binding protein 3	766.152	746.511	751.114	334.025	323.203	299.597	turquoise	0.997812	0.968763
ENSMUSG00000054146	120.949	6.92571	0.622433	11.1268	9.2874e-29	3.35285e-27	Krt15	keratin 15	247.053	219.262	253.462	3.9297	1.07021	0.919011	turquoise	0.997799	0.970776
ENSMUSG00000038587	2441.55	1.66552	0.0767011	21.7145	1.49703e-104	3.04427e-102	Akap12	A kinase (PRKA) anchor protein (gravin) 12	3778.85	3635.67	3723.63	1074.77	1210.4	1225.96	turquoise	0.997785	0.991301
ENSMUSG00000024190	1854.19	2.07461	0.0869461	23.8609	7.81056e-126	2.24065e-123	Dusp1	dual specificity phosphatase 1	3163.62	2924.86	2901.42	764.327	713.829	657.093	turquoise	0.997782	0.970586
ENSMUSG00000047759	1028.87	1.7062	0.0918402	18.5779	4.85153e-77	6.83682e-75	Hs3st3a1	heparan sulfate (glucosamine) 3-O-sulfotransferase 3A1	1620.74	1596.03	1508.41	518.72	463.4	465.938	turquoise	0.997763	0.96906
ENSMUSG00000021319	215.939	2.93037	0.187693	15.6126	5.97572e-55	5.21739e-53	Sfrp4	secreted frizzled-related protein 4	403.744	352.859	388.436	47.1564	55.6508	47.7886	turquoise	0.997756	0.982627
ENSMUSG00000021728	803.62	1.34262	0.0931003	14.4212	3.80555e-47	2.62387e-45	Emb	embigin	1117.02	1136.08	1205.49	441.109	450.557	471.452	turquoise	0.997722	0.984602
ENSMUSG00000001467	5163.78	0.876602	0.057195	15.3266	5.08257e-53	4.10309e-51	Cyp51	cytochrome P450, family 51	6739.64	6456.51	6862.03	3708.66	3602.32	3613.55	turquoise	0.997697	0.97472
ENSMUSG00000024777	1991.69	0.660769	0.0656246	10.0689	7.58042e-24	2.15921e-22	Ppp2r5b	protein phosphatase 2, regulatory subunit B', beta	2472.45	2400.67	2447.05	1508.02	1542.17	1579.78	turquoise	0.997681	0.989815
ENSMUSG00000024044	11270.7	1.09572	0.0570092	19.2201	2.51075e-82	3.76964e-80	Epb41l3	erythrocyte membrane protein band 4.1 like 3	15310.5	15479.9	15277.8	6819.01	7434.73	7302.46	turquoise	0.997672	0.990106
ENSMUSG00000070469	1472.66	2.21304	0.0951994	23.2464	1.54715e-119	4.21269e-117	Adamtsl3	ADAMTS-like 3	2508.02	2440.44	2320.32	467.634	529.753	569.787	turquoise	0.997665	0.989712
ENSMUSG00000070407	136.734	2.76198	0.223935	12.3339	5.95311e-35	2.86337e-33	Hs3st3b1	heparan sulfate (glucosamine) 3-O-sulfotransferase 3B1	220.137	248.837	246.25	33.4025	33.1764	38.5984	turquoise	0.99765	0.981058
ENSMUSG00000093930	8440.86	0.897738	0.0549897	16.3256	6.49384e-60	6.32264e-58	Hmgcs1	3-hydroxy-3-methylglutaryl-Coenzyme A synthase 1	11227	10715.3	11015.3	5877.85	5734.17	6075.58	turquoise	0.997644	0.982761
ENSMUSG00000030199	1385.79	0.81306	0.0737795	11.0201	3.05623e-28	1.08385e-26	Etv6	ets variant 6	1730.33	1791.83	1776.3	977.513	1037.03	1001.72	turquoise	0.997624	0.984688
ENSMUSG00000039153	3168.8	1.216	0.066756	18.2155	3.88694e-74	5.16063e-72	Runx2	runt related transcription factor 2	4343.13	4535.16	4412.93	1801.77	1959.55	1960.25	turquoise	0.997617	0.989057
ENSMUSG00000045294	1750.74	0.702987	0.0681806	10.3107	6.30647e-25	1.90439e-23	Insig1	insulin induced gene 1	2120.62	2235.46	2151.34	1337.08	1322.78	1337.16	turquoise	0.997588	0.975607
ENSMUSG00000028413	5109.13	0.647949	0.0547485	11.835	2.57334e-32	1.09367e-30	B4galt1	UDP-Gal:betaGlcNAc beta 1,4- galactosyltransferase, polypeptide 1	6176.32	6246.42	6290.2	3864.86	4012.21	4064.78	turquoise	0.997572	0.990708
ENSMUSG00000044674	4372.16	1.39942	0.0673225	20.7868	5.69469e-96	1.0396e-93	Fzd1	frizzled class receptor 1	6556.99	6170.96	6294.32	2266.45	2432.58	2511.66	turquoise	0.997568	0.990553
ENSMUSG00000022178	3043.53	0.778366	0.0610537	12.7489	3.16295e-37	1.68813e-35	Ajuba	ajuba LIM protein	3930.74	3886.55	3718.48	2256.63	2208.91	2259.85	turquoise	0.997532	0.977023
ENSMUSG00000040957	176.119	1.4545	0.17226	8.44366	3.07548e-17	5.81951e-16	Cables1	CDK5 and Abl enzyme substrate 1	252.821	262.095	259.645	95.2952	86.6868	100.172	turquoise	0.997503	0.978249
ENSMUSG00000054863	2530.29	2.26639	0.0863829	26.2366	1.01774e-151	4.54167e-149	Tafa5	TAFA chemokine like family member 5	4287.38	4434.2	3847.27	923.48	860.447	828.948	turquoise	0.997498	0.971172
ENSMUSG00000043822	823.165	0.302894	0.0839239	3.60915	0.000307202	0.00150418	Adamtsl5	ADAMTS-like 5	908.424	920.901	898.452	738.784	736.303	736.128	turquoise	0.997482	0.974754
ENSMUSG00000005474	26.8888	3.30831	0.526621	6.28216	3.33903e-10	3.73289e-09	Myl10	myosin, light chain 10, regulatory	47.1035	46.9119	52.5471	5.89455	4.28083	4.59505	turquoise	0.997469	0.970644
ENSMUSG00000019990	44.4961	2.79774	0.380331	7.35607	1.89406e-13	2.7687e-12	Pde7b	phosphodiesterase 7B	81.7101	80.5661	71.0931	10.8067	11.7723	11.0281	turquoise	0.997455	0.979562
ENSMUSG00000002603	3982	0.866654	0.0596741	14.5231	8.64976e-48	6.12151e-46	Tgfb1	transforming growth factor, beta 1	5202.53	5285.75	4941.49	2793.03	2834.98	2834.23	turquoise	0.997418	0.980251
ENSMUSG00000021367	728.74	1.55573	0.101129	15.3835	2.11177e-53	1.73977e-51	Edn1	endothelin 1	1092.99	1057.56	1112.76	347.779	360.66	400.689	turquoise	0.997389	0.989352
ENSMUSG00000026566	2217.47	1.24172	0.0723715	17.1576	5.51251e-66	6.19291e-64	Mpzl1	myelin protein zero-like 1	3107.87	3150.24	3093.07	1405.85	1257.49	1290.29	turquoise	0.997383	0.965469
ENSMUSG00000006651	1069.13	1.13936	0.0834057	13.6604	1.74926e-42	1.0767e-40	Aplp1	amyloid beta (A4) precursor-like protein 1	1503.47	1398.18	1510.47	664.119	660.318	678.23	turquoise	0.997369	0.981977
ENSMUSG00000024528	1111.85	0.2884	0.075468	3.82149	0.000132649	0.00069618	Srfbp1	serum response factor binding protein 1	1232.38	1212.57	1223.01	1005.02	989.942	1008.15	turquoise	0.997359	0.978051
ENSMUSG00000030718	1990.72	0.404249	0.0638338	6.33283	2.40697e-10	2.73079e-09	Ppme1	protein phosphatase methylesterase 1	2233.09	2307.86	2262.62	1723.17	1709.12	1708.44	turquoise	0.99735	0.97246
ENSMUSG00000020312	1119.19	0.472558	0.076255	6.19708	5.75208e-10	6.30336e-09	Shc2	SHC (Src homology 2 domain containing) transforming protein 2	1299.67	1309.45	1293.07	943.128	953.555	916.254	turquoise	0.997342	0.971674
ENSMUSG00000039954	299.839	2.26429	0.151356	14.9601	1.33875e-50	1.02415e-48	Stk32a	serine/threonine kinase 32A	524.867	470.139	494.561	108.067	92.0379	109.362	turquoise	0.997332	0.97749
ENSMUSG00000022096	1732.39	1.87828	0.0862461	21.7781	3.73887e-105	7.90329e-103	Hr	lysine demethylase and nuclear receptor corepressor	2908.88	2661.74	2600.57	692.61	770.55	760.022	turquoise	0.997271	0.98687
ENSMUSG00000052331	1679.95	1.90466	0.0902258	21.1099	6.4512e-99	1.2051e-96	Ankrd44	ankyrin repeat domain 44	2657.02	2581.18	2718.02	650.365	689.214	783.916	turquoise	0.99727	0.990175
ENSMUSG00000048521	117.156	2.96843	0.249732	11.8865	1.39126e-32	5.97608e-31	Cxcr6	chemokine (C-X-C motif) receptor 6	194.182	215.183	214.31	25.5431	22.4744	31.2464	turquoise	0.997262	0.980759
ENSMUSG00000026600	3248.89	0.428527	0.0571268	7.50132	6.31767e-14	9.52096e-13	Soat1	sterol O-acyltransferase 1	3676.95	3766.21	3740.12	2752.76	2816.79	2740.49	turquoise	0.997242	0.978495
ENSMUSG00000037465	2074.76	1.32672	0.0751195	17.6614	8.31417e-70	1.0196e-67	Klf10	Kruppel-like factor 10	3018.47	2987.07	2893.18	1196.59	1246.79	1106.49	turquoise	0.997238	0.973139
ENSMUSG00000026678	188.653	6.34264	0.421812	15.0366	4.22475e-51	3.26301e-49	Rgs5	regulator of G-protein signaling 5	356.64	354.899	406.982	5.89455	1.07021	6.43307	turquoise	0.997203	0.975723
ENSMUSG00000026209	4101.41	0.984551	0.061984	15.884	8.18556e-57	7.42943e-55	Dnpep	aspartyl aminopeptidase	5570.71	5337.76	5439.14	2866.72	2644.48	2749.68	turquoise	0.997194	0.969715
ENSMUSG00000025213	205.049	2.05629	0.173222	11.8709	1.67694e-32	7.18402e-31	Kazald1	Kazal-type serine peptidase inhibitor domain 1	344.144	322.265	325.586	89.4007	71.7039	77.1969	turquoise	0.997166	0.968226
ENSMUSG00000070284	673.69	0.595732	0.0920606	6.47109	9.72997e-11	1.14263e-09	Gmppb	GDP-mannose pyrophosphorylase B	819.023	790.364	823.238	530.51	534.034	544.973	turquoise	0.997148	0.985625
ENSMUSG00000033016	1782.76	2.00896	0.0897478	22.3845	5.57564e-111	1.33691e-108	Nfatc1	nuclear factor of activated T cells, cytoplasmic, calcineurin dependent 1	2835.82	3025.82	2705.66	649.383	756.637	723.261	turquoise	0.997139	0.985668
ENSMUSG00000025464	387.442	1.51889	0.125148	12.1368	6.74388e-34	3.1222e-32	Paox	polyamine oxidase (exo-N4-amino)	550.822	574.161	598.625	188.626	200.129	212.291	turquoise	0.997138	0.986982
ENSMUSG00000010311	161.566	1.50835	0.180206	8.37016	5.75389e-17	1.06249e-15	Optc	opticin	232.633	237.619	247.28	88.4183	77.055	86.387	turquoise	0.997137	0.972394
ENSMUSG00000019467	2060.2	0.553732	0.0645527	8.57798	9.65537e-18	1.88473e-16	Arhgef25	Rho guanine nucleotide exchange factor (GEF) 25	2503.21	2451.66	2397.59	1660.3	1655.61	1692.82	turquoise	0.997132	0.982407
ENSMUSG00000022040	69.6075	3.52335	0.349063	10.0937	5.88911e-24	1.68705e-22	Ephx2	epoxide hydrolase 2, cytoplasmic	123.046	127.478	133.944	8.84183	9.63187	14.7042	turquoise	0.997126	0.987855
ENSMUSG00000069806	289.272	1.02127	0.133681	7.63958	2.17931e-14	3.41567e-13	Cacng7	calcium channel, voltage-dependent, gamma subunit 7	381.634	402.831	378.133	193.538	194.778	184.721	turquoise	0.997118	0.971677
ENSMUSG00000027843	204.489	0.564693	0.151502	3.7273	0.000193543	0.000982082	Ptpn22	protein tyrosine phosphatase, non-receptor type 22 (lymphoid)	244.169	240.679	247.28	167.012	160.531	167.26	turquoise	0.997108	0.975597
ENSMUSG00000026494	1370.31	2.78588	0.116449	23.9236	1.74106e-126	5.17965e-124	Kif26b	kinesin family member 26B	2381.13	2289.51	2509.9	284.903	377.783	378.632	turquoise	0.997091	0.991379
ENSMUSG00000038530	449.147	3.01122	0.150284	20.0368	2.62958e-89	4.26709e-87	Rgs4	regulator of G-protein signaling 4	767.113	858.692	770.691	91.3655	118.793	88.225	turquoise	0.997088	0.978709
ENSMUSG00000035441	2583.54	1.80572	0.083082	21.7342	9.73989e-105	2.00604e-102	Myo1d	myosin ID	4153.76	3861.06	4038.91	1042.35	1178.3	1226.88	turquoise	0.99703	0.991939
ENSMUSG00000028161	3082.52	0.504555	0.0585783	8.61334	7.09645e-18	1.40746e-16	Ppp3ca	protein phosphatase 3, catalytic subunit, alpha isoform	3571.21	3570.41	3707.15	2538.59	2536.39	2571.39	turquoise	0.997014	0.981395
ENSMUSG00000046688	201.281	1.36705	0.16122	8.47942	2.26317e-17	4.32317e-16	Tifa	TRAF-interacting protein with forkhead-associated domain	277.814	287.59	304.979	108.067	113.442	115.795	turquoise	0.99695	0.984167
ENSMUSG00000033454	2382.79	0.833052	0.0660047	12.6211	1.61524e-36	8.37057e-35	Zbtb1	zinc finger and BTB domain containing 1	3004.05	3079.87	3072.46	1640.65	1770.12	1729.58	turquoise	0.996917	0.989326
ENSMUSG00000051048	2017.62	1.28204	0.075878	16.8961	4.81036e-64	5.18647e-62	P4ha3	procollagen-proline, 2-oxoglutarate 4-dioxygenase (proline 4-hydroxylase), alpha polypeptide III	2899.27	2877.94	2802.51	1185.79	1095.89	1244.34	turquoise	0.996916	0.9789
ENSMUSG00000015957	81.5791	1.98483	0.258815	7.66891	1.7347e-14	2.74021e-13	Wnt11	wingless-type MMTV integration site family, member 11	136.504	130.538	123.64	29.4728	35.3169	34.0034	turquoise	0.996864	0.987887
ENSMUSG00000027386	330.458	2.89359	0.161155	17.9554	4.35437e-72	5.59624e-70	Fbln7	fibulin 7	603.693	527.249	617.171	77.6116	70.6337	86.387	turquoise	0.996847	0.981447
ENSMUSG00000039137	1856.23	2.44589	0.104728	23.3546	1.23651e-120	3.42491e-118	Whrn	whirlin	3281.86	3145.14	2983.85	496.125	584.333	646.065	turquoise	0.99683	0.991108
ENSMUSG00000000204	24.0195	2.74211	0.510887	5.36735	7.99012e-08	6.84959e-07	Slfn4	schlafen 4	41.3357	41.8128	42.2437	7.8594	5.35104	5.51406	turquoise	0.996779	0.962807
ENSMUSG00000039461	695.795	0.749318	0.0925331	8.09784	5.59452e-16	9.77976e-15	Tcta	T cell leukemia translocation altered gene	853.63	866.851	897.422	506.931	516.91	533.026	turquoise	0.996773	0.986455
ENSMUSG00000022010	17984.3	1.16915	0.0608868	19.202	3.56133e-82	5.29748e-80	Tsc22d1	TSC22 domain family, member 1	24993.7	25057.1	24641.5	11778.3	10544.8	10890.3	turquoise	0.996769	0.964085
ENSMUSG00000019998	2724.48	0.623486	0.0615799	10.1248	4.28718e-24	1.23651e-22	Stx7	syntaxin 7	3340.5	3210.41	3361.98	2177.05	2108.31	2148.65	turquoise	0.996768	0.974215
ENSMUSG00000097789	4642.14	1.13434	0.0652507	17.3844	1.08363e-67	1.28952e-65	NA	NA	6259.95	6485.06	6389.11	2951.21	3036.18	2731.3	turquoise	0.996761	0.970203
ENSMUSG00000040339	2400.28	0.700172	0.0643567	10.8795	1.4428e-27	4.87971e-26	Fam102b	family with sequence similarity 102, member B	2980.98	2950.35	2982.82	1761.49	1888.92	1837.1	turquoise	0.996733	0.990441
ENSMUSG00000020423	1894.21	1.03864	0.0729766	14.2325	5.76148e-46	3.92196e-44	Btg2	BTG anti-proliferation factor 2	2624.34	2517.95	2502.68	1208.38	1205.05	1306.83	turquoise	0.996717	0.986898
ENSMUSG00000044167	1523.9	0.770877	0.0727399	10.5977	3.05346e-26	9.75226e-25	Foxo1	forkhead box O1	1919.71	1927.47	1917.45	1074.77	1157.96	1146.01	turquoise	0.996708	0.992072
ENSMUSG00000025743	19113.8	2.16597	0.0836322	25.8988	6.87456e-148	2.69365e-145	Sdc3	syndecan 3	32660	30445.8	30679.3	6180.44	7165.04	7552.43	turquoise	0.996649	0.99285
ENSMUSG00000024053	2187.96	1.40649	0.0774316	18.1643	9.89746e-74	1.29271e-71	Emilin2	elastin microfibril interfacer 2	3310.7	3022.76	3198.16	1125.86	1242.51	1227.8	turquoise	0.996639	0.989559
ENSMUSG00000021379	116.098	4.82489	0.361444	13.3489	1.20177e-40	7.09795e-39	Id4	inhibitor of DNA binding 4	227.827	227.421	217.401	12.7715	7.49145	3.67604	turquoise	0.996627	0.962651
ENSMUSG00000004221	3040.5	0.721259	0.06191	11.6501	2.29131e-31	9.4143e-30	Ikbkg	inhibitor of kappaB kinase gamma	3819.23	3762.13	3773.09	2214.39	2381.21	2292.93	turquoise	0.996608	0.989097
ENSMUSG00000112794	32.0712	4.98275	0.690152	7.21979	5.2067e-13	7.36966e-12	NA	NA	61.5229	57.1102	68.0021	1.96485	1.07021	2.75703	turquoise	0.996605	0.979824
ENSMUSG00000031785	1008.96	1.22896	0.0884826	13.8893	7.35878e-44	4.82526e-42	Adgrg1	adhesion G protein-coupled receptor G1	1415.03	1466.51	1362.1	569.807	608.948	631.36	turquoise	0.996558	0.987906
ENSMUSG00000032846	845.683	1.12434	0.0918026	12.2474	1.73459e-34	8.19592e-33	Zswim6	zinc finger SWIM-type containing 6	1166.05	1174.84	1137.49	495.142	550.087	550.487	turquoise	0.996548	0.991773
ENSMUSG00000034663	1291.18	1.72344	0.0940961	18.3157	6.19858e-75	8.29834e-73	Bmp2k	BMP2 inducible kinase	1939.89	1972.34	2032.85	555.07	668.88	578.058	turquoise	0.996536	0.984757
ENSMUSG00000004665	12147.9	0.552336	0.0502894	10.9831	4.60585e-28	1.60854e-26	Cnn2	calponin 2	14775.1	14307.1	14253.7	10070.8	9715.35	9765.41	turquoise	0.996526	0.968075
ENSMUSG00000039607	1047.53	0.805489	0.0813737	9.89864	4.21991e-23	1.15294e-21	Rbms3	RNA binding motif, single stranded interacting protein	1292.94	1325.77	1379.62	769.239	743.794	773.807	turquoise	0.996525	0.975773
ENSMUSG00000028347	3930.31	1.06479	0.0660739	16.1151	1.99857e-58	1.86668e-56	Tmeff1	transmembrane protein with EGF-like and two follistatin-like domains 1	5417.86	5215.38	5322.71	2450.17	2477.53	2698.22	turquoise	0.996484	0.989448
ENSMUSG00000025465	3304.07	0.988746	0.0658965	15.0045	6.85666e-51	5.27044e-49	Echs1	enoyl Coenzyme A hydratase, short chain, 1, mitochondrial	4393.12	4358.73	4431.47	2283.16	2081.55	2276.39	turquoise	0.996461	0.972336
ENSMUSG00000048616	281.194	2.97287	0.178267	16.6765	1.9428e-62	2.01361e-60	Nog	noggin	488.338	475.238	533.714	71.717	49.2296	68.9258	turquoise	0.996455	0.972796
ENSMUSG00000037887	719.503	1.70155	0.108812	15.6375	4.04456e-55	3.55059e-53	Dusp8	dual specificity phosphatase 8	1107.41	1097.33	1098.34	326.165	308.22	379.551	turquoise	0.996427	0.984943
ENSMUSG00000021567	585.192	3.47626	0.161179	21.5677	3.61576e-103	7.0838e-101	Nkd2	naked cuticle 2	1032.43	1016.76	1173.55	80.5589	85.6166	122.228	turquoise	0.996421	0.987051
ENSMUSG00000008305	1363.71	0.867739	0.0763214	11.3695	5.92965e-30	2.25201e-28	Tle1	transducin-like enhancer of split 1	1838	1736.76	1710.36	976.531	974.959	945.662	turquoise	0.99642	0.974279
ENSMUSG00000046668	2434.17	0.41312	0.061187	6.75176	1.46061e-11	1.85052e-10	Cxxc5	CXXC finger 5	2802.18	2812.68	2726.27	2068.01	2079.41	2116.48	turquoise	0.99641	0.984059
ENSMUSG00000007888	7610.33	1.09025	0.0623159	17.4954	1.55197e-68	1.87461e-66	Crlf1	cytokine receptor-like factor 1	10941.5	10297.2	9830.43	4859.07	4837.34	4896.49	turquoise	0.996404	0.978768
ENSMUSG00000059810	553.713	1.90124	0.12184	15.6044	6.7982e-55	5.87167e-53	Rgs3	regulator of G-protein signaling 3	855.553	888.267	875.785	243.641	256.85	202.182	turquoise	0.996377	0.96882
ENSMUSG00000006219	3204.9	0.749164	0.0622956	12.0259	2.59621e-33	1.1683e-31	Fblim1	filamin binding LIM protein 1	4022.06	4041.56	3993.58	2308.7	2368.37	2495.11	turquoise	0.996376	0.991138
ENSMUSG00000020473	25019.7	1.49766	0.069368	21.5901	2.22766e-103	4.41818e-101	Aebp1	AE binding protein 1	38578.7	36312.9	35969	12271.5	12946.3	14039.7	turquoise	0.996372	0.99095
ENSMUSG00000019558	3048.86	1.02966	0.0675477	15.2434	1.82075e-52	1.45524e-50	Slc6a8	solute carrier family 6 (neurotransmitter transporter, creatine), member 8	4219.12	4110.91	3947.21	1997.27	2093.33	1925.33	turquoise	0.996351	0.975764
ENSMUSG00000020656	50.6754	2.20228	0.332657	6.62026	3.58561e-11	4.36385e-10	Grhl1	grainyhead like transcription factor 1	81.7101	88.7247	79.3358	15.7188	19.2637	19.2992	turquoise	0.996348	0.986699
ENSMUSG00000025666	2918.94	1.42014	0.0772108	18.3931	1.49267e-75	2.06723e-73	Tmem47	transmembrane protein 47	4183.56	4253.69	4312.98	1457.92	1598.89	1706.6	turquoise	0.996322	0.992728
ENSMUSG00000029580	116418	0.493579	0.046366	10.6453	1.83439e-26	5.94143e-25	Actb	actin, beta	139393	135711	133317	97922.2	96579.8	95584.5	turquoise	0.996311	0.970396
ENSMUSG00000041324	10310.9	1.61194	0.0741368	21.7427	8.09271e-105	1.68843e-102	Inhba	inhibin beta-A	16221.9	15118.9	15274.7	4667.5	5146.63	5435.95	turquoise	0.996309	0.992576
ENSMUSG00000026421	19887.8	0.785707	0.0537588	14.6154	2.23942e-48	1.59895e-46	Csrp1	cysteine and glycine-rich protein 1	25738.7	24355.4	25426.6	14907.3	14130	14768.5	turquoise	0.996295	0.973748
ENSMUSG00000030499	916.715	0.937009	0.086773	10.7984	3.50284e-27	1.16508e-25	Kctd15	potassium channel tetramerisation domain containing 15	1245.84	1211.55	1156.04	631.699	610.018	645.146	turquoise	0.996279	0.978093
ENSMUSG00000037621	1792.84	1.67924	0.0892012	18.8253	4.68438e-79	6.65969e-77	Atoh8	atonal bHLH transcription factor 8	2764.68	2786.16	2646.93	948.04	795.164	816.081	turquoise	0.996276	0.962212
ENSMUSG00000010830	2770.53	0.589839	0.061578	9.57874	9.82385e-22	2.49716e-20	Kdelr3	KDEL (Lys-Asp-Glu-Leu) endoplasmic reticulum protein retention receptor 3	3266.48	3315.45	3405.26	2257.61	2219.61	2158.76	turquoise	0.996233	0.966253
ENSMUSG00000028766	194.479	9.20523	1.03618	8.88383	6.45994e-19	1.38188e-17	Alpl	alkaline phosphatase, liver/bone/kidney	387.402	338.582	438.923	1.96485	0	0	turquoise	0.996218	0.969048
ENSMUSG00000075602	5751.03	1.35547	0.0706829	19.1768	5.77851e-82	8.51667e-80	Ly6a	lymphocyte antigen 6 complex, locus A	8245.99	8020.92	8544.57	3437.51	3009.42	3247.78	turquoise	0.996213	0.967742
ENSMUSG00000018604	770.285	1.10468	0.0939543	11.7576	6.45305e-32	2.70674e-30	Tbx3	T-box 3	1051.66	1104.47	998.395	493.177	493.366	480.643	turquoise	0.996145	0.972761
ENSMUSG00000036523	174.421	4.1385	0.264217	15.6632	2.69782e-55	2.38134e-53	Greb1	gene regulated by estrogen in breast cancer protein	352.795	329.403	308.07	10.8067	22.4744	22.9753	turquoise	0.996119	0.991373
ENSMUSG00000025978	1651.91	0.611934	0.069801	8.76685	1.83739e-18	3.78432e-17	Rftn2	raftlin family member 2	1945.66	2002.94	2043.16	1282.06	1301.37	1336.24	turquoise	0.996096	0.985468
ENSMUSG00000032737	6258.22	0.799546	0.0583678	13.6984	1.03776e-42	6.43694e-41	Inppl1	inositol polyphosphate phosphatase-like 1	8236.38	7814.91	7796.55	4420.91	4601.89	4678.68	turquoise	0.996086	0.989609
ENSMUSG00000041075	2489.67	0.991189	0.0698027	14.1999	9.17754e-46	6.22098e-44	Fzd7	frizzled class receptor 7	3445.28	3236.92	3255.86	1587.6	1704.84	1707.52	turquoise	0.996018	0.990543
ENSMUSG00000052102	176.027	1.30331	0.171013	7.62117	2.51393e-14	3.91371e-13	Gnpda1	glucosamine-6-phosphate deaminase 1	242.246	243.738	265.827	100.207	98.4591	105.686	turquoise	0.996016	0.980862
ENSMUSG00000031217	642.073	0.961923	0.0989877	9.7176	2.53687e-22	6.69209e-21	Efnb1	ephrin B1	848.824	859.712	837.663	420.478	421.662	464.1	turquoise	0.995977	0.987797
ENSMUSG00000008318	727.232	1.90829	0.111823	17.0652	2.69322e-65	2.9839e-63	Relt	RELT tumor necrosis factor receptor	1166.05	1210.53	1068.46	333.042	305.009	280.298	turquoise	0.995971	0.965061
ENSMUSG00000042364	4296.82	1.30289	0.072422	17.9903	2.32284e-72	3.00939e-70	Snx18	sorting nexin 18	6356.08	6001.67	5988.31	2327.37	2456.13	2651.35	turquoise	0.995931	0.991493
ENSMUSG00000027397	7227.57	0.878034	0.0598232	14.6771	9.03124e-49	6.62497e-47	Slc20a1	solute carrier family 20, member 1	9429.34	9230.43	9425.51	4864.97	5067.43	5347.72	turquoise	0.995924	0.992998
ENSMUSG00000054196	78.6344	2.21508	0.272524	8.128	4.36434e-16	7.66264e-15	Cthrc1	collagen triple helix repeat containing 1	125.93	124.419	138.065	25.5431	25.685	32.1654	turquoise	0.995914	0.986324
ENSMUSG00000046714	2300.59	1.76625	0.0879547	20.0813	1.07447e-89	1.76137e-87	Foxc2	forkhead box C2	3720.21	3643.83	3303.26	1136.67	1013.49	986.098	turquoise	0.995892	0.964801
ENSMUSG00000029641	204.718	2.07676	0.178431	11.639	2.6104e-31	1.0698e-29	Rasl11a	RAS-like, family 11, member A	323.956	341.641	327.647	91.3655	67.4231	76.2779	turquoise	0.995809	0.962154
ENSMUSG00000027007	2739.43	1.02606	0.0701165	14.6336	1.71421e-48	1.23492e-46	Itprid2	ITPR interacting domain containing 2	3675.99	3573.46	3774.12	1697.63	1846.11	1869.27	turquoise	0.9958	0.992772
ENSMUSG00000021360	1077.47	1.75752	0.101546	17.3075	4.12881e-67	4.80648e-65	Gcnt2	glucosaminyl (N-acetyl) transferase 2, I-branching enzyme	1630.36	1622.54	1735.08	454.863	553.297	468.695	turquoise	0.995775	0.983852
ENSMUSG00000020484	4250.87	0.417472	0.0551909	7.56415	3.90406e-14	6.0002e-13	Xbp1	X-box binding protein 1	4804.55	4892.1	4888.94	3572.1	3623.72	3723.83	turquoise	0.995744	0.989739
ENSMUSG00000021273	3115.79	0.603114	0.0610331	9.88176	4.99484e-23	1.36004e-21	Fdft1	farnesyl diphosphate farnesyl transferase 1	3812.5	3715.22	3746.3	2526.8	2382.28	2511.66	turquoise	0.995609	0.971018
ENSMUSG00000050541	418.182	1.44493	0.12478	11.5798	5.21595e-31	2.12137e-29	Adra1b	adrenergic receptor, alpha 1b	615.229	616.994	602.746	199.432	237.586	237.105	turquoise	0.995606	0.99359
ENSMUSG00000031451	91.9595	4.48838	0.373747	12.0091	3.18152e-33	1.42371e-31	Gas6	growth arrest specific 6	174.956	169.291	184.43	8.84183	3.21062	11.0281	turquoise	0.995567	0.975421
ENSMUSG00000000782	737.588	1.66139	0.109831	15.1268	1.07752e-51	8.40311e-50	Tcf7	transcription factor 7, T cell specific	1113.18	1099.37	1149.85	309.464	377.783	375.875	turquoise	0.995562	0.993704
ENSMUSG00000053192	764.418	0.618674	0.0891182	6.94217	3.86115e-12	5.08437e-11	Mllt11	myeloid/lymphoid or mixed-lineage leukemia; translocated to, 11	934.379	920.901	922.15	577.666	617.51	613.899	turquoise	0.995524	0.993846
ENSMUSG00000018593	115938	0.619862	0.0501003	12.3724	3.68571e-35	1.77811e-33	Sparc	secreted acidic cysteine rich glycoprotein	141769	136707	142931	93370.7	88737.3	92114.3	turquoise	0.995496	0.970772
ENSMUSG00000053334	373.715	0.586048	0.117049	5.00685	5.53268e-07	4.28143e-06	Ficd	FIC domain containing	449.886	439.544	456.439	289.815	299.658	306.95	turquoise	0.995486	0.991842
ENSMUSG00000019872	433.486	1.81803	0.13299	13.6705	1.5238e-42	9.41535e-41	Smpdl3a	sphingomyelin phosphodiesterase, acid-like 3A	687.326	657.787	682.082	179.784	173.374	220.563	turquoise	0.995482	0.987136
ENSMUSG00000072620	874.414	1.67462	0.101532	16.4935	4.08387e-61	4.04984e-59	Slfn2	schlafen 2	1386.19	1213.59	1395.07	402.794	427.013	421.826	turquoise	0.995451	0.983301
ENSMUSG00000020186	14477.3	1.53413	0.075717	20.2613	2.82151e-91	4.72161e-89	Csrp2	cysteine and glycine-rich protein 2	22002.1	20929.9	21638.1	8128.59	6834.35	7330.95	turquoise	0.995441	0.962931
ENSMUSG00000048782	292.136	2.49605	0.169442	14.731	4.07867e-49	3.00568e-47	Insc	INSC spindle orientation adaptor protein	491.222	478.298	520.319	94.3128	68.4933	100.172	turquoise	0.995421	0.974453
ENSMUSG00000063065	4591.98	0.662675	0.0588701	11.2566	2.14974e-29	7.93922e-28	Mapk3	mitogen-activated protein kinase 3	5742.78	5644.73	5497.87	3431.61	3580.92	3653.99	turquoise	0.995377	0.991432
ENSMUSG00000095407	124.259	2.71218	0.237181	11.4351	2.79334e-30	1.09185e-28	Tmem200c	transmembrane protein 200C	229.75	225.381	191.642	36.3497	32.1062	30.3274	turquoise	0.995335	0.96906
ENSMUSG00000039145	475.782	1.48658	0.120769	12.3093	8.0765e-35	3.86158e-33	Camk1d	calcium/calmodulin-dependent protein kinase ID	715.204	686.342	701.658	226.94	278.254	246.295	turquoise	0.995303	0.988626
ENSMUSG00000013160	3392.53	0.451329	0.0581143	7.76622	8.08627e-15	1.31086e-13	Atp6v0d1	ATPase, H+ transporting, lysosomal V0 subunit D1	3868.25	3895.73	3993.58	2891.28	2798.59	2907.75	turquoise	0.99528	0.973812
ENSMUSG00000004789	8154.78	0.581834	0.0540142	10.7719	4.67402e-27	1.53869e-25	Dlst	dihydrolipoamide S-succinyltransferase (E2 component of 2-oxo-glutarate complex)	9657.17	9779.1	9894.31	6444.71	6775.49	6377.93	turquoise	0.995265	0.978427
ENSMUSG00000020019	204.545	0.776647	0.153899	5.04646	4.50073e-07	3.53739e-06	Ntn4	netrin 4	259.55	265.154	250.371	154.241	144.478	153.475	turquoise	0.995254	0.970063
ENSMUSG00000017144	2512.81	0.811678	0.0675538	12.0153	2.95383e-33	1.32551e-31	Rnd3	Rho family GTPase 3	3233.8	3076.81	3295.01	1854.82	1757.28	1859.16	turquoise	0.995225	0.974861
ENSMUSG00000021939	16953.2	0.348058	0.0470771	7.39336	1.43166e-13	2.11199e-12	Ctsb	cathepsin B	19235.5	18789.2	18940.7	15120.5	14639.4	14993.7	turquoise	0.995201	0.969462
ENSMUSG00000029291	579.201	0.719558	0.0998681	7.20509	5.80057e-13	8.19579e-12	Rufy3	RUN and FYVE domain containing 3	701.745	718.976	741.841	427.355	431.294	453.991	turquoise	0.995194	0.985834
ENSMUSG00000031712	37.3087	4.59875	0.58692	7.83538	4.67418e-15	7.67014e-14	Il15	interleukin 15	64.4068	81.586	69.0325	3.9297	2.14042	2.75703	turquoise	0.995184	0.966326
ENSMUSG00000033256	2085.75	0.9479	0.0733833	12.9171	3.60449e-38	2.00368e-36	Shf	Src homology 2 domain containing F	2773.34	2774.94	2693.3	1513.92	1406.25	1352.78	turquoise	0.995165	0.958051
ENSMUSG00000022091	2778.83	0.532567	0.0617989	8.61774	6.82879e-18	1.35941e-16	Sorbs3	sorbin and SH3 domain containing 3	3345.31	3250.18	3263.07	2238.95	2229.24	2346.23	turquoise	0.995079	0.987287
ENSMUSG00000022479	6955.89	1.72725	0.0847999	20.3685	3.18056e-92	5.49416e-90	Vdr	vitamin D (1,25-dihydroxyvitamin D3) receptor	10871.3	10924.4	10258	2851.98	3445	3384.72	turquoise	0.995072	0.992704
ENSMUSG00000002778	4414.28	0.339595	0.0541609	6.2701	3.60808e-10	4.01689e-09	Kdelr1	KDEL (Lys-Asp-Glu-Leu) endoplasmic reticulum protein retention receptor 1	5038.15	4858.44	4897.18	3907.1	3914.82	3869.95	turquoise	0.99507	0.975234
ENSMUSG00000013033	2705.29	0.449498	0.0608671	7.38491	1.52557e-13	2.24435e-12	Adgrl1	adhesion G protein-coupled receptor L1	3188.62	3129.84	3051.85	2298.87	2248.51	2314.07	turquoise	0.995066	0.975516
ENSMUSG00000030849	321.544	1.82091	0.143233	12.7129	5.01259e-37	2.64892e-35	Fgfr2	fibroblast growth factor receptor 2	496.99	463	544.017	142.452	134.846	147.961	turquoise	0.995059	0.978447
ENSMUSG00000032418	3664.87	0.61096	0.0601198	10.1624	2.91887e-24	8.47951e-23	Me1	malic enzyme 1, NADP(+)-dependent, cytosolic	4443.11	4314.88	4531.41	2920.75	2812.51	2966.57	turquoise	0.995036	0.977227
ENSMUSG00000028039	106.356	1.98951	0.232445	8.55909	1.13761e-17	2.2072e-16	Efna3	ephrin A3	182.646	161.132	165.884	48.1388	41.7381	38.5984	turquoise	0.99501	0.96509
ENSMUSG00000054944	2.49979	4.78159	1.78655	2.67644	0.00744098	NA	5330416C01Rik	RIKEN cDNA 5330416C01 gene	5.76777	4.0793	5.15168	0	0	0	turquoise	0.995007	0.978869
ENSMUSG00000065954	4020.12	0.566358	0.0585959	9.66549	4.22576e-22	1.08968e-20	Tacc1	transforming, acidic coiled-coil containing protein 1	4785.33	4851.3	4761.18	3118.22	3283.4	3321.3	turquoise	0.995006	0.993546
ENSMUSG00000025423	3032.02	0.325035	0.057996	5.60444	2.08931e-08	1.90061e-07	Pias2	protein inhibitor of activated STAT 2	3367.42	3367.46	3381.56	2630.93	2716.19	2728.54	turquoise	0.994987	0.995002
ENSMUSG00000101581	52.4348	3.37904	0.389887	8.66672	4.44731e-18	8.93075e-17	C430002N11Rik	RIKEN cDNA C430002N11 gene	93.2456	85.6653	108.185	8.84183	8.56166	10.1091	turquoise	0.994982	0.979895
ENSMUSG00000012889	1526.69	0.632552	0.072568	8.71668	2.86468e-18	5.82545e-17	Podnl1	podocan-like 1	1887.98	1826.51	1854.6	1205.44	1150.47	1235.15	turquoise	0.994972	0.977811
ENSMUSG00000040740	42.7451	7.00806	1.06864	6.5579	5.45696e-11	6.52278e-10	Slc25a34	solute carrier family 25, member 34	88.4391	90.7644	75.2145	0.982425	1.07021	0	turquoise	0.994943	0.965266
ENSMUSG00000079037	4470.77	0.328193	0.0539372	6.08471	1.167e-09	1.23993e-08	Prnp	prion protein	5034.3	4872.72	5023.92	3946.4	3998.3	3948.99	turquoise	0.994943	0.981008
ENSMUSG00000026058	55.003	1.85923	0.310215	5.99334	2.05574e-09	2.13067e-08	Khdrbs2	KH domain containing, RNA binding, signal transduction associated 2	89.4004	85.6653	83.4572	21.6134	27.8254	22.0563	turquoise	0.994922	0.982836
ENSMUSG00000029771	255.359	1.2602	0.147266	8.55733	1.15515e-17	2.23853e-16	Irf5	interferon regulatory factor 5	371.06	358.978	350.314	146.381	164.812	140.609	turquoise	0.99491	0.977515
ENSMUSG00000050295	1318.92	1.20503	0.0863489	13.9553	2.92037e-44	1.93069e-42	Foxc1	forkhead box C1	1901.44	1857.1	1761.87	820.325	737.373	835.381	turquoise	0.994909	0.973239
ENSMUSG00000010751	557.591	0.765618	0.10196	7.50902	5.95705e-14	9.0198e-13	Tnfrsf22	tumor necrosis factor receptor superfamily, member 22	697.9	726.115	682.082	408.689	429.153	401.608	turquoise	0.994867	0.974691
ENSMUSG00000027894	2094.35	1.27146	0.0817482	15.5533	1.51046e-54	1.27714e-52	Slc6a17	solute carrier family 6 (neurotransmitter transporter), member 17	2913.69	2906.5	3064.22	1136.67	1329.2	1215.85	turquoise	0.994838	0.988168
ENSMUSG00000050069	78.7948	2.99716	0.307928	9.73332	2.17372e-22	5.75302e-21	Grem2	gremlin 2, DAN family BMP antagonist	146.117	142.775	130.853	17.6837	22.4744	12.8661	turquoise	0.994836	0.971366
ENSMUSG00000003032	772.44	1.28605	0.100104	12.8471	8.92647e-38	4.89432e-36	Klf4	Kruppel-like factor 4 (gut)	1054.54	1160.56	1072.58	462.722	417.381	466.857	turquoise	0.994813	0.970409
ENSMUSG00000000753	19650.3	0.674278	0.0541865	12.4437	1.51415e-35	7.43878e-34	Serpinf1	serine (or cysteine) peptidase inhibitor, clade F, member 1	24529.4	23844.5	24106.8	15738.5	15133.8	14548.9	turquoise	0.994787	0.959115
ENSMUSG00000047894	39.157	2.06816	0.372055	5.55876	2.717e-08	2.4453e-07	Ang2	angiogenin, ribonuclease A family, member 2	58.639	66.2886	64.9111	15.7188	12.8425	16.5422	turquoise	0.994773	0.972421
ENSMUSG00000055116	660.825	0.773432	0.0960551	8.05197	8.1475e-16	1.40893e-14	Arntl	aryl hydrocarbon receptor nuclear translocator-like	800.759	839.316	861.36	474.511	501.927	487.076	turquoise	0.994751	0.982047
ENSMUSG00000001120	610.699	0.79073	0.0991212	7.9774	1.49447e-15	2.52989e-14	Pcbp3	poly(rC) binding protein 3	747.888	773.027	801.601	443.074	434.504	464.1	turquoise	0.99475	0.980429
ENSMUSG00000025192	641.207	0.468913	0.0937795	5.00016	5.72818e-07	4.42207e-06	Entpd7	ectonucleoside triphosphate diphosphohydrolase 7	754.617	742.432	736.69	549.176	521.191	543.135	turquoise	0.994742	0.967608
ENSMUSG00000032058	2714.23	0.542052	0.062436	8.68172	3.89814e-18	7.84757e-17	Ppp2r1b	protein phosphatase 2, regulatory subunit A, beta	3275.13	3247.12	3132.22	2150.53	2232.45	2247.9	turquoise	0.994731	0.98901
ENSMUSG00000049092	210.99	2.12591	0.177809	11.9562	6.0279e-33	2.6531e-31	Gpr137c	G protein-coupled receptor 137C	370.099	315.126	345.162	77.6116	70.6337	87.306	turquoise	0.994719	0.981326
ENSMUSG00000020572	2785.01	1.1338	0.074255	15.269	1.23026e-52	9.88209e-51	Nampt	nicotinamide phosphoribosyltransferase	3742.32	3640.77	4095.58	1781.14	1758.35	1691.9	turquoise	0.994704	0.971104
ENSMUSG00000019846	35.0417	2.84354	0.435759	6.52549	6.77818e-11	8.03627e-10	Lama4	laminin, alpha 4	62.4842	61.1895	60.7898	5.89455	10.7021	9.19011	turquoise	0.994696	0.993125
ENSMUSG00000040563	957.476	0.619774	0.0830647	7.46134	8.56462e-14	1.28349e-12	Plppr2	phospholipid phosphatase related 2	1170.86	1128.95	1180.76	768.256	727.741	768.293	turquoise	0.99466	0.972815
ENSMUSG00000022351	5660.37	0.541495	0.0558369	9.6978	3.08076e-22	8.06493e-21	Sqle	squalene epoxidase	6830	6664.55	6637.42	4667.5	4450.99	4711.77	turquoise	0.994654	0.973754
ENSMUSG00000024423	2528.96	0.436716	0.0618389	7.06215	1.63943e-12	2.23009e-11	Impact	impact, RWD domain protein	2861.78	2898.34	2966.34	2100.43	2185.36	2161.51	turquoise	0.994627	0.988148
ENSMUSG00000078612	308.25	1.082	0.133884	8.08162	6.391e-16	1.11237e-14	Fyb2	FYN binding protein 2	433.544	410.989	411.104	203.362	207.62	182.883	turquoise	0.994615	0.967396
ENSMUSG00000017561	1348.97	0.631767	0.0752367	8.39706	4.57809e-17	8.54204e-16	Crlf3	cytokine receptor-like factor 3	1595.75	1675.57	1648.54	1080.67	1019.91	1073.4	turquoise	0.994591	0.967561
ENSMUSG00000041911	363.086	1.36459	0.129406	10.5451	5.35273e-26	1.69275e-24	Dlx1	distal-less homeobox 1	544.093	542.547	482.197	206.309	207.62	195.749	turquoise	0.994519	0.971093
ENSMUSG00000116324	87.5412	4.28862	0.369186	11.6164	3.40042e-31	1.39002e-29	NA	NA	145.156	166.231	188.551	7.8594	6.42125	11.0281	turquoise	0.994501	0.978101
ENSMUSG00000006345	6.66201	2.52148	0.922772	2.7325	0.00628554	0.0220667	Ggt1	gamma-glutamyltransferase 1	12.4968	10.1982	11.3337	1.96485	2.14042	1.83802	turquoise	0.994487	0.977484
ENSMUSG00000027276	926.249	1.97644	0.118516	16.6766	1.93946e-62	2.01361e-60	Jag1	jagged 1	1553.45	1435.91	1443.5	361.532	327.484	435.611	turquoise	0.994475	0.983579
ENSMUSG00000023918	79.7671	4.47534	0.407144	10.992	4.17406e-28	1.46731e-26	Adgrf4	adhesion G protein-coupled receptor F4	151.885	155.013	151.459	2.94728	5.35104	11.9471	turquoise	0.994448	0.992956
ENSMUSG00000022376	76.2401	1.52146	0.25706	5.91872	3.2446e-09	3.27827e-08	Adcy8	adenylate cyclase 8	105.742	120.339	113.337	40.2794	36.3871	41.3555	turquoise	0.994438	0.971632
ENSMUSG00000062515	53.9716	4.19552	0.452573	9.27037	1.85498e-20	4.37596e-19	Fabp4	fatty acid binding protein 4, adipocyte	113.433	104.022	89.6392	7.8594	4.28083	4.59505	turquoise	0.994405	0.964553
ENSMUSG00000043635	88.1233	2.50696	0.271636	9.22912	2.72861e-20	6.36213e-19	Adamts3	a disintegrin-like and metallopeptidase (reprolysin type) with thrombospondin type 1 motif, 3	162.459	146.855	140.126	21.6134	31.036	26.6513	turquoise	0.994403	0.98781
ENSMUSG00000054364	5961.14	0.839988	0.0628019	13.3752	8.44255e-41	5.04199e-39	Rhob	ras homolog family member B	7868.2	7376.39	7703.82	4393.41	4062.51	4362.54	turquoise	0.994357	0.971179
ENSMUSG00000039960	4047.71	1.40882	0.081804	17.2218	1.82104e-66	2.08965e-64	Rhou	ras homolog family member U	6062.89	5680.42	5899.7	2038.53	2169.31	2435.38	turquoise	0.994343	0.993167
ENSMUSG00000091243	2971.5	0.609771	0.0630817	9.66637	4.18958e-22	1.08383e-20	Vgll3	vestigial like family member 3	3614.47	3540.83	3615.45	2248.77	2402.62	2406.89	turquoise	0.99431	0.995309
ENSMUSG00000024737	89.402	1.09011	0.230317	4.73307	2.21148e-06	1.5755e-05	Slc15a3	solute carrier family 15, member 3	122.084	116.26	126.731	59.9279	53.5104	57.8977	turquoise	0.994303	0.96882
ENSMUSG00000001288	5980.71	0.724979	0.0600835	12.0662	1.59334e-33	7.25129e-32	Rarg	retinoic acid receptor, gamma	7690.36	7307.04	7359.69	4314.81	4632.93	4579.43	turquoise	0.994295	0.991997
ENSMUSG00000027335	59.031	2.10525	0.309223	6.80819	9.88355e-12	1.26618e-10	Adra1d	adrenergic receptor, alpha 1d	99.9747	89.7446	97.8819	23.5782	18.1935	24.8133	turquoise	0.994262	0.974588
ENSMUSG00000021846	1010.05	0.94786	0.0882807	10.7369	6.83088e-27	2.23045e-25	Peli2	pellino 2	1356.39	1310.47	1325.01	653.313	675.301	739.804	turquoise	0.994256	0.992475
ENSMUSG00000001349	2043.24	1.5654	0.0922486	16.9693	1.38548e-64	1.5039e-62	Cnn1	calponin 1	3233.8	2968.71	2961.18	1145.51	950.344	999.884	turquoise	0.994232	0.961033
ENSMUSG00000031737	555.202	1.09449	0.10849	10.0884	6.2162e-24	1.77693e-22	Irx5	Iroquois homeobox 5	786.339	753.65	728.447	379.216	349.958	333.601	turquoise	0.994196	0.95962
ENSMUSG00000021759	1388.47	0.829032	0.078515	10.5589	4.62068e-26	1.46702e-24	Plpp1	phospholipid phosphatase 1	1848.57	1750.02	1731.99	1042.35	958.906	998.965	turquoise	0.994195	0.965341
ENSMUSG00000024424	548.245	0.35976	0.0988292	3.64022	0.000272409	0.00134698	Ttc39c	tetratricopeptide repeat domain 39C	624.842	623.113	600.686	478.441	482.664	479.724	turquoise	0.994194	0.976725
ENSMUSG00000015134	163.503	1.17339	0.177079	6.62635	3.44084e-11	4.1972e-10	Aldh1a3	aldehyde dehydrogenase family 1, subfamily A3	226.866	233.54	219.461	93.3304	98.4591	109.362	turquoise	0.99418	0.989952
ENSMUSG00000031565	7084.1	0.762905	0.0605058	12.6088	1.88869e-36	9.72496e-35	Fgfr1	fibroblast growth factor receptor 1	9266.88	8748.05	8729	5038.86	5312.51	5409.3	turquoise	0.99411	0.991606
ENSMUSG00000021250	99.9149	1.44803	0.225932	6.40913	1.4635e-10	1.69267e-09	Fos	FBJ osteosarcoma oncogene	154.769	146.855	137.035	49.1213	55.6508	56.0597	turquoise	0.994029	0.987954
ENSMUSG00000001656	1742.79	0.780753	0.0736451	10.6016	2.93045e-26	9.37803e-25	Hoxc11	homeobox C11	2288.84	2216.08	2103.94	1308.59	1294.95	1244.34	turquoise	0.994025	0.967165
ENSMUSG00000027848	3811.12	1.20735	0.0774368	15.5915	8.31754e-55	7.14553e-53	Olfml3	olfactomedin-like 3	5399.59	5145.01	5413.38	2184.91	2205.7	2518.09	turquoise	0.993937	0.990063
ENSMUSG00000034152	1796.46	0.257501	0.0654702	3.9331	8.38575e-05	0.000456823	Exoc3	exocyst complex component 3	1944.7	1987.64	1937.03	1636.72	1620.29	1652.38	turquoise	0.993925	0.97471
ENSMUSG00000026430	727.963	1.31329	0.103709	12.6632	9.45388e-37	4.94712e-35	Rassf5	Ras association (RalGDS/AF-6) domain family member 5	1117.02	987.19	1009.73	396.9	438.785	418.15	turquoise	0.993905	0.984953
ENSMUSG00000107019	222.468	1.0817	0.154274	7.01155	2.35692e-12	3.16852e-11	NA	NA	298.963	303.908	303.949	132.627	139.127	156.232	turquoise	0.993889	0.992332
ENSMUSG00000022371	187.006	4.1699	0.262653	15.8761	9.27859e-57	8.37419e-55	Col14a1	collagen, type XIV, alpha 1	359.524	299.828	403.891	16.7012	18.1935	23.8943	turquoise	0.993837	0.98267
ENSMUSG00000027495	576.884	1.13823	0.108436	10.4968	8.93389e-26	2.79228e-24	Fam210b	family with sequence similarity 210, member B	814.217	809.741	755.236	366.445	382.064	333.601	turquoise	0.993827	0.967485
ENSMUSG00000020607	326.607	2.12245	0.157994	13.4337	3.83689e-41	2.32603e-39	Lratd1	LRAT domain containing 1	566.203	496.655	531.653	118.873	103.81	142.447	turquoise	0.993809	0.981992
ENSMUSG00000011658	212.978	0.32193	0.147825	2.17777	0.0294232	0.0810361	Fuz	fuzzy planar cell polarity protein	237.44	234.56	238.007	186.661	187.286	193.911	turquoise	0.993746	0.990332
ENSMUSG00000003541	1504.81	1.23888	0.0885085	13.9973	1.61975e-44	1.07526e-42	Ier3	immediate early response 3	2160.99	2165.09	2015.34	975.548	876.5	835.381	turquoise	0.993711	0.956019
ENSMUSG00000031523	1419.17	0.928798	0.0814423	11.4044	3.97675e-30	1.52838e-28	Dlc1	deleted in liver cancer 1	1899.52	1859.14	1823.69	905.796	1011.35	1015.51	turquoise	0.99369	0.994886
ENSMUSG00000039497	2369.37	0.47612	0.0638521	7.45661	8.87793e-14	1.32674e-12	Dse	dermatan sulfate epimerase	2786.79	2748.43	2734.51	1926.54	2050.52	1969.44	turquoise	0.993688	0.98779
ENSMUSG00000097084	546.841	1.16268	0.110808	10.4928	9.32452e-26	2.90871e-24	Foxl1	forkhead box L1	766.152	787.304	714.022	354.655	344.607	314.302	turquoise	0.993677	0.961214
ENSMUSG00000031442	843.893	1.09652	0.0964709	11.3663	6.15218e-30	2.33101e-28	Mcf2l	mcf.2 transforming sequence-like	1134.33	1194.21	1121	496.125	573.631	544.054	turquoise	0.993656	0.988576
ENSMUSG00000025880	1613.51	1.86271	0.109537	17.0053	7.4996e-65	8.25213e-63	Smad7	SMAD family member 7	2642.6	2505.71	2443.96	789.87	705.267	593.681	turquoise	0.993646	0.956648
ENSMUSG00000055912	555.145	1.23686	0.112829	10.9622	5.80506e-28	2.00988e-26	Tmem150a	transmembrane protein 150A	778.649	756.71	803.662	363.497	303.939	324.411	turquoise	0.993623	0.958854
ENSMUSG00000026811	1840.15	0.857962	0.0751539	11.4161	3.47613e-30	1.34564e-28	St6galnac6	ST6 (alpha-N-acetyl-neuraminyl-2,3-beta-galactosyl-1,3)-N-acetylgalactosaminide alpha-2,6-sialyltransferase 6	2489.75	2332.34	2293.53	1348.87	1252.14	1324.29	turquoise	0.993585	0.969017
ENSMUSG00000035969	1829.76	1.16911	0.0845141	13.8332	1.60598e-43	1.02381e-41	Rusc2	RUN and SH3 domain containing 2	2593.57	2564.86	2441.89	1066.91	1079.84	1231.47	turquoise	0.993547	0.988659
ENSMUSG00000039062	3894.41	1.54575	0.0898839	17.1972	2.78543e-66	3.15126e-64	Anpep	alanyl (membrane) aminopeptidase	5929.27	5663.09	5813.15	1746.75	2026.97	2187.25	turquoise	0.993479	0.996375
ENSMUSG00000021411	1222.88	1.66784	0.108108	15.4276	1.06849e-53	8.89395e-52	Pxdc1	PX domain containing 1	1899.52	1804.07	1877.27	677.873	543.666	534.864	turquoise	0.993434	0.954312
ENSMUSG00000022299	2476.29	1.24425	0.0823463	15.11	1.39202e-51	1.08033e-49	Slc25a32	solute carrier family 25, member 32	3454.89	3285.87	3707.15	1370.48	1490.8	1548.53	turquoise	0.99334	0.990375
ENSMUSG00000026930	1289.18	0.427763	0.0740127	5.77959	7.48819e-09	7.26436e-08	Gpsm1	G-protein signalling modulator 1 (AGS3-like, C. elegans)	1504.43	1500.16	1432.17	1094.42	1093.75	1110.16	turquoise	0.993337	0.977528
ENSMUSG00000020821	7908.53	0.31531	0.0504299	6.25245	4.04062e-10	4.47056e-09	Kif1c	kinesin family member 1C	8941.01	8706.24	8659.97	6966.38	7155.41	7022.16	turquoise	0.993313	0.983691
ENSMUSG00000037010	110.887	2.15291	0.23943	8.99182	2.43162e-19	5.35124e-18	Apln	apelin	178.801	183.568	180.309	36.3497	51.37	34.9224	turquoise	0.993303	0.978693
ENSMUSG00000020682	635.002	1.81831	0.126526	14.3711	7.86296e-47	5.39823e-45	Mmp28	matrix metallopeptidase 28 (epilysin)	1011.28	1019.82	936.575	237.747	317.852	286.731	turquoise	0.993301	0.990251
ENSMUSG00000019843	2969	0.596232	0.0637514	9.35245	8.56393e-21	2.06266e-19	Fyn	Fyn proto-oncogene	3611.59	3618.34	3492.84	2392.21	2264.56	2434.46	turquoise	0.993286	0.972292
ENSMUSG00000034612	2874.66	1.41365	0.0884542	15.9818	1.71261e-57	1.57218e-55	Chst11	carbohydrate sulfotransferase 11	4147.99	4184.34	4207.89	1378.34	1689.86	1639.52	turquoise	0.993282	0.99495
ENSMUSG00000026249	835.131	1.02323	0.0949931	10.7716	4.68869e-27	1.54036e-25	Serpine2	serine (or cysteine) peptidase inhibitor, clade E, member 2	1137.21	1055.52	1166.34	555.07	522.261	574.382	turquoise	0.993277	0.977372
ENSMUSG00000003865	1841.81	0.409051	0.0668831	6.11591	9.6008e-10	1.03099e-08	Gys1	glycogen synthase 1, muscle	2136.96	2121.23	2045.22	1554.2	1591.4	1601.84	turquoise	0.993254	0.985914
ENSMUSG00000003528	2156.95	0.624348	0.0683687	9.13207	6.72026e-20	1.53572e-18	Slc25a1	solute carrier family 25 (mitochondrial carrier, citrate transporter), member 1	2676.25	2615.85	2558.32	1697.63	1631	1762.66	turquoise	0.99323	0.978414
ENSMUSG00000040631	505.131	1.32624	0.119318	11.1152	1.05872e-28	3.81354e-27	Dok4	docking protein 4	746.926	729.174	690.325	319.288	280.394	264.675	turquoise	0.993218	0.955014
ENSMUSG00000030759	4066.43	0.481098	0.0583321	8.24757	1.61651e-16	2.91134e-15	Far1	fatty acyl CoA reductase 1	4634.4	4740.14	4839.49	3389.37	3486.74	3308.44	turquoise	0.993183	0.970606
ENSMUSG00000058258	428.17	0.810513	0.114489	7.07938	1.44802e-12	1.98146e-11	Idi1	isopentenyl-diphosphate delta isomerase	524.867	570.082	540.926	306.517	324.273	302.355	turquoise	0.993152	0.972915
ENSMUSG00000037242	17347.7	0.609167	0.0549807	11.0797	1.57485e-28	5.63474e-27	Clic4	chloride intracellular channel 4 (mitochondrial)	21040.8	21016.5	20812.8	13064.3	14050.8	14101.3	turquoise	0.993137	0.995985
ENSMUSG00000079018	1003.66	0.980988	0.09005	10.8938	1.23368e-27	4.20788e-26	Ly6c1	lymphocyte antigen 6 complex, locus C1	1370.81	1260.5	1366.22	652.33	657.108	714.99	turquoise	0.993124	0.987391
ENSMUSG00000033161	12554.7	0.539816	0.0539299	10.0096	1.38314e-23	3.85766e-22	Atp1a1	ATPase, Na+/K+ transporting, alpha 1 polypeptide	15088.5	14609	14930.6	10363.6	10505.2	9831.58	turquoise	0.993055	0.964951
ENSMUSG00000045092	1066.09	1.17767	0.095086	12.3853	3.13938e-35	1.52369e-33	S1pr1	sphingosine-1-phosphate receptor 1	1513.08	1446.11	1476.47	586.508	679.582	694.772	turquoise	0.993035	0.996543
ENSMUSG00000027624	7315.57	1.00433	0.0696052	14.429	3.40186e-47	2.36584e-45	Epb41l1	erythrocyte membrane protein band 4.1 like 1	9824.44	9986.12	9480.12	4508.35	5158.4	4936.01	turquoise	0.993016	0.991245
ENSMUSG00000024533	3002.6	0.837892	0.0701877	11.9379	7.51201e-33	3.28829e-31	Spire1	spire type actin nucleation factor 1	3785.58	3926.32	3840.06	2013.97	2262.42	2187.25	turquoise	0.99301	0.991694
ENSMUSG00000038203	198.329	0.950082	0.159401	5.96033	2.51724e-09	2.57577e-08	Hoxa13	homeobox A13	263.395	273.313	247.28	140.487	135.916	129.581	turquoise	0.993009	0.961425
ENSMUSG00000028108	14689.9	0.880166	0.063719	13.8132	2.12067e-43	1.34128e-41	Ecm1	extracellular matrix protein 1	19808.4	19008.5	18292.6	10783.1	10453.8	9792.98	turquoise	0.992973	0.959296
ENSMUSG00000037217	1458.02	1.72023	0.106671	16.1265	1.66098e-58	1.56963e-56	Syn1	synapsin I	2360.94	2098.8	2251.28	584.543	725.601	726.937	turquoise	0.99291	0.994501
ENSMUSG00000037747	85.2404	3.16184	0.310135	10.195	2.08643e-24	6.11651e-23	Phyhipl	phytanoyl-CoA hydroxylase interacting protein-like	161.498	135.637	162.793	22.5958	16.0531	12.8661	turquoise	0.992855	0.960268
ENSMUSG00000023904	2023.6	0.65482	0.0704415	9.29593	1.45923e-20	3.47296e-19	Hcfc1r1	host cell factor C1 regulator 1 (XPO1-dependent)	2490.72	2471.03	2463.53	1483.46	1611.73	1621.13	turquoise	0.99282	0.996582
ENSMUSG00000032531	5480.08	0.629556	0.060138	10.4685	1.20506e-25	3.74455e-24	Amotl2	angiomotin-like 2	6852.11	6695.15	6424.14	4153.69	4332.2	4423.2	turquoise	0.992764	0.989714
ENSMUSG00000001435	5374.23	1.31122	0.0808171	16.2245	3.38218e-59	3.27317e-57	Col18a1	collagen, type XVIII, alpha 1	8240.22	7504.89	7238.11	2849.03	3182.8	3230.32	turquoise	0.99275	0.990615
ENSMUSG00000000440	307.219	1.45536	0.145252	10.0196	1.25052e-23	3.51832e-22	Pparg	peroxisome proliferator activated receptor gamma	450.847	432.406	466.742	166.03	183.006	144.285	turquoise	0.992746	0.96862
ENSMUSG00000020689	2981.23	1.24019	0.0834575	14.8602	5.97649e-50	4.52888e-48	Itgb3	integrin beta 3	4331.6	4069.1	4166.68	1592.51	1840.76	1886.73	turquoise	0.992739	0.996361
ENSMUSG00000028525	1614.64	0.766076	0.076527	10.0105	1.37015e-23	3.82808e-22	Pde4b	phosphodiesterase 4B, cAMP specific	2076.4	2029.45	1993.7	1142.56	1270.34	1175.41	turquoise	0.992714	0.98564
ENSMUSG00000052512	1834.45	2.02759	0.120491	16.8277	1.52986e-63	1.63848e-61	Nav2	neuron navigator 2	2988.67	2925.88	2924.09	577.666	797.305	793.106	turquoise	0.992677	0.996427
ENSMUSG00000032064	601.477	1.29978	0.113442	11.4577	2.15051e-30	8.44692e-29	Dixdc1	DIX domain containing 1	851.707	893.366	821.177	309.464	369.222	363.928	turquoise	0.992665	0.991314
ENSMUSG00000024425	8336.55	0.581369	0.0568901	10.2192	1.62748e-24	4.78855e-23	Ndfip1	Nedd4 family interacting protein 1	9928.26	9872.92	10181.8	6888.77	6382.72	6764.84	turquoise	0.992656	0.963141
ENSMUSG00000064181	1142.7	0.437613	0.07721	5.66782	1.44624e-08	1.34845e-07	Rab3ip	RAB3A interacting protein	1351.58	1309.45	1282.77	989.302	966.398	956.69	turquoise	0.992644	0.962823
ENSMUSG00000024317	735.776	0.246276	0.0877858	2.80542	0.00502509	0.0181615	Rnf138	ring finger protein 138	809.41	783.225	802.631	671.979	671.02	676.392	turquoise	0.992642	0.979978
ENSMUSG00000022136	4167.46	0.370948	0.0563156	6.58695	4.48946e-11	5.42279e-10	Dnajc3	DnaJ heat shock protein family (Hsp40) member C3	4669.97	4722.81	4707.6	3720.44	3655.83	3528.08	turquoise	0.992618	0.952869
ENSMUSG00000020593	828.706	1.32163	0.106089	12.4578	1.26897e-35	6.29199e-34	Lpin1	lipin 1	1201.62	1211.55	1138.52	420.478	482.664	517.403	turquoise	0.992608	0.994307
ENSMUSG00000039633	407.735	0.873364	0.118827	7.34988	1.98387e-13	2.89736e-12	Lonrf1	LON peptidase N-terminal domain and ring finger 1	524.867	535.408	522.38	265.255	294.307	304.193	turquoise	0.992564	0.995604
ENSMUSG00000026435	72.0085	3.1555	0.332868	9.47974	2.54913e-21	6.32948e-20	Slc45a3	solute carrier family 45, member 3	144.194	117.28	126.731	17.6837	16.0531	10.1091	turquoise	0.992564	0.963075
ENSMUSG00000026315	661.551	1.14363	0.107104	10.6778	1.29326e-26	4.19723e-25	Serpinb8	serine (or cysteine) peptidase inhibitor, clade B, member 8	885.353	908.664	937.605	424.408	441.996	371.28	turquoise	0.992489	0.962567
ENSMUSG00000020521	1504.42	0.390207	0.0706118	5.52608	3.27461e-08	2.91611e-07	Rnft1	ring finger protein, transmembrane 1	1690.92	1671.49	1757.75	1315.47	1289.6	1301.32	turquoise	0.992471	0.968888
ENSMUSG00000042097	634.749	1.11299	0.107001	10.4017	2.43543e-25	7.45243e-24	Zfp239	zinc finger protein 239	842.095	905.604	856.209	369.392	434.504	400.689	turquoise	0.992457	0.986247
ENSMUSG00000028277	4132.36	0.50008	0.0591465	8.45494	2.79239e-17	5.29631e-16	Ube2j1	ubiquitin-conjugating enzyme E2J 1	4845.89	4987.96	4690.09	3483.68	3438.58	3347.96	turquoise	0.99241	0.960241
ENSMUSG00000026389	2300.01	0.609494	0.0676291	9.0123	2.01775e-19	4.47105e-18	Steap3	STEAP family member 3	2877.16	2811.66	2646.93	1827.31	1831.13	1805.86	turquoise	0.992402	0.971328
ENSMUSG00000012609	3652.6	0.987604	0.0745046	13.2556	4.18687e-40	2.41083e-38	Ttll5	tubulin tyrosine ligase-like family, member 5	4935.29	4809.49	4824.03	2245.82	2494.65	2606.31	turquoise	0.992395	0.99709
ENSMUSG00000052712	1943.24	0.209973	0.063882	3.28688	0.00101303	0.00437719	BC004004	cDNA sequence BC004004	2098.51	2082.48	2072	1773.28	1823.63	1809.53	turquoise	0.992389	0.993003
ENSMUSG00000039476	4075.75	1.55085	0.0887995	17.4647	2.66316e-68	3.19281e-66	Prrx2	paired related homeobox 2	6606.98	6221.95	5403.08	2142.67	1992.73	2087.07	turquoise	0.992385	0.969178
ENSMUSG00000027775	3420.74	0.278894	0.0567675	4.91292	8.97313e-07	6.74559e-06	Mfsd1	major facilitator superfamily domain containing 1	3763.47	3685.65	3801.94	3138.85	3071.5	3063.06	turquoise	0.992379	0.96067
ENSMUSG00000025268	3838.79	0.753404	0.066889	11.2635	1.98712e-29	7.37254e-28	Maged2	MAGE family member D2	4822.82	4796.23	4839.49	2827.42	2707.63	3039.17	turquoise	0.992356	0.981902
ENSMUSG00000045005	425.439	1.37447	0.127778	10.7567	5.51194e-27	1.80345e-25	Fzd5	frizzled class receptor 5	629.648	570.082	642.929	223.011	226.884	260.08	turquoise	0.992294	0.987675
ENSMUSG00000054293	593.065	1.50583	0.118344	12.7242	4.33757e-37	2.29977e-35	P2ry10b	purinergic receptor P2Y, G-protein coupled 10B	801.72	930.08	899.483	286.868	336.045	304.193	turquoise	0.992249	0.979289
ENSMUSG00000054252	143.094	1.80373	0.204412	8.82398	1.10463e-18	2.3167e-17	Fgfr3	fibroblast growth factor receptor 3	238.401	204.985	223.583	65.8225	70.6337	55.1406	turquoise	0.99223	0.968788
ENSMUSG00000009633	938.533	1.39108	0.104567	13.3032	2.21745e-40	1.2954e-38	G0s2	G0/G1 switch gene 2	1316.01	1452.23	1309.56	556.053	463.4	533.945	turquoise	0.992229	0.961637
ENSMUSG00000061411	91.8928	1.66228	0.241865	6.87276	6.29722e-12	8.16504e-11	Nol4l	nucleolar protein 4-like	143.233	147.875	127.762	39.297	48.1593	45.0315	turquoise	0.992222	0.984421
ENSMUSG00000040857	2814.84	1.24062	0.0848428	14.6225	2.01814e-48	1.44738e-46	Erf	Ets2 repressor factor	3919.2	4167	3779.27	1718.26	1786.18	1519.12	turquoise	0.992192	0.961918
ENSMUSG00000026888	163.342	3.92944	0.283743	13.8486	1.2976e-43	8.33837e-42	Grb14	growth factor receptor bound protein 14	314.343	273.313	331.768	9.82425	27.8254	22.9753	turquoise	0.992171	0.992819
ENSMUSG00000026797	3241.29	0.671129	0.0660118	10.1668	2.7889e-24	8.11661e-23	Stxbp1	syntaxin binding protein 1	4071.08	4004.85	3869.94	2382.38	2514.99	2604.48	turquoise	0.992162	0.993378
ENSMUSG00000032186	70.5089	1.53248	0.269549	5.68535	1.30542e-08	1.22498e-07	Tmod2	tropomodulin 2	98.0521	108.101	108.185	31.4376	39.5977	37.6794	turquoise	0.992135	0.988742
ENSMUSG00000042417	29.8669	0.216091	0.376418	0.574073	0.565918	0.737777	Ccno	cyclin O	31.7227	32.6344	31.9404	27.5079	27.8254	27.5703	turquoise	0.992061	0.973635
ENSMUSG00000020178	110.554	2.12502	0.242871	8.74959	2.14122e-18	4.39318e-17	Adora2a	adenosine A2a receptor	182.646	174.39	182.369	51.0861	40.6679	32.1654	turquoise	0.992004	0.951006
ENSMUSG00000031375	72027.7	0.651774	0.056397	11.5569	6.81279e-31	2.75686e-29	Bgn	biglycan	88920.8	87111.4	88047.3	52915.4	57913.2	57258	turquoise	0.991929	0.996264
ENSMUSG00000081058	38.4134	1.13356	0.346078	3.27546	0.0010549	0.00453977	H3c15	H3 clustered histone 15	55.7551	53.0309	49.4561	23.5782	25.685	22.9753	turquoise	0.991925	0.974705
ENSMUSG00000039568	1065.89	0.477275	0.0797494	5.98468	2.16812e-09	2.23993e-08	Ubald1	UBA-like domain containing 1	1282.37	1221.75	1217.86	901.866	869.009	902.469	turquoise	0.991915	0.971025
ENSMUSG00000036206	2438.52	0.623829	0.067756	9.207	3.35376e-20	7.78586e-19	Sh3bp4	SH3-domain binding protein 4	3051.15	2994.2	2827.24	1863.66	1952.06	1942.79	turquoise	0.991912	0.984725
ENSMUSG00000026727	4307.64	0.529533	0.0600134	8.82358	1.10855e-18	2.32188e-17	Rsu1	Ras suppressor protein 1	4937.21	5237.82	5093.98	3430.63	3518.84	3627.34	turquoise	0.991908	0.985486
ENSMUSG00000015143	25425.3	0.508428	0.0527395	9.64037	5.39952e-22	1.38789e-20	Actn1	actinin, alpha 1	30952.7	29567.8	29057.5	20488.5	21344.2	21140.9	turquoise	0.991885	0.986524
ENSMUSG00000033105	1722.59	0.767139	0.0765952	10.0155	1.30298e-23	3.64675e-22	Lss	lanosterol synthase	2211.94	2098.8	2199.77	1201.51	1286.39	1337.16	turquoise	0.991873	0.995503
ENSMUSG00000018909	982.387	1.0699	0.0959137	11.1548	6.78527e-29	2.46619e-27	Arrb1	arrestin, beta 1	1348.7	1340.05	1303.37	569.807	675.301	657.093	turquoise	0.991849	0.994959
ENSMUSG00000041000	267.048	1.38554	0.14948	9.26904	1.87832e-20	4.4242e-19	Trim62	tripartite motif-containing 62	402.783	348.78	406.982	149.329	151.97	142.447	turquoise	0.991792	0.973425
ENSMUSG00000020044	5905.19	1.56179	0.0934675	16.7094	1.11916e-62	1.18285e-60	Timp3	tissue inhibitor of metalloproteinase 3	9198.63	8799.05	8467.3	2617.18	3333.7	3015.27	turquoise	0.991782	0.991551
ENSMUSG00000020451	1835.92	0.405622	0.0676111	5.99935	1.98113e-09	2.05866e-08	Limk2	LIM motif-containing protein kinase 2	2067.75	2106.96	2102.91	1541.43	1562.5	1634	turquoise	0.991781	0.990756
ENSMUSG00000024754	5720.18	1.68156	0.0989867	16.9877	1.0124e-64	1.10641e-62	Cemip2	cell migration inducing hyaluronidase 2	8828.53	8638.93	8697.06	2293.96	2876.72	2985.87	turquoise	0.991706	0.997564
ENSMUSG00000029705	8653.23	1.10713	0.0756308	14.6386	1.5925e-48	1.15241e-46	Cux1	cut-like homeobox 1	12037.3	11590.3	11831.3	4957.32	5658.19	5844.91	turquoise	0.991691	0.997646
ENSMUSG00000053647	1313.2	0.851655	0.0835494	10.1934	2.12129e-24	6.20739e-23	Gper1	G protein-coupled estrogen receptor 1	1755.32	1693.93	1619.69	979.478	950.344	880.412	turquoise	0.991642	0.957076
ENSMUSG00000028036	169.689	2.15877	0.21028	10.2662	1.00096e-24	2.98337e-23	Ptgfr	prostaglandin F receptor	274.93	289.63	267.887	52.0685	54.5806	79.0349	turquoise	0.991542	0.989009
ENSMUSG00000024270	3908.04	0.527335	0.0611876	8.61832	6.79433e-18	1.35423e-16	Slc39a6	solute carrier family 39 (metal ion transporter), member 6	4654.59	4544.34	4643.72	3331.4	3200.99	3073.17	turquoise	0.991503	0.951155
ENSMUSG00000010797	56.2164	5.80211	0.653337	8.88072	6.6428e-19	1.4191e-17	Wnt2	wingless-type MMTV integration site family, member 2	105.742	115.24	110.246	3.9297	2.14042	0	turquoise	0.991472	0.951071
ENSMUSG00000022754	79.077	0.92526	0.242488	3.81569	0.000135801	0.000711097	Tmem45a	transmembrane protein 45a	103.82	107.082	99.9425	58.9455	51.37	53.3026	turquoise	0.991462	0.952275
ENSMUSG00000053110	5017.16	0.263521	0.0531514	4.95793	7.1247e-07	5.43487e-06	Yap1	yes-associated protein 1	5533.21	5434.64	5453.57	4535.86	4655.4	4490.29	turquoise	0.991454	0.974706
ENSMUSG00000058056	34139.6	1.68566	0.0940935	17.9147	9.04753e-72	1.14448e-69	Palld	palladin, cytoskeletal associated protein	52962.6	49750.1	53549.6	13940.6	16677	17957.5	turquoise	0.991416	0.997421
ENSMUSG00000052632	717.401	1.28695	0.11114	11.5795	5.23239e-31	2.12268e-29	Asap2	ArfGAP with SH3 domain, ankyrin repeat and PH domain 2	998.786	989.23	1065.37	367.427	432.364	451.234	turquoise	0.99139	0.995451
ENSMUSG00000027200	778.539	1.74107	0.126957	13.7139	8.38317e-43	5.26077e-41	Sema6d	sema domain, transmembrane domain (TM), and cytoplasmic domain, (semaphorin) 6D	1176.63	1165.66	1252.89	294.728	404.539	376.794	turquoise	0.991372	0.994279
ENSMUSG00000014077	3484.2	0.361567	0.0583214	6.19956	5.66195e-10	6.20882e-09	Chp1	calcineurin-like EF hand protein 1	3977.84	3903.89	3873.03	2984.61	3136.78	3029.06	turquoise	0.991368	0.985762
ENSMUSG00000030103	1967.67	0.149361	0.063267	2.36081	0.0182351	0.0545422	Bhlhe40	basic helix-loop-helix family, member e40	2076.4	2058.01	2074.07	1884.29	1843.97	1869.27	turquoise	0.991363	0.95936
ENSMUSG00000032491	1358.47	0.305978	0.0719978	4.24982	2.13938e-05	0.000129744	Nradd	neurotrophin receptor associated death domain	1482.32	1495.06	1529.02	1233.93	1190.07	1220.45	turquoise	0.991299	0.96146
ENSMUSG00000032018	1555.44	0.566546	0.0736592	7.69145	1.45471e-14	2.31615e-13	Sc5d	sterol-C5-desaturase	1905.29	1784.69	1880.36	1224.1	1293.88	1244.34	turquoise	0.991272	0.983982
ENSMUSG00000047139	137.645	2.00356	0.213332	9.39173	5.9021e-21	1.43663e-19	Cd24a	CD24a antigen	199.949	246.798	214.31	60.9104	52.4402	51.4646	turquoise	0.991269	0.958205
ENSMUSG00000008475	6488.57	0.517288	0.0576568	8.97186	2.91548e-19	6.36374e-18	Arpc5	actin related protein 2/3 complex, subunit 5	7780.72	7678.26	7459.63	5558.56	5207.63	5246.63	turquoise	0.991251	0.951856
ENSMUSG00000024143	6354.48	0.719019	0.0642415	11.1924	4.44054e-29	1.62499e-27	Rhoq	ras homolog family member Q	8014.32	7831.23	7872.79	4506.38	4851.25	5050.88	turquoise	0.991221	0.997543
ENSMUSG00000019850	390.11	0.955023	0.123648	7.72372	1.1298e-14	1.81141e-13	Tnfaip3	tumor necrosis factor, alpha-induced protein 3	524.867	508.892	511.046	270.167	240.797	284.893	turquoise	0.991208	0.97328
ENSMUSG00000027500	888.568	1.04648	0.098951	10.5757	3.86198e-26	1.22857e-24	Stmn2	stathmin-like 2	1210.27	1209.51	1172.52	642.506	547.946	548.649	turquoise	0.991177	0.947735
ENSMUSG00000020644	3998.5	1.38844	0.0917075	15.1398	8.84318e-52	6.96401e-50	Id2	inhibitor of DNA binding 2	5796.61	5912.94	5649.33	2459.01	2230.31	1942.79	turquoise	0.991173	0.948638
ENSMUSG00000022044	195.382	1.99161	0.189043	10.5352	5.94676e-26	1.87691e-24	Stmn4	stathmin-like 4	336.453	283.511	317.343	80.5589	65.2827	89.144	turquoise	0.99113	0.975521
ENSMUSG00000112466	31.8333	4.53645	0.630816	7.19141	6.41279e-13	9.02906e-12	NA	NA	51.9099	64.2489	66.9718	0.982425	3.21062	3.67604	turquoise	0.991129	0.988257
ENSMUSG00000025809	45156.4	0.383171	0.0488875	7.83782	4.58438e-15	7.53048e-14	Itgb1	integrin beta 1 (fibronectin receptor beta)	51412.9	49587.9	52353.4	38588.7	39369.7	39625.9	turquoise	0.991068	0.986413
ENSMUSG00000038400	9039.05	0.794184	0.0652434	12.1726	4.34848e-34	2.04264e-32	Pmepa1	prostate transmembrane protein, androgen induced 1	11809.5	11752.5	10837.1	6654.95	6315.3	6865.01	turquoise	0.991063	0.972581
ENSMUSG00000021948	1641.82	0.596555	0.0736652	8.0982	5.57804e-16	9.76157e-15	Prkcd	protein kinase C, delta	1971.62	2029.45	1927.76	1259.47	1367.73	1294.89	turquoise	0.991055	0.983149
ENSMUSG00000024501	84183.1	1.83208	0.0999068	18.3378	4.12824e-75	5.57312e-73	Dpysl3	dihydropyrimidinase-like 3	133654	128591	132099	31168.4	37793.3	41792.9	turquoise	0.991034	0.99784
ENSMUSG00000026675	1748.3	1.26492	0.0949323	13.3245	1.66805e-40	9.81585e-39	Hsd17b7	hydroxysteroid (17-beta) dehydrogenase 7	2445.53	2443.5	2518.14	896.954	1101.24	1084.43	turquoise	0.991031	0.996505
ENSMUSG00000027485	11.3925	6.96873	1.34027	5.1995	1.99824e-07	1.63785e-06	Bpifb1	BPI fold containing family B, member 1	21.1485	18.3568	28.8494	0	0	0	turquoise	0.990991	0.973987
ENSMUSG00000022462	24019.8	0.674407	0.0593377	11.3656	6.20533e-30	2.34561e-28	Slc38a2	solute carrier family 38, member 2	29806.9	29077.2	29716.9	17404.6	19272.3	18840.6	turquoise	0.990986	0.995693
ENSMUSG00000036985	944.8	0.782834	0.0899144	8.70643	3.13596e-18	6.35299e-17	Zdhhc9	zinc finger, DHHC domain containing 9	1160.28	1194.21	1231.25	657.242	686.003	739.804	turquoise	0.99096	0.991304
ENSMUSG00000031595	1766.99	1.01355	0.0844649	11.9996	3.56961e-33	1.59294e-31	Pdgfrl	platelet-derived growth factor receptor-like	2416.7	2219.14	2455.29	1145.51	1110.88	1254.45	turquoise	0.99096	0.983189
ENSMUSG00000021477	22562.6	0.880625	0.0670498	13.1339	2.10537e-39	1.19094e-37	Ctsl	cathepsin L	28960	28636.7	30132.2	17075.5	14978.6	15592.9	turquoise	0.990959	0.95178
ENSMUSG00000033419	33.0512	2.57346	0.433542	5.9359	2.92245e-09	2.96959e-08	Snap91	synaptosomal-associated protein 91	50.9486	55.0705	63.8808	10.8067	7.49145	10.1091	turquoise	0.990954	0.964729
ENSMUSG00000060572	35.6236	1.66499	0.375198	4.43763	9.09551e-06	5.83544e-05	Mfap2	microfibrillar-associated protein 2	53.8325	48.9516	59.7595	17.6837	16.0531	17.4612	turquoise	0.990844	0.971279
ENSMUSG00000047250	7174.31	0.62708	0.0608846	10.2995	7.08409e-25	2.1312e-23	Ptgs1	prostaglandin-endoperoxide synthase 1	9148.65	8557.35	8420.93	5685.29	5754.51	5479.14	turquoise	0.990825	0.967761
ENSMUSG00000022887	4528.97	1.029	0.0776564	13.2507	4.46876e-40	2.56395e-38	Masp1	mannan-binding lectin serine peptidase 1	5991.75	6092.43	6152.13	2690.86	3181.73	3064.9	turquoise	0.990812	0.994873
ENSMUSG00000028656	13146.3	0.372594	0.0509376	7.31471	2.57929e-13	3.733e-12	Cap1	CAP, adenylate cyclase-associated protein 1 (yeast)	14588.6	14768.1	15145.9	11363.7	11768	11243.2	turquoise	0.990809	0.973291
ENSMUSG00000046623	345.368	1.74715	0.154205	11.3301	9.31461e-30	3.50443e-28	Gjb4	gap junction protein, beta 4	562.358	525.21	507.955	155.223	187.286	134.176	turquoise	0.990735	0.96976
ENSMUSG00000003348	1295.2	0.489804	0.0759304	6.4507	1.11336e-10	1.29893e-09	Mob3a	MOB kinase activator 3A	1540.96	1449.17	1548.59	1063.97	1090.54	1078	turquoise	0.990731	0.981196
ENSMUSG00000016541	6470.77	0.224305	0.0507895	4.41637	1.00372e-05	6.39111e-05	Atxn10	ataxin 10	6861.72	6970.5	7086.65	6018.34	5912.9	5974.49	turquoise	0.990713	0.962395
ENSMUSG00000045620	6.85677	3.22218	1.01801	3.16516	0.00154995	0.00640432	Odf3l1	outer dense fiber of sperm tails 3-like 1	12.4968	12.2379	12.364	0.982425	2.14042	0.919011	turquoise	0.990677	0.978437
ENSMUSG00000019132	8897.12	0.308989	0.05081	6.08127	1.19234e-09	1.26435e-08	BC005537	cDNA sequence BC005537	9631.22	9959.61	9948.92	7861.37	7877.8	8103.84	turquoise	0.990663	0.981821
ENSMUSG00000036862	32.8341	3.72507	0.525081	7.09428	1.30027e-12	1.78538e-11	Dchs1	dachsous cadherin related 1	69.2132	49.9714	63.8808	4.91213	5.35104	3.67604	turquoise	0.990613	0.971564
ENSMUSG00000036306	280.137	1.00994	0.141085	7.15835	8.16528e-13	1.13572e-11	Lzts1	leucine zipper, putative tumor suppressor 1	363.37	362.038	397.709	171.924	193.708	192.073	turquoise	0.990611	0.989545
ENSMUSG00000071074	2318.4	0.302265	0.0625559	4.83192	1.35223e-06	9.94213e-06	Yipf3	Yip1 domain family, member 3	2605.11	2511.83	2564.5	2064.08	2048.38	2116.48	turquoise	0.990586	0.983224
ENSMUSG00000028049	1253.29	0.162383	0.0725334	2.23873	0.0251736	0.0713005	Scamp3	secretory carrier membrane protein 3	1341.01	1322.71	1307.5	1185.79	1177.23	1185.52	turquoise	0.990557	0.970169
ENSMUSG00000041361	315.351	1.26181	0.140003	9.01272	2.01007e-19	4.46019e-18	Myzap	myocardial zonula adherens protein	449.886	408.95	476.015	181.749	199.059	176.45	turquoise	0.99055	0.975339
ENSMUSG00000041889	2290.04	0.60005	0.0694087	8.64517	5.37253e-18	1.07752e-16	Shisa4	shisa family member 4	2836.78	2770.86	2671.66	1789.98	1765.84	1905.11	turquoise	0.990532	0.98303
ENSMUSG00000027309	3674.77	1.4044	0.0948281	14.81	1.26261e-49	9.47841e-48	4930402H24Rik	RIKEN cDNA 4930402H24 gene	5352.49	5312.27	5338.17	1727.1	2154.33	2164.27	turquoise	0.990488	0.997609
ENSMUSG00000033863	1125.41	0.89979	0.0895872	10.0437	9.78955e-24	2.77371e-22	Klf9	Kruppel-like factor 9	1455.4	1409.4	1532.11	738.784	775.901	840.895	turquoise	0.990475	0.991844
ENSMUSG00000107638	4.16749	5.5189	1.57654	3.50063	0.000464158	0.00218223	Gm30524	predicted gene, 30524	9.61295	6.11895	9.27302	0	0	0	turquoise	0.990445	0.975457
ENSMUSG00000002020	5062.35	0.907773	0.0730325	12.4297	1.80299e-35	8.80395e-34	Ltbp2	latent transforming growth factor beta binding protein 2	6855	6602.34	6356.14	3257.72	3587.34	3715.56	turquoise	0.990415	0.994793
ENSMUSG00000110426	77.1941	1.71662	0.266087	6.45135	1.10856e-10	1.29425e-09	NA	NA	111.51	128.498	115.398	35.3673	31.036	41.3555	turquoise	0.990408	0.97416
ENSMUSG00000001768	2313.65	1.0187	0.0838271	12.1523	5.57474e-34	2.59589e-32	Rin2	Ras and Rab interactor 2	3181.89	3031.94	3081.73	1423.53	1480.1	1682.71	turquoise	0.990408	0.993282
ENSMUSG00000031988	2891.46	0.566085	0.0657019	8.61596	6.93568e-18	1.37728e-16	Vps26b	VPS26 retromer complex component B	3529.88	3304.23	3519.63	2336.21	2396.2	2262.6	turquoise	0.990381	0.970305
ENSMUSG00000005103	15676.4	0.475622	0.053876	8.82808	1.06485e-18	2.23911e-17	Wdr1	WD repeat domain 1	18726	17594	18391.5	12760.7	13289.8	13296.2	turquoise	0.99037	0.990031
ENSMUSG00000039168	18047.8	0.3563	0.0498633	7.14554	8.96427e-13	1.24362e-11	Dap	death-associated protein	20464.1	20534.2	19797.9	16133.4	15448.4	15909	turquoise	0.990357	0.958831
ENSMUSG00000028195	6496.24	0.98736	0.0743948	13.2719	3.36962e-40	1.95426e-38	Ccn1	cellular communication network factor 1	8929.47	8028.06	8951.55	4633.12	4193.07	4242.15	turquoise	0.990355	0.958259
ENSMUSG00000055707	1735.88	0.604224	0.0733129	8.24171	1.69763e-16	3.05402e-15	Klhl26	kelch-like 26	2098.51	2186.5	1997.82	1366.55	1357.02	1408.84	turquoise	0.990267	0.974042
ENSMUSG00000052920	171.099	1.58019	0.188803	8.36948	5.78722e-17	1.06741e-15	Prkg1	protein kinase, cGMP-dependent, type I	255.704	242.718	270.978	71.717	89.8975	95.5771	turquoise	0.990263	0.995604
ENSMUSG00000027634	2412.96	0.356008	0.0630861	5.64321	1.6691e-08	1.53927e-07	Ndrg3	N-myc downstream regulated gene 3	2735.85	2687.24	2704.63	2051.3	2124.36	2174.38	turquoise	0.990251	0.997464
ENSMUSG00000038332	1637.33	0.475614	0.0714642	6.65528	2.82768e-11	3.49132e-10	Sesn1	sestrin 1	1975.46	1856.08	1882.42	1336.1	1394.48	1379.44	turquoise	0.990247	0.987004
ENSMUSG00000054792	927.429	0.377781	0.0825703	4.57527	4.7561e-06	3.21578e-05	Klhl18	kelch-like 18	1053.58	1031.04	1060.22	788.887	797.305	833.543	turquoise	0.990246	0.991751
ENSMUSG00000038296	543.06	0.930362	0.109989	8.45868	2.70428e-17	5.13525e-16	Galnt18	polypeptide N-acetylgalactosaminyltransferase 18	755.578	698.58	682.082	367.427	398.117	356.576	turquoise	0.990217	0.973773
ENSMUSG00000021765	462.853	1.29035	0.124414	10.3714	3.34549e-25	1.01598e-23	Fst	follistatin	667.139	600.677	703.719	285.886	250.429	269.27	turquoise	0.990212	0.964508
ENSMUSG00000027996	126.291	3.16484	0.288619	10.9654	5.60298e-28	1.9441e-26	Sfrp2	secreted frizzled-related protein 2	235.517	216.203	230.795	24.5606	13.9127	36.7604	turquoise	0.990187	0.97701
ENSMUSG00000067158	13.678	3.67807	0.792607	4.64047	3.47623e-06	2.39578e-05	Col4a4	collagen, type IV, alpha 4	27.8776	23.456	24.728	2.94728	2.14042	0.919011	turquoise	0.990165	0.952483
ENSMUSG00000027247	3560.14	0.533353	0.0632199	8.43647	3.27065e-17	6.15978e-16	Arhgap1	Rho GTPase activating protein 1	4220.09	4220.03	4192.43	2756.69	2965.55	3006.08	turquoise	0.990144	0.997879
ENSMUSG00000048368	497.1	2.69806	0.175122	15.4067	1.47572e-53	1.22203e-51	Omd	osteomodulin	769.036	830.137	986.031	109.049	122.004	166.341	turquoise	0.990118	0.98519
ENSMUSG00000047881	1724.76	0.341059	0.0681166	5.00699	5.52886e-07	4.28054e-06	Rell1	RELT-like 1	1961.04	1935.63	1886.54	1493.29	1514.34	1557.72	turquoise	0.990046	0.988409
ENSMUSG00000087259	55.6639	1.98807	0.316495	6.28151	3.353e-10	3.74329e-09	2610035D17Rik	RIKEN cDNA 2610035D17 gene	92.2843	77.5067	96.8515	23.5782	23.5446	20.2182	turquoise	0.990032	0.967805
ENSMUSG00000038175	501.678	0.936704	0.113803	8.23093	1.85772e-16	3.33456e-15	Mylip	myosin regulatory light chain interacting protein	659.448	635.351	683.112	354.655	313.571	363.928	turquoise	0.989969	0.969135
ENSMUSG00000034109	6783.34	0.900668	0.0724211	12.4365	1.65521e-35	8.10702e-34	Golim4	golgi integral membrane protein 4	8916.01	8860.23	8726.94	4310.88	4983.96	4902	turquoise	0.989912	0.996579
ENSMUSG00000033576	64.0693	1.48292	0.281444	5.26897	1.37194e-07	1.14495e-06	Apol6	apolipoprotein L 6	102.859	92.804	87.5785	35.3673	29.9658	35.8414	turquoise	0.989796	0.968419
ENSMUSG00000038059	1086.91	0.542664	0.0816559	6.64574	3.01688e-11	3.71388e-10	Smim3	small integral membrane protein 3	1327.55	1283.96	1254.95	921.515	879.711	853.761	turquoise	0.989713	0.950742
ENSMUSG00000032570	3876.1	0.573462	0.0640253	8.9568	3.34223e-19	7.26562e-18	Atp2c1	ATPase, Ca++-sequestering	4605.56	4567.79	4735.42	2962.99	3255.57	3129.23	turquoise	0.989701	0.991705
ENSMUSG00000006699	19049.8	0.271332	0.0476978	5.68857	1.28105e-08	1.20351e-07	Cdc42	cell division cycle 42	20671.7	20474	21361.9	17375.2	17302	17113.8	turquoise	0.989599	0.964669
ENSMUSG00000051391	11449.1	0.287497	0.0496465	5.79088	7.00171e-09	6.82125e-08	Ywhag	tyrosine 3-monooxygenase/tryptophan 5-monooxygenase activation protein, gamma polypeptide	12766	12619.3	12372.3	10482.5	10363.9	10090.7	turquoise	0.989565	0.952462
ENSMUSG00000030852	1468.8	0.704533	0.0799045	8.81718	1.17376e-18	2.44888e-17	Tacc2	transforming, acidic coiled-coil containing protein 2	1855.3	1824.47	1780.42	1081.65	1197.56	1073.4	turquoise	0.989562	0.977185
ENSMUSG00000015932	9329.05	0.473398	0.0560316	8.44876	2.94417e-17	5.57761e-16	Dstn	destrin	10635.8	10705.1	11196.7	7962.56	7935.59	7538.64	turquoise	0.989533	0.956434
ENSMUSG00000018363	4535.16	1.03836	0.0801883	12.9491	2.3783e-38	1.32665e-36	Smurf2	SMAD specific E3 ubiquitin protein ligase 2	6196.51	5827.28	6276.8	2683.99	3103.6	3122.8	turquoise	0.989533	0.99669
ENSMUSG00000025584	1309.32	1.27699	0.103006	12.3972	2.7053e-35	1.31699e-33	Pde8a	phosphodiesterase 8A	1874.53	1901.97	1784.54	661.172	811.217	822.515	turquoise	0.989511	0.995817
ENSMUSG00000031604	3565.07	0.659425	0.0678927	9.71275	2.66055e-22	6.98395e-21	Msmo1	methylsterol monoxygenase 1	4293.14	4329.15	4475.78	2942.36	2676.59	2673.4	turquoise	0.989509	0.945534
ENSMUSG00000038415	222.314	1.42239	0.167929	8.47017	2.45034e-17	4.6696e-16	Foxq1	forkhead box Q1	335.492	323.284	313.222	132.627	100.6	128.661	turquoise	0.989508	0.960386
ENSMUSG00000025354	2509.7	0.295732	0.06163	4.79851	1.59854e-06	1.16149e-05	Dnajc14	DnaJ heat shock protein family (Hsp40) member C14	2792.56	2752.51	2753.06	2190.81	2269.91	2299.36	turquoise	0.989496	0.997832
ENSMUSG00000000628	1617.83	0.618808	0.0758352	8.15991	3.35283e-16	5.91904e-15	Hk2	hexokinase 2	2018.72	1955	1904.06	1320.38	1300.3	1208.5	turquoise	0.989491	0.953279
ENSMUSG00000042686	673.028	0.985689	0.104975	9.38972	6.0159e-21	1.46211e-19	Jph1	junctophilin 1	921.882	934.159	827.359	430.302	448.417	476.048	turquoise	0.989452	0.982423
ENSMUSG00000034926	2567.88	0.612371	0.0694054	8.8231	1.1133e-18	2.3288e-17	Dhcr24	24-dehydrocholesterol reductase	3158.82	3067.63	3086.88	1938.32	2152.19	2003.44	turquoise	0.989439	0.987039
ENSMUSG00000028412	6742.46	0.842168	0.0710887	11.8467	2.23806e-32	9.537e-31	Slc44a1	solute carrier family 44, member 1	8557.45	8514.51	8897.98	4475.93	4839.48	5169.44	turquoise	0.989435	0.996373
ENSMUSG00000020592	6726.9	0.411606	0.0556613	7.39484	1.41575e-13	2.09044e-12	Sdc1	syndecan 1	7812.45	7677.24	7550.3	5990.83	5673.17	5657.43	turquoise	0.989411	0.946771
ENSMUSG00000025373	1261	0.672728	0.0813554	8.26901	1.35078e-16	2.44372e-15	Rnf41	ring finger protein 41	1639.01	1472.63	1537.26	986.355	974.959	955.771	turquoise	0.989397	0.967988
ENSMUSG00000000142	145.563	1.73853	0.206893	8.40301	4.35187e-17	8.13886e-16	Axin2	axin 2	219.175	209.064	244.189	60.9104	61.0018	79.0349	turquoise	0.989368	0.985872
ENSMUSG00000030987	864.813	0.575226	0.0879521	6.54022	6.14283e-11	7.30997e-10	Stim1	stromal interaction molecule 1	1030.51	1085.09	989.122	698.504	700.986	684.663	turquoise	0.989345	0.963512
ENSMUSG00000032540	1162.81	0.899083	0.0907495	9.9073	3.86946e-23	1.0608e-21	Abhd5	abhydrolase domain containing 5	1544.8	1471.61	1523.87	775.133	890.413	771.05	turquoise	0.989298	0.979033
ENSMUSG00000034591	1085.26	0.596215	0.0831337	7.17177	7.40367e-13	1.03697e-11	Slc41a2	solute carrier family 41, member 2	1341.01	1274.78	1302.34	853.727	910.747	828.948	turquoise	0.989293	0.972438
ENSMUSG00000037613	1281.07	0.819073	0.0862593	9.49547	2.19225e-21	5.45178e-20	Tnfrsf23	tumor necrosis factor receptor superfamily, member 23	1646.7	1578.69	1679.45	965.724	962.117	853.761	turquoise	0.989268	0.954711
ENSMUSG00000032322	187.677	1.44461	0.180447	8.00574	1.18752e-15	2.02953e-14	Pstpip1	proline-serine-threonine phosphatase-interacting protein 1	281.659	272.293	268.918	92.348	119.863	90.9821	turquoise	0.989259	0.977941
ENSMUSG00000032501	525.241	0.425596	0.102125	4.16742	3.08069e-05	0.000181486	Trib1	tribbles pseudokinase 1	614.268	579.26	613.05	449.951	440.926	453.991	turquoise	0.98925	0.974124
ENSMUSG00000045333	20.0539	2.1821	0.522511	4.17618	2.96452e-05	0.000175673	Zfp423	zinc finger protein 423	27.8776	35.6939	35.0314	6.87698	7.49145	7.35209	turquoise	0.989223	0.970918
ENSMUSG00000037458	8469.13	0.33446	0.0522666	6.39911	1.56284e-10	1.80496e-09	Azin1	antizyme inhibitor 1	9168.83	9448.67	9722.24	7468.4	7513.93	7492.69	turquoise	0.989214	0.97117
ENSMUSG00000036298	583.698	1.86628	0.147939	12.6152	1.74075e-36	8.99199e-35	Slc2a13	solute carrier family 2 (facilitated glucose transporter), member 13	943.992	860.732	943.787	196.485	268.622	288.569	turquoise	0.989212	0.997804
ENSMUSG00000028641	2744.48	0.527952	0.0661262	7.98401	1.41659e-15	2.40567e-14	P3h1	prolyl 3-hydroxylase 1	3377.03	3216.53	3130.16	2251.72	2187.5	2303.96	turquoise	0.989188	0.974017
ENSMUSG00000041617	237.262	1.37005	0.160588	8.53145	1.44525e-17	2.78393e-16	Ccdc74a	coiled-coil domain containing 74A	312.421	370.196	344.132	121.821	131.636	143.366	turquoise	0.989153	0.980932
ENSMUSG00000024074	2252.08	0.808451	0.0777466	10.3985	2.51787e-25	7.67544e-24	Crim1	cysteine rich transmembrane BMP regulator 1 (chordin like)	2966.56	2831.03	2802.51	1530.62	1755.14	1626.65	turquoise	0.989149	0.988872
ENSMUSG00000027797	4317.79	1.84926	0.1168	15.8328	1.84814e-56	1.65868e-54	Dclk1	doublecortin-like kinase 1	6679.08	6401.44	7198.95	1551.25	1894.27	2181.73	turquoise	0.989126	0.996598
ENSMUSG00000063727	51.707	0.729662	0.293592	2.4853	0.0129443	0.0408257	Tnfrsf11b	tumor necrosis factor receptor superfamily, member 11b (osteoprotegerin)	66.3294	64.2489	62.8505	38.3146	41.7381	36.7604	turquoise	0.98911	0.970681
ENSMUSG00000028496	1515.93	0.559901	0.075808	7.38578	1.51559e-13	2.23171e-12	Mllt3	myeloid/lymphoid or mixed-lineage leukemia; translocated to, 3	1828.38	1821.41	1770.12	1173.02	1211.48	1291.21	turquoise	0.989104	0.993036
ENSMUSG00000021482	1098.88	0.620493	0.0831875	7.45896	8.72053e-14	1.30442e-12	Prxl2c	peroxiredoxin like 2C	1316.97	1402.26	1275.56	843.903	879.711	874.898	turquoise	0.9891	0.977016
ENSMUSG00000113998	2.34758	4.68972	1.82475	2.57007	0.0101679	NA	Gm40909	predicted gene, 40909	3.84518	6.11895	4.12134	0	0	0	turquoise	0.989095	0.96577
ENSMUSG00000029185	6001.41	0.690266	0.0662286	10.4225	1.95815e-25	6.04955e-24	Fam114a1	family with sequence similarity 114, member A1	7449.08	7279.51	7502.9	4291.23	4642.56	4843.19	turquoise	0.989059	0.998253
ENSMUSG00000028700	3012.4	0.408251	0.062136	6.57028	5.02223e-11	6.03908e-10	Pomgnt1	protein O-linked mannose beta 1,2-N-acetylglucosaminyltransferase	3430.86	3415.39	3461.93	2512.06	2557.8	2696.38	turquoise	0.989036	0.993773
ENSMUSG00000032374	11871.1	0.922968	0.073064	12.6323	1.40096e-36	7.30729e-35	Plod2	procollagen lysine, 2-oxoglutarate 5-dioxygenase 2	15331.7	15368.8	15932.1	7471.34	8364.74	8758.17	turquoise	0.989032	0.997651
ENSMUSG00000032911	3276.66	1.50698	0.10449	14.4222	3.75261e-47	2.59852e-45	Cspg4	chondroitin sulfate proteoglycan 4	5038.15	4745.24	4760.15	1447.11	1741.23	1928.08	turquoise	0.988998	0.998044
ENSMUSG00000005267	258.598	0.494963	0.137873	3.58999	0.000330695	0.00160745	Zfp287	zinc finger protein 287	301.847	302.888	302.919	203.362	217.252	223.32	turquoise	0.988991	0.998245
ENSMUSG00000052673	27.2988	2.00681	0.444036	4.51948	6.19905e-06	4.1118e-05	NA	NA	48.0648	42.8326	40.1831	8.84183	12.8425	11.0281	turquoise	0.988984	0.987512
ENSMUSG00000022816	85051.3	1.23978	0.0838123	14.7924	1.64042e-49	1.22574e-47	Fstl1	follistatin-like 1	121152	114363	122990	45224	50747.1	55831.7	turquoise	0.988972	0.997261
ENSMUSG00000021703	8029.76	1.59759	0.102494	15.5872	8.89695e-55	7.60263e-53	Serinc5	serine incorporator 5	12545.9	11553.6	12113.7	3360.88	4149.2	4455.36	turquoise	0.988955	0.998516
ENSMUSG00000040562	425.259	0.460053	0.111509	4.12571	3.69598e-05	0.000214508	Gstm2	glutathione S-transferase, mu 2	471.996	507.873	497.652	354.655	362.8	356.576	turquoise	0.988843	0.970043
ENSMUSG00000004771	3858.51	0.671899	0.0681599	9.85768	6.35012e-23	1.72614e-21	Rab11a	RAB11A, member RAS oncogene family	4619.02	4648.36	4956.94	3114.29	2833.91	2978.51	turquoise	0.988822	0.954828
ENSMUSG00000056220	957.639	0.446066	0.0833231	5.35345	8.62924e-08	7.35821e-07	Pla2g4a	phospholipase A2, group IVA (cytosolic, calcium-dependent)	1092.99	1120.79	1099.37	836.044	821.92	774.726	turquoise	0.988804	0.94624
ENSMUSG00000041025	2187.94	0.625757	0.07206	8.68384	3.82634e-18	7.71269e-17	Iffo2	intermediate filament family orphan 2	2772.38	2535.28	2658.27	1705.49	1670.59	1785.64	turquoise	0.988726	0.980234
ENSMUSG00000031673	700.422	1.58809	0.130506	12.1687	4.56197e-34	2.13668e-32	Cdh11	cadherin 11	1054.54	984.131	1115.85	306.517	330.694	410.798	turquoise	0.988658	0.991943
ENSMUSG00000033107	62.5056	1.34281	0.282882	4.74691	2.06545e-06	1.47867e-05	Rnf125	ring finger protein 125	89.4004	90.7644	88.6088	31.4376	41.7381	33.0844	turquoise	0.988654	0.982221
ENSMUSG00000034320	3250.3	1.39527	0.100668	13.8601	1.10498e-43	7.15783e-42	Slc26a2	solute carrier family 26 (sulfate transporter), member 2	4709.38	4676.91	4743.66	1511.95	1906.04	1953.82	turquoise	0.988609	0.998543
ENSMUSG00000031913	1964.08	0.436645	0.0685166	6.37284	1.85562e-10	2.12629e-09	Vps4a	vacuolar protein sorting 4A	2240.78	2272.17	2264.68	1743.8	1610.66	1652.38	turquoise	0.988607	0.944363
ENSMUSG00000024665	5358.51	0.27404	0.053618	5.11097	3.20509e-07	2.56132e-06	Fads2	fatty acid desaturase 2	5989.83	5894.59	5713.21	4847.29	4823.43	4882.7	turquoise	0.988606	0.972285
ENSMUSG00000021260	1072.68	0.866868	0.0920768	9.41462	4.74807e-21	1.15924e-19	Hhipl1	hedgehog interacting protein-like 1	1440.02	1387.98	1329.13	706.364	755.567	817.001	turquoise	0.988588	0.992909
ENSMUSG00000029482	2647.82	0.536637	0.0672581	7.97878	1.4779e-15	2.50449e-14	Aacs	acetoacetyl-CoA synthetase	3271.29	3095.17	3037.43	2234.03	2110.45	2138.54	turquoise	0.98854	0.956035
ENSMUSG00000055932	4330.51	0.744975	0.0705816	10.5548	4.82611e-26	1.52922e-24	Fto	fat mass and obesity associated	5605.31	5303.09	5363.93	3014.08	3413.96	3282.71	turquoise	0.988533	0.993759
ENSMUSG00000054720	1419.88	1.09957	0.0964424	11.4013	4.11816e-30	1.57895e-28	Lrrc8c	leucine rich repeat containing 8 family, member C	1990.84	1889.73	1927.76	793.8	963.187	953.933	turquoise	0.988529	0.997702
ENSMUSG00000018507	363.876	0.547508	0.120143	4.55712	5.18586e-06	3.47853e-05	Trpv2	transient receptor potential cation channel, subfamily V, member 2	419.125	428.326	449.226	300.622	283.605	302.355	turquoise	0.988526	0.965086
ENSMUSG00000020034	829.709	1.31099	0.116815	11.2228	3.15085e-29	1.16097e-27	Tcp11l2	t-complex 11 (mouse) like 2	1188.16	1160.56	1200.34	418.513	460.189	550.487	turquoise	0.988515	0.995397
ENSMUSG00000032265	435.983	1.16885	0.129321	9.03831	1.59116e-19	3.5701e-18	Tent5a	terminal nucleotidyltransferase 5A	593.119	618.014	599.655	231.852	278.254	295.002	turquoise	0.988473	0.996847
ENSMUSG00000041263	423.958	0.435188	0.111551	3.90127	9.56911e-05	0.000516212	Rusc1	RUN and SH3 domain containing 1	485.454	496.655	480.136	344.831	368.151	368.523	turquoise	0.988424	0.993252
ENSMUSG00000025648	491.877	0.59893	0.10788	5.5518	2.82747e-08	2.54045e-07	Pfkfb4	6-phosphofructo-2-kinase/fructose-2,6-biphosphatase 4	575.816	620.053	582.139	383.146	382.064	408.041	turquoise	0.988405	0.977684
ENSMUSG00000051177	1671.87	1.83807	0.130472	14.0879	4.50777e-45	3.01739e-43	Plcb1	phospholipase C, beta 1	2667.59	2483.27	2688.14	575.701	773.76	842.733	turquoise	0.988341	0.998655
ENSMUSG00000021186	1178.42	0.453515	0.0785958	5.77022	7.91671e-09	7.66156e-08	Fbln5	fibulin 5	1369.85	1384.92	1332.22	976.531	968.538	1038.48	turquoise	0.98831	0.983264
ENSMUSG00000023224	16.3577	2.60155	0.612513	4.24734	2.16323e-05	0.000131091	Serping1	serine (or cysteine) peptidase inhibitor, clade G, member 1	28.8389	28.5551	26.7887	2.94728	6.42125	4.59505	turquoise	0.98828	0.990749
ENSMUSG00000000957	31162.9	1.25324	0.0866146	14.4692	1.89649e-47	1.33044e-45	Mmp14	matrix metallopeptidase 14 (membrane-inserted)	44327.2	43837.2	43556.4	16131.4	18773.6	20351.5	turquoise	0.988276	0.998515
ENSMUSG00000027422	17618	0.350663	0.0508161	6.90062	5.17756e-12	6.7679e-11	Rrbp1	ribosome binding protein 1	20070.9	20129.3	19045.7	15564.6	15327.5	15569.9	turquoise	0.988252	0.965702
ENSMUSG00000024639	2843.55	0.688194	0.0721588	9.53721	1.46732e-21	3.68897e-20	Gnaq	guanine nucleotide binding protein, alpha q polypeptide	3433.75	3585.7	3508.29	2023.8	2238.87	2270.88	turquoise	0.988248	0.995164
ENSMUSG00000030067	3510.28	0.473122	0.0627122	7.54435	4.5456e-14	6.94815e-13	Foxp1	forkhead box P1	3982.65	4237.37	4022.43	2844.12	2983.74	2991.38	turquoise	0.988239	0.984071
ENSMUSG00000086866	182.129	1.68661	0.190293	8.86327	7.77023e-19	1.64899e-17	NA	NA	297.04	253.936	283.342	88.4183	71.7039	98.3341	turquoise	0.988219	0.973247
ENSMUSG00000024378	1701.35	0.471695	0.0719515	6.55573	5.53689e-11	6.61339e-10	Stard4	StAR-related lipid transfer (START) domain containing 4	1963.93	1962.14	2006.06	1414.69	1368.8	1492.47	turquoise	0.988202	0.979365
ENSMUSG00000026664	362.346	0.350943	0.117865	2.97749	0.0029062	0.0111801	Phyh	phytanoyl-CoA hydroxylase	403.744	396.712	418.316	317.323	313.571	324.411	turquoise	0.988121	0.976911
ENSMUSG00000024899	296.852	1.11637	0.143892	7.75838	8.60178e-15	1.38882e-13	Papss2	3'-phosphoadenosine 5'-phosphosulfate synthase 2	382.595	418.128	418.316	166.03	194.778	201.263	turquoise	0.988111	0.991577
ENSMUSG00000028197	263.814	2.37279	0.190568	12.4512	1.37814e-35	6.79137e-34	Col24a1	collagen, type XXIV, alpha 1	458.538	377.335	491.47	76.6292	75.9848	102.929	turquoise	0.988106	0.982866
ENSMUSG00000006169	3817.93	0.228695	0.0557069	4.10532	4.03757e-05	0.000232743	Clint1	clathrin interactor 1	4136.45	4155.78	4066.73	3498.42	3587.34	3462.83	turquoise	0.988103	0.968673
ENSMUSG00000006204	48.3071	2.18298	0.353653	6.17265	6.7154e-10	7.32403e-09	Cdcp3	CUB domain containing protein 3	81.7101	79.5463	76.2448	11.7891	20.3339	20.2182	turquoise	0.988042	0.997371
ENSMUSG00000020476	3936.1	0.531649	0.063919	8.31754	8.98105e-17	1.63583e-15	Dbnl	drebrin-like	4797.82	4564.73	4597.36	3373.65	3107.88	3175.18	turquoise	0.988038	0.949018
ENSMUSG00000004207	31186.9	0.310572	0.0486439	6.3846	1.71849e-10	1.97506e-09	Psap	prosaposin	35381.4	33701.1	34510.1	27539.3	27636	28353.3	turquoise	0.98803	0.984942
ENSMUSG00000037257	1768.69	0.630642	0.0762388	8.27193	1.31804e-16	2.38718e-15	Aagab	alpha- and gamma-adaptin binding protein	2104.27	2168.15	2175.04	1477.57	1372.01	1315.1	turquoise	0.988014	0.940229
ENSMUSG00000051223	11203.3	0.233321	0.0487931	4.78186	1.73684e-06	1.25629e-05	Bzw1	basic leucine zipper and W2 domains 1	11924.9	12193	12203.3	10303.7	10478.4	10116.5	turquoise	0.988012	0.961494
ENSMUSG00000029761	53625.3	0.959618	0.0744129	12.8959	4.74977e-38	2.62217e-36	Cald1	caldesmon 1	71075.3	70470.9	70944.8	32867	37142.6	39250.9	turquoise	0.987989	0.998859
ENSMUSG00000024187	3237.25	0.751243	0.0738799	10.1684	2.7431e-24	7.99781e-23	Fam234a	family with sequence similarity 234, member A	4171.06	3933.46	4081.16	2294.95	2344.83	2598.04	turquoise	0.987986	0.991999
ENSMUSG00000107476	1917.37	1.03683	0.0912738	11.3596	6.64435e-30	2.50567e-28	Zfp862-ps	zinc finger protein 862, pseudogene	2602.23	2555.68	2576.87	1111.12	1291.74	1366.57	turquoise	0.98792	0.999059
ENSMUSG00000027660	4353.34	1.13085	0.0880936	12.8369	1.01854e-37	5.56559e-36	Skil	SKI-like	6021.55	5974.13	5935.76	2383.36	2900.26	2904.99	turquoise	0.987892	0.998222
ENSMUSG00000021025	843.489	0.894449	0.0995067	8.98883	2.49869e-19	5.49131e-18	Nfkbia	nuclear factor of kappa light polypeptide gene enhancer in B cells inhibitor, alpha	1094.92	1064.7	1131.31	649.383	555.438	565.192	turquoise	0.987871	0.943953
ENSMUSG00000029428	1731.12	0.401431	0.0700001	5.73472	9.76721e-09	9.3399e-08	Stx2	syntaxin 2	1970.65	2007.01	1932.91	1520.79	1520.77	1434.58	turquoise	0.987865	0.949976
ENSMUSG00000035382	1289.4	0.177667	0.0721583	2.46218	0.0138095	0.0432034	Pcsk7	proprotein convertase subtilisin/kexin type 7	1364.08	1387.98	1353.86	1198.56	1224.32	1207.58	turquoise	0.98785	0.977558
ENSMUSG00000076928	847.581	1.11383	0.104271	10.6821	1.23506e-26	4.01644e-25	NA	NA	1252.57	1169.74	1056.09	560.965	509.419	536.702	turquoise	0.987849	0.961041
ENSMUSG00000020396	42.8024	1.76957	0.3514	5.03576	4.75964e-07	3.72353e-06	Nefh	neurofilament, heavy polypeptide	67.2907	59.1498	72.1235	22.5958	18.1935	17.4612	turquoise	0.987793	0.953424
ENSMUSG00000030782	4308.99	0.932774	0.0800555	11.6516	2.25199e-31	9.27647e-30	Tgfb1i1	transforming growth factor beta 1 induced transcript 1	5727.4	5598.84	5641.09	2725.25	2897.05	3264.33	turquoise	0.987785	0.995542
ENSMUSG00000090946	569.096	0.777733	0.107548	7.23149	4.7772e-13	6.77367e-12	Ccdc71l	coiled-coil domain containing 71 like	724.817	709.798	722.265	457.81	392.766	407.122	turquoise	0.987767	0.94269
ENSMUSG00000032401	97.9728	1.72038	0.245453	7.009	2.4003e-12	3.21876e-11	Lctl	lactase-like	154.769	139.716	156.611	36.3497	47.0891	53.3026	turquoise	0.987766	0.996823
ENSMUSG00000046768	1981.78	0.583646	0.0730104	7.99401	1.30619e-15	2.22052e-14	Rhoj	ras homolog family member J	2471.49	2355.79	2303.83	1654.4	1586.05	1519.12	turquoise	0.987739	0.949157
ENSMUSG00000044345	2316.01	0.495789	0.0683314	7.25565	3.9973e-13	5.70814e-12	Marveld1	MARVEL (membrane-associating) domain containing 1	2792.56	2678.06	2659.3	2009.06	1894.27	1862.83	turquoise	0.987693	0.945839
ENSMUSG00000027763	19927.9	0.871555	0.0721919	12.0727	1.47134e-33	6.71508e-32	Mbnl1	muscleblind like splicing factor 1	26153	25049.9	26109.7	12893.3	14240.2	15121.4	turquoise	0.987649	0.99846
ENSMUSG00000041870	2751.89	0.248804	0.0598877	4.15451	3.25983e-05	0.000191198	Ankrd13a	ankyrin repeat domain 13a	3015.58	3030.92	2918.94	2542.52	2519.27	2484.09	turquoise	0.987618	0.953802
ENSMUSG00000000627	81.4474	2.25729	0.285466	7.90739	2.6285e-15	4.38493e-14	Sema4f	sema domain, immunoglobulin domain (Ig), TM domain, and short cytoplasmic domain	146.117	137.676	120.549	35.3673	21.4042	27.5703	turquoise	0.987594	0.951122
ENSMUSG00000032116	8636.36	0.324348	0.0526443	6.16113	7.22272e-10	7.85599e-09	Stt3a	STT3, subunit of the oligosaccharyltransferase complex, homolog A (S. cerevisiae)	9611.03	9510.88	9686.18	7620.67	7920.61	7468.8	turquoise	0.987564	0.968671
ENSMUSG00000032640	3443.81	0.624126	0.0686469	9.09183	9.73903e-20	2.20673e-18	Chsy1	chondroitin sulfate synthase 1	4329.67	4069.1	4132.68	2552.34	2801.8	2777.25	turquoise	0.987523	0.994886
ENSMUSG00000100987	29.7871	6.48472	1.09395	5.92778	3.07058e-09	3.10831e-08	NA	NA	53.8325	69.3481	53.5774	1.96485	0	0	turquoise	0.987511	0.941654
ENSMUSG00000006517	1023.19	0.735151	0.0898061	8.18598	2.70103e-16	4.78413e-15	Mvd	mevalonate (diphospho) decarboxylase	1284.29	1246.23	1305.43	815.413	708.478	779.321	turquoise	0.98748	0.953015
ENSMUSG00000024897	126.083	1.26715	0.206159	6.14648	7.92229e-10	8.56471e-09	Apba1	amyloid beta (A4) precursor protein binding, family A, member 1	191.298	167.251	176.187	72.6995	66.3529	82.711	turquoise	0.987468	0.978655
ENSMUSG00000033389	522.455	0.372298	0.102067	3.6476	0.000264701	0.00131207	Arhgap44	Rho GTPase activating protein 44	579.661	603.736	585.23	470.582	445.206	450.315	turquoise	0.987447	0.943729
ENSMUSG00000075000	281.125	0.399128	0.13191	3.02575	0.00248014	0.00969663	Nrbf2	nuclear receptor binding factor 2	312.421	315.126	331.768	237.747	246.148	243.538	turquoise	0.987415	0.980491
ENSMUSG00000042359	376.782	0.564882	0.119212	4.73848	2.15328e-06	1.53744e-05	Osbpl6	oxysterol binding protein-like 6	430.66	451.782	466.742	295.71	299.658	316.14	turquoise	0.987346	0.981638
ENSMUSG00000004105	33349.9	0.784063	0.0682744	11.484	1.5876e-30	6.26652e-29	Angptl2	angiopoietin-like 2	43158.3	41361	42067.6	22537.8	25009.7	25964.8	turquoise	0.9873	0.998931
ENSMUSG00000017314	1209.73	0.727607	0.0867754	8.38494	5.07497e-17	9.42536e-16	Mpp2	membrane protein, palmitoylated 2 (MAGUK p55 subfamily member 2)	1528.46	1494.04	1503.26	838.991	920.379	973.232	turquoise	0.98725	0.998768
ENSMUSG00000028370	3392.98	2.38857	0.152232	15.6903	1.76197e-55	1.56387e-53	Pappa	pregnancy-associated plasma protein A	5968.68	5091.98	6032.61	793.8	1239.3	1231.47	turquoise	0.987197	0.996899
ENSMUSG00000025355	1023.26	1.0043	0.0999664	10.0464	9.52709e-24	2.70411e-22	Mmp19	matrix metallopeptidase 19	1413.1	1300.28	1383.74	608.121	707.407	726.937	turquoise	0.987183	0.997343
ENSMUSG00000059674	708.703	0.550777	0.0945634	5.82442	5.73106e-09	5.64152e-08	Cdh24	cadherin-like 24	871.895	808.721	845.905	585.525	589.684	550.487	turquoise	0.98712	0.959524
ENSMUSG00000026204	1317.65	1.00643	0.0935465	10.7586	5.40016e-27	1.77048e-25	Ptprn	protein tyrosine phosphatase, receptor type, N	1905.29	1747.98	1624.84	926.427	854.026	847.328	turquoise	0.987081	0.955466
ENSMUSG00000041815	4949.35	0.241853	0.0538886	4.48801	7.18899e-06	4.70624e-05	Poldip3	polymerase (DNA-directed), delta interacting protein 3	5319.81	5497.87	5272.23	4499.51	4535.54	4571.16	turquoise	0.987013	0.97385
ENSMUSG00000027646	2993.28	0.470958	0.0647907	7.26892	3.62377e-13	5.18858e-12	Src	Rous sarcoma oncogene	3639.46	3331.77	3460.9	2496.34	2527.83	2503.39	turquoise	0.987011	0.974709
ENSMUSG00000004791	992.356	0.835874	0.094591	8.83672	9.85724e-19	2.0809e-17	Pgf	placental growth factor	1266.03	1226.85	1322.95	771.204	706.337	660.769	turquoise	0.986962	0.943357
ENSMUSG00000019087	5622.09	0.243048	0.0529964	4.58612	4.51568e-06	3.06612e-05	Atp6ap1	ATPase, H+ transporting, lysosomal accessory protein 1	6192.66	5977.19	6112.98	5173.45	5216.19	5060.07	turquoise	0.98688	0.96231
ENSMUSG00000036599	1561.76	0.849788	0.0873068	9.73335	2.17308e-22	5.75302e-21	Chst12	carbohydrate sulfotransferase 12	2077.36	1979.48	1971.03	1103.26	1026.33	1213.09	turquoise	0.98686	0.977613
ENSMUSG00000028024	167.847	1.39513	0.188656	7.3951	1.41304e-13	2.08837e-12	Enpep	glutamyl aminopeptidase	237.44	231.5	260.675	77.6116	100.6	99.2532	turquoise	0.986859	0.993934
ENSMUSG00000015291	6218.33	0.617294	0.0657585	9.3873	6.1558e-21	1.49385e-19	Gdi1	guanosine diphosphate (GDP) dissociation inhibitor 1	7478.88	7422.28	7686.3	4680.27	4802.02	5240.2	turquoise	0.986786	0.992751
ENSMUSG00000056459	503.069	0.616013	0.108121	5.69743	1.21626e-08	1.14667e-07	Zbtb25	zinc finger and BTB domain containing 25	609.461	627.192	590.382	414.583	372.432	404.365	turquoise	0.986762	0.952555
ENSMUSG00000022964	1249.81	0.649302	0.083411	7.78437	7.00594e-15	1.14148e-13	Tmem50b	transmembrane protein 50B	1499.62	1589.91	1488.83	986.355	1018.84	915.335	turquoise	0.986746	0.95455
ENSMUSG00000046808	1230.28	1.67529	0.132962	12.5997	2.11917e-36	1.08768e-34	Atp10d	ATPase, class V, type 10D	1869.72	1834.66	1917.45	460.757	621.791	677.311	turquoise	0.986713	0.999178
ENSMUSG00000008398	4572.48	0.381034	0.0584417	6.5199	7.03546e-11	8.33515e-10	Elk3	ELK3, member of ETS oncogene family	5119.86	5377.53	5020.82	3935.6	4022.91	3958.18	turquoise	0.986692	0.968801
ENSMUSG00000066441	1313.59	0.317049	0.0739036	4.29004	1.78639e-05	0.000109619	Rdh11	retinol dehydrogenase 11	1459.25	1441.01	1471.32	1193.65	1186.86	1129.46	turquoise	0.986689	0.947271
ENSMUSG00000060594	834.049	0.35921	0.0860278	4.17551	2.97318e-05	0.000176056	Layn	layilin	925.727	959.655	926.271	722.083	755.567	714.99	turquoise	0.986655	0.968433
ENSMUSG00000027995	257.243	1.09588	0.152809	7.17157	7.4143e-13	1.03755e-11	Tlr2	toll-like receptor 2	359.524	332.463	359.587	143.434	170.163	178.288	turquoise	0.986645	0.997448
ENSMUSG00000037946	5006.88	0.999131	0.0836173	11.9489	6.58269e-33	2.88937e-31	Fgd3	FYVE, RhoGEF and PH domain containing 3	6900.18	6474.87	6648.75	2986.57	3411.82	3619.06	turquoise	0.986602	0.998701
ENSMUSG00000047904	15.1019	6.39623	1.29331	4.94562	7.59014e-07	5.77073e-06	Sstr2	somatostatin receptor 2	25.955	28.5551	35.0314	0	1.07021	0	turquoise	0.986589	0.975344
ENSMUSG00000040152	93498	1.74124	0.110199	15.8009	3.06803e-56	2.73822e-54	Thbs1	thrombospondin 1	148036	136277	147512	35331.9	44835.3	48996.1	turquoise	0.986569	0.999175
ENSMUSG00000032290	2544.61	0.379034	0.0642454	5.89979	3.63957e-09	3.64979e-08	Ptpn9	protein tyrosine phosphatase, non-receptor type 9	2916.57	2879.98	2833.42	2148.56	2300.95	2188.16	turquoise	0.986544	0.983582
ENSMUSG00000030096	15459.2	1.26783	0.0919626	13.7864	3.07921e-43	1.93991e-41	Slc6a6	solute carrier family 6 (neurotransmitter transporter, taurine), member 6	21728.2	21982.3	21827.7	7764.11	9674.68	9778.27	turquoise	0.986528	0.998384
ENSMUSG00000038456	2680.84	0.504112	0.0677101	7.44515	9.68366e-14	1.44178e-12	Dennd2a	DENN/MADD domain containing 2A	3183.81	3075.79	3174.46	2115.16	2208.91	2326.94	turquoise	0.986515	0.996563
ENSMUSG00000033610	983.523	1.05366	0.104569	10.0762	7.03968e-24	2.00875e-22	Pank1	pantothenate kinase 1	1323.7	1363.51	1294.1	590.438	725.601	603.79	turquoise	0.986414	0.978459
ENSMUSG00000022483	48.7731	5.36802	0.635811	8.44279	3.0984e-17	5.85598e-16	Col2a1	collagen, type II, alpha 1	97.0908	96.8833	91.6998	5.89455	1.07021	0	turquoise	0.986388	0.936666
ENSMUSG00000038497	1570.75	0.663076	0.0807816	8.20825	2.2444e-16	4.0018e-15	Tmco3	transmembrane and coiled-coil domains 3	1942.78	1941.75	1892.73	1146.49	1191.14	1309.59	turquoise	0.986337	0.993375
ENSMUSG00000033282	1804.54	1.32915	0.109447	12.1442	6.15671e-34	2.8586e-32	Rpgrip1l	Rpgrip1-like	2580.12	2610.75	2554.2	858.64	1076.63	1146.93	turquoise	0.986321	0.998701
ENSMUSG00000023044	930.499	0.504644	0.086323	5.846	5.03532e-09	4.98106e-08	Csad	cysteine sulfinic acid decarboxylase	1123.75	1073.88	1077.73	761.38	738.443	807.81	turquoise	0.98627	0.979859
ENSMUSG00000037949	2184.54	0.400424	0.0670218	5.97454	2.30746e-09	2.37472e-08	Ano10	anoctamin 10	2507.06	2428.2	2522.26	1811.59	1895.34	1942.79	turquoise	0.986264	0.996567
ENSMUSG00000024538	5908.78	0.246837	0.0528986	4.66623	3.06772e-06	2.13162e-05	Ppic	peptidylprolyl isomerase C	6492.59	6283.14	6463.29	5513.37	5348.9	5351.4	turquoise	0.986235	0.9493
ENSMUSG00000028048	1742.79	0.505042	0.0736285	6.85933	6.91855e-12	8.94899e-11	Gba	glucosidase, beta, acid	2050.44	2018.23	2065.82	1358.69	1461.9	1501.66	turquoise	0.986162	0.999178
ENSMUSG00000019539	4563.93	0.777635	0.0746447	10.4178	2.05606e-25	6.33984e-24	Rcn3	reticulocalbin 3, EF-hand calcium binding domain	5936.96	5611.07	5748.24	3548.52	3076.85	3461.91	turquoise	0.986085	0.95531
ENSMUSG00000024277	1963.08	0.63156	0.0757728	8.33492	7.75519e-17	1.41737e-15	Mapre2	microtubule-associated protein, RP/EB family, member 2	2383.05	2510.81	2263.65	1580.72	1562.5	1477.77	turquoise	0.985983	0.95065
ENSMUSG00000031078	9043.79	0.21501	0.0496953	4.32655	1.51461e-05	9.3874e-05	Cttn	cortactin	9881.15	9505.78	9762.43	8306.4	8352.97	8453.98	turquoise	0.985978	0.983043
ENSMUSG00000116594	97.1654	1.3932	0.235785	5.9088	3.44615e-09	3.46448e-08	NA	NA	138.426	151.954	131.883	45.1916	56.721	58.8167	turquoise	0.985904	0.989323
ENSMUSG00000049184	171.179	0.584011	0.167131	3.49434	0.000475236	0.00222585	Purg	purine-rich element binding protein G	200.911	215.183	199.885	141.469	139.127	130.5	turquoise	0.985878	0.946459
ENSMUSG00000053931	37809.4	0.751974	0.0688411	10.9233	8.91679e-28	3.06086e-26	Cnn3	calponin 3, acidic	47641.8	45572.9	49124.3	26725.9	27434.8	30356.8	turquoise	0.985844	0.991403
ENSMUSG00000030341	3840.44	0.256432	0.0567113	4.52171	6.13412e-06	4.07041e-05	Tnfrsf1a	tumor necrosis factor receptor superfamily, member 1a	4281.61	4182.3	4078.07	3516.1	3519.91	3464.67	turquoise	0.985842	0.961361
ENSMUSG00000039646	2951.49	0.538473	0.0680046	7.91819	2.41e-15	4.0288e-14	Vasn	vasorin	3702.91	3376.64	3408.35	2389.26	2378	2453.76	turquoise	0.985835	0.976053
ENSMUSG00000068551	53.5843	0.804951	0.291043	2.76575	0.00567928	0.0202122	Zfp467	zinc finger protein 467	68.252	67.3084	69.0325	37.3322	36.3871	43.1935	turquoise	0.985822	0.985621
ENSMUSG00000031485	2131.07	0.440972	0.0686134	6.4269	1.30229e-10	1.51056e-09	Plpbp	pyridoxal phosphate binding protein	2419.58	2394.55	2548.02	1808.64	1862.16	1753.47	turquoise	0.985819	0.96362
ENSMUSG00000092569	54.9708	1.92555	0.32182	5.9833	2.18662e-09	2.25758e-08	NA	NA	93.2456	91.7842	76.2448	25.5431	18.1935	24.8133	turquoise	0.985805	0.958115
ENSMUSG00000020393	14542.9	1.11304	0.0867414	12.8317	1.08954e-37	5.93338e-36	Kremen1	kringle containing transmembrane protein 1	20453.5	19587.8	19629.9	8105.99	9315.09	10165.2	turquoise	0.9858	0.998766
ENSMUSG00000031696	6955.94	0.0739635	0.048601	1.52185	0.128046	0.261182	Vps35	VPS35 retromer complex component	7089.55	7126.53	7186.59	6797.4	6780.84	6754.73	turquoise	0.985772	0.953926
ENSMUSG00000022808	2983.51	0.26568	0.0597082	4.44964	8.60157e-06	5.55849e-05	Snx4	sorting nexin 4	3194.38	3282.81	3296.04	2694.79	2659.47	2773.57	turquoise	0.985669	0.975161
ENSMUSG00000036225	788.538	0.576243	0.0928079	6.20898	5.33288e-10	5.85596e-09	Kctd1	potassium channel tetramerisation domain containing 1	937.263	985.15	909.786	607.139	629.282	662.607	turquoise	0.985586	0.984416
ENSMUSG00000040950	941.933	0.989548	0.103343	9.57536	1.01503e-21	2.57607e-20	Mgl2	macrophage galactose N-acetyl-galactosamine specific lectin 2	1299.67	1274.78	1183.86	700.469	611.089	581.734	turquoise	0.985583	0.938923
ENSMUSG00000029175	1228.98	0.608785	0.0829255	7.34135	2.11453e-13	3.08257e-12	Slc35f6	solute carrier family 35, member F6	1578.45	1428.77	1445.56	985.372	991.012	944.743	turquoise	0.985514	0.962743
ENSMUSG00000033295	171.248	2.4918	0.220762	11.2873	1.51698e-29	5.65436e-28	Ptprf	protein tyrosine phosphatase, receptor type, F	317.227	233.54	321.465	48.1388	55.6508	51.4646	turquoise	0.985443	0.975487
ENSMUSG00000021916	1641.87	0.335703	0.0700416	4.79291	1.6438e-06	1.19168e-05	Glt8d1	glycosyltransferase 8 domain containing 1	1820.69	1776.53	1898.91	1452.02	1456.55	1446.52	turquoise	0.98539	0.968544
ENSMUSG00000000876	498.221	0.313498	0.103513	3.02857	0.00245711	0.00962066	Pxmp4	peroxisomal membrane protein 4	543.132	557.844	555.351	430.302	456.979	445.72	turquoise	0.985352	0.987938
ENSMUSG00000032470	1792.02	0.471356	0.0721406	6.53385	6.40997e-11	7.61658e-10	Mras	muscle and microspikes RAS	2058.13	2189.56	1998.85	1487.39	1510.06	1508.1	turquoise	0.98532	0.967443
ENSMUSG00000027858	687.933	1.29558	0.12784	10.1344	3.8863e-24	1.12493e-22	Tspan2	tetraspanin 2	974.753	978.012	980.879	340.902	385.275	467.776	turquoise	0.985314	0.99589
ENSMUSG00000031202	176.776	0.43875	0.162769	2.69554	0.00702752	0.0242842	Rab39b	RAB39B, member RAS oncogene family	194.182	208.044	208.128	151.293	151.97	147.042	turquoise	0.985312	0.956107
ENSMUSG00000033885	1306.35	0.483755	0.0781332	6.19142	5.96249e-10	6.52948e-09	Pxk	PX domain containing serine/threonine kinase	1605.36	1501.18	1463.08	1092.46	1091.61	1084.43	turquoise	0.985282	0.967061
ENSMUSG00000024594	2748.84	0.374523	0.0636325	5.88572	3.96317e-09	3.9521e-08	Prrc1	proline-rich coiled-coil 1	3218.42	3071.71	3019.91	2369.61	2449.71	2363.7	turquoise	0.985269	0.972658
ENSMUSG00000039782	299.22	1.37712	0.159493	8.63431	5.90806e-18	1.18198e-16	Cpeb2	cytoplasmic polyadenylation element binding protein 2	438.351	433.425	424.498	133.61	179.795	185.64	turquoise	0.985264	0.998846
ENSMUSG00000037855	1852.57	0.699892	0.0800745	8.74051	2.32069e-18	4.74928e-17	Zfp365	zinc finger protein 365	2375.36	2309.9	2193.58	1335.12	1510.06	1391.38	turquoise	0.985256	0.982702
ENSMUSG00000038069	644.254	0.205144	0.092528	2.2171	0.0266164	0.0746365	Cdkn2aip	CDKN2A interacting protein	674.829	695.52	699.598	598.297	603.597	593.681	turquoise	0.985254	0.961307
ENSMUSG00000049872	135.049	1.42825	0.210727	6.77773	1.22077e-11	1.55525e-10	Calhm5	calcium homeostasis modulator family member 5	192.259	202.945	195.764	58.9455	74.9145	85.468	turquoise	0.985251	0.996833
ENSMUSG00000035783	73834.7	0.343517	0.0505074	6.80131	1.03671e-11	1.32601e-10	Acta2	actin, alpha 2, smooth muscle, aorta	83608.6	81164.8	82978.1	67471	63398	64387.7	turquoise	0.98524	0.941771
ENSMUSG00000042834	3124.01	1.18279	0.0978786	12.0843	1.27883e-33	5.86982e-32	Nrep	neuronal regeneration related protein	4141.26	4270	4602.51	1761.49	1792.6	2176.22	turquoise	0.985239	0.987378
ENSMUSG00000073643	1850.22	0.372116	0.0689884	5.39389	6.89487e-08	5.96158e-07	Wdfy1	WD repeat and FYVE domain containing 1	2062.94	2041.69	2157.52	1586.62	1659.89	1592.65	turquoise	0.985225	0.97572
ENSMUSG00000038205	1042.41	1.13631	0.109352	10.3913	2.71618e-25	8.26427e-24	Prkab2	protein kinase, AMP-activated, beta 2 non-catalytic subunit	1458.28	1366.56	1474.41	566.859	661.388	726.937	turquoise	0.98521	0.998078
ENSMUSG00000028041	2301.64	0.557359	0.0719529	7.74616	9.47146e-15	1.5277e-13	Adam15	a disintegrin and metallopeptidase domain 15 (metargidin)	2862.74	2648.48	2711.84	1884.29	1774.4	1928.08	turquoise	0.985139	0.968612
ENSMUSG00000031156	912.43	0.592533	0.0894164	6.62666	3.43363e-11	4.19158e-10	Slc35a2	solute carrier family 35 (UDP-galactose transporter), member A2	1146.83	1042.26	1102.46	759.415	709.548	714.071	turquoise	0.985126	0.952372
ENSMUSG00000040663	882.081	0.907987	0.101179	8.97409	2.857e-19	6.26162e-18	Clcf1	cardiotrophin-like cytokine factor 1	1217	1154.44	1081.85	629.735	559.719	649.741	turquoise	0.985024	0.964323
ENSMUSG00000002732	1371.78	0.375438	0.0747035	5.02571	5.01582e-07	3.89881e-06	Fkbp7	FK506 binding protein 7	1511.16	1575.63	1560.96	1236.87	1189	1157.03	turquoise	0.984961	0.936786
ENSMUSG00000031734	1094.6	1.13934	0.10864	10.4873	9.88291e-26	3.07692e-24	Irx3	Iroquois related homeobox 3	1530.38	1549.11	1438.35	767.274	595.036	687.42	turquoise	0.984953	0.943798
ENSMUSG00000034714	3311.85	0.683848	0.0741068	9.22787	2.76059e-20	6.42736e-19	Ttyh2	tweety family member 2	4130.69	4140.49	3976.06	2339.15	2611.31	2673.4	turquoise	0.984924	0.997012
ENSMUSG00000028698	3577.61	1.04912	0.0912267	11.5001	1.31749e-30	5.23899e-29	Pik3r3	phosphoinositide-3-kinase regulatory subunit 3	4776.68	4770.74	4925	2040.5	2388.7	2564.04	turquoise	0.984903	0.998951
ENSMUSG00000061751	2623.29	1.42749	0.113449	12.5826	2.63153e-36	1.34635e-34	Kalrn	kalirin, RhoGEF kinase	3946.12	3782.53	3745.27	1162.21	1529.33	1574.27	turquoise	0.984885	0.999034
ENSMUSG00000024395	40.3918	1.05306	0.33885	3.10776	0.00188511	0.00763214	Lims2	LIM and senescent cell antigen like domains 2	52.8712	53.0309	57.6988	29.4728	23.5446	25.7323	turquoise	0.984884	0.943276
ENSMUSG00000033021	1831.81	0.407045	0.0702429	5.79483	6.83908e-09	6.67496e-08	Gmppa	GDP-mannose pyrophosphorylase A	2084.09	2161.01	2020.49	1622.97	1552.87	1549.45	turquoise	0.984869	0.9435
ENSMUSG00000051236	4289.04	0.619547	0.069521	8.91165	5.02771e-19	1.07981e-17	Msrb3	methionine sulfoxide reductase B3	5195.8	5161.33	5231.01	3124.11	3504.93	3517.05	turquoise	0.984856	0.998964
ENSMUSG00000022995	6176.94	0.865313	0.0792503	10.9187	9.37981e-28	3.21293e-26	Enah	ENAH actin regulator	7878.77	7798.6	8250.93	4000.44	4350.39	4782.53	turquoise	0.984822	0.996239
ENSMUSG00000097324	13.9968	1.52377	0.582755	2.61477	0.0089288	0.0296918	NA	NA	18.2646	21.4163	22.6674	7.8594	6.42125	7.35209	turquoise	0.984748	0.953779
ENSMUSG00000034361	1607.46	0.808606	0.0857905	9.42535	4.28675e-21	1.0498e-19	Cpne2	copine II	1936.05	2234.44	1968.97	1184.8	1177.23	1143.25	turquoise	0.984698	0.955318
ENSMUSG00000045636	677.101	0.815177	0.105649	7.71588	1.20151e-14	1.91871e-13	Mtus1	mitochondrial tumor suppressor 1	885.353	828.097	876.815	443.074	513.7	515.565	turquoise	0.984664	0.997488
ENSMUSG00000043501	76.4499	1.20844	0.256175	4.71723	2.39073e-06	1.68971e-05	Lgals2	lectin, galactose-binding, soluble 2	115.355	106.062	98.9122	47.1564	40.6679	50.5456	turquoise	0.984587	0.967436
ENSMUSG00000029772	1218.11	0.853026	0.09353	9.12034	7.48862e-20	1.70162e-18	Ahcyl2	S-adenosylhomocysteine hydrolase-like 2	1634.2	1493.02	1576.41	789.87	931.081	884.088	turquoise	0.984568	0.99292
ENSMUSG00000025466	45.6954	1.58278	0.33947	4.66249	3.12403e-06	2.16512e-05	Fuom	fucose mutarotase	65.3681	71.3877	69.0325	20.6309	19.2637	28.4893	turquoise	0.984491	0.981604
ENSMUSG00000060260	365.589	0.477588	0.120045	3.97841	6.93782e-05	0.000384332	Pwwp2b	PWWP domain containing 2B	422.009	431.386	423.468	323.218	291.097	302.355	turquoise	0.984484	0.936798
ENSMUSG00000040219	666.045	0.652551	0.100855	6.47018	9.78836e-11	1.14781e-09	Ttc12	tetratricopeptide repeat domain 12	834.404	780.166	828.39	494.16	504.068	555.082	turquoise	0.984476	0.990243
ENSMUSG00000038086	216.865	0.499961	0.14974	3.33885	0.000841265	0.00371289	Hspb2	heat shock protein 2	250.898	252.916	258.614	188.626	169.093	181.045	turquoise	0.984469	0.944956
ENSMUSG00000035085	114.019	1.82343	0.243019	7.50324	6.22603e-14	9.39166e-13	1700020L24Rik	RIKEN cDNA 1700020L24 gene	188.414	166.231	179.278	45.1916	40.6679	64.3307	turquoise	0.984462	0.983434
ENSMUSG00000032340	5833.62	1.04753	0.0888369	11.7917	4.30951e-32	1.81712e-30	Neo1	neogenin	7931.65	7744.55	7912.98	3306.84	4046.46	4059.27	turquoise	0.984426	0.999105
ENSMUSG00000049690	11.7882	3.21335	0.784776	4.09461	4.22871e-05	0.000242882	Nckap5	NCK-associated protein 5	25.955	20.3965	17.5157	1.96485	2.14042	2.75703	turquoise	0.984416	0.97553
ENSMUSG00000050395	341.732	1.52535	0.152539	9.99972	1.52823e-23	4.25495e-22	Tnfsf15	tumor necrosis factor (ligand) superfamily, member 15	555.629	439.544	526.501	159.153	183.006	186.559	turquoise	0.984369	0.984286
ENSMUSG00000059689	1200.96	0.542789	0.0823251	6.59324	4.30326e-11	5.20571e-10	Zfp637	zinc finger protein 637	1472.7	1423.67	1376.53	1030.56	936.432	965.88	turquoise	0.984319	0.943042
ENSMUSG00000028532	696.769	0.746024	0.103052	7.23931	4.50984e-13	6.41087e-12	Cachd1	cache domain containing 1	868.049	902.545	848.996	483.353	511.559	566.111	turquoise	0.984251	0.991067
ENSMUSG00000020241	2451.26	1.43397	0.114894	12.4808	9.50578e-36	4.7722e-34	Col6a2	collagen, type VI, alpha 2	3750.01	3313.41	3672.12	1143.54	1279.97	1548.53	turquoise	0.984235	0.994728
ENSMUSG00000000706	6.00164	2.34232	0.952306	2.45963	0.0139081	0.0434526	Btn1a1	butyrophilin, subfamily 1, member A1	10.5742	8.1586	11.3337	1.96485	2.14042	1.83802	turquoise	0.984222	0.968988
ENSMUSG00000031748	4350.89	0.634891	0.0707527	8.97338	2.87539e-19	6.28478e-18	Gnao1	guanine nucleotide binding protein, alpha O	5411.13	5196.01	5272.23	3153.58	3484.6	3587.82	turquoise	0.98416	0.999272
ENSMUSG00000074748	2923.85	0.29745	0.0610725	4.87044	1.11351e-06	8.28175e-06	Atxn7l3b	ataxin 7-like 3B	3179	3177.77	3316.65	2627	2567.43	2675.24	turquoise	0.984154	0.969478
ENSMUSG00000040367	132.253	1.46845	0.214869	6.83417	8.24838e-12	1.06178e-10	Lrrd1	leucine rich repeats and death domain containing 1	197.065	199.886	186.491	71.717	55.6508	82.711	turquoise	0.984075	0.967118
ENSMUSG00000060450	3214.99	0.266269	0.0592254	4.49585	6.92918e-06	4.55196e-05	Rnf14	ring finger protein 14	3536.6	3499.02	3496.96	2826.44	2944.14	2986.78	turquoise	0.984075	0.999359
ENSMUSG00000005057	342.347	0.829098	0.131362	6.31154	2.76274e-10	3.10808e-09	Sh2b2	SH2B adaptor protein 2	437.389	466.06	411.104	232.835	242.937	263.756	turquoise	0.984055	0.981104
ENSMUSG00000075033	256.304	0.785837	0.146036	5.38113	7.40214e-08	6.37274e-07	Nxpe3	neurexophilin and PC-esterase domain family, member 3	337.415	318.185	317.343	202.38	191.567	170.936	turquoise	0.984042	0.940035
ENSMUSG00000027876	6.03967	6.05293	1.47295	4.10938	3.96723e-05	0.000229422	Reg4	regenerating islet-derived family, member 4	10.5742	9.17842	16.4854	0	0	0	turquoise	0.983988	0.967419
ENSMUSG00000053898	1781.51	0.279422	0.0677162	4.12637	3.68538e-05	0.000214048	Ech1	enoyl coenzyme A hydratase 1, peroxisomal	1937.97	1937.67	1985.46	1645.56	1560.36	1622.05	turquoise	0.983982	0.949219
ENSMUSG00000026577	747.611	0.46427	0.092064	5.0429	4.5852e-07	3.59323e-06	Blzf1	basic leucine zipper nuclear factor 1	841.133	852.573	906.695	619.91	649.616	615.737	turquoise	0.983922	0.969024
ENSMUSG00000026692	2.18911	4.58805	1.86816	2.45592	0.0140523	NA	Fmo4	flavin containing monooxygenase 4	2.88389	5.09912	5.15168	0	0	0	turquoise	0.983907	0.961263
ENSMUSG00000031596	1567.34	2.08691	0.162853	12.8147	1.3571e-37	7.36548e-36	Slc7a2	solute carrier family 7 (cationic amino acid transporter, y+ system), member 2	2483.03	2391.49	2738.63	448.968	573.631	768.293	turquoise	0.98379	0.995709
ENSMUSG00000025366	7581.29	0.326216	0.0548416	5.94833	2.709e-09	2.76142e-08	Esyt1	extended synaptotagmin-like protein 1	8564.18	8508.4	8232.38	6593.06	6637.43	6952.32	turquoise	0.983783	0.985496
ENSMUSG00000031169	326.483	0.514508	0.12637	4.07146	4.67197e-05	0.000266153	Porcn	porcupine O-acyltransferase	400.86	371.216	380.194	280.974	260.06	265.594	turquoise	0.983744	0.948137
ENSMUSG00000067924	360.405	0.493547	0.121241	4.0708	4.68513e-05	0.000266808	Rtl8b	retrotransposon Gag like 8B	405.667	429.346	429.65	286.868	297.518	313.383	turquoise	0.983655	0.986543
ENSMUSG00000024697	130.098	1.45508	0.217148	6.70089	2.07159e-11	2.59191e-10	Gna14	guanine nucleotide binding protein, alpha 14	193.22	191.727	186.491	74.6643	80.2656	54.2216	turquoise	0.983621	0.946772
ENSMUSG00000046841	11465.8	0.398821	0.0562524	7.08986	1.34245e-12	1.84172e-11	Ckap4	cytoskeleton-associated protein 4	13487	13102.7	12532	10154.3	9712.14	9806.76	turquoise	0.983558	0.948586
ENSMUSG00000003352	2771.18	0.360322	0.0637867	5.64886	1.61516e-08	1.49123e-07	Cacnb3	calcium channel, voltage-dependent, beta 3 subunit	3220.34	3069.67	3055.97	2351.93	2462.55	2466.62	turquoise	0.983531	0.990071
ENSMUSG00000052837	3643.16	0.979553	0.0891301	10.9902	4.26212e-28	1.495e-26	Junb	jun B proto-oncogene	5059.3	4909.43	4534.51	2722.3	2366.23	2267.2	turquoise	0.983475	0.935416
ENSMUSG00000001482	1550.48	0.285836	0.0705049	4.05413	5.03208e-05	0.000285252	Def8	differentially expressed in FDCP 8	1712.07	1710.25	1687.69	1378.34	1447.99	1366.57	turquoise	0.983425	0.970089
ENSMUSG00000005142	1458.11	0.508888	0.0780759	6.51786	7.13182e-11	8.44309e-10	Man2b1	mannosidase 2, alpha B1	1755.32	1691.89	1689.75	1149.44	1276.76	1185.52	turquoise	0.983373	0.984018
ENSMUSG00000020886	2292.94	0.674788	0.0783713	8.61013	7.29751e-18	1.44555e-16	Dlg4	discs large MAGUK scaffold protein 4	2911.76	2844.29	2702.57	1632.79	1823.63	1842.62	turquoise	0.983341	0.994082
ENSMUSG00000028988	1424.39	0.615788	0.0828753	7.4303	1.08352e-13	1.61173e-12	Ctnnbip1	catenin beta interacting protein 1	1743.79	1734.72	1692.84	1216.24	1092.68	1066.05	turquoise	0.983302	0.930324
ENSMUSG00000035045	339.007	0.861009	0.13321	6.46353	1.02286e-10	1.19682e-09	Zc3h12b	zinc finger CCCH-type containing 12B	469.112	430.366	412.134	222.028	250.429	249.971	turquoise	0.983257	0.987842
ENSMUSG00000067276	966.597	1.82744	0.15268	11.9691	5.16019e-33	2.27743e-31	Capn6	calpain 6	1521.73	1372.68	1631.02	335.989	415.241	522.917	turquoise	0.983245	0.994844
ENSMUSG00000097183	188.923	0.628458	0.161643	3.88793	0.000101102	0.00054267	NA	NA	223.982	238.639	225.643	137.54	155.18	152.556	turquoise	0.983228	0.989109
ENSMUSG00000032193	5800.42	0.498511	0.0636324	7.83424	4.71683e-15	7.72435e-14	Ldlr	low density lipoprotein receptor	6950.16	6749.2	6677.6	4560.42	5064.22	4800.91	turquoise	0.983226	0.989197
ENSMUSG00000050144	1154.2	0.238321	0.0759491	3.13791	0.00170156	0.00697355	Slc25a44	solute carrier family 25, member 44	1244.88	1276.82	1226.1	1040.39	1075.56	1061.46	turquoise	0.98315	0.9785
ENSMUSG00000027187	3886.95	0.419263	0.0629203	6.66339	2.67587e-11	3.31414e-10	Cat	catalase	4526.74	4398.5	4418.08	3156.53	3389.35	3432.5	turquoise	0.98312	0.99885
ENSMUSG00000022206	377.705	0.596773	0.121107	4.92764	8.3229e-07	6.28619e-06	Npr3	natriuretic peptide receptor 3	471.035	428.326	464.681	286.868	309.29	306.031	turquoise	0.98304	0.987214
ENSMUSG00000038855	1290.24	1.06704	0.10618	10.0493	9.24832e-24	2.62963e-22	Itpkb	inositol 1,4,5-trisphosphate 3-kinase B	1813	1727.58	1700.05	722.083	848.675	930.039	turquoise	0.983029	0.998261
ENSMUSG00000029096	986.184	0.929444	0.102886	9.03373	1.6592e-19	3.71616e-18	Htra3	HtrA serine peptidase 3	1373.69	1250.3	1255.98	608.121	695.635	733.371	turquoise	0.983016	0.995669
ENSMUSG00000050199	11922.5	1.27884	0.100426	12.7341	3.82091e-37	2.03255e-35	Lgr4	leucine-rich repeat-containing G protein-coupled receptor 4	17037	16872	16749.1	5838.55	7284.9	7753.69	turquoise	0.983005	0.999564
ENSMUSG00000041096	1654.84	0.488174	0.075146	6.49634	8.22956e-11	9.68555e-10	Tspyl2	TSPY-like 2	1888.94	2037.61	1870.06	1337.08	1396.62	1398.73	turquoise	0.983001	0.975202
ENSMUSG00000029648	117.617	0.389106	0.195905	1.9862	0.0470117	0.118618	Flt1	FMS-like tyrosine kinase 1	132.659	129.518	138.065	103.155	98.4591	103.848	turquoise	0.982917	0.962356
ENSMUSG00000042284	64.1576	2.18064	0.316787	6.88361	5.83532e-12	7.58451e-11	Itga1	integrin alpha 1	110.549	89.7446	115.398	24.5606	17.1233	27.5703	turquoise	0.98289	0.966549
ENSMUSG00000023048	2082.72	0.530157	0.0733604	7.22675	4.94688e-13	7.00808e-12	Prr13	proline rich 13	2544.55	2518.97	2320.32	1718.26	1648.12	1746.12	turquoise	0.98286	0.962698
ENSMUSG00000026841	18.3472	3.05488	0.622226	4.9096	9.12617e-07	6.85423e-06	Fibcd1	fibrinogen C domain containing 1	31.7227	39.7732	26.7887	4.91213	3.21062	3.67604	turquoise	0.982825	0.948773
ENSMUSG00000003534	7171.85	0.660492	0.0705068	9.36779	7.40685e-21	1.78665e-19	Ddr1	discoidin domain receptor family, member 1	9327.45	8643.01	8385.9	5262.85	5598.26	5813.66	turquoise	0.98281	0.98916
ENSMUSG00000074194	60.7991	0.815368	0.275088	2.96403	0.00303643	0.011631	Zfp791	zinc finger protein 791	78.8262	74.4472	79.3358	39.297	46.0189	46.8695	turquoise	0.98281	0.998034
ENSMUSG00000015305	1507.72	1.45757	0.126898	11.4861	1.54953e-30	6.13133e-29	Sash1	SAM and SH3 domain containing 1	2285.96	2219.14	2126.61	640.541	867.938	906.145	turquoise	0.982778	0.998509
ENSMUSG00000000915	1724.49	0.831348	0.0900334	9.23377	2.61263e-20	6.10945e-19	Hip1r	huntingtin interacting protein 1 related	2282.11	2226.28	2115.28	1366.55	1212.55	1144.17	turquoise	0.982756	0.932217
ENSMUSG00000018796	567.308	0.644073	0.106439	6.05112	1.43844e-09	1.51432e-08	Acsl1	acyl-CoA synthetase long-chain family member 1	725.778	661.866	687.234	444.056	467.681	417.231	turquoise	0.98275	0.960794
ENSMUSG00000024799	309.774	0.973535	0.14293	6.81126	9.67448e-12	1.24234e-10	Tm7sf2	transmembrane 7 superfamily member 2	398.937	435.465	397.709	196.485	194.778	235.267	turquoise	0.982748	0.980415
ENSMUSG00000069808	670.865	0.561936	0.0982551	5.71915	1.07058e-08	1.01769e-07	Tlcd3a	TLC domain containing 3A	804.604	837.276	757.296	535.422	563.999	526.593	turquoise	0.982715	0.962455
ENSMUSG00000022517	3105.29	0.302097	0.0610397	4.9492	7.45198e-07	5.67374e-06	Mgrn1	mahogunin, ring finger 1	3439.51	3402.13	3446.47	2687.92	2778.26	2877.42	turquoise	0.982708	0.997933
ENSMUSG00000007872	8989.87	1.14907	0.0959872	11.971	5.03873e-33	2.22995e-31	Id3	inhibitor of DNA binding 3	12697.7	12478.6	11999.3	6436.85	5326.42	5000.34	turquoise	0.982689	0.929138
ENSMUSG00000020986	4992.16	0.727207	0.0758458	9.58797	8.9837e-22	2.29084e-20	Sec23a	SEC23 homolog A, COPII coat complex component	6076.35	6312.71	6284.02	3410	3931.94	3937.96	turquoise	0.982649	0.996459
ENSMUSG00000068566	13494.6	0.461253	0.0592741	7.7817	7.15558e-15	1.16351e-13	Myadm	myeloid-associated differentiation marker	15725.8	15189.3	15985.7	10764.4	11670.6	11631.9	turquoise	0.982605	0.996029
ENSMUSG00000060279	3666.64	0.379595	0.0619756	6.12491	9.07324e-10	9.76954e-09	Ap2a1	adaptor-related protein complex 2, alpha 1 subunit	4329.67	4024.23	4084.25	3125.09	3232.03	3204.59	turquoise	0.982602	0.980771
ENSMUSG00000037071	10776	0.948243	0.0845493	11.2153	3.43147e-29	1.26148e-27	Scd1	stearoyl-Coenzyme A desaturase 1	14059.9	13952.2	14574.1	6522.32	7472.19	8075.35	turquoise	0.982588	0.998726
ENSMUSG00000028664	1466.48	0.786968	0.089728	8.77059	1.77735e-18	3.66536e-17	Ephb2	Eph receptor B2	1953.35	1837.72	1778.36	995.197	1165.46	1068.81	turquoise	0.982549	0.985608
ENSMUSG00000071637	149.686	1.26386	0.197955	6.38458	1.71873e-10	1.97506e-09	Cebpd	CCAAT/enhancer binding protein (C/EBP), delta	225.904	210.084	197.824	101.19	87.757	75.3589	turquoise	0.982526	0.936364
ENSMUSG00000027312	4069.64	1.35132	0.110874	12.1879	3.60569e-34	1.69869e-32	Atrn	attractin	5916.77	5771.19	5854.37	1870.54	2478.6	2526.36	turquoise	0.982479	0.999438
ENSMUSG00000017765	2846.88	0.248928	0.0604457	4.1182	3.81837e-05	0.000221132	Slc12a4	solute carrier family 12, member 4	3138.63	3040.1	3096.16	2556.27	2672.31	2577.82	turquoise	0.982438	0.980534
ENSMUSG00000085566	240.877	1.09038	0.160445	6.796	1.07563e-11	1.3736e-10	NA	NA	327.802	347.76	308.07	134.592	155.18	171.855	turquoise	0.982381	0.990236
ENSMUSG00000000078	3677.87	0.600986	0.0719636	8.35125	6.75434e-17	1.23727e-15	Klf6	Kruppel-like factor 6	4404.65	4396.46	4498.44	2703.63	2962.34	3101.66	turquoise	0.982372	0.998944
ENSMUSG00000090394	28.7382	1.73972	0.427412	4.07035	4.69426e-05	0.000267233	4930523C07Rik	RIKEN cDNA 4930523C07 gene	41.3357	46.9119	44.3044	10.8067	17.1233	11.9471	turquoise	0.982303	0.976869
ENSMUSG00000019877	10259.8	0.412364	0.0580382	7.10504	1.20284e-12	1.65868e-11	Serinc1	serine incorporator 1	11672	11603.6	11873.6	8393.84	8809.95	9205.73	turquoise	0.982299	0.997641
ENSMUSG00000035776	3290.07	0.54515	0.0701077	7.77589	7.49167e-15	1.21569e-13	Cd99l2	CD99 antigen-like 2	3967.26	3742.76	4003.88	2562.16	2633.78	2830.55	turquoise	0.982285	0.990918
ENSMUSG00000001418	2712.49	0.274306	0.0617628	4.44129	8.94216e-06	5.74853e-05	Glmp	glycosylated lysosomal membrane protein	3060.76	2905.48	2942.64	2454.1	2418.67	2493.28	turquoise	0.982284	0.97173
ENSMUSG00000024781	2150.36	0.526665	0.0735231	7.16326	7.8782e-13	1.09864e-11	Lipa	lysosomal acid lipase A	2491.68	2486.33	2637.66	1659.32	1820.42	1806.78	turquoise	0.982282	0.992615
ENSMUSG00000039385	3.4806	5.26018	1.65274	3.1827	0.00145907	0.00605685	Cdh6	cadherin 6	9.61295	6.11895	5.15168	0	0	0	turquoise	0.982268	0.966389
ENSMUSG00000074259	134.337	1.22002	0.204756	5.95841	2.54697e-09	2.60452e-08	Gramd2	GRAM domain containing 2	194.182	196.826	173.096	69.7522	80.2656	91.9011	turquoise	0.982237	0.989722
ENSMUSG00000062713	1481.46	0.465829	0.0765569	6.08474	1.16679e-09	1.23993e-08	Sim2	single-minded family bHLH transcription factor 2	1781.28	1629.68	1744.36	1212.31	1270.34	1250.77	turquoise	0.982223	0.98163
ENSMUSG00000035473	390.698	0.458422	0.116927	3.92058	8.83354e-05	0.00047959	Galm	galactose mutarotase	434.505	473.199	449.226	319.288	330.694	337.277	turquoise	0.98219	0.97618
ENSMUSG00000043004	586.255	0.516155	0.102017	5.05949	4.20385e-07	3.31053e-06	Gng2	guanine nucleotide binding protein (G protein), gamma 2	705.591	659.826	704.749	458.793	485.874	502.699	turquoise	0.98219	0.993024
ENSMUSG00000029723	2186.94	0.4857	0.0718177	6.76296	1.35204e-11	1.7184e-10	Tsc22d4	TSC22 domain family, member 4	2657.98	2476.13	2520.2	1904.92	1810.79	1751.63	turquoise	0.98211	0.940505
ENSMUSG00000036368	322.106	0.542898	0.127861	4.24601	2.1761e-05	0.000131772	Rmdn2	regulator of microtubule dynamics 2	380.673	402.831	362.678	267.22	253.639	265.594	turquoise	0.982107	0.953341
ENSMUSG00000032841	278.637	0.684136	0.138855	4.92699	8.35078e-07	6.30429e-06	Prr5l	proline rich 5 like	350.873	320.225	359.587	207.292	208.691	225.158	turquoise	0.982093	0.981357
ENSMUSG00000021338	1523.1	1.06072	0.104016	10.1977	2.02987e-24	5.96159e-23	Carmil1	capping protein regulator and myosin 1 linker 1	2040.83	1973.36	2162.67	852.745	1078.77	1030.21	turquoise	0.982092	0.994966
ENSMUSG00000010110	1086.18	0.268271	0.0781361	3.43339	0.000596094	0.00273373	Stx5a	syntaxin 5A	1206.43	1171.78	1182.82	991.267	955.696	1009.07	turquoise	0.982082	0.966343
ENSMUSG00000025491	125.8	0.701137	0.194986	3.59583	0.000323353	0.00157557	Ifitm1	interferon induced transmembrane protein 1	158.614	146.855	161.763	89.4007	101.67	96.4961	turquoise	0.98207	0.987506
ENSMUSG00000018567	9396.05	0.500835	0.0627896	7.97639	1.50676e-15	2.54695e-14	Gabarap	gamma-aminobutyric acid receptor associated protein	10941.5	10929.5	11161.6	8303.46	7537.47	7502.8	turquoise	0.982069	0.92854
ENSMUSG00000026836	4166.2	0.718087	0.0773902	9.27878	1.71434e-20	4.05012e-19	Acvr1	activin A receptor, type 1	5159.27	5193.97	5193.92	2871.63	3168.89	3409.53	turquoise	0.982034	0.99837
ENSMUSG00000043165	50.7704	2.54332	0.368043	6.91039	4.83332e-12	6.33339e-11	Lor	loricrin	82.6714	103.002	74.1841	17.6837	16.0531	11.0281	turquoise	0.982024	0.943808
ENSMUSG00000026585	5215.64	0.717912	0.0758049	9.47053	2.78428e-21	6.89207e-20	Kifap3	kinesin-associated protein 3	6379.15	6288.24	6795.06	3653.64	3944.79	4232.96	turquoise	0.982012	0.994343
ENSMUSG00000026123	2880.79	0.274779	0.061134	4.4947	6.96673e-06	4.56818e-05	Plekhb2	pleckstrin homology domain containing, family B (evectins) member 2	3222.26	3087.01	3152.83	2640.76	2644.48	2537.39	turquoise	0.981974	0.94964
ENSMUSG00000002105	1826.5	0.291303	0.0680423	4.28121	1.85881e-05	0.000113543	Slc39a13	solute carrier family 39 (metal ion transporter), member 13	2056.21	1995.8	1979.27	1646.54	1595.68	1685.47	turquoise	0.981893	0.968765
ENSMUSG00000067818	4978.32	0.396541	0.0607353	6.52901	6.6208e-11	7.85548e-10	Myl9	myosin, light polypeptide 9, regulatory	5752.39	5472.38	5750.3	4464.14	4154.55	4276.16	turquoise	0.981865	0.943491
ENSMUSG00000035390	706.109	0.628771	0.0993321	6.32999	2.4518e-10	2.77969e-09	Brsk1	BR serine/threonine kinase 1	907.463	854.613	810.874	537.387	543.666	582.653	turquoise	0.981849	0.980063
ENSMUSG00000037138	347.99	0.86439	0.134901	6.4076	1.47826e-10	1.70851e-09	Aff3	AF4/FMR2 family, member 3	450.847	442.604	454.378	216.134	254.709	269.27	turquoise	0.981827	0.99982
ENSMUSG00000020894	1604.43	0.254568	0.0694489	3.66555	0.000246809	0.00122983	Vamp2	vesicle-associated membrane protein 2	1725.52	1721.46	1789.69	1486.41	1472.61	1430.9	turquoise	0.981807	0.94431
ENSMUSG00000020712	6.80327	1.30342	0.810932	1.60731	0.107987	0.228957	Tcam1	testicular cell adhesion molecule 1	9.61295	10.1982	9.27302	3.9297	3.21062	4.59505	turquoise	0.981717	0.966697
ENSMUSG00000028468	1369.05	0.321016	0.0740869	4.33296	1.47117e-05	9.15703e-05	Rgp1	RAB6A GEF compex partner 1	1572.68	1463.45	1525.93	1213.3	1215.76	1223.2	turquoise	0.981647	0.971735
ENSMUSG00000024457	1677.01	0.379708	0.0720902	5.26713	1.38573e-07	1.15405e-06	Trim26	tripartite motif-containing 26	1947.58	1829.57	1912.3	1414.69	1454.41	1503.5	turquoise	0.981599	0.989915
ENSMUSG00000056271	125.809	3.08226	0.317999	9.69266	3.23972e-22	8.4217e-21	Lman1l	lectin, mannose-binding 1 like	223.982	255.976	194.733	37.3322	29.9658	12.8661	turquoise	0.98159	0.935683
ENSMUSG00000074807	95.6094	1.10823	0.232358	4.7695	1.84684e-06	1.33047e-05	NA	NA	130.736	127.478	133.944	67.7873	50.2998	63.4117	turquoise	0.98155	0.945234
ENSMUSG00000013653	31.1996	2.9983	0.485335	6.1778	6.50015e-10	7.09891e-09	1810065E05Rik	RIKEN cDNA 1810065E05 gene	60.5616	42.8326	62.8505	6.87698	8.56166	5.51406	turquoise	0.981525	0.965187
ENSMUSG00000025870	271.867	0.737181	0.14239	5.17718	2.25266e-07	1.83607e-06	Arl10	ADP-ribosylation factor-like 10	353.757	339.602	326.616	208.274	185.146	217.806	turquoise	0.981497	0.962496
ENSMUSG00000039989	1170.16	0.524352	0.0837065	6.26417	3.74817e-10	4.16132e-09	Cbx4	chromobox 4	1437.14	1364.53	1340.47	970.636	906.466	1001.72	turquoise	0.981487	0.96473
ENSMUSG00000038181	1882.73	0.498952	0.0749257	6.65928	2.75168e-11	3.40044e-10	Chpf2	chondroitin polymerizing factor 2	2283.08	2168.15	2164.73	1512.93	1513.27	1654.22	turquoise	0.981343	0.985754
ENSMUSG00000046761	613.268	0.446931	0.0990518	4.51209	6.41915e-06	4.24727e-05	Fam83h	family with sequence similarity 83, member H	732.507	692.461	697.537	494.16	524.402	538.54	turquoise	0.981323	0.9944
ENSMUSG00000027833	1585.66	0.370148	0.0728843	5.07856	3.80301e-07	3.0111e-06	Shox2	short stature homeobox 2	1721.68	1827.53	1815.45	1355.75	1364.51	1429.06	turquoise	0.981252	0.976756
ENSMUSG00000022505	3749.41	0.170691	0.0556335	3.06813	0.00215404	0.00859316	Emp2	epithelial membrane protein 2	3979.76	3988.53	3944.12	3459.12	3595.9	3529	turquoise	0.981231	0.988347
ENSMUSG00000028127	2241.98	0.301908	0.0653774	4.61793	3.87587e-06	2.65413e-05	Abcd3	ATP-binding cassette, sub-family D (ALD), member 3	2529.17	2416.98	2481.05	1950.11	2014.13	2060.42	turquoise	0.981198	0.993658
ENSMUSG00000038349	532.569	1.22385	0.131829	9.28356	1.63912e-20	3.88385e-19	Plcl1	phospholipase C-like 1	740.197	677.163	820.147	279.991	336.045	341.872	turquoise	0.981195	0.988825
ENSMUSG00000028434	22.1787	1.33675	0.46333	2.88509	0.00391301	0.014565	Epb41l4b	erythrocyte membrane protein band 4.1 like 4b	32.684	31.6146	30.9101	12.7715	14.9829	10.1091	turquoise	0.981163	0.952238
ENSMUSG00000036718	769.274	0.478002	0.0923416	5.17645	2.26143e-07	1.84229e-06	Micall2	MICAL-like 2	920.921	923.961	841.784	639.559	637.844	651.579	turquoise	0.981082	0.964923
ENSMUSG00000021242	10609.9	0.475177	0.0618544	7.68219	1.56396e-14	2.48516e-13	Npc2	NPC intracellular cholesterol transporter 2	12490.1	12312.3	12221.8	9454.86	8657.98	8521.99	turquoise	0.981014	0.926139
ENSMUSG00000029155	18.9784	3.40856	0.662203	5.14731	2.64249e-07	2.13003e-06	Spata18	spermatogenesis associated 18	36.5292	35.6939	31.9404	0.982425	3.21062	5.51406	turquoise	0.980985	0.997055
ENSMUSG00000020439	3314.49	0.719437	0.078243	9.1949	3.7534e-20	8.70105e-19	Smtn	smoothelin	4445.03	4147.63	3779.27	2485.54	2541.74	2487.76	turquoise	0.980942	0.96503
ENSMUSG00000015850	1123.29	0.704846	0.0910334	7.74272	9.73111e-15	1.56644e-13	Adamtsl4	ADAMTS-like 4	1485.2	1402.26	1288.95	823.272	887.202	852.842	turquoise	0.980935	0.974168
ENSMUSG00000031520	367.81	1.1216	0.141469	7.92826	2.22247e-15	3.72692e-14	Vegfc	vascular endothelial growth factor C	505.641	464.02	542.987	248.554	201.199	244.457	turquoise	0.980894	0.954661
ENSMUSG00000062380	4020.87	0.789735	0.0819424	9.63769	5.54214e-22	1.42228e-20	Tubb3	tubulin, beta 3 class III	5411.13	4946.15	4928.09	2942.36	2714.05	3183.45	turquoise	0.980874	0.970762
ENSMUSG00000044041	479.478	0.595458	0.112495	5.2932	1.20191e-07	1.00934e-06	Krt13	keratin 13	588.313	570.082	572.866	414.583	360.66	370.361	turquoise	0.980868	0.929715
ENSMUSG00000022434	1512.04	0.303529	0.07182	4.22624	2.37628e-05	0.000143192	Fam118a	family with sequence similarity 118, member A	1689.96	1715.34	1606.29	1350.83	1344.18	1365.65	turquoise	0.980865	0.962906
ENSMUSG00000056749	962.365	0.643602	0.0923435	6.96965	3.17719e-12	4.2288e-11	Nfil3	nuclear factor, interleukin 3, regulated	1255.45	1142.2	1123.07	782.993	715.969	754.508	turquoise	0.980802	0.951166
ENSMUSG00000007908	66.4808	1.12234	0.271612	4.13215	3.59391e-05	0.000209493	Hmgcll1	3-hydroxymethyl-3-methylglutaryl-Coenzyme A lyase-like 1	100.936	82.6058	89.6392	43.2267	43.8785	38.5984	turquoise	0.980696	0.957312
ENSMUSG00000060591	1234.49	0.554093	0.0848386	6.53115	6.52686e-11	7.74974e-10	Ifitm2	interferon induced transmembrane protein 2	1463.09	1477.73	1466.17	952.952	965.327	1081.68	turquoise	0.980678	0.989067
ENSMUSG00000021661	496.495	0.274123	0.103607	2.64578	0.00815023	0.0274897	Ankra2	ankyrin repeat, family A (RFXANK-like), 2	525.828	556.824	548.138	453.88	443.066	451.234	turquoise	0.980633	0.949834
ENSMUSG00000023259	138.254	0.211488	0.180252	1.17329	0.240679	0.416371	Slc26a6	solute carrier family 26, member 6	149.962	147.875	147.338	127.715	125.214	131.419	turquoise	0.98063	0.974117
ENSMUSG00000026426	2838.39	0.578285	0.0735549	7.86195	3.78191e-15	6.24423e-14	Arl8a	ADP-ribosylation factor-like 8A	3473.16	3539.81	3186.83	2349.96	2175.73	2304.88	turquoise	0.980557	0.948679
ENSMUSG00000038677	67.2564	3.05604	0.362306	8.43497	3.31301e-17	6.22497e-16	Scube3	signal peptide, CUB domain, EGF-like 3	147.078	109.121	104.064	8.84183	16.0531	18.3802	turquoise	0.980531	0.986137
ENSMUSG00000021987	2413.37	0.28127	0.0638713	4.4037	1.06421e-05	6.73622e-05	Mtmr6	myotubularin related protein 6	2609.92	2619.93	2713.9	2113.2	2212.12	2211.14	turquoise	0.980514	0.990393
ENSMUSG00000031825	63.0544	1.83178	0.309262	5.92308	3.15961e-09	3.19441e-08	Crispld2	cysteine-rich secretory protein LCCL domain containing 2	90.3617	107.082	97.8819	19.6485	32.1062	31.2464	turquoise	0.980496	0.990116
ENSMUSG00000055612	778.36	0.987539	0.11453	8.62252	6.5495e-18	1.30705e-16	Cdca7	cell division cycle associated 7	1042.04	1083.05	978.819	583.561	522.261	460.424	turquoise	0.980431	0.928405
ENSMUSG00000032458	10072.1	0.310998	0.0542594	5.73169	9.94353e-09	9.50284e-08	Copb2	coatomer protein complex, subunit beta 2 (beta prime)	11098.2	10869.3	11492.4	8830.04	9246.6	8896.02	turquoise	0.980368	0.975196
ENSMUSG00000021236	904.434	0.447859	0.0874633	5.12054	3.04661e-07	2.44353e-06	Entpd5	ectonucleoside triphosphate diphosphohydrolase 5	1097.8	1006.57	1026.21	746.643	786.603	762.779	turquoise	0.980345	0.977636
ENSMUSG00000059714	1972.93	0.590309	0.0785458	7.51547	5.67059e-14	8.60228e-13	Flot1	flotillin 1	2483.03	2283.39	2347.1	1663.25	1480.1	1580.7	turquoise	0.980321	0.94426
ENSMUSG00000040433	6960.31	1.15117	0.100282	11.4794	1.67467e-30	6.594e-29	Zbtb38	zinc finger and BTB domain containing 38	9611.03	9705.67	9479.09	3626.13	4716.41	4623.54	turquoise	0.98032	0.997568
ENSMUSG00000021670	6840.55	0.77741	0.0798138	9.74029	2.02981e-22	5.38991e-21	Hmgcr	3-hydroxy-3-methylglutaryl-Coenzyme A reductase	8705.49	8388.06	8827.91	4562.38	5067.43	5492.01	turquoise	0.980294	0.998382
ENSMUSG00000038591	219.848	1.19491	0.171829	6.95406	3.54909e-12	4.68883e-11	Colec10	collectin sub-family member 10	330.686	287.59	299.828	112.979	139.127	148.88	turquoise	0.980277	0.995257
ENSMUSG00000036461	1184.99	0.698485	0.0918057	7.60829	2.77736e-14	4.30264e-13	Elf1	E74-like factor 1	1515.96	1400.22	1483.68	853.727	871.149	985.179	turquoise	0.980265	0.989349
ENSMUSG00000078584	580.354	0.214875	0.0967997	2.21979	0.026433	0.0741998	AU022252	expressed sequence AU022252	619.074	631.271	620.262	523.633	538.315	549.568	turquoise	0.980263	0.992595
ENSMUSG00000033416	809.975	0.392046	0.0890682	4.40164	1.07436e-05	6.79246e-05	Gucd1	guanylyl cyclase domain containing 1	914.192	890.307	954.091	699.487	678.512	723.261	turquoise	0.98022	0.969995
ENSMUSG00000054555	909.054	0.966849	0.11101	8.70957	3.05039e-18	6.18744e-17	Adam12	a disintegrin and metallopeptidase domain 12 (meltrin alpha)	1226.61	1181.98	1199.31	526.58	671.02	648.822	turquoise	0.980205	0.997667
ENSMUSG00000030397	1205.36	0.371729	0.0784957	4.73566	2.18342e-06	1.55704e-05	Mark4	MAP/microtubule affinity regulating kinase 4	1415.03	1355.35	1308.53	1029.58	1072.35	1051.35	turquoise	0.980122	0.975556
ENSMUSG00000034686	210.404	1.27328	0.173835	7.32466	2.39498e-13	3.47564e-12	Prr7	proline rich 7 (synaptic)	298.963	331.443	262.736	133.61	113.442	122.228	turquoise	0.980083	0.944843
ENSMUSG00000020205	1259.78	0.947986	0.104536	9.06849	1.20679e-19	2.72291e-18	Phlda1	pleckstrin homology like domain, family A, member 1	1671.69	1702.09	1604.23	981.443	820.849	778.402	turquoise	0.980026	0.923586
ENSMUSG00000019188	5555.51	0.205713	0.0533745	3.85415	0.000116134	0.00061635	H13	histocompatibility 13	6041.74	5857.87	5953.28	5270.71	5068.5	5140.95	turquoise	0.98001	0.939642
ENSMUSG00000036030	87.0977	0.907806	0.235156	3.86045	0.000113178	0.000602456	Prtg	protogenin	114.394	123.399	103.034	57.9631	63.1423	60.6547	turquoise	0.97996	0.967277
ENSMUSG00000035948	63.9013	2.24705	0.329847	6.8124	9.59828e-12	1.23357e-10	Acss3	acyl-CoA synthetase short-chain family member 3	121.123	100.963	94.7909	15.7188	21.4042	29.4083	turquoise	0.979944	0.990178
ENSMUSG00000045777	96.2054	1.92735	0.274124	7.03092	2.05171e-12	2.77681e-11	Ifitm10	interferon induced transmembrane protein 10	155.73	142.775	158.672	55.0158	31.036	34.0034	turquoise	0.979912	0.928482
ENSMUSG00000001472	8220.88	0.194273	0.050674	3.83379	0.000126185	0.000664644	Tcf25	transcription factor 25 (basic helix-loop-helix)	8961.19	8773.55	8585.78	7595.13	7660.55	7749.1	turquoise	0.979895	0.977526
ENSMUSG00000056427	8.46609	1.15785	0.723175	1.60106	0.109364	0.231357	Slit3	slit guidance ligand 3	11.5355	12.2379	11.3337	5.89455	4.28083	5.51406	turquoise	0.97988	0.941249
ENSMUSG00000087172	13.3503	2.0304	0.631362	3.21591	0.00130033	0.00546852	Gm12153	predicted gene 12153	18.2646	23.456	22.6674	3.9297	5.35104	6.43307	turquoise	0.979805	0.982892
ENSMUSG00000004500	423.851	0.391974	0.11243	3.4864	0.000489574	0.00228634	Zfp324	zinc finger protein 324	459.499	501.754	482.197	362.515	364.941	372.199	turquoise	0.979708	0.964088
ENSMUSG00000021701	1965.81	0.449742	0.0729124	6.16826	6.90457e-10	7.51504e-09	Plk2	polo like kinase 2	2285	2191.6	2331.65	1650.47	1744.44	1591.73	turquoise	0.979679	0.960918
ENSMUSG00000027750	6638.59	1.17581	0.102142	11.5115	1.15494e-30	4.61544e-29	Postn	periostin, osteoblast specific factor	9363.01	8427.83	9820.13	3560.31	4081.77	4578.51	turquoise	0.979661	0.99461
ENSMUSG00000079450	73.8679	1.59447	0.281567	5.66286	1.4887e-08	1.38163e-07	Cldn34c1	claudin 34C1	110.549	104.022	118.489	27.5079	38.5275	44.1125	turquoise	0.979652	0.997396
ENSMUSG00000031227	1666.92	0.430792	0.0748763	5.75338	8.74741e-09	8.42489e-08	Magee1	MAGE family member E1	1924.51	1877.5	1940.12	1340.03	1435.15	1484.2	turquoise	0.979612	0.998799
ENSMUSG00000007891	6267.21	0.335912	0.0578203	5.80959	6.26245e-09	6.14202e-08	Ctsd	cathepsin D	7160.69	6839.96	6979.49	5755.05	5489.1	5378.97	turquoise	0.979566	0.931951
ENSMUSG00000022438	3470.99	0.440266	0.0662951	6.64101	3.11544e-11	3.82935e-10	Parvb	parvin, beta	4052.82	4119.07	3817.39	2822.51	3012.63	3001.49	turquoise	0.979533	0.983385
ENSMUSG00000042485	1070.52	0.432992	0.0831645	5.20645	1.92483e-07	1.58009e-06	Mustn1	musculoskeletal, embryonic nuclear protein 1	1209.31	1187.08	1294.1	907.761	889.343	935.553	turquoise	0.979532	0.968719
ENSMUSG00000020029	7607.62	0.371695	0.0586907	6.33311	2.40262e-10	2.72778e-09	Nudt4	nudix (nucleoside diphosphate linked moiety X)-type motif 4	8501.69	8645.05	8601.24	6411.31	6504.72	6981.72	turquoise	0.979521	0.989479
ENSMUSG00000003623	1811.38	0.280169	0.0683447	4.09935	4.14315e-05	0.000238394	Crot	carnitine O-octanoyltransferase	1960.08	1986.62	2014.31	1659.32	1575.35	1672.6	turquoise	0.979508	0.953501
ENSMUSG00000036275	9089.34	0.214916	0.0509827	4.21547	2.4926e-05	0.000149416	9530068E07Rik	RIKEN cDNA 9530068E07 gene	9825.4	9557.79	9912.86	8471.45	8237.39	8531.18	turquoise	0.979475	0.961246
ENSMUSG00000075327	453.813	0.45674	0.111216	4.1068	4.01173e-05	0.000231579	Zbtb2	zinc finger and BTB domain containing 2	539.287	510.932	524.441	391.988	395.977	360.252	turquoise	0.979471	0.943671
ENSMUSG00000031357	2440.76	0.29943	0.0644886	4.64315	3.43131e-06	2.36584e-05	Syap1	synapse associated protein 1	2691.63	2619.93	2768.51	2222.25	2126.5	2215.73	turquoise	0.979456	0.954649
ENSMUSG00000075232	1355.73	0.786275	0.0945067	8.31977	8.81317e-17	1.60708e-15	Amd1	S-adenosylmethionine decarboxylase 1	1631.32	1764.3	1752.6	1068.88	1023.12	894.197	turquoise	0.979432	0.93001
ENSMUSG00000019796	491.404	0.387904	0.106169	3.65364	0.000258553	0.0012846	Lrp11	low density lipoprotein receptor-related protein 11	585.429	546.626	538.865	426.373	430.224	420.907	turquoise	0.979396	0.961462
ENSMUSG00000035847	5163.89	1.07552	0.0990278	10.8608	1.77257e-27	5.96987e-26	Ids	iduronate 2-sulfatase	6996.31	6913.39	7103.13	2808.75	3531.69	3630.09	turquoise	0.979376	0.99945
ENSMUSG00000033763	2867.47	0.795528	0.0868579	9.15896	5.24005e-20	1.20088e-18	Mtss2	MTSS I-BAR domain containing 2	3765.39	3481.68	3670.05	1985.48	1973.46	2328.77	turquoise	0.979373	0.986015
ENSMUSG00000004270	1749.69	0.490591	0.076317	6.42833	1.29012e-10	1.49753e-09	Lpcat3	lysophosphatidylcholine acyltransferase 3	2083.13	2090.64	1958.67	1378.34	1519.7	1467.66	turquoise	0.979372	0.984958
ENSMUSG00000024750	2994.25	0.192119	0.058872	3.26334	0.00110107	0.00471572	Zfand5	zinc finger, AN1-type domain 5	3240.53	3206.33	3133.25	2756.69	2782.54	2846.18	turquoise	0.979364	0.983599
ENSMUSG00000017760	4230.51	0.261298	0.0574874	4.54532	5.48529e-06	3.66866e-05	Ctsa	cathepsin A	4768.02	4546.38	4523.17	3802.97	3836.69	3905.8	turquoise	0.979339	0.978306
ENSMUSG00000031642	949.988	0.632251	0.0938529	6.73662	1.62118e-11	2.05073e-10	Sh3rf1	SH3 domain containing ring finger 1	1193.93	1171.78	1099.37	701.452	732.022	801.377	turquoise	0.979329	0.987875
ENSMUSG00000070972	801.578	0.363307	0.0888671	4.08821	4.34721e-05	0.000248799	Dnajc25	DnaJ heat shock protein family (Hsp40) member C25	921.882	914.783	869.603	703.416	677.442	722.342	turquoise	0.979284	0.963086
ENSMUSG00000038280	1233.83	0.277522	0.0757849	3.66197	0.000250286	0.001246	Ostm1	osteopetrosis associated transmembrane protein 1	1359.27	1339.03	1357.98	1071.83	1140.84	1134.06	turquoise	0.979216	0.99803
ENSMUSG00000035239	199.802	1.23911	0.178533	6.94054	3.90609e-12	5.13934e-11	Neu3	neuraminidase 3	266.279	264.135	312.192	127.715	101.67	126.823	turquoise	0.9792	0.952929
ENSMUSG00000044408	3018.69	0.906208	0.0928102	9.7641	1.60531e-22	4.26974e-21	Sptssa	serine palmitoyltransferase, small subunit A	3841.34	3819.24	4150.19	2366.66	1941.36	1993.33	turquoise	0.979183	0.927837
ENSMUSG00000025745	6063.34	0.140999	0.0510513	2.76191	0.00574636	0.0204057	Hadha	hydroxyacyl-CoA dehydrogenase trifunctional multienzyme complex subunit alpha	6299.37	6396.34	6382.93	5678.42	5765.21	5857.77	turquoise	0.979167	0.990756
ENSMUSG00000058571	1340.79	1.86668	0.16672	11.1965	4.24006e-29	1.55517e-27	Gpc6	glypican 6	2095.62	1994.78	2223.46	407.706	616.44	706.719	turquoise	0.979085	0.999063
ENSMUSG00000021814	4501.08	0.307174	0.0587988	5.22416	1.74949e-07	1.44502e-06	Anxa7	annexin A7	4983.35	4833.97	5117.68	4122.26	4031.47	3917.74	turquoise	0.979063	0.939645
ENSMUSG00000020152	9010.67	0.289426	0.0542256	5.33744	9.42681e-08	8.01279e-07	Actr2	ARP2 actin-related protein 2	9889.8	9858.64	9984.98	7871.19	8436.45	8022.96	turquoise	0.979028	0.981858
ENSMUSG00000022297	3985.91	0.810667	0.0856135	9.46891	2.82767e-21	6.98868e-20	Fzd6	frizzled class receptor 6	5149.66	5016.52	5065.13	2553.32	3084.34	3046.52	turquoise	0.979019	0.998443
ENSMUSG00000041957	1462.91	0.323987	0.0735457	4.40525	1.05661e-05	6.69077e-05	Pkp2	plakophilin 2	1685.15	1600.1	1593.93	1261.43	1315.29	1321.54	turquoise	0.978948	0.987338
ENSMUSG00000021466	979.544	1.29624	0.131891	9.82814	8.5181e-23	2.28835e-21	Ptch1	patched 1	1432.33	1417.56	1327.07	457.81	585.404	657.093	turquoise	0.978897	0.997355
ENSMUSG00000021890	2032.05	0.276543	0.0664983	4.15865	3.20135e-05	0.000188043	Eaf1	ELL associated factor 1	2237.89	2257.89	2182.25	1787.03	1897.48	1829.75	turquoise	0.978875	0.980491
ENSMUSG00000028668	2576.26	0.3135	0.0645377	4.85763	1.18802e-06	8.8033e-06	Eloa	elongin A	2862.74	2864.69	2837.54	2193.76	2360.88	2337.96	turquoise	0.978872	0.996652
ENSMUSG00000001870	7916.23	0.379531	0.0589425	6.439	1.20261e-10	1.39999e-09	Ltbp1	latent transforming growth factor beta binding protein 1	9119.81	8610.38	9123.62	6643.16	7111.53	6888.9	turquoise	0.97884	0.985535
ENSMUSG00000022679	194.495	0.956521	0.171617	5.57359	2.49544e-08	2.25855e-07	Mpv17l	Mpv17 transgene, kidney disease mutant-like	265.317	264.135	241.098	124.768	120.933	150.718	turquoise	0.97884	0.978882
ENSMUSG00000053216	26.6928	2.24832	0.473004	4.75329	2.00133e-06	1.43661e-05	Btn2a2	butyrophilin, subfamily 2, member A2	47.1035	47.9317	37.0921	9.82425	11.7723	6.43307	turquoise	0.978824	0.94772
ENSMUSG00000048058	1863.52	0.7017	0.0861152	8.14839	3.68803e-16	6.50365e-15	Ldlrad3	low density lipoprotein receptor class A domain containing 3	2356.13	2209.96	2357.41	1285.99	1505.78	1465.82	turquoise	0.978797	0.995524
ENSMUSG00000000346	5473.21	0.193457	0.0532928	3.63007	0.000283344	0.00139715	Dazap2	DAZ associated protein 2	5785.07	5836.46	5896.61	5080.12	5233.32	5007.69	turquoise	0.978791	0.958887
ENSMUSG00000028634	324.689	0.864527	0.139413	6.2012	5.60349e-10	6.14891e-09	Hivep3	human immunodeficiency virus type I enhancer binding protein 3	409.512	440.564	406.982	206.309	256.85	227.915	turquoise	0.978781	0.981718
ENSMUSG00000024970	765.876	0.273488	0.088345	3.09569	0.00196358	0.00791988	Spindoc	spindlin interactor and repressor of chromatin binding	858.437	819.939	836.632	696.539	674.231	709.476	turquoise	0.978747	0.965598
ENSMUSG00000024911	1362.41	0.182521	0.0716735	2.54656	0.0108791	0.0351727	Fibp	fibroblast growth factor (acidic) intracellular binding protein	1441.94	1454.27	1449.68	1294.84	1242.51	1291.21	turquoise	0.978693	0.944762
ENSMUSG00000037225	528.991	0.567611	0.108228	5.24459	1.56628e-07	1.30037e-06	Fgf2	fibroblast growth factor 2	641.184	594.558	659.415	403.777	436.645	438.368	turquoise	0.978682	0.98745
ENSMUSG00000044080	500.5	0.702939	0.11585	6.06764	1.29804e-09	1.37101e-08	S100a1	S100 calcium binding protein A1	612.345	628.212	620.262	415.566	342.466	384.146	turquoise	0.978574	0.932551
ENSMUSG00000026817	6895.07	0.64316	0.0739674	8.69518	3.46274e-18	6.99734e-17	Ak1	adenylate kinase 1	8570.91	8542.05	8108.74	5838.55	5020.34	5289.83	turquoise	0.978556	0.928319
ENSMUSG00000044976	17.2593	3.40679	0.685517	4.96966	6.70696e-07	5.12594e-06	Wdr72	WD repeat domain 72	25.955	39.7732	28.8494	3.9297	3.21062	1.83802	turquoise	0.978473	0.938625
ENSMUSG00000021876	2200.11	0.654526	0.0823646	7.94669	1.91563e-15	3.22247e-14	Rnase4	ribonuclease, RNase A family 4	2776.22	2712.73	2584.08	1590.55	1683.44	1853.64	turquoise	0.978441	0.991527
ENSMUSG00000021575	75.817	1.28525	0.265767	4.836	1.32479e-06	9.7493e-06	Ahrr	aryl-hydrocarbon receptor repressor	107.665	111.161	104.064	48.1388	34.2466	49.6266	turquoise	0.978419	0.949839
ENSMUSG00000021224	750.306	0.49306	0.0946681	5.2083	1.90574e-07	1.56522e-06	Numb	NUMB endocytic adaptor protein	832.482	884.188	914.938	610.086	651.757	608.385	turquoise	0.978385	0.963896
ENSMUSG00000067787	764.114	0.203898	0.0872397	2.33722	0.0194279	0.0574574	Blcap	bladder cancer associated protein	803.643	808.721	841.784	710.293	711.688	708.557	turquoise	0.978357	0.959407
ENSMUSG00000069920	123.456	0.922503	0.204242	4.51672	6.28059e-06	4.16073e-05	B3gnt9	UDP-GlcNAc:betaGal beta-1,3-N-acetylglucosaminyltransferase 9	170.149	164.192	150.429	95.2952	83.4762	77.1969	turquoise	0.978354	0.928807
ENSMUSG00000025150	1405.31	0.668656	0.0883991	7.56406	3.90676e-14	6.0002e-13	Cbr2	carbonyl reductase 2	1813.96	1650.08	1712.42	1150.42	998.504	1106.49	turquoise	0.978348	0.945307
ENSMUSG00000087220	5.32098	1.61336	0.934971	1.72557	0.0844251	0.188504	NA	NA	7.69036	9.17842	7.21235	2.94728	2.14042	2.75703	turquoise	0.978328	0.943357
ENSMUSG00000037379	535.717	0.965885	0.127071	7.60115	2.93505e-14	4.53381e-13	Spon2	spondin 2, extracellular matrix protein	707.513	689.401	729.477	313.394	362.8	411.717	turquoise	0.978246	0.997611
ENSMUSG00000019861	1464.61	0.338622	0.074193	4.56408	5.01698e-06	3.37653e-05	Gopc	golgi associated PDZ and coiled-coil motif containing	1664.96	1581.75	1660.9	1272.24	1266.06	1341.76	turquoise	0.978225	0.981442
ENSMUSG00000031378	1539.95	0.527478	0.0811615	6.49911	8.07974e-11	9.5162e-10	Abcd1	ATP-binding cassette, sub-family D (ALD), member 1	1830.31	1823.45	1802.06	1181.86	1244.65	1357.38	turquoise	0.978215	0.995011
ENSMUSG00000026042	54029.4	0.600578	0.068343	8.7877	1.52651e-18	3.1684e-17	Col5a2	collagen, type V, alpha 2	66921.5	63189.3	65236.7	39729.3	43328.4	45771.3	turquoise	0.978209	0.998196
ENSMUSG00000039678	933.671	0.348948	0.0844643	4.13131	3.60702e-05	0.000210104	Tbc1d13	TBC1 domain family, member 13	1086.26	1008.61	1042.7	811.483	843.324	809.648	turquoise	0.978142	0.969611
ENSMUSG00000050721	1631.02	0.409387	0.0748438	5.46989	4.50318e-08	3.95969e-07	Plekho2	pleckstrin homology domain containing, family O member 2	1930.28	1823.45	1828.85	1336.1	1419.1	1448.36	turquoise	0.978111	0.993264
ENSMUSG00000074785	6.50977	5.16547	1.41903	3.64013	0.000272498	0.00134698	Plxnc1	plexin C1	12.4968	11.2181	14.4247	0	0	0.919011	turquoise	0.97804	0.985753
ENSMUSG00000041926	1428.88	0.362938	0.0755109	4.80643	1.53652e-06	1.11845e-05	Rnpep	arginyl aminopeptidase (aminopeptidase B)	1659.2	1600.1	1563.02	1286.98	1262.85	1201.15	turquoise	0.978038	0.935641
ENSMUSG00000037972	2748.05	0.201353	0.0603079	3.33875	0.00084156	0.00371317	Snn	stannin	2913.69	3011.54	2893.18	2517.96	2588.83	2563.12	turquoise	0.978032	0.972685
ENSMUSG00000025492	3951.7	0.433807	0.0661316	6.55975	5.38973e-11	6.45201e-10	Ifitm3	interferon induced transmembrane protein 3	4517.13	4565.75	4541.72	3580.94	3219.18	3285.46	turquoise	0.977996	0.921687
ENSMUSG00000027298	737.776	0.470862	0.0946404	4.97527	6.51555e-07	4.98677e-06	Tyro3	TYRO3 protein tyrosine kinase 3	895.927	813.82	861.36	642.506	611.089	601.952	turquoise	0.977935	0.942729
ENSMUSG00000023951	3414.57	0.486003	0.0692703	7.01604	2.2825e-12	3.0762e-11	Vegfa	vascular endothelial growth factor A	4032.63	4169.04	3750.42	2812.68	2939.86	2782.76	turquoise	0.977911	0.958491
ENSMUSG00000022272	14126.5	1.26219	0.107965	11.6907	1.42128e-31	5.88475e-30	Myo10	myosin X	20354.5	19776.4	19688.7	6797.4	8916.97	9225.03	turquoise	0.97789	0.999352
ENSMUSG00000022094	2165	0.551482	0.077622	7.10472	1.20567e-12	1.66116e-11	Slc39a14	solute carrier family 39 (zinc transporter), member 14	2609.92	2532.22	2577.9	1687.81	1904.97	1677.19	turquoise	0.977849	0.970785
ENSMUSG00000073131	1363.2	0.32812	0.0754453	4.34912	1.36686e-05	8.53759e-05	Vma21	VMA21 vacuolar H+-ATPase homolog (S. cerevisiae)	1492.89	1555.23	1505.32	1190.7	1175.09	1259.96	turquoise	0.977748	0.973976
ENSMUSG00000037686	6.8519	5.23627	1.40675	3.72224	0.000197466	0.00100041	Aspg	asparaginase	14.4194	13.2577	12.364	0	1.07021	0	turquoise	0.977745	0.971435
ENSMUSG00000022500	3917.09	0.302885	0.0601118	5.03869	4.68737e-07	3.67151e-06	Litaf	LPS-induced TN factor	4455.6	4329.15	4194.5	3542.63	3570.21	3410.45	turquoise	0.977721	0.946484
ENSMUSG00000059743	621.037	0.816409	0.111892	7.29638	2.95613e-13	4.2707e-12	Fdps	farnesyl diphosphate synthetase	866.127	789.344	721.235	452.898	433.434	463.181	turquoise	0.977632	0.960984
ENSMUSG00000028035	2199.17	0.271087	0.0653626	4.14743	3.3623e-05	0.000196962	Dnajb4	DnaJ heat shock protein family (Hsp40) member B4	2407.08	2324.18	2484.14	2004.15	2002.36	1973.12	turquoise	0.977605	0.956117
ENSMUSG00000020668	2019.65	0.677543	0.0854105	7.93278	2.14294e-15	3.59731e-14	Kif3c	kinesin family member 3C	2521.48	2434.32	2500.62	1401.92	1586.05	1673.52	turquoise	0.977604	0.999618
ENSMUSG00000001123	1232.75	0.332653	0.0776171	4.28582	1.8207e-05	0.000111469	Lgals9	lectin, galactose binding, soluble 9	1426.56	1357.39	1338.41	1122.91	1085.19	1066.05	turquoise	0.977474	0.937522
ENSMUSG00000052914	163.608	0.526106	0.171474	3.06814	0.00215397	0.00859316	Cyp2j6	cytochrome P450, family 2, subfamily j, polypeptide 6	198.027	187.648	193.703	144.417	127.355	130.5	turquoise	0.977465	0.927419
ENSMUSG00000022844	1006.72	0.264286	0.080571	3.28017	0.00103746	0.00446949	Pdia5	protein disulfide isomerase associated 5	1130.48	1072.86	1092.16	921.515	930.011	893.278	turquoise	0.977465	0.951182
ENSMUSG00000033059	2933.57	0.291491	0.0626258	4.65448	3.24793e-06	2.24615e-05	Pygb	brain glycogen phosphorylase	3258.79	3234.88	3193.01	2526.8	2685.15	2702.81	turquoise	0.977388	0.997682
ENSMUSG00000029781	11241.9	0.208247	0.0502921	4.14074	3.46183e-05	0.000202013	Fkbp9	FK506 binding protein 9	11922.9	11897.3	12336.2	10571.9	10221.6	10501.5	turquoise	0.977371	0.947231
ENSMUSG00000023452	603.01	0.406065	0.0995734	4.07804	4.54162e-05	0.000259187	Pisd	phosphatidylserine decarboxylase	695.978	679.203	687.234	539.351	486.945	529.35	turquoise	0.977319	0.941559
ENSMUSG00000002983	229.797	0.273739	0.143589	1.9064	0.0565981	0.137807	Relb	avian reticuloendotheliosis viral (v-rel) oncogene related B	260.511	245.778	248.311	210.239	204.41	209.534	turquoise	0.977241	0.956338
ENSMUSG00000045237	722.347	0.549811	0.0982881	5.59388	2.22055e-08	2.01771e-07	Eola1	endothelium and lymphocyte associated ASCH domain 1	907.463	835.236	831.481	577.666	620.721	561.516	turquoise	0.977186	0.962592
ENSMUSG00000026579	37.3978	2.55884	0.421384	6.07246	1.25968e-09	1.33312e-08	F5	coagulation factor V	61.5229	50.9912	79.3358	10.8067	10.7021	11.0281	turquoise	0.977122	0.962693
ENSMUSG00000025137	1229.82	0.335694	0.0777277	4.31885	1.56846e-05	9.70246e-05	Pcyt2	phosphate cytidylyltransferase 2, ethanolamine	1329.47	1349.23	1438.35	1096.39	1081.98	1083.51	turquoise	0.977105	0.952521
ENSMUSG00000028287	23.7399	0.702703	0.428564	1.63967	0.101074	0.216992	1700009N14Rik	RIKEN cDNA 1700009N14 gene	29.8001	27.5353	30.9101	16.7012	18.1935	19.2992	turquoise	0.97706	0.989981
ENSMUSG00000028466	1642.21	0.45815	0.077196	5.93489	2.94052e-09	2.98417e-08	Creb3	cAMP responsive element binding protein 3	1949.51	1840.78	1912.3	1467.74	1322.78	1360.14	turquoise	0.977028	0.929865
ENSMUSG00000020953	5.6945	2.55137	1.01095	2.52374	0.0116115	0.0371368	Coch	cochlin	8.65166	11.2181	9.27302	1.96485	2.14042	0.919011	turquoise	0.97698	0.935243
ENSMUSG00000030058	9315.34	0.252418	0.0529905	4.76345	1.9031e-06	1.36855e-05	Copg1	coatomer protein complex, subunit gamma 1	10111.9	10162.6	10109.7	8192.44	8739.32	8576.21	turquoise	0.976969	0.993573
ENSMUSG00000004267	636.587	0.544298	0.102094	5.33136	9.74795e-08	8.277e-07	Eno2	enolase 2, gamma neuronal	728.662	739.373	798.51	514.791	492.296	545.892	turquoise	0.976938	0.966821
ENSMUSG00000033278	1206.45	1.17932	0.124112	9.50212	2.05653e-21	5.13014e-20	Ptprm	protein tyrosine phosphatase, receptor type, M	1701.49	1632.74	1686.66	599.279	840.113	778.402	turquoise	0.976922	0.995915
ENSMUSG00000028016	842.145	0.315288	0.0866751	3.63758	0.000275207	0.00135953	Ints12	integrator complex subunit 12	934.379	901.525	965.424	768.256	748.075	735.209	turquoise	0.976876	0.941065
ENSMUSG00000043207	3908.22	0.316419	0.0610157	5.18586	2.1502e-07	1.75701e-06	Zmpste24	zinc metallopeptidase, STE24	4312.37	4371.99	4320.2	3338.28	3628	3478.46	turquoise	0.976833	0.986714
ENSMUSG00000025417	1321.61	0.220272	0.0732182	3.00844	0.00262596	0.0102145	Pip4k2c	phosphatidylinositol-5-phosphate 4-kinase, type II, gamma	1463.09	1383.9	1419.8	1216.24	1217.9	1228.72	turquoise	0.97683	0.969942
ENSMUSG00000037049	1679.66	0.114264	0.0664488	1.71957	0.0855099	0.190239	Smpd1	sphingomyelin phosphodiesterase 1, acid lysosomal	1733.22	1767.36	1738.18	1619.04	1593.54	1626.65	turquoise	0.976783	0.950956
ENSMUSG00000041020	27.9564	1.33737	0.417028	3.20692	0.00134164	0.00562165	Map7d2	MAP7 domain containing 2	44.2196	38.7533	37.0921	17.6837	17.1233	12.8661	turquoise	0.97655	0.936599
ENSMUSG00000045573	20.3059	2.20722	0.539265	4.09302	4.25785e-05	0.000244294	Penk	preproenkephalin	35.5679	30.5947	34.0011	10.8067	5.35104	5.51406	turquoise	0.976547	0.92277
ENSMUSG00000021365	2453.01	0.692833	0.0850317	8.14794	3.70183e-16	6.52082e-15	Nedd9	neural precursor cell expressed, developmentally down-regulated gene 9	3108.83	3008.48	2975.61	1680.93	1937.08	2007.12	turquoise	0.976542	0.998752
ENSMUSG00000064105	902.218	0.753367	0.102528	7.3479	2.01347e-13	2.93791e-12	Cnnm2	cyclin M2	1199.7	1090.19	1107.61	603.209	703.127	709.476	turquoise	0.976534	0.994716
ENSMUSG00000021248	5418.88	0.191864	0.0536363	3.57712	0.0003474	0.00168001	Tmed10	transmembrane p24 trafficking protein 10	5708.17	5701.84	5926.49	5124.33	4997.87	5054.56	turquoise	0.976506	0.943484
ENSMUSG00000022125	1462.5	0.237044	0.0715581	3.31261	0.000924283	0.00404264	Cln5	ceroid-lipofuscinosis, neuronal 5	1618.82	1552.17	1576.41	1361.64	1306.72	1359.22	turquoise	0.97648	0.951569
ENSMUSG00000032177	734.838	0.676154	0.104506	6.47001	9.79966e-11	1.1483e-09	Pde4a	phosphodiesterase 4A, cAMP specific	887.275	938.238	887.119	526.58	545.806	624.008	turquoise	0.976447	0.986135
ENSMUSG00000028854	2318.58	0.524678	0.076104	6.89423	5.41586e-12	7.05071e-11	Slc9a1	solute carrier family 9 (sodium/hydrogen exchanger), member 1	2738.73	2818.79	2648.99	1763.45	1983.09	1958.41	turquoise	0.976436	0.990834
ENSMUSG00000037089	2143.47	0.303956	0.0672194	4.52185	6.13008e-06	4.06959e-05	Slc35b2	solute carrier family 35, member B2	2411.89	2343.56	2350.19	1994.32	1849.32	1911.54	turquoise	0.976414	0.929653
ENSMUSG00000011832	935.327	0.64573	0.0969087	6.66329	2.67772e-11	3.31414e-10	Evi5l	ecotropic viral integration site 5 like	1154.52	1090.19	1179.73	688.68	702.056	796.782	turquoise	0.976399	0.987578
ENSMUSG00000027012	7533.28	0.279694	0.055287	5.05895	4.21581e-07	3.31832e-06	Dync1i2	dynein cytoplasmic 1 intermediate chain 2	8240.22	8061.71	8482.75	6924.13	6594.62	6896.26	turquoise	0.976378	0.949204
ENSMUSG00000020785	597.663	0.356603	0.0987956	3.6095	0.000306786	0.0015026	Camkk1	calcium/calmodulin-dependent protein kinase kinase 1, alpha	682.52	678.183	652.202	528.545	543.666	500.861	turquoise	0.976375	0.943961
ENSMUSG00000026483	129.375	0.697419	0.19373	3.59995	0.000318276	0.00155272	Niban1	niban apoptosis regulator 1	146.117	172.35	161.763	99.2249	98.4591	98.3341	turquoise	0.976374	0.949678
ENSMUSG00000009035	4900.12	0.330761	0.0601256	5.50117	3.77288e-08	3.33579e-07	Tmem184b	transmembrane protein 184b	5646.65	5389.77	5341.26	4180.22	4424.24	4418.6	turquoise	0.976338	0.989704
ENSMUSG00000041112	76.9983	1.97794	0.30681	6.44679	1.14246e-10	1.3319e-09	Elmo1	engulfment and cell motility 1	122.084	125.438	120.549	20.6309	43.8785	29.4083	turquoise	0.97631	0.985142
ENSMUSG00000029108	4629.8	0.846734	0.0903148	9.37536	6.89428e-21	1.66802e-19	Pcdh7	protocadherin 7	5968.68	5965.97	5918.25	2910.93	3331.56	3683.39	turquoise	0.97628	0.998073
ENSMUSG00000056938	959.999	0.393305	0.0857217	4.58817	4.47158e-06	3.03746e-05	Acbd4	acyl-Coenzyme A binding domain containing 4	1092.03	1120.79	1057.12	870.429	821.92	797.701	turquoise	0.976277	0.921424
ENSMUSG00000073700	1108.55	0.633243	0.0920285	6.88094	5.94598e-12	7.72209e-11	Klhl21	kelch-like 21	1288.14	1445.09	1310.59	916.603	871.149	819.758	turquoise	0.976237	0.928179
ENSMUSG00000038168	75.2737	1.47387	0.274121	5.37671	7.58586e-08	6.52043e-07	P3h2	prolyl 3-hydroxylase 2	125.93	104.022	102.003	47.1564	38.5275	34.0034	turquoise	0.976141	0.933569
ENSMUSG00000027985	328.886	0.33708	0.124039	2.71752	0.00657732	0.0229257	Lef1	lymphoid enhancer binding factor 1	382.595	362.038	356.496	286.868	298.588	286.731	turquoise	0.97607	0.966591
ENSMUSG00000017493	33.9613	1.15713	0.37297	3.10247	0.00191914	0.00775818	Igfbp4	insulin-like growth factor binding protein 4	42.297	44.8723	53.5774	20.6309	20.3339	22.0563	turquoise	0.976064	0.962651
ENSMUSG00000001521	2379.11	0.278237	0.0648976	4.28733	1.80835e-05	0.000110797	Tulp3	tubby-like protein 3	2662.79	2621.97	2537.72	2131.86	2218.54	2101.78	turquoise	0.976044	0.95931
ENSMUSG00000058665	949.944	0.567005	0.0921945	6.1501	7.74337e-10	8.38821e-09	En1	engrailed 1	1100.68	1219.71	1082.88	753.52	747.005	795.863	turquoise	0.975988	0.96215
ENSMUSG00000028879	2658.7	0.316899	0.0651037	4.8676	1.1296e-06	8.39366e-06	Stx12	syntaxin 12	2903.11	2919.76	3026.09	2467.85	2308.44	2326.94	turquoise	0.975972	0.924117
ENSMUSG00000003559	110.812	0.786773	0.209839	3.74942	0.000177248	0.000907998	As3mt	arsenite methyltransferase	145.156	148.894	126.731	84.4886	82.406	77.1969	turquoise	0.97595	0.941073
ENSMUSG00000003411	23.5344	2.69534	0.536586	5.02312	5.08382e-07	3.9493e-06	Rab3b	RAB3B, member RAS oncogene family	42.297	46.9119	32.9707	7.8594	7.49145	3.67604	turquoise	0.975946	0.93461
ENSMUSG00000032612	4696.51	0.199814	0.0550955	3.62668	0.000287086	0.00141214	Usp4	ubiquitin specific peptidase 4 (proto-oncogene)	4998.73	4959.41	5105.31	4264.71	4455.27	4395.63	turquoise	0.975865	0.9891
ENSMUSG00000097028	45.5495	1.55549	0.345957	4.4962	6.91802e-06	4.54738e-05	Ptgs2os	prostaglandin-endoperoxide synthase 2, opposite strand	65.3681	64.2489	74.1841	28.4903	23.5446	17.4612	turquoise	0.975768	0.924177
ENSMUSG00000046876	1401.36	0.625327	0.0885793	7.05951	1.67088e-12	2.27095e-11	Atxn1	ataxin 1	1694.76	1673.53	1734.05	1172.03	994.223	1139.57	turquoise	0.975751	0.939124
ENSMUSG00000028266	1564.45	0.324844	0.0731294	4.44204	8.91086e-06	5.7353e-05	Lmo4	LIM domain only 4	1697.65	1739.82	1782.48	1447.11	1348.46	1371.16	turquoise	0.975746	0.924667
ENSMUSG00000028909	34.6116	2.68164	0.463089	5.79077	7.00641e-09	6.8217e-08	Ptpru	protein tyrosine phosphatase, receptor type, U	63.4455	52.011	63.8808	9.82425	13.9127	4.59505	turquoise	0.975652	0.946898
ENSMUSG00000025477	910.433	0.3585	0.0859265	4.17217	3.01708e-05	0.000178393	Inpp5a	inositol polyphosphate-5-phosphatase A	1056.46	1030.02	981.91	776.116	824.06	794.025	turquoise	0.975645	0.973758
ENSMUSG00000022305	1779.97	0.680575	0.0888563	7.65928	1.8698e-14	2.94493e-13	Lrp12	low density lipoprotein-related protein 12	2249.43	2175.29	2152.37	1238.84	1367.73	1496.15	turquoise	0.975601	0.996942
ENSMUSG00000038481	2223.94	0.796931	0.0928928	8.57904	9.56665e-18	1.86969e-16	Cdk19	cyclin-dependent kinase 19	2694.51	2901.4	2873.61	1436.31	1677.02	1760.82	turquoise	0.975552	0.993765
ENSMUSG00000038648	3967.31	1.03217	0.103635	9.95963	2.2891e-23	6.35137e-22	Creb3l2	cAMP responsive element binding protein 3-like 2	5381.33	5256.18	5349.5	2185.9	2726.89	2904.07	turquoise	0.975522	0.999593
ENSMUSG00000019802	5016.03	0.191297	0.0543798	3.5178	0.000435135	0.00205843	Sec63	SEC63-like (S. cerevisiae)	5253.48	5412.21	5379.38	4608.56	4648.98	4793.56	turquoise	0.975508	0.98073
ENSMUSG00000042743	323.764	0.621125	0.13318	4.6638	3.10423e-06	2.15326e-05	Sgtb	small glutamine-rich tetratricopeptide repeat (TPR)-containing, beta	387.402	395.692	394.618	238.729	244.007	282.136	turquoise	0.975471	0.98762
ENSMUSG00000027834	106.792	0.314139	0.204679	1.53479	0.124835	0.25616	Serpini1	serine (or cysteine) peptidase inhibitor, clade I, member 1	118.239	120.339	116.428	94.3128	99.5293	91.9011	turquoise	0.975446	0.95438
ENSMUSG00000017307	202.977	0.246656	0.151569	1.62735	0.103662	0.221366	Acot8	acyl-CoA thioesterase 8	222.059	224.361	214.31	186.661	189.427	181.045	turquoise	0.975441	0.94323
ENSMUSG00000038991	14693.2	0.294897	0.0541423	5.44669	5.13146e-08	4.48758e-07	Txndc5	thioredoxin domain containing 5	16509.3	15806.3	16253.5	13710.7	12906.7	12972.8	turquoise	0.975398	0.926368
ENSMUSG00000029407	5119.5	0.313201	0.0593217	5.2797	1.29398e-07	1.08326e-06	Uso1	USO1 vesicle docking factor	5675.49	5550.9	5792.55	4372.77	4677.88	4647.44	turquoise	0.975373	0.994006
ENSMUSG00000038304	3.81348	1.2194	1.06217	1.14803	0.250955	0.428939	Cd160	CD160 antigen	5.76777	5.09912	5.15168	1.96485	2.14042	2.75703	turquoise	0.975368	0.989342
ENSMUSG00000032050	6244.2	0.270397	0.0561416	4.81635	1.46211e-06	1.0667e-05	Rdx	radixin	6808.85	6799.17	6874.4	5437.72	5844.4	5700.62	turquoise	0.975357	0.992508
ENSMUSG00000019230	166.916	1.5856	0.213577	7.424	1.13638e-13	1.68725e-12	Lhx9	LIM homeobox protein 9	260.511	271.273	219.461	63.8576	89.8975	96.4961	turquoise	0.975351	0.987137
ENSMUSG00000035104	161.365	0.621023	0.175469	3.53923	0.000401298	0.00191301	Eva1a	eva-1 homolog A (C. elegans)	193.22	197.846	195.764	140.487	117.723	123.147	turquoise	0.975275	0.917761
ENSMUSG00000022843	301.832	0.469949	0.131728	3.56757	0.000360302	0.00173405	Clcn2	chloride channel, voltage-sensitive 2	338.376	350.82	362.678	237.747	255.78	265.594	turquoise	0.97522	0.989886
ENSMUSG00000020591	12.7406	7.1323	1.34492	5.30316	1.13814e-07	9.58791e-07	Ntsr2	neurotensin receptor 2	37.4905	19.3767	19.5764	0	0	0	turquoise	0.975137	0.961206
ENSMUSG00000079057	152.467	0.683026	0.181244	3.76855	0.0001642	0.000847103	Cyp4v3	cytochrome P450, family 4, subfamily v, polypeptide 3	182.646	182.549	198.855	116.909	107.021	126.823	turquoise	0.975068	0.964257
ENSMUSG00000037822	2144.85	0.518293	0.0775466	6.68363	2.33093e-11	2.90507e-10	Smim14	small integral membrane protein 14	2528.21	2548.54	2502.68	1825.35	1617.08	1847.21	turquoise	0.975065	0.946229
ENSMUSG00000019779	1083.49	0.508857	0.0884149	5.75533	8.64724e-09	8.33341e-08	Frk	fyn-related kinase	1264.1	1272.74	1281.74	838.009	877.57	966.799	turquoise	0.975062	0.993147
ENSMUSG00000027852	4015.55	0.221307	0.0572735	3.86404	0.000111526	0.000593856	Nras	neuroblastoma ras oncogene	4289.3	4220.03	4459.29	3704.73	3745.73	3674.2	turquoise	0.97506	0.957759
ENSMUSG00000025647	3407.96	0.428428	0.0685011	6.25432	3.99253e-10	4.4204e-09	Shisa5	shisa family member 5	3922.08	3925.3	3883.33	3105.45	2837.12	2774.49	turquoise	0.975031	0.913548
ENSMUSG00000038074	1744.95	0.591319	0.0835604	7.07655	1.47792e-12	2.01894e-11	Fkbp14	FK506 binding protein 14	2161.95	1969.28	2161.64	1296.8	1423.38	1456.63	turquoise	0.974973	0.991546
ENSMUSG00000014329	2921.11	0.928169	0.0997133	9.30838	1.29799e-20	3.09839e-19	Bicc1	BicC family RNA binding protein 1	3812.5	3736.64	3940	1718.26	2113.66	2205.63	turquoise	0.97494	0.998853
ENSMUSG00000032679	216.685	0.368422	0.14907	2.47148	0.0134556	0.0422361	Cd59a	CD59a antigen	239.362	247.817	245.22	184.696	200.129	182.883	turquoise	0.974754	0.962218
ENSMUSG00000035919	469.005	0.316155	0.10728	2.94702	0.00320854	0.0122116	Bbs9	Bardet-Biedl syndrome 9 (human)	522.945	498.694	538.865	410.654	423.802	419.069	turquoise	0.97475	0.973628
ENSMUSG00000038357	7.84597	3.09358	0.949204	3.25913	0.00111755	0.00477486	Camp	cathelicidin antimicrobial peptide	13.4581	16.3172	12.364	2.94728	1.07021	0.919011	turquoise	0.974749	0.917055
ENSMUSG00000026223	3935.6	0.449843	0.0684517	6.57168	4.97515e-11	5.98695e-10	Itm2c	integral membrane protein 2C	4643.06	4422.98	4567.48	3512.17	3128.22	3339.68	turquoise	0.974708	0.931557
ENSMUSG00000022885	1253.29	0.655327	0.0926023	7.07679	1.47532e-12	2.01711e-11	St6gal1	beta galactoside alpha 2,6 sialyltransferase 1	1601.52	1499.14	1498.11	882.218	1043.45	995.289	turquoise	0.974675	0.991931
ENSMUSG00000104222	152.422	0.452237	0.176103	2.56803	0.0102279	0.0333086	NA	NA	176.878	174.39	177.218	120.838	127.355	137.852	turquoise	0.974668	0.995546
ENSMUSG00000039234	6469.39	0.39802	0.0627889	6.33902	2.31235e-10	2.63274e-09	Sec24d	Sec24 related gene family, member D (S. cerevisiae)	7413.51	7470.21	7184.53	5254.99	5756.65	5736.46	turquoise	0.974597	0.993525
ENSMUSG00000039959	4842.4	0.960238	0.0988547	9.71363	2.63764e-22	6.93515e-21	Hip1	huntingtin interacting protein 1	6513.74	6298.44	6378.81	2789.11	3452.49	3621.82	turquoise	0.974592	0.999455
ENSMUSG00000022893	1459.49	0.568823	0.0857269	6.63529	3.23866e-11	3.97168e-10	Adamts1	a disintegrin-like and metallopeptidase (reprolysin type) with thrombospondin type 1 motif, 1	1777.43	1764.3	1688.72	1072.81	1222.18	1231.47	turquoise	0.974588	0.995205
ENSMUSG00000111521	33.5821	1.1389	0.37593	3.02956	0.00244908	0.00959974	NA	NA	42.297	44.8723	51.5168	19.6485	19.2637	23.8943	turquoise	0.974558	0.972216
ENSMUSG00000019461	3828.61	0.453794	0.0691089	6.56636	5.15607e-11	6.19538e-10	Plscr3	phospholipid scramblase 3	4593.07	4353.63	4331.53	3106.43	3151.76	3435.26	turquoise	0.974552	0.986215
ENSMUSG00000024610	26.1598	1.52447	0.441912	3.44971	0.000561193	0.00258845	Cd74	CD74 antigen (invariant polypeptide of major histocompatibility complex, class II antigen-associated)	36.5292	40.793	39.1527	17.6837	11.7723	11.0281	turquoise	0.974542	0.913254
ENSMUSG00000027030	1556.33	0.416213	0.0771752	5.39309	6.9258e-08	5.9851e-07	Stk39	serine/threonine kinase 39	1832.23	1705.15	1800	1395.04	1328.13	1277.42	turquoise	0.974483	0.929134
ENSMUSG00000012296	2301.99	0.424791	0.0720401	5.89659	3.71088e-09	3.71435e-08	Tjap1	tight junction associated protein 1	2732	2647.46	2536.69	1980.57	1868.58	2046.64	turquoise	0.974472	0.958464
ENSMUSG00000034757	1483.9	0.331305	0.0746067	4.44069	8.96706e-06	5.75993e-05	Tmub2	transmembrane and ubiquitin-like domain containing 2	1697.65	1667.41	1595.99	1304.66	1275.69	1361.97	turquoise	0.974403	0.967654
ENSMUSG00000029552	7861.93	0.268761	0.0551594	4.87245	1.10225e-06	8.20556e-06	Tes	testin LIM domain protein	8808.35	8591	8377.66	7223.77	6906.05	7264.78	turquoise	0.974262	0.950214
ENSMUSG00000055817	1184.83	0.366596	0.0801675	4.57287	4.81087e-06	3.25007e-05	Mta3	metastasis associated 3	1390.03	1349.23	1264.22	1045.3	1026.33	1033.89	turquoise	0.974182	0.949751
ENSMUSG00000075702	2135.31	0.773935	0.0936469	8.26439	1.40407e-16	2.53727e-15	Selenom	selenoprotein M	2802.18	2668.88	2612.93	1775.24	1488.66	1463.98	turquoise	0.974169	0.916205
ENSMUSG00000026922	681.336	0.40741	0.0964057	4.226	2.37886e-05	0.000143294	Agpat2	1-acylglycerol-3-phosphate O-acyltransferase 2 (lysophosphatidic acid acyltransferase, beta)	755.578	792.404	783.055	620.893	560.789	575.301	turquoise	0.974149	0.91797
ENSMUSG00000038780	2567.06	0.453294	0.0725044	6.25196	4.05346e-10	4.48168e-09	Smurf1	SMAD specific E3 ubiquitin protein ligase 1	3052.11	2968.71	2879.79	2027.73	2259.21	2214.82	turquoise	0.97414	0.991736
ENSMUSG00000026535	2279.52	0.211373	0.0636384	3.32147	0.000895454	0.00393153	Ifi202b	interferon activated gene 202B	2429.19	2482.25	2427.47	2177.05	2067.64	2093.51	turquoise	0.974083	0.917194
ENSMUSG00000020135	356.343	1.06745	0.149719	7.12967	1.00611e-12	1.39097e-11	Apc2	APC regulator of WNT signaling pathway 2	522.945	450.762	473.954	197.467	230.095	262.837	turquoise	0.973873	0.992842
ENSMUSG00000027394	1340.03	0.410246	0.0795436	5.15749	2.50281e-07	2.02762e-06	Ttl	tubulin tyrosine ligase	1575.56	1446.11	1566.11	1112.11	1161.18	1179.09	turquoise	0.973839	0.983064
ENSMUSG00000050697	4606.86	0.510785	0.0715215	7.1417	9.21844e-13	1.27667e-11	Prkaa1	protein kinase, AMP-activated, alpha 1 catalytic subunit	5312.12	5477.48	5452.53	3494.49	3916.96	3987.59	turquoise	0.97383	0.996262
ENSMUSG00000033365	1807.41	0.412217	0.0746643	5.52093	3.37206e-08	2.99658e-07	Ipo13	importin 13	2188.87	1974.38	2027.7	1566.97	1564.64	1521.88	turquoise	0.973825	0.952238
ENSMUSG00000019055	4184.87	0.306089	0.0608463	5.03053	4.89122e-07	3.81074e-06	Plod1	procollagen-lysine, 2-oxoglutarate 5-dioxygenase 1	4822.82	4574.93	4482.99	3817.7	3739.31	3671.45	turquoise	0.973788	0.939148
ENSMUSG00000036026	2458.53	0.378787	0.0695659	5.44501	5.18018e-08	4.52773e-07	Tmem63b	transmembrane protein 63b	2801.21	2772.9	2764.39	2010.04	2170.38	2232.28	turquoise	0.973779	0.998975
ENSMUSG00000066735	1236.73	0.25079	0.0758183	3.30778	0.000940391	0.0041075	Vkorc1l1	vitamin K epoxide reductase complex, subunit 1-like 1	1308.32	1383.9	1339.44	1136.67	1148.33	1103.73	turquoise	0.973735	0.937844
ENSMUSG00000028341	40.6236	2.00563	0.383826	5.22535	1.73822e-07	1.43718e-06	Nr4a3	nuclear receptor subfamily 4, group A, member 3	56.7164	77.5067	60.7898	12.7715	20.3339	15.6232	turquoise	0.973733	0.966411
ENSMUSG00000097617	30.5787	1.95496	0.434946	4.49473	6.9659e-06	4.56818e-05	NA	NA	43.2583	46.9119	55.6381	16.7012	11.7723	9.19011	turquoise	0.973674	0.921522
ENSMUSG00000042302	843.934	0.400558	0.0899456	4.45334	8.4546e-06	5.47233e-05	Ehbp1	EH domain binding protein 1	993.018	964.754	923.18	692.61	737.373	752.67	turquoise	0.973668	0.987917
ENSMUSG00000004508	481.825	0.680704	0.119509	5.69585	1.22762e-08	1.15602e-07	Gab2	growth factor receptor bound protein 2-associated protein 2	589.274	580.28	610.989	330.095	377.783	402.527	turquoise	0.973639	0.99765
ENSMUSG00000036545	3365.52	0.949736	0.101264	9.37879	6.67325e-21	1.61698e-19	Adamts2	a disintegrin-like and metallopeptidase (reprolysin type) with thrombospondin type 1 motif, 2	4572.88	4196.58	4535.54	1963.87	2395.12	2529.12	turquoise	0.97357	0.998256
ENSMUSG00000034006	329.441	0.554294	0.129696	4.2738	1.9217e-05	0.000117224	Slc66a2	solute carrier family 66 member 2	420.086	374.276	381.224	278.026	267.552	255.485	turquoise	0.973555	0.938954
ENSMUSG00000029502	3535.34	0.478268	0.0714067	6.69781	2.11571e-11	2.643e-10	Golga3	golgi autoantigen, golgin subfamily a, 3	4271.03	3981.39	4095.58	2762.58	3012.63	3088.79	turquoise	0.973542	0.995446
ENSMUSG00000052915	2767.33	0.247764	0.0624934	3.96464	7.35064e-05	0.000405522	Msl1	male specific lethal 1	2961.75	3031.94	3018.88	2589.67	2566.36	2435.38	turquoise	0.973472	0.921177
ENSMUSG00000030104	2497.52	0.391602	0.0700234	5.59244	2.23903e-08	2.03335e-07	Edem1	ER degradation enhancer, mannosidase alpha-like 1	2903.11	2799.42	2800.45	2031.66	2222.82	2227.68	turquoise	0.973454	0.996593
ENSMUSG00000029070	7658.16	0.547047	0.0719348	7.60475	2.85449e-14	4.41786e-13	Mxra8	matrix-remodelling associated 8	9352.44	8967.32	8959.8	5790.41	6160.12	6718.89	turquoise	0.973378	0.994646
ENSMUSG00000032243	160.651	1.2349	0.200967	6.14481	8.00614e-10	8.64954e-09	Itga11	integrin alpha 11	216.291	212.123	248.311	78.594	97.3889	111.2	turquoise	0.97333	0.990939
ENSMUSG00000029231	841.362	1.37123	0.152252	9.00632	2.13094e-19	4.7118e-18	Pdgfra	platelet derived growth factor receptor, alpha polypeptide	1231.42	1172.8	1237.43	375.286	443.066	588.167	turquoise	0.97332	0.994352
ENSMUSG00000036644	3748.02	0.372188	0.0652941	5.70017	1.19685e-08	1.12969e-07	Tbc1d9b	TBC1 domain family, member 9B	4283.53	4185.36	4217.16	3073.03	3382.93	3346.12	turquoise	0.973228	0.996905
ENSMUSG00000062040	346.96	0.240756	0.120011	2.00611	0.0448444	0.114208	Zfp27	zinc finger protein 27	384.518	378.355	364.739	318.306	311.43	324.411	turquoise	0.973159	0.959304
ENSMUSG00000066150	2461.98	0.399256	0.0704548	5.66683	1.45464e-08	1.35314e-07	Slc31a1	solute carrier family 31, member 1	2688.74	2781.06	2931.3	2068.99	2211.05	2090.75	turquoise	0.973144	0.965659
ENSMUSG00000028047	398.773	1.26431	0.160561	7.87433	3.42579e-15	5.68546e-14	Thbs3	thrombospondin 3	578.7	523.17	587.291	182.731	264.341	256.404	turquoise	0.972983	0.995782
ENSMUSG00000042978	951.92	0.497408	0.09099	5.46662	4.58686e-08	4.02886e-07	Sbk1	SH3-binding kinase 1	1156.44	1132.01	1055.06	753.52	779.111	835.381	turquoise	0.972953	0.981499
ENSMUSG00000017831	2140.28	0.302219	0.067988	4.44519	8.78151e-06	5.66339e-05	Rab5a	RAB5A, member RAS oncogene family	2345.56	2387.41	2357.41	1834.19	1999.15	1917.98	turquoise	0.972927	0.985493
ENSMUSG00000038387	1370.96	0.379338	0.0780623	4.85943	1.17725e-06	8.73151e-06	Rras	related RAS viral (r-ras) oncogene	1599.6	1586.85	1464.11	1212.31	1165.46	1197.47	turquoise	0.972882	0.943815
ENSMUSG00000074212	1239.21	0.608447	0.0914246	6.65518	2.82957e-11	3.49132e-10	Dnajb14	DnaJ heat shock protein family (Hsp40) member B14	1433.29	1495.06	1561.99	894.007	1018.84	1032.05	turquoise	0.972851	0.990969
ENSMUSG00000014543	5.4759	1.44941	0.91224	1.58885	0.112094	0.235706	Klra17	killer cell lectin-like receptor, subfamily A, member 17	7.69036	8.1586	8.24268	2.94728	2.14042	3.67604	turquoise	0.972819	0.95954
ENSMUSG00000019975	2701	0.420683	0.0711257	5.91465	3.32592e-09	3.35533e-08	Ikbip	IKBKB interacting protein	3067.49	3038.06	3171.37	2187.86	2290.24	2451	turquoise	0.972815	0.992884
ENSMUSG00000038172	3702.33	0.948898	0.101935	9.30882	1.29263e-20	3.09019e-19	Ttc39b	tetratricopeptide repeat domain 39B	4890.11	4882.92	4860.09	2123.02	2756.86	2700.97	turquoise	0.972789	0.996931
ENSMUSG00000005078	1209.14	0.347945	0.0795569	4.37353	1.22253e-05	7.68082e-05	Jkamp	JNK1/MAPK8-associated membrane protein	1299.67	1361.47	1402.29	1092.46	1027.4	1071.57	turquoise	0.972788	0.936088
ENSMUSG00000001248	1245.7	0.224869	0.0750409	2.99661	0.00272998	0.0105756	Gramd1a	GRAM domain containing 1A	1374.65	1346.17	1306.47	1129.79	1172.95	1144.17	turquoise	0.972781	0.970752
ENSMUSG00000026102	797.505	0.56442	0.0989836	5.70215	1.18302e-08	1.11796e-07	Inpp1	inositol polyphosphate-1-phosphatase	941.108	971.893	941.727	582.578	666.739	680.987	turquoise	0.972759	0.995663
ENSMUSG00000030704	4770.84	0.323452	0.061009	5.30171	1.14723e-07	9.65444e-07	Rab6a	RAB6A, member RAS oncogene family	5064.1	5331.64	5515.39	4298.11	4166.32	4249.51	turquoise	0.972756	0.942139
ENSMUSG00000032386	1669.29	0.377799	0.0750784	5.03206	4.85244e-07	3.78787e-06	Trip4	thyroid hormone receptor interactor 4	1862.99	1870.36	1926.73	1366.55	1480.1	1509.02	turquoise	0.972744	0.996253
ENSMUSG00000031812	2462.61	0.326136	0.0674163	4.83765	1.31385e-06	9.67767e-06	Map1lc3b	microtubule-associated protein 1 light chain 3 beta	2784.87	2679.08	2756.15	2128.92	2131.85	2294.77	turquoise	0.972724	0.98459
ENSMUSG00000043384	690.575	0.239186	0.0916257	2.61047	0.00904179	0.0300116	Gprasp1	G protein-coupled receptor associated sorting protein 1	768.075	744.472	730.508	618.928	633.563	647.903	turquoise	0.972687	0.983906
ENSMUSG00000022594	1436.63	0.346028	0.0762071	4.54063	5.60858e-06	3.74333e-05	Lynx1	Ly6/neurotoxin 1	1663.04	1548.09	1613.51	1241.79	1238.23	1315.1	turquoise	0.972683	0.978203
ENSMUSG00000062300	816.38	0.613282	0.0996197	6.15623	7.44969e-10	8.08644e-09	Nectin2	nectin cell adhesion molecule 2	1067.04	951.496	943.787	654.295	608.948	672.716	turquoise	0.972683	0.957153
ENSMUSG00000017631	5918.71	0.58404	0.0754776	7.73792	1.01055e-14	1.62507e-13	Abr	active BCR-related gene	7273.16	7044.95	6983.61	4294.18	4932.59	4983.79	turquoise	0.972682	0.997725
ENSMUSG00000025959	1116.23	0.703222	0.0979345	7.18054	6.94381e-13	9.7596e-12	Klf7	Kruppel-like factor 7 (ubiquitous)	1281.41	1461.41	1406.41	776.116	886.132	885.926	turquoise	0.972674	0.980227
ENSMUSG00000042367	10.6507	3.29702	0.847672	3.8895	0.000100453	0.000539364	Gjb3	gap junction protein, beta 3	22.1098	14.2775	21.637	0.982425	2.14042	2.75703	turquoise	0.972623	0.984313
ENSMUSG00000087187	97.5088	1.20679	0.242145	4.98373	6.23696e-07	4.78723e-06	NA	NA	137.465	132.577	138.065	45.1916	67.4231	64.3307	turquoise	0.972606	0.996778
ENSMUSG00000040569	19.9686	5.29579	0.967262	5.47504	4.37421e-08	3.85051e-07	Slc26a7	solute carrier family 26, member 7	33.6453	31.6146	51.5168	1.96485	1.07021	0	turquoise	0.972583	0.931128
ENSMUSG00000033953	4065.08	0.221804	0.0576446	3.84777	0.000119196	0.000631351	Ppp3r1	protein phosphatase 3, regulatory subunit B, alpha isoform (calcineurin B, type I)	4257.58	4375.05	4498.44	3815.74	3744.66	3699.02	turquoise	0.972579	0.930851
ENSMUSG00000079108	524.241	0.347543	0.103961	3.34301	0.00082876	0.00366172	Srp54c	signal recognition particle 54C	561.396	610.875	589.352	455.845	453.768	474.21	turquoise	0.972567	0.960608
ENSMUSG00000072949	119.049	1.4436	0.233901	6.17186	6.74915e-10	7.35085e-09	Acot1	acyl-CoA thioesterase 1	190.336	178.469	153.52	50.1037	67.4231	74.4399	turquoise	0.972554	0.988015
ENSMUSG00000023022	14082.3	0.599742	0.074227	8.07983	6.48572e-16	1.12763e-14	Lima1	LIM domain and actin binding 1	17136	16966.8	16801.7	10185.8	11293.9	12109.8	turquoise	0.972527	0.997762
ENSMUSG00000034936	111.612	1.15305	0.225469	5.11401	3.15399e-07	2.52335e-06	Arl4d	ADP-ribosylation factor-like 4D	140.349	164.192	157.641	81.5413	58.8614	67.0878	turquoise	0.972527	0.920247
ENSMUSG00000014956	7526.17	0.337461	0.0594892	5.67263	1.4062e-08	1.31494e-07	Ppp1cb	protein phosphatase 1 catalytic subunit beta	8229.65	8141.26	8837.19	6647.09	6531.48	6770.35	turquoise	0.972525	0.959897
ENSMUSG00000019194	312.346	0.716157	0.137633	5.20338	1.957e-07	1.60486e-06	Scn1b	sodium channel, voltage-gated, type I, beta	425.854	381.414	357.526	245.606	231.165	232.51	turquoise	0.972521	0.944014
ENSMUSG00000047878	766.893	0.652389	0.103643	6.29455	3.0829e-10	3.45616e-09	A4galt	alpha 1,4-galactosyltransferase	964.179	975.972	872.694	582.578	560.789	645.146	turquoise	0.972465	0.966927
ENSMUSG00000006906	896.918	0.418778	0.0893382	4.68756	2.76482e-06	1.93117e-05	Stambp	STAM binding protein	986.289	1040.22	1051.97	725.03	800.515	777.483	turquoise	0.972464	0.982862
ENSMUSG00000021294	19.133	3.13961	0.638761	4.91515	8.87149e-07	6.67856e-06	Kif26a	kinesin family member 26A	33.6453	41.8128	27.8191	2.94728	2.14042	6.43307	turquoise	0.972444	0.965123
ENSMUSG00000033420	3201.38	0.910595	0.100801	9.03362	1.66088e-19	3.71616e-18	Antxr1	anthrax toxin receptor 1	4090.31	4130.29	4318.14	1897.06	2303.09	2469.38	turquoise	0.972439	0.997575
ENSMUSG00000061306	5555.88	0.369993	0.0626531	5.90543	3.5173e-09	3.53159e-08	Slc38a10	solute carrier family 38, member 10	6531.04	6321.89	5939.88	4729.39	4897.27	4915.79	turquoise	0.972437	0.972028
ENSMUSG00000036452	47.3848	0.73751	0.309734	2.38111	0.0172606	0.0520346	Arhgap26	Rho GTPase activating protein 26	55.7551	61.1895	60.7898	31.4376	37.4573	37.6794	turquoise	0.972393	0.987875
ENSMUSG00000020057	353.847	0.48156	0.124477	3.86866	0.000109435	0.00058408	Dram1	DNA-damage regulated autophagy modulator 1	394.131	410.989	431.711	286.868	313.571	285.812	turquoise	0.972384	0.961307
ENSMUSG00000014601	2478.64	0.333168	0.0675203	4.93434	8.0421e-07	6.08842e-06	Strip1	striatin interacting protein 1	2881	2755.57	2654.14	2149.55	2180.01	2251.58	turquoise	0.972362	0.974465
ENSMUSG00000028613	830.138	0.628497	0.100701	6.24125	4.34094e-10	4.78636e-09	Lrp8	low density lipoprotein receptor-related protein 8, apolipoprotein e receptor	1033.39	1043.28	946.878	675.909	684.933	596.438	turquoise	0.972348	0.931069
ENSMUSG00000048332	2128.27	0.682368	0.0898657	7.5932	3.12103e-14	4.81184e-13	Lhfp	lipoma HMGIC fusion partner	2618.57	2602.59	2645.9	1830.26	1567.85	1504.42	turquoise	0.972268	0.909068
ENSMUSG00000034485	2001.33	0.418566	0.0745119	5.61743	1.93813e-08	1.77111e-07	Uaca	uveal autoantigen with coiled-coil domains and ankyrin repeats	2386.9	2265.03	2217.28	1642.61	1693.07	1803.1	turquoise	0.972262	0.985806
ENSMUSG00000031447	17030	0.166452	0.0480677	3.46288	0.000534433	0.0024764	Lamp1	lysosomal-associated membrane protein 1	18341.5	18043.8	17647.6	16081.3	16258.6	15807	turquoise	0.972253	0.945751
ENSMUSG00000026932	3819.71	0.555271	0.076305	7.27699	3.41338e-13	4.90483e-12	Nacc2	nucleus accumbens associated 2, BEN and BTB (POZ) domain containing	4689.2	4520.88	4427.35	2827.42	3188.15	3265.24	turquoise	0.97224	0.996474
ENSMUSG00000041120	3065.43	0.379144	0.0675756	5.61065	2.01564e-08	1.83775e-07	Nbl1	NBL1, DAN family BMP antagonist	3531.8	3539.81	3326.95	2730.16	2535.32	2728.54	turquoise	0.972196	0.941645
ENSMUSG00000058013	12199.7	0.340985	0.0584067	5.83811	5.27953e-09	5.213e-08	Septin11	septin 11	13738.8	13552.4	13611.8	10309.6	11353.8	10632	turquoise	0.972151	0.98059
ENSMUSG00000070692	8.01864	1.60129	0.772833	2.07197	0.0382684	0.100258	NA	NA	11.5355	12.2379	12.364	2.94728	5.35104	3.67604	turquoise	0.972146	0.979195
ENSMUSG00000059588	512.117	0.568746	0.112752	5.04421	4.55402e-07	3.57228e-06	Calcrl	calcitonin receptor-like	612.345	625.152	597.595	373.322	438.785	425.502	turquoise	0.972143	0.991906
ENSMUSG00000031532	2977.57	0.322104	0.0651929	4.94078	7.78109e-07	5.90474e-06	Saraf	store-operated calcium entry-associated regulatory factor	3364.53	3251.2	3310.47	2771.42	2538.53	2629.29	turquoise	0.972109	0.921884
ENSMUSG00000025871	3342.69	0.271903	0.06164	4.41115	1.02822e-05	6.52385e-05	4833439L19Rik	RIKEN cDNA 4833439L19 gene	3630.81	3777.43	3561.87	2941.38	3084.34	3060.31	turquoise	0.972057	0.975779
ENSMUSG00000105300	4.21626	5.53347	1.59511	3.46903	0.000522349	0.00242741	NA	NA	4.80648	11.2181	9.27302	0	0	0	turquoise	0.97204	0.947288
ENSMUSG00000026499	2601.97	0.37381	0.0693637	5.38913	7.07985e-08	6.11165e-07	Acbd3	acyl-Coenzyme A binding domain containing 3	3015.58	2904.46	2892.15	2180	2222.82	2396.78	turquoise	0.972029	0.988086
ENSMUSG00000015575	2724.49	0.579662	0.0809375	7.16184	7.96005e-13	1.10813e-11	Atp6v0e	ATPase, H+ transporting, lysosomal V0 subunit E	3296.28	3187.97	3309.44	2401.05	2095.47	2056.75	turquoise	0.972007	0.911394
ENSMUSG00000032908	35.7661	1.86713	0.397911	4.69233	2.70106e-06	1.88992e-05	Sgpp2	sphingosine-1-phosphate phosphatase 2	56.7164	45.8921	65.9415	13.754	13.9127	18.3802	turquoise	0.971996	0.971961
ENSMUSG00000049719	50.4134	2.79326	0.39912	6.99854	2.58649e-12	3.46266e-11	Prss46	protease, serine 46	103.82	94.8437	65.9415	12.7715	8.56166	16.5422	turquoise	0.971989	0.956001
ENSMUSG00000038402	616.853	0.714448	0.112012	6.37833	1.79029e-10	2.05289e-09	Foxf2	forkhead box F2	745.965	838.296	715.053	488.265	475.172	438.368	turquoise	0.971983	0.929447
ENSMUSG00000074030	836.086	0.232289	0.0855961	2.71378	0.00665211	0.0231663	Exoc8	exocyst complex component 8	888.237	898.465	923.18	744.678	778.041	783.916	turquoise	0.971959	0.989174
ENSMUSG00000024437	334.253	1.22304	0.15754	7.76334	8.27225e-15	1.33965e-13	NA	NA	500.835	399.771	502.804	191.573	225.814	184.721	turquoise	0.971958	0.962401
ENSMUSG00000022296	668.624	0.489397	0.101133	4.83915	1.30394e-06	9.6135e-06	Baalc	brain and acute leukemia, cytoplasmic	782.494	789.344	771.721	530.51	532.963	604.709	turquoise	0.971932	0.983621
ENSMUSG00000052681	5750.66	0.376504	0.0631568	5.96141	2.50071e-09	2.56048e-08	Rap1b	RAS related protein 1b	6399.34	6260.7	6831.12	5151.84	4852.32	5008.61	turquoise	0.971923	0.93844
ENSMUSG00000027963	1195.8	0.232236	0.0763019	3.04365	0.00233726	0.00923238	Extl2	exostosin-like glycosyltransferase 2	1297.75	1272.74	1304.4	1096.39	1136.56	1066.97	turquoise	0.971919	0.950232
ENSMUSG00000032435	2959.11	0.16488	0.0590294	2.79319	0.0052191	0.0187614	Dync1li1	dynein cytoplasmic 1 light intermediate chain 1	3055.96	3156.36	3172.4	2784.19	2757.93	2827.8	turquoise	0.971918	0.957721
ENSMUSG00000021483	257.292	0.590949	0.144505	4.08948	4.32345e-05	0.000247616	Cdk20	cyclin-dependent kinase 20	289.35	327.364	311.161	219.081	200.129	196.668	turquoise	0.971907	0.919979
ENSMUSG00000018537	984.628	0.27875	0.0822884	3.38748	0.00070537	0.00317594	Pcgf2	polycomb group ring finger 2	1081.46	1108.55	1047.85	894.989	912.887	862.032	turquoise	0.971857	0.937952
ENSMUSG00000030123	5781.67	1.02118	0.105108	9.7156	2.58728e-22	6.81388e-21	Plxnd1	plexin D1	8005.67	7835.31	7398.84	3199.76	3977.96	4272.48	turquoise	0.971853	0.99679
ENSMUSG00000052613	9.62216	2.6648	0.801091	3.32647	0.000879548	0.00387016	Pcdh15	protocadherin 15	20.1872	17.337	12.364	2.94728	2.14042	2.75703	turquoise	0.971826	0.947889
ENSMUSG00000048578	14957.5	0.288442	0.0548552	5.25824	1.45444e-07	1.2094e-06	Mlec	malectin	16786.1	16264.2	16292.7	12878.6	13791.8	13731.9	turquoise	0.971752	0.995032
ENSMUSG00000032590	1419.2	0.223789	0.0724887	3.08723	0.0020203	0.0081181	Apeh	acylpeptide hydrolase	1519.81	1532.8	1534.17	1344.94	1321.71	1261.8	turquoise	0.971641	0.91423
ENSMUSG00000022377	6184.7	0.791905	0.0897056	8.82782	1.06733e-18	2.2414e-17	Asap1	ArfGAP with SH3 domain, ankyrin repeat and PH domain1	8022.01	7667.04	7832.61	3939.52	4905.83	4741.18	turquoise	0.971615	0.996107
ENSMUSG00000058594	2636.59	0.292901	0.0653154	4.4844	7.31177e-06	4.77106e-05	Fbh1	F-box DNA helicase 1	2962.71	2901.4	2845.79	2268.42	2399.41	2441.81	turquoise	0.971542	0.993991
ENSMUSG00000050271	462.476	0.684921	0.120949	5.66291	1.48824e-08	1.38163e-07	Prag1	PEAK1 related kinase activating pseudokinase 1	566.203	611.895	532.683	326.165	363.871	374.037	turquoise	0.971537	0.978708
ENSMUSG00000050382	598.527	0.632464	0.109155	5.79417	6.86601e-09	6.69717e-08	Kif7	kinesin family member 7	790.185	723.056	669.718	470.582	456.979	480.643	turquoise	0.971523	0.956493
ENSMUSG00000076897	32.664	0.852772	0.372047	2.29211	0.0218992	0.0635039	Traj32	T cell receptor alpha joining 32	45.1809	37.7335	43.2741	23.5782	21.4042	24.8133	turquoise	0.971515	0.960012
ENSMUSG00000038365	1053.27	0.536611	0.0918186	5.84425	5.08845e-09	5.03052e-08	Fbxo25	F-box protein 25	1248.72	1220.73	1272.46	855.692	791.954	930.039	turquoise	0.971463	0.9648
ENSMUSG00000031875	1780.42	0.249908	0.069058	3.61881	0.000295963	0.00145402	Cmtm3	CKLF-like MARVEL transmembrane domain containing 3	1999.49	1923.39	1879.33	1595.46	1654.54	1630.32	turquoise	0.971349	0.973347
ENSMUSG00000028497	2149.25	0.586192	0.0841147	6.96896	3.19294e-12	4.23922e-11	Hacd4	3-hydroxyacyl-CoA dehydratase 4	2610.88	2542.42	2587.17	1561.07	1728.39	1865.59	turquoise	0.971308	0.997813
ENSMUSG00000004383	1889.41	0.559652	0.0830201	6.74116	1.57127e-11	1.98916e-10	Large1	LARGE xylosyl- and glucuronyltransferase 1	2324.41	2113.08	2316.19	1418.62	1593.54	1570.59	turquoise	0.971222	0.989066
ENSMUSG00000024335	8286.51	0.136259	0.0496762	2.74295	0.00608896	0.0214893	Brd2	bromodomain containing 2	8779.51	8644.03	8608.45	7759.19	8030.84	7897.06	turquoise	0.97122	0.984033
ENSMUSG00000030754	7082.26	0.262386	0.0561017	4.67697	2.91148e-06	2.03008e-05	Copb1	coatomer protein complex, subunit beta 1	7640.37	7520.19	8012.92	6302.26	6550.74	6467.08	turquoise	0.971186	0.975262
ENSMUSG00000056158	18.3263	1.50199	0.516237	2.9095	0.00362003	0.0136101	Car10	carbonic anhydrase 10	27.8776	22.4361	30.9101	8.84183	10.7021	9.19011	turquoise	0.971186	0.965678
ENSMUSG00000038342	1244.98	0.75441	0.10174	7.41507	1.21558e-13	1.80151e-12	Mlxip	MLX interacting protein	1584.21	1601.12	1504.29	807.554	985.661	987.017	turquoise	0.971121	0.994222
ENSMUSG00000000266	1337.96	0.802114	0.104523	7.67406	1.66638e-14	2.63488e-13	Mid2	midline 2	1678.42	1690.87	1733.02	843.903	995.293	1086.27	turquoise	0.971071	0.997481
ENSMUSG00000032060	4275.02	0.411462	0.0674439	6.1008	1.0554e-09	1.12883e-08	Cryab	crystallin, alpha B	5063.14	4829.89	4748.82	3878.61	3506	3623.66	turquoise	0.971048	0.921597
ENSMUSG00000066324	7921.14	0.549779	0.0734735	7.48268	7.28235e-14	1.09542e-12	Bpnt2	3'(2'), 5'-bisphosphate nucleotidase 2	9347.63	9278.36	9612	5898.48	6461.91	6928.42	turquoise	0.971035	0.996678
ENSMUSG00000018042	16886.3	0.388908	0.0612002	6.35469	2.08852e-10	2.38635e-09	Cyb5r3	cytochrome b5 reductase 3	19665.2	18994.2	18786.1	15516.4	14283	14072.8	turquoise	0.971027	0.912223
ENSMUSG00000024042	952.043	0.589775	0.0973853	6.0561	1.39461e-09	1.4701e-08	Sik1	salt inducible kinase 1	1143.94	1170.76	1117.91	700.469	743.794	835.381	turquoise	0.970904	0.989795
ENSMUSG00000028646	3178.37	0.0968251	0.0565524	1.71213	0.0868728	0.192559	Rragc	Ras-related GTP binding C	3297.24	3299.13	3258.95	3075.97	3030.83	3108.09	turquoise	0.970846	0.955839
ENSMUSG00000018574	1832.34	0.342343	0.0724685	4.72403	2.31216e-06	1.63778e-05	Acadvl	acyl-Coenzyme A dehydrogenase, very long chain	2130.23	2036.59	1979.27	1556.16	1625.65	1666.17	turquoise	0.970779	0.984549
ENSMUSG00000058756	1738.31	0.536936	0.0834758	6.43223	1.25746e-10	1.46279e-09	Thra	thyroid hormone receptor alpha	2171.57	1983.56	2019.46	1330.2	1410.53	1514.53	turquoise	0.970734	0.989465
ENSMUSG00000027198	5550.22	0.218821	0.0555344	3.94029	8.13848e-05	0.000445164	Ext2	exostosin glycosyltransferase 2	6094.61	5934.36	5882.18	4995.63	5123.08	5271.45	turquoise	0.970724	0.98997
ENSMUSG00000074971	2151.14	0.675743	0.0903915	7.47574	7.67727e-14	1.15267e-12	Fibin	fin bud initiation factor homolog (zebrafish)	2675.28	2562.82	2700.51	1506.06	1621.36	1840.78	turquoise	0.970663	0.993505
ENSMUSG00000032046	2388.51	0.279728	0.0662143	4.22459	2.3938e-05	0.000143978	Abhd12	abhydrolase domain containing 12	2578.19	2650.52	2630.45	2138.74	2081.55	2251.58	turquoise	0.970591	0.96643
ENSMUSG00000039105	4060.15	0.703144	0.0874778	8.03797	9.13408e-16	1.57108e-14	Atp6v1g1	ATPase, H+ transporting, lysosomal V1 subunit G1	5047.76	5079.75	4964.16	3483.68	2858.52	2927.05	turquoise	0.970561	0.907789
ENSMUSG00000029166	1172	0.298515	0.0792143	3.76845	0.000164267	0.000847177	Mapre3	microtubule-associated protein, RP/EB family, member 3	1309.28	1280.9	1288.95	1031.55	1016.7	1104.65	turquoise	0.970476	0.977912
ENSMUSG00000034908	5797.57	0.499115	0.0714698	6.98358	2.87757e-12	3.83955e-11	Sidt2	SID1 transmembrane family, member 2	7090.51	6667.61	6612.69	4459.23	5052.45	4902.92	turquoise	0.970371	0.99
ENSMUSG00000021959	972.882	0.415735	0.0879848	4.72508	2.30029e-06	1.63009e-05	Lats2	large tumor suppressor 2	1104.53	1119.77	1112.76	877.306	773.76	849.166	turquoise	0.970359	0.926119
ENSMUSG00000029061	381.202	0.610397	0.127388	4.79165	1.65414e-06	1.19809e-05	Mmp23	matrix metallopeptidase 23	467.189	450.762	464.681	289.815	279.324	335.439	turquoise	0.970295	0.977117
ENSMUSG00000029442	55.6663	1.3231	0.311932	4.24163	2.21904e-05	0.000134069	Wdr66	WD repeat domain 66	77.8649	82.6058	78.3055	40.2794	24.6148	30.3274	turquoise	0.970172	0.912786
ENSMUSG00000034758	287.177	0.70392	0.144508	4.87116	1.10943e-06	8.25523e-06	Tle6	transducin-like enhancer of split 6	369.137	358.978	340.011	207.292	202.269	245.376	turquoise	0.970164	0.976498
ENSMUSG00000063415	34.3497	1.29744	0.382888	3.38857	0.00070257	0.00316689	Cyp26b1	cytochrome P450, family 26, subfamily b, polypeptide 1	49.9873	49.9714	46.3651	22.5958	22.4744	14.7042	turquoise	0.970111	0.920337
ENSMUSG00000025228	6462.21	0.20812	0.0541451	3.84374	0.000121172	0.000640339	Actr1a	ARP1 actin-related protein 1A, centractin alpha	7053.02	6971.52	6756.94	6037.99	6103.39	5850.42	turquoise	0.97011	0.936187
ENSMUSG00000017707	7689.91	0.389792	0.0637071	6.11851	9.4456e-10	1.01501e-08	Serinc3	serine incorporator 3	8691.07	8534.91	8942.28	6305.2	6637.43	7028.59	turquoise	0.970064	0.993516
ENSMUSG00000020547	3130.05	0.689837	0.0886784	7.77909	7.30459e-15	1.18653e-13	Bzw2	basic leucine zipper and W2 domains 2	3807.69	3888.59	3896.73	2683.99	2329.84	2173.46	turquoise	0.970051	0.904669
ENSMUSG00000039328	839.57	0.476464	0.0947781	5.02716	4.97803e-07	3.87274e-06	Rnf122	ring finger protein 122	961.295	963.734	1006.64	667.067	679.582	759.103	turquoise	0.97003	0.985022
ENSMUSG00000042599	831.226	1.18153	0.142471	8.29312	1.10315e-16	2.00476e-15	Kdm7a	lysine (K)-specific demethylase 7A	1161.24	1118.75	1181.79	401.812	519.051	604.709	turquoise	0.969988	0.997763
ENSMUSG00000050989	5901.5	0.462034	0.0688804	6.70778	1.97607e-11	2.47818e-10	Selenon	selenoprotein N	7130.89	6988.86	6395.29	4751.01	5072.78	5070.18	turquoise	0.96995	0.975289
ENSMUSG00000029030	1908.59	0.295444	0.0700096	4.22005	2.44253e-05	0.000146634	Tprgl	transformation related protein 63 regulated like	2056.21	2144.69	2110.13	1753.63	1635.28	1751.63	turquoise	0.969922	0.934984
ENSMUSG00000024827	43.2035	0.608488	0.320851	1.89648	0.0578966	0.140351	Gldc	glycine decarboxylase	50.9486	52.011	53.5774	30.4552	36.3871	35.8414	turquoise	0.969907	0.993689
ENSMUSG00000034997	94.6476	0.953598	0.232907	4.09433	4.23398e-05	0.000243098	Htr2a	5-hydroxytryptamine (serotonin) receptor 2A	119.201	116.26	139.095	56.9807	67.4231	68.9258	turquoise	0.969897	0.981734
ENSMUSG00000042215	1253.3	0.497272	0.0869984	5.71588	1.09141e-08	1.03626e-07	Bag2	BCL2-associated athanogene 2	1473.67	1418.58	1509.44	1125.86	994.223	998.046	turquoise	0.969828	0.912587
ENSMUSG00000020121	142.523	1.88038	0.267727	7.02349	2.16399e-12	2.92139e-11	Srgap1	SLIT-ROBO Rho GTPase activating protein 1	232.633	217.223	222.552	35.3673	73.8443	73.5209	turquoise	0.96982	0.997525
ENSMUSG00000019326	90.7686	1.83622	0.295641	6.21099	5.26532e-10	5.78573e-09	Aoc3	amine oxidase, copper containing 3	137.465	140.736	147.338	23.5782	44.9487	50.5456	turquoise	0.969798	0.997371
ENSMUSG00000018387	194.624	0.824743	0.169209	4.87411	1.09298e-06	8.14415e-06	Shroom1	shroom family member 1	241.285	278.412	226.674	146.381	138.057	136.933	turquoise	0.969762	0.93313
ENSMUSG00000061731	13958.5	0.52953	0.0714051	7.41585	1.20848e-13	1.79263e-12	Ext1	exostosin glycosyltransferase 1	17021.7	16628.2	15826	10622	11393.4	12259.6	turquoise	0.969716	0.990823
ENSMUSG00000028273	5069.69	0.593583	0.0789039	7.52286	5.35916e-14	8.14521e-13	Pdlim5	PDZ and LIM domain 5	6148.44	5950.68	6195.41	3634.97	4200.57	4288.1	turquoise	0.969691	0.998122
ENSMUSG00000020142	2807.27	0.580086	0.0820657	7.06856	1.56554e-12	2.13319e-11	Slc1a4	solute carrier family 1 (glutamate/neutral amino acid transporter), member 4	3420.29	3294.03	3378.47	2033.62	2295.6	2421.59	turquoise	0.969662	0.998388
ENSMUSG00000022971	573.743	0.300521	0.0998464	3.00983	0.00261392	0.0101751	Ifnar2	interferon (alpha and beta) receptor 2	621.958	657.787	620.262	497.107	516.91	528.431	turquoise	0.969599	0.976179
ENSMUSG00000029309	25.528	2.11006	0.47891	4.40596	1.05315e-05	6.67412e-05	Sparcl1	SPARC-like 1	42.297	48.9516	32.9707	9.82425	11.7723	7.35209	turquoise	0.969599	0.939862
ENSMUSG00000046794	84.7788	0.986391	0.244822	4.02901	5.60121e-05	0.000314518	Ppp1r3b	protein phosphatase 1, regulatory subunit 3B	127.852	106.062	104.064	61.8928	54.5806	54.2216	turquoise	0.96953	0.935387
ENSMUSG00000028919	4427.72	0.409332	0.0678004	6.0373	1.56711e-09	1.64332e-08	Arhgef19	Rho guanine nucleotide exchange factor (GEF) 19	5163.12	5111.36	4881.73	3780.37	3604.46	4025.27	turquoise	0.969491	0.962611
ENSMUSG00000027828	14834.4	0.261701	0.0539528	4.85056	1.23116e-06	9.10614e-06	Ssr3	signal sequence receptor, gamma	15752.7	15923.5	16852.2	13404.2	13737.2	13336.7	turquoise	0.969461	0.954292
ENSMUSG00000070691	1254.27	0.120934	0.0729402	1.65799	0.097319	0.210612	Runx3	runt related transcription factor 3	1308.32	1315.57	1296.16	1199.54	1223.25	1182.77	turquoise	0.969371	0.943873
ENSMUSG00000061758	717.375	0.335833	0.0934153	3.59506	0.000324321	0.00157981	Akr1b10	aldo-keto reductase family 1, member B10 (aldose reductase)	766.152	819.939	816.026	628.752	615.369	658.012	turquoise	0.969357	0.958924
ENSMUSG00000031668	679.226	0.369346	0.0963757	3.83235	0.000126924	0.000668316	Eif2ak3	eukaryotic translation initiation factor 2 alpha kinase 3	760.384	770.987	765.539	554.088	619.65	604.709	turquoise	0.969231	0.992536
ENSMUSG00000017446	2217.48	1.11623	0.123495	9.03864	1.58634e-19	3.56427e-18	C1qtnf1	C1q and tumor necrosis factor related protein 1	3120.36	3019.7	2965.31	1133.72	1424.45	1641.35	turquoise	0.969182	0.997111
ENSMUSG00000044365	26.3378	1.00741	0.418591	2.40668	0.0160984	0.0491208	Cxxc4	CXXC finger 4	32.684	34.674	38.1224	19.6485	18.1935	14.7042	turquoise	0.969068	0.917519
ENSMUSG00000045576	525.85	0.252322	0.102029	2.47305	0.0133966	0.0420921	St7l	suppression of tumorigenicity 7-like	550.822	583.34	581.109	491.213	476.242	472.371	turquoise	0.969063	0.921024
ENSMUSG00000020836	770.259	0.624745	0.105393	5.92779	3.07047e-09	3.10831e-08	Coro6	coronin 6	912.269	962.714	929.362	564.894	576.842	675.473	turquoise	0.969041	0.982006
ENSMUSG00000032172	12.1448	3.49185	0.829581	4.20917	2.56308e-05	0.000153127	Olfm2	olfactomedin 2	27.8776	16.3172	22.6674	2.94728	2.14042	0.919011	turquoise	0.969029	0.934467
ENSMUSG00000021385	898.873	0.534489	0.0966278	5.53142	3.17648e-08	2.83659e-07	Ippk	inositol 1,3,4,5,6-pentakisphosphate 2-kinase	1049.73	1051.44	1090.09	682.786	715.969	803.215	turquoise	0.969002	0.989824
ENSMUSG00000028603	2162.52	0.263931	0.0671305	3.93161	8.43794e-05	0.00045951	Scp2	sterol carrier protein 2, liver	2400.35	2303.78	2375.95	1962.89	1897.48	2034.69	turquoise	0.968858	0.963518
ENSMUSG00000040133	169.146	1.24239	0.203317	6.11057	9.92749e-10	1.06537e-08	Gpr176	G protein-coupled receptor 176	254.743	238.639	219.461	81.5413	123.074	97.4151	turquoise	0.968841	0.979027
ENSMUSG00000026341	6467.43	0.209557	0.0544729	3.84699	0.000119579	0.00063296	Actr3	ARP3 actin-related protein 3	6908.83	6811.41	7088.71	6170.61	5939.65	5885.34	turquoise	0.96879	0.915853
ENSMUSG00000104235	13.3432	2.406	0.674511	3.56702	0.000361065	0.00173668	NA	NA	18.2646	24.4758	24.728	2.94728	3.21062	6.43307	turquoise	0.968772	0.973183
ENSMUSG00000009030	1701.38	0.137746	0.0669194	2.05838	0.0395536	0.10302	Pdcl	phosducin-like	1804.35	1799.99	1743.33	1627.88	1604.24	1628.49	turquoise	0.968768	0.94352
ENSMUSG00000020100	1175.9	0.535983	0.0910564	5.88627	3.95e-09	3.94142e-08	Slc29a3	solute carrier family 29 (nucleoside transporters), member 3	1395.8	1400.22	1379.62	866.499	993.153	1020.1	turquoise	0.968741	0.99732
ENSMUSG00000024789	1902	0.671114	0.0923107	7.27017	3.59043e-13	5.14542e-12	Jak2	Janus kinase 2	2412.85	2232.4	2364.62	1306.63	1511.13	1584.37	turquoise	0.968723	0.996787
ENSMUSG00000062661	4510.47	0.433563	0.069103	6.27415	3.51541e-10	3.91644e-09	Ncs1	neuronal calcium sensor 1	5337.11	5344.9	4866.27	3882.54	3958.7	3673.29	turquoise	0.968704	0.93582
ENSMUSG00000006476	1726.55	0.236949	0.069651	3.40195	0.000669077	0.00303054	Nsmf	NMDA receptor synaptonuclear signaling and neuronal migration factor	1887.98	1888.71	1827.81	1551.25	1560.36	1643.19	turquoise	0.968637	0.979162
ENSMUSG00000035770	4265.66	0.199313	0.0569385	3.50051	0.000464375	0.00218262	Dync1li2	dynein, cytoplasmic 1 light intermediate chain 2	4576.73	4498.45	4604.57	3847.18	4000.44	4066.62	turquoise	0.968622	0.996391
ENSMUSG00000079334	352.215	0.215561	0.1192	1.80839	0.0705451	0.163207	Naa80	N(alpha)-acetyltransferase 80, NatH catalytic subunit	377.789	383.454	374.012	333.042	330.694	314.302	turquoise	0.96861	0.914601
ENSMUSG00000003849	875.176	0.802079	0.109283	7.33944	2.14483e-13	3.12391e-12	Nqo1	NAD(P)H dehydrogenase, quinone 1	1022.82	1059.6	1254.95	661.172	630.352	622.17	turquoise	0.968524	0.939158
ENSMUSG00000042357	43.6615	1.71584	0.357985	4.79305	1.64266e-06	1.19139e-05	Gjb5	gap junction protein, beta 5	64.4068	55.0705	81.3965	21.6134	19.2637	20.2182	turquoise	0.968455	0.947929
ENSMUSG00000028745	10787.1	0.28599	0.0566859	5.04518	4.53098e-07	3.55942e-06	Capzb	capping protein (actin filament) muscle Z-line, beta	11997	11769.8	11791.2	10181.9	9632.94	9350.01	turquoise	0.968442	0.905029
ENSMUSG00000038331	310.395	0.67099	0.138942	4.82929	1.37023e-06	1.00607e-05	Satb2	special AT-rich sequence binding protein 2	392.208	395.692	355.466	223.993	264.341	230.672	turquoise	0.968408	0.965356
ENSMUSG00000041073	204.055	1.26682	0.194553	6.51142	7.44436e-11	8.79365e-10	Nacad	NAC alpha domain containing	298.963	260.055	306.01	93.3304	126.285	139.69	turquoise	0.968396	0.994089
ENSMUSG00000037992	1731.39	0.40397	0.0771029	5.23936	1.6113e-07	1.33707e-06	Rara	retinoic acid receptor, alpha	2065.82	1938.69	1911.27	1550.27	1507.92	1414.36	turquoise	0.968379	0.922611
ENSMUSG00000032353	1652.7	0.356707	0.0754782	4.72596	2.29026e-06	1.6237e-05	Tmed3	transmembrane p24 trafficking protein 3	1814.93	1867.3	1886.54	1522.76	1369.87	1454.79	turquoise	0.968309	0.917582
ENSMUSG00000111380	2.53256	4.79784	1.80994	2.65083	0.00802951	NA	NA	NA	2.88389	5.09912	7.21235	0	0	0	turquoise	0.968296	0.947122
ENSMUSG00000024817	2301.29	0.0870976	0.0608634	1.43104	0.15242	0.297128	Uhrf2	ubiquitin-like, containing PHD and RING finger domains 2	2390.74	2371.09	2350.19	2257.61	2226.03	2212.06	turquoise	0.968282	0.913982
ENSMUSG00000032549	222.682	0.781355	0.162295	4.81441	1.47639e-06	1.07614e-05	Rab6b	RAB6B, member RAS oncogene family	268.201	302.888	274.069	154.241	151.97	184.721	turquoise	0.968185	0.969159
ENSMUSG00000051790	3392.06	0.586289	0.0819919	7.15057	8.6419e-13	1.20097e-11	Nlgn2	neuroligin 2	4075.89	4132.33	4008	2437.4	2777.19	2921.53	turquoise	0.968147	0.996159
ENSMUSG00000027865	802.723	0.519338	0.0973747	5.3334	9.63904e-08	8.18885e-07	Gdap2	ganglioside-induced differentiation-associated-protein 2	892.082	1027.98	916.998	660.19	665.669	653.417	turquoise	0.968088	0.940677
ENSMUSG00000058070	5352.86	0.486758	0.0724042	6.72279	1.78272e-11	2.24622e-10	Eml1	echinoderm microtubule associated protein like 1	6444.52	6183.2	6114.01	4095.73	4660.75	4618.95	turquoise	0.967979	0.994164
ENSMUSG00000067567	403.032	0.243737	0.113184	2.15346	0.0312824	0.0853373	Hdac8	histone deacetylase 8	449.886	438.525	422.437	377.251	367.081	363.009	turquoise	0.967946	0.926025
ENSMUSG00000024976	3041.53	0.595069	0.0835812	7.11965	1.08202e-12	1.49464e-11	Shoc2	Shoc2, leucine rich repeat scaffold protein	3626.97	3699.92	3653.57	2166.25	2498.94	2603.56	turquoise	0.967892	0.996621
ENSMUSG00000020585	14627.3	0.196705	0.0506553	3.8832	0.000103089	0.000552962	Laptm4a	lysosomal-associated protein transmembrane 4A	15702.8	15357.5	15809.5	13948.5	13234.2	13711.6	turquoise	0.967811	0.927488
ENSMUSG00000024642	137.569	0.977699	0.203764	4.79818	1.60114e-06	1.16286e-05	Tle4	transducin-like enhancer of split 4	181.685	196.826	168.975	77.6116	97.3889	102.929	turquoise	0.967803	0.985635
ENSMUSG00000040997	3813.4	0.553334	0.0793996	6.96897	3.19263e-12	4.23922e-11	Abhd4	abhydrolase domain containing 4	4629.6	4442.36	4536.57	2857.87	3026.55	3387.47	turquoise	0.967802	0.992322
ENSMUSG00000035325	13690.8	0.397798	0.06345	6.26948	3.62253e-10	4.03019e-09	Sec31a	Sec31 homolog A (S. cerevisiae)	15977.7	15392.2	15329.3	11039.5	12106.2	12300	turquoise	0.967788	0.99598
ENSMUSG00000025468	1.83942	4.33833	1.98584	2.18464	0.0289156	NA	Caly	calcyon neuron-specific vesicular protein	3.84518	2.03965	5.15168	0	0	0	turquoise	0.967724	0.955127
ENSMUSG00000027879	2861.21	0.406071	0.0716487	5.66753	1.44868e-08	1.34995e-07	Sec22b	SEC22 homolog B, vesicle trafficking protein	3200.15	3181.85	3402.17	2610.3	2370.51	2402.29	turquoise	0.967631	0.913714
ENSMUSG00000046722	2813.82	0.283089	0.0648829	4.36307	1.28249e-05	8.03245e-05	Cdc42se1	CDC42 small effector 1	3127.09	3168.59	2970.46	2559.22	2597.39	2460.19	turquoise	0.967626	0.932826
ENSMUSG00000108503	10.656	1.59878	0.674875	2.36899	0.0178366	0.0534997	NA	NA	18.2646	13.2577	16.4854	4.91213	6.42125	4.59505	turquoise	0.967613	0.958848
ENSMUSG00000071073	117.543	0.650558	0.203287	3.2002	0.00137332	0.00573942	Lrrc73	leucine rich repeat containing 73	135.543	137.676	157.641	96.2777	89.8975	88.225	turquoise	0.9676	0.930223
ENSMUSG00000028756	1611.1	0.54666	0.0875521	6.24383	4.26978e-10	4.71112e-09	Pink1	PTEN induced putative kinase 1	1925.47	1926.45	1887.57	1264.38	1218.97	1443.77	turquoise	0.967557	0.973274
ENSMUSG00000030082	5897.69	0.264301	0.0579966	4.55718	5.18446e-06	3.47853e-05	Sec61a1	Sec61 alpha 1 subunit (S. cerevisiae)	6546.42	6567.67	6194.38	5225.52	5493.38	5358.75	turquoise	0.967556	0.968854
ENSMUSG00000026879	13784.4	0.325764	0.0588531	5.5352	3.10872e-08	2.78381e-07	Gsn	gelsolin	15733.5	14932.3	15337.6	11983.6	11857.9	12861.6	turquoise	0.967499	0.976937
ENSMUSG00000038170	3993.1	0.737481	0.0919464	8.02077	1.05084e-15	1.80168e-14	Pde4dip	phosphodiesterase 4D interacting protein (myomegalin)	5123.7	4960.43	4892.03	2602.44	3130.36	3249.62	turquoise	0.967489	0.997262
ENSMUSG00000025340	968.594	0.381182	0.0875015	4.35629	1.32284e-05	8.27224e-05	Rabgef1	RAB guanine nucleotide exchange factor (GEF) 1	1117.99	1062.66	1106.58	894.007	826.2	804.134	turquoise	0.96748	0.909251
ENSMUSG00000038486	40.6377	1.37628	0.35961	3.82716	0.00012963	0.000681227	Sv2a	synaptic vesicle glycoprotein 2 a	65.3681	53.0309	57.6988	17.6837	22.4744	27.5703	turquoise	0.96747	0.990227
ENSMUSG00000014603	8.69483	3.2371	0.933192	3.46885	0.000522696	0.00242832	Alx3	aristaless-like homeobox 3	17.3033	12.2379	17.5157	0.982425	3.21062	0.919011	turquoise	0.967432	0.963647
ENSMUSG00000025786	3810.91	0.152442	0.0562534	2.70993	0.00672982	0.0234166	Zdhhc3	zinc finger, DHHC domain containing 3	4031.67	3974.26	4029.64	3538.7	3699.71	3591.49	turquoise	0.967426	0.978787
ENSMUSG00000039740	1382.93	0.377649	0.0798713	4.72822	2.26496e-06	1.6086e-05	Alg2	asparagine-linked glycosylation 2 (alpha-1,3-mannosyltransferase)	1569.79	1593.99	1525.93	1204.45	1133.35	1270.07	turquoise	0.967422	0.955245
ENSMUSG00000028126	1806.64	0.313876	0.0723992	4.33535	1.45531e-05	9.07237e-05	Pip5k1a	phosphatidylinositol-4-phosphate 5-kinase, type 1 alpha	1983.15	2017.21	2007.09	1521.78	1635.28	1675.36	turquoise	0.967412	0.995594
ENSMUSG00000051510	2077.65	0.371204	0.0733116	5.06338	4.11886e-07	3.24838e-06	Mafg	v-maf musculoaponeurotic fibrosarcoma oncogene family, protein G (avian)	2429.19	2311.94	2289.41	1718.26	1819.35	1897.76	turquoise	0.967372	0.990817
ENSMUSG00000022453	810.001	0.251197	0.0873786	2.87481	0.00404275	0.0150024	Naga	N-acetyl galactosaminidase, alpha	903.617	892.346	844.875	726.995	745.935	746.237	turquoise	0.96737	0.965964
ENSMUSG00000030161	3222.66	0.576357	0.0824634	6.98924	2.76371e-12	3.69069e-11	Gabarapl1	gamma-aminobutyric acid (GABA) A receptor-associated protein-like 1	3877.86	3808.02	3888.49	2864.75	2396.2	2500.63	turquoise	0.967283	0.905772
ENSMUSG00000024862	2014.26	0.397801	0.0752252	5.28813	1.2357e-07	1.03718e-06	Klc2	kinesin light chain 2	2334.02	2246.67	2290.44	1851.87	1638.49	1724.06	turquoise	0.967261	0.913627
ENSMUSG00000040928	1529.85	0.382561	0.0783099	4.88522	1.03315e-06	7.70902e-06	S100pbp	S100P binding protein	1717.83	1695.97	1780.42	1245.72	1389.13	1350.03	turquoise	0.967242	0.98955
ENSMUSG00000009406	1156.56	0.511054	0.090616	5.63977	1.70276e-08	1.56761e-07	Elk1	ELK1, member of ETS oncogene family	1331.39	1400.22	1346.65	871.411	969.608	1020.1	turquoise	0.967146	0.991719
ENSMUSG00000109903	85.3151	1.18087	0.258572	4.56689	4.95013e-06	3.33853e-05	NA	NA	113.433	123.399	118.489	65.8225	43.8785	46.8695	turquoise	0.966981	0.902061
ENSMUSG00000006931	4221.2	0.444451	0.0715008	6.21603	5.09875e-10	5.60653e-09	P3h4	prolyl 3-hydroxylase family member 4 (non-enzymatic)	5004.5	4851.3	4743.66	3830.48	3357.24	3540.03	turquoise	0.966965	0.91269
ENSMUSG00000094870	1253.98	0.293586	0.0780327	3.76235	0.000168322	0.000866698	Zfp131	zinc finger protein 131	1385.23	1364.53	1393.01	1081.65	1184.72	1114.76	turquoise	0.966958	0.97834
ENSMUSG00000031149	1024.88	0.553755	0.094241	5.87595	4.20427e-09	4.18214e-08	Praf2	PRA1 domain family 2	1287.17	1124.87	1245.68	874.358	791.954	825.272	turquoise	0.966931	0.93358
ENSMUSG00000034101	2154.15	0.379245	0.0733857	5.16783	2.36831e-07	1.92545e-06	Ctnnd1	catenin (cadherin associated protein), delta 1	2438.81	2501.63	2367.71	1893.13	1761.56	1962.09	turquoise	0.96684	0.947012
ENSMUSG00000048706	2675.64	0.545992	0.0814719	6.7016	2.06153e-11	2.58134e-10	Lurap1l	leucine rich adaptor protein 1-like	3229.95	3042.14	3256.89	2320.49	1983.09	2221.25	turquoise	0.966829	0.926955
ENSMUSG00000053510	7489.17	0.350416	0.0624347	5.61253	1.99392e-08	1.81899e-07	Nrd1	nardilysin, N-arginine dibasic convertase, NRD convertase 1	8345	8240.18	8597.12	6207.94	6858.96	6685.8	turquoise	0.9668	0.990242
ENSMUSG00000022761	2972.16	0.267388	0.063853	4.18756	2.81974e-05	0.000167526	Lztr1	leucine-zipper-like transcriptional regulator, 1	3304.93	3219.59	3215.68	2573.95	2752.57	2766.22	turquoise	0.966727	0.995394
ENSMUSG00000031840	340.925	0.641205	0.134612	4.76335	1.90401e-06	1.36859e-05	Rab3a	RAB3A, member RAS oncogene family	426.815	400.791	419.346	283.921	234.376	280.298	turquoise	0.966683	0.93393
ENSMUSG00000002808	2109.03	0.443696	0.0771799	5.74886	8.98485e-09	8.62861e-08	Epdr1	ependymin related protein 1 (zebrafish)	2447.46	2291.55	2553.17	1871.52	1776.54	1713.95	turquoise	0.966558	0.923323
ENSMUSG00000058135	1726.74	0.295698	0.0724397	4.08198	4.46531e-05	0.000255194	Gstm1	glutathione S-transferase, mu 1	1847.61	1935.63	1926.73	1495.25	1536.82	1618.38	turquoise	0.966555	0.981042
ENSMUSG00000041895	2901.88	0.447746	0.0747131	5.99287	2.06176e-09	2.13553e-08	Wipi1	WD repeat domain, phosphoinositide interacting 1	3370.3	3317.49	3357.86	2251.72	2553.52	2560.36	turquoise	0.966529	0.997034
ENSMUSG00000018470	223.871	0.488401	0.150781	3.23914	0.00119891	0.00508998	Kcnab3	potassium voltage-gated channel, shaker-related subfamily, beta member 3	257.627	279.432	247.28	194.52	178.725	185.64	turquoise	0.966521	0.92297
ENSMUSG00000041084	3378.48	0.434333	0.0727605	5.96935	2.38204e-09	2.44833e-08	Ostc	oligosaccharyltransferase complex subunit (non-catalytic)	3863.45	3803.95	3982.25	3095.62	2794.31	2731.3	turquoise	0.966472	0.902919
ENSMUSG00000024725	2345.64	0.671287	0.092215	7.27959	3.3483e-13	4.81994e-12	Ostf1	osteoclast stimulating factor 1	3002.12	2803.5	2839.6	2034.6	1685.58	1708.44	turquoise	0.966466	0.905618
ENSMUSG00000038195	47.219	0.823415	0.313377	2.62755	0.00860016	0.0287837	Rilp	Rab interacting lysosomal protein	67.2907	57.1102	56.6684	35.3673	31.036	35.8414	turquoise	0.966377	0.946665
ENSMUSG00000048371	461.305	0.596974	0.120324	4.96138	6.99936e-07	5.34433e-06	Pdp2	pyruvate dehyrogenase phosphatase catalytic subunit 2	587.351	547.646	531.653	347.779	349.958	403.446	turquoise	0.966312	0.978211
ENSMUSG00000036256	7594.49	0.759996	0.091825	8.27657	1.26774e-16	2.30126e-15	Igfbp7	insulin-like growth factor binding protein 7	10006.1	9674.05	8969.07	6374.96	5332.85	5209.87	turquoise	0.96622	0.904231
ENSMUSG00000025203	57964.3	0.387394	0.0620368	6.24458	4.24948e-10	4.69195e-09	Scd2	stearoyl-Coenzyme A desaturase 2	65991	64750.7	66359.8	47379.4	49793.6	53511.2	turquoise	0.966082	0.993493
ENSMUSG00000027465	2399.81	0.268894	0.0664747	4.04506	5.23097e-05	0.000295173	Tbc1d20	TBC1 domain family, member 20	2674.32	2588.31	2604.69	2119.09	2278.47	2133.94	turquoise	0.96608	0.967675
ENSMUSG00000031822	1729.64	1.25348	0.139716	8.97166	2.92068e-19	6.36646e-18	Gse1	genetic suppressor element 1, coiled-coil protein	2603.19	2455.74	2252.31	788.887	1108.74	1168.98	turquoise	0.966043	0.993625
ENSMUSG00000072623	1083.31	0.531939	0.0930987	5.71371	1.10542e-08	1.04832e-07	Zfp9	zinc finger protein 9	1238.15	1256.42	1347.68	811.483	935.362	910.74	turquoise	0.965982	0.985963
ENSMUSG00000037235	3956.74	0.671852	0.0887452	7.57057	3.71581e-14	5.72335e-13	Mxd4	Max dimerization protein 4	4985.28	4894.14	4706.57	2735.07	3025.48	3393.91	turquoise	0.965971	0.992532
ENSMUSG00000036053	487.308	0.651706	0.121773	5.35183	8.70711e-08	7.42068e-07	Fmnl2	formin-like 2	603.693	572.122	610.989	335.007	388.485	413.555	turquoise	0.965964	0.996245
ENSMUSG00000004872	17.1326	1.29764	0.525507	2.46931	0.0135375	0.0424683	Pax3	paired box 3	27.8776	21.4163	23.6977	8.84183	11.7723	9.19011	turquoise	0.96594	0.965518
ENSMUSG00000052942	1388.03	1.08484	0.130004	8.34461	7.14499e-17	1.30734e-15	Glis3	GLIS family zinc finger 3	1930.28	1783.67	1945.27	712.258	1028.47	928.201	turquoise	0.965927	0.991301
ENSMUSG00000042751	100.841	0.44201	0.212888	2.07625	0.0378704	0.0994585	Nmnat2	nicotinamide nucleotide adenylyltransferase 2	124.968	112.181	111.276	86.4534	85.6166	84.549	turquoise	0.965882	0.945691
ENSMUSG00000114733	510.719	0.823785	0.13024	6.32512	2.53037e-10	2.85667e-09	Gm4815	calponin 3, acidic pseudogene	607.539	664.926	685.173	407.706	380.994	317.978	turquoise	0.965865	0.908943
ENSMUSG00000032024	2739.06	0.773667	0.0992205	7.79745	6.31715e-15	1.0324e-13	Clmp	CXADR-like membrane protein	3548.14	3418.45	3403.2	1761.49	2018.41	2284.66	turquoise	0.965757	0.995205
ENSMUSG00000027488	840.405	0.525072	0.0991244	5.2971	1.17654e-07	9.88552e-07	Snta1	syntrophin, acidic 1	1002.63	998.408	973.667	756.467	675.301	635.955	turquoise	0.965746	0.898392
ENSMUSG00000066113	388.597	1.33276	0.181673	7.33604	2.19999e-13	3.19845e-12	Adamtsl1	ADAMTS-like 1	578.7	554.785	535.774	161.118	230.095	271.108	turquoise	0.965701	0.996222
ENSMUSG00000023827	1124.94	0.329943	0.0819841	4.02448	5.71015e-05	0.000320411	Agpat4	1-acylglycerol-3-phosphate O-acyltransferase 4 (lysophosphatidic acid acyltransferase, delta)	1266.99	1289.06	1203.43	1028.6	952.485	1009.07	turquoise	0.965658	0.925547
ENSMUSG00000032316	1114.88	0.279075	0.0801423	3.48224	0.000497238	0.00231876	Clk3	CDC-like kinase 3	1250.64	1165.66	1250.83	989.302	1008.14	1024.7	turquoise	0.965635	0.972332
ENSMUSG00000048388	722.861	0.680744	0.110706	6.14914	7.79054e-10	8.42795e-09	Fam171b	family with sequence similarity 171, member B	822.869	937.219	910.816	500.054	591.825	574.382	turquoise	0.96563	0.977301
ENSMUSG00000033128	2759.12	0.21692	0.0625381	3.4686	0.000523177	0.00242985	Gga1	golgi associated, gamma adaptin ear containing, ARF binding protein 1	2943.49	3003.38	2950.88	2600.48	2602.75	2453.76	turquoise	0.965591	0.913111
ENSMUSG00000026878	5842.58	0.069598	0.0502653	1.38461	0.166171	0.316633	Rab14	RAB14, member RAS oncogene family	5919.66	6040.42	5990.37	5682.35	5733.1	5689.6	turquoise	0.965587	0.949612
ENSMUSG00000042604	16.8326	1.85352	0.563786	3.28763	0.00101034	0.0043679	Kcna4	potassium voltage-gated channel, shaker-related subfamily, member 4	29.8001	27.5353	21.637	6.87698	9.63187	5.51406	turquoise	0.965544	0.945105
ENSMUSG00000033065	3099.35	0.298841	0.0652993	4.57649	4.72849e-06	3.1998e-05	Pfkm	phosphofructokinase, muscle	3487.58	3342.98	3427.93	2856.89	2639.13	2841.58	turquoise	0.96546	0.934073
ENSMUSG00000021969	3612.06	0.571764	0.0821414	6.96073	3.3851e-12	4.48694e-11	Zdhhc20	zinc finger, DHHC domain containing 20	4305.64	4231.25	4419.11	2605.39	3001.93	3109.01	turquoise	0.965453	0.996782
ENSMUSG00000032578	73.8054	1.12616	0.270852	4.15784	3.21264e-05	0.000188637	Cish	cytokine inducible SH2-containing protein	98.0521	107.082	98.9122	51.0861	35.3169	52.3836	turquoise	0.965418	0.932812
ENSMUSG00000072235	15675.5	0.509569	0.0725967	7.01918	2.23177e-12	3.01036e-11	Tuba1a	tubulin, alpha 1A	17967.6	18796.4	18483.2	14123.3	12098.7	12584	turquoise	0.9654	0.901613
ENSMUSG00000030116	49.7708	1.53526	0.341377	4.49725	6.88375e-06	4.52671e-05	Mfap5	microfibrillar associated protein 5	71.1358	81.586	69.0325	19.6485	34.2466	22.9753	turquoise	0.965269	0.967156
ENSMUSG00000084950	89.7755	0.703399	0.230895	3.0464	0.002316	0.00916191	Gm5577	predicted gene 5577	112.472	121.359	99.9425	69.7522	65.2827	69.8448	turquoise	0.965248	0.937837
ENSMUSG00000013921	1297.73	0.505423	0.0892005	5.66615	1.46045e-08	1.35776e-07	Clip3	CAP-GLY domain containing linker protein 3	1502.5	1532.8	1533.14	969.654	1108.74	1139.57	turquoise	0.965148	0.995633
ENSMUSG00000028232	491.384	0.304383	0.106374	2.86144	0.00421722	0.0155492	Tmem68	transmembrane protein 68	549.861	523.17	556.381	447.986	420.592	450.315	turquoise	0.965111	0.942553
ENSMUSG00000010660	1581.09	0.478353	0.0846423	5.65147	1.59085e-08	1.47119e-07	Plcd1	phospholipase C, delta 1	1809.16	1882.6	1831.94	1261.43	1258.56	1442.85	turquoise	0.96507	0.976625
ENSMUSG00000028411	796.998	0.163412	0.086	1.90013	0.0574155	0.139501	Aptx	aprataxin	842.095	826.058	858.269	766.292	738.443	750.832	turquoise	0.965068	0.923651
ENSMUSG00000061577	22.5766	2.46657	0.545238	4.52385	6.0726e-06	4.03626e-05	Adgrg5	adhesion G protein-coupled receptor G5	31.7227	45.8921	37.0921	10.8067	5.35104	4.59505	turquoise	0.96505	0.904243
ENSMUSG00000083798	98.7207	0.678785	0.22126	3.06782	0.00215626	0.00859986	Gm14584	casein kinase 1, gamma 3 pseudogene	129.775	111.161	123.64	82.5237	71.7039	73.5209	turquoise	0.965036	0.924004
ENSMUSG00000020432	774.01	0.79747	0.119702	6.66211	2.69928e-11	3.33826e-10	Tcn2	transcobalamin 2	1022.82	967.813	958.212	514.791	523.332	657.093	turquoise	0.964932	0.982364
ENSMUSG00000044147	2796.21	0.630308	0.0875081	7.20285	5.89648e-13	8.32399e-12	Arf6	ADP-ribosylation factor 6	3586.59	3483.72	3121.92	2381.4	2114.73	2088.91	turquoise	0.964912	0.912092
ENSMUSG00000032532	75.2407	1.57913	0.302367	5.22258	1.7645e-07	1.45666e-06	Cck	cholecystokinin	112.472	111.161	114.367	50.1037	38.5275	24.8133	turquoise	0.964801	0.900206
ENSMUSG00000028671	937.916	0.572081	0.0995848	5.74466	9.21041e-09	8.82321e-08	Gale	galactose-4-epimerase, UDP	1075.69	1162.6	1126.16	832.114	728.811	702.124	turquoise	0.96478	0.897494
ENSMUSG00000048960	10.4171	3.25243	0.852217	3.81643	0.000135395	0.0007092	Prex2	phosphatidylinositol-3,4,5-trisphosphate-dependent Rac exchange factor 2	12.4968	23.456	20.6067	1.96485	2.14042	1.83802	turquoise	0.964756	0.939033
ENSMUSG00000059439	896.222	0.51695	0.097385	5.30831	1.10644e-07	9.34052e-07	Bcas3	breast carcinoma amplified sequence 3	1094.92	1026.96	1043.73	677.873	735.233	798.62	turquoise	0.964731	0.992812
ENSMUSG00000052026	64.3619	1.13941	0.287137	3.96818	7.24238e-05	0.000399962	Slc6a7	solute carrier family 6 (neurotransmitter transporter, L-proline), member 7	85.5553	97.9031	82.4268	37.3322	34.2466	48.7076	turquoise	0.964688	0.962509
ENSMUSG00000025151	24226.6	0.351662	0.0607108	5.79241	6.93816e-09	6.76345e-08	Maged1	MAGE family member D1	27583.4	27176.3	26735.1	20095.5	21295	22474.4	turquoise	0.964629	0.993516
ENSMUSG00000024404	3261.78	0.321114	0.0662616	4.84616	1.25876e-06	9.30174e-06	Riok3	RIO kinase 3	3486.62	3605.08	3778.24	2793.03	2981.6	2926.13	turquoise	0.964589	0.972966
ENSMUSG00000029163	183.298	1.00614	0.18918	5.31845	1.04654e-07	8.86275e-07	Emilin1	elastin microfibril interfacer 1	255.704	226.401	252.432	102.172	118.793	144.285	turquoise	0.964582	0.991064
ENSMUSG00000058454	1063.81	0.225065	0.079632	2.82631	0.00470879	0.0171457	Dhcr7	7-dehydrocholesterol reductase	1143.94	1118.75	1177.67	990.285	951.415	1000.8	turquoise	0.964561	0.94572
ENSMUSG00000024350	1013.1	0.234238	0.0811459	2.88663	0.00389389	0.0145039	Dnajc18	DnaJ heat shock protein family (Hsp40) member C18	1066.08	1112.63	1106.58	904.814	962.117	926.363	turquoise	0.964501	0.967802
ENSMUSG00000040415	1736.66	0.309369	0.0734328	4.21295	2.52059e-05	0.000150981	Dtx3	deltex 3, E3 ubiquitin ligase	1958.16	1894.83	1914.36	1550.27	1474.75	1627.57	turquoise	0.96448	0.958338
ENSMUSG00000062563	47.953	1.24106	0.328397	3.77913	0.000157376	0.00081451	Cys1	cystin 1	73.0584	58.13	71.0931	33.4025	23.5446	28.4893	turquoise	0.964369	0.926442
ENSMUSG00000024712	1531.73	0.371735	0.0785959	4.7297	2.24854e-06	1.60048e-05	Rfk	riboflavin kinase	1712.07	1672.51	1798.97	1395.04	1346.32	1265.48	turquoise	0.964362	0.912925
ENSMUSG00000022440	5100.12	0.573438	0.08092	7.08648	1.37563e-12	1.88563e-11	C1qtnf6	C1q and tumor necrosis factor related protein 6	6189.78	5785.46	6327.29	3781.35	4048.6	4468.23	turquoise	0.964334	0.989604
ENSMUSG00000063146	2189.74	0.46627	0.0794989	5.86511	4.48834e-09	4.45094e-08	Clip2	CAP-GLY domain containing linker protein 2	2666.63	2511.83	2442.93	1706.47	1888.92	1921.65	turquoise	0.964083	0.988655
ENSMUSG00000117328	15.2644	3.2263	0.714549	4.51516	6.32701e-06	4.18803e-05	4930474M22Rik	RIKEN cDNA 4930474M22 gene	19.2259	27.5353	36.0617	2.94728	2.14042	3.67604	turquoise	0.964044	0.945212
ENSMUSG00000022018	334.024	1.42422	0.198792	7.16438	7.81381e-13	1.09156e-11	Rgcc	regulator of cell cycle	478.725	472.179	510.016	143.434	156.25	243.538	turquoise	0.964028	0.984587
ENSMUSG00000042745	1875.31	1.29243	0.146694	8.8104	1.24699e-18	2.59493e-17	Id1	inhibitor of DNA binding 1, HLH protein	2748.34	2769.84	2471.77	1387.18	942.853	931.877	turquoise	0.964008	0.897076
ENSMUSG00000068617	4.87214	2.65979	1.11199	2.39193	0.0167602	0.0507736	Efcab1	EF-hand calcium binding domain 1	6.72907	8.1586	10.3034	0.982425	2.14042	0.919011	turquoise	0.963904	0.952912
ENSMUSG00000074247	2361.23	0.421388	0.0761525	5.53348	3.13932e-08	2.80652e-07	Dda1	DET1 and DDB1 associated 1	2725.27	2725.99	2660.33	2167.23	1881.43	2007.12	turquoise	0.963828	0.905955
ENSMUSG00000029484	11734.6	0.791828	0.095373	8.30243	1.02004e-16	1.85582e-15	Anxa3	annexin A3	14785.7	14760.9	15082	9780.04	8528.49	7470.64	turquoise	0.963731	0.896477
ENSMUSG00000024308	2251.78	0.308052	0.0697273	4.41796	9.9638e-06	6.35192e-05	Tapbp	TAP binding protein	2609.92	2405.77	2458.38	1989.41	1970.25	2076.96	turquoise	0.96373	0.965897
ENSMUSG00000000693	3355.3	0.275694	0.063679	4.32944	1.49492e-05	9.28331e-05	Loxl3	lysyl oxidase-like 3	3821.15	3641.79	3560.84	3096.6	3071.5	2939.92	turquoise	0.963712	0.92426
ENSMUSG00000049134	400.827	0.648435	0.129609	5.003	5.64444e-07	4.36161e-06	Nrap	nebulin-related anchoring protein	501.796	458.921	507.955	285.886	303.939	346.467	turquoise	0.963683	0.986325
ENSMUSG00000022451	3693.71	0.148847	0.0567365	2.62348	0.00870372	0.0290758	Twf1	twinfilin actin binding protein 1	3908.63	3874.31	3869.94	3559.33	3405.4	3544.62	turquoise	0.963678	0.927013
ENSMUSG00000028121	2558.94	0.424674	0.0755179	5.62349	1.87138e-08	1.71206e-07	Bcar3	breast cancer anti-estrogen resistance 3	3061.72	2886.1	2850.94	2047.37	2197.14	2310.39	turquoise	0.963644	0.98967
ENSMUSG00000022019	1226.81	0.323155	0.0803628	4.0212	5.7903e-05	0.000324568	Tdrd3	tudor domain containing 3	1424.64	1344.13	1321.92	1045.3	1105.52	1119.36	turquoise	0.963638	0.982232
ENSMUSG00000036435	1868.02	0.200594	0.0675964	2.96753	0.00300202	0.0115046	Exoc1	exocyst complex component 1	1999.49	1958.06	2035.94	1700.58	1721.96	1792.07	turquoise	0.963585	0.982703
ENSMUSG00000036002	1557.67	0.289787	0.0744549	3.89211	9.9375e-05	0.000534469	Fam214b	family with sequence similarity 214, member B	1728.41	1751.04	1661.93	1372.45	1364.51	1467.66	turquoise	0.963565	0.969017
ENSMUSG00000001700	346.881	0.25002	0.120881	2.06831	0.0386108	0.100974	Gramd3	GRAM domain containing 3	390.286	369.176	370.921	325.183	317.852	307.869	turquoise	0.963541	0.919499
ENSMUSG00000039787	909.184	0.759864	0.113671	6.68474	2.31331e-11	2.88535e-10	Cercam	cerebral endothelial cell adhesion molecule	1160.28	1070.82	1199.31	604.191	654.967	765.536	turquoise	0.963435	0.98767
ENSMUSG00000078794	215.395	0.853242	0.167926	5.08105	3.75349e-07	2.97336e-06	Dact3	dishevelled-binding antagonist of beta-catenin 3	279.737	305.947	246.25	167.995	144.478	147.961	turquoise	0.963381	0.916176
ENSMUSG00000035713	155.948	0.598894	0.180133	3.32474	0.000885018	0.00389316	Usp35	ubiquitin specific peptidase 35	202.833	178.469	182.369	116.909	120.933	134.176	turquoise	0.963374	0.977743
ENSMUSG00000108358	67.6654	0.64148	0.262036	2.44806	0.0143629	0.044631	NA	NA	86.5166	82.6058	78.3055	47.1564	53.5104	57.8977	turquoise	0.963367	0.98939
ENSMUSG00000063594	9.33934	1.74623	0.731992	2.38559	0.0170518	0.0515015	Gng8	guanine nucleotide binding protein (G protein), gamma 8	14.4194	12.2379	16.4854	2.94728	5.35104	4.59505	turquoise	0.963348	0.982384
ENSMUSG00000030551	760.694	0.19693	0.088291	2.23047	0.0257163	0.0725758	Nr2f2	nuclear receptor subfamily 2, group F, member 2	791.146	817.899	828.39	713.241	722.39	691.096	turquoise	0.963287	0.926516
ENSMUSG00000026586	6739.75	0.548447	0.0787797	6.96177	3.36012e-12	4.4575e-11	Prrx1	paired related homeobox 1	7919.15	8063.75	8034.56	4934.72	5545.82	5940.49	turquoise	0.963213	0.994833
ENSMUSG00000046157	121.4	1.225	0.232187	5.27593	1.32083e-07	1.10459e-06	Tmem229b	transmembrane protein 229B	169.188	156.033	185.46	66.8049	59.9316	90.9821	turquoise	0.963209	0.969011
ENSMUSG00000022684	954.894	0.283622	0.0845758	3.35347	0.000798063	0.00353972	Bfar	bifunctional apoptosis regulator	1031.47	1067.76	1046.82	889.095	816.569	877.655	turquoise	0.963116	0.920628
ENSMUSG00000022864	533.692	0.453435	0.10938	4.14552	3.39048e-05	0.000198499	D16Ertd472e	DNA segment, Chr 16, ERATO Doi 472, expressed	595.042	622.093	633.656	413.601	464.47	473.291	turquoise	0.963071	0.989098
ENSMUSG00000044477	3289.92	0.279762	0.0641744	4.3594	1.30421e-05	8.1653e-05	Zfand3	zinc finger, AN1-type domain 3	3663.5	3693.8	3467.08	3012.12	2863.88	3039.17	turquoise	0.963007	0.936538
ENSMUSG00000025575	2396.41	0.295734	0.0683886	4.32432	1.53002e-05	9.47562e-05	Cant1	calcium activated nucleotidase 1	2761.8	2640.33	2521.23	2120.07	2140.42	2194.6	turquoise	0.962912	0.961963
ENSMUSG00000049439	1081.38	0.325116	0.0833719	3.89959	9.63573e-05	0.000519108	Cyp20a1	cytochrome P450, family 20, subfamily a, polypeptide 1	1178.55	1203.39	1227.13	986.355	902.185	990.694	turquoise	0.962901	0.930823
ENSMUSG00000000194	1966.9	0.335848	0.073339	4.57939	4.66331e-06	3.15835e-05	Gpr107	G protein-coupled receptor 107	2235.97	2195.68	2152.37	1631.81	1805.44	1780.12	turquoise	0.962839	0.991032
ENSMUSG00000032308	314.455	0.462404	0.132334	3.49421	0.000475464	0.00222627	Ulk3	unc-51-like kinase 3	351.834	371.216	369.89	277.044	275.043	241.7	turquoise	0.962825	0.908218
ENSMUSG00000036155	1210.72	0.709039	0.105612	6.71362	1.89852e-11	2.38465e-10	Mgat5	mannoside acetylglucosaminyltransferase 5	1481.36	1472.63	1552.72	794.782	1013.49	949.338	turquoise	0.962778	0.989524
ENSMUSG00000040124	1990.99	0.642289	0.0944194	6.80251	1.02809e-11	1.31604e-10	Gorab	golgin, RAB6-interacting	2375.36	2363.95	2542.87	1427.46	1492.94	1743.36	turquoise	0.962682	0.984145
ENSMUSG00000021631	4.99214	1.02946	0.924999	1.11293	0.26574	0.447121	NA	NA	5.76777	7.13877	7.21235	2.94728	3.21062	3.67604	turquoise	0.962644	0.964581
ENSMUSG00000029467	11684	0.354846	0.0629365	5.63816	1.71877e-08	1.58054e-07	Atp2a2	ATPase, Ca++ transporting, cardiac muscle, slow twitch 2	13293.7	12846.7	13199.6	9647.42	10827.3	10289.2	turquoise	0.962553	0.985492
ENSMUSG00000019836	97.9492	0.8606	0.230284	3.73713	0.00018613	0.000949562	NA	NA	129.775	131.557	117.458	58.9455	79.1954	70.7638	turquoise	0.962545	0.979941
ENSMUSG00000001436	434.728	0.742952	0.12923	5.74906	8.97397e-09	8.62758e-08	Slc19a1	solute carrier family 19 (folate transporter), member 1	607.539	538.467	486.318	321.253	334.975	319.816	turquoise	0.96253	0.948813
ENSMUSG00000002103	1515.29	0.510339	0.0877442	5.81621	6.01951e-09	5.90736e-08	Acp2	acid phosphatase 2, lysosomal	1884.14	1753.08	1704.17	1150.42	1288.53	1311.43	turquoise	0.962388	0.987177
ENSMUSG00000000168	3274.77	0.243112	0.0623395	3.89981	9.62689e-05	0.000518806	Dlat	dihydrolipoamide S-acetyltransferase (E2 component of pyruvate dehydrogenase complex)	3598.13	3410.29	3642.24	3006.22	2932.37	3059.39	turquoise	0.962379	0.953242
ENSMUSG00000068452	96.1164	0.811768	0.228483	3.55285	0.000381075	0.00182582	Duox2	dual oxidase 2	135.543	108.101	123.64	73.6819	69.5635	66.1688	turquoise	0.962374	0.934027
ENSMUSG00000029767	25654.7	0.262602	0.0549577	4.77826	1.76816e-06	1.27665e-05	Calu	calumenin	27750.7	27564.8	28633	22437.6	24293.7	23248.2	turquoise	0.96233	0.977833
ENSMUSG00000021427	9423.83	0.102664	0.0484232	2.12013	0.033995	0.0910824	Ssr1	signal sequence receptor, alpha	9616.8	9925.95	9734.61	9155.22	9031.48	9078.91	turquoise	0.962327	0.919503
ENSMUSG00000026311	1023.92	0.629864	0.102024	6.17369	6.67152e-10	7.28112e-09	Asb1	ankyrin repeat and SOCS box-containing 1	1254.49	1160.56	1316.77	723.065	842.254	846.409	turquoise	0.962277	0.987762
ENSMUSG00000067786	13.3281	1.15792	0.585725	1.9769	0.048053	0.120734	Nnat	neuronatin	18.2646	16.3172	20.6067	6.87698	9.63187	8.2711	turquoise	0.962248	0.975391
ENSMUSG00000027519	2189.72	0.295571	0.0699598	4.22488	2.39072e-05	0.000143846	Rab22a	RAB22A, member RAS oncogene family	2415.73	2382.31	2441.89	1857.77	1994.87	2045.72	turquoise	0.962108	0.995985
ENSMUSG00000020653	555.517	0.275593	0.101209	2.72302	0.00646879	0.022626	Klf11	Kruppel-like factor 11	616.19	594.558	614.08	485.318	527.612	495.347	turquoise	0.962076	0.971551
ENSMUSG00000052298	1544.43	0.224767	0.0718496	3.1283	0.00175818	0.0071816	Cdc42se2	CDC42 small effector 2	1670.73	1601.12	1721.69	1439.25	1414.81	1418.95	turquoise	0.96204	0.938065
ENSMUSG00000071369	28.9311	1.43424	0.426104	3.36594	0.000762845	0.00340609	Map3k5	mitogen-activated protein kinase kinase kinase 5	40.3744	42.8326	43.2741	13.754	21.4042	11.9471	turquoise	0.962013	0.947891
ENSMUSG00000023367	19.0725	1.22171	0.499075	2.44795	0.014367	0.0446346	Tmem176a	transmembrane protein 176A	27.8776	24.4758	27.8191	13.754	8.56166	11.9471	turquoise	0.962011	0.918889
ENSMUSG00000021302	1194.8	0.290252	0.0797359	3.64017	0.000272457	0.00134698	Ggps1	geranylgeranyl diphosphate synthase 1	1284.29	1296.2	1363.13	1031.55	1111.95	1081.68	turquoise	0.961961	0.976658
ENSMUSG00000117257	1.68896	4.21328	2.04361	2.06168	0.039238	NA	Gm4948	trans-2,3-enoyl-CoA reductase pseudogene	1.92259	3.05947	5.15168	0	0	0	turquoise	0.96189	0.942009
ENSMUSG00000023007	1007.76	0.222352	0.0812925	2.73521	0.00623408	0.0219366	Prpf40b	pre-mRNA processing factor 40B	1104.53	1087.13	1064.34	901.866	924.66	964.042	turquoise	0.96184	0.985176
ENSMUSG00000051674	480.266	0.436875	0.113053	3.86433	0.000111394	0.000593351	Dcun1d4	DCN1, defective in cullin neddylation 1, domain containing 4 (S. cerevisiae)	547.938	557.844	552.26	407.706	375.643	440.206	turquoise	0.961665	0.952819
ENSMUSG00000045980	566.636	0.563181	0.111837	5.03571	4.76074e-07	3.72353e-06	Tmem104	transmembrane protein 104	745.004	652.688	629.535	452.898	460.189	459.505	turquoise	0.96166	0.952118
ENSMUSG00000026773	392.528	0.488384	0.122878	3.97454	7.05146e-05	0.000390088	Pfkfb3	6-phosphofructo-2-kinase/fructose-2,6-biphosphatase 3	469.112	432.406	473.954	338.937	300.728	340.034	turquoise	0.961601	0.936454
ENSMUSG00000028800	2525.39	0.152402	0.0614906	2.47845	0.0131953	0.0415081	Hdac1	histone deacetylase 1	2648.37	2651.54	2676.81	2422.66	2321.28	2431.7	turquoise	0.96157	0.931277
ENSMUSG00000027428	840.645	0.223536	0.0861921	2.59346	0.00950163	0.0312802	Rbbp9	retinoblastoma binding protein 9, serine hydrolase	881.508	906.624	929.362	772.186	755.567	798.62	turquoise	0.961568	0.953861
ENSMUSG00000032349	3203.39	0.231985	0.0622143	3.72881	0.000192387	0.000976524	Elovl5	ELOVL family member 5, elongation of long chain fatty acids (yeast)	3480.85	3377.66	3522.72	2834.3	2985.88	3018.95	turquoise	0.961559	0.991045
ENSMUSG00000024529	38022.1	0.803086	0.0957927	8.38359	5.13375e-17	9.52353e-16	Lox	lysyl oxidase	49087.6	47434.1	48497.9	23636.2	28449.3	31027.6	turquoise	0.961549	0.996338
ENSMUSG00000047539	1522.92	0.133654	0.0693357	1.92764	0.0538995	0.132339	Fbxo28	F-box protein 28	1555.38	1607.24	1617.63	1450.06	1466.18	1441.01	turquoise	0.961356	0.937221
ENSMUSG00000113174	10.1117	1.40151	0.681555	2.05635	0.0397492	0.103479	NA	NA	15.3807	16.3172	12.364	5.89455	4.28083	6.43307	turquoise	0.961319	0.937104
ENSMUSG00000031591	3353.02	0.0455698	0.0552346	0.825022	0.409359	0.601514	Asah1	N-acylsphingosine amidohydrolase 1	3428.94	3406.21	3382.59	3286.21	3311.22	3302.92	turquoise	0.961259	0.967011
ENSMUSG00000097418	34.8696	1.27207	0.378482	3.36098	0.000776674	0.00346014	Mir155hg	Mir155 host gene (non-protein coding)	40.3744	57.1102	50.4864	21.6134	20.3339	19.2992	turquoise	0.961206	0.924615
ENSMUSG00000032120	491.678	0.403527	0.110465	3.653	0.000259195	0.00128676	C2cd2l	C2 calcium-dependent domain containing 2-like	561.396	575.181	542.987	396.9	452.698	420.907	turquoise	0.961195	0.973556
ENSMUSG00000044468	167.915	0.986576	0.18984	5.19688	2.02659e-07	1.65854e-06	Tent5c	terminal nucleotidyltransferase 5C	235.517	188.668	245.22	106.102	119.863	112.119	turquoise	0.961192	0.961271
ENSMUSG00000031278	7509.22	0.830654	0.101471	8.18614	2.69729e-16	4.78278e-15	Acsl4	acyl-CoA synthetase long-chain family member 4	9421.65	9530.26	9888.13	4562.38	5586.48	6066.39	turquoise	0.96118	0.994931
ENSMUSG00000057963	466.92	0.606273	0.120436	5.03398	4.804e-07	3.75371e-06	Itpk1	inositol 1,3,4-triphosphate 5/6 kinase	589.274	598.637	502.804	376.269	366.011	368.523	turquoise	0.961151	0.933942
ENSMUSG00000027978	9.627	1.41277	0.696733	2.0277	0.0425907	0.10944	Prss12	protease, serine 12 neurotrypsin (motopsin)	16.342	11.2181	14.4247	4.91213	5.35104	5.51406	turquoise	0.961113	0.960879
ENSMUSG00000044548	230.722	0.479132	0.149682	3.20099	0.00136956	0.00572523	Dact1	dishevelled-binding antagonist of beta-catenin 1	285.505	272.293	248.311	190.59	187.286	200.344	turquoise	0.961112	0.953295
ENSMUSG00000018474	21059.1	0.598245	0.0810353	7.38252	1.55323e-13	2.28086e-12	Chd3	chromodomain helicase DNA binding protein 3	25885.8	25507.8	24698.2	14896.5	17236.8	18129.3	turquoise	0.961075	0.994502
ENSMUSG00000063605	1711.41	0.692777	0.0996071	6.9551	3.52312e-12	4.65834e-11	Ccdc102a	coiled-coil domain containing 102A	2256.16	2137.55	1950.42	1443.18	1189	1292.13	turquoise	0.960897	0.910668
ENSMUSG00000086968	188.193	0.835684	0.180354	4.63358	3.594e-06	2.46847e-05	4933431E20Rik	RIKEN cDNA 4933431E20 gene	227.827	246.798	249.341	113.961	135.916	155.313	turquoise	0.960749	0.988185
ENSMUSG00000075703	1793.92	0.152227	0.0668146	2.27834	0.0227061	0.0654889	Selenoi	selenoprotein I	1913.94	1858.12	1892.73	1682.89	1742.3	1673.52	turquoise	0.960709	0.954889
ENSMUSG00000029470	662.535	0.61383	0.110219	5.56917	2.5595e-08	2.31002e-07	P2rx4	purinergic receptor P2X, ligand-gated ion channel 4	886.314	733.254	784.085	516.756	538.315	516.484	turquoise	0.96067	0.952888
ENSMUSG00000019970	1717.36	0.755835	0.106673	7.08551	1.38536e-12	1.89734e-11	Sgk1	serum/glucocorticoid regulated kinase 1	2111	2236.48	2123.52	1448.09	1283.18	1101.89	turquoise	0.960555	0.891634
ENSMUSG00000027575	2235.66	0.301795	0.0704116	4.28615	1.81795e-05	0.000111343	Arfgap1	ADP-ribosylation factor GTPase activating protein 1	2483.99	2454.72	2467.65	2122.04	1912.46	1973.12	turquoise	0.960513	0.896457
ENSMUSG00000068732	1754.06	0.465688	0.0841915	5.53129	3.1788e-08	2.83708e-07	Tmem167b	transmembrane protein 167B	2084.09	1971.32	2049.34	1364.59	1458.69	1596.32	turquoise	0.960472	0.99107
ENSMUSG00000031258	7.83659	2.30732	0.851674	2.70916	0.00674535	0.0234605	Xkrx	X-linked Kx blood group related, X-linked	13.4581	10.1982	15.455	3.9297	2.14042	1.83802	turquoise	0.960381	0.911047
ENSMUSG00000020275	396.258	0.582473	0.127653	4.56296	5.0438e-06	3.39032e-05	Rel	reticuloendotheliosis oncogene	475.841	495.635	453.348	304.552	353.169	295.002	turquoise	0.960368	0.946294
ENSMUSG00000042804	381.746	0.783859	0.142308	5.50819	3.6255e-08	3.21433e-07	Gpr153	G protein-coupled receptor 153	510.448	478.298	460.56	244.624	273.973	322.573	turquoise	0.960361	0.987706
ENSMUSG00000000085	1702.99	0.209811	0.0697457	3.00822	0.00262781	0.0102193	Scmh1	sex comb on midleg homolog 1	1807.23	1890.75	1781.45	1567.95	1612.8	1557.72	turquoise	0.960356	0.939153
ENSMUSG00000031684	899.337	0.304584	0.0873585	3.48659	0.000489213	0.0022856	Slc10a7	solute carrier family 10 (sodium/bile acid cotransporter family), member 7	1027.62	986.17	967.485	767.274	836.902	810.567	turquoise	0.960327	0.979928
ENSMUSG00000056313	90.5196	0.685644	0.232058	2.95462	0.00313053	0.0119458	Tcim	transcriptional and immune response regulator	107.665	117.28	110.246	71.717	59.9316	76.2779	turquoise	0.960273	0.936031
ENSMUSG00000040583	16.7839	1.19154	0.527058	2.26074	0.0237754	0.068072	Cyp2b13	cytochrome P450, family 2, subfamily b, polypeptide 13	26.9163	20.3965	22.6674	8.84183	11.7723	10.1091	turquoise	0.960254	0.969271
ENSMUSG00000029201	7418.79	0.194046	0.0541787	3.58159	0.000341505	0.00165399	Ugdh	UDP-glucose dehydrogenase	8096.03	8039.28	7615.21	6944.76	6909.26	6908.2	turquoise	0.960198	0.935924
ENSMUSG00000027082	1470.36	0.333139	0.0780951	4.26581	1.99176e-05	0.000121249	Tfpi	tissue factor pathway inhibitor	1607.29	1727.58	1583.63	1348.87	1261.77	1293.05	turquoise	0.960196	0.910164
ENSMUSG00000051000	969.284	0.566855	0.100567	5.63661	1.73429e-08	1.5939e-07	Fam160a1	family with sequence similarity 160, member A1	1165.09	1098.35	1208.58	702.434	805.866	835.381	turquoise	0.960094	0.99128
ENSMUSG00000018999	1726.78	0.240524	0.0708887	3.39297	0.000691383	0.00311996	Slc35b4	solute carrier family 35, member B4	1893.75	1806.11	1911.27	1530.62	1604.24	1614.7	turquoise	0.960053	0.983611
ENSMUSG00000118521	13.1954	1.49365	0.606353	2.46334	0.0137649	0.0430992	NA	NA	15.3807	21.4163	21.637	5.89455	7.49145	7.35209	turquoise	0.960032	0.956073
ENSMUSG00000000001	6246.58	0.217685	0.0565636	3.84851	0.00011884	0.000629882	Gnai3	guanine nucleotide binding protein (G protein), alpha inhibiting 3	6640.63	6564.61	6945.49	5629.3	5896.84	5802.63	turquoise	0.960032	0.972436
ENSMUSG00000031486	4909.34	0.54107	0.0811266	6.66946	2.5675e-11	3.18509e-10	Adgra2	adhesion G protein-coupled receptor A2	6043.66	5698.78	5715.27	3590.76	4166.32	4241.23	turquoise	0.959986	0.993885
ENSMUSG00000002249	987.779	0.383291	0.0884876	4.33158	1.48046e-05	9.21128e-05	Tead3	TEA domain family member 3	1151.63	1160.56	1042.7	855.692	834.762	881.331	turquoise	0.959911	0.944677
ENSMUSG00000034403	1973.48	0.211013	0.067466	3.12769	0.00176188	0.00719305	Pja1	praja ring finger ubiquitin ligase 1	2182.14	2114.1	2056.55	1857.77	1784.04	1846.29	turquoise	0.959906	0.929909
ENSMUSG00000032557	1888.14	0.332365	0.0746775	4.45068	8.56007e-06	5.53613e-05	Uba5	ubiquitin-like modifier activating enzyme 5	2105.24	2092.68	2116.31	1788.01	1606.38	1620.22	turquoise	0.959899	0.890473
ENSMUSG00000112627	179.414	0.499567	0.167255	2.98686	0.00281859	0.0108795	4933412E12Rik	RIKEN cDNA 4933412E12 gene	209.562	222.322	198.855	156.206	136.987	152.556	turquoise	0.95979	0.918876
ENSMUSG00000027997	859.745	0.159625	0.0838855	1.90289	0.0570548	0.138772	Casp6	caspase 6	908.424	928.04	885.058	809.518	825.13	802.296	turquoise	0.959767	0.936401
ENSMUSG00000026810	792.722	0.380335	0.0942476	4.03549	5.44887e-05	0.000306714	Dpm2	dolichol-phosphate (beta-D) mannosyltransferase 2	897.85	928.04	864.451	724.047	645.335	696.61	turquoise	0.959749	0.910909
ENSMUSG00000005374	1375.38	0.257529	0.0758146	3.39682	0.000681743	0.00308211	Tbl2	transducin (beta)-like 2	1525.58	1508.32	1458.95	1203.47	1302.44	1253.53	turquoise	0.959627	0.97586
ENSMUSG00000003363	2016.57	0.326658	0.0733403	4.454	8.42832e-06	5.45972e-05	Pld3	phospholipase D family, member 3	2277.31	2285.43	2169.89	1784.08	1700.56	1882.13	turquoise	0.959563	0.951317
ENSMUSG00000029534	417.231	0.423535	0.118068	3.58722	0.000334225	0.00162166	St7	suppression of tumorigenicity 7	496.99	449.743	487.349	378.234	344.607	346.467	turquoise	0.959542	0.912521
ENSMUSG00000035863	3112.18	0.208884	0.061684	3.38636	0.000708257	0.00318805	Palm	paralemmin	3421.25	3285.87	3304.29	2803.84	2882.07	2975.76	turquoise	0.959524	0.985826
ENSMUSG00000021725	1133.42	0.506552	0.0937913	5.40084	6.63278e-08	5.74115e-07	Parp8	poly (ADP-ribose) polymerase family, member 8	1367.92	1254.38	1369.32	870.429	925.73	1012.75	turquoise	0.95948	0.985871
ENSMUSG00000085121	6.4571	2.22382	0.921564	2.41309	0.0158179	0.0483475	NA	NA	12.4968	10.1982	9.27302	2.94728	1.07021	2.75703	turquoise	0.959469	0.926311
ENSMUSG00000022863	69.5793	0.581503	0.257305	2.25997	0.023823	0.068196	Btg3	BTG anti-proliferation factor 3	89.4004	80.5661	80.3662	58.9455	50.2998	57.8977	turquoise	0.959458	0.928294
ENSMUSG00000021065	1969.82	0.32942	0.0737051	4.46943	7.84296e-06	5.1011e-05	Fut8	fucosyltransferase 8	2170.6	2124.29	2286.31	1657.35	1794.74	1785.64	turquoise	0.959424	0.982894
ENSMUSG00000027889	2353.15	0.238375	0.0665066	3.58424	0.000338065	0.00163832	Ampd2	adenosine monophosphate deaminase 2	2574.35	2558.74	2507.84	2253.68	2143.63	2080.64	turquoise	0.959415	0.890304
ENSMUSG00000039285	1477.67	0.147058	0.0704007	2.08886	0.0367199	0.0969122	Azi2	5-azacytidine induced gene 2	1535.19	1551.15	1572.29	1367.54	1431.94	1407.92	turquoise	0.959374	0.980196
ENSMUSG00000047446	458.671	0.848783	0.134565	6.30762	2.8336e-10	3.18112e-09	Arl4a	ADP-ribosylation factor-like 4A	561.396	528.269	680.021	321.253	327.484	333.601	turquoise	0.959322	0.950545
ENSMUSG00000005442	6140.3	0.738819	0.096249	7.67612	1.63975e-14	2.59533e-13	Cic	capicua transcriptional repressor	7888.39	7731.29	7417.38	3930.68	4892.99	4981.04	turquoise	0.959304	0.99327
ENSMUSG00000035572	1383.03	0.383785	0.0824703	4.65361	3.26169e-06	2.25469e-05	Dcaf10	DDB1 and CUL4 associated factor 10	1561.14	1525.66	1610.41	1119.96	1272.48	1208.5	turquoise	0.959289	0.983052
ENSMUSG00000033880	454.387	0.568574	0.121543	4.67797	2.89731e-06	2.02107e-05	Lgals3bp	lectin, galactoside-binding, soluble, 3 binding protein	564.28	498.694	565.654	343.849	359.59	394.256	turquoise	0.95927	0.977585
ENSMUSG00000012017	2576.84	0.440821	0.0777545	5.6694	1.43302e-08	1.3369e-07	Scarf2	scavenger receptor class F, member 2	3169.39	2936.07	2797.36	2237.96	2075.13	2245.14	turquoise	0.959264	0.935475
ENSMUSG00000038615	9171.93	0.353518	0.0648526	5.4511	5.00594e-08	4.38019e-07	Nfe2l1	nuclear factor, erythroid derived 2,-like 1	10531	10273.7	10066.4	7658	7915.26	8587.24	turquoise	0.959245	0.985093
ENSMUSG00000005220	8.52147	2.45573	0.840293	2.92247	0.00347264	0.0131112	Corin	corin, serine peptidase	12.4968	14.2775	16.4854	0.982425	3.21062	3.67604	turquoise	0.959241	0.988028
ENSMUSG00000029674	1160.7	0.551879	0.0970027	5.68932	1.27549e-08	1.19899e-07	Limk1	LIM-domain containing, protein kinase	1411.18	1378.8	1348.71	938.216	1038.1	849.166	turquoise	0.959234	0.930845
ENSMUSG00000056481	521.149	0.495878	0.113315	4.37609	1.20824e-05	7.59704e-05	Cd248	CD248 antigen, endosialin	615.229	635.351	579.048	395.917	440.926	460.424	turquoise	0.95918	0.982792
ENSMUSG00000025139	1891.76	0.258556	0.0703571	3.67491	0.000237937	0.00119043	Tollip	toll interacting protein	2144.65	2068.2	1968.97	1712.37	1749.79	1706.6	turquoise	0.959053	0.945114
ENSMUSG00000001506	58436.3	0.761345	0.094738	8.03632	9.25752e-16	1.59061e-14	Col1a1	collagen, type I, alpha 1	76848.8	69090	74583.9	38475.7	42331	49288.4	turquoise	0.959013	0.989175
ENSMUSG00000014782	1945.8	0.650923	0.0969241	6.7158	1.87033e-11	2.35196e-10	Plekhg4	pleckstrin homology domain containing, family G (with RhoGef domain) member 4	2524.36	2221.18	2387.29	1368.52	1503.64	1669.84	turquoise	0.958908	0.987244
ENSMUSG00000021699	1202.57	0.748661	0.112206	6.67221	2.51973e-11	3.12825e-10	Pde4d	phosphodiesterase 4D, cAMP specific	1471.74	1512.4	1539.32	755.485	950.344	986.098	turquoise	0.958821	0.993483
ENSMUSG00000025915	329.478	0.596371	0.135598	4.3981	1.09205e-05	6.8952e-05	Sgk3	serum/glucocorticoid regulated kinase 3	354.718	410.989	424.498	256.413	260.06	270.189	turquoise	0.958789	0.946396
ENSMUSG00000020982	2374.82	0.294139	0.069283	4.24547	2.18132e-05	0.000132038	Nemf	nuclear export mediator factor	2469.57	2689.28	2690.21	2131.86	2101.89	2166.11	turquoise	0.958772	0.938374
ENSMUSG00000006241	70.893	0.557393	0.254347	2.19147	0.028418	0.0787672	Ccdc159	coiled-coil domain containing 159	76.9036	87.7049	88.6088	55.9982	61.0018	55.1406	turquoise	0.9587	0.940072
ENSMUSG00000052911	7662.24	0.713061	0.0945697	7.54006	4.6976e-14	7.16005e-13	Lamb2	laminin, beta 2	9883.07	9128.45	9544	5196.05	5600.4	6621.47	turquoise	0.958595	0.987778
ENSMUSG00000022043	6134.04	0.171897	0.0543638	3.16197	0.00156708	0.00646842	Trim35	tripartite motif-containing 35	6569.49	6439.17	6489.05	5637.16	5709.56	5959.78	turquoise	0.958578	0.98516
ENSMUSG00000033793	2092.47	0.289263	0.0708686	4.08168	4.47108e-05	0.000255433	Atp6v1h	ATPase, H+ transporting, lysosomal V1 subunit H	2304.22	2250.75	2350.19	1978.6	1799.02	1872.02	turquoise	0.958558	0.902981
ENSMUSG00000049422	32.5952	1.10396	0.385724	2.86205	0.00420907	0.0155267	Chchd10	coiled-coil-helix-coiled-coil-helix domain containing 10	43.2583	39.7732	50.4864	24.5606	18.1935	19.2992	turquoise	0.958514	0.909339
ENSMUSG00000056492	22.3116	1.75232	0.499917	3.50523	0.000456221	0.00214932	Adgrf5	adhesion G protein-coupled receptor F5	36.5292	30.5947	36.0617	5.89455	12.8425	11.9471	turquoise	0.958457	0.991173
ENSMUSG00000022131	800.87	0.35581	0.0934932	3.80573	0.000141387	0.000736985	Gpr180	G protein-coupled receptor 180	912.269	891.327	893.301	745.661	707.407	655.255	turquoise	0.958452	0.892126
ENSMUSG00000117037	13.2759	0.84067	0.574902	1.46229	0.143663	0.284967	NA	NA	17.3033	16.3172	17.5157	7.8594	9.63187	11.0281	turquoise	0.958367	0.993657
ENSMUSG00000030643	270.137	0.777765	0.157865	4.92679	8.35933e-07	6.30778e-06	Rab30	RAB30, member RAS oncogene family	321.073	362.038	341.041	172.907	195.848	227.915	turquoise	0.958317	0.980818
ENSMUSG00000033629	1679.98	0.185462	0.0692915	2.67655	0.00743845	0.0254252	Hacd3	3-hydroxyacyl-CoA dehydratase 3	1776.47	1767.36	1819.57	1518.83	1603.17	1594.48	turquoise	0.958286	0.98773
ENSMUSG00000026484	1797.2	0.284743	0.0728335	3.90951	9.24842e-05	0.000500424	Rnf2	ring finger protein 2	2028.33	1924.41	1968.97	1538.48	1657.75	1665.25	turquoise	0.958274	0.990304
ENSMUSG00000040964	2342.63	0.404424	0.0772455	5.23556	1.64482e-07	1.36347e-06	Arhgef10l	Rho guanine nucleotide exchange factor (GEF) 10-like	2776.22	2616.87	2613.96	1901.98	1985.24	2161.51	turquoise	0.958267	0.984998
ENSMUSG00000032068	5.83301	2.98562	1.07366	2.78079	0.00542275	0.019398	Plet1	placenta expressed transcript 1	10.5742	7.13877	13.3944	0.982425	1.07021	1.83802	turquoise	0.958244	0.961299
ENSMUSG00000024875	1369.7	0.402517	0.084475	4.76493	1.8892e-06	1.35916e-05	Yif1a	Yip1 interacting factor homolog A (S. cerevisiae)	1589.02	1531.78	1557.87	1280.1	1129.07	1130.38	turquoise	0.958201	0.890051
ENSMUSG00000026640	3727.14	1.30511	0.14875	8.77385	1.72661e-18	3.56529e-17	Plxna2	plexin A2	5399.59	5185.81	5335.08	1574.83	2260.28	2607.23	turquoise	0.958125	0.995312
ENSMUSG00000025212	2916.09	0.361969	0.0720672	5.02265	5.09621e-07	3.95701e-06	Sfxn3	sideroflexin 3	3293.4	3173.69	3373.32	2394.17	2573.85	2688.11	turquoise	0.958039	0.990591
ENSMUSG00000027868	894.036	0.353548	0.0902538	3.91727	8.95582e-05	0.000485737	Tbx15	T-box 15	1015.13	1019.82	973.667	735.836	829.411	790.349	turquoise	0.958031	0.97902
ENSMUSG00000110998	5.11377	5.81593	1.55	3.75221	0.000175284	0.000899374	I730028E13Rik	RIKEN cDNA I730028E13 gene	16.342	8.1586	6.18201	0	0	0	turquoise	0.958011	0.944234
ENSMUSG00000061288	1777.54	0.267641	0.072045	3.71491	0.000203273	0.00102788	Taok3	TAO kinase 3	1898.56	2028.43	1898.91	1560.09	1640.63	1638.6	turquoise	0.957991	0.964295
ENSMUSG00000002332	1512.62	0.171302	0.070717	2.42236	0.0154202	0.0472938	Dhrs1	dehydrogenase/reductase (SDR family) member 1	1619.78	1554.21	1633.08	1444.17	1400.9	1423.55	turquoise	0.957986	0.926997
ENSMUSG00000079562	3525.24	0.247364	0.0628728	3.93435	8.34218e-05	0.000454604	Maea	macrophage erythroblast attacher	3929.77	3801.91	3748.36	3364.81	3144.27	3162.32	turquoise	0.957897	0.897548
ENSMUSG00000040177	300.249	0.306123	0.130055	2.3538	0.0185827	0.0553965	2310057M21Rik	RIKEN cDNA 2310057M21 gene	313.382	344.701	337.95	263.29	272.903	269.27	turquoise	0.957882	0.947075
ENSMUSG00000037712	6996.36	0.349832	0.0658543	5.3122	1.08307e-07	9.15761e-07	Fermt2	fermitin family member 2	7934.53	7666.02	7921.22	5748.17	6232.89	6475.35	turquoise	0.957871	0.994388
ENSMUSG00000030824	5086.61	0.304075	0.0637529	4.76959	1.84605e-06	1.33047e-05	Nucb1	nucleobindin 1	5879.28	5634.53	5348.47	4600.7	4415.68	4641	turquoise	0.957849	0.937281
ENSMUSG00000048482	912.173	0.56143	0.103161	5.44228	5.26023e-08	4.59519e-07	Bdnf	brain derived neurotrophic factor	1104.53	1110.59	1046.82	817.378	725.601	668.121	turquoise	0.957826	0.887409
ENSMUSG00000026890	402.638	0.0907498	0.111366	0.814879	0.415141	0.607497	Lhx6	LIM homeobox protein 6	411.434	419.148	415.225	388.058	395.977	385.984	turquoise	0.957822	0.939614
ENSMUSG00000015149	1631.72	0.256468	0.0727794	3.52391	0.000425236	0.00201517	Sirt2	sirtuin 2	1819.73	1821.41	1687.69	1466.76	1500.43	1494.31	turquoise	0.957757	0.950463
ENSMUSG00000021388	1060.55	1.12036	0.144384	7.75958	8.521e-15	1.37716e-13	Aspn	asporin	1386.19	1345.15	1627.93	550.158	650.686	803.215	turquoise	0.957749	0.983452
ENSMUSG00000024603	3276.35	0.35454	0.0707794	5.00909	5.46891e-07	4.23616e-06	Dctn4	dynactin 4	3690.41	3650.97	3689.63	2670.23	2925.95	3030.9	turquoise	0.957669	0.995203
ENSMUSG00000026353	4357.43	0.128777	0.0548507	2.34778	0.0188858	0.0561854	Ubxn4	UBX domain protein 4	4634.4	4568.81	4452.08	4123.24	4152.41	4213.66	turquoise	0.957627	0.963056
ENSMUSG00000017781	7363.1	0.375124	0.0679461	5.52091	3.37243e-08	2.99658e-07	Pitpna	phosphatidylinositol transfer protein, alpha	8378.65	8330.95	8235.47	6925.12	6167.61	6140.83	turquoise	0.9576	0.885173
ENSMUSG00000008090	1135.45	0.54023	0.0956085	5.65043	1.60043e-08	1.47849e-07	Fgfrl1	fibroblast growth factor receptor-like 1	1476.55	1301.3	1258.04	941.163	952.485	883.169	turquoise	0.957553	0.931463
ENSMUSG00000028706	636.955	0.247082	0.095987	2.57412	0.0100496	0.0328277	Nsun4	NOL1/NOP2/Sun domain family, member 4	674.829	714.897	684.143	594.367	592.895	560.597	turquoise	0.957518	0.90525
ENSMUSG00000029474	829.934	0.236	0.0873216	2.70265	0.00687884	0.0238486	Rnf34	ring finger protein 34	919.959	880.109	893.301	776.116	729.882	780.24	turquoise	0.957516	0.932365
ENSMUSG00000015354	2812.35	0.657992	0.0960706	6.84905	7.43441e-12	9.60079e-11	Pcolce2	procollagen C-endopeptidase enhancer 2	3487.58	3525.53	3314.59	2451.15	2167.17	1928.08	turquoise	0.957359	0.886811
ENSMUSG00000017677	2861.26	0.240331	0.0644158	3.73093	0.000190776	0.000969571	Wsb1	WD repeat and SOCS box-containing 1	2955.02	3141.06	3201.25	2604.41	2653.05	2612.75	turquoise	0.957344	0.940114
ENSMUSG00000021892	854.798	0.460756	0.0971508	4.74269	2.109e-06	1.50717e-05	Sh3bp5	SH3-domain binding protein 5 (BTK-associated)	1062.23	959.655	948.939	726.012	677.442	754.508	turquoise	0.957332	0.945283
ENSMUSG00000098077	2.99859	1.82901	1.25983	1.45179	0.146561	NA	Gm4960	glyceraldehyde-3-phosphate dehydrogenase pseudogene	4.80648	4.0793	5.15168	1.96485	1.07021	0.919011	turquoise	0.957218	0.893244
ENSMUSG00000016262	3730.51	0.468826	0.0788579	5.9452	2.76118e-09	2.81105e-08	Sertad4	SERTA domain containing 4	4395.04	4407.68	4192.43	2934.5	3025.48	3427.91	turquoise	0.957195	0.979855
ENSMUSG00000001119	11409.1	0.975232	0.115725	8.42716	3.54148e-17	6.63872e-16	Col6a1	collagen, type VI, alpha 1	15565.3	14059.3	15750.7	6506.6	7434.73	9137.72	turquoise	0.957182	0.988929
ENSMUSG00000021639	896.214	0.157198	0.0828131	1.89823	0.0576661	0.13994	Gtf2h2	general transcription factor II H, polypeptide 2	967.063	930.08	937.605	865.517	844.394	832.624	turquoise	0.957177	0.906754
ENSMUSG00000034731	457.327	1.01677	0.159634	6.36938	1.89792e-10	2.1732e-09	Dgkh	diacylglycerol kinase, eta	601.771	623.113	612.019	238.729	300.728	367.604	turquoise	0.957152	0.990986
ENSMUSG00000060261	8686.91	0.286106	0.0605276	4.72687	2.28005e-06	1.61786e-05	Gtf2i	general transcription factor II I	9627.37	9515.98	9493.51	7405.52	7864.96	8214.12	turquoise	0.957139	0.993442
ENSMUSG00000019302	2101.89	0.486274	0.085063	5.71663	1.08654e-08	1.03225e-07	Atp6v0a1	ATPase, H+ transporting, lysosomal V0 subunit A1	2426.31	2467.98	2464.56	1577.77	1786.18	1888.57	turquoise	0.957089	0.993232
ENSMUSG00000044337	459.942	0.7293	0.132255	5.51437	3.50039e-08	3.10512e-07	Ackr3	atypical chemokine receptor 3	617.151	580.28	524.441	328.13	319.992	389.661	turquoise	0.95707	0.96363
ENSMUSG00000025746	21.4491	1.34992	0.480438	2.80976	0.00495784	0.0179494	Il6	interleukin 6	25.955	34.674	31.9404	11.7891	9.63187	14.7042	turquoise	0.957061	0.942987
ENSMUSG00000063576	1723.27	0.260792	0.0724246	3.60087	0.000317156	0.00154867	Klhdc3	kelch domain containing 3	1860.11	1869.34	1907.15	1631.81	1488.66	1582.54	turquoise	0.957045	0.906547
ENSMUSG00000029581	17689.8	0.231643	0.0544059	4.25767	2.06565e-05	0.000125462	Fscn1	fascin actin-bundling protein 1	19704.6	19383.8	18231.8	16437	16219	16162.6	turquoise	0.957028	0.926495
ENSMUSG00000037013	2258.16	0.265056	0.0688218	3.85134	0.000117471	0.000623037	Ss18	SS18, nBAF chromatin remodeling complex subunit	2476.3	2504.69	2413.05	2089.62	2117.94	1947.38	turquoise	0.957023	0.908501
ENSMUSG00000002897	1361.6	0.510372	0.0916157	5.5708	2.53576e-08	2.29246e-07	Il17ra	interleukin 17 receptor A	1647.66	1651.1	1500.17	1046.28	1217.9	1106.49	turquoise	0.956954	0.964857
ENSMUSG00000005262	2094.53	0.214524	0.0671439	3.19499	0.00139834	0.00582733	Ufd1	ubiquitin recognition factor in ER-associated degradation 1	2198.48	2284.41	2267.77	2001.2	1870.72	1944.63	turquoise	0.956935	0.902397
ENSMUSG00000060671	4525.78	0.479466	0.0783502	6.11952	9.38548e-10	1.00922e-08	Atp8b2	ATPase, class I, type 8B, member 2	5327.5	5295.95	5188.77	3416.87	4059.3	3866.28	turquoise	0.95693	0.987121
ENSMUSG00000024958	712.394	0.36136	0.0971584	3.71929	0.000199783	0.00101151	Gpr137	G protein-coupled receptor 137	798.836	819.939	785.116	664.119	583.263	623.089	turquoise	0.956841	0.897379
ENSMUSG00000069835	164.877	0.491072	0.173889	2.82405	0.00474206	0.0172512	Sat2	spermidine/spermine N1-acetyl transferase 2	182.646	192.747	202.976	135.575	127.355	147.961	turquoise	0.956828	0.950566
ENSMUSG00000030105	3111.02	0.185615	0.0607678	3.0545	0.00225439	0.00895124	Arl8b	ADP-ribosylation factor-like 8B	3198.23	3323.61	3411.44	2901.1	2892.77	2939	turquoise	0.956791	0.942702
ENSMUSG00000029050	5284.89	0.376888	0.0697546	5.40305	6.55182e-08	5.67719e-07	Ski	ski sarcoma viral oncogene homolog (avian)	6056.16	5974.13	5884.25	4292.22	4579.42	4923.14	turquoise	0.956729	0.990417
ENSMUSG00000037032	1277.71	0.233038	0.0767875	3.03484	0.00240661	0.00945748	Apbb1	amyloid beta (A4) precursor protein-binding, family B, member 1	1379.46	1404.3	1359.01	1162.21	1134.42	1226.88	turquoise	0.956691	0.957533
ENSMUSG00000074513	404.817	0.46749	0.122826	3.80613	0.00014116	0.000736038	Arfip1	ADP-ribosylation factor interacting protein 1	468.151	468.099	472.924	369.392	342.466	307.869	turquoise	0.956652	0.886811
ENSMUSG00000049811	104.257	0.669653	0.219211	3.05483	0.00225185	0.00894336	Fam161a	family with sequence similarity 161, member A	127.852	124.419	131.883	68.7698	83.4762	89.144	turquoise	0.956647	0.993899
ENSMUSG00000026826	1341.69	0.696786	0.105039	6.63358	3.2764e-11	4.01184e-10	Nr4a2	nuclear receptor subfamily 4, group A, member 2	1708.22	1775.51	1493.99	1084.6	1067	920.849	turquoise	0.956641	0.908056
ENSMUSG00000032123	1388.94	0.245083	0.0755224	3.24517	0.00117381	0.0049887	Dpagt1	dolichyl-phosphate (UDP-N-acetylglucosamine) acetylglucosaminephosphotransferase 1 (GlcNAc-1-P transferase)	1495.78	1533.82	1489.86	1217.22	1325.99	1270.99	turquoise	0.95661	0.974237
ENSMUSG00000019066	934.558	0.423343	0.0928273	4.56055	5.102e-06	3.428e-05	Rab3d	RAB3D, member RAS oncogene family	1156.44	1006.57	1048.88	782.993	797.305	815.162	turquoise	0.956523	0.958711
ENSMUSG00000020170	5264.55	0.912013	0.113428	8.04047	8.94915e-16	1.54258e-14	Frs2	fibroblast growth factor receptor substrate 2	6550.26	6984.78	7090.77	2970.85	3992.95	3997.7	turquoise	0.956502	0.989967
ENSMUSG00000047123	947.911	0.402446	0.092087	4.37027	1.24091e-05	7.79328e-05	Ticam1	toll-like receptor adaptor molecule 1	1093.95	1054.5	1089.06	748.608	860.447	840.895	turquoise	0.956396	0.990769
ENSMUSG00000060733	856.333	0.234335	0.0864964	2.70919	0.0067448	0.0234605	Ipmk	inositol polyphosphate multikinase	920.921	948.437	907.725	753.52	806.937	800.458	turquoise	0.956385	0.97934
ENSMUSG00000028927	50.697	1.5563	0.336779	4.62113	3.81647e-06	2.61568e-05	Padi2	peptidyl arginine deiminase, type II	74.0197	60.1696	92.7302	25.5431	27.8254	23.8943	turquoise	0.956384	0.942082
ENSMUSG00000015568	1095.61	0.615465	0.104244	5.9041	3.54572e-09	3.5579e-08	Lpl	lipoprotein lipase	1385.23	1261.52	1331.19	774.151	859.377	962.204	turquoise	0.956354	0.989448
ENSMUSG00000014932	1106.25	0.374675	0.0870461	4.30432	1.67496e-05	0.000103255	Yes1	YES proto-oncogene 1, Src family tyrosine kinase	1245.84	1209.51	1292.04	895.972	987.802	1006.32	turquoise	0.956345	0.98956
ENSMUSG00000030339	2859.41	0.249104	0.0653048	3.81448	0.000136472	0.000714375	Ltbr	lymphotoxin B receptor	3190.54	3073.75	3051.85	2707.56	2628.43	2504.3	turquoise	0.95632	0.897629
ENSMUSG00000038116	3511.14	0.337315	0.0692736	4.86931	1.11989e-06	8.32532e-06	Phf20	PHD finger protein 20	3997.07	3944.68	3817.39	2899.14	3176.38	3232.16	turquoise	0.956319	0.989914
ENSMUSG00000027230	7912.2	0.329838	0.0639018	5.16163	2.44803e-07	1.98724e-06	Creb3l1	cAMP responsive element binding protein 3-like 1	8905.44	9277.34	8255.05	7009.6	7069.79	6955.99	turquoise	0.956301	0.931699
ENSMUSG00000007411	3046.69	0.176219	0.0606201	2.90695	0.00364971	0.0137024	Mark3	MAP/microtubule affinity regulating kinase 3	3251.1	3252.22	3195.07	2903.07	2759	2919.7	turquoise	0.95626	0.925658
ENSMUSG00000103906	175.699	0.401106	0.166518	2.40879	0.0160055	0.0488743	Tigd5	tigger transposable element derived 5	201.872	200.905	196.794	147.364	164.812	142.447	turquoise	0.956227	0.942796
ENSMUSG00000045441	790.312	1.33127	0.177952	7.48103	7.37417e-14	1.1082e-12	Gprin3	GPRIN family member 3	1144.9	1169.74	1078.76	310.446	497.647	540.378	turquoise	0.956217	0.992257
ENSMUSG00000062127	3176.63	0.697603	0.0989926	7.04703	1.82781e-12	2.48214e-11	Cttnbp2nl	CTTNBP2 N-terminal like	3988.41	3992.61	3809.15	2071.93	2541.74	2655.94	turquoise	0.956214	0.992392
ENSMUSG00000040462	3056.46	0.324234	0.0694058	4.67156	2.98921e-06	2.08246e-05	Os9	amplified in osteosarcoma	3539.49	3327.69	3329.01	2773.39	2565.29	2803.9	turquoise	0.956178	0.932916
ENSMUSG00000007682	149.455	0.953842	0.201731	4.72828	2.26425e-06	1.6086e-05	Dio2	deiodinase, iodothyronine, type II	186.491	180.509	224.613	88.4183	102.74	113.957	turquoise	0.956157	0.974362
ENSMUSG00000014867	11726.1	0.280394	0.059516	4.71124	2.46212e-06	1.73635e-05	Surf4	surfeit gene 4	13046.7	12754.9	12784.4	11215.4	10301.8	10253.4	turquoise	0.95613	0.885401
ENSMUSG00000039157	252.744	0.489133	0.14573	3.35644	0.000789516	0.0035086	Fam102a	family with sequence similarity 102, member A	297.04	314.106	274.069	206.309	223.673	201.263	turquoise	0.956097	0.936125
ENSMUSG00000004040	4552.32	0.588334	0.087678	6.71018	1.9439e-11	2.43975e-10	Stat3	signal transducer and activator of transcription 3	5572.63	5559.06	5272.23	3216.46	3730.74	3962.77	turquoise	0.956082	0.991047
ENSMUSG00000057177	1610.44	0.311866	0.0765521	4.0739	4.62321e-05	0.000263562	Gsk3a	glycogen synthase kinase 3 alpha	1808.2	1825.49	1717.57	1515.88	1410.53	1384.95	turquoise	0.956059	0.88989
ENSMUSG00000021696	131.277	0.774308	0.203401	3.80681	0.00014077	0.000734452	Elovl7	ELOVL family member 7, elongation of long chain fatty acids (yeast)	177.84	164.192	154.55	94.3128	111.302	85.468	turquoise	0.955951	0.936885
ENSMUSG00000045903	44.7576	1.21982	0.339463	3.59338	0.000326422	0.00158908	Npas4	neuronal PAS domain protein 4	56.7164	56.0903	75.2145	28.4903	23.5446	28.4893	turquoise	0.955951	0.933091
ENSMUSG00000029672	2450.93	0.472373	0.0824615	5.72841	1.01375e-08	9.67095e-08	Fam3c	family with sequence similarity 3, member C	2818.52	2712.73	3014.76	2221.26	1979.88	1958.41	turquoise	0.955763	0.896979
ENSMUSG00000033684	4556.67	0.122725	0.0543485	2.25811	0.0239385	0.0684349	Qsox1	quiescin Q6 sulfhydryl oxidase 1	4814.17	4657.54	4779.73	4338.39	4315.08	4435.15	turquoise	0.955709	0.96306
ENSMUSG00000026470	1907.88	0.209235	0.06844	3.05721	0.00223409	0.00888381	Stx6	syntaxin 6	2108.12	2043.73	1985.46	1803.73	1784.04	1722.23	turquoise	0.955664	0.910598
ENSMUSG00000026819	434.691	0.296477	0.112199	2.64241	0.00823192	0.0277245	Slc25a25	solute carrier family 25 (mitochondrial carrier, phosphate carrier), member 25	505.641	475.238	456.439	391.005	393.836	385.984	turquoise	0.955646	0.936954
ENSMUSG00000020149	8557.03	0.34006	0.0650934	5.22417	1.74933e-07	1.44502e-06	Rab1a	RAB1A, member RAS oncogene family	9376.47	9326.29	9979.83	7981.22	7447.58	7230.78	turquoise	0.955636	0.893795
ENSMUSG00000073633	211.315	0.73609	0.167368	4.39804	1.09233e-05	6.8952e-05	Fbxo36	F-box protein 36	296.079	241.698	254.493	147.364	157.321	170.936	turquoise	0.955624	0.969572
ENSMUSG00000029599	1559.02	0.229694	0.0727638	3.15671	0.00159561	0.00657267	Ddx54	DEAD box helicase 54	1758.21	1650.08	1640.29	1428.45	1415.88	1461.23	turquoise	0.95562	0.952213
ENSMUSG00000018906	3096.31	0.422415	0.0767814	5.50153	3.76513e-08	3.33261e-07	P4ha2	procollagen-proline, 2-oxoglutarate 4-dioxygenase (proline 4-hydroxylase), alpha II polypeptide	3669.26	3370.52	3598.96	2840.19	2597.39	2501.55	turquoise	0.955608	0.896236
ENSMUSG00000039983	397.345	0.337935	0.118014	2.86352	0.00418959	0.015469	Ccdc32	coiled-coil domain containing 32	443.157	448.723	438.923	374.304	349.958	329.006	turquoise	0.955595	0.882351
ENSMUSG00000097148	13.4427	0.561135	0.562344	0.99785	0.318352	0.508215	NA	NA	17.3033	15.2974	15.455	11.7891	10.7021	10.1091	turquoise	0.955535	0.903777
ENSMUSG00000038375	5176.68	0.600781	0.0888517	6.76162	1.36457e-11	1.73295e-10	Trp53inp2	transformation related protein 53 inducible nuclear protein 2	6345.51	6129.14	6243.83	3660.52	4086.05	4595.05	turquoise	0.955493	0.991575
ENSMUSG00000028439	434.111	0.306541	0.112559	2.72339	0.00646163	0.0226059	Fam219a	family with sequence similarity 219, member A	494.106	494.615	451.287	394.935	387.415	382.308	turquoise	0.955386	0.919468
ENSMUSG00000032890	6.48283	1.20379	0.828534	1.45292	0.146247	0.288631	Rims3	regulating synaptic membrane exocytosis 3	7.69036	10.1982	9.27302	3.9297	3.21062	4.59505	turquoise	0.955287	0.936747
ENSMUSG00000038527	350.661	0.557868	0.132967	4.19552	2.72242e-05	0.000161984	C1rl	complement component 1, r subcomponent-like	390.286	418.128	445.105	297.675	256.85	295.921	turquoise	0.955263	0.92101
ENSMUSG00000042988	27.9938	3.82332	0.639828	5.97554	2.29325e-09	2.36312e-08	Notum	notum palmitoleoyl-protein carboxylesterase	51.9099	44.8723	59.7595	3.9297	7.49145	0	turquoise	0.955247	0.914752
ENSMUSG00000055373	132.983	1.62821	0.253158	6.43157	1.26291e-10	1.467e-09	Fut9	fucosyltransferase 9	159.575	212.123	230.795	54.0334	83.4762	57.8977	turquoise	0.955216	0.947837
ENSMUSG00000113318	4.16046	3.56062	1.38457	2.57164	0.0101218	0.0330165	Gm18113	ribosomal protein S3A pseudogene	7.69036	8.1586	7.21235	0.982425	0	0.919011	turquoise	0.955089	0.917111
ENSMUSG00000027368	212.128	1.18305	0.193756	6.1059	1.02224e-09	1.09482e-08	Dusp2	dual specificity phosphatase 2	331.647	305.947	246.25	148.346	109.161	131.419	turquoise	0.955087	0.915023
ENSMUSG00000116597	77.5478	1.1262	0.27443	4.10379	4.06437e-05	0.000234197	Gm536	predicted gene 536	99.0134	112.181	108.185	38.3146	46.0189	61.5737	turquoise	0.955054	0.981424
ENSMUSG00000042626	4357.09	0.376765	0.0710799	5.30059	1.15426e-07	9.70849e-07	Shc1	src homology 2 domain-containing transforming protein C1	5078.52	4957.37	4732.33	3528.87	3895.56	3949.91	turquoise	0.954968	0.985776
ENSMUSG00000045827	2939.06	0.526722	0.0865119	6.08844	1.1402e-09	1.21306e-08	Serpinb9	serine (or cysteine) peptidase inhibitor, clade B, member 9	3507.77	3368.48	3534.05	2239.93	2298.81	2685.35	turquoise	0.954893	0.980808
ENSMUSG00000032733	1116.69	0.327863	0.0848107	3.86582	0.000110716	0.000590324	Snx33	sorting nexin 33	1243.92	1218.69	1267.31	954.917	955.696	1059.62	turquoise	0.954825	0.975231
ENSMUSG00000010663	4958.91	0.252476	0.0612042	4.12514	3.70513e-05	0.000214962	Fads1	fatty acid desaturase 1	5315.96	5550.9	5308.29	4318.74	4628.65	4630.89	turquoise	0.954787	0.978949
ENSMUSG00000019906	71.9783	1.41358	0.293165	4.82181	1.4226e-06	1.03977e-05	Lin7a	lin-7 homolog A (C. elegans)	102.859	87.7049	123.64	32.42	37.4573	47.7886	turquoise	0.954745	0.970758
ENSMUSG00000076432	3069.8	0.364333	0.0728894	4.99844	5.77966e-07	4.45967e-06	Ywhaq	tyrosine 3-monooxygenase/tryptophan 5-monooxygenase activation protein theta	3358.77	3421.51	3585.57	2850.02	2676.59	2526.36	turquoise	0.954706	0.888642
ENSMUSG00000001098	2682.57	0.458808	0.0813239	5.64174	1.68339e-08	1.55067e-07	Kctd10	potassium channel tetramerisation domain containing 10	3122.29	3170.63	3023	2057.2	2435.79	2286.5	turquoise	0.954567	0.980289
ENSMUSG00000026342	1200.63	0.36207	0.0849582	4.26174	2.0284e-05	0.000123293	Slc35f5	solute carrier family 35, member F5	1323.7	1301.3	1427.01	1003.06	1047.73	1100.97	turquoise	0.954522	0.974661
ENSMUSG00000106445	4.3326	4.55334	1.52622	2.98342	0.0028505	0.0109842	Gm21190	predicted gene, 21190	10.5742	7.13877	7.21235	0	1.07021	0	turquoise	0.954517	0.954648
ENSMUSG00000025939	1484.16	0.16855	0.0713748	2.36148	0.0182022	0.0544539	Ube2w	ubiquitin-conjugating enzyme E2W (putative)	1550.57	1574.61	1587.75	1374.41	1372.01	1445.6	turquoise	0.954497	0.969228
ENSMUSG00000048799	1373.2	0.392689	0.0850324	4.61811	3.87252e-06	2.65296e-05	Cep120	centrosomal protein 120	1548.65	1557.27	1571.26	1089.51	1206.12	1266.4	turquoise	0.954398	0.992809
ENSMUSG00000032328	7629.87	0.324427	0.0647275	5.01219	5.38138e-07	4.17239e-06	Tmem30a	transmembrane protein 30A	8338.27	8369.7	8745.49	6421.13	6732.68	7171.96	turquoise	0.95438	0.984534
ENSMUSG00000029148	4044.97	0.187946	0.0587044	3.20157	0.00136681	0.00571668	Nrbp1	nuclear receptor binding protein 1	4196.05	4361.79	4367.59	3792.16	3674.02	3878.23	turquoise	0.954371	0.937157
ENSMUSG00000019890	4.96818	3.18117	1.19398	2.66435	0.00771372	0.0262045	Nts	neurotensin	12.4968	8.1586	6.18201	0.982425	1.07021	0.919011	turquoise	0.954366	0.939322
ENSMUSG00000031506	34.279	0.730593	0.364097	2.00659	0.0447933	0.114114	Ptpn7	protein tyrosine phosphatase, non-receptor type 7	45.1809	42.8326	40.1831	26.5255	28.8956	22.0563	turquoise	0.954362	0.917091
ENSMUSG00000014547	1437.77	0.658893	0.104974	6.27675	3.45725e-10	3.85432e-09	Wdfy2	WD repeat and FYVE domain containing 2	1805.31	1795.91	1680.48	963.759	1151.54	1229.64	turquoise	0.954147	0.98952
ENSMUSG00000060935	2475.41	0.33444	0.0728867	4.58849	4.46468e-06	3.03406e-05	Tmem263	transmembrane protein 263	2746.42	2740.27	2797.36	2326.38	2048.38	2193.68	turquoise	0.954145	0.895999
ENSMUSG00000034706	38.3745	0.693717	0.343633	2.01877	0.0435107	0.111448	Dnaic2	dynein, axonemal, intermediate chain 2	50.9486	42.8326	48.4258	26.5255	32.1062	29.4083	turquoise	0.95411	0.971113
ENSMUSG00000030878	1203.3	0.563078	0.10004	5.62851	1.8177e-08	1.66579e-07	Cdr2	cerebellar degeneration-related 2	1452.52	1406.34	1445.56	1032.53	1032.75	850.085	turquoise	0.954057	0.899033
ENSMUSG00000030822	1356.95	0.262431	0.077179	3.40029	0.000673146	0.00304708	Prr14	proline rich 14	1498.66	1489.96	1450.71	1182.84	1298.16	1221.37	turquoise	0.954043	0.968208
ENSMUSG00000074676	402.09	0.617544	0.132207	4.67103	2.99698e-06	2.08697e-05	Foxs1	forkhead box S1	509.486	481.357	468.803	314.376	356.379	282.136	turquoise	0.953847	0.928829
ENSMUSG00000014907	672.837	0.320158	0.0975201	3.28299	0.00102712	0.00443091	Naf1	nuclear assembly factor 1 ribonucleoprotein	741.159	740.393	759.357	581.596	641.054	573.463	turquoise	0.953796	0.94698
ENSMUSG00000015533	5.15194	1.5608	0.954669	1.63492	0.102066	0.218568	Itga2	integrin alpha 2	6.72907	8.1586	8.24268	1.96485	2.14042	3.67604	turquoise	0.953758	0.970474
ENSMUSG00000024620	9202.26	0.52905	0.0812671	6.51001	7.51439e-11	8.86334e-10	Pdgfrb	platelet derived growth factor receptor, beta polypeptide	11096.2	10888.7	10627.9	6710.95	7761.15	8128.65	turquoise	0.953738	0.992374
ENSMUSG00000029098	1416.2	0.595845	0.100148	5.94965	2.68713e-09	2.74088e-08	Acox3	acyl-Coenzyme A oxidase 3, pristanoyl	1724.56	1628.66	1760.84	995.197	1147.26	1240.66	turquoise	0.953727	0.99142
ENSMUSG00000028479	764.178	0.143838	0.0873626	1.64645	0.099672	0.214569	Gne	glucosamine (UDP-N-acetyl)-2-epimerase/N-acetylmannosamine kinase	807.488	814.84	784.085	727.977	738.443	712.233	turquoise	0.953721	0.919834
ENSMUSG00000028961	7054.13	0.34055	0.0666549	5.10916	3.23595e-07	2.58377e-06	Pgd	phosphogluconate dehydrogenase	7932.61	7911.8	7803.76	6678.53	6110.89	5887.18	turquoise	0.953704	0.878029
ENSMUSG00000087385	46.667	0.774844	0.317614	2.43958	0.0147043	0.0454367	Frg2f1	FSHD region gene 2 family member 1	53.8325	60.1696	62.8505	30.4552	33.1764	39.5175	turquoise	0.953682	0.972567
ENSMUSG00000021957	2407.79	0.232851	0.0668046	3.48555	0.000491129	0.00229227	Tkt	transketolase	2584.92	2628.09	2591.29	2285.12	2252.79	2104.53	turquoise	0.953679	0.889041
ENSMUSG00000020952	2798.55	0.175274	0.0618459	2.83404	0.00459637	0.0167858	Scfd1	Sec1 family domain containing 1	2942.52	2957.49	3005.49	2719.35	2554.59	2611.83	turquoise	0.953615	0.889338
ENSMUSG00000060548	43.4169	1.72486	0.385079	4.47924	7.49086e-06	4.88198e-05	Tnfrsf19	tumor necrosis factor receptor superfamily, member 19	55.7551	68.3282	76.2448	16.7012	14.9829	28.4893	turquoise	0.95354	0.958588
ENSMUSG00000035984	23.4685	0.844282	0.437926	1.92791	0.0538663	0.132278	Nme5	NME/NM23 family member 5	27.8776	27.5353	35.0314	16.7012	17.1233	16.5422	turquoise	0.953439	0.937907
ENSMUSG00000026965	5093.85	0.128445	0.0538456	2.38544	0.0170589	0.0515133	Anapc2	anaphase promoting complex subunit 2	5439.97	5263.31	5257.8	4950.44	4827.71	4823.89	turquoise	0.953397	0.905746
ENSMUSG00000013646	1185.07	0.29394	0.0818887	3.58951	0.0003313	0.00160844	Sh3bp5l	SH3 binding domain protein 5 like	1328.51	1288.04	1299.25	1128.81	1053.08	1012.75	turquoise	0.953387	0.882389
ENSMUSG00000042821	996.066	0.593962	0.104396	5.6895	1.27409e-08	1.19838e-07	Snai1	snail family zinc finger 1	1252.57	1248.27	1093.19	848.815	811.217	722.342	turquoise	0.953342	0.899467
ENSMUSG00000056666	579.755	0.200111	0.0982608	2.03653	0.0416968	0.107608	Retsat	retinol saturase (all trans retinol 13,14 reductase)	620.035	606.796	632.626	553.105	545.806	520.16	turquoise	0.953339	0.899566
ENSMUSG00000022433	3365.63	0.288408	0.0666284	4.32861	1.50057e-05	9.31116e-05	Csnk1e	casein kinase 1, epsilon	3850.95	3742.76	3509.32	3058.29	2940.93	3091.55	turquoise	0.953329	0.932715
ENSMUSG00000041040	1409.16	0.582994	0.0992612	5.87333	4.27116e-09	4.24605e-08	Fam117b	family with sequence similarity 117, member B	1726.49	1711.27	1632.05	986.355	1217.9	1180.93	turquoise	0.953318	0.987104
ENSMUSG00000043895	1023.8	0.182479	0.0801987	2.27534	0.0228855	0.0659235	S1pr2	sphingosine-1-phosphate receptor 2	1113.18	1071.84	1079.79	971.619	978.17	928.201	turquoise	0.953294	0.912172
ENSMUSG00000040620	1299.09	0.334967	0.0823082	4.06967	4.70801e-05	0.000267826	Dhx33	DEAH (Asp-Glu-Ala-His) box polypeptide 33	1441.94	1446.11	1458.95	1076.74	1227.53	1143.25	turquoise	0.953234	0.975643
ENSMUSG00000104876	575.314	0.635768	0.11862	5.3597	8.33618e-08	7.11966e-07	NA	NA	658.487	650.648	791.298	443.074	451.628	456.748	turquoise	0.953205	0.944301
ENSMUSG00000018171	4189.1	0.281923	0.0646783	4.35885	1.30746e-05	8.18244e-05	Vmp1	vacuole membrane protein 1	4393.12	4677.93	4721	3938.54	3671.88	3732.1	turquoise	0.953185	0.895035
ENSMUSG00000025421	266.96	0.304575	0.137035	2.22261	0.0262421	0.0737542	Hdhd2	haloacid dehalogenase-like hydrolase domain containing 2	288.389	305.947	290.555	230.87	252.569	233.429	turquoise	0.95316	0.949008
ENSMUSG00000031299	6386.06	0.142637	0.0530348	2.6895	0.00715593	0.0246492	Pdha1	pyruvate dehydrogenase E1 alpha 1	6831.92	6521.78	6750.76	5996.72	6067.01	6148.18	turquoise	0.952877	0.967705
ENSMUSG00000027966	40.3927	1.60199	0.37684	4.25111	2.12716e-05	0.0001291	Col11a1	collagen, type XI, alpha 1	61.5229	73.4274	47.3954	16.7012	20.3339	22.9753	turquoise	0.952707	0.951662
ENSMUSG00000035818	9.47612	1.26941	0.697124	1.82092	0.0686194	0.159926	Plekhs1	pleckstrin homology domain containing, family S member 1	11.5355	13.2577	15.455	5.89455	4.28083	6.43307	turquoise	0.952657	0.929463
ENSMUSG00000042680	328.536	0.941887	0.16675	5.6485	1.61856e-08	1.49352e-07	Garem1	GRB2 associated regulator of MAPK1 subtype 1	420.086	417.108	459.53	178.801	230.095	265.594	turquoise	0.952655	0.989602
ENSMUSG00000109956	39.9543	1.95489	0.398426	4.90652	9.27085e-07	6.95963e-06	NA	NA	45.1809	73.4274	72.1235	16.7012	13.9127	18.3802	turquoise	0.952632	0.928683
ENSMUSG00000039798	20.2332	0.855519	0.471375	1.81494	0.0695326	0.161352	NA	NA	25.955	23.456	28.8494	13.754	12.8425	16.5422	turquoise	0.95256	0.957624
ENSMUSG00000070934	2291.1	0.142339	0.0630958	2.25592	0.0240759	0.0687241	Rraga	Ras-related GTP binding A	2442.65	2420.04	2349.16	2223.23	2162.89	2148.65	turquoise	0.952523	0.895567
ENSMUSG00000051029	74.2446	1.92905	0.321954	5.99169	2.07676e-09	2.14969e-08	Serpinb1b	serine (or cysteine) peptidase inhibitor, clade B, member 1b	98.0521	104.022	150.429	29.4728	39.5977	23.8943	turquoise	0.952515	0.93285
ENSMUSG00000042595	431.419	0.690292	0.135808	5.08286	3.71795e-07	2.94666e-06	Fam199x	family with sequence similarity 199, X-linked	507.564	544.586	546.078	279.009	351.028	360.252	turquoise	0.952484	0.986927
ENSMUSG00000046991	57.6531	1.2011	0.31076	3.86503	0.000111075	0.000592045	Wdr27	WD repeat domain 27	87.4779	71.3877	82.4268	41.2619	25.685	37.6794	turquoise	0.952435	0.914877
ENSMUSG00000097328	286.932	0.244056	0.131439	1.8568	0.0633397	0.150059	Tnfsf12	tumor necrosis factor (ligand) superfamily, member 12	316.266	298.809	318.374	272.132	256.85	259.161	turquoise	0.952383	0.905222
ENSMUSG00000003228	443.76	0.501553	0.120562	4.16012	3.18079e-05	0.000186903	Grk5	G protein-coupled receptor kinase 5	557.551	526.229	476.015	361.532	387.415	353.819	turquoise	0.952354	0.937387
ENSMUSG00000037720	2297.5	0.219624	0.0667517	3.29016	0.00100132	0.00433357	Tmem33	transmembrane protein 33	2526.28	2419.02	2469.71	2131.86	2196.07	2042.04	turquoise	0.952353	0.922953
ENSMUSG00000063652	133.397	0.584159	0.194359	3.00557	0.00265084	0.0102964	Slc22a21	solute carrier family 22 (organic cation transporter), member 21	145.156	169.291	165.884	99.2249	105.951	114.876	turquoise	0.952332	0.960633
ENSMUSG00000036918	673.432	0.430574	0.103007	4.18003	2.91471e-05	0.000172913	Ttc7	tetratricopeptide repeat domain 7	832.482	733.254	753.175	552.123	602.527	567.03	turquoise	0.952274	0.957894
ENSMUSG00000029598	3494	0.207034	0.0613698	3.37354	0.00074207	0.00332256	Plbd2	phospholipase B domain containing 2	3801.92	3753.97	3676.24	3119.2	3352.96	3259.73	turquoise	0.952257	0.977955
ENSMUSG00000027605	473.639	0.506305	0.120325	4.2078	2.57869e-05	0.000154002	Acss2	acyl-CoA synthetase short-chain family member 2	551.783	543.566	572.866	355.638	384.205	433.773	turquoise	0.95221	0.985995
ENSMUSG00000046223	1277.43	0.594045	0.101283	5.86518	4.48635e-09	4.45094e-08	Plaur	plasminogen activator, urokinase receptor	1666.89	1485.88	1456.89	1115.05	1007.07	932.796	turquoise	0.952192	0.895191
ENSMUSG00000031751	5709.54	0.195073	0.0569647	3.42445	0.000616048	0.00281479	Amfr	autocrine motility factor receptor	6152.29	6007.79	6125.34	5522.21	5142.35	5307.29	turquoise	0.952177	0.893545
ENSMUSG00000001542	896.317	0.241718	0.0861395	2.80613	0.00501411	0.01813	Ell2	elongation factor for RNA polymerase II 2	993.979	948.437	971.606	796.747	806.937	860.194	turquoise	0.952013	0.977658
ENSMUSG00000106927	3.1588	1.92553	1.24349	1.54849	0.121505	NA	NA	NA	5.76777	4.0793	5.15168	1.96485	1.07021	0.919011	turquoise	0.951913	0.893752
ENSMUSG00000022898	1690.37	0.258965	0.0734632	3.5251	0.000423327	0.00200903	Vps26c	VPS26 endosomal protein sorting factor C	1920.67	1813.25	1790.72	1597.42	1517.55	1502.58	turquoise	0.951877	0.89972
ENSMUSG00000031722	7.04972	4.36431	1.2795	3.41095	0.000647371	0.00294368	Hp	haptoglobin	9.61295	12.2379	18.546	0.982425	0	0.919011	turquoise	0.951821	0.919704
ENSMUSG00000068758	596.446	0.417152	0.106017	3.93478	8.32746e-05	0.00045411	Il3ra	interleukin 3 receptor, alpha chain	736.352	672.064	637.778	505.949	500.857	525.674	turquoise	0.951756	0.946356
ENSMUSG00000056131	752.462	0.372408	0.097409	3.82314	0.000131765	0.000691992	Pgm3	phosphoglucomutase 3	812.294	852.573	882.997	626.787	638.914	701.205	turquoise	0.951736	0.968326
ENSMUSG00000031286	152.274	0.487696	0.180881	2.69622	0.00701305	0.0242446	Glt28d2	glycosyltransferase 28 domain containing 2	175.917	177.449	180.309	130.663	112.372	136.933	turquoise	0.951734	0.92913
ENSMUSG00000085037	75.1307	0.352079	0.24384	1.44389	0.148769	0.29203	4933421O10Rik	RIKEN cDNA 4933421O10 gene	82.6714	83.6256	86.5482	61.8928	65.2827	70.7638	turquoise	0.951682	0.983306
ENSMUSG00000024937	4250.69	0.341925	0.0694551	4.92297	8.52409e-07	6.42613e-06	Ehbp1l1	EH domain binding protein 1-like 1	5032.38	4529.04	4695.24	3771.53	3595.9	3880.06	turquoise	0.951523	0.942464
ENSMUSG00000086965	63.075	0.573299	0.270111	2.12245	0.0337996	0.0907252	NA	NA	81.7101	73.4274	71.0931	46.174	54.5806	51.4646	turquoise	0.951402	0.971032
ENSMUSG00000029868	88.4085	0.878566	0.245345	3.58095	0.000342351	0.00165759	Trpv6	transient receptor potential cation channel, subfamily V, member 6	102.859	113.201	127.762	55.0158	59.9316	71.6828	turquoise	0.951286	0.966879
ENSMUSG00000028042	1280.88	0.382134	0.0862261	4.43177	9.34611e-06	5.98432e-05	Zbtb7b	zinc finger and BTB domain containing 7B	1495.78	1406.34	1445.56	1170.07	1141.91	1025.62	turquoise	0.951253	0.894185
ENSMUSG00000048661	747.573	0.405441	0.0995002	4.07478	4.60583e-05	0.000262665	Lemd3	LEM domain containing 3	867.088	817.899	870.633	589.455	673.161	667.202	turquoise	0.951209	0.987732
ENSMUSG00000029869	3275.94	0.749775	0.107187	6.99505	2.65157e-12	3.54388e-11	Ephb6	Eph receptor B6	4227.78	3858	4240.86	2157.41	2330.91	2840.66	turquoise	0.951209	0.982828
ENSMUSG00000117814	118.193	0.84343	0.21706	3.88569	0.000102038	0.000547511	NA	NA	145.156	170.311	140.126	74.6643	82.406	96.4961	turquoise	0.95118	0.963489
ENSMUSG00000040596	1181.9	0.589811	0.103424	5.70283	1.17835e-08	1.1142e-07	Pogk	pogo transposable element with KRAB domain	1472.7	1354.33	1433.2	824.255	1013.49	993.451	turquoise	0.951175	0.988746
ENSMUSG00000026796	14422.5	0.218242	0.0551112	3.96004	7.49376e-05	0.000412285	Niban2	niban apoptosis regulator 2	16072.9	15447.3	15013	13669.5	13330.5	13002.2	turquoise	0.951132	0.902269
ENSMUSG00000032826	309.606	0.431539	0.13462	3.20561	0.00134777	0.00564589	Ank2	ankyrin 2, brain	358.563	347.76	360.617	240.694	263.271	286.731	turquoise	0.951093	0.98993
ENSMUSG00000045348	311.643	0.726945	0.151442	4.80017	1.58531e-06	1.15292e-05	Nyap1	neuronal tyrosine-phosphorylated phosphoinositide 3-kinase adaptor 1	401.821	403.85	360.617	229.887	204.41	269.27	turquoise	0.951056	0.947626
ENSMUSG00000005161	7855.36	0.235056	0.0585035	4.0178	5.87432e-05	0.000328202	Prdx2	peroxiredoxin 2	8414.22	8546.13	8520.87	7560.74	7187.52	6902.69	turquoise	0.950891	0.874313
ENSMUSG00000054934	51.7923	1.19021	0.324511	3.66772	0.00024472	0.00122094	Kcnmb4	potassium large conductance calcium-activated channel, subfamily M, beta member 4	80.7488	71.3877	63.8808	23.5782	35.3169	35.8414	turquoise	0.950861	0.981011
ENSMUSG00000028469	1699.03	0.597334	0.0990369	6.03143	1.62518e-09	1.70199e-08	Npr2	natriuretic peptide receptor 2	2106.2	1919.31	2112.19	1194.63	1385.92	1475.93	turquoise	0.950861	0.988876
ENSMUSG00000018672	1570.23	0.431152	0.0867436	4.97042	6.68078e-07	5.10837e-06	Copz2	coatomer protein complex, subunit zeta 2	1830.31	1729.62	1849.45	1460.87	1281.04	1270.07	turquoise	0.950839	0.88338
ENSMUSG00000031021	1038.49	0.384893	0.0898142	4.28544	1.8238e-05	0.000111617	Tmem9b	TMEM9 domain family, member B	1130.48	1127.93	1270.4	926.427	892.553	883.169	turquoise	0.950819	0.915588
ENSMUSG00000014602	484.085	0.758252	0.140005	5.41591	6.09785e-08	5.29524e-07	Kif1a	kinesin family member 1A	614.268	607.815	603.777	302.587	354.239	421.826	turquoise	0.95073	0.988557
ENSMUSG00000113650	6.84174	3.6699	1.12924	3.2499	0.00115447	0.00491561	NA	NA	14.4194	12.2379	11.3337	0	2.14042	0.919011	turquoise	0.950665	0.982228
ENSMUSG00000041842	42.9786	0.898707	0.333362	2.69589	0.00702005	0.0242636	Fhdc1	FH2 domain containing 1	49.9873	65.2688	52.5471	29.4728	32.1062	28.4893	turquoise	0.950656	0.924317
ENSMUSG00000025410	7320.65	0.235914	0.0588206	4.01073	6.05307e-05	0.000337531	Dctn2	dynactin 2	8186.39	7862.85	7703.82	6987.01	6639.57	6544.28	turquoise	0.950638	0.890964
ENSMUSG00000038545	5600.38	0.417166	0.0749037	5.56937	2.55664e-08	2.30874e-07	Cul7	cullin 7	6630.05	6372.88	6210.86	4420.91	4820.22	5147.38	turquoise	0.950612	0.987003
ENSMUSG00000033032	40.0803	1.32959	0.37131	3.58081	0.000342532	0.00165796	Afap1l1	actin filament associated protein 1-like 1	60.5616	59.1498	52.5471	27.5079	14.9829	25.7323	turquoise	0.950581	0.908997
ENSMUSG00000002546	4545.89	0.339418	0.0694286	4.88873	1.01488e-06	7.57978e-06	Golga2	golgi autoantigen, golgin subfamily a, 2	5237.14	5071.59	4926.03	3760.72	4043.24	4236.64	turquoise	0.950574	0.985666
ENSMUSG00000026571	1714.71	0.563759	0.097126	5.80441	6.45923e-09	6.32343e-08	Dcaf6	DDB1 and CUL4 associated factor 6	2008.15	2045.77	2083.34	1221.15	1392.34	1537.5	turquoise	0.950498	0.989143
ENSMUSG00000031661	7.62506	3.86663	1.11324	3.4733	0.000514103	0.00239254	Nkd1	naked cuticle 1	18.2646	12.2379	12.364	1.96485	0	0.919011	turquoise	0.950493	0.905996
ENSMUSG00000004032	608.862	0.482875	0.109362	4.41537	1.00838e-05	6.41318e-05	Gstm5	glutathione S-transferase, mu 5	689.249	665.945	774.812	517.738	481.593	523.836	turquoise	0.950448	0.931075
ENSMUSG00000059970	973.103	0.380049	0.0914621	4.15526	3.24924e-05	0.000190646	Hspa2	heat shock protein 2	1172.78	1075.91	1053	811.483	835.832	889.602	turquoise	0.950301	0.967878
ENSMUSG00000047045	1778.12	0.279071	0.0741466	3.76378	0.000167365	0.000862045	Tmem164	transmembrane protein 164	2013.91	1927.47	1906.12	1575.81	1694.14	1551.29	turquoise	0.950294	0.942123
ENSMUSG00000081010	2.20062	4.59473	1.90454	2.41251	0.0158431	NA	NA	NA	1.92259	5.09912	6.18201	0	0	0	turquoise	0.950279	0.926775
ENSMUSG00000030681	1813.33	0.27697	0.0737508	3.75548	0.000173011	0.000888563	Mvp	major vault protein	2060.06	1971.32	1929.82	1647.53	1564.64	1706.6	turquoise	0.950265	0.939761
ENSMUSG00000039361	6762.98	0.260792	0.0611797	4.26272	2.01952e-05	0.000122799	Picalm	phosphatidylinositol binding clathrin assembly protein	7181.84	7413.1	7523.51	5851.32	6200.78	6407.34	turquoise	0.950251	0.982546
ENSMUSG00000095071	1.83103	1.4346	1.52151	0.942882	0.345741	NA	AF067061	cDNA sequence AF067061	2.88389	2.03965	3.09101	0.982425	1.07021	0.919011	turquoise	0.950248	0.938499
ENSMUSG00000040652	1647.28	0.247341	0.0735762	3.3617	0.000774656	0.00345307	Oaz2	ornithine decarboxylase antizyme 2	1787.05	1745.94	1830.91	1559.11	1526.12	1434.58	turquoise	0.950212	0.891586
ENSMUSG00000038312	1215.89	0.23159	0.0784535	2.95194	0.00315785	0.0120358	Edem2	ER degradation enhancer, mannosidase alpha-like 2	1362.16	1288.04	1289.98	1122.91	1079.84	1152.44	turquoise	0.950063	0.94092
ENSMUSG00000042073	144.387	0.301984	0.179409	1.68321	0.0923335	0.201952	Abhd14b	abhydrolase domain containing 14b	156.691	164.192	157.641	133.61	120.933	133.257	turquoise	0.949953	0.909994
ENSMUSG00000002222	1960.89	0.57001	0.0961363	5.92919	3.04437e-09	3.08566e-08	Rmnd5a	required for meiotic nuclear division 5 homolog A	2305.19	2306.84	2418.2	1379.32	1636.35	1719.47	turquoise	0.949875	0.990486
ENSMUSG00000023800	3406.95	0.748121	0.107306	6.97187	3.12753e-12	4.16615e-11	Tiam2	T cell lymphoma invasion and metastasis 2	4435.42	4112.95	4264.56	2119.09	2726.89	2782.76	turquoise	0.949827	0.991498
ENSMUSG00000005413	835.134	0.32533	0.091835	3.54255	0.000396284	0.00189192	Hmox1	heme oxygenase 1	923.805	986.17	876.815	726.012	741.654	756.346	turquoise	0.949801	0.942762
ENSMUSG00000086148	7.21564	3.75433	1.12157	3.3474	0.000815731	0.00360912	NA	NA	11.5355	12.2379	16.4854	1.96485	1.07021	0	turquoise	0.94972	0.886507
ENSMUSG00000059645	1123.83	0.519881	0.0997678	5.21091	1.87917e-07	1.54656e-06	Gm7361	predicted gene 7361	1307.36	1335.97	1329.13	810.501	973.889	986.098	turquoise	0.949601	0.989741
ENSMUSG00000024736	3993.44	0.434049	0.0782092	5.54985	2.85916e-08	2.56749e-07	Tmem132a	transmembrane protein 132A	4899.72	4466.83	4402.62	3185.02	3388.28	3618.15	turquoise	0.949558	0.976834
ENSMUSG00000042622	328.21	0.494692	0.134383	3.68121	0.000232131	0.00116573	Maff	v-maf musculoaponeurotic fibrosarcoma oncogene family, protein F (avian)	408.55	386.513	356.496	293.745	267.552	256.404	turquoise	0.949549	0.892553
ENSMUSG00000029103	1520.98	0.253733	0.0753039	3.36945	0.000753172	0.00336477	Lrpap1	low density lipoprotein receptor-related protein associated protein 1	1682.27	1606.22	1675.33	1428.45	1317.43	1416.2	turquoise	0.949349	0.915304
ENSMUSG00000029126	2761.77	0.506338	0.086941	5.82392	5.74823e-09	5.65495e-08	Nsg1	neuron specific gene family member 1	3396.26	3007.46	3321.8	2232.07	2130.78	2482.25	turquoise	0.94919	0.956551
ENSMUSG00000038408	26.536	1.08798	0.429553	2.53281	0.0113153	0.0363488	1700018A04Rik	RIKEN cDNA 1700018A04 gene	34.6066	35.6939	38.1224	13.754	14.9829	22.0563	turquoise	0.949088	0.976193
ENSMUSG00000046879	1519.48	0.33387	0.080229	4.16146	3.16214e-05	0.000185875	Irgm1	immunity-related GTPase family M member 1	1647.66	1649.06	1786.6	1279.12	1406.25	1348.19	turquoise	0.949069	0.965218
ENSMUSG00000001630	649.652	0.387881	0.103527	3.74668	0.00017919	0.00091649	Stk38l	serine/threonine kinase 38 like	744.042	718.976	746.993	532.474	541.525	613.899	turquoise	0.949067	0.976843
ENSMUSG00000029640	1375.8	0.391372	0.0856307	4.57047	4.86635e-06	3.28479e-05	Usp12	ubiquitin specific peptidase 12	1636.12	1582.77	1464.11	1130.77	1256.42	1184.6	turquoise	0.949045	0.958635
ENSMUSG00000050014	557.011	0.417931	0.108983	3.83483	0.000125653	0.000662059	Apol10b	apolipoprotein L 10B	622.919	601.696	687.234	491.213	453.768	485.238	turquoise	0.949006	0.921777
ENSMUSG00000056429	2694.25	0.317644	0.0722332	4.39747	1.09518e-05	6.91047e-05	Tgoln1	trans-golgi network protein	2955.02	3019.7	2993.12	2289.05	2577.06	2331.53	turquoise	0.948827	0.955279
ENSMUSG00000005958	1093.25	0.456928	0.0953584	4.7917	1.65376e-06	1.19809e-05	Ephb3	Eph receptor B3	1326.59	1228.89	1239.49	839.974	931.081	993.451	turquoise	0.948774	0.986631
ENSMUSG00000033542	2270.64	0.517999	0.090499	5.72381	1.04163e-08	9.91338e-08	Arhgef5	Rho guanine nucleotide exchange factor (GEF) 5	2742.57	2641.35	2637.66	1645.56	1979.88	1976.79	turquoise	0.948768	0.989944
ENSMUSG00000021156	4164.52	0.382478	0.0742511	5.15115	2.589e-07	2.09217e-06	Zmynd11	zinc finger, MYND domain containing 11	4806.48	4704.45	4629.3	3315.68	3687.94	3843.3	turquoise	0.948542	0.990153
ENSMUSG00000044447	3882.2	0.841553	0.116249	7.2392	4.51335e-13	6.41087e-12	Dock5	dedicator of cytokinesis 5	5155.43	4838.05	4956.94	2252.7	2945.21	3144.85	turquoise	0.948537	0.991874
ENSMUSG00000027287	1380.08	0.304073	0.0800023	3.8008	0.000144229	0.000749851	Snap23	synaptosomal-associated protein 23	1488.08	1467.53	1619.69	1200.52	1238.23	1266.4	turquoise	0.94847	0.958917
ENSMUSG00000053581	781.02	0.185976	0.0880942	2.1111	0.0347639	0.092771	Zfand2a	zinc finger, AN1-type domain 2A	856.514	830.137	806.753	723.065	749.145	720.504	turquoise	0.948428	0.940398
ENSMUSG00000031601	2428.22	0.171707	0.0638658	2.68857	0.00717598	0.0247068	Cnot7	CCR4-NOT transcription complex, subunit 7	2533.01	2519.99	2664.45	2280.21	2319.14	2252.5	turquoise	0.948401	0.929869
ENSMUSG00000029156	4072.01	0.418847	0.0778235	5.38202	7.3656e-08	6.34468e-07	Sgcb	sarcoglycan, beta (dystrophin-associated glycoprotein)	4737.26	4551.48	4689.06	3217.44	3438.58	3798.27	turquoise	0.94839	0.986402
ENSMUSG00000038604	3438.37	0.314153	0.069778	4.50217	6.72617e-06	4.43034e-05	Ripor1	RHO family interacting cell polarization regulator 1	3913.43	3843.72	3676.24	2873.59	3164.6	3158.64	turquoise	0.948363	0.981274
ENSMUSG00000054604	4223.24	0.29739	0.0671041	4.43177	9.34619e-06	5.98432e-05	Cggbp1	CGG triplet repeat binding protein 1	4626.71	4538.22	4806.51	3576.03	3822.78	3969.21	turquoise	0.948337	0.985239
ENSMUSG00000006782	616.791	0.430848	0.106778	4.03499	5.46047e-05	0.000307259	Cnp	2',3'-cyclic nucleotide 3' phosphodiesterase	678.674	765.888	680.021	552.123	522.261	501.78	turquoise	0.948333	0.890811
ENSMUSG00000036334	945.56	1.24197	0.170627	7.27888	3.36609e-13	4.8412e-12	Igsf10	immunoglobulin superfamily, member 10	1421.76	1171.78	1394.04	406.724	610.018	669.04	turquoise	0.948285	0.988349
ENSMUSG00000024140	12.2954	1.56475	0.638008	2.45255	0.0141847	0.0441793	Epas1	endothelial PAS domain protein 1	18.2646	15.2974	21.637	7.8594	4.28083	6.43307	turquoise	0.948263	0.907429
ENSMUSG00000021493	6784.47	0.229804	0.0589741	3.89669	9.75158e-05	0.000525173	Pdlim7	PDZ and LIM domain 7	7551.93	7427.38	6991.86	6339.59	6091.62	6304.41	turquoise	0.948262	0.917635
ENSMUSG00000028149	3269.64	0.248417	0.0653262	3.80271	0.000143122	0.000744818	Rap1gds1	RAP1, GTP-GDP dissociation stimulator 1	3561.6	3462.3	3626.78	2854.93	3121.8	2990.46	turquoise	0.948183	0.974097
ENSMUSG00000020917	9412.66	0.470026	0.0786662	5.97494	2.3017e-09	2.3703e-08	Acly	ATP citrate lyase	11126	10746.9	10924.6	7055.78	8232.04	8390.57	turquoise	0.948147	0.991442
ENSMUSG00000028098	1476.41	0.231653	0.0747637	3.09847	0.00194526	0.00785189	Rnf115	ring finger protein 115	1566.91	1670.47	1546.53	1383.25	1362.37	1328.89	turquoise	0.947953	0.898418
ENSMUSG00000029134	22.1155	1.93397	0.518013	3.73344	0.000188879	0.000962367	Plb1	phospholipase B1	37.4905	26.5154	41.2134	5.89455	9.63187	11.9471	turquoise	0.947875	0.974034
ENSMUSG00000020474	574.335	0.46158	0.111391	4.14379	3.41618e-05	0.000199712	Polm	polymerase (DNA directed), mu	671.945	701.639	623.353	479.423	449.487	520.16	turquoise	0.947736	0.938763
ENSMUSG00000026479	124.379	0.540202	0.199497	2.70782	0.00677276	0.0235456	Lamc2	laminin, gamma 2	150.923	135.637	155.581	111.014	98.4591	94.6581	turquoise	0.9477	0.892297
ENSMUSG00000027742	1654.84	0.196632	0.0711148	2.76499	0.00569239	0.0202498	Cog6	component of oligomeric golgi complex 6	1795.7	1731.66	1774.24	1576.79	1571.06	1479.61	turquoise	0.947588	0.895352
ENSMUSG00000007564	8960.96	0.099994	0.0493211	2.02741	0.0426207	0.1095	Ppp2r1a	protein phosphatase 2, regulatory subunit A, alpha	9388.97	9331.39	9093.74	8754.39	8565.94	8631.35	turquoise	0.947468	0.900449
ENSMUSG00000031537	1612.81	0.299076	0.0777901	3.84465	0.000120723	0.000638176	Ikbkb	inhibitor of kappaB kinase beta	1779.36	1766.34	1792.78	1349.85	1462.97	1525.56	turquoise	0.947382	0.990683
ENSMUSG00000030110	143.119	0.820177	0.202506	4.05014	5.11875e-05	0.000289552	Ret	ret proto-oncogene	188.414	197.846	161.763	117.891	102.74	90.063	turquoise	0.947257	0.883909
ENSMUSG00000020745	8697.69	0.281668	0.0626064	4.49902	6.82668e-06	4.49286e-05	Pafah1b1	platelet-activating factor acetylhydrolase, isoform 1b, subunit 1	9556.23	9463.97	9612	7341.66	8059.73	8152.54	turquoise	0.947196	0.990863
ENSMUSG00000024563	2915.73	0.341906	0.0736032	4.64526	3.39647e-06	2.34383e-05	Smad2	SMAD family member 2	3303.97	3125.76	3348.59	2403.01	2701.2	2611.83	turquoise	0.947185	0.979437
ENSMUSG00000017466	43285.4	0.353105	0.0663604	5.32101	1.03193e-07	8.74362e-07	Timp2	tissue inhibitor of metalloproteinase 2	50267.1	48374.4	47027.6	35443.9	38375.5	40224.2	turquoise	0.947161	0.98457
ENSMUSG00000024901	94.1889	0.796515	0.236147	3.37296	0.000743636	0.00332865	Peli3	pellino 3	105.742	125.438	127.762	75.6467	58.8614	71.6828	turquoise	0.947085	0.902806
ENSMUSG00000005360	3642.96	0.523981	0.0886764	5.90891	3.44369e-09	3.46429e-08	Slc1a3	solute carrier family 1 (glial high affinity glutamate transporter), member 3	4309.49	4332.21	4251.16	2677.11	2952.7	3335.09	turquoise	0.947075	0.985728
ENSMUSG00000039384	1327.3	0.373401	0.0862231	4.33063	1.48681e-05	9.23649e-05	Dusp10	dual specificity phosphatase 10	1553.45	1501.18	1440.41	1113.09	1107.67	1248.02	turquoise	0.947059	0.964302
ENSMUSG00000031983	2977.7	0.141633	0.0599977	2.36065	0.0182431	0.0545562	2310022B05Rik	RIKEN cDNA 2310022B05 gene	3171.31	3157.38	3042.58	2782.23	2830.7	2882.02	turquoise	0.947005	0.963311
ENSMUSG00000056185	76.837	0.41918	0.242828	1.72624	0.0843043	0.188394	Snx32	sorting nexin 32	86.5166	94.8437	82.4268	62.8752	66.3529	68.0068	turquoise	0.946994	0.948737
ENSMUSG00000034158	2451.25	0.253414	0.0690765	3.6686	0.000243885	0.00121715	Lrrc58	leucine rich repeat containing 58	2680.09	2619.93	2698.45	2126.95	2230.31	2351.75	turquoise	0.946906	0.986863
ENSMUSG00000037254	241.205	0.945308	0.185156	5.10545	3.30001e-07	2.63321e-06	Itih2	inter-alpha trypsin inhibitor, heavy chain 2	320.111	328.383	303.949	124.768	186.216	183.802	turquoise	0.946808	0.985951
ENSMUSG00000035517	1196.66	0.141125	0.0754112	1.8714	0.061289	0.146236	Tdrd7	tudor domain containing 7	1247.76	1233.99	1283.8	1112.11	1146.19	1156.12	turquoise	0.946701	0.97517
ENSMUSG00000034595	4062.64	0.216891	0.0615302	3.52495	0.000423567	0.00200903	Ppp1r18	protein phosphatase 1, regulatory subunit 18	4560.38	4300.6	4240.86	3849.14	3722.18	3702.69	turquoise	0.946693	0.904247
ENSMUSG00000022329	1742.71	0.18777	0.0698797	2.68704	0.00720879	0.0248038	Stk3	serine/threonine kinase 3	1870.68	1870.36	1826.78	1562.06	1655.61	1670.76	turquoise	0.946644	0.985366
ENSMUSG00000028917	1297.54	0.31414	0.0824331	3.81084	0.000138495	0.000723314	Plekhm2	pleckstrin homology domain containing, family M (with RUN domain) member 2	1497.7	1389	1428.04	1091.47	1168.67	1210.34	turquoise	0.946628	0.982652
ENSMUSG00000038020	152.122	0.552294	0.185353	2.97969	0.00288536	0.0111106	Rapgefl1	Rap guanine nucleotide exchange factor (GEF)-like 1	175.917	181.529	185.46	109.049	122.004	138.771	turquoise	0.946418	0.983587
ENSMUSG00000017288	1487.53	0.223599	0.0744258	3.00432	0.00266178	0.0103314	Vps53	VPS53 GARP complex subunit	1664	1564.41	1578.47	1346.9	1422.31	1349.11	turquoise	0.94639	0.947655
ENSMUSG00000027340	1743.29	0.574045	0.0997141	5.75691	8.56693e-09	8.2709e-08	Slc23a2	solute carrier family 23 (nucleobase transporters), member 2	2147.53	2056.99	2052.43	1214.28	1456.55	1531.99	turquoise	0.946353	0.99035
ENSMUSG00000055148	82.6267	0.981503	0.257634	3.80968	0.000139148	0.000726254	Klf2	Kruppel-like factor 2 (lung)	122.084	115.24	91.6998	48.1388	58.8614	59.7357	turquoise	0.946339	0.958638
ENSMUSG00000021408	1256.7	0.232778	0.0784129	2.96862	0.00299137	0.011472	Ripk1	receptor (TNFRSF)-interacting serine-threonine kinase 1	1351.58	1383.9	1338.41	1100.32	1161.18	1204.82	turquoise	0.946276	0.981888
ENSMUSG00000025512	893.685	0.267263	0.0877738	3.04491	0.00232752	0.00919615	Chid1	chitinase domain containing 1	1005.51	922.941	1000.46	807.554	793.024	832.624	turquoise	0.946273	0.94621
ENSMUSG00000037573	1971.95	0.229461	0.0702436	3.26665	0.00108828	0.0046709	Tob1	transducer of ErbB-2.1	2178.29	2115.12	2092.61	1853.84	1726.25	1865.59	turquoise	0.946254	0.917308
ENSMUSG00000025938	32.51	1.09973	0.389397	2.82419	0.00474008	0.0172479	Slco5a1	solute carrier organic anion transporter family, member 5A1	50.9486	36.7137	45.3348	17.6837	21.4042	22.9753	turquoise	0.946226	0.966845
ENSMUSG00000042292	5190.56	0.4426	0.0790407	5.59965	2.14786e-08	1.95276e-07	Mrtfa	myocardin related transcription factor A	6259.95	5920.08	5761.64	4003.38	4514.14	4684.2	turquoise	0.946215	0.985115
ENSMUSG00000054302	1579.24	0.408891	0.0864134	4.7318	2.22538e-06	1.5847e-05	Eapp	E2F-associated phosphoprotein	1765.9	1840.78	1798.97	1460.87	1235.02	1373.92	turquoise	0.946177	0.887465
ENSMUSG00000031563	4179.29	0.533488	0.0885454	6.02503	1.69083e-09	1.76728e-08	Wwc2	WW, C2 and coiled-coil domain containing 2	5106.4	4959.41	4763.24	3027.83	3740.38	3478.46	turquoise	0.946159	0.978485
ENSMUSG00000034780	282.846	0.824398	0.166509	4.95105	7.38124e-07	5.62255e-06	B3galt1	UDP-Gal:betaGlcNAc beta 1,3-galactosyltransferase, polypeptide 1	336.453	359.998	388.436	167.012	210.831	234.348	turquoise	0.946042	0.981498
ENSMUSG00000025921	514.657	0.458076	0.11522	3.97565	7.01876e-05	0.000388413	Rdh10	retinol dehydrogenase 10 (all-trans)	560.435	594.558	631.596	436.197	464.47	400.689	turquoise	0.946035	0.912846
ENSMUSG00000028369	2136.1	1.27388	0.168637	7.55397	4.22175e-14	6.45928e-13	Svep1	sushi, von Willebrand factor type A, EGF and pentraxin domain containing 1	3056.92	2955.45	3054.94	864.534	1333.48	1551.29	turquoise	0.946021	0.990769
ENSMUSG00000046324	2854.61	0.480094	0.086038	5.58002	2.40488e-08	2.17988e-07	Ermp1	endoplasmic reticulum metallopeptidase 1	3283.78	3184.91	3507.26	2150.53	2464.69	2536.47	turquoise	0.945997	0.984096
ENSMUSG00000028559	3765.16	0.148654	0.0579932	2.5633	0.0103682	0.0337175	Osbpl9	oxysterol binding protein-like 9	3911.51	4069.1	3896.73	3510.21	3559.51	3643.88	turquoise	0.945982	0.955082
ENSMUSG00000048832	1027.31	0.314963	0.0871715	3.61315	0.000302504	0.00148343	Vps37c	vacuolar protein sorting 37C	1175.66	1158.52	1082.88	964.742	878.641	903.388	turquoise	0.945979	0.887996
ENSMUSG00000003420	1646.17	0.513636	0.094814	5.4173	6.05041e-08	5.25689e-07	Fcgrt	Fc receptor, IgG, alpha chain transporter	2018.72	1866.28	1924.67	1389.15	1205.05	1473.17	turquoise	0.945817	0.930262
ENSMUSG00000022664	682.605	0.333957	0.0993363	3.36188	0.000774131	0.00345168	Slc35a5	solute carrier family 35, member A5	769.997	731.214	783.055	576.684	588.614	646.065	turquoise	0.945704	0.973665
ENSMUSG00000005936	2093.53	0.137635	0.0646307	2.12956	0.0332081	0.0894663	Kctd20	potassium channel tetramerisation domain containing 20	2125.42	2215.06	2239.95	1995.31	1982.02	2003.44	turquoise	0.945683	0.92308
ENSMUSG00000025245	539.887	0.206715	0.101578	2.03504	0.0418465	0.107942	Lztfl1	leucine zipper transcription factor-like 1	566.203	571.102	598.625	501.037	485.874	516.484	turquoise	0.945599	0.937412
ENSMUSG00000025207	42.0452	1.07598	0.346522	3.10509	0.0019022	0.0076994	Sema4g	sema domain, immunoglobulin domain (Ig), transmembrane domain (TM) and short cytoplasmic domain, (semaphorin) 4G	49.0261	54.0507	68.0021	29.4728	27.8254	23.8943	turquoise	0.945484	0.905601
ENSMUSG00000030168	1974.79	0.155067	0.0662994	2.33889	0.019341	0.0572313	Adipor2	adiponectin receptor 2	2031.22	2084.52	2126.61	1829.28	1912.46	1864.67	turquoise	0.945452	0.954397
ENSMUSG00000043391	1405.16	0.654233	0.110614	5.91458	3.32714e-09	3.35533e-08	2510009E07Rik	RIKEN cDNA 2510009E07 gene	1728.41	1652.12	1775.27	937.234	1099.1	1238.83	turquoise	0.94544	0.988001
ENSMUSG00000034893	1440.58	0.326413	0.0812874	4.01554	5.93099e-05	0.000331068	Cog3	component of oligomeric golgi complex 3	1576.52	1530.76	1701.08	1228.03	1325.99	1281.1	turquoise	0.945431	0.958289
ENSMUSG00000041390	2546.63	0.302626	0.071892	4.20945	2.55989e-05	0.000153107	Mdfic	MyoD family inhibitor domain containing	2931.95	2878.96	2627.36	2272.35	2243.16	2326.02	turquoise	0.945393	0.933142
ENSMUSG00000024621	35.023	1.95435	0.452212	4.32175	1.54798e-05	9.58317e-05	Csf1r	colony stimulating factor 1 receptor	52.8712	49.9714	63.8808	8.84183	23.5446	11.0281	turquoise	0.945294	0.955398
ENSMUSG00000006435	986.3	0.216461	0.0832882	2.59894	0.00935133	0.0308415	Neurl1a	neuralized E3 ubiquitin protein ligase 1A	1079.53	1045.32	1056.09	892.042	887.202	957.609	turquoise	0.945255	0.966811
ENSMUSG00000049106	1823.25	0.355299	0.0807777	4.39848	1.09012e-05	6.88664e-05	Dcaf5	DDB1 and CUL4 associated factor 5	2098.51	2005.99	2035.94	1494.27	1580.7	1724.06	turquoise	0.945254	0.983919
ENSMUSG00000040061	3.29737	5.18298	1.71855	3.01591	0.00256214	NA	Plcb2	phospholipase C, beta 2	10.5742	6.11895	3.09101	0	0	0	turquoise	0.945229	0.929964
ENSMUSG00000040435	438.432	0.248596	0.111405	2.23146	0.0256505	0.0724336	Ppp1r15a	protein phosphatase 1, regulatory subunit 15A	461.422	484.417	482.197	396.9	420.592	385.065	turquoise	0.945106	0.921286
ENSMUSG00000033902	1472.75	0.656936	0.110367	5.95228	2.64426e-09	2.69886e-08	Mapkbp1	mitogen-activated protein kinase binding protein 1	1830.31	1758.18	1818.54	958.847	1231.81	1238.83	turquoise	0.944988	0.989448
ENSMUSG00000035521	484.459	0.130325	0.103941	1.25383	0.209903	0.378037	Gnptg	N-acetylglucosamine-1-phosphotransferase, gamma subunit	497.951	501.754	519.289	469.599	462.33	455.829	turquoise	0.944958	0.894679
ENSMUSG00000030770	9981.6	0.273956	0.0620373	4.41599	1.00548e-05	6.39979e-05	Parva	parvin, alpha	10940.5	10830.5	11008.1	8452.79	9366.46	9291.2	turquoise	0.944912	0.987781
ENSMUSG00000051065	453.923	0.302846	0.112148	2.70041	0.00692534	0.023993	Mb21d2	Mab-21 domain containing 2	492.183	520.11	491.47	414.583	423.802	381.389	turquoise	0.94489	0.894579
ENSMUSG00000055150	62.4179	0.515479	0.270443	1.90605	0.0566434	0.137896	Zfp78	zinc finger protein 78	78.8262	74.4472	66.9718	54.0334	52.4402	47.7886	turquoise	0.944858	0.899038
ENSMUSG00000034544	2097.32	0.179576	0.0666784	2.69316	0.00707776	0.0244263	Rsrc1	arginine/serine-rich coiled-coil 1	2280.19	2245.65	2157.52	1952.08	1928.51	2019.99	turquoise	0.944799	0.945489
ENSMUSG00000084968	14.0083	0.946359	0.56545	1.67364	0.0942016	0.205311	NA	NA	16.342	17.337	21.637	8.84183	10.7021	9.19011	turquoise	0.944791	0.94036
ENSMUSG00000028962	4331.72	0.310979	0.0689281	4.51165	6.43267e-06	4.25446e-05	Slc4a2	solute carrier family 4 (anion exchanger), member 2	4908.37	4750.34	4731.3	3591.75	4002.58	4005.97	turquoise	0.944768	0.987288
ENSMUSG00000060090	1395.98	0.199083	0.0747425	2.66359	0.00773121	0.0262472	Rp2	retinitis pigmentosa 2 homolog	1506.35	1505.26	1465.14	1252.59	1292.81	1353.7	turquoise	0.944737	0.979001
ENSMUSG00000059995	2867.86	0.222268	0.0653292	3.40228	0.000668259	0.00302837	Atxn7l3	ataxin 7-like 3	3242.45	3012.56	3009.61	2600.48	2659.47	2682.59	turquoise	0.944675	0.954688
ENSMUSG00000036779	1013.87	0.259817	0.0847027	3.0674	0.0021593	0.00860986	Tent4b	terminal nucleotidyltransferase 4B	1121.83	1096.31	1096.28	867.481	962.117	939.229	turquoise	0.944642	0.983606
ENSMUSG00000030982	2542.18	0.280952	0.0710764	3.95282	7.72348e-05	0.000424197	Vps35l	VPS35 endosomal protein sorting factor like	2805.06	2778	2783.97	2145.62	2329.84	2410.57	turquoise	0.944634	0.990034
ENSMUSG00000017607	17.6046	3.25416	0.70681	4.604	4.14443e-06	2.83079e-05	Tns4	tensin 4	27.8776	43.8525	23.6977	3.9297	5.35104	0.919011	turquoise	0.944618	0.901054
ENSMUSG00000027603	363.945	0.390519	0.125462	3.11265	0.00185419	0.0075202	Ggt7	gamma-glutamyltransferase 7	434.505	391.613	412.134	297.675	337.115	310.626	turquoise	0.944541	0.960937
ENSMUSG00000047694	704.617	0.258599	0.0944399	2.73824	0.00617695	0.0217568	Yipf6	Yip1 domain family, member 6	751.733	793.423	757.296	615.981	674.231	635.036	turquoise	0.944541	0.952436
ENSMUSG00000091387	1019.66	0.67955	0.118564	5.73151	9.95388e-09	9.50708e-08	Gcnt4	glucosaminyl (N-acetyl) transferase 4, core 2 (beta-1,6-N-acetylglucosaminyltransferase)	1233.34	1257.44	1274.52	687.698	921.449	743.48	turquoise	0.944529	0.959303
ENSMUSG00000021303	3.31862	1.23744	1.13822	1.08717	0.276962	0.460696	Gng4	guanine nucleotide binding protein (G protein), gamma 4	5.76777	4.0793	4.12134	1.96485	2.14042	1.83802	turquoise	0.944503	0.931338
ENSMUSG00000073155	1307.67	0.275991	0.0802022	3.44119	0.000579163	0.00266292	1810058I24Rik	RIKEN cDNA 1810058I24 gene	1466.94	1373.7	1455.86	1228.03	1197.56	1123.95	turquoise	0.944455	0.890908
ENSMUSG00000022367	1065.81	0.710858	0.120938	5.87786	4.15592e-09	4.13661e-08	Has2	hyaluronan synthase 2	1319.86	1356.37	1292.04	823.272	927.87	675.473	turquoise	0.944428	0.904099
ENSMUSG00000045665	1563.86	0.32623	0.080474	4.05385	5.03815e-05	0.000285395	Mfsd5	major facilitator superfamily domain containing 5	1780.32	1658.23	1781.45	1473.64	1323.85	1365.65	turquoise	0.944343	0.888171
ENSMUSG00000030172	2596.44	0.862375	0.12502	6.89788	5.27847e-12	6.8886e-11	Erc1	ELKS/RAB6-interacting/CAST family member 1	3382.8	3375.62	3291.92	1451.04	2026.97	2050.31	turquoise	0.94434	0.988154
ENSMUSG00000048965	311.867	0.229418	0.127039	1.80589	0.0709361	0.163875	Mrgpre	MAS-related GPR, member E	351.834	332.463	325.586	288.833	279.324	293.164	turquoise	0.94431	0.930495
ENSMUSG00000020346	2713.69	0.225791	0.0661157	3.41509	0.000637609	0.00290587	Mgat1	mannoside acetylglucosaminyltransferase 1	3025.2	2961.57	2790.15	2536.62	2442.21	2526.36	turquoise	0.944304	0.91534
ENSMUSG00000025217	881.266	0.289154	0.0895387	3.22938	0.00124061	0.0052412	Btrc	beta-transducin repeat containing protein	912.269	1008.61	987.061	771.204	814.428	794.025	turquoise	0.944303	0.939952
ENSMUSG00000014776	482.14	0.288168	0.109415	2.63372	0.00844542	0.0283248	Nol3	nucleolar protein 3 (apoptosis repressor with CARD domain)	542.17	525.21	523.41	419.496	418.451	464.1	turquoise	0.944241	0.967576
ENSMUSG00000053460	1334	0.393064	0.0884814	4.44233	8.89901e-06	5.72996e-05	Ggcx	gamma-glutamyl carboxylase	1587.1	1486.9	1470.29	1082.63	1129.07	1248.02	turquoise	0.944202	0.975609
ENSMUSG00000030471	701.229	0.238939	0.0937331	2.54914	0.0107988	0.0349412	Zdhhc13	zinc finger, DHHC domain containing 13	795.952	731.214	750.084	626.787	651.757	651.579	turquoise	0.944199	0.960995
ENSMUSG00000000278	6496.97	0.190036	0.0570555	3.33072	0.000866208	0.00381564	Scpep1	serine carboxypeptidase 1	6925.17	7039.85	6807.43	6314.05	6014.57	5880.75	turquoise	0.944182	0.865967
ENSMUSG00000041180	152.909	0.83321	0.202236	4.11999	3.7889e-05	0.000219584	Hectd2	HECT domain E3 ubiquitin protein ligase 2	181.685	200.905	205.037	87.4358	122.004	120.39	turquoise	0.944167	0.979563
ENSMUSG00000058152	8.84801	2.11084	0.797439	2.64703	0.00812023	0.02741	Chsy3	chondroitin sulfate synthase 3	16.342	11.2181	15.455	1.96485	5.35104	2.75703	turquoise	0.944104	0.959687
ENSMUSG00000026837	45129	0.63466	0.093594	6.78099	1.19355e-11	1.52178e-10	Col5a1	collagen, type V, alpha 1	57630.6	53148.2	53916.4	30532.8	36391.3	39154.5	turquoise	0.944083	0.988537
ENSMUSG00000014959	5015.91	0.272194	0.0649904	4.18822	2.81148e-05	0.000167097	Gorasp2	golgi reassembly stacking protein 2	5514.95	5567.22	5379.38	4582.03	4772.06	4279.83	turquoise	0.944072	0.903291
ENSMUSG00000008855	2193.74	0.405408	0.0826302	4.90629	9.2815e-07	6.96438e-06	Hdac5	histone deacetylase 5	2634.91	2496.53	2368.74	1772.3	1865.37	2024.58	turquoise	0.944015	0.971662
ENSMUSG00000024068	1586.05	0.186364	0.071647	2.60114	0.00929152	0.0306695	Spast	spastin	1630.36	1706.17	1728.9	1444.17	1494.01	1512.69	turquoise	0.944004	0.959878
ENSMUSG00000047497	865.434	1.041	0.160808	6.47357	9.57137e-11	1.12483e-09	Adamts12	a disintegrin-like and metallopeptidase (reprolysin type) with thrombospondin type 1 motif, 12	1139.13	1161.58	1194.16	422.443	576.842	698.448	turquoise	0.943881	0.98754
ENSMUSG00000031872	141.761	0.443948	0.185734	2.39024	0.0168375	0.0509789	Bean1	brain expressed, associated with Nedd4, 1	154.769	162.152	173.096	119.856	129.495	111.2	turquoise	0.943861	0.915239
ENSMUSG00000019947	3543.8	0.868218	0.12353	7.02841	2.08902e-12	2.82493e-11	Arid5b	AT rich interactive domain 5B (MRF1-like)	4516.16	4611.65	4609.72	1985.48	2654.12	2885.69	turquoise	0.943847	0.98877
ENSMUSG00000071715	5.49622	1.4465	0.917459	1.57663	0.11488	0.240399	Ncf4	neutrophil cytosolic factor 4	6.72907	9.17842	8.24268	3.9297	2.14042	2.75703	turquoise	0.943817	0.879625
ENSMUSG00000022280	2060.38	0.252084	0.0713813	3.53152	0.000413183	0.00196442	Rnf19a	ring finger protein 19A	2291.73	2144.69	2283.22	1799.8	1915.67	1927.17	turquoise	0.943783	0.976708
ENSMUSG00000022867	1774.3	0.378422	0.0833289	4.5413	5.59073e-06	3.73452e-05	Usp25	ubiquitin specific peptidase 25	1992.76	2001.92	2022.55	1401.92	1587.12	1639.52	turquoise	0.943745	0.988988
ENSMUSG00000047037	364.242	0.459304	0.128707	3.56859	0.000358903	0.00172991	Nipa1	non imprinted in Prader-Willi/Angelman syndrome 1 homolog (human)	429.699	385.494	450.257	320.271	290.026	309.707	turquoise	0.943668	0.913819
ENSMUSG00000089662	19.6803	0.924868	0.482701	1.91603	0.0553617	0.13535	NA	NA	24.9937	28.5551	23.6977	13.754	16.0531	11.0281	turquoise	0.943615	0.905759
ENSMUSG00000056900	515.855	0.405713	0.112225	3.61518	0.000300141	0.00147365	Usp13	ubiquitin specific peptidase 13 (isopeptidase T-3)	640.223	561.923	561.533	434.232	437.715	459.505	turquoise	0.943528	0.948699
ENSMUSG00000040146	713.863	0.251793	0.0940734	2.67656	0.00743817	0.0254252	Rgl3	ral guanine nucleotide dissociation stimulator-like 3	798.836	767.928	761.418	622.858	647.476	684.663	turquoise	0.943505	0.978982
ENSMUSG00000089940	35.2947	0.710564	0.360201	1.97269	0.0485312	0.121688	NA	NA	45.1809	39.7732	46.3651	27.5079	29.9658	22.9753	turquoise	0.943473	0.911068
ENSMUSG00000029466	1923.8	0.308013	0.0766273	4.01963	5.82897e-05	0.000326053	Anapc7	anaphase promoting complex subunit 7	2197.52	2117.16	2069.94	1829.28	1699.49	1629.41	turquoise	0.94346	0.871663
ENSMUSG00000029661	73570.1	0.506122	0.0820037	6.17193	6.74597e-10	7.35085e-09	Col1a2	collagen, type I, alpha 2	89368.7	82668	86996.4	54860.6	60484.9	67041.8	turquoise	0.943405	0.985233
ENSMUSG00000040859	1562.71	0.194223	0.0724701	2.68004	0.00736129	0.0252313	Bsdc1	BSD domain containing 1	1713.03	1652.12	1638.23	1411.74	1451.2	1509.93	turquoise	0.943265	0.975944
ENSMUSG00000044827	7.50793	1.32126	0.784774	1.68362	0.0922546	0.201831	Tlr1	toll-like receptor 1	9.61295	12.2379	10.3034	2.94728	5.35104	4.59505	turquoise	0.943135	0.966464
ENSMUSG00000031703	3343.77	0.332139	0.0729984	4.54994	5.36605e-06	3.59489e-05	Itfg1	integrin alpha FG-GAP repeat containing 1	3725.98	3634.65	3820.48	2738.02	3037.25	3106.26	turquoise	0.943098	0.987207
ENSMUSG00000038150	891.77	0.189449	0.0847652	2.23498	0.0254184	0.0718954	Ormdl3	ORM1-like 3 (S. cerevisiae)	952.643	979.031	919.059	856.675	819.779	823.434	turquoise	0.942929	0.88343
ENSMUSG00000028483	568.74	0.339592	0.10532	3.22439	0.00126242	0.00532304	Snapc3	small nuclear RNA activating complex, polypeptide 3	589.274	675.124	641.899	499.072	506.208	500.861	turquoise	0.942889	0.918976
ENSMUSG00000027831	22.4884	3.26041	0.632138	5.15774	2.49943e-07	2.0259e-06	Veph1	ventricular zone expressed PH domain-containing 1	27.8776	35.6939	58.7291	5.89455	2.14042	4.59505	turquoise	0.942838	0.910596
ENSMUSG00000038967	518.489	0.290186	0.106619	2.72172	0.00649439	0.0226919	Pdk2	pyruvate dehydrogenase kinase, isoenzyme 2	587.351	581.3	542.987	455.845	452.698	490.752	turquoise	0.942691	0.951401
ENSMUSG00000050029	1915.22	0.167773	0.0676151	2.4813	0.0130905	0.041227	Rap2c	RAP2C, member of RAS oncogene family	2038.91	1981.52	2058.61	1745.77	1851.46	1815.05	turquoise	0.942605	0.974583
ENSMUSG00000016946	1830.79	0.101296	0.0656848	1.54216	0.123035	0.253372	Kctd5	potassium channel tetramerisation domain containing 5	1906.25	1909.11	1870.06	1748.72	1746.58	1804.02	turquoise	0.942565	0.957998
ENSMUSG00000078350	38.9056	0.949528	0.353438	2.68654	0.00721956	0.0248356	Smim1	small integral membrane protein 1	60.5616	47.9317	45.3348	28.4903	23.5446	27.5703	turquoise	0.942505	0.917177
ENSMUSG00000049929	313.348	0.402646	0.134307	2.99795	0.00271802	0.0105369	Lpar4	lysophosphatidic acid receptor 4	364.331	356.939	349.284	245.606	270.763	293.164	turquoise	0.942386	0.985131
ENSMUSG00000070372	987.447	0.263837	0.0857211	3.07786	0.00208496	0.00834451	Capza1	capping protein (actin filament) muscle Z-line, alpha 1	1036.28	1077.95	1117.91	871.411	940.713	880.412	turquoise	0.942312	0.94168
ENSMUSG00000109006	18.1361	1.93629	0.570434	3.39441	0.000687771	0.00310628	NA	NA	25.955	35.6939	24.728	10.8067	4.28083	7.35209	turquoise	0.942209	0.883343
ENSMUSG00000079316	884.914	0.233382	0.08708	2.68008	0.00736035	0.0252313	Rab9	RAB9, member RAS oncogene family	957.45	941.298	969.546	814.43	852.956	773.807	turquoise	0.942107	0.911744
ENSMUSG00000043419	8.61833	1.06827	0.719925	1.48386	0.137846	0.276194	Rnf227	ring finger protein 227	12.4968	12.2379	10.3034	6.87698	4.28083	5.51406	turquoise	0.9421	0.883206
ENSMUSG00000043903	1777.54	0.844311	0.128613	6.56472	5.21302e-11	6.24979e-10	Zfp469	zinc finger protein 469	2376.32	2302.76	2170.92	1008.95	1363.44	1442.85	turquoise	0.942078	0.986451
ENSMUSG00000029064	17217.2	0.148216	0.0506356	2.92711	0.00342122	0.0129414	Gnb1	guanine nucleotide binding protein (G protein), beta 1	17999.3	18466	17837.2	16812.2	16206.2	15982.5	turquoise	0.942073	0.865967
ENSMUSG00000113185	7.94373	2.13458	0.833106	2.5622	0.0104012	0.0338043	NA	NA	17.3033	10.1982	11.3337	3.9297	2.14042	2.75703	turquoise	0.942021	0.907007
ENSMUSG00000023947	165.513	0.628224	0.182733	3.43794	0.000586158	0.00269124	Nfkbie	nuclear factor of kappa light polypeptide gene enhancer in B cells inhibitor, epsilon	198.988	220.282	183.4	136.557	138.057	115.795	turquoise	0.941942	0.891507
ENSMUSG00000032849	1101.5	0.442138	0.0959171	4.60959	4.0346e-06	2.76047e-05	Abcc4	ATP-binding cassette, sub-family C (CFTR/MRP), member 4	1230.46	1350.25	1226.1	850.78	984.591	966.799	turquoise	0.941899	0.966844
ENSMUSG00000067780	979.59	1.11366	0.167393	6.653	2.87174e-11	3.54064e-10	Pi15	peptidase inhibitor 15	1304.48	1271.72	1444.53	478.441	577.912	800.458	turquoise	0.941806	0.979495
ENSMUSG00000021217	2172.83	0.525218	0.0949053	5.53413	3.12776e-08	2.7993e-07	Tshz3	teashirt zinc finger family member 3	2617.61	2595.45	2478.99	1555.18	1871.79	1917.98	turquoise	0.941651	0.985482
ENSMUSG00000052143	14.3085	0.997105	0.563296	1.77013	0.0767063	0.174545	NA	NA	19.2259	16.3172	21.637	7.8594	10.7021	10.1091	turquoise	0.941628	0.966991
ENSMUSG00000022790	10.9327	0.829297	0.63107	1.31411	0.188808	0.348965	Igsf11	immunoglobulin superfamily, member 11	16.342	12.2379	13.3944	7.8594	7.49145	8.2711	turquoise	0.941491	0.935793
ENSMUSG00000035640	473.464	0.528537	0.124648	4.24023	2.2329e-05	0.000134754	Cbarp	calcium channel, voltage-dependent, beta subunit associated regulatory protein	599.848	531.329	547.108	384.128	351.028	427.34	turquoise	0.941394	0.942563
ENSMUSG00000022098	12505.2	0.40277	0.0746893	5.39261	6.94434e-08	5.99789e-07	Bmp1	bone morphogenetic protein 1	14807.8	14048.1	13863.2	9947.05	10686	11678.8	turquoise	0.941338	0.981031
ENSMUSG00000027799	1259.36	0.953225	0.14635	6.51331	7.35108e-11	8.68985e-10	Nbea	neurobeachin	1689.96	1648.04	1644.42	643.488	984.591	945.662	turquoise	0.941301	0.985603
ENSMUSG00000043964	545.532	0.25227	0.103135	2.44601	0.0144448	0.0447985	Orai3	ORAI calcium release-activated calcium modulator 3	622.919	586.399	569.775	513.808	492.296	487.995	turquoise	0.941244	0.895103
ENSMUSG00000049555	11.261	2.69151	0.788288	3.41438	0.000639284	0.0029102	Tmie	transmembrane inner ear	17.3033	16.3172	24.728	2.94728	5.35104	0.919011	turquoise	0.941202	0.91067
ENSMUSG00000004233	337.442	0.24891	0.123737	2.01161	0.0442611	0.113045	Wars2	tryptophanyl tRNA synthetase 2 (mitochondrial)	346.066	375.295	378.133	303.569	314.641	306.95	turquoise	0.941102	0.929173
ENSMUSG00000003131	4580.79	0.196107	0.0599822	3.26941	0.00107771	0.00463051	Pafah1b2	platelet-activating factor acetylhydrolase, isoform 1b, subunit 2	4822.82	4773.8	5078.52	4398.32	4218.76	4192.53	turquoise	0.941021	0.886371
ENSMUSG00000030315	1484.86	0.356178	0.0847396	4.2032	2.63164e-05	0.000156873	Vgll4	vestigial like family member 4	1696.69	1696.99	1608.35	1206.42	1305.65	1395.06	turquoise	0.941009	0.979301
ENSMUSG00000049191	56.6205	0.809193	0.296936	2.72514	0.00642742	0.0225156	Rtl5	retrotransposon Gag like 5	73.0584	74.4472	69.0325	44.2091	32.1062	46.8695	turquoise	0.940962	0.912068
ENSMUSG00000028467	443.035	0.282863	0.112777	2.50817	0.0121359	0.0385838	Gba2	glucosidase beta 2	474.88	485.436	498.682	373.322	414.17	411.717	turquoise	0.940927	0.979246
ENSMUSG00000086903	239.417	0.358944	0.146725	2.44638	0.01443	0.0447697	Hotair	HOX transcript antisense RNA (non-protein coding)	270.124	279.432	257.584	193.538	216.182	219.644	turquoise	0.940874	0.973424
ENSMUSG00000059475	881.317	0.323561	0.0924943	3.49817	0.000468456	0.00219922	Zfp426	zinc finger protein 426	996.863	972.913	968.515	745.661	847.605	756.346	turquoise	0.940849	0.949464
ENSMUSG00000027615	409.779	0.34755	0.119158	2.91673	0.00353721	0.0133174	Hps3	HPS3, biogenesis of lysosomal organelles complex 2 subunit 1	447.002	451.782	478.076	333.042	369.222	379.551	turquoise	0.940757	0.979683
ENSMUSG00000025812	2050.95	0.731635	0.11647	6.28173	3.34829e-10	3.74063e-09	Pard3	par-3 family cell polarity regulator	2656.06	2448.6	2575.84	1266.35	1632.07	1726.82	turquoise	0.940726	0.988277
ENSMUSG00000020475	49.8674	0.757181	0.309475	2.44666	0.0144186	0.0447431	Pgam2	phosphoglycerate mutase 2	71.1358	57.1102	59.7595	41.2619	33.1764	36.7604	turquoise	0.940693	0.899924
ENSMUSG00000028405	2180.37	0.24338	0.0707316	3.4409	0.000579787	0.00266503	Aco1	aconitase 1	2426.31	2380.27	2285.28	1918.68	1980.95	2090.75	turquoise	0.940653	0.970467
ENSMUSG00000052593	2863.02	0.256092	0.068614	3.73235	0.000189698	0.000965622	Adam17	a disintegrin and metallopeptidase domain 17	3143.43	3133.92	3071.43	2453.12	2732.24	2643.99	turquoise	0.940417	0.977485
ENSMUSG00000102097	4.46856	1.28132	0.998866	1.28277	0.199572	0.363836	NA	NA	6.72907	6.11895	6.18201	1.96485	2.14042	3.67604	turquoise	0.940379	0.971947
ENSMUSG00000034850	2699.45	0.204916	0.0654601	3.13039	0.00174573	0.00713618	Tmem127	transmembrane protein 127	2997.32	2823.89	2850.94	2419.71	2548.16	2556.69	turquoise	0.940284	0.972552
ENSMUSG00000032479	23640.2	0.569438	0.0899772	6.32869	2.47247e-10	2.79917e-09	Map4	microtubule-associated protein 4	28841.7	27663.8	28232.2	16405.5	20225.9	20471.9	turquoise	0.940187	0.98762
ENSMUSG00000038429	6471.37	0.182127	0.057	3.19521	0.00139727	0.00582438	Usp5	ubiquitin specific peptidase 5 (isopeptidase T)	7040.53	6847.1	6749.73	6288.5	6012.43	5889.94	turquoise	0.940115	0.869648
ENSMUSG00000039354	1167.66	0.211343	0.0793964	2.66187	0.00777086	0.0263651	Smarcal1	SWI/SNF related matrix associated, actin dependent regulator of chromatin, subfamily a-like 1	1247.76	1280.9	1230.22	1031.55	1117.3	1098.22	turquoise	0.940086	0.971707
ENSMUSG00000030671	2301.45	0.3132	0.0755592	4.1451	3.39668e-05	0.000198789	Pde3b	phosphodiesterase 3B, cGMP-inhibited	2523.4	2642.37	2485.17	1909.83	2109.38	2138.54	turquoise	0.940002	0.975254
ENSMUSG00000000420	4492.99	0.262355	0.0656345	3.99721	6.40923e-05	0.000356401	Galnt1	polypeptide N-acetylgalactosaminyltransferase 1	4923.75	4975.72	4801.36	3831.46	4235.88	4189.77	turquoise	0.939995	0.979454
ENSMUSG00000106339	73.7191	0.38253	0.247369	1.54639	0.122009	0.251679	NA	NA	89.4004	79.5463	81.3965	61.8928	62.0721	68.0068	turquoise	0.939966	0.956262
ENSMUSG00000079470	806.37	0.390338	0.0995731	3.92011	8.8508e-05	0.000480203	Utp14b	UTP14B small subunit processome component	966.102	886.227	892.27	650.365	692.424	750.832	turquoise	0.93993	0.975646
ENSMUSG00000033082	26.7755	2.02643	0.502028	4.03648	5.42593e-05	0.00030553	Clec1a	C-type lectin domain family 1, member a	33.6453	48.9516	46.3651	4.91213	13.9127	12.8661	turquoise	0.939927	0.966892
ENSMUSG00000026313	1268.86	0.526452	0.10286	5.11816	3.08525e-07	2.47205e-06	Hdac4	histone deacetylase 4	1541.92	1493.02	1458.95	914.638	1046.66	1157.95	turquoise	0.939884	0.9847
ENSMUSG00000028530	8975.44	0.395588	0.0751632	5.26306	1.4168e-07	1.17932e-06	Jak1	Janus kinase 1	10217.6	10257.4	10120	6989.96	8068.3	8199.41	turquoise	0.93978	0.986492
ENSMUSG00000048264	1368.41	0.54262	0.102995	5.26843	1.37598e-07	1.14713e-06	Dip2c	disco interacting protein 2 homolog C	1638.05	1552.17	1678.42	974.566	1137.63	1229.64	turquoise	0.939773	0.98588
ENSMUSG00000027001	149.755	0.271537	0.176313	1.54008	0.12354	0.254151	Dusp19	dual specificity phosphatase 19	163.42	156.033	172.066	132.627	133.776	140.609	turquoise	0.939678	0.953295
ENSMUSG00000024242	869.406	0.605169	0.117024	5.17133	2.32432e-07	1.8916e-06	Map4k3	mitogen-activated protein kinase kinase kinase kinase 3	1049.73	1043.28	1054.03	580.613	760.918	727.856	turquoise	0.93959	0.983224
ENSMUSG00000087528	60.2095	0.887243	0.292996	3.02817	0.0024604	0.00963116	NA	NA	84.594	70.3679	79.3358	34.3849	50.2998	42.2745	turquoise	0.939571	0.968731
ENSMUSG00000027341	392.208	0.308194	0.119105	2.58758	0.00966528	0.0317531	Tmem230	transmembrane protein 230	411.434	439.544	451.287	364.48	331.764	354.738	turquoise	0.9395	0.89244
ENSMUSG00000030616	3728.13	0.59626	0.0988614	6.03127	1.62676e-09	1.70253e-08	Sytl2	synaptotagmin-like 2	4450.8	4484.17	4528.32	2519.92	3163.53	3222.05	turquoise	0.939471	0.98648
ENSMUSG00000051934	1915.17	0.147988	0.0668833	2.21263	0.0269234	0.0753349	Spats2	spermatogenesis associated, serine-rich 2	1998.53	2067.18	1974.12	1860.71	1807.58	1782.88	turquoise	0.939465	0.871114
ENSMUSG00000005982	1008.8	0.138746	0.0798191	1.73826	0.0821652	0.18482	Naa60	N(alpha)-acetyltransferase 60, NatF catalytic subunit	1069.92	1043.28	1058.15	940.181	991.012	950.257	turquoise	0.939418	0.954371
ENSMUSG00000042766	323.928	0.373062	0.13094	2.84911	0.00438419	0.016084	Trim46	tripartite motif-containing 46	367.215	387.533	342.071	267.22	283.605	295.921	turquoise	0.939354	0.9543
ENSMUSG00000047514	2269.1	0.207083	0.0676767	3.05988	0.00221425	0.00881366	Tspyl1	testis-specific protein, Y-encoded-like 1	2426.31	2329.28	2539.78	2106.32	2082.62	2130.27	turquoise	0.939326	0.931401
ENSMUSG00000036103	1617.95	0.510234	0.0979492	5.20917	1.89689e-07	1.55955e-06	Colec12	collectin sub-family member 12	1960.08	1799.99	1944.24	1239.82	1262.85	1500.74	turquoise	0.939309	0.969323
ENSMUSG00000057280	1924.34	1.01942	0.149629	6.81296	9.56085e-12	1.22974e-10	Musk	muscle, skeletal, receptor tyrosine kinase	2643.56	2546.5	2541.84	933.304	1390.2	1490.64	turquoise	0.93916	0.987548
ENSMUSG00000024127	1876.1	0.654367	0.110289	5.9332	2.97082e-09	3.01302e-08	Prepl	prolyl endopeptidase-like	2375.36	2175.29	2332.68	1226.07	1538.96	1608.27	turquoise	0.939149	0.986806
ENSMUSG00000024792	646.17	0.386093	0.105056	3.6751	0.000237754	0.00118988	Zfpl1	zinc finger like protein 1	757.501	754.67	684.143	601.244	537.244	542.216	turquoise	0.939008	0.874535
ENSMUSG00000000441	1688.38	0.32711	0.0810714	4.03483	5.4641e-05	0.000307356	Raf1	v-raf-leukemia viral oncogene 1	1881.25	1864.24	1891.7	1377.36	1523.98	1591.73	turquoise	0.938988	0.987479
ENSMUSG00000006010	1447.79	0.174253	0.0730926	2.384	0.0171256	0.0517052	Odr4	odr4 GPCR localization factor homolog	1521.73	1486.9	1597.02	1365.57	1345.25	1370.24	turquoise	0.938932	0.924012
ENSMUSG00000021403	728.485	0.50592	0.110448	4.58061	4.63611e-06	3.14125e-05	Serpinb9b	serine (or cysteine) peptidase inhibitor, clade B, member 9b	902.656	878.069	783.055	610.086	647.476	549.568	turquoise	0.938889	0.903895
ENSMUSG00000022757	3308.49	0.170416	0.0611975	2.78468	0.00535799	0.0191963	Tfg	Trk-fused gene	3560.64	3437.83	3511.38	3116.25	3215.97	3008.84	turquoise	0.938882	0.911601
ENSMUSG00000027954	399.318	0.31439	0.118732	2.64791	0.00809913	0.0273518	Efna1	ephrin A1	447.002	456.881	424.498	364.48	331.764	371.28	turquoise	0.938876	0.909543
ENSMUSG00000021518	1839.73	0.21299	0.0711405	2.99393	0.00275407	0.0106638	Ptdss1	phosphatidylserine synthase 1	1961.04	1907.07	2057.58	1746.75	1708.05	1657.9	turquoise	0.938856	0.891993
ENSMUSG00000050965	4494.78	0.512012	0.0896462	5.71148	1.11996e-08	1.06086e-07	Prkca	protein kinase C, alpha	5312.12	5339.8	5200.1	3227.27	3979.03	3910.39	turquoise	0.938822	0.983349
ENSMUSG00000015750	956.927	0.227666	0.0850217	2.67774	0.00741208	0.0253729	Aph1a	aph1 homolog A, gamma secretase subunit	1029.55	1010.65	1056.09	850.78	927.87	866.627	turquoise	0.938795	0.952616
ENSMUSG00000022680	3831.48	0.309669	0.0711685	4.35121	1.35391e-05	8.45995e-05	Pdxdc1	pyridoxal-dependent decarboxylase domain containing 1	4289.3	4165.98	4267.65	3160.46	3581.99	3523.49	turquoise	0.938654	0.98403
ENSMUSG00000115092	5.33344	2.14576	1.00713	2.13056	0.0331251	0.0893176	NA	NA	7.69036	11.2181	7.21235	0.982425	2.14042	2.75703	turquoise	0.938568	0.959529
ENSMUSG00000036158	699.157	0.569155	0.119183	4.77547	1.79288e-06	1.29392e-05	Prickle1	prickle planar cell polarity protein 1	820.946	827.078	858.269	483.353	575.772	629.522	turquoise	0.938515	0.985263
ENSMUSG00000020840	1925.5	0.147148	0.0668611	2.20079	0.0277507	0.0772106	Blmh	bleomycin hydrolase	2056.21	1988.66	2025.64	1883.31	1817.21	1781.96	turquoise	0.938486	0.869449
ENSMUSG00000063172	528.882	0.317742	0.107613	2.95265	0.00315061	0.0120139	Hspb11	heat shock protein family B (small), member 11	548.9	605.776	605.837	473.529	488.015	451.234	turquoise	0.938452	0.902124
ENSMUSG00000020777	2395.7	0.368009	0.0807115	4.55955	5.12623e-06	3.44285e-05	Acox1	acyl-Coenzyme A oxidase 1, palmitoyl	2761.8	2661.74	2675.78	1924.57	2085.83	2264.44	turquoise	0.938421	0.983667
ENSMUSG00000022957	4411.27	0.41175	0.0799355	5.15104	2.59051e-07	2.09234e-06	Itsn1	intersectin 1 (SH3 domain protein 1A)	5263.09	4951.25	4895.12	3432.59	3903.05	4022.51	turquoise	0.938418	0.983082
ENSMUSG00000031075	15.1188	1.4311	0.574616	2.49053	0.0127554	0.0403219	Ano1	anoctamin 1, calcium activated chloride channel	22.1098	17.337	26.7887	6.87698	7.49145	10.1091	turquoise	0.938416	0.953807
ENSMUSG00000051497	18.0332	1.08003	0.511058	2.11333	0.0345729	0.0923688	Kcnj16	potassium inwardly-rectifying channel, subfamily J, member 16	22.1098	22.4361	28.8494	12.7715	12.8425	9.19011	turquoise	0.938368	0.89354
ENSMUSG00000007783	964.961	0.18857	0.0830442	2.27072	0.0231639	0.0666059	Cpt1c	carnitine palmitoyltransferase 1c	1007.44	1059.6	1016.94	869.446	911.817	924.525	turquoise	0.938307	0.963842
ENSMUSG00000029613	1538.77	0.117628	0.0696128	1.68974	0.0910769	0.199911	Eif2ak1	eukaryotic translation initiation factor 2 alpha kinase 1	1615.94	1602.14	1585.69	1478.55	1511.13	1439.17	turquoise	0.938151	0.904192
ENSMUSG00000112937	20.3808	1.07721	0.483133	2.22963	0.0257719	0.0726744	NA	NA	31.7227	23.456	27.8191	15.7188	10.7021	12.8661	turquoise	0.937967	0.893348
ENSMUSG00000018425	1812.46	0.208587	0.0713823	2.92211	0.00347669	0.0131234	Dhx40	DEAH (Asp-Glu-Ala-His) box polypeptide 40	1883.18	1962.14	1985.46	1657.35	1633.14	1753.47	turquoise	0.937876	0.943851
ENSMUSG00000023249	2095.24	0.259719	0.0731703	3.54951	0.000385942	0.00184639	Parp3	poly (ADP-ribose) polymerase family, member 3	2314.8	2268.09	2267.77	1813.56	1877.14	2030.09	turquoise	0.937708	0.977651
ENSMUSG00000024410	633.68	0.230668	0.0972342	2.37229	0.0176783	0.0531043	Rmc1	regulator of MON1-CCZ1	692.132	652.688	707.84	563.912	591.825	593.681	turquoise	0.937704	0.963168
ENSMUSG00000031728	641.444	0.348277	0.102924	3.38384	0.000714804	0.00321392	Zfp821	zinc finger protein 821	692.132	774.047	689.294	586.508	560.789	545.892	turquoise	0.937691	0.881114
ENSMUSG00000005968	349.898	0.603346	0.140977	4.27974	1.87114e-05	0.000114253	Tuft1	tuftelin 1	470.073	376.315	419.346	296.692	275.043	261.918	turquoise	0.937364	0.899851
ENSMUSG00000005986	89.4481	0.550482	0.232319	2.36952	0.0178114	0.0534524	Ankrd13d	ankyrin repeat domain 13 family, member D	107.665	114.22	96.8515	75.6467	77.055	65.2498	turquoise	0.937323	0.888214
ENSMUSG00000114041	11.999	0.754958	0.602266	1.25353	0.210013	0.378193	NA	NA	14.4194	16.3172	14.4247	7.8594	10.7021	8.2711	turquoise	0.937309	0.940244
ENSMUSG00000023972	3457.43	0.404309	0.0811714	4.98092	6.32816e-07	4.8526e-06	Ptk7	PTK7 protein tyrosine kinase 7	4071.08	3966.1	3779.27	2711.49	3014.78	3201.83	turquoise	0.937299	0.979887
ENSMUSG00000047242	88.5373	0.453897	0.230161	1.97209	0.0485998	0.121737	Taf9b	TATA-box binding protein associated factor 9B	99.9747	105.042	102.003	65.8225	80.2656	78.1159	turquoise	0.937223	0.977519
ENSMUSG00000056413	3.89308	5.41792	1.66297	3.25799	0.00112206	0.00478882	Adap1	ArfGAP with dual PH domains 1	3.84518	6.11895	13.3944	0	0	0	turquoise	0.937179	0.91864
ENSMUSG00000004631	1483.13	0.243122	0.0769087	3.16117	0.00157135	0.00648438	Sgce	sarcoglycan, epsilon	1638.05	1567.47	1618.66	1394.06	1279.97	1400.57	turquoise	0.937113	0.907721
ENSMUSG00000099839	8.33786	1.85277	0.794142	2.33305	0.0196455	0.0580051	NA	NA	11.5355	16.3172	11.3337	1.96485	4.28083	4.59505	turquoise	0.937075	0.961333
ENSMUSG00000056679	202.766	0.325455	0.156297	2.08228	0.0373166	0.098261	Gpr173	G-protein coupled receptor 173	235.517	221.302	219.461	184.696	188.357	167.26	turquoise	0.937031	0.892247
ENSMUSG00000031805	90.8847	0.576411	0.232046	2.48403	0.0129904	0.0409437	Jak3	Janus kinase 3	118.239	99.9428	108.185	64.8401	75.9848	78.1159	turquoise	0.937025	0.973074
ENSMUSG00000003500	2636.85	0.199874	0.0657669	3.03913	0.00237262	0.00935038	Impdh1	inosine monophosphate dehydrogenase 1	2937.72	2753.53	2765.42	2483.57	2497.86	2382.99	turquoise	0.93698	0.903086
ENSMUSG00000026490	4680.79	0.683998	0.107644	6.35426	2.09433e-10	2.39129e-09	Cdc42bpa	CDC42 binding protein kinase alpha	6006.17	5586.6	5717.33	2976.75	3851.68	3946.23	turquoise	0.936922	0.985944
ENSMUSG00000007837	157.291	0.483822	0.179898	2.68942	0.00715769	0.0246492	Prrg2	proline-rich Gla (G-carboxyglutamic acid) polypeptide 2	185.53	198.866	165.884	138.522	126.285	128.661	turquoise	0.936827	0.887023
ENSMUSG00000032244	2866.32	0.317824	0.0747867	4.24973	2.14028e-05	0.000129749	Fem1b	fem 1 homolog b	3193.42	3182.87	3166.22	2346.03	2610.24	2699.13	turquoise	0.936767	0.986182
ENSMUSG00000071713	89.5972	1.74965	0.358122	4.88563	1.03098e-06	7.69642e-06	Csf2rb	colony stimulating factor 2 receptor, beta, low-affinity (granulocyte-macrophage)	143.233	141.756	129.822	23.5782	32.1062	67.0878	turquoise	0.936629	0.973396
ENSMUSG00000006390	2425.42	0.258441	0.0712325	3.62813	0.000285478	0.00140559	Elovl1	elongation of very long chain fatty acids (FEN1/Elo2, SUR4/Elo3, yeast)-like 1	2691.63	2664.8	2568.63	2267.44	2284.89	2075.13	turquoise	0.936624	0.880828
ENSMUSG00000090150	524.07	0.253528	0.105487	2.4034	0.0162435	0.0495048	Acad11	acyl-Coenzyme A dehydrogenase family, member 11	560.435	571.102	579.048	466.652	458.049	509.132	turquoise	0.936448	0.952517
ENSMUSG00000032096	9284.88	0.230038	0.0600484	3.83087	0.000127692	0.000671919	Arcn1	archain 1	9722.54	9962.67	10385.8	8159.04	8727.54	8751.74	turquoise	0.936413	0.968272
ENSMUSG00000024818	397.115	0.558274	0.136067	4.10294	4.07933e-05	0.00023489	Slc25a45	solute carrier family 25, member 45	498.912	464.02	456.439	284.903	313.571	364.847	turquoise	0.936385	0.976546
ENSMUSG00000044786	680.334	0.462039	0.109767	4.20927	2.56197e-05	0.000153118	Zfp36	zinc finger protein 36	851.707	777.106	736.69	564.894	534.034	617.575	turquoise	0.936293	0.937144
ENSMUSG00000039233	930.218	0.214737	0.0853813	2.51503	0.0119022	0.0379307	Tbce	tubulin-specific chaperone E	1004.55	998.408	994.274	837.026	910.747	836.3	turquoise	0.936265	0.938649
ENSMUSG00000041351	71.57	1.00392	0.277188	3.62178	0.00029258	0.00143828	Rap1gap	Rap1 GTPase-activating protein	101.897	76.4868	108.185	43.2267	48.1593	51.4646	turquoise	0.936255	0.949045
ENSMUSG00000025780	6.17374	3.52333	1.15835	3.04167	0.00235271	0.00928655	Itih5	inter-alpha (globulin) inhibitor H5	12.4968	6.11895	15.455	0.982425	1.07021	0.919011	turquoise	0.936254	0.926775
ENSMUSG00000029408	38.8299	1.1081	0.363786	3.04604	0.00231881	0.0091685	Abcb9	ATP-binding cassette, sub-family B (MDR/TAP), member 9	58.639	41.8128	58.7291	21.6134	24.6148	27.5703	turquoise	0.936226	0.953623
ENSMUSG00000037366	822.287	0.264382	0.0910967	2.90222	0.00370533	0.0138853	Pafah2	platelet-activating factor acetylhydrolase 2	933.418	846.454	911.847	751.555	766.269	724.18	turquoise	0.936208	0.91535
ENSMUSG00000022912	1192.71	0.401564	0.093224	4.30752	1.65092e-05	0.000101812	Pros1	protein S (alpha)	1370.81	1282.94	1419.8	959.829	1008.14	1114.76	turquoise	0.936177	0.971035
ENSMUSG00000042109	428.796	0.643596	0.141463	4.54956	5.37576e-06	3.5999e-05	Csdc2	cold shock domain containing C2, RNA binding	506.603	547.646	515.168	297.675	311.43	394.256	turquoise	0.936119	0.96474
ENSMUSG00000048537	5266.87	0.256164	0.0648947	3.94737	7.90128e-05	0.000433222	Phldb1	pleckstrin homology like domain, family B, member 1	5952.34	5710	5537.02	4554.52	4899.41	4947.95	turquoise	0.936072	0.972638
ENSMUSG00000044715	1093.41	0.245721	0.0832339	2.95218	0.00315542	0.0120294	Gskip	GSK3B interacting protein	1224.69	1144.24	1190.04	1050.21	964.257	987.017	turquoise	0.936057	0.877795
ENSMUSG00000021610	4213.13	0.17155	0.0594135	2.8874	0.00388446	0.0144755	Clptm1l	CLPTM1-like	4626.71	4351.59	4410.87	4036.79	3980.1	3872.71	turquoise	0.935984	0.89307
ENSMUSG00000023411	99.3721	0.43405	0.218169	1.98952	0.0466443	0.117802	Nfatc4	nuclear factor of activated T cells, cytoplasmic, calcineurin dependent 4	117.278	109.121	116.428	81.5413	78.1252	93.7391	turquoise	0.935825	0.95275
ENSMUSG00000060477	659.484	0.436815	0.10963	3.98446	6.76345e-05	0.00037493	Irak2	interleukin-1 receptor-associated kinase 2	755.578	772.007	749.054	588.473	494.436	597.357	turquoise	0.935764	0.900685
ENSMUSG00000029238	3780.33	0.630193	0.104214	6.04713	1.47452e-09	1.55027e-08	Clock	circadian locomotor output cycles kaput	4548.85	4562.69	4667.42	2482.59	3273.77	3146.69	turquoise	0.93576	0.981466
ENSMUSG00000004035	76.7086	0.529715	0.247471	2.14051	0.0323136	0.0875853	Gstm7	glutathione S-transferase, mu 7	86.5166	101.982	83.4572	61.8928	62.0721	64.3307	turquoise	0.935637	0.916398
ENSMUSG00000035864	26.8106	1.03072	0.426071	2.41912	0.0155582	0.0476536	Syt1	synaptotagmin I	39.4131	30.5947	38.1224	17.6837	13.9127	21.1372	turquoise	0.9356	0.932597
ENSMUSG00000022507	1652.75	0.171624	0.0708237	2.42326	0.0153819	0.0472125	1810013L24Rik	RIKEN cDNA 1810013L24 gene	1755.32	1711.27	1785.57	1527.67	1613.87	1522.8	turquoise	0.935503	0.936643
ENSMUSG00000033594	77.5032	0.488753	0.246358	1.98391	0.0472653	0.11909	Spata2l	spermatogenesis associated 2-like	91.323	90.7644	89.6392	60.9104	58.8614	73.5209	turquoise	0.93544	0.955938
ENSMUSG00000062098	614.593	0.308911	0.102966	3.00013	0.00269861	0.0104693	Btbd3	BTB (POZ) domain containing 3	684.442	658.807	697.537	514.791	544.736	587.248	turquoise	0.935434	0.97794
ENSMUSG00000014353	1350.81	0.385728	0.0900688	4.28259	1.84727e-05	0.000112924	Tmem87b	transmembrane protein 87B	1560.18	1476.71	1553.75	1059.05	1239.3	1215.85	turquoise	0.935258	0.981279
ENSMUSG00000000881	1018.94	0.342951	0.0911153	3.76393	0.000167266	0.000861814	Dlg3	discs large MAGUK scaffold protein 3	1165.09	1055.52	1198.28	885.165	872.219	937.391	turquoise	0.935084	0.942074
ENSMUSG00000032777	5189.16	0.58932	0.0985798	5.9781	2.25759e-09	2.32936e-08	Gtf3c1	general transcription factor III C 1	6433.95	6162.8	6106.8	3523.96	4361.1	4546.35	turquoise	0.935055	0.985103
ENSMUSG00000033039	1470.4	0.746769	0.125606	5.94534	2.75886e-09	2.81047e-08	Micall1	microtubule associated monooxygenase, calponin and LIM domain containing -like 1	1937.97	1797.95	1791.75	883.2	1223.25	1188.28	turquoise	0.935009	0.981873
ENSMUSG00000020325	276.224	0.456566	0.144175	3.16676	0.00154147	0.00637155	Fstl3	follistatin-like 3	342.221	319.205	296.737	236.764	248.288	214.129	turquoise	0.935001	0.90064
ENSMUSG00000001510	722.73	0.492709	0.111342	4.42518	9.63603e-06	6.15667e-05	Dlx3	distal-less homeobox 3	858.437	889.287	786.146	586.508	664.599	551.406	turquoise	0.934994	0.913139
ENSMUSG00000031516	1364.88	0.233168	0.077958	2.99095	0.00278113	0.0107556	Dctn6	dynactin 6	1543.84	1462.43	1417.74	1274.21	1278.9	1212.18	turquoise	0.934978	0.897092
ENSMUSG00000109901	891.884	0.293827	0.09125	3.22002	0.00128182	0.00539918	Chmp1b	charged multivesicular body protein 1B	993.979	954.556	999.425	825.237	742.724	835.381	turquoise	0.934971	0.907423
ENSMUSG00000059883	508.936	0.359072	0.11202	3.20544	0.00134857	0.00564774	Irak4	interleukin-1 receptor-associated kinase 4	586.39	591.498	537.835	413.601	460.189	464.1	turquoise	0.934953	0.964999
ENSMUSG00000040640	113.41	1.41262	0.261685	5.39819	6.73182e-08	5.82373e-07	Erc2	ELKS/RAB6-interacting/CAST family member 2	168.227	124.419	201.946	71.717	59.9316	54.2216	turquoise	0.93491	0.900667
ENSMUSG00000036402	2798.28	0.26363	0.0706604	3.73095	0.000190761	0.000969571	Gng12	guanine nucleotide binding protein (G protein), gamma 12	3056.92	3068.65	3034.34	2370.59	2593.11	2666.05	turquoise	0.93466	0.98435
ENSMUSG00000073557	395.135	0.733363	0.152051	4.82315	1.41311e-06	1.03377e-05	Ppp1r12b	protein phosphatase 1, regulatory subunit 12B	524.867	454.842	500.743	243.641	310.36	336.358	turquoise	0.934611	0.981983
ENSMUSG00000028539	42.6668	0.711341	0.331459	2.14609	0.0318658	0.0865907	Artn	artemin	46.1422	58.13	54.6078	34.3849	34.2466	28.4893	turquoise	0.934401	0.881627
ENSMUSG00000024807	1748.2	0.281694	0.0773844	3.64019	0.000272434	0.00134698	Syvn1	synovial apoptosis inhibitor 1, synoviolin	2013.91	1904.01	1836.06	1520.79	1656.68	1557.72	turquoise	0.934341	0.944874
ENSMUSG00000021643	335.809	0.395034	0.130938	3.01695	0.00255332	0.00994645	Serf1	small EDRK-rich factor 1	347.028	394.672	402.861	297.675	293.237	279.379	turquoise	0.93425	0.890509
ENSMUSG00000034675	11494.3	0.227401	0.0596338	3.81329	0.000137132	0.000717128	Dbn1	drebrin 1	12843.9	12304.2	12047.7	10543.4	10182	11044.7	turquoise	0.934238	0.934987
ENSMUSG00000042216	173.308	0.382092	0.169901	2.24892	0.0245179	0.0697873	Sgsm1	small G protein signaling modulator 1	199.949	196.826	191.642	135.575	154.11	161.746	turquoise	0.934195	0.982921
ENSMUSG00000004798	2694.46	0.363303	0.0802765	4.52564	6.02116e-06	4.00372e-05	Ulk2	unc-51 like kinase 2	3114.6	2961.57	3019.91	2151.51	2391.91	2527.28	turquoise	0.934116	0.984085
ENSMUSG00000054676	518.529	0.314839	0.109087	2.88613	0.00390012	0.0145204	1600014C10Rik	RIKEN cDNA 1600014C10 gene	597.926	577.221	549.169	491.213	459.119	436.53	turquoise	0.934097	0.864394
ENSMUSG00000030403	3624.72	0.166802	0.0605922	2.75286	0.00590767	0.0209092	Vasp	vasodilator-stimulated phosphoprotein	3893.25	3830.46	3779.27	3433.58	3285.54	3526.24	turquoise	0.934054	0.92217
ENSMUSG00000027661	165.724	0.594175	0.181803	3.26824	0.00108219	0.00464725	Slc2a10	solute carrier family 2 (facilitated glucose transporter), member 10	179.762	191.727	226.674	128.698	136.987	130.5	turquoise	0.934053	0.92352
ENSMUSG00000063382	5399.74	0.489515	0.0885032	5.53104	3.18333e-08	2.83797e-07	Bcl9l	B cell CLL/lymphoma 9-like	6544.5	6267.84	6108.86	3940.51	4730.32	4806.43	turquoise	0.933894	0.982147
ENSMUSG00000047371	513.715	0.172712	0.102996	1.67688	0.0935659	0.204092	Zfp768	zinc finger protein 768	567.164	538.467	527.532	488.265	478.383	482.481	turquoise	0.933879	0.907087
ENSMUSG00000018339	69.3964	1.55332	0.324661	4.78444	1.71463e-06	1.24079e-05	Gpx3	glutathione peroxidase 3	90.3617	131.557	88.6088	46.174	32.1062	27.5703	turquoise	0.933874	0.868017
ENSMUSG00000035372	1435.26	0.346931	0.0863377	4.0183	5.86187e-05	0.000327665	1810055G02Rik	RIKEN cDNA 1810055G02 gene	1607.29	1611.32	1601.14	1270.28	1364.51	1157.03	turquoise	0.933844	0.896335
ENSMUSG00000033577	1223.5	0.635784	0.117482	5.41177	6.24039e-08	5.41316e-07	Myo6	myosin VI	1532.3	1494.04	1440.41	802.641	983.521	1088.11	turquoise	0.933833	0.982966
ENSMUSG00000014158	25.3545	1.1398	0.441821	2.57979	0.00988613	0.0323727	Trpv4	transient receptor potential cation channel, subfamily V, member 4	30.7614	31.6146	42.2437	12.7715	18.1935	16.5422	turquoise	0.933822	0.951429
ENSMUSG00000002413	1295.59	0.463284	0.0984378	4.70636	2.52179e-06	1.77531e-05	Braf	Braf transforming gene	1505.39	1455.29	1544.47	959.829	1177.23	1131.3	turquoise	0.933784	0.978869
ENSMUSG00000093080	2.15417	1.20539	1.39239	0.8657	0.386655	NA	Mir3060	microRNA 3060	2.88389	3.05947	3.09101	0.982425	1.07021	1.83802	turquoise	0.933774	0.965805
ENSMUSG00000074582	2361.53	0.691197	0.115194	6.00028	1.96981e-09	2.04822e-08	Arfgef2	ADP-ribosylation factor guanine nucleotide-exchange factor 2 (brefeldin A-inhibited)	2982.9	2775.96	2991.06	1481.5	1943.5	1994.25	turquoise	0.933716	0.98434
ENSMUSG00000002031	2240.32	0.182804	0.066952	2.73037	0.00632626	0.0221999	Ift46	intraflagellar transport 46	2394.59	2298.68	2453.23	2156.42	2047.31	2091.67	turquoise	0.933672	0.888419
ENSMUSG00000022175	5429.13	0.237881	0.0634663	3.74815	0.000178146	0.000912021	Lrp10	low-density lipoprotein receptor-related protein 10	6170.55	5831.36	5624.6	5140.05	4934.73	4873.51	turquoise	0.933659	0.884448
ENSMUSG00000015711	1478.79	0.321561	0.083702	3.84174	0.000122164	0.000645371	Prune1	prune exopolyphosphatase	1663.04	1573.59	1692.84	1248.66	1282.11	1412.52	turquoise	0.933592	0.968019
ENSMUSG00000042770	352.051	0.443553	0.132436	3.34918	0.000810511	0.00359097	Hebp1	heme binding protein 1	384.518	397.732	434.802	319.288	303.939	272.027	turquoise	0.93357	0.870646
ENSMUSG00000027737	393.098	0.336402	0.121072	2.77853	0.00546049	0.01952	Slc7a11	solute carrier family 7 (cationic amino acid transporter, y+ system), member 11	424.892	426.287	464.681	335.007	371.362	336.358	turquoise	0.933528	0.934009
ENSMUSG00000039485	223.084	0.273008	0.148713	1.8358	0.0663872	0.155695	Tspyl4	TSPY-like 4	236.479	249.857	246.25	190.59	201.199	214.129	turquoise	0.933517	0.968447
ENSMUSG00000047205	1072.57	0.244607	0.084076	2.90935	0.00362179	0.0136135	Dusp18	dual specificity phosphatase 18	1152.59	1156.48	1180.76	918.568	1012.42	1014.59	turquoise	0.933289	0.981643
ENSMUSG00000020271	3254.5	0.257875	0.0692175	3.72557	0.000194872	0.000987887	Fbxw11	F-box and WD-40 domain protein 11	3591.4	3527.57	3515.5	2807.77	2927.02	3157.72	turquoise	0.933282	0.976889
ENSMUSG00000031681	971.888	0.35861	0.094477	3.79574	0.000147202	0.000764567	Smad1	SMAD family member 1	1106.45	1084.07	1084.94	780.046	925.73	850.085	turquoise	0.933229	0.966911
ENSMUSG00000021982	591.579	0.200837	0.0987734	2.03331	0.0420216	0.108289	Cdadc1	cytidine and dCMP deaminase domain containing 1	646.952	623.113	627.474	536.404	577.912	537.621	turquoise	0.933228	0.939689
ENSMUSG00000031740	10522.4	0.358749	0.0732733	4.89604	9.77861e-07	7.3237e-06	Mmp2	matrix metallopeptidase 2	12267.1	11273.1	11932.3	8613.9	9117.1	9930.83	turquoise	0.933209	0.974675
ENSMUSG00000017686	2172.65	0.231192	0.0707313	3.2686	0.00108082	0.00464263	Rhot1	ras homolog family member T1	2234.05	2339.48	2465.59	1991.38	2038.75	1966.68	turquoise	0.933185	0.912011
ENSMUSG00000032327	915.064	0.811597	0.141682	5.72829	1.01448e-08	9.67218e-08	Stra6	stimulated by retinoic acid gene 6	1203.54	1078.97	1215.8	549.176	637.844	805.053	turquoise	0.932931	0.976653
ENSMUSG00000032839	372.762	0.660196	0.150024	4.40061	1.07948e-05	6.8221e-05	Trpc1	transient receptor potential cation channel, subfamily C, member 1	452.77	450.762	466.742	242.659	283.605	340.034	turquoise	0.932881	0.979539
ENSMUSG00000034088	29229.1	0.333559	0.0691245	4.82548	1.39664e-06	1.02359e-05	Hdlbp	high density lipoprotein (HDL) binding protein	32462.9	32692.5	32623.5	23617.5	27349.2	26629.3	turquoise	0.932873	0.97876
ENSMUSG00000020946	3405.39	0.192231	0.0629899	3.05178	0.00227492	0.00902161	Gosr2	golgi SNAP receptor complex member 2	3602.93	3492.9	3799.88	3151.62	3218.11	3166.91	turquoise	0.93287	0.929575
ENSMUSG00000048720	186.33	0.646943	0.181076	3.57277	0.000353228	0.00170604	Tbc1d12	TBC1D12: TBC1 domain family, member 12	214.369	229.461	238.007	155.223	160.531	120.39	turquoise	0.932747	0.87561
ENSMUSG00000022607	4518.85	0.211235	0.0624452	3.38273	0.000717682	0.00322396	Ptk2	PTK2 protein tyrosine kinase 2	5041.03	4737.08	4768.39	4024.01	4302.24	4240.32	turquoise	0.932669	0.965714
ENSMUSG00000109618	6.5106	1.18719	0.831969	1.42697	0.153589	0.298682	NA	NA	8.65166	8.1586	10.3034	4.91213	4.28083	2.75703	turquoise	0.93256	0.868118
ENSMUSG00000029708	718.875	0.323311	0.0998563	3.23777	0.0012047	0.00511071	Gcc1	golgi coiled coil 1	814.217	799.542	784.085	604.191	616.44	694.772	turquoise	0.932505	0.966628
ENSMUSG00000067336	4887.93	0.982182	0.142289	6.90274	5.10073e-12	6.6729e-11	Bmpr2	bone morphogenetic protein receptor, type II (serine/threonine kinase)	6434.91	6541.15	6495.23	2432.48	3545.6	3878.23	turquoise	0.93237	0.983698
ENSMUSG00000022772	2626.73	0.377352	0.0823175	4.58411	4.55934e-06	3.09315e-05	Senp5	SUMO/sentrin specific peptidase 5	2955.02	2921.8	3028.16	2057.2	2381.21	2417	turquoise	0.932365	0.983206
ENSMUSG00000029016	1101.39	0.352147	0.091689	3.84067	0.0001227	0.000647776	Clcn6	chloride channel, voltage-sensitive 6	1227.57	1217.67	1260.1	876.323	1016.7	1009.99	turquoise	0.932288	0.981233
ENSMUSG00000115186	14.9712	0.81396	0.545302	1.49268	0.135522	0.27252	NA	NA	17.3033	21.4163	18.546	8.84183	11.7723	11.9471	turquoise	0.93224	0.958906
ENSMUSG00000035152	9391.24	0.414586	0.0795915	5.20892	1.89943e-07	1.56083e-06	Ap2b1	adaptor-related protein complex 2, beta 1 subunit	10920.3	10470.5	10803.1	7182.51	8506.01	8465.01	turquoise	0.932062	0.982681
ENSMUSG00000031617	2120.25	0.169056	0.0670672	2.52069	0.0117125	0.0374079	Tmem184c	transmembrane protein 184C	2215.79	2287.47	2229.65	1914.75	2048.38	2025.5	turquoise	0.932051	0.968193
ENSMUSG00000027004	30.7749	1.65283	0.46445	3.55868	0.000372724	0.00178901	Frzb	frizzled-related protein	46.1422	48.9516	45.3348	13.754	7.49145	22.9753	turquoise	0.931977	0.929647
ENSMUSG00000054414	1374.11	0.379623	0.0904371	4.19765	2.69698e-05	0.00016053	Slc30a7	solute carrier family 30 (zinc transporter), member 7	1569.79	1519.54	1572.29	1073.79	1238.23	1270.99	turquoise	0.931958	0.984317
ENSMUSG00000010392	1767.1	0.331939	0.0822866	4.03393	5.48506e-05	0.000308426	Gosr1	golgi SNAP receptor complex member 1	1937.01	2043.73	1927.76	1436.31	1625.65	1632.16	turquoise	0.931917	0.971766
ENSMUSG00000039367	5800.35	0.240587	0.0638358	3.76884	0.000164009	0.000846385	Sec24c	Sec24 related gene family, member C (S. cerevisiae)	6361.85	6226.03	6260.32	4981.88	5515.85	5456.17	turquoise	0.931915	0.981067
ENSMUSG00000049550	3305.63	0.365167	0.0792687	4.6067	4.09114e-06	2.79677e-05	Clip1	CAP-GLY domain containing linker protein 1	3835.57	3735.62	3593.81	2626.02	3013.71	3029.06	turquoise	0.931853	0.978035
ENSMUSG00000002981	3485.68	0.1613	0.0607267	2.65616	0.00790365	0.0267704	Clptm1	cleft lip and palate associated transmembrane protein 1	3804.81	3664.23	3572.17	3301.93	3220.26	3350.71	turquoise	0.931717	0.919728
ENSMUSG00000021830	1104.15	0.43062	0.0978109	4.40258	1.06973e-05	6.76848e-05	Txndc16	thioredoxin domain containing 16	1364.08	1175.86	1263.19	873.376	950.344	998.046	turquoise	0.931651	0.965999
ENSMUSG00000022211	10.7469	1.30409	0.667309	1.95425	0.0506722	0.12578	Carmil3	capping protein regulator and myosin 1 linker 3	18.2646	13.2577	14.4247	4.91213	5.35104	8.2711	turquoise	0.931618	0.95957
ENSMUSG00000051469	1413.36	0.139164	0.0724224	1.92157	0.0546602	0.133956	Zfp24	zinc finger protein 24	1510.19	1457.33	1476.47	1306.63	1379.5	1350.03	turquoise	0.931572	0.966418
ENSMUSG00000074782	74.8975	0.507725	0.251136	2.02171	0.0432059	0.110808	4833422C13Rik	RIKEN cDNA 4833422C13 gene	87.4779	85.6653	90.6695	53.051	66.3529	66.1688	turquoise	0.931534	0.981226
ENSMUSG00000026425	2327.27	0.420617	0.0882378	4.76687	1.87114e-06	1.34677e-05	Srgap2	SLIT-ROBO Rho GTPase activating protein 2	2676.25	2697.44	2619.11	1774.26	2032.32	2164.27	turquoise	0.931526	0.98164
ENSMUSG00000075574	1.84079	1.44226	1.52163	0.947841	0.34321	NA	Defb48	defensin beta 48	1.92259	3.05947	3.09101	0.982425	1.07021	0.919011	turquoise	0.931464	0.904449
ENSMUSG00000005034	3642.95	0.402787	0.0828231	4.86322	1.1549e-06	8.57372e-06	Prkacb	protein kinase, cAMP dependent, catalytic, beta	4167.21	4105.81	4171.83	2802.86	3236.31	3373.69	turquoise	0.931444	0.984344
ENSMUSG00000041594	926.436	0.197546	0.0851332	2.32044	0.0203172	0.0596157	Tmtc4	transmembrane and tetratricopeptide repeat containing 4	1021.86	976.992	970.576	834.079	857.236	897.873	turquoise	0.931373	0.96719
ENSMUSG00000020661	786.523	0.643643	0.127426	5.0511	4.3927e-07	3.45586e-06	Dnmt3a	DNA methyltransferase 3A	989.173	940.278	947.909	503.984	654.967	682.825	turquoise	0.931373	0.983817
ENSMUSG00000024588	3398.9	0.2304	0.0665892	3.46002	0.000540141	0.00249996	Fech	ferrochelatase	3611.59	3770.29	3627.81	2963.98	3151.76	3268	turquoise	0.931348	0.970907
ENSMUSG00000015189	929.132	0.298413	0.0915962	3.25792	0.00112231	0.00478882	Casd1	CAS1 domain containing 1	1022.82	1022.88	1029.31	770.221	839.043	890.521	turquoise	0.931256	0.982058
ENSMUSG00000039501	2280.12	0.553539	0.102142	5.41931	5.98301e-08	5.20114e-07	Znfx1	zinc finger, NFX1-type containing 1	2873.31	2620.95	2642.81	1610.19	1867.51	2065.94	turquoise	0.931177	0.979605
ENSMUSG00000031808	1679.06	0.137566	0.0691131	1.99045	0.0465411	0.117579	Slc27a1	solute carrier family 27 (fatty acid transporter), member 1	1783.2	1764.3	1728.9	1614.12	1635.28	1548.53	turquoise	0.931173	0.884186
ENSMUSG00000052353	469.315	1.20902	0.187692	6.44151	1.18291e-10	1.37806e-09	Cemip	cell migration inducing protein, hyaluronan binding	709.436	512.972	742.872	223.993	330.694	295.921	turquoise	0.931099	0.957238
ENSMUSG00000008730	2666.3	0.302554	0.0752605	4.02009	5.8176e-05	0.000325693	Hipk1	homeodomain interacting protein kinase 1	2980.98	2919.76	2933.36	2195.72	2516.06	2451.92	turquoise	0.931066	0.978719
ENSMUSG00000118027	3.17614	1.50939	1.19408	1.26405	0.206211	NA	NA	NA	3.84518	5.09912	5.15168	0.982425	2.14042	1.83802	turquoise	0.931054	0.960948
ENSMUSG00000032332	30877.6	1.35543	0.259785	5.21751	1.81346e-07	1.49555e-06	Col12a1	collagen, type XII, alpha 1	45213.6	41483.4	46509.3	11640.8	18262	22156.4	turquoise	0.930928	0.983728
ENSMUSG00000019789	67.1016	0.503649	0.263428	1.91191	0.0558882	0.136343	Hey2	hairy/enhancer-of-split related with YRPW motif 2	74.981	78.5265	82.4268	52.0685	63.1423	51.4646	turquoise	0.930849	0.92816
ENSMUSG00000019437	381.919	0.451336	0.129125	3.49533	0.000473477	0.00221955	Tlcd1	TLC domain containing 1	397.015	447.703	479.106	335.989	314.641	317.059	turquoise	0.930697	0.887209
ENSMUSG00000097891	53.2804	0.427707	0.289656	1.47661	0.139781	0.279272	Gm3650	predicted gene 3650	65.3681	55.0705	62.8505	45.1916	47.0891	44.1125	turquoise	0.930693	0.921855
ENSMUSG00000034602	4076.35	0.480896	0.0903296	5.32379	1.01626e-07	8.61539e-07	Mon2	MON2 homolog, regulator of endosome to Golgi trafficking	4847.81	4828.87	4571.6	2975.77	3620.51	3613.55	turquoise	0.930688	0.977986
ENSMUSG00000028920	1354.71	0.158101	0.0742831	2.12836	0.0333074	0.0896136	Fbxo42	F-box protein 42	1401.57	1472.63	1412.59	1242.77	1292.81	1305.91	turquoise	0.930682	0.953678
ENSMUSG00000037852	7221.35	0.141041	0.0541628	2.60402	0.00921377	0.0304747	Cpe	carboxypeptidase E	7776.88	7601.77	7343.2	6997.81	6795.82	6812.63	turquoise	0.930676	0.881396
ENSMUSG00000026207	3810.76	0.540922	0.0975446	5.54539	2.93307e-08	2.63239e-07	Speg	SPEG complex locus	4688.24	4502.52	4360.38	2697.74	3139.99	3475.7	turquoise	0.930505	0.979938
ENSMUSG00000026872	3872.71	0.572865	0.100774	5.68467	1.31065e-08	1.22916e-07	Zeb2	zinc finger E-box binding homeobox 2	4655.55	4594.31	4644.75	2627	3397.91	3316.71	turquoise	0.930432	0.980496
ENSMUSG00000038013	865.214	0.281007	0.0919816	3.05504	0.0022503	0.00893942	Wipf2	WAS/WASL interacting protein family, member 2	950.721	978.012	919.059	729.942	791.954	821.596	turquoise	0.930412	0.970724
ENSMUSG00000017837	1073.83	0.294677	0.08765	3.36198	0.000773871	0.00345148	Nkiras2	NFKB inhibitor interacting Ras-like protein 2	1161.24	1256.42	1132.34	950.988	931.081	1010.91	turquoise	0.930374	0.924682
ENSMUSG00000038696	2251.94	0.0985011	0.062565	1.57438	0.1154	0.241267	Mapkap1	mitogen-activated protein kinase associated protein 1	2336.91	2298.68	2350.19	2177.05	2218.54	2130.27	turquoise	0.930368	0.901832
ENSMUSG00000039518	425.955	0.44533	0.125755	3.54124	0.000398247	0.00190072	Cdsn	corneodesmosin	496.028	472.179	504.864	323.218	399.187	360.252	turquoise	0.930355	0.964958
ENSMUSG00000085146	2.02265	4.47387	1.96842	2.27282	0.0230368	NA	NA	NA	2.88389	2.03965	7.21235	0	0	0	turquoise	0.930348	0.917255
ENSMUSG00000022765	1145.98	0.296128	0.0866558	3.41729	0.00063248	0.00288577	Snap29	synaptosomal-associated protein 29	1257.37	1290.08	1241.55	955.9	1098.03	1032.97	turquoise	0.930326	0.962767
ENSMUSG00000026211	2204.18	0.222149	0.0703457	3.15796	0.00158876	0.00654782	Obsl1	obscurin-like 1	2500.33	2290.53	2329.59	2084.71	1991.66	2028.26	turquoise	0.930238	0.895722
ENSMUSG00000037553	1195.54	0.285029	0.0844567	3.37485	0.000738556	0.00330867	Zdhhc18	zinc finger, DHHC domain containing 18	1374.65	1343.11	1221.98	1094.42	1050.94	1088.11	turquoise	0.930205	0.902166
ENSMUSG00000025140	585.66	0.147702	0.0974164	1.51619	0.12947	0.263618	Pycr1	pyrroline-5-carboxylate reductase 1	613.306	614.954	618.201	559	573.631	534.864	turquoise	0.930197	0.887423
ENSMUSG00000039770	1476.93	0.343293	0.0856879	4.00632	6.16734e-05	0.000343783	Ypel5	yippee like 5	1642.85	1551.15	1761.87	1372.45	1245.72	1287.53	turquoise	0.930112	0.882526
ENSMUSG00000025153	13865.4	0.436924	0.0817394	5.34533	9.02533e-08	7.68373e-07	Fasn	fatty acid synthase	16639.1	15876.6	15331.4	10509	12302	12534.4	turquoise	0.929996	0.978281
ENSMUSG00000070524	10.1971	2.7195	0.839935	3.23775	0.00120475	0.00511071	Fcrlb	Fc receptor-like B	20.1872	20.3965	12.364	1.96485	5.35104	0.919011	turquoise	0.929952	0.909315
ENSMUSG00000059890	2914.66	0.378717	0.0823321	4.59987	4.22745e-06	2.88015e-05	Ube4a	ubiquitination factor E4A	3310.7	3263.44	3310.47	2276.28	2716.19	2610.91	turquoise	0.929879	0.977114
ENSMUSG00000086531	3.17695	1.49508	1.19404	1.25212	0.210526	NA	Gm11351	predicted gene 11351	4.80648	4.0793	5.15168	1.96485	2.14042	0.919011	turquoise	0.929868	0.878175
ENSMUSG00000028028	494.207	1.0496	0.187859	5.58716	2.30816e-08	2.09376e-07	Alpk1	alpha-kinase 1	714.242	640.45	644.99	229.887	328.554	407.122	turquoise	0.929794	0.981096
ENSMUSG00000020134	621.035	0.356665	0.106275	3.35607	0.000790591	0.0035124	Peli1	pellino 1	659.448	735.293	697.537	503.984	569.351	560.597	turquoise	0.92976	0.954658
ENSMUSG00000029992	3827.72	0.589397	0.103187	5.71195	1.11691e-08	1.05859e-07	Gfpt1	glutamine fructose-6-phosphate transaminase 1	4659.4	4544.34	4593.24	2573.95	3184.94	3410.45	turquoise	0.92971	0.983465
ENSMUSG00000031979	933.111	0.14199	0.0824235	1.72269	0.0849445	0.189506	Cog2	component of oligomeric golgi complex 2	982.444	1001.47	953.06	864.534	894.694	902.469	turquoise	0.929642	0.953814
ENSMUSG00000038534	242.833	0.378147	0.147617	2.56168	0.0104168	0.0338483	Osbpl7	oxysterol binding protein-like 7	288.389	285.551	249.341	218.098	209.761	205.858	turquoise	0.929599	0.887829
ENSMUSG00000030002	3445.61	0.373471	0.0806922	4.62835	3.68596e-06	2.52947e-05	Dusp11	dual specificity phosphatase 11 (RNA/RNP complex 1-interacting)	3899.97	3835.56	3931.76	2695.77	3139.99	3170.59	turquoise	0.929474	0.982382
ENSMUSG00000040351	2647.81	0.435381	0.088824	4.90161	9.50545e-07	7.12576e-06	Ankib1	ankyrin repeat and IBR domain containing 1	3053.07	2899.36	3180.65	2010.04	2346.97	2396.78	turquoise	0.929368	0.978231
ENSMUSG00000049044	27.3585	1.46188	0.452549	3.23033	0.00123648	0.00522602	Rapgef4	Rap guanine nucleotide exchange factor (GEF) 4	39.4131	48.9516	31.9404	17.6837	16.0531	10.1091	turquoise	0.929295	0.86946
ENSMUSG00000041058	1631.89	0.351492	0.0859212	4.09086	4.2977e-05	0.000246405	Wwp1	WW domain containing E3 ubiquitin protein ligase 1	1801.47	1856.08	1830.91	1310.56	1555.01	1437.33	turquoise	0.92919	0.963095
ENSMUSG00000032115	6966.24	0.113591	0.0524942	2.16387	0.0304741	0.0835153	Hyou1	hypoxia up-regulated 1	7380.82	7095.94	7243.26	6657.9	6831.14	6588.39	turquoise	0.929107	0.920269
ENSMUSG00000000532	368.023	0.0868807	0.115945	0.749326	0.453661	0.642926	Acvr1b	activin A receptor, type 1B	376.828	376.315	384.315	354.655	352.098	363.928	turquoise	0.928752	0.942436
ENSMUSG00000026839	90.9477	0.379195	0.225511	1.68149	0.092668	0.202598	Upp2	uridine phosphorylase 2	106.704	106.062	95.8212	75.6467	75.9848	85.468	turquoise	0.928333	0.944758
ENSMUSG00000066151	1739.1	0.301781	0.0805279	3.74754	0.000178577	0.000913642	Fkbp15	FK506 binding protein 15	1998.53	1890.75	1871.09	1446.13	1636.35	1591.73	turquoise	0.928224	0.970196
ENSMUSG00000106535	61.2756	0.974116	0.305111	3.19266	0.00140969	0.00586399	NA	NA	76.9036	80.5661	86.5482	39.297	31.036	53.3026	turquoise	0.928206	0.931768
ENSMUSG00000062991	1377.1	0.471301	0.1004	4.69425	2.67587e-06	1.87392e-05	Nrg1	neuregulin 1	1649.58	1531.78	1618.66	1008.95	1222.18	1231.47	turquoise	0.928145	0.980318
ENSMUSG00000113666	12.446	2.54955	0.728304	3.50067	0.000464098	0.00218223	Gm35725	predicted gene, 35725	12.4968	23.456	27.8191	2.94728	4.28083	3.67604	turquoise	0.928096	0.915417
ENSMUSG00000013736	1065.72	0.121042	0.0782504	1.54686	0.121898	0.251611	Trnt1	tRNA nucleotidyl transferase, CCA-adding, 1	1091.07	1109.57	1130.28	1019.76	1045.59	998.046	turquoise	0.927945	0.898917
ENSMUSG00000048234	1197.02	0.248659	0.082361	3.01914	0.00253496	0.00988931	Rnf149	ring finger protein 149	1375.61	1233.99	1289.98	1119.96	1074.49	1088.11	turquoise	0.927944	0.898115
ENSMUSG00000022139	7128.47	0.288206	0.0685805	4.20244	2.64054e-05	0.000157287	Mbnl2	muscleblind like splicing factor 2	7922.03	7746.59	7846	5928.94	6542.18	6785.06	turquoise	0.927935	0.982687
ENSMUSG00000034910	189.883	0.761647	0.192116	3.96451	7.35472e-05	0.000405608	Pygo1	pygopus 1	257.627	233.54	225.643	113.961	141.267	167.26	turquoise	0.927777	0.975476
ENSMUSG00000089917	825.234	0.294942	0.0941097	3.13402	0.00172426	0.00705561	Uckl1	uridine-cytidine kinase 1-like 1	943.992	847.474	936.575	718.153	734.163	771.05	turquoise	0.927712	0.950171
ENSMUSG00000059461	16.954	0.600227	0.506337	1.18543	0.235847	0.410339	NA	NA	18.2646	21.4163	21.637	11.7891	13.9127	14.7042	turquoise	0.927709	0.954988
ENSMUSG00000021226	266.411	0.435073	0.146532	2.96913	0.0029864	0.0114585	Acot2	acyl-CoA thioesterase 2	331.647	286.571	300.858	221.046	212.971	245.376	turquoise	0.927472	0.939431
ENSMUSG00000006673	3372.52	0.193412	0.0639644	3.02375	0.00249662	0.00975394	Qrich1	glutamine-rich 1	3685.61	3580.6	3527.87	3002.29	3253.43	3185.29	turquoise	0.927426	0.968328
ENSMUSG00000026159	2588.72	0.205705	0.0676362	3.04135	0.00235522	0.00929419	Agfg1	ArfGAP with FG repeats 1	2830.05	2700.5	2788.09	2283.16	2465.76	2464.79	turquoise	0.92742	0.976537
ENSMUSG00000026553	17353.5	0.303344	0.0680278	4.45912	8.22953e-06	5.3374e-05	Copa	coatomer protein complex subunit alpha	19546	18615.9	19351.8	14323.8	15981.4	16302.3	turquoise	0.927252	0.980779
ENSMUSG00000024983	780.174	0.284698	0.0949931	2.99704	0.00272616	0.0105634	Vti1a	vesicle transport through interaction with t-SNAREs 1A	910.346	817.899	841.784	683.768	735.233	692.015	turquoise	0.927203	0.93524
ENSMUSG00000021036	2249.25	0.158708	0.065932	2.40715	0.0160777	0.0490668	Sptlc2	serine palmitoyltransferase, long chain base subunit 2	2457.07	2356.81	2303.83	2100.43	2174.66	2102.7	turquoise	0.927028	0.925545
ENSMUSG00000029587	662.521	0.298506	0.101021	2.9549	0.00312769	0.0119407	Zfp12	zinc finger protein 12	745.004	738.353	708.871	547.211	621.791	613.899	turquoise	0.926979	0.972711
ENSMUSG00000058835	2740.05	0.13055	0.0616568	2.11737	0.0342289	0.0916325	Abi1	abl-interactor 1	2864.66	2898.34	2828.27	2540.55	2694.78	2613.67	turquoise	0.926956	0.954469
ENSMUSG00000028878	1181.39	0.113296	0.0754881	1.50085	0.133395	0.269372	Fam76a	family with sequence similarity 76, member A	1205.46	1236.03	1241.55	1116.04	1164.39	1124.87	turquoise	0.926899	0.93245
ENSMUSG00000022665	8106.67	0.510822	0.0924193	5.52723	3.25333e-08	2.89876e-07	Ccdc80	coiled-coil domain containing 80	9635.06	8875.53	10071.5	6070.41	6486.53	7500.97	turquoise	0.926872	0.967297
ENSMUSG00000034171	39.3315	1.35278	0.386927	3.49623	0.000471889	0.00221289	Faah	fatty acid amide hydrolase	66.3294	58.13	45.3348	24.5606	14.9829	26.6513	turquoise	0.926849	0.90196
ENSMUSG00000037260	1322.85	0.131774	0.0736907	1.78821	0.0737424	0.16907	Hgsnat	heparan-alpha-glucosaminide N-acetyltransferase	1402.53	1344.13	1403.32	1269.29	1233.95	1283.86	turquoise	0.926849	0.916263
ENSMUSG00000048897	485.363	0.288591	0.110923	2.60172	0.00927588	0.0306293	Zfp710	zinc finger protein 710	558.512	526.229	516.198	408.689	455.909	446.639	turquoise	0.926807	0.965638
ENSMUSG00000036745	3219.34	0.601482	0.106431	5.65138	1.59162e-08	1.47119e-07	Ttll7	tubulin tyrosine ligase-like family, member 7	3956.69	3656.07	4029.64	2151.51	2776.12	2746	turquoise	0.926755	0.977977
ENSMUSG00000051817	325.248	0.273303	0.127554	2.14264	0.032142	0.0872378	Sox12	SRY (sex determining region Y)-box 12	376.828	355.919	334.859	287.851	302.869	293.164	turquoise	0.926683	0.928477
ENSMUSG00000035329	492.422	0.313144	0.111657	2.80452	0.00503914	0.0181959	Fbxo33	F-box protein 33	551.783	511.952	572.866	452.898	450.557	414.474	turquoise	0.926644	0.883807
ENSMUSG00000013973	164.146	0.362077	0.17302	2.09268	0.0363774	0.0961536	Dedd	death effector domain-containing	194.182	191.727	167.945	139.504	144.478	147.042	turquoise	0.926542	0.927695
ENSMUSG00000035051	1609.41	0.510418	0.103427	4.93508	8.01174e-07	6.0683e-06	Dhx57	DEAH (Asp-Glu-Ala-Asp/His) box polypeptide 57	1925.47	1843.84	1904.06	1135.68	1420.17	1427.22	turquoise	0.926504	0.980707
ENSMUSG00000024909	4621	0.40763	0.0828017	4.92297	8.52417e-07	6.42613e-06	Efemp2	epidermal growth factor-containing fibulin-like extracellular matrix protein 2	5662.99	5273.51	4871.43	4261.76	3890.21	3766.11	turquoise	0.926489	0.864725
ENSMUSG00000024558	50.7817	1.26795	0.341345	3.71457	0.000203553	0.00102898	Mapk4	mitogen-activated protein kinase 4	60.5616	64.2489	90.6695	25.5431	27.8254	35.8414	turquoise	0.92632	0.937482
ENSMUSG00000035279	2628.57	0.644082	0.113582	5.67064	1.42262e-08	1.32936e-07	Ssc5d	scavenger receptor cysteine rich family, 5 domains	3395.29	3076.81	3145.61	1723.17	2075.13	2355.42	turquoise	0.92621	0.978548
ENSMUSG00000054693	6717.13	0.523896	0.0946987	5.53224	3.16161e-08	2.82487e-07	Adam10	a disintegrin and metallopeptidase domain 10	7865.32	7814.91	8090.19	4709.75	5916.11	5906.48	turquoise	0.926177	0.979231
ENSMUSG00000023885	11767.7	0.680394	0.11003	6.18374	6.26017e-10	6.84613e-09	Thbs2	thrombospondin 2	14823.2	13570.8	15083.1	7505.73	9337.56	10285.6	turquoise	0.926139	0.979902
ENSMUSG00000021756	5011.13	0.587927	0.103031	5.70629	1.15465e-08	1.09307e-07	Il6st	interleukin 6 signal transducer	6163.82	5927.22	5963.58	3348.11	4349.32	4314.76	turquoise	0.926116	0.9795
ENSMUSG00000039018	255.717	0.240387	0.139436	1.724	0.0847081	0.189005	Mtg1	mitochondrial ribosome-associated GTPase 1	269.163	267.194	294.676	230.87	234.376	238.024	turquoise	0.926102	0.928986
ENSMUSG00000025240	1198.08	0.469997	0.103426	4.54428	5.51241e-06	3.68373e-05	Sacm1l	SAC1 suppressor of actin mutations 1-like (yeast)	1386.19	1353.31	1435.26	874.358	1046.66	1092.7	turquoise	0.926067	0.980205
ENSMUSG00000000093	76.2829	0.973605	0.28217	3.45042	0.000559715	0.00258311	Tbx2	T-box 2	104.781	99.9428	98.9122	59.9279	35.3169	58.8167	turquoise	0.92602	0.88492
ENSMUSG00000073639	4755.93	0.186995	0.0608986	3.0706	0.00213626	0.00852648	Rab18	RAB18, member RAS oncogene family	4986.24	4951.25	5254.71	4549.61	4285.11	4508.67	turquoise	0.925996	0.888886
ENSMUSG00000021945	2718.84	0.478507	0.0945618	5.06026	4.1869e-07	3.2988e-06	Zmym2	zinc finger, MYM-type 2	3080.95	3084.97	3331.07	1986.46	2401.55	2428.03	turquoise	0.925972	0.975306
ENSMUSG00000060206	1280.79	0.769525	0.136809	5.62481	1.85713e-08	1.70096e-07	Zfp462	zinc finger protein 462	1668.81	1577.67	1597.02	735.836	1027.4	1078	turquoise	0.925943	0.981216
ENSMUSG00000090053	261.082	1.39069	0.26475	5.25285	1.49765e-07	1.24404e-06	Pakap	paralemmin A kinase anchor protein	366.253	370.196	397.709	79.5764	161.601	191.154	turquoise	0.925748	0.980184
ENSMUSG00000064302	5156.27	0.683269	0.113666	6.01119	1.84169e-09	1.91748e-08	Clasp1	CLIP associating protein 1	6554.11	6166.88	6343.77	3207.62	4299.02	4366.22	turquoise	0.925666	0.980537
ENSMUSG00000086755	32.2096	0.289005	0.365005	0.791783	0.428487	0.61959	NA	NA	36.5292	35.6939	34.0011	27.5079	31.036	28.4893	turquoise	0.925637	0.942402
ENSMUSG00000032059	1259.89	0.333038	0.088606	3.75864	0.00017084	0.000879096	Alg9	asparagine-linked glycosylation 9 (alpha 1,2 mannosyltransferase)	1464.05	1436.93	1312.65	1187.75	1093.75	1064.21	turquoise	0.925482	0.857396
ENSMUSG00000049717	734.581	0.240345	0.0946286	2.53987	0.0110893	0.0357659	Lig4	ligase IV, DNA, ATP-dependent	771.92	801.582	813.965	643.488	662.459	714.071	turquoise	0.925471	0.959543
ENSMUSG00000025588	7.04717	3.75441	1.15231	3.25818	0.0011213	0.00478707	Nat1	N-acetyl transferase 1	7.69036	16.3172	15.455	0.982425	0	1.83802	turquoise	0.925451	0.899146
ENSMUSG00000032262	347.74	0.304301	0.126361	2.40818	0.0160323	0.0489397	Elovl4	elongation of very long chain fatty acids (FEN1/Elo2, SUR4/Elo3, yeast)-like 4	384.518	384.474	383.285	308.482	337.115	288.569	turquoise	0.925327	0.89849
ENSMUSG00000030666	4.1499	1.68966	1.07851	1.56666	0.117194	0.243907	Calcb	calcitonin-related polypeptide, beta	6.72907	7.13877	5.15168	0.982425	2.14042	2.75703	turquoise	0.925292	0.967007
ENSMUSG00000001323	436.514	0.448751	0.127421	3.5218	0.000428629	0.00203065	Srr	serine racemase	510.448	503.793	497.652	325.183	370.292	411.717	turquoise	0.925237	0.977934
ENSMUSG00000039239	2778.67	0.60649	0.109599	5.5337	3.1355e-08	2.80467e-07	Tgfb2	transforming growth factor, beta 2	3338.58	3183.89	3541.26	1911.8	2142.56	2553.93	turquoise	0.925231	0.971743
ENSMUSG00000002957	5617.74	0.190801	0.0603173	3.16329	0.00155999	0.00644082	Ap2a2	adaptor-related protein complex 2, alpha 2 subunit	6135.95	6054.7	5774	5238.29	5432.37	5071.1	turquoise	0.925208	0.897623
ENSMUSG00000002325	258.537	0.313414	0.1418	2.21025	0.0270875	0.0756671	Irf9	interferon regulatory factor 9	304.731	268.214	286.433	220.063	236.516	235.267	turquoise	0.925128	0.951803
ENSMUSG00000026925	803.707	0.352354	0.0996177	3.53706	0.000404601	0.0019259	Inpp5e	inositol polyphosphate-5-phosphatase E	908.424	948.437	846.936	654.295	742.724	721.423	turquoise	0.925083	0.951155
ENSMUSG00000037434	505.847	0.189695	0.104678	1.81216	0.0699608	0.162135	Slc30a1	solute carrier family 30 (zinc transporter), member 1	562.358	527.249	527.532	486.3	460.189	471.452	turquoise	0.925004	0.880562
ENSMUSG00000032313	8.89526	3.27364	0.958323	3.41601	0.000635467	0.00289707	Tmem266	transmembrane protein 266	14.4194	13.2577	20.6067	2.94728	2.14042	0	turquoise	0.924829	0.859114
ENSMUSG00000020246	1248.54	0.239584	0.0813495	2.94512	0.00322832	0.0122811	Hcfc2	host cell factor C2	1375.61	1287.02	1393.01	1092.46	1181.51	1161.63	turquoise	0.924768	0.960042
ENSMUSG00000018547	1789.92	0.239582	0.0753808	3.1783	0.00148143	0.00614333	Pip4k2b	phosphatidylinositol-5-phosphate 4-kinase, type II, beta	1992.76	1872.4	1948.36	1591.53	1739.09	1595.4	turquoise	0.924749	0.933271
ENSMUSG00000048787	426.376	0.375188	0.121403	3.09043	0.0019987	0.00804462	Dcun1d3	DCN1, defective in cullin neddylation 1, domain containing 3 (S. cerevisiae)	507.564	442.604	494.561	356.62	361.73	395.175	turquoise	0.924745	0.948227
[truncated: 2,617 more rows]
