# Supplementary material for: Late‐Stage Skeletal Muscle Transcriptome in Duchenne Muscular Dystrophy Shows a BMP4‐Induced Molecular Signature
Source: J Cachexia Sarcopenia Muscle. 2025 Jul 10;16(4):e70005. doi: 10.1002/jcsm.70005 (PMC12245985; doi:10.1002/jcsm.70005)
Supplement: Supplementary file 24 — Table S17 Module preservation analysis between DMD muscle and BMP4‐stimulated C2C12 muscle cells transcriptomes. [file JCSM-16-e70005-s015.xlsx]

## Sheet: Table S16
Table S16 Genes in the blue module of the BMP4-stimulated C2C12 muscle cells transcriptome using weighted gene co-expression network analysis.
Gene ID	Base Mean	Log2 Fold Change	lfcSE	stat	p-value	padj	Symbol	Gene Name	BMP4-1	BMP4-2	BMP4-3	VEH-1	VEH-2	VEH-3	Module	Gene Significance BMP4	kME
ENSMUSG00000021286	514.92	-0.724423	0.110342	-6.56528	5.19353e-11	6.23347e-10	Zfyve21	zinc finger, FYVE domain containing 21	397.015	397.732	369.89	682.786	634.633	607.466	blue	-0.985534	0.999188
ENSMUSG00000033970	931.922	-0.949035	0.0958135	-9.90502	3.95871e-23	1.08342e-21	Rfc3	replication factor C (activator 1) 3	627.726	652.688	627.474	1329.22	1209.33	1145.09	blue	-0.988845	0.999145
ENSMUSG00000042606	849.46	-1.18995	0.11789	-10.0937	5.89127e-24	1.68705e-22	Hirip3	HIRA interacting protein 3	520.061	541.527	491.47	1346.9	1134.42	1062.38	blue	-0.979674	0.999138
ENSMUSG00000028175	386.432	-0.900098	0.127291	-7.07117	1.53629e-12	2.09512e-11	Depdc1a	DEP domain containing 1a	274.93	278.412	255.523	549.176	482.664	477.886	blue	-0.984263	0.999127
ENSMUSG00000031608	509.561	-0.341011	0.102487	-3.32736	0.000876743	0.00385993	Galnt7	polypeptide N-acetylgalactosaminyltransferase 7	449.886	456.881	442.014	585.525	566.14	556.92	blue	-0.988704	0.999106
ENSMUSG00000019773	744.904	-1.32628	0.11512	-11.5209	1.03517e-30	4.14715e-29	Fbxo5	F-box protein 5	412.396	452.802	409.043	1188.73	1029.54	976.908	blue	-0.987387	0.999016
ENSMUSG00000024856	1240.62	-1.31567	0.0919306	-14.3116	1.85275e-46	1.26657e-44	Cdk2ap2	CDK2-associated protein 2	724.817	718.976	689.294	1923.59	1733.74	1653.3	blue	-0.993506	0.998696
ENSMUSG00000046814	269.525	-2.0471	0.17149	-11.9371	7.57946e-33	3.3088e-31	Gchfr	GTP cyclohydrolase I feedback regulator	102.859	109.121	103.034	497.107	429.153	375.875	blue	-0.988583	0.998692
ENSMUSG00000021965	552.96	-1.04158	0.124316	-8.37847	5.36204e-17	9.92409e-16	Ska3	spindle and kinetochore associated complex subunit 3	368.176	374.276	342.071	833.097	732.022	668.121	blue	-0.978125	0.998614
ENSMUSG00000041718	502.179	-0.719653	0.108546	-6.62994	3.35832e-11	4.10901e-10	Alg13	asparagine-linked glycosylation 13	375.866	387.533	375.042	665.102	605.738	603.79	blue	-0.989619	0.998573
ENSMUSG00000034826	615.178	-0.436127	0.0981839	-4.44194	8.91502e-06	5.73568e-05	Nup54	nucleoporin 54	521.983	528.269	518.259	740.749	706.337	675.473	blue	-0.9826	0.998558
ENSMUSG00000029022	383.259	-0.993828	0.126708	-7.84345	4.38322e-15	7.22219e-14	Miip	migration and invasion inhibitory protein	264.356	266.174	238.007	547.211	497.647	486.157	blue	-0.988872	0.998475
ENSMUSG00000032369	600.877	-0.882831	0.114967	-7.67896	1.60379e-14	2.54092e-13	Plscr1	phospholipid scramblase 1	420.086	439.544	408.013	865.517	747.005	725.099	blue	-0.978605	0.998457
ENSMUSG00000062075	1304.98	-1.15111	0.0987231	-11.66	2.0402e-31	8.42566e-30	Lmnb2	lamin B2	857.475	820.959	752.145	1975.66	1732.67	1690.98	blue	-0.987513	0.998435
ENSMUSG00000025358	1054.36	-0.55613	0.0810585	-6.86085	6.84542e-12	8.86154e-11	Cdk2	cyclin-dependent kinase 2	844.017	866.851	850.027	1308.59	1237.16	1219.53	blue	-0.992345	0.99807
ENSMUSG00000029366	1221.28	-1.02649	0.08653	-11.8628	1.84702e-32	7.89159e-31	Dck	deoxycytidine kinase	809.41	799.542	803.662	1762.47	1603.17	1549.45	blue	-0.992923	0.998022
ENSMUSG00000039103	1697.09	-0.689137	0.0777434	-8.86426	7.70123e-19	1.64085e-17	Nexn	nexilin	1335.24	1296.2	1266.28	2231.09	2022.69	2031.01	blue	-0.988293	0.997963
ENSMUSG00000024989	1053.66	-1.13056	0.0990365	-11.4156	3.49353e-30	1.34912e-28	Cep55	centrosomal protein 55	665.216	705.719	610.989	1555.18	1426.59	1358.3	blue	-0.989401	0.997924
ENSMUSG00000029730	3391.47	-1.01686	0.0994554	-10.2243	1.54334e-24	4.54931e-23	Mcm7	minichromosome maintenance complex component 7	2296.53	2330.3	2102.91	5130.22	4448.85	4039.97	blue	-0.975566	0.997882
ENSMUSG00000004446	915.724	-0.961454	0.101043	-9.51525	1.81272e-21	4.52898e-20	Bid	BH3 interacting domain death agonist	609.461	635.351	619.232	1321.36	1206.12	1102.81	blue	-0.984841	0.99788
ENSMUSG00000024056	1570.01	-1.01642	0.102569	-9.90955	3.7834e-23	1.03898e-21	Ndc80	NDC80 kinetochore complex component	1040.12	1113.65	962.333	2343.08	2022.69	1938.19	blue	-0.978902	0.997819
ENSMUSG00000037725	1616.25	-1.29596	0.0995005	-13.0247	8.85439e-39	4.97363e-37	Ckap2	cytoskeleton associated protein 2	942.069	991.269	872.694	2498.31	2330.91	2062.26	blue	-0.988049	0.997796
ENSMUSG00000026955	201.814	-1.54633	0.192998	-8.01215	1.12721e-15	1.93055e-14	Sapcd2	suppressor APC domain containing 2	102.859	114.22	91.6998	353.673	284.675	263.756	blue	-0.975108	0.997693
ENSMUSG00000028645	1815.45	-0.7134	0.0857168	-8.32276	8.59362e-17	1.56882e-15	Slc2a1	solute carrier family 2 (facilitated glucose transporter), member 1	1391.96	1432.85	1301.31	2423.64	2242.09	2100.86	blue	-0.979203	0.997652
ENSMUSG00000022033	1400.13	-1.21963	0.110948	-10.9928	4.13765e-28	1.4577e-26	Pbk	PDZ binding kinase	811.333	917.842	794.389	2206.53	1913.53	1757.15	blue	-0.98074	0.99754
ENSMUSG00000024165	2114.75	-0.81172	0.0854476	-9.49963	2.10631e-21	5.24619e-20	Jpt2	Jupiter microtubule associated homolog 2	1552.49	1581.75	1470.29	2895.21	2725.82	2462.95	blue	-0.98212	0.997509
ENSMUSG00000040213	121.536	-1.02883	0.206314	-4.98672	6.14141e-07	4.72291e-06	Kyat3	kynurenine aminotransferase 3	77.8649	82.6058	79.3358	180.766	161.601	147.042	blue	-0.980353	0.997425
ENSMUSG00000021572	111.882	-0.838079	0.205927	-4.06978	4.70569e-05	0.000267789	Cep72	centrosomal protein 72	77.8649	84.6454	78.3055	152.276	141.267	136.933	blue	-0.989152	0.997425
ENSMUSG00000032218	2678.05	-0.836043	0.0926139	-9.02719	1.76137e-19	3.92462e-18	Ccnb2	cyclin B2	1932.2	2016.19	1820.6	3815.74	3349.75	3133.83	blue	-0.974171	0.997423
ENSMUSG00000026509	13712.1	-0.195961	0.0470096	-4.16852	3.06581e-05	0.000180676	Capn2	calpain 2	12921.7	12777.4	12647.4	14877.8	14565.5	14482.7	blue	-0.988736	0.997402
ENSMUSG00000044934	608.679	-1.13991	0.114481	-9.95722	2.34538e-23	6.48511e-22	Zfp367	zinc finger protein 367	389.325	387.533	362.678	901.866	856.166	754.508	blue	-0.987391	0.997308
ENSMUSG00000030218	473.144	-2.59262	0.141217	-18.3591	2.7928e-75	3.83473e-73	Mgp	matrix Gla protein	145.156	134.617	123.64	903.831	784.462	747.156	blue	-0.995578	0.99722
ENSMUSG00000030826	782.822	-0.414899	0.0891589	-4.65348	3.26379e-06	2.25517e-05	Bcat2	branched chain aminotransferase 2, mitochondrial	669.061	669.005	674.87	932.322	891.483	860.194	blue	-0.985716	0.997158
ENSMUSG00000000159	48.4172	-4.80205	0.567211	-8.46608	2.53795e-17	4.83083e-16	Igsf5	immunoglobulin superfamily, member 5	1.92259	5.09912	3.09101	117.891	89.8975	72.6018	blue	-0.983777	0.99715
ENSMUSG00000026622	1764.45	-1.0872	0.0965783	-11.2572	2.13543e-29	7.90455e-28	Nek2	NIMA (never in mitosis gene a)-related expressed kinase 2	1169.9	1168.72	1048.88	2598.51	2440.07	2160.59	blue	-0.984466	0.99715
ENSMUSG00000024590	3847.81	-0.879255	0.0909151	-9.67116	3.99802e-22	1.03594e-20	Lmnb1	lamin B1	2793.52	2832.05	2504.75	5494.7	4896.2	4565.65	blue	-0.976369	0.997044
ENSMUSG00000028687	109.133	-0.967213	0.207598	-4.65907	3.17642e-06	2.19953e-05	Mutyh	mutY DNA glycosylase	74.981	73.4274	73.1538	152.276	141.267	139.69	blue	-0.995376	0.996995
ENSMUSG00000015766	585.568	-2.90811	0.143307	-20.2928	1.48827e-91	2.51674e-89	Eps8	epidermal growth factor receptor pathway substrate 8	143.233	131.557	138.065	1176.95	1015.63	907.983	blue	-0.99443	0.996962
ENSMUSG00000040599	1378.87	-0.392184	0.0759536	-5.16346	2.42422e-07	1.96991e-06	Mis12	MIS12 kinetochore complex component	1220.84	1190.14	1166.34	1625.91	1564.64	1505.34	blue	-0.981781	0.996943
ENSMUSG00000007029	4608.86	-0.716589	0.0770561	-9.29957	1.41014e-20	3.3611e-19	Vars	valyl-tRNA synthetase	3519.3	3573.46	3368.17	6138.19	5803.74	5250.31	blue	-0.980225	0.99694
ENSMUSG00000031963	165.209	-1.12872	0.18387	-6.13871	8.31949e-10	8.98203e-09	Bmper	BMP-binding endothelial regulator	101.897	104.022	105.094	253.466	223.673	203.101	blue	-0.98133	0.996913
ENSMUSG00000027011	1469.07	-0.322745	0.0727098	-4.43881	9.04572e-06	5.80581e-05	Ube2e3	ubiquitin-conjugating enzyme E2E 3	1290.06	1320.67	1305.43	1691.74	1626.72	1579.78	blue	-0.982112	0.9969
ENSMUSG00000031715	4081.45	-0.285727	0.0586343	-4.87303	1.09902e-06	8.18532e-06	Smarca5	SWI/SNF related, matrix associated, actin dependent regulator of chromatin, subfamily a, member 5	3641.39	3743.78	3650.48	4635.08	4462.77	4355.19	blue	-0.979524	0.996899
ENSMUSG00000027201	1591.45	-0.371052	0.0715984	-5.18241	2.19037e-07	1.78893e-06	Myef2	myelin basic protein expression factor 2, repressor	1408.3	1374.72	1380.65	1869.56	1758.35	1757.15	blue	-0.985119	0.996819
ENSMUSG00000003948	3691.63	-0.643323	0.0820578	-7.83987	4.51009e-15	7.41602e-14	Mmd	monocyte to macrophage differentiation-associated	2922.34	2943.21	2779.84	4942.58	4399.62	4162.2	blue	-0.970594	0.996742
ENSMUSG00000068744	831.179	-1.03531	0.10874	-9.52097	1.71569e-21	4.29323e-20	Psrc1	proline/serine-rich coiled-coil 1	545.054	592.518	497.652	1211.33	1087.33	1053.19	blue	-0.983989	0.996714
ENSMUSG00000026708	442.145	-0.801412	0.121048	-6.62061	3.57713e-11	4.35683e-10	Cenpl	centromere protein L	316.266	338.582	312.192	603.209	566.14	516.484	blue	-0.981118	0.996676
ENSMUSG00000021822	2895.47	-0.870404	0.0698556	-12.46	1.23298e-35	6.13246e-34	Plau	plasminogen activator, urokinase	1995.65	2096.76	2050.37	3950.33	3715.76	3563.92	blue	-0.993637	0.996572
ENSMUSG00000027067	8873.2	-0.515082	0.0675956	-7.62005	2.53585e-14	3.9437e-13	Ssrp1	structure specific recognition protein 1	7497.14	7294.8	7124.77	11137.8	10385.3	9799.41	blue	-0.975461	0.996553
ENSMUSG00000020156	1458.54	-0.705728	0.0761395	-9.26889	1.88094e-20	4.4242e-19	Pwwp3a	PWWP domain containing 3A, DNA repair factor	1124.72	1127.93	1073.61	1890.19	1751.93	1782.88	blue	-0.993219	0.996526
ENSMUSG00000027353	240.352	-0.766603	0.151125	-5.07265	3.92314e-07	3.10164e-06	Mcm8	minichromosome maintenance 8 homologous recombination repair factor	173.033	184.588	176.187	329.112	300.728	278.46	blue	-0.977929	0.996461
ENSMUSG00000006356	7928.84	-0.602889	0.0766704	-7.86339	3.73877e-15	6.17935e-14	Crip2	cysteine rich protein 2	6382.04	6390.22	6115.04	10508	9215.56	8962.19	blue	-0.970265	0.996399
ENSMUSG00000028089	432.234	-0.585398	0.113454	-5.1598	2.47217e-07	2.00481e-06	Chd1l	chromodomain helicase DNA binding protein 1-like	344.144	356.939	335.889	538.369	525.472	492.59	blue	-0.987144	0.996369
ENSMUSG00000023345	282.348	-0.939981	0.149106	-6.30412	2.89829e-10	3.25147e-09	Poc1a	POC1 centriolar protein A	196.104	195.806	188.551	419.496	346.747	347.386	blue	-0.975154	0.996339
ENSMUSG00000034773	261.08	-1.17613	0.157907	-7.44824	9.45901e-14	1.40964e-12	Hrob	homologous recombination factor with OB-fold	159.575	164.192	156.611	401.812	368.151	316.14	blue	-0.979842	0.996333
ENSMUSG00000038459	725.679	-0.545909	0.0929996	-5.87002	4.35751e-09	4.32922e-08	Abhd17c	abhydrolase domain containing 17C	593.119	606.796	569.775	888.112	870.079	826.191	blue	-0.988798	0.996305
ENSMUSG00000040274	831.589	-1.53957	0.135965	-11.3233	1.00611e-29	3.77645e-28	Cdk6	cyclin-dependent kinase 6	431.622	476.258	368.86	1388.17	1252.14	1072.49	blue	-0.980519	0.996301
ENSMUSG00000001642	2001.43	-0.798483	0.0868709	-9.1916	3.87027e-20	8.94617e-19	Akr1b3	aldo-keto reductase family 1, member B3 (aldose reductase)	1477.51	1510.36	1396.1	2783.21	2381.21	2460.19	blue	-0.980747	0.996239
ENSMUSG00000027330	1613.2	-0.616107	0.0817435	-7.53708	4.80618e-14	7.31861e-13	Cdc25b	cell division cycle 25B	1268.91	1288.04	1264.22	2076.85	1973.46	1807.69	blue	-0.980404	0.996214
ENSMUSG00000030677	1551.1	-1.10523	0.110345	-10.0161	1.29478e-23	3.63013e-22	Kif22	kinesin family member 22	1009.36	1067.76	875.785	2355.86	2069.78	1928.08	blue	-0.977214	0.996158
ENSMUSG00000032348	1314.74	-1.27541	0.0953731	-13.3728	8.71613e-41	5.1861e-39	Gsta4	glutathione S-transferase, alpha 4	759.423	763.849	783.055	2063.09	1744.44	1774.61	blue	-0.990758	0.996151
ENSMUSG00000029304	26757.6	-2.02243	0.077348	-26.1472	1.06129e-150	4.60799e-148	Spp1	secreted phosphoprotein 1	10600.2	10949.9	10161.2	46790.9	42767.6	39275.8	blue	-0.996857	0.996107
ENSMUSG00000027883	983.454	-0.750309	0.0974604	-7.6986	1.3756e-14	2.19236e-13	Gpsm2	G-protein signalling modulator 2 (AGS3-like, C. elegans)	741.159	758.749	699.598	1320.38	1253.21	1127.63	blue	-0.978655	0.996087
ENSMUSG00000031971	158.223	-0.769926	0.17578	-4.38007	1.18643e-05	7.46867e-05	Ccsap	centriole, cilia and spindle associated protein	118.239	123.399	109.216	208.274	199.059	191.154	blue	-0.987852	0.996
ENSMUSG00000031007	2263.89	-0.327832	0.0669853	-4.8941	9.87589e-07	7.38967e-06	Atp6ap2	ATPase, H+ transporting, lysosomal accessory protein 2	2020.64	2010.07	1992.67	2639.78	2450.78	2469.38	blue	-0.977461	0.995992
ENSMUSG00000000028	934.801	-0.936875	0.109665	-8.54308	1.30691e-17	2.52958e-16	Cdc45	cell division cycle 45	620.035	694.5	609.959	1360.66	1199.7	1123.95	blue	-0.97617	0.995972
ENSMUSG00000066551	2726.15	-0.583401	0.0761467	-7.66154	1.83716e-14	2.89922e-13	Hmgb1	high mobility group box 1	2150.42	2295.62	2100.85	3480.73	3220.26	3109.01	blue	-0.978073	0.995966
ENSMUSG00000022322	1330.18	-0.901241	0.100995	-8.92363	4.51258e-19	9.74389e-18	Shcbp1	Shc SH2-domain binding protein 1	912.269	938.238	932.454	1938.32	1704.84	1554.97	blue	-0.975839	0.995919
ENSMUSG00000030051	413.85	-0.613849	0.116432	-5.27219	1.34806e-07	1.12619e-06	Aplf	aprataxin and PNKP like factor	317.227	342.661	321.465	525.597	495.506	480.643	blue	-0.985987	0.995902
ENSMUSG00000054793	241.051	-1.15552	0.15162	-7.62116	2.51413e-14	3.91371e-13	Cadm4	cell adhesion molecule 4	150.923	150.934	146.308	361.532	310.36	326.249	blue	-0.991031	0.99584
ENSMUSG00000045751	570.501	-1.02625	0.107493	-9.54708	1.33409e-21	3.36455e-20	Mms22l	MMS22-like, DNA repair protein	381.634	371.216	374.012	807.554	779.111	709.476	blue	-0.992421	0.995819
ENSMUSG00000029762	2180.35	-0.708827	0.0804363	-8.81228	1.22629e-18	2.55516e-17	Akr1b8	aldo-keto reductase family 1, member B8	1710.14	1633.76	1621.75	2933.52	2567.43	2615.5	blue	-0.982414	0.995807
ENSMUSG00000024660	2818.82	-1.06262	0.0991279	-10.7197	8.22491e-27	2.68019e-25	Incenp	inner centromere protein	1902.4	1943.79	1628.96	4173.34	3770.34	3494.08	blue	-0.979842	0.995799
ENSMUSG00000031527	1654.01	-0.581949	0.0760706	-7.65012	2.00793e-14	3.15321e-13	Eri1	exoribonuclease 1	1345.81	1327.81	1300.28	2063.09	2020.55	1866.51	blue	-0.986679	0.995783
ENSMUSG00000057134	1797.82	-0.294585	0.0695743	-4.2341	2.29468e-05	0.000138378	Ado	2-aminoethanethiol (cysteamine) dioxygenase	1597.67	1643.96	1603.2	2062.11	1944.57	1935.44	blue	-0.976152	0.995778
ENSMUSG00000030654	3278.6	-0.754319	0.091184	-8.27249	1.31186e-16	2.37866e-15	Arl6ip1	ADP-ribosylation factor-like 6 interacting protein 1	2451.3	2550.58	2319.28	4583.01	4019.7	3747.73	blue	-0.968614	0.995674
ENSMUSG00000030346	433.682	-1.23543	0.120802	-10.2269	1.50227e-24	4.44456e-23	Rad51ap1	RAD51 associated protein 1	251.859	270.253	253.462	641.524	620.721	564.273	blue	-0.993605	0.995665
ENSMUSG00000002459	198.953	-1.03798	0.162359	-6.39311	1.62544e-10	1.87322e-09	Rgs20	regulator of G-protein signaling 20	131.697	138.696	120.549	282.938	257.92	261.918	blue	-0.991171	0.995645
ENSMUSG00000001228	2323.8	-1.09218	0.085356	-12.7955	1.73682e-37	9.36307e-36	Uhrf1	ubiquitin-like, containing PHD and RING finger domains, 1	1513.08	1549.11	1388.89	3332.39	3253.43	2905.91	blue	-0.989813	0.995627
ENSMUSG00000044813	871.648	-1.17643	0.106123	-11.0855	1.47454e-28	5.2876e-27	Shb	src homology 2 domain-containing transforming protein B	572.932	550.705	480.136	1295.82	1168.67	1161.63	blue	-0.988936	0.995622
ENSMUSG00000029371	54.589	-1.92668	0.332241	-5.79904	6.66974e-09	6.5176e-08	Cxcl5	chemokine (C-X-C motif) ligand 5	23.0711	22.4361	22.6674	105.119	83.4762	70.7638	blue	-0.973427	0.995575
ENSMUSG00000001403	2249.53	-0.903874	0.100172	-9.0232	1.82665e-19	4.06443e-18	Ube2c	ubiquitin-conjugating enzyme E2C	1564.03	1665.37	1471.32	3265.58	2916.32	2614.59	blue	-0.971752	0.995537
ENSMUSG00000035455	1453.55	-1.08482	0.0949731	-11.4224	3.23257e-30	1.25438e-28	Fignl1	fidgetin-like 1	872.856	991.269	930.393	2149.55	1939.22	1838.02	blue	-0.987377	0.995469
ENSMUSG00000023940	841.665	-1.18234	0.104926	-11.2683	1.88223e-29	6.99955e-28	Sgo1	shugoshin 1	510.448	556.824	477.045	1233.93	1190.07	1081.68	blue	-0.989829	0.995447
ENSMUSG00000025956	789.067	-0.735267	0.0921044	-7.98297	1.42857e-15	2.42343e-14	Mettl21a	methyltransferase like 21A	615.229	586.399	574.927	1033.51	955.696	968.637	blue	-0.992158	0.995443
ENSMUSG00000072082	1162.09	-1.27575	0.117502	-10.8573	1.84163e-27	6.18949e-26	Ccnf	cyclin F	652.719	760.789	624.383	1820.43	1650.26	1463.98	blue	-0.980707	0.995436
ENSMUSG00000100954	51.7517	-1.06649	0.303648	-3.51227	0.000444289	0.00209618	NA	NA	31.7227	36.7137	31.9404	77.6116	66.3529	66.1688	blue	-0.980001	0.995368
ENSMUSG00000064128	712.369	-0.801031	0.0928211	-8.62984	6.14382e-18	1.22762e-16	Cenpj	centromere protein J	516.215	537.447	504.864	932.322	901.115	882.25	blue	-0.996221	0.995293
ENSMUSG00000087679	1059.46	-0.560875	0.0867188	-6.46774	9.94767e-11	1.16479e-09	Tmem250-ps	transmembrane protein 250, pseudogene	894.966	840.335	832.511	1334.13	1243.58	1211.26	blue	-0.982051	0.995275
ENSMUSG00000024691	2717.46	-1.39511	0.085391	-16.3379	5.30491e-60	5.19655e-58	Fam111a	family with sequence similarity 111, member A	1481.36	1583.79	1425.98	4160.57	4062.51	3590.57	blue	-0.993204	0.995273
ENSMUSG00000021811	1269.86	-1.16951	0.123884	-9.44035	3.7154e-21	9.14057e-20	Dnajc9	DnaJ heat shock protein family (Hsp40) member C9	795.952	795.463	753.175	2077.83	1681.3	1515.45	blue	-0.967783	0.995243
ENSMUSG00000050107	311.585	-1.20429	0.134645	-8.94423	3.74547e-19	8.10929e-18	Haspin	histone H3 associated protein kinase	188.414	185.608	191.642	459.775	438.785	405.284	blue	-0.994499	0.995182
ENSMUSG00000036825	805.623	-0.81795	0.0975206	-8.38746	4.96771e-17	9.23683e-16	Ssx2ip	synovial sarcoma, X 2 interacting protein	556.59	614.954	578.018	1089.51	1024.19	970.475	blue	-0.987582	0.995178
ENSMUSG00000027496	1768.81	-0.950566	0.103116	-9.21841	3.01552e-20	7.01076e-19	Aurka	aurora kinase A	1226.61	1267.64	1124.1	2571.99	2363.02	2059.5	blue	-0.973778	0.995176
ENSMUSG00000022814	1411.66	-0.772651	0.0992658	-7.78366	7.04548e-15	1.14676e-13	Umps	uridine monophosphate synthetase	1033.39	1101.41	992.213	1966.82	1760.49	1615.62	blue	-0.969846	0.995164
ENSMUSG00000023015	5085.29	-0.876967	0.0799127	-10.9741	5.09351e-28	1.77115e-26	Racgap1	Rac GTPase-activating protein 1	3603.9	3821.28	3331.07	6968.34	6641.71	6145.42	blue	-0.984718	0.995136
ENSMUSG00000029036	1059.03	-0.638546	0.0964835	-6.61819	3.63632e-11	4.42222e-10	Atad3a	ATPase family, AAA domain containing 3A	860.359	842.375	782.025	1397.01	1276.76	1195.63	blue	-0.970294	0.995071
ENSMUSG00000071547	3121.45	-0.486875	0.0739301	-6.58562	4.53e-11	5.46354e-10	Nt5dc2	5'-nucleotidase domain containing 2	2676.25	2640.33	2482.08	3890.4	3558.44	3481.21	blue	-0.970911	0.995068
ENSMUSG00000074476	855.479	-1.33271	0.137786	-9.67239	3.95052e-22	1.02529e-20	Spc24	SPC24, NDC80 kinetochore complex component, homolog (S. cerevisiae)	487.377	526.229	445.105	1461.85	1107.67	1104.65	blue	-0.96984	0.995034
ENSMUSG00000026355	5443.88	-0.779447	0.0712558	-10.9387	7.52571e-28	2.58888e-26	Mcm6	minichromosome maintenance complex component 6	3973.03	4235.33	3815.33	7184.48	6959.56	6495.57	blue	-0.98788	0.995016
ENSMUSG00000038264	1315.91	-2.94051	0.120941	-24.3136	1.40829e-130	4.52484e-128	Sema7a	sema domain, immunoglobulin domain (Ig), and GPI membrane anchor, (semaphorin) 7A	317.227	316.146	276.13	2531.71	2450.78	2003.44	blue	-0.995268	0.994985
ENSMUSG00000028702	437.738	-1.08544	0.136707	-7.93988	2.02369e-15	3.40069e-14	Rad54l	RAD54 like (S. cerevisiae)	285.505	294.729	260.675	656.26	610.018	519.241	blue	-0.975408	0.994955
ENSMUSG00000079677	2.15147	-1.71625	1.44745	-1.1857	0.235739	NA	Fdx2	ferredoxin 2	0.961295	1.01982	1.03034	3.9297	3.21062	2.75703	blue	-0.974076	0.994923
ENSMUSG00000005410	2827.21	-1.24217	0.120814	-10.2816	8.52964e-25	2.55651e-23	Mcm5	minichromosome maintenance complex component 5	1663.04	1841.8	1535.2	4622.31	3911.61	3389.31	blue	-0.96983	0.994903
ENSMUSG00000000751	5650.43	-0.512601	0.0694945	-7.37614	1.62941e-13	2.39055e-12	Rpa1	replication protein A1	4667.09	4759.52	4543.78	7027.29	6727.33	6177.59	blue	-0.974646	0.994901
ENSMUSG00000037572	844.554	-1.002	0.101836	-9.83939	7.61733e-23	2.05323e-21	Wdhd1	WD repeat and HMG-box DNA binding protein 1	532.557	600.677	554.32	1201.51	1133.35	1044.92	blue	-0.987737	0.994887
ENSMUSG00000027220	2810.55	-1.91106	0.0954015	-20.0317	2.9136e-89	4.6807e-87	Syt13	synaptotagmin XIII	1181.43	1305.38	1055.06	4744.13	4385.71	4191.61	blue	-0.994998	0.994879
ENSMUSG00000027424	262.728	-0.716293	0.145243	-4.9317	8.15174e-07	6.16271e-06	Mgme1	mitochondrial genome maintenance exonuclease 1	201.872	200.905	193.703	358.585	306.079	315.221	blue	-0.975761	0.994851
ENSMUSG00000027323	786.712	-1.25995	0.133343	-9.44894	3.42271e-21	8.4334e-20	Rad51	RAD51 recombinase	452.77	487.476	450.257	1320.38	1011.35	998.046	blue	-0.970511	0.994794
ENSMUSG00000032803	2453.57	-0.394552	0.0685338	-5.75704	8.56016e-09	8.26933e-08	Cdv3	carnitine deficiency-associated gene expressed in ventricle 3	2175.41	2136.53	2048.31	2915.84	2714.05	2731.3	blue	-0.977866	0.994791
ENSMUSG00000053469	160.591	-0.619895	0.172551	-3.59253	0.000327486	0.00159378	Tg	thyroglobulin	132.659	125.438	121.58	202.38	195.848	185.64	blue	-0.98627	0.994742
ENSMUSG00000021175	541.234	-0.921155	0.103618	-8.88993	6.11458e-19	1.30974e-17	Cdca7l	cell division cycle associated 7 like	375.866	381.414	364.739	727.977	719.18	678.23	blue	-0.996449	0.994652
ENSMUSG00000055044	1688.55	-0.918108	0.0845944	-10.8531	1.92855e-27	6.45461e-26	Pdlim1	PDZ and LIM domain 1 (elfin)	1207.39	1180.96	1116.88	2309.68	2281.68	2034.69	blue	-0.988738	0.994646
ENSMUSG00000054342	433.522	-0.938043	0.133327	-7.03563	1.98356e-12	2.6891e-11	Kcnn4	potassium intermediate/small conductance calcium-activated channel, subfamily N, member 4	291.272	304.928	295.706	640.541	565.07	503.618	blue	-0.971345	0.994601
ENSMUSG00000057236	8954.74	-0.278522	0.0545871	-5.10235	3.35468e-07	2.66929e-06	Rbbp4	retinoblastoma binding protein 4, chromatin remodeling factor	8147.94	8033.16	8097.41	10174	9813.81	9462.13	blue	-0.97607	0.994571
ENSMUSG00000035683	1193.17	-1.165	0.120968	-9.63058	5.93918e-22	1.51931e-20	Melk	maternal embryonic leucine zipper kinase	714.242	829.117	664.566	1861.7	1597.82	1491.55	blue	-0.974321	0.994556
ENSMUSG00000028873	1522.37	-0.9884	0.114044	-8.66683	4.443e-18	8.93075e-17	Cdca8	cell division cycle associated 8	1040.12	1087.13	933.484	2304.77	1983.09	1785.64	blue	-0.966758	0.994506
ENSMUSG00000029910	2030.53	-0.917702	0.107437	-8.5418	1.32142e-17	2.55459e-16	Mad2l1	MAD2 mitotic arrest deficient-like 1	1397.72	1494.04	1325.01	3042.57	2548.16	2375.64	blue	-0.965663	0.994469
ENSMUSG00000002870	2756.53	-1.02051	0.0979851	-10.415	2.11796e-25	6.50574e-24	Mcm2	minichromosome maintenance complex component 2	1800.51	1975.4	1684.6	4013.21	3760.71	3304.76	blue	-0.978644	0.994455
ENSMUSG00000040034	464.225	-0.855172	0.1141	-7.49495	6.63256e-14	9.98614e-13	Nup43	nucleoporin 43	340.298	319.205	331.768	629.735	604.667	559.678	blue	-0.990192	0.994377
ENSMUSG00000025764	1054.41	-1.22247	0.0919786	-13.2908	2.61599e-40	1.52268e-38	Jade1	jade family PHD finger 1	628.687	658.807	609.959	1535.53	1525.05	1368.41	blue	-0.994127	0.994375
ENSMUSG00000024640	3162.1	-1.40337	0.121809	-11.521	1.03404e-30	4.14715e-29	Psat1	phosphoserine aminotransferase 1	1746.67	1806.11	1651.63	5314.92	4717.48	3735.78	blue	-0.973434	0.994321
ENSMUSG00000044224	1145.5	-0.79975	0.0972667	-8.22224	1.99731e-16	3.57315e-15	Dnajc21	DnaJ heat shock protein family (Hsp40) member C21	844.017	825.038	838.693	1618.05	1361.3	1385.87	blue	-0.977357	0.994297
ENSMUSG00000026003	3149.45	-0.486213	0.0706022	-6.88665	5.71207e-12	7.43032e-11	Acadl	acyl-Coenzyme A dehydrogenase, long-chain	2549.35	2691.32	2630.45	3899.25	3638.71	3487.65	blue	-0.976996	0.994215
ENSMUSG00000001281	151.526	-1.72848	0.221743	-7.79499	6.44157e-15	1.05166e-13	Itgb7	integrin beta 7	65.3681	86.6851	58.7291	266.237	222.603	209.534	blue	-0.977752	0.994203
ENSMUSG00000021675	56.732	-3.26327	0.37095	-8.79707	1.40429e-18	2.91849e-17	F2rl2	coagulation factor II (thrombin) receptor-like 2	10.5742	9.17842	12.364	115.926	99.5293	92.8201	blue	-0.994576	0.994181
ENSMUSG00000031922	897.742	-0.645905	0.0960307	-6.72602	1.74361e-11	2.2004e-10	Cep57	centrosomal protein 57	675.79	728.155	696.507	1186.77	1048.8	1050.43	blue	-0.977297	0.994145
ENSMUSG00000033589	975.324	-0.951306	0.12011	-7.92031	2.3691e-15	3.96868e-14	Reep4	receptor accessory protein 4	676.752	695.52	622.323	1486.41	1222.18	1148.76	blue	-0.963589	0.994131
ENSMUSG00000031628	2682.66	-0.522392	0.0675689	-7.73124	1.06501e-14	1.70922e-13	Casp3	caspase 3	2264.81	2201.8	2140.01	3305.86	3046.88	3136.58	blue	-0.987155	0.994118
ENSMUSG00000063785	802.347	-0.326518	0.085408	-3.82304	0.000131818	0.000692047	Utp14a	UTP14A small subunit processome component	719.049	716.937	699.598	901.866	898.975	877.655	blue	-0.994245	0.994071
ENSMUSG00000066037	3428.18	-0.211803	0.0595695	-3.55556	0.00037718	0.0018077	Hnrnpr	heterogeneous nuclear ribonucleoprotein R	3178.04	3205.31	3147.67	3813.77	3609.81	3614.47	blue	-0.967837	0.994023
ENSMUSG00000053113	600.707	-0.71511	0.106872	-6.69129	2.21213e-11	2.7613e-10	Socs3	suppressor of cytokine signaling 3	457.576	470.139	436.862	803.624	699.916	736.128	blue	-0.981549	0.99401
ENSMUSG00000039396	386.114	-1.27939	0.143633	-8.90732	5.22812e-19	1.12136e-17	Neil3	nei like 3 (E. coli)	220.137	244.758	211.219	618.928	492.296	529.35	blue	-0.980663	0.993999
ENSMUSG00000022673	3982.56	-0.635967	0.0686507	-9.26382	1.97252e-20	4.63283e-19	Mcm4	minichromosome maintenance complex component 4	3151.13	3239.98	2964.27	5000.54	4931.52	4607.92	blue	-0.986701	0.993896
ENSMUSG00000005357	128.215	-2.75472	0.237602	-11.5939	4.4272e-31	1.80515e-29	Slc1a6	solute carrier family 1 (high affinity aspartate/glutamate transporter), member 6	34.6066	28.5551	36.0617	247.571	219.393	203.101	blue	-0.994881	0.993856
ENSMUSG00000041912	633.113	-1.12382	0.124466	-9.02912	1.73053e-19	3.86124e-18	Tdrkh	tudor and KH domain containing protein	373.944	433.425	387.406	955.9	879.711	768.293	blue	-0.978542	0.993854
ENSMUSG00000034906	1998.66	-1.00292	0.0881682	-11.375	5.56918e-30	2.12011e-28	Ncaph	non-SMC condensin I complex, subunit H	1264.1	1446.11	1281.74	2826.44	2676.59	2496.95	blue	-0.987649	0.993773
ENSMUSG00000054717	1407.76	-1.15378	0.125785	-9.17258	4.61838e-20	1.06143e-18	Hmgb2	high mobility group box 2	851.707	963.734	803.662	2278.24	1827.91	1721.31	blue	-0.966329	0.993756
ENSMUSG00000025036	147.354	-0.764991	0.185314	-4.12807	3.65815e-05	0.000212697	Sfxn2	sideroflexin 2	117.278	106.062	104.064	201.397	179.795	175.531	blue	-0.976701	0.993749
ENSMUSG00000030978	7022.61	-0.610283	0.0640062	-9.53475	1.50245e-21	3.77138e-20	Rrm1	ribonucleotide reductase M1	5499.57	5808.92	5368.05	8756.36	8623.73	8079.02	blue	-0.987336	0.993741
ENSMUSG00000041712	1302.34	-0.402128	0.0787732	-5.10488	3.31008e-07	2.63903e-06	Ubr7	ubiquitin protein ligase E3 component n-recognin 7 (putative)	1123.75	1123.85	1117.91	1545.35	1502.57	1400.57	blue	-0.977128	0.993708
ENSMUSG00000034349	6831.44	-0.77601	0.0791921	-9.79909	1.13603e-22	3.04681e-21	Smc4	structural maintenance of chromosomes 4	4940.1	5420.37	4750.88	9168.97	8663.33	8045.02	blue	-0.9802	0.993634
ENSMUSG00000023067	4538.23	-0.687852	0.0744989	-9.23306	2.63012e-20	6.14141e-19	Cdkn1a	cyclin-dependent kinase inhibitor 1A (P21)	3521.22	3420.49	3487.69	6092.02	5266.49	5441.46	blue	-0.981635	0.993613
ENSMUSG00000005233	1487.6	-1.12955	0.121706	-9.28095	1.67972e-20	3.97419e-19	Spc25	SPC25, NDC80 kinetochore complex component, homolog (S. cerevisiae)	906.501	1037.16	856.209	2368.63	1907.11	1849.97	blue	-0.968665	0.993598
ENSMUSG00000037624	197.804	-1.61957	0.180023	-8.99648	2.33076e-19	5.13631e-18	Kcnk2	potassium channel, subfamily K, member 2	107.665	99.9428	83.4572	315.358	309.29	271.108	blue	-0.989412	0.99359
ENSMUSG00000038644	722.22	-1.09754	0.118106	-9.29278	1.50306e-20	3.57199e-19	Pold1	polymerase (DNA directed), delta 1, catalytic subunit	495.067	468.099	416.255	1057.09	1014.56	882.25	blue	-0.980796	0.993587
ENSMUSG00000025068	1118.58	-1.13051	0.127821	-8.84447	9.19657e-19	1.94399e-17	Gsto1	glutathione S-transferase omega 1	691.171	762.829	650.142	1785.07	1502.57	1319.7	blue	-0.965096	0.993563
ENSMUSG00000022385	1721.53	-1.03569	0.0993471	-10.4249	1.90763e-25	5.90484e-24	Gtse1	G two S phase expressed protein 1	1159.32	1202.37	1024.15	2462.94	2388.7	2091.67	blue	-0.981665	0.993544
ENSMUSG00000001864	866.572	-1.14408	0.0960388	-11.9127	1.01616e-32	4.40015e-31	Aif1l	allograft inflammatory factor 1-like	553.706	527.249	538.865	1281.08	1119.44	1179.09	blue	-0.993327	0.993543
ENSMUSG00000017499	541.729	-1.17704	0.144544	-8.1431	3.85268e-16	6.77911e-15	Cdc6	cell division cycle 6	335.492	348.78	312.192	878.288	740.584	635.036	blue	-0.964292	0.993527
ENSMUSG00000002221	1281.13	-0.568832	0.082438	-6.90012	5.19579e-12	6.78621e-11	Paxip1	PAX interacting (with transcription-activation domain) protein 1	1027.62	1064.7	1002.52	1586.62	1568.92	1436.41	blue	-0.982934	0.993525
ENSMUSG00000005370	1521.17	-0.913332	0.08727	-10.4656	1.24304e-25	3.85512e-24	Msh6	mutS homolog 6	1043.97	1029	1092.16	2130.88	2001.29	1829.75	blue	-0.987565	0.993496
ENSMUSG00000024151	1141.34	-0.667351	0.0779492	-8.56136	1.11541e-17	2.16676e-16	Msh2	mutS homolog 2	891.121	903.564	851.057	1425.5	1395.55	1381.27	blue	-0.996452	0.993417
ENSMUSG00000034161	1696.76	-1.15305	0.100066	-11.5229	1.01094e-30	4.07036e-29	Scx	scleraxis	1147.79	1042.26	967.485	2567.08	2176.8	2279.15	blue	-0.985038	0.993387
ENSMUSG00000020897	1478.17	-1.08162	0.120096	-9.00625	2.13226e-19	4.7118e-18	Aurkb	aurora kinase B	957.45	1043.28	844.875	2276.28	1979.88	1767.26	blue	-0.967905	0.993375
ENSMUSG00000041859	2763.29	-1.08938	0.109386	-9.95904	2.3027e-23	6.37809e-22	Mcm3	minichromosome maintenance complex component 3	1830.31	1727.58	1742.3	4317.76	3755.36	3206.43	blue	-0.97065	0.993364
ENSMUSG00000019942	3176.59	-0.918193	0.106723	-8.60351	7.73172e-18	1.52405e-16	Cdk1	cyclin-dependent kinase 1	2218.67	2327.24	2049.34	4760.83	4055.02	3648.47	blue	-0.963035	0.993355
ENSMUSG00000019214	589.339	-1.12048	0.122652	-9.13544	6.51428e-20	1.49077e-18	Chtf18	CTF18, chromosome transmission fidelity factor 18	361.447	388.553	363.708	875.341	841.183	705.8	blue	-0.980634	0.993345
ENSMUSG00000000202	36.8912	-1.16491	0.361814	-3.21965	0.00128347	0.00540472	Btbd17	BTB (POZ) domain containing 17	21.1485	24.4758	22.6674	58.9455	48.1593	45.9505	blue	-0.97056	0.99331
ENSMUSG00000032038	853.847	-0.548175	0.0944799	-5.80203	6.55157e-09	6.40993e-08	St3gal4	ST3 beta-galactoside alpha-2,3-sialyltransferase 4	705.591	692.461	682.082	1072.81	1032.75	937.391	blue	-0.974837	0.993282
ENSMUSG00000022391	4518.05	-0.809937	0.0967271	-8.37342	5.59695e-17	1.0347e-15	Rangap1	RAN GTPase activating protein 1	3259.75	3463.32	3122.95	6484.01	5666.75	5111.54	blue	-0.964126	0.993261
ENSMUSG00000025001	1421.08	-0.911545	0.0909068	-10.0273	1.15686e-23	3.26052e-22	Hells	helicase, lymphoid specific	1013.21	975.972	969.546	1961.9	1929.58	1676.28	blue	-0.985112	0.993154
ENSMUSG00000044201	689.907	-0.847133	0.109375	-7.74524	9.5402e-15	1.53724e-13	Cdc25c	cell division cycle 25C	516.215	513.992	448.196	935.269	903.255	822.515	blue	-0.980464	0.993144
ENSMUSG00000027811	415.694	-0.866313	0.131364	-6.59474	4.26016e-11	5.15745e-10	4930579G24Rik	RIKEN cDNA 4930579G24 gene	276.853	314.106	292.615	594.367	525.472	490.752	blue	-0.973172	0.993106
ENSMUSG00000026196	448.622	-1.12669	0.125133	-9.00394	2.17752e-19	4.80521e-18	Bard1	BRCA1 associated RING domain 1	262.434	306.967	276.13	652.33	625.001	568.868	blue	-0.988017	0.993077
ENSMUSG00000027423	4259.93	-0.47907	0.0667785	-7.17403	7.28235e-13	1.02176e-11	Snx5	sorting nexin 5	3530.84	3559.19	3586.6	5207.84	5026.77	4648.36	blue	-0.978973	0.992991
ENSMUSG00000025154	477.869	-1.33976	0.114253	-11.7262	9.35287e-32	3.89259e-30	Arhgap19	Rho GTPase activating protein 19	260.511	271.273	280.251	719.135	688.144	647.903	blue	-0.996363	0.992981
ENSMUSG00000030031	56.503	-0.623479	0.280339	-2.22402	0.0261473	0.0735135	Kbtbd8	kelch repeat and BTB (POZ) domain containing 8	44.2196	43.8525	45.3348	71.717	69.5635	64.3307	blue	-0.985827	0.992883
ENSMUSG00000034868	277.518	-1.23053	0.156409	-7.86736	3.62192e-15	6.00477e-14	Myl12b	myosin, light chain 12B, regulatory	178.801	175.41	143.217	424.408	362.8	380.47	blue	-0.982908	0.992863
ENSMUSG00000078771	711.1	-1.39938	0.0955723	-14.6421	1.5132e-48	1.10498e-46	Evi2a	ecotropic viral integration site 2a	399.899	390.593	382.254	1072.81	1002.78	1018.26	blue	-0.998538	0.992845
ENSMUSG00000040189	67.9784	-1.9624	0.297928	-6.58682	4.49331e-11	5.42337e-10	Ccdc114	coiled-coil domain containing 114	27.8776	30.5947	24.728	118.873	116.653	89.144	blue	-0.981973	0.992829
ENSMUSG00000038525	669.721	-0.476788	0.0974374	-4.89328	9.91687e-07	7.41476e-06	Armc10	armadillo repeat containing 10	556.59	581.3	541.956	806.571	793.024	738.885	blue	-0.97924	0.992801
ENSMUSG00000002799	636.864	-1.45162	0.113685	-12.7688	2.44927e-37	1.31158e-35	Jag2	jagged 2	373.944	342.661	306.01	982.425	898.975	917.173	blue	-0.993598	0.992739
ENSMUSG00000032221	249.09	-1.14735	0.169402	-6.77297	1.26162e-11	1.60602e-10	Mns1	meiosis-specific nuclear structural protein 1	160.536	166.231	138.065	394.935	310.36	324.411	blue	-0.969691	0.992666
ENSMUSG00000021287	200.339	-0.859013	0.163416	-5.25661	1.46737e-07	1.21952e-06	Xrcc3	X-ray repair complementing defective repair in Chinese hamster cells 3	143.233	153.993	129.822	270.167	262.201	242.619	blue	-0.982679	0.992657
ENSMUSG00000003549	1031.13	-0.558889	0.0932293	-5.99478	2.03766e-09	2.1133e-08	Ercc1	excision repair cross-complementing rodent repair deficiency, complementation group 1	846.901	856.653	797.48	1305.64	1247.86	1132.22	blue	-0.969469	0.992627
ENSMUSG00000045165	398.587	-1.98881	0.127442	-15.6057	6.6612e-55	5.78445e-53	AI467606	expressed sequence AI467606	162.459	156.033	162.793	675.909	612.159	622.17	blue	-0.998233	0.992618
ENSMUSG00000027342	1987.16	-0.874202	0.107905	-8.10161	5.42383e-16	9.50205e-15	Pcna	proliferating cell nuclear antigen	1404.45	1471.61	1332.22	2936.47	2525.69	2252.5	blue	-0.96154	0.992609
ENSMUSG00000056394	2083.54	-0.920361	0.102564	-8.97349	2.87268e-19	6.28478e-18	Lig1	ligase I, DNA, ATP-dependent	1402.53	1586.85	1332.22	2993.45	2720.47	2465.71	blue	-0.972176	0.992583
ENSMUSG00000038816	471.077	-1.47937	0.126056	-11.7358	8.34858e-32	3.48364e-30	Ctnnal1	catenin (cadherin associated protein), alpha-like 1	272.047	226.401	247.28	744.678	681.722	654.336	blue	-0.992571	0.992573
ENSMUSG00000006398	3021.55	-1.00611	0.113702	-8.84861	8.86167e-19	1.87566e-17	Cdc20	cell division cycle 20	2033.14	2185.48	1807.21	4655.71	3851.68	3596.09	blue	-0.963285	0.992506
ENSMUSG00000029504	705.968	-0.541865	0.0962178	-5.63164	1.78499e-08	1.63862e-07	Ddx51	DEAD box helicase 51	558.512	607.815	558.442	868.464	834.762	807.81	blue	-0.983408	0.9925
ENSMUSG00000039323	10245.3	-1.62987	0.0823918	-19.782	4.25763e-87	6.64066e-85	Igfbp2	insulin-like growth factor binding protein 2	5270.78	4968.58	4772.51	16862.3	14071.1	15526.7	blue	-0.994257	0.992497
ENSMUSG00000039231	1116.69	-0.816969	0.094032	-8.6882	3.68219e-18	7.43146e-17	Suv39h1	suppressor of variegation 3-9 1	802.681	870.93	752.145	1485.43	1449.06	1339.92	blue	-0.983978	0.992475
ENSMUSG00000031262	814.5	-0.914264	0.0943033	-9.69493	3.16852e-22	8.26335e-21	Cenpi	centromere protein I	556.59	603.736	533.714	1091.47	1071.28	1030.21	blue	-0.993058	0.992419
ENSMUSG00000078249	853.254	-1.57105	0.142125	-11.054	2.09635e-28	7.46738e-27	Hmga1b	high mobility group AT-hook 1B	417.202	494.615	377.103	1414.69	1338.83	1077.08	blue	-0.977654	0.992395
ENSMUSG00000021650	807.966	-0.617663	0.100426	-6.15045	7.72652e-10	8.37561e-09	Ptcd2	pentatricopeptide repeat domain 2	664.255	660.846	587.291	1037.44	970.678	927.282	blue	-0.972877	0.992382
ENSMUSG00000034659	2936.77	-0.501697	0.075154	-6.67558	2.46251e-11	3.05957e-10	Tmem109	transmembrane protein 109	2475.33	2376.19	2441.89	3716.51	3351.89	3258.81	blue	-0.970853	0.992357
ENSMUSG00000027331	2029.73	-1.01686	0.10236	-9.93419	2.95565e-23	8.1445e-22	Knstrn	kinetochore-localized astrin/SPAG5 binding	1302.55	1503.22	1221.98	2937.45	2703.34	2509.82	blue	-0.978303	0.992293
ENSMUSG00000021377	3474.8	-0.767902	0.0756294	-10.1535	3.19737e-24	9.27181e-23	Dek	DEK proto-oncogene (DNA binding)	2424.39	2686.22	2603.66	4666.52	4275.48	4192.53	blue	-0.986057	0.992263
ENSMUSG00000040659	839.15	-0.585284	0.101159	-5.78578	7.21753e-09	7.01874e-08	Efhd2	EF hand domain containing 2	657.526	692.461	663.536	1098.35	998.504	924.525	blue	-0.964745	0.992261
ENSMUSG00000026915	187.01	-1.25138	0.164375	-7.61295	2.67913e-14	4.1625e-13	Strbp	spermatid perinuclear RNA binding protein	110.549	116.26	105.094	270.167	258.99	260.999	blue	-0.997852	0.992202
ENSMUSG00000078773	250.887	-1.06968	0.146884	-7.2825	3.27697e-13	4.72148e-12	Rad54b	RAD54 homolog B (S. cerevisiae)	156.691	172.35	156.611	349.743	351.028	318.897	blue	-0.992605	0.99218
ENSMUSG00000032783	830.07	-1.11338	0.121943	-9.13032	6.82983e-20	1.55854e-18	Troap	trophinin associated protein	543.132	567.022	463.651	1227.05	1175.09	1004.48	blue	-0.976002	0.992162
ENSMUSG00000036875	196.625	-1.39936	0.182746	-7.65744	1.89683e-14	2.98458e-13	Dna2	DNA replication helicase/nuclease 2	102.859	119.319	102.003	309.464	300.728	245.376	blue	-0.980425	0.992113
ENSMUSG00000062937	4420.97	-0.512091	0.0716837	-7.14376	9.08127e-13	1.25876e-11	Mtap	methylthioadenosine phosphorylase	3651	3670.35	3611.33	5497.65	5302.88	4792.64	blue	-0.972763	0.992103
ENSMUSG00000000058	421.574	-1.23484	0.133314	-9.26262	1.99481e-20	4.67833e-19	Cav2	caveolin 2	235.517	256.996	261.705	641.524	608.948	524.755	blue	-0.984941	0.992074
ENSMUSG00000030515	398.094	-0.95804	0.121363	-7.89398	2.92698e-15	4.86769e-14	Tarsl2	threonyl-tRNA synthetase-like 2	269.163	268.214	274.069	546.228	544.736	486.157	blue	-0.991484	0.992047
ENSMUSG00000029247	6521.5	-0.508411	0.0665952	-7.63434	2.26975e-14	3.55394e-13	Paics	phosphoribosylaminoimidazole carboxylase, phosphoribosylaminoribosylaminoimidazole, succinocarboxamide synthetase	5236.17	5419.35	5496.84	8128.59	7620.95	7227.1	blue	-0.978201	0.992044
ENSMUSG00000050335	4801.76	-0.899478	0.105409	-8.53322	1.42331e-17	2.74496e-16	Lgals3	lectin, galactose binding, soluble 3	3291.47	3606.1	3156.95	7197.25	6026.34	5532.44	blue	-0.961294	0.991949
ENSMUSG00000031756	697.212	-1.07604	0.10717	-10.0404	1.01237e-23	2.86332e-22	Cenpn	centromere protein N	435.467	470.139	439.953	986.355	992.083	859.275	blue	-0.988639	0.991933
ENSMUSG00000025574	1469.1	-1.41684	0.147283	-9.61986	6.59185e-22	1.68359e-20	Tk1	thymidine kinase 1	776.726	882.148	742.872	2645.67	1998.08	1769.1	blue	-0.959963	0.99185
ENSMUSG00000020814	2998.74	-0.522275	0.0684301	-7.63225	2.30689e-14	3.60859e-13	Mxra7	matrix-remodelling associated 7	2528.21	2465.94	2391.41	3711.6	3369.01	3526.24	blue	-0.983999	0.991834
ENSMUSG00000026097	286.689	-0.763203	0.149227	-5.11438	3.1477e-07	2.51957e-06	Ormdl1	ORM1-like 1 (S. cerevisiae)	212.446	223.342	201.946	407.706	339.256	335.439	blue	-0.961055	0.99183
ENSMUSG00000030269	781.188	-0.458914	0.0909861	-5.04378	4.56426e-07	3.57856e-06	Mtmr14	myotubularin related protein 14	646.952	679.203	648.081	945.093	869.009	898.792	blue	-0.982834	0.991763
ENSMUSG00000048458	311.259	-1.61145	0.142648	-11.2967	1.36236e-29	5.10171e-28	Inka2	inka box actin regulator 2	169.188	149.914	141.156	494.16	446.277	466.857	blue	-0.9951	0.991749
ENSMUSG00000033596	1289.6	-0.496465	0.082173	-6.04171	1.52493e-09	1.60118e-08	Rfwd3	ring finger and WD repeat domain 3	1031.47	1104.47	1073.61	1584.65	1514.34	1429.06	blue	-0.978185	0.991747
ENSMUSG00000024063	1932.5	-1.42175	0.0860034	-16.5313	2.1822e-61	2.19106e-59	Lbh	limb-bud and heart	1073.77	1104.47	972.637	2876.54	2942	2625.61	blue	-0.994654	0.991704
ENSMUSG00000031750	227.834	-1.04104	0.150294	-6.92671	4.30749e-12	5.65821e-11	Il34	interleukin 34	154.769	151.954	140.126	311.429	314.641	294.083	blue	-0.995222	0.99165
ENSMUSG00000068246	252.451	-1.27122	0.181344	-7.00997	2.38372e-12	3.1992e-11	Apol9b	apolipoprotein L 9b	156.691	165.212	121.58	405.742	352.098	313.383	blue	-0.966406	0.99165
ENSMUSG00000028832	1649.36	-0.67384	0.0940674	-7.16337	7.87175e-13	1.09864e-11	Stmn1	stathmin 1	1226.61	1360.45	1226.1	2228.14	1961.69	1893.16	blue	-0.966632	0.991639
ENSMUSG00000007655	2520.78	-1.06218	0.0631533	-16.8191	1.76747e-63	1.88043e-61	Cav1	caveolin 1, caveolae protein	1643.81	1608.26	1645.45	3501.36	3398.98	3326.82	blue	-0.998904	0.991592
ENSMUSG00000020935	3217.19	-0.65436	0.0653225	-10.0174	1.27857e-23	3.59095e-22	Dcakd	dephospho-CoA kinase domain containing	2606.07	2511.83	2381.11	4028.93	3879.5	3895.69	blue	-0.992432	0.991591
ENSMUSG00000030662	8154.15	-0.484487	0.0551651	-8.78249	1.59889e-18	3.31434e-17	Ipo5	importin 5	6857.88	6831.8	6702.33	9642.5	9758.15	9132.21	blue	-0.991669	0.991548
ENSMUSG00000027469	4876.34	-0.825665	0.0855835	-9.64748	5.03788e-22	1.29701e-20	Tpx2	TPX2, microtubule-associated	3594.28	3740.72	3217.74	6585.2	6389.14	5730.95	blue	-0.97779	0.991535
ENSMUSG00000074968	82.0624	-0.827311	0.23657	-3.49711	0.000470321	0.00220669	Ano3	anoctamin 3	60.5616	56.0903	60.7898	110.032	103.81	101.091	blue	-0.991989	0.99152
ENSMUSG00000026646	207.981	-1.09055	0.164932	-6.61214	3.78805e-11	4.60326e-10	Suv39h2	suppressor of variegation 3-9 2	124.007	137.676	137.035	302.587	291.097	255.485	blue	-0.985095	0.991415
ENSMUSG00000040528	97.0045	-3.22315	0.304321	-10.5913	3.27088e-26	1.04259e-24	Milr1	mast cell immunoglobulin like receptor 1	15.3807	23.456	17.5157	190.59	192.637	142.447	blue	-0.98851	0.991402
ENSMUSG00000019817	75.8575	-1.27537	0.264169	-4.82787	1.38005e-06	1.01235e-05	Plagl1	pleiomorphic adenoma gene-like 1	49.9873	44.8723	38.1224	119.856	98.4591	103.848	blue	-0.977359	0.991402
ENSMUSG00000037824	1036.84	-0.346932	0.0844541	-4.10793	3.99213e-05	0.000230696	Tspan14	tetraspanin 14	921.882	905.604	910.816	1232.94	1125.86	1123.95	blue	-0.965854	0.991314
ENSMUSG00000021707	832.223	-1.17138	0.134157	-8.73142	2.51499e-18	5.12732e-17	Dhfr	dihydrofolate reductase	513.332	543.566	478.076	1319.4	1180.44	958.528	blue	-0.964868	0.991309
ENSMUSG00000041064	411.999	-1.06642	0.130645	-8.16274	3.2752e-16	5.78836e-15	Pif1	PIF1 5'-to-3' DNA helicase	290.311	275.353	232.856	584.543	552.227	536.702	blue	-0.985726	0.991304
ENSMUSG00000016526	93.4892	-1.8873	0.253334	-7.44987	9.34298e-14	1.39364e-12	Dyrk3	dual-specificity tyrosine-(Y)-phosphorylation regulated kinase 3	39.4131	35.6939	44.3044	168.977	133.776	138.771	blue	-0.986583	0.991262
ENSMUSG00000017009	2610.54	-0.820155	0.10004	-8.19826	2.43899e-16	4.33434e-15	Sdc4	syndecan 4	1984.11	1840.78	1838.12	3762.69	3286.61	2950.94	blue	-0.964276	0.99124
ENSMUSG00000029378	71.3733	-2.0936	0.318399	-6.5754	4.85229e-11	5.84349e-10	Areg	amphiregulin	25.955	28.5551	26.7887	150.311	103.81	92.8201	blue	-0.961127	0.991214
ENSMUSG00000089715	4710.15	-0.389988	0.0617024	-6.32047	2.60768e-10	2.93981e-09	Cbx6	chromobox 6	4224.89	4101.73	3904.97	5507.48	5276.12	5245.71	blue	-0.980047	0.991163
ENSMUSG00000020739	1768.99	-0.928953	0.108959	-8.52569	1.51904e-17	2.91558e-16	Nup85	nucleoporin 85	1214.12	1224.81	1215.8	2643.71	2321.28	1994.25	blue	-0.964734	0.991139
ENSMUSG00000020844	5355.35	-0.515269	0.0603389	-8.53958	1.3471e-17	2.6011e-16	Nxn	nucleoredoxin	4493.09	4496.41	4237.77	6488.92	6095.9	6320.04	blue	-0.989067	0.991138
ENSMUSG00000026683	2249.77	-0.878493	0.104645	-8.39499	4.65935e-17	8.67351e-16	Nuf2	NUF2, NDC80 kinetochore complex component	1569.79	1730.64	1454.83	3223.34	2923.81	2596.21	blue	-0.9661	0.991092
ENSMUSG00000030528	359.192	-1.08052	0.123078	-8.77916	1.647e-18	3.40859e-17	Blm	Bloom syndrome, RecQ like helicase	228.788	234.56	228.734	506.931	464.47	491.671	blue	-0.996721	0.991041
ENSMUSG00000028678	1991.54	-0.891588	0.103807	-8.58893	8.77833e-18	1.7219e-16	Kif2c	kinesin family member 2C	1408.3	1532.8	1243.61	2820.54	2567.43	2376.56	blue	-0.970264	0.991003
ENSMUSG00000040010	2363.01	-0.941206	0.0786158	-11.9722	4.9678e-33	2.20463e-31	Slc7a5	solute carrier family 7 (cationic amino acid transporter, y+ system), member 5	1671.69	1616.42	1566.11	3189.93	3261.99	2871.91	blue	-0.990559	0.990944
ENSMUSG00000029659	472.235	-3.03854	0.139227	-21.8243	1.36308e-105	2.91973e-103	Medag	mesenteric estrogen dependent adipogenesis	113.433	99.9428	93.7605	892.042	788.743	845.49	blue	-0.998266	0.990943
ENSMUSG00000024301	465.14	-1.25141	0.146768	-8.52646	1.50888e-17	2.90302e-16	Kifc5b	kinesin family member C5B	267.24	296.769	261.705	768.256	574.702	622.17	blue	-0.970422	0.990927
ENSMUSG00000031762	169.825	-1.1564	0.17179	-6.73146	1.67965e-11	2.12302e-10	Mt2	metallothionein 2	112.472	100.963	102.003	241.677	231.165	230.672	blue	-0.996441	0.990919
ENSMUSG00000038742	13.7471	-1.27736	0.583397	-2.18953	0.0285584	0.0790474	Angptl6	angiopoietin-like 6	7.69036	9.17842	7.21235	22.5958	19.2637	16.5422	blue	-0.962041	0.990896
ENSMUSG00000028212	792.973	-0.909905	0.106848	-8.51585	1.6537e-17	3.16648e-16	Ccne2	cyclin E2	560.435	554.785	536.805	1094.42	1090.54	920.849	blue	-0.980322	0.990831
ENSMUSG00000048277	1387.84	-0.568959	0.0790198	-7.20021	6.01214e-13	8.47237e-12	Syngr2	synaptogyrin 2	1117.99	1082.03	1152.95	1744.79	1632.07	1597.24	blue	-0.986312	0.990823
ENSMUSG00000013155	337.588	-0.704262	0.132666	-5.30854	1.10505e-07	9.33363e-07	Enkd1	enkurin domain containing 1	270.124	268.214	231.825	441.109	409.89	404.365	blue	-0.976862	0.990784
ENSMUSG00000038943	2917.67	-1.00575	0.0755754	-13.3079	2.0838e-40	1.22176e-38	Prc1	protein regulator of cytokinesis 1	1877.41	2081.46	1860.79	3982.75	3990.8	3712.8	blue	-0.992804	0.99067
ENSMUSG00000004885	223.402	-1.52596	0.162248	-9.40509	5.19839e-21	1.26726e-19	Crabp2	cellular retinoic acid binding protein II	123.046	113.201	109.216	354.655	303.939	336.358	blue	-0.993081	0.990667
ENSMUSG00000029283	305.316	-1.29736	0.135971	-9.54145	1.40855e-21	3.54677e-20	Cdc7	cell division cycle 7 (S. cerevisiae)	191.298	172.35	165.884	446.021	428.083	428.259	blue	-0.99632	0.990659
ENSMUSG00000032372	424.989	-1.57697	0.122238	-12.9009	4.45156e-38	2.46601e-36	Plscr2	phospholipid scramblase 2	206.678	208.044	225.643	674.926	607.878	626.765	blue	-0.996738	0.990654
ENSMUSG00000020492	683.907	-0.623413	0.109357	-5.7007	1.19317e-08	1.12688e-07	Ska2	spindle and kinetochore associated complex subunit 2	529.674	543.566	541.956	922.497	798.375	767.374	blue	-0.962104	0.990631
ENSMUSG00000031609	364.82	-1.11455	0.152289	-7.31866	2.50451e-13	3.63132e-12	Sap30	sin3 associated polypeptide	237.44	226.401	227.704	589.455	448.417	459.505	blue	-0.965516	0.990564
ENSMUSG00000038236	225.996	-0.776802	0.15163	-5.123	3.00709e-07	2.41303e-06	Hoxa7	homeobox A7	178.801	167.251	153.52	295.71	280.394	280.298	blue	-0.987068	0.990564
ENSMUSG00000025701	195.967	-2.86648	0.228112	-12.5661	3.24451e-36	1.64946e-34	Alox5	arachidonate 5-lipoxygenase	39.4131	55.0705	47.3954	379.216	379.924	274.784	blue	-0.985954	0.990522
ENSMUSG00000040204	1789.9	-0.8931	0.111096	-8.039	9.05733e-16	1.55955e-14	Pclaf	PCNA clamp associated factor	1232.38	1328.83	1197.25	2645.67	2324.49	2010.8	blue	-0.960281	0.990506
ENSMUSG00000063506	536.425	-3.45081	0.133614	-25.8267	4.44906e-147	1.70176e-144	Arhgap22	Rho GTPase activating protein 22	91.323	96.8833	81.3965	1016.81	958.906	973.232	blue	-0.999458	0.990386
ENSMUSG00000054520	214.212	-1.202	0.156362	-7.68724	1.50347e-14	2.3914e-13	Sh3bp2	SH3-domain binding protein 2	126.891	127.478	134.974	308.482	307.15	280.298	blue	-0.99532	0.990381
ENSMUSG00000042734	562.641	-2.11869	0.114447	-18.5124	1.63927e-76	2.28999e-74	Ttc9	tetratricopeptide repeat domain 9	205.717	226.401	199.885	950.005	871.149	922.687	blue	-0.998299	0.990376
ENSMUSG00000046179	792.982	-1.92939	0.108931	-17.7121	3.38363e-70	4.24672e-68	E2f8	E2F transcription factor 8	342.221	342.661	303.949	1275.19	1337.76	1156.12	blue	-0.995897	0.990356
ENSMUSG00000046671	2656.32	-0.4272	0.0632086	-6.75859	1.39346e-11	1.76684e-10	Mtfr1l	mitochondrial fission regulator 1-like	2219.63	2317.04	2261.59	3132.95	2960.19	3046.52	blue	-0.990352	0.990276
ENSMUSG00000078521	227.042	-1.59697	0.197879	-8.07048	7.00252e-16	1.21485e-14	Aunip	aurora kinase A and ninein interacting protein	105.742	114.22	118.489	415.566	330.694	277.541	blue	-0.965039	0.990269
ENSMUSG00000022070	525.656	-0.99763	0.124652	-8.00333	1.21099e-15	2.06744e-14	Bora	bora, aurora kinase A activator	322.995	392.632	336.92	749.59	702.056	649.741	blue	-0.980131	0.9902
ENSMUSG00000009772	317.914	-0.807692	0.127432	-6.33824	2.32404e-10	2.6423e-09	Nuak2	NUAK family, SNF1-like kinase, 2	222.059	239.659	231.825	411.636	409.89	392.418	blue	-0.995735	0.990119
ENSMUSG00000038578	49.0823	-2.08667	0.354462	-5.88688	3.93548e-09	3.92937e-08	Susd1	sushi domain containing 1	21.1485	17.337	17.5157	90.3831	85.6166	62.4927	blue	-0.975784	0.990068
ENSMUSG00000024833	902.77	-1.03894	0.123737	-8.39637	4.60501e-17	8.58232e-16	Pola2	polymerase (DNA directed), alpha 2	585.429	654.727	532.683	1332.17	1251.07	1060.54	blue	-0.968904	0.990034
ENSMUSG00000021950	383.522	-1.2022	0.132255	-9.08996	9.90749e-20	2.24174e-18	Anxa8	annexin A8	211.485	236.599	249.341	577.666	516.91	509.132	blue	-0.989115	0.990009
ENSMUSG00000004642	1052.79	-0.892929	0.0980556	-9.10635	8.51963e-20	1.93316e-18	Slbp	stem-loop binding protein	736.352	699.6	774.812	1476.59	1373.08	1256.29	blue	-0.983155	0.990004
ENSMUSG00000027962	954.535	-0.877834	0.0850407	-10.3225	5.57451e-25	1.68653e-23	Vcam1	vascular cell adhesion molecule 1	670.984	655.747	691.355	1267.33	1255.35	1186.44	blue	-0.996266	0.99
ENSMUSG00000002068	882.392	-0.82599	0.10992	-7.51448	5.71374e-14	8.65955e-13	Ccne1	cyclin E1	600.809	697.56	610.989	1223.12	1134.42	1027.45	blue	-0.971439	0.989991
ENSMUSG00000001739	25.2029	-1.89283	0.468929	-4.0365	5.42555e-05	0.00030553	Cldn15	claudin 15	10.5742	11.2181	10.3034	50.1037	33.1764	35.8414	blue	-0.96526	0.989967
ENSMUSG00000030539	1027.16	-0.39159	0.0877102	-4.46459	8.02238e-06	5.21248e-05	Sema4b	sema domain, immunoglobulin domain (Ig), transmembrane domain (TM) and short cytoplasmic domain, (semaphorin) 4B	921.882	886.227	857.239	1231.96	1160.11	1105.57	blue	-0.962359	0.98989
ENSMUSG00000027306	1785.68	-0.996934	0.0973816	-10.2374	1.34817e-24	4.0034e-23	Nusap1	nucleolar and spindle associated protein 1	1146.83	1319.65	1109.67	2494.38	2457.2	2186.33	blue	-0.982094	0.989784
ENSMUSG00000041231	403.76	-0.248437	0.114128	-2.17683	0.0294933	0.0811736	Ublcp1	ubiquitin-like domain containing CTD phosphatase 1	369.137	375.295	362.678	456.828	437.715	420.907	blue	-0.956505	0.989777
ENSMUSG00000016984	459.84	-0.718902	0.116866	-6.15152	7.67427e-10	8.32459e-09	Etaa1	Ewing tumor-associated antigen 1	355.679	359.998	326.616	589.455	596.106	531.188	blue	-0.981556	0.989735
ENSMUSG00000019961	7034.06	-1.22052	0.0551184	-22.1436	1.20138e-108	2.68058e-106	Tmpo	thymopoietin	4203.74	4359.75	4108.98	9915.62	9972.2	9644.1	blue	-0.99892	0.989731
ENSMUSG00000026167	726.984	-1.45118	0.108296	-13.4001	6.03656e-41	3.64576e-39	Wnt10a	wingless-type MMTV integration site family, member 10A	428.738	389.573	349.284	1099.33	1031.68	1063.3	blue	-0.994409	0.989706
ENSMUSG00000027115	495.524	-0.879648	0.115115	-7.64147	2.14761e-14	3.36927e-13	Kif18a	kinesin family member 18A	333.569	377.335	335.889	661.172	661.388	603.79	blue	-0.987302	0.989706
ENSMUSG00000026199	383.922	-0.446613	0.118635	-3.7646	0.000166815	0.000859764	Ankzf1	ankyrin repeat and zinc finger domain containing 1	342.221	320.225	312.192	458.793	440.926	429.178	blue	-0.978078	0.989652
ENSMUSG00000039994	734.439	-1.06081	0.124712	-8.50604	1.79978e-17	3.44208e-16	Timeless	timeless circadian clock 1	525.828	497.674	403.891	1068.88	973.889	936.472	blue	-0.976014	0.98959
ENSMUSG00000040747	93.2868	-2.9753	0.289643	-10.2723	9.39123e-25	2.8095e-23	Cd53	CD53 antigen	24.0324	19.3767	19.5764	173.889	184.076	138.771	blue	-0.991091	0.989573
ENSMUSG00000024735	4519.79	-0.427434	0.0706165	-6.0529	1.42262e-09	1.49865e-08	Prpf19	pre-mRNA processing factor 19	3930.74	3777.43	3856.55	5546.77	5146.63	4860.65	blue	-0.964329	0.98953
ENSMUSG00000082229	144.289	-1.28064	0.195461	-6.5519	5.68099e-11	6.77041e-10	Nap1l2	nucleosome assembly protein 1-like 2	89.4004	91.7842	71.0931	210.239	206.55	196.668	blue	-0.988344	0.98952
ENSMUSG00000027510	104.643	-1.54523	0.251281	-6.1494	7.77764e-10	8.41967e-09	Rbm38	RNA binding motif protein 38	56.7164	55.0705	48.4258	191.573	132.706	143.366	blue	-0.963044	0.989476
ENSMUSG00000029270	688.858	-0.621661	0.0971696	-6.3977	1.57739e-10	1.82046e-09	Dipk1a	divergent protein kinase domain 1A	530.635	546.626	551.229	882.218	789.813	832.624	blue	-0.986321	0.989473
ENSMUSG00000022257	1436.71	-0.263316	0.0737972	-3.56811	0.000359567	0.00173206	Laptm4b	lysosomal-associated protein transmembrane 4B	1304.48	1336.99	1276.59	1624.93	1525.05	1552.21	blue	-0.968719	0.989428
ENSMUSG00000075266	129.363	-1.06114	0.212884	-4.9846	6.20917e-07	4.76818e-06	Cenpw	centromere protein W	88.4391	81.586	81.3965	206.309	159.461	158.989	blue	-0.960551	0.989374
ENSMUSG00000079553	707.566	-1.16522	0.145721	-7.99623	1.28289e-15	2.18323e-14	Kifc1	kinesin family member C1	436.428	490.536	382.254	1156.31	889.343	890.521	blue	-0.959552	0.989366
ENSMUSG00000026414	2022.05	-1.42737	0.128148	-11.1385	8.15094e-29	2.94921e-27	Tnnt2	troponin T2, cardiac	1022.82	1088.15	1177.67	3563.26	2619.87	2660.54	blue	-0.97281	0.989348
ENSMUSG00000028484	3848.63	-0.514905	0.0708019	-7.27247	3.52974e-13	5.06749e-12	Psip1	PC4 and SFRS1 interacting protein 1	3018.47	3311.37	3177.55	4778.52	4461.7	4344.16	blue	-0.976832	0.989314
ENSMUSG00000023104	1485.31	-0.718371	0.102664	-6.9973	2.60939e-12	3.49042e-11	Rfc2	replication factor C (activator 1) 2	1122.79	1139.14	1106.58	2071.93	1842.9	1628.49	blue	-0.957912	0.989277
ENSMUSG00000025792	1159.84	-0.646154	0.100461	-6.43188	1.26035e-10	1.46509e-09	Slc25a10	solute carrier family 25 (mitochondrial carrier, dicarboxylate transporter), member 10	964.179	914.783	833.541	1538.48	1396.62	1311.43	blue	-0.962175	0.989202
ENSMUSG00000002835	1406.9	-1.11394	0.120423	-9.25025	2.23973e-20	5.24509e-19	Chaf1a	chromatin assembly factor 1, subunit A (p150)	882.469	981.071	803.662	2111.23	2015.2	1647.79	blue	-0.969326	0.989193
ENSMUSG00000037185	205.253	-2.80096	0.191304	-14.6414	1.52855e-48	1.11114e-46	Krt80	keratin 80	49.9873	44.8723	59.7595	382.163	351.028	343.71	blue	-0.997351	0.989173
ENSMUSG00000020407	106.87	-1.21357	0.223302	-5.43464	5.49059e-08	4.79122e-07	Upp1	uridine phosphorylase 1	71.1358	68.3282	53.5774	156.206	147.689	144.285	blue	-0.984175	0.98915
ENSMUSG00000035199	6065.56	-0.46806	0.0652079	-7.17797	7.07518e-13	9.93556e-12	Arl6ip5	ADP-ribosylation factor-like 6 interacting protein 5	5140.04	4960.43	5170.22	7490.99	6751.94	6879.71	blue	-0.977543	0.989144
ENSMUSG00000002297	1584.53	-0.828913	0.107457	-7.71392	1.2201e-14	1.94646e-13	Dbf4	DBF4 zinc finger	1145.86	1209.51	1068.46	2241.89	2075.13	1766.34	blue	-0.961508	0.98912
ENSMUSG00000021906	423.04	-0.449997	0.117195	-3.83974	0.000123167	0.000649811	Oxnad1	oxidoreductase NAD-binding domain containing 1	347.028	371.216	354.435	517.738	490.155	457.667	blue	-0.965226	0.989115
ENSMUSG00000006585	814.709	-1.11248	0.129311	-8.60319	7.75271e-18	1.52631e-16	Cdt1	chromatin licensing and DNA replication factor 1	542.17	545.606	457.469	1219.19	1170.81	953.014	blue	-0.968785	0.989097
ENSMUSG00000007646	398.847	-0.39408	0.11969	-3.29252	0.000992953	0.00430315	Rad51c	RAD51 paralog C	343.182	349.8	341.041	487.283	446.277	425.502	blue	-0.954387	0.989096
ENSMUSG00000032498	552.883	-0.519972	0.110458	-4.70741	2.50886e-06	1.76853e-05	Mlh1	mutL homolog 1	437.389	474.218	451.287	701.452	646.405	606.547	blue	-0.96344	0.989072
ENSMUSG00000027999	416.831	-0.483627	0.118402	-4.08462	4.41499e-05	0.000252498	Pla2g12a	phospholipase A2, group XIIA	367.215	346.74	328.677	514.791	473.032	470.533	blue	-0.968355	0.989055
ENSMUSG00000092118	209.486	-1.03863	0.160808	-6.45881	1.05532e-10	1.23389e-09	Fancf	Fanconi anemia, complementation group F	150.923	135.637	124.671	288.833	285.745	271.108	blue	-0.989727	0.98902
ENSMUSG00000008136	2334.82	-0.374939	0.0693561	-5.40599	6.445e-08	5.58764e-07	Fhl2	four and a half LIM domains 2	2061.98	1975.4	2061.7	2766.51	2605.96	2537.39	blue	-0.974853	0.989012
ENSMUSG00000028614	1400.99	-0.765678	0.0824423	-9.28745	1.58033e-20	3.75007e-19	Ndc1	NDC1 transmembrane nucleoporin	1029.55	1036.14	1046.82	1812.57	1845.04	1635.84	blue	-0.988744	0.989008
ENSMUSG00000024222	976.053	-0.239953	0.081188	-2.95553	0.00312134	0.0119192	Fkbp5	FK506 binding protein 5	909.385	884.188	891.24	1081.65	1067	1022.86	blue	-0.974803	0.989002
ENSMUSG00000085208	2401.25	-0.549659	0.0799963	-6.87106	6.37277e-12	8.25634e-11	Brip1os	BRCA1 interacting protein C-terminal helicase 1, opposite strand	1896.64	2052.91	1897.88	3006.22	2909.89	2643.99	blue	-0.97058	0.988971
ENSMUSG00000026785	215.104	-0.649491	0.150754	-4.3083	1.64514e-05	0.000101495	Pkn3	protein kinase N3	165.343	177.449	159.702	267.22	258.99	261.918	blue	-0.991314	0.988943
ENSMUSG00000026496	3480.51	-0.329898	0.0640679	-5.14919	2.61619e-07	2.11201e-06	Parp1	poly (ADP-ribose) polymerase family, member 1	3187.65	3105.37	2959.12	3989.63	3881.64	3759.67	blue	-0.972148	0.988938
ENSMUSG00000036223	342.526	-1.32961	0.171917	-7.73403	1.04195e-14	1.67389e-13	Ska1	spindle and kinetochore associated complex subunit 1	186.491	234.56	163.823	548.193	490.155	431.935	blue	-0.968262	0.988802
ENSMUSG00000109086	13.4073	-1.14328	0.576148	-1.98434	0.0472176	0.119051	NA	NA	8.65166	8.1586	8.24268	18.6661	19.2637	17.4612	blue	-0.995467	0.988776
ENSMUSG00000051220	970.615	-1.15464	0.112455	-10.2676	9.86135e-25	2.94466e-23	Ercc6l	excision repair cross-complementing rodent repair deficiency complementation group 6 like	616.19	661.866	526.501	1385.22	1398.76	1235.15	blue	-0.983524	0.988775
ENSMUSG00000038079	924.764	-0.26076	0.0816626	-3.19313	0.00140738	0.00585587	Tmem237	transmembrane protein 237	855.553	835.236	833.541	1028.6	985.661	1009.99	blue	-0.986351	0.988722
ENSMUSG00000054484	371.587	-0.518756	0.122438	-4.2369	2.26632e-05	0.00013672	Tmem62	transmembrane protein 62	291.272	321.245	303.949	457.81	439.855	415.393	blue	-0.976014	0.988719
ENSMUSG00000047832	1291.69	-0.703314	0.101987	-6.89609	5.34549e-12	6.96475e-11	Cdca4	cell division cycle associated 4	1033.39	961.694	953.06	1766.4	1607.45	1428.14	blue	-0.961304	0.988677
ENSMUSG00000029363	1038.78	-1.01188	0.128681	-7.86348	3.73601e-15	6.17935e-14	Rfc5	replication factor C (activator 1) 5	681.558	745.492	638.808	1594.48	1398.76	1173.58	blue	-0.957172	0.988645
ENSMUSG00000037313	2743.25	-0.87303	0.113065	-7.72147	1.14997e-14	1.84191e-13	Tacc3	transforming, acidic coiled-coil containing protein 3	1977.38	2066.16	1769.09	4098.68	3442.86	3105.34	blue	-0.952859	0.988589
ENSMUSG00000051527	93.8145	-1.17106	0.234801	-4.98746	6.11792e-07	4.70711e-06	Usp29	ubiquitin specific peptidase 29	64.4068	56.0903	52.5471	141.469	118.793	129.581	blue	-0.981946	0.988577
ENSMUSG00000038732	469.149	-0.991788	0.110813	-8.9501	3.55165e-19	7.70003e-18	Mboat1	membrane bound O-acyltransferase domain containing 1	305.692	326.344	310.131	642.506	596.106	634.117	blue	-0.995868	0.988576
ENSMUSG00000001175	20345.2	-0.446355	0.0534123	-8.35677	6.44585e-17	1.18346e-15	Calm1	calmodulin 1	17467.7	16984.2	17216.9	24282.6	22546.1	23573.5	blue	-0.988989	0.988575
ENSMUSG00000048109	603.498	-0.465346	0.0958736	-4.85375	1.21149e-06	8.96739e-06	Rbm15	RNA binding motif protein 15	496.028	521.13	503.834	704.399	706.337	689.258	blue	-0.995114	0.988514
ENSMUSG00000013698	4891.94	-0.298896	0.059411	-5.03099	4.87963e-07	3.80355e-06	Pea15a	phosphoprotein enriched in astrocytes 15A	4450.8	4424	4285.16	5514.35	5505.15	5172.19	blue	-0.973624	0.988502
ENSMUSG00000027715	4228.01	-1.02495	0.0966482	-10.6049	2.82715e-26	9.06551e-25	Ccna2	cyclin A2	2717.58	3117.6	2523.29	5972.16	5842.26	5195.17	blue	-0.978962	0.988494
ENSMUSG00000117365	2.66531	-4.8496	1.76353	-2.74993	0.00596076	NA	NA	NA	0	0	0	5.89455	6.42125	3.67604	blue	-0.986523	0.988476
ENSMUSG00000038963	7.75563	-2.26384	0.841716	-2.68955	0.00715485	0.0246492	Slco4a1	solute carrier organic anion transporter family, member 4a1	2.88389	2.03965	3.09101	15.7188	11.7723	11.0281	blue	-0.9747	0.988443
ENSMUSG00000007589	599.853	-0.649886	0.109102	-5.95669	2.57393e-09	2.63042e-08	Tinf2	Terf1 (TRF1)-interacting nuclear factor 2	484.493	491.555	424.498	761.38	740.584	696.61	blue	-0.975337	0.988415
ENSMUSG00000045954	588.749	-1.7325	0.116544	-14.8656	5.51085e-50	4.19582e-48	Cavin2	caveolae associated 2	290.311	281.472	245.22	937.234	845.464	932.796	blue	-0.99546	0.988385
ENSMUSG00000031353	7620.8	-0.399357	0.0697557	-5.72508	1.03388e-08	9.84744e-08	Rbbp7	retinoblastoma binding protein 7, chromatin remodeling factor	6567.57	6572.77	6577.66	9391	8437.52	8178.28	blue	-0.955724	0.988317
ENSMUSG00000025403	2830.55	-0.98679	0.109946	-8.97524	2.82734e-19	6.20509e-18	Shmt2	serine hydroxymethyltransferase 2 (mitochondrial)	1910.09	1940.73	1844.3	4226.39	3916.96	3144.85	blue	-0.963484	0.988212
ENSMUSG00000054309	1785.01	-0.120466	0.0663775	-1.81486	0.0695451	0.161358	Cpsf3	cleavage and polyadenylation specificity factor 3	1713.03	1714.32	1704.17	1907.87	1841.83	1828.83	blue	-0.952374	0.988165
ENSMUSG00000030867	2052.6	-0.977632	0.118341	-8.26113	1.443e-16	2.60178e-15	Plk1	polo like kinase 1	1363.12	1557.27	1227.13	3072.04	2680.87	2415.16	blue	-0.960465	0.98813
ENSMUSG00000027379	2303.8	-1.03476	0.0744824	-13.8927	7.01056e-44	4.61577e-42	Bub1	BUB1, mitotic checkpoint serine/threonine kinase	1470.78	1619.48	1443.5	3113.31	3161.39	3014.36	blue	-0.99492	0.988104
ENSMUSG00000031928	1225.85	-0.542108	0.0796245	-6.8083	9.87555e-12	1.26617e-10	Mre11a	MRE11A homolog A, double strand break repair nuclease	983.405	1038.18	972.637	1468.73	1496.15	1395.98	blue	-0.988334	0.988024
ENSMUSG00000028381	6641.62	-1.81806	0.0626062	-29.0395	2.08681e-185	1.34099e-182	Ugcg	UDP-glucose ceramide glucosyltransferase	3030.96	3020.72	2752.03	10324.3	10465.6	10256.2	blue	-0.998882	0.988017
ENSMUSG00000024359	11860.6	-0.485196	0.0697534	-6.95587	3.50393e-12	4.63678e-11	Hspa9	heat shock protein 9	9780.22	9873.94	9999.4	14756	14028.3	12725.5	blue	-0.966746	0.987999
ENSMUSG00000027332	863.122	-0.593052	0.0835812	-7.09552	1.28863e-12	1.77242e-11	Ivd	isovaleryl coenzyme A dehydrogenase	698.862	684.302	681.052	1038.42	1054.15	1021.94	blue	-0.998277	0.987998
ENSMUSG00000005470	863.481	-1.28541	0.146726	-8.76064	1.94149e-18	3.99361e-17	Asf1b	anti-silencing function 1B histone chaperone	500.835	562.943	443.044	1400.94	1271.41	1001.72	blue	-0.961241	0.987968
ENSMUSG00000044783	2456.63	-0.907613	0.0756654	-11.9951	3.77046e-33	1.67791e-31	A730008H23Rik	RIKEN cDNA A730008H23 gene	1626.51	1830.58	1668.11	3252.81	3281.26	3080.52	blue	-0.99214	0.987824
ENSMUSG00000020326	10803.6	-0.598501	0.071658	-8.35219	6.70085e-17	1.22887e-15	Ccng1	cyclin G1	8447.86	9098.87	8235.47	13490.7	13436.5	12112.6	blue	-0.975956	0.987781
ENSMUSG00000035842	625.495	-0.901644	0.101655	-8.86961	7.34042e-19	1.56605e-17	Ddx11	DEAD/H box helicase 11	420.086	470.139	418.316	823.272	819.779	801.377	blue	-0.993609	0.987753
ENSMUSG00000005718	106.727	-1.36431	0.224007	-6.09047	1.12578e-09	1.19852e-08	Tfap4	transcription factor AP4	65.3681	59.1498	54.6078	166.03	138.057	157.151	blue	-0.986422	0.987749
ENSMUSG00000022034	758.546	-1.28654	0.111773	-11.5103	1.17008e-30	4.66436e-29	Esco2	establishment of sister chromatid cohesion N-acetyltransferase 2	420.086	467.08	435.832	1107.19	1157.96	963.123	blue	-0.988315	0.98773
ENSMUSG00000021048	1828.23	-0.76119	0.090186	-8.44023	3.16718e-17	5.97893e-16	Mthfd1	methylenetetrahydrofolate dehydrogenase (NADP+ dependent), methenyltetrahydrofolate cyclohydrolase, formyltetrahydrofolate synthase	1388.11	1353.31	1328.1	2419.71	2426.16	2053.99	blue	-0.975621	0.987691
ENSMUSG00000037544	1784.07	-0.880893	0.0800713	-11.0014	3.76419e-28	1.33198e-26	Dlgap5	DLG associated protein 5	1249.68	1323.73	1193.13	2325.4	2419.74	2192.76	blue	-0.990961	0.987658
ENSMUSG00000062929	6736.42	-0.315257	0.054582	-5.77584	7.65689e-09	7.41905e-08	Cfl2	cofilin 2, muscle	5965.8	5913.96	6130.5	7705.16	7329.85	7373.22	blue	-0.984905	0.987632
ENSMUSG00000042826	219.39	-0.614206	0.151865	-4.04442	5.24529e-05	0.000295877	Fgf11	fibroblast growth factor 11	182.646	164.192	173.096	277.044	267.552	251.809	blue	-0.981714	0.987623
ENSMUSG00000047443	511.494	-1.9756	0.133378	-14.8121	1.22359e-49	9.22859e-48	Erfe	erythroferrone	218.214	231.5	172.066	814.43	843.324	789.43	blue	-0.994714	0.987611
ENSMUSG00000019848	1916.21	-2.42547	0.0758416	-31.9807	2.02368e-224	1.80613e-221	Popdc3	popeye domain containing 3	573.893	612.914	618.201	3305.86	3130.36	3256.05	blue	-0.999499	0.987568
ENSMUSG00000021569	505.046	-0.915232	0.13781	-6.64127	3.11e-11	3.82559e-10	Trip13	thyroid hormone receptor interactor 13	352.795	343.681	353.405	769.239	636.774	574.382	blue	-0.956001	0.987563
ENSMUSG00000028560	2420.18	-0.956513	0.0878934	-10.8827	1.39445e-27	4.73613e-26	Usp1	ubiquitin specific peptidase 1	1561.14	1773.47	1603.2	3298.98	3357.24	2927.05	blue	-0.984872	0.987556
ENSMUSG00000106825	46.1552	-2.17792	0.344427	-6.3233	2.56034e-10	2.88848e-09	NA	NA	17.3033	15.2974	17.5157	77.6116	73.8443	75.3589	blue	-0.998906	0.98755
ENSMUSG00000019857	556.627	-0.288264	0.10188	-2.82944	0.00466293	0.0169941	Asf1a	anti-silencing function 1A histone chaperone	495.067	506.853	501.773	646.436	595.036	594.6	blue	-0.958539	0.987534
ENSMUSG00000024613	1937.11	-0.620938	0.0791909	-7.84103	4.46861e-15	7.35534e-14	Tcof1	treacle ribosome biogenesis factor 1	1549.61	1591.95	1437.32	2393.19	2435.79	2214.82	blue	-0.98144	0.987462
ENSMUSG00000036114	438.94	-0.542936	0.121826	-4.45664	8.32538e-06	5.39738e-05	Rpp25l	ribonuclease P/MRP 25 subunit-like	361.447	351.839	358.557	575.701	500.857	485.238	blue	-0.956351	0.987453
ENSMUSG00000023953	1181.09	-0.614295	0.0807835	-7.60422	2.86632e-14	4.4319e-13	Polh	polymerase (DNA directed), eta (RAD 30 related)	921.882	955.576	922.15	1441.22	1486.52	1359.22	blue	-0.990267	0.987437
ENSMUSG00000022255	5747.19	-0.178278	0.0527809	-3.37771	0.00073093	0.00327725	Mtdh	metadherin	5303.47	5462.18	5412.35	6229.56	6028.48	6047.09	blue	-0.976491	0.987372
ENSMUSG00000019808	136.403	-0.5246	0.185488	-2.82821	0.00468089	0.017048	Adat2	adenosine deaminase, tRNA-specific 2	119.201	109.121	107.155	166.03	161.601	155.313	blue	-0.980068	0.98735
ENSMUSG00000030774	3219.59	-1.02308	0.0599224	-17.0734	2.34357e-65	2.61455e-63	Pak1	p21 (RAC1) activated kinase 1	2188.87	2065.14	2116.31	4356.07	4281.9	4309.24	blue	-0.998892	0.987308
ENSMUSG00000019303	201.895	-0.999087	0.177923	-5.61528	1.9625e-08	1.79134e-07	Psmc3ip	proteasome (prosome, macropain) 26S subunit, ATPase 3, interacting protein	142.272	130.538	130.853	300.622	278.254	228.834	blue	-0.963461	0.987235
ENSMUSG00000033294	794.119	-0.590236	0.108068	-5.4617	4.71585e-08	4.13538e-07	Noc4l	NOC4 like	645.99	664.926	590.382	1039.41	954.625	869.384	blue	-0.953941	0.987207
ENSMUSG00000090626	159.332	-0.562002	0.174029	-3.22935	0.00124073	0.0052412	Tex9	testis expressed gene 9	129.775	136.656	119.519	194.52	192.637	182.883	blue	-0.978495	0.987206
ENSMUSG00000040084	2806.02	-0.942793	0.0783721	-12.0297	2.48086e-33	1.11952e-31	Bub1b	BUB1B, mitotic checkpoint serine/threonine kinase	1917.78	2078.4	1764.96	3731.25	3707.2	3636.53	blue	-0.990667	0.987095
ENSMUSG00000021115	766.524	-0.800419	0.124052	-6.45226	1.10191e-10	1.28743e-09	Vrk1	vaccinia related kinase 1	576.777	599.657	500.743	1092.46	961.047	868.465	blue	-0.953301	0.987093
ENSMUSG00000037316	309.041	-0.468694	0.129197	-3.62775	0.000285906	0.00140719	Bag4	BCL2-associated athanogene 4	247.053	268.214	262.736	374.304	349.958	351.981	blue	-0.980468	0.987015
ENSMUSG00000023150	4222.26	-1.28839	0.0574577	-22.4233	2.33404e-111	5.68127e-109	Ivns1abp	influenza virus NS1A binding protein	2434	2434.32	2490.32	6000.65	6137.64	5836.64	blue	-0.999283	0.987006
ENSMUSG00000022369	774.674	-0.624085	0.108511	-5.75134	8.85399e-09	8.52243e-08	Mtbp	Mdm2, transformed 3T3 cell double minute p53 binding protein	615.229	638.41	574.927	1013.86	961.047	844.571	blue	-0.958319	0.986935
ENSMUSG00000067071	1128.51	-0.745257	0.089049	-8.36906	5.80805e-17	1.07003e-15	Hes6	hairy and enhancer of split 6	859.398	820.959	850.027	1507.04	1311	1422.63	blue	-0.985018	0.986911
ENSMUSG00000023919	476.566	-1.04449	0.141442	-7.38456	1.52954e-13	2.24813e-12	Cenpq	centromere protein Q	275.892	343.681	314.252	724.047	627.142	574.382	blue	-0.967315	0.986853
ENSMUSG00000030177	300.24	-0.775345	0.132271	-5.86182	4.57831e-09	4.53735e-08	Ccdc77	coiled-coil domain containing 77	234.556	218.242	211.219	381.181	389.556	366.685	blue	-0.992138	0.986762
ENSMUSG00000027293	2874.2	-0.874206	0.0663852	-13.1687	1.32903e-39	7.54449e-38	Ehd4	EH-domain containing 4	2081.2	2072.28	1932.91	3694.9	3829.2	3634.69	blue	-0.99583	0.986746
ENSMUSG00000026873	209.828	-1.49536	0.178771	-8.36471	6.02641e-17	1.10898e-15	Phf19	PHD finger protein 19	114.394	126.458	88.6088	316.341	313.571	299.597	blue	-0.987225	0.986721
ENSMUSG00000051378	1044.35	-1.10932	0.117114	-9.47218	2.74059e-21	6.79438e-20	Kif18b	kinesin family member 18B	654.642	753.65	575.957	1490.34	1473.68	1317.86	blue	-0.978532	0.986711
ENSMUSG00000028551	1193.72	-0.881644	0.114189	-7.7209	1.15512e-14	1.84647e-13	Cdkn2c	cyclin dependent kinase inhibitor 2C	803.643	908.664	807.783	1769.35	1398.76	1474.09	blue	-0.962287	0.986707
ENSMUSG00000034311	1781.3	-0.960052	0.0891134	-10.7734	4.59832e-27	1.52e-25	Kif4	kinesin family member 4	1163.17	1329.85	1135.43	2394.17	2434.72	2230.44	blue	-0.987195	0.986695
ENSMUSG00000032400	1032.61	-0.989173	0.0929891	-10.6375	1.99373e-26	6.44452e-25	Zwilch	zwilch kinetochore protein	689.249	710.818	674.87	1385.22	1467.25	1268.23	blue	-0.990136	0.986671
ENSMUSG00000048922	1170.26	-1.16658	0.102492	-11.3822	5.12874e-30	1.96174e-28	Cdca2	cell division cycle associated 2	683.481	814.84	665.597	1650.47	1664.17	1543.02	blue	-0.988325	0.986647
ENSMUSG00000041189	854.468	-2.34379	0.0964366	-24.3039	1.78276e-130	5.61571e-128	Chrnb1	cholinergic receptor, nicotinic, beta polypeptide 1 (muscle)	294.156	285.551	263.766	1425.5	1403.04	1454.79	blue	-0.999442	0.986645
ENSMUSG00000046711	562.282	-1.8513	0.189473	-9.77075	1.50335e-22	4.01185e-21	Hmga1	high mobility group AT-hook 1	223.982	291.67	216.37	1051.19	927.87	662.607	blue	-0.960885	0.986625
ENSMUSG00000062510	310.773	-1.05232	0.165929	-6.34195	2.26877e-10	2.58494e-09	Nsl1	NSL1, MIS12 kinetochore complex component	223.02	210.084	173.096	472.547	423.802	362.09	blue	-0.957674	0.986597
ENSMUSG00000070814	372.336	-0.234435	0.116469	-2.01285	0.0441306	0.112766	Zswim9	zinc finger SWIM-type containing 9	334.531	346.74	345.162	412.619	403.468	391.499	blue	-0.973442	0.986568
ENSMUSG00000045658	6.24691	-1.88046	0.8898	-2.11335	0.0345707	0.0923688	Pid1	phosphotyrosine interaction domain containing 1	2.88389	3.05947	2.06067	10.8067	8.56166	10.1091	blue	-0.982	0.986469
ENSMUSG00000100798	191.635	-1.24085	0.178677	-6.94464	3.79431e-12	5.00046e-11	Gm19589	predicted gene, 19589	121.123	107.082	113.337	285.886	288.956	233.429	blue	-0.980092	0.986431
ENSMUSG00000041431	2026.45	-0.908636	0.110715	-8.20702	2.26752e-16	4.03855e-15	Ccnb1	cyclin B1	1367.92	1563.39	1294.1	2902.08	2716.19	2314.99	blue	-0.962699	0.986426
ENSMUSG00000029246	839.712	-0.646244	0.109871	-5.88184	4.05741e-09	4.04106e-08	Ppat	phosphoribosyl pyrophosphate amidotransferase	625.803	700.619	637.778	1138.63	995.293	940.148	blue	-0.955091	0.986402
ENSMUSG00000106864	897.258	-0.289248	0.0822807	-3.51538	0.000439121	0.00207302	Gtf3c2	general transcription factor IIIC, polypeptide 2, beta	813.256	813.82	795.419	987.337	1006	967.718	blue	-0.990885	0.986366
ENSMUSG00000050410	1036.77	-0.901685	0.127501	-7.07197	1.5275e-12	2.0849e-11	Tcf19	transcription factor 19	721.933	796.483	650.142	1553.21	1314.22	1184.6	blue	-0.950854	0.986356
ENSMUSG00000037628	266.945	-0.771938	0.15997	-4.82551	1.39646e-06	1.02359e-05	Cdkn3	cyclin-dependent kinase inhibitor 3	199.949	207.024	184.43	386.093	326.413	297.759	blue	-0.946686	0.986228
ENSMUSG00000026669	625.388	-0.993552	0.122113	-8.1363	4.07532e-16	7.16302e-15	Mcm10	minichromosome maintenance 10 replication initiation factor	448.925	449.743	355.466	868.464	821.92	807.81	blue	-0.979103	0.986203
ENSMUSG00000026307	321.93	-0.801815	0.149528	-5.36233	8.21575e-08	7.02427e-07	Scly	selenocysteine lyase	232.633	259.035	212.249	450.933	410.96	365.766	blue	-0.956597	0.986172
ENSMUSG00000024883	1141.06	-1.45038	0.0821765	-17.6496	1.02521e-69	1.24773e-67	Rin1	Ras and Rab interactor 1	638.3	600.677	594.504	1655.39	1719.82	1637.68	blue	-0.998722	0.986153
ENSMUSG00000033983	309.994	-0.317875	0.126855	-2.50581	0.012217	0.0388108	Coil	coilin	267.24	281.472	279.221	353.673	345.677	332.682	blue	-0.97681	0.986121
ENSMUSG00000004929	1376.33	-0.426559	0.0860002	-4.95998	7.05e-07	5.38044e-06	Thop1	thimet oligopeptidase 1	1193.93	1209.51	1118.94	1670.12	1597.82	1467.66	blue	-0.955607	0.986089
ENSMUSG00000058446	555.259	-0.47071	0.100252	-4.6953	2.66222e-06	1.86599e-05	Znrf2	zinc and ring finger 2	454.693	469.119	472.924	663.137	622.861	648.822	blue	-0.990636	0.986088
ENSMUSG00000028653	409.887	-0.657392	0.121005	-5.43277	5.54872e-08	4.83932e-07	Trit1	tRNA isopentenyltransferase 1	323.956	309.007	321.465	540.334	465.54	499.023	blue	-0.977702	0.986083
ENSMUSG00000023908	331.255	-0.90519	0.152729	-5.92677	3.08951e-09	3.12551e-08	Pkmyt1	protein kinase, membrane associated tyrosine/threonine 1	216.291	251.897	223.583	486.3	434.504	374.956	blue	-0.957577	0.986017
ENSMUSG00000015880	1470.27	-1.15182	0.0907887	-12.6868	6.99845e-37	3.67419e-35	Ncapg	non-SMC condensin I complex, subunit G	903.617	997.388	836.632	2024.78	2107.24	1951.98	blue	-0.991764	0.986014
ENSMUSG00000017716	1674.56	-1.02439	0.13058	-7.84492	4.33236e-15	7.14572e-14	Birc5	baculoviral IAP repeat-containing 5	1062.23	1204.41	1044.76	2683.99	2146.84	1905.11	blue	-0.949214	0.985967
ENSMUSG00000028445	883.664	-1.75823	0.108841	-16.1541	1.06176e-58	1.0093e-56	Enho	energy homeostasis associated	428.738	399.771	381.224	1433.36	1224.32	1434.58	blue	-0.99376	0.985939
ENSMUSG00000025758	1459.78	-0.856531	0.0774842	-11.0543	2.09015e-28	7.46182e-27	Plk4	polo like kinase 4	1007.44	1061.64	1046.82	1886.26	1961.69	1794.83	blue	-0.994542	0.985927
ENSMUSG00000023353	2056.78	-0.394283	0.0767181	-5.13938	2.75653e-07	2.21751e-06	Agap3	ArfGAP with GTPase domain, ankyrin repeat and PH domain 3	1848.57	1805.09	1678.42	2462.94	2272.05	2273.63	blue	-0.960889	0.98589
ENSMUSG00000045273	464.283	-0.934225	0.147113	-6.3504	2.14749e-10	2.44851e-09	Cenph	centromere protein H	315.305	332.463	309.101	719.135	588.614	521.079	blue	-0.947922	0.985864
ENSMUSG00000027018	1694.17	-0.826243	0.112131	-7.36854	1.72508e-13	2.52629e-12	Hat1	histone aminotransferase 1	1191.04	1239.09	1235.37	2511.08	2107.24	1881.21	blue	-0.95275	0.985772
ENSMUSG00000039197	1296.51	-0.378692	0.0854559	-4.43143	9.36095e-06	5.99138e-05	Adk	adenosine kinase	1125.68	1129.97	1126.16	1584.65	1434.08	1378.52	blue	-0.949785	0.985747
ENSMUSG00000005882	685.976	-0.271252	0.0928475	-2.92148	0.00348369	0.0131436	Uqcc1	ubiquinol-cytochrome c reductase complex assembly factor 1	610.422	621.073	633.656	781.028	736.303	733.371	blue	-0.970002	0.985739
ENSMUSG00000025200	400.755	-0.315058	0.112776	-2.79366	0.00521153	0.018751	Cwf19l1	CWF19-like 1, cell cycle control (S. pombe)	347.989	368.157	355.466	449.951	440.926	442.044	blue	-0.987957	0.985706
ENSMUSG00000059552	2945.17	-0.469559	0.0809393	-5.80138	6.57726e-09	6.43114e-08	Trp53	transformation related protein 53	2496.48	2560.78	2352.26	3655.6	3461.05	3144.85	blue	-0.953553	0.985618
ENSMUSG00000032254	2891.67	-1.03363	0.090416	-11.4319	2.89672e-30	1.12951e-28	Kif23	kinesin family member 23	1891.83	2060.05	1741.27	3935.6	4135.28	3585.98	blue	-0.984769	0.985601
ENSMUSG00000071711	698.455	-0.575294	0.105111	-5.47318	4.42028e-08	3.88892e-07	Mpst	mercaptopyruvate sulfurtransferase	567.164	574.161	541.956	910.708	770.55	826.191	blue	-0.964543	0.985552
ENSMUSG00000026094	1668.81	-0.294224	0.0679887	-4.32755	1.5078e-05	9.35244e-05	Stk17b	serine/threonine kinase 17b (apoptosis-inducing)	1493.85	1531.78	1472.35	1855.8	1805.44	1853.64	blue	-0.989961	0.985517
ENSMUSG00000032586	326.416	-1.07913	0.161018	-6.70195	2.05656e-11	2.57712e-10	Traip	TRAF-interacting protein	221.098	230.48	177.218	481.388	462.33	385.984	blue	-0.963994	0.985511
ENSMUSG00000046295	174.285	-1.43104	0.190599	-7.50809	5.99966e-14	9.07575e-13	Ankle1	ankyrin repeat and LEM domain containing 1	89.4004	96.8833	96.8515	287.851	218.322	256.404	blue	-0.979864	0.985508
ENSMUSG00000028869	1416.91	-0.242018	0.0727386	-3.32723	0.000877146	0.00386064	Gnl2	guanine nucleotide binding protein-like 2 (nucleolar)	1292.94	1292.12	1309.56	1569.92	1558.22	1478.69	blue	-0.973601	0.985507
ENSMUSG00000027905	676.791	-0.66575	0.109499	-6.07997	1.20206e-09	1.27382e-08	Ddx20	DEAD box helicase 20	522.945	517.051	529.592	891.06	859.377	740.723	blue	-0.966732	0.985479
ENSMUSG00000059323	718.854	-0.767589	0.107176	-7.16195	7.9535e-13	1.10813e-11	Tonsl	tonsoku-like, DNA repair protein	566.203	527.249	501.773	937.234	953.555	827.11	blue	-0.976989	0.98545
ENSMUSG00000036112	7495.62	-0.301045	0.0579043	-5.19901	2.00355e-07	1.64136e-06	Metap2	methionine aminopeptidase 2	6557.96	6821.61	6770.33	8635.52	8013.72	8174.6	blue	-0.971255	0.985436
ENSMUSG00000031962	3300.87	-3.39138	0.0838601	-40.441	0	0	Cdh15	cadherin 15	614.268	517.051	591.412	6106.75	5770.56	6205.16	blue	-0.999234	0.985397
ENSMUSG00000030493	217.583	-0.375514	0.148495	-2.52881	0.0114451	0.0366852	Faap24	Fanconi anemia core complex associated protein 24	197.065	182.549	188.551	253.466	244.007	239.862	blue	-0.978979	0.985385
ENSMUSG00000039307	214.375	-0.55213	0.150547	-3.6675	0.000244934	0.00122156	Hexdc	hexosaminidase (glycosyl hydrolase family 20, catalytic domain) containing	173.994	181.529	165.884	255.431	262.201	247.214	blue	-0.987823	0.985371
ENSMUSG00000055067	355.647	-0.345355	0.122241	-2.8252	0.0047251	0.0171973	Smyd3	SET and MYND domain containing 3	308.576	329.403	301.888	415.566	390.626	387.823	blue	-0.961828	0.985329
ENSMUSG00000023505	1439.65	-0.780992	0.106112	-7.36006	1.83828e-13	2.68962e-12	Cdca3	cell division cycle associated 3	1065.11	1174.84	937.605	1970.74	1757.28	1732.34	blue	-0.964183	0.985282
ENSMUSG00000031584	1325.08	-0.449215	0.0902698	-4.97636	6.47908e-07	4.96122e-06	Gsr	glutathione reductase	1111.26	1151.38	1098.34	1659.32	1525.05	1405.17	blue	-0.948539	0.985201
ENSMUSG00000002104	1035.68	-0.917283	0.0880679	-10.4156	2.10377e-25	6.47452e-24	Rapsn	receptor-associated protein of the synapse	744.042	699.6	707.84	1401.92	1269.27	1391.38	blue	-0.992635	0.985186
ENSMUSG00000002289	102.487	-3.20149	0.277631	-11.5315	9.15794e-31	3.69654e-29	Angptl4	angiopoietin-like 4	16.342	18.3568	25.7584	192.555	180.865	181.045	blue	-0.997119	0.98517
ENSMUSG00000022881	428.718	-1.09111	0.163444	-6.67576	2.4595e-11	3.05945e-10	Rfc4	replication factor C (activator 1) 4	283.582	287.59	250.371	709.311	547.946	493.509	blue	-0.944277	0.985135
ENSMUSG00000034118	809.36	-0.596996	0.0871672	-6.84886	7.44428e-12	9.60582e-11	Tpst1	protein-tyrosine sulfotransferase 1	662.332	642.489	627.474	968.671	998.504	956.69	blue	-0.995399	0.98507
ENSMUSG00000032902	1972.88	-0.594566	0.0679773	-8.74654	2.19986e-18	4.50774e-17	Slc16a1	solute carrier family 16 (monocarboxylic acid transporters), member 1	1550.57	1610.3	1555.81	2408.91	2289.17	2422.51	blue	-0.99433	0.984974
ENSMUSG00000096917	31.9172	-1.34679	0.394749	-3.41175	0.000645472	0.00293671	2500002B13Rik	RIKEN cDNA 2500002B13 gene	21.1485	15.2974	17.5157	51.0861	46.0189	40.4365	blue	-0.972564	0.984965
ENSMUSG00000093726	67.8147	-1.18573	0.266777	-4.44464	8.8039e-06	5.67555e-05	NA	NA	43.2583	37.7335	43.2741	100.207	87.757	94.6581	blue	-0.989807	0.984961
ENSMUSG00000029687	2169.37	-0.550829	0.0884659	-6.22646	4.771e-10	5.25333e-09	Ezh2	enhancer of zeste 2 polycomb repressive complex 2 subunit	1729.37	1757.16	1793.81	2841.17	2550.31	2344.4	blue	-0.955415	0.984936
ENSMUSG00000028793	1589.31	-0.513566	0.0847938	-6.05664	1.38996e-09	1.46617e-08	Rnf19b	ring finger protein 19B	1349.66	1376.76	1201.37	1950.11	1842.9	1815.05	blue	-0.967814	0.984897
ENSMUSG00000065979	1606.36	-0.35584	0.0707735	-5.02788	4.95939e-07	3.86011e-06	Cpped1	calcineurin-like phosphoesterase domain containing 1	1390.99	1418.58	1417.74	1821.42	1852.53	1736.93	blue	-0.986102	0.984845
ENSMUSG00000038379	1331.23	-1.02821	0.0938563	-10.9552	6.2768e-28	2.16853e-26	Ttk	Ttk protein kinase	860.359	913.763	853.118	1803.73	1930.65	1625.73	blue	-0.987016	0.984759
ENSMUSG00000002055	2149.09	-0.985196	0.0787054	-12.5175	5.9877e-36	3.01544e-34	Spag5	sperm associated antigen 5	1401.57	1542.99	1382.71	2839.21	2991.23	2736.81	blue	-0.992421	0.984758
ENSMUSG00000025395	1020.38	-1.0145	0.117881	-8.6061	7.559e-18	1.49367e-16	Prim1	DNA primase, p49 subunit	596.964	744.472	686.203	1521.78	1278.9	1293.97	blue	-0.972184	0.984749
ENSMUSG00000021697	286.184	-1.08474	0.163772	-6.62347	3.5086e-11	4.2766e-10	Depdc1b	DEP domain containing 1B	170.149	217.223	162.793	418.513	392.766	355.657	blue	-0.969914	0.984696
ENSMUSG00000059089	69.6279	-2.18223	0.295007	-7.39721	1.39071e-13	2.05725e-12	Fcgr4	Fc receptor, IgG, low affinity IV	21.1485	27.5353	26.7887	116.909	125.214	100.172	blue	-0.990114	0.984686
ENSMUSG00000100975	178.018	-1.22458	0.200965	-6.09352	1.10454e-09	1.17669e-08	NA	NA	103.82	104.022	112.307	303.569	224.744	219.644	blue	-0.956069	0.984667
ENSMUSG00000097310	10.6366	-4.9501	1.19196	-4.15291	3.28272e-05	0.000192471	NA	NA	0.961295	1.01982	0	23.5782	17.1233	21.1372	blue	-0.97997	0.984661
ENSMUSG00000074743	197.429	-1.48301	0.16632	-8.91661	4.80789e-19	1.03537e-17	Thbd	thrombomodulin	97.0908	106.062	109.216	300.622	272.903	298.678	blue	-0.995775	0.984619
ENSMUSG00000056612	2591.06	-1.03889	0.130248	-7.97631	1.50772e-15	2.54695e-14	Ppp1r14b	protein phosphatase 1, regulatory inhibitor subunit 14B	1689.96	1892.79	1506.35	4088.85	3438.58	2929.81	blue	-0.948698	0.984589
ENSMUSG00000039748	450.138	-1.23425	0.15489	-7.9686	1.60477e-15	2.70804e-14	Exo1	exonuclease 1	284.543	279.432	241.098	695.557	682.793	517.403	blue	-0.963654	0.984571
ENSMUSG00000039055	214.607	-1.01178	0.154355	-6.55487	5.56917e-11	6.64301e-10	Eme1	essential meiotic structure-specific endonuclease 1	147.078	148.894	130.853	285.886	283.605	291.326	blue	-0.994797	0.984535
ENSMUSG00000017861	406.391	-1.21977	0.15658	-7.79008	6.69651e-15	1.09218e-13	Mybl2	myeloblastosis oncogene-like 2	262.434	227.421	242.129	644.471	595.036	466.857	blue	-0.963375	0.984526
ENSMUSG00000027506	784.766	-0.567468	0.104025	-5.4551	4.89454e-08	4.2874e-07	Tpd52	tumor protein D52	666.178	630.252	600.686	1022.7	874.36	914.416	blue	-0.960138	0.984482
ENSMUSG00000041168	3125.19	-0.375359	0.0739249	-5.07757	3.82283e-07	3.02531e-06	Lonp1	lon peptidase 1, mitochondrial	2825.25	2740.27	2596.45	3734.2	3526.33	3328.66	blue	-0.952436	0.98447
ENSMUSG00000022678	2529.53	-0.37654	0.0723366	-5.20538	1.93601e-07	1.58846e-06	Nde1	nudE neurodevelopment protein 1	2264.81	2152.85	2185.34	2993.45	2898.12	2682.59	blue	-0.963259	0.984464
ENSMUSG00000006930	23.2504	-3.04972	0.552973	-5.51513	3.48517e-08	3.09333e-07	Hap1	huntingtin-associated protein 1	4.80648	5.09912	5.15168	47.1564	33.1764	44.1125	blue	-0.987303	0.984441
ENSMUSG00000051235	684.418	-1.04249	0.118215	-8.8186	1.15895e-18	2.42113e-17	Gen1	GEN1, Holliday junction 5' flap endonuclease	440.273	502.773	398.74	939.198	965.327	860.194	blue	-0.9815	0.984384
ENSMUSG00000028583	3297.29	-0.507653	0.0860845	-5.89714	3.69857e-09	3.70433e-08	Pdpn	podoplanin	2728.16	2854.49	2586.14	4227.38	3848.47	3539.11	blue	-0.946833	0.984366
ENSMUSG00000031403	932.037	-0.793813	0.112852	-7.03413	2.00504e-12	2.71594e-11	Dkc1	dyskeratosis congenita 1, dyskerin	657.526	702.659	685.173	1298.77	1224.32	1023.78	blue	-0.960857	0.984325
ENSMUSG00000021713	604.102	-0.332773	0.100911	-3.29767	0.000974889	0.0042363	Ppwd1	peptidylprolyl isomerase domain and WD repeat containing 1	536.403	551.725	516.198	711.276	646.405	662.607	blue	-0.956343	0.9843
ENSMUSG00000031821	638.572	-1.03527	0.148767	-6.95897	3.42781e-12	4.5398e-11	Gins2	GINS complex subunit 2 (Psf2 homolog)	421.047	437.505	397.709	1040.39	813.358	721.423	blue	-0.943548	0.984296
ENSMUSG00000052253	1654.57	-0.583618	0.0978113	-5.96677	2.41995e-09	2.48095e-08	Zfp622	zinc finger protein 622	1371.77	1330.87	1270.4	2235.02	1861.09	1858.24	blue	-0.947367	0.984265
ENSMUSG00000030726	915.307	-0.571498	0.10095	-5.66119	1.50331e-08	1.39438e-07	Pold3	polymerase (DNA-directed), delta 3, accessory subunit	725.778	782.205	700.628	1160.24	1125.86	997.127	blue	-0.960118	0.984254
ENSMUSG00000052125	166.97	-1.44791	0.190624	-7.59562	3.06328e-14	4.72734e-13	F730043M19Rik	RIKEN cDNA F730043M19 gene	95.1682	84.6454	88.6088	252.483	268.622	212.291	blue	-0.984142	0.984229
ENSMUSG00000085289	12.8647	-1.71959	0.627186	-2.74175	0.00611137	0.0215494	NA	NA	7.69036	6.11895	4.12134	21.6134	19.2637	18.3802	blue	-0.972479	0.984215
ENSMUSG00000038252	3531.65	-0.836216	0.0727307	-11.4974	1.35889e-30	5.39028e-29	Ncapd2	non-SMC condensin I complex, subunit D2	2516.67	2723.95	2366.68	4515.23	4608.31	4459.04	blue	-0.990591	0.984185
ENSMUSG00000038388	734.212	-0.919293	0.126498	-7.26727	3.66837e-13	5.24777e-12	Mpp6	membrane protein, palmitoylated 6 (MAGUK p55 subfamily member 6)	492.183	512.972	518.259	1081.65	987.802	812.405	blue	-0.958831	0.984148
ENSMUSG00000053553	335.447	-0.828263	0.145424	-5.6955	1.23012e-08	1.15769e-07	3110082I17Rik	RIKEN cDNA 3110082I17 gene	258.588	226.401	240.068	487.283	395.977	404.365	blue	-0.961245	0.984143
ENSMUSG00000022698	3812.7	-0.363073	0.0712974	-5.09237	3.53623e-07	2.80818e-06	Naa50	N(alpha)-acetyltransferase 50, NatE catalytic subunit	3318.39	3311.37	3376.41	4610.52	4217.69	4041.81	blue	-0.952682	0.984137
ENSMUSG00000046694	97.9692	-1.18108	0.237013	-4.98319	6.2543e-07	4.79825e-06	Tent5b	terminal nucleotidyltransferase 5B	52.8712	60.1696	66.9718	154.241	129.495	124.066	blue	-0.972237	0.984122
ENSMUSG00000023027	986.154	-0.261059	0.0804136	-3.24646	0.00116851	0.00496878	Atf1	activating transcription factor 1	907.463	893.366	890.21	1082.63	1100.17	1043.08	blue	-0.982496	0.98397
ENSMUSG00000028693	2580.64	-0.976223	0.121848	-8.01178	1.13056e-15	1.93423e-14	Nasp	nuclear autoantigenic sperm protein (histone-binding)	1728.41	1715.34	1774.24	4104.57	3273.77	2887.53	blue	-0.950023	0.983969
ENSMUSG00000037466	592.572	-0.93418	0.123613	-7.55733	4.11443e-14	6.30108e-13	Tedc1	tubulin epsilon and delta complex 1	417.202	397.732	405.952	832.114	831.551	670.878	blue	-0.970602	0.983951
ENSMUSG00000027249	4.81284	-1.92226	1.01005	-1.90314	0.0570221	0.138734	F2	coagulation factor II	1.92259	2.03965	2.06067	7.8594	8.56166	6.43307	blue	-0.985326	0.983949
ENSMUSG00000035142	302.615	-0.454991	0.129848	-3.50402	0.000458292	0.00215781	Nubpl	nucleotide binding protein-like	257.627	266.174	242.129	357.603	339.256	352.9	blue	-0.981371	0.983928
ENSMUSG00000067608	853.665	-0.823867	0.122646	-6.71747	1.84912e-11	2.32806e-10	NA	NA	591.196	627.192	630.565	1261.43	1059.51	952.095	blue	-0.951471	0.983875
ENSMUSG00000027971	86.1383	-2.7169	0.277992	-9.77329	1.46611e-22	3.91898e-21	Ndst4	N-deacetylase/N-sulfotransferase (heparin glucosaminyl) 4	20.1872	26.5154	21.637	151.293	139.127	158.07	blue	-0.996779	0.983838
ENSMUSG00000037846	282.919	-0.660733	0.146765	-4.50197	6.73278e-06	4.43287e-05	Rtkn2	rhotekin 2	205.717	227.421	224.613	383.146	341.396	315.221	blue	-0.957769	0.983778
ENSMUSG00000022177	679.241	-0.793089	0.130809	-6.06294	1.33652e-09	1.41073e-08	Haus4	HAUS augmin-like complex, subunit 4	491.222	539.487	460.56	997.162	812.288	774.726	blue	-0.944406	0.983694
ENSMUSG00000024381	6456.47	-0.392155	0.0643149	-6.09742	1.07797e-09	1.14991e-08	Bin1	bridging integrator 1	5660.11	5519.29	5574.11	7762.14	6925.31	7297.86	blue	-0.969651	0.98368
ENSMUSG00000022962	1486.24	-0.632616	0.0965624	-6.55138	5.70093e-11	6.78914e-10	Gart	phosphoribosylglycinamide formyltransferase	1112.22	1213.59	1170.46	1961.9	1841.83	1617.46	blue	-0.959339	0.983654
ENSMUSG00000044026	7.06478	-2.90042	0.958213	-3.02691	0.0024707	0.00966679	Slc35g1	solute carrier family 35, member G1	1.92259	1.01982	2.06067	14.7364	10.7021	11.9471	blue	-0.982258	0.983623
ENSMUSG00000026558	2578.32	-0.508346	0.0860266	-5.90917	3.43841e-09	3.46321e-08	Uck2	uridine-cytidine kinase 2	2212.9	2144.69	2027.7	3263.62	3070.43	2750.6	blue	-0.950949	0.983559
ENSMUSG00000002997	2560.99	-0.647673	0.0616298	-10.5091	7.84483e-26	2.46147e-24	Prkar2b	protein kinase, cAMP dependent regulatory, type II beta	1934.13	2027.41	2025.64	3124.11	3134.64	3120.04	blue	-0.997791	0.983538
ENSMUSG00000033031	2558.22	-0.725415	0.0778426	-9.31899	1.17458e-20	2.81217e-19	Cip2a	cell proliferation regulating inhibitor of protein phosphatase 2A	1822.62	2058.01	1904.06	3239.06	3304.8	3020.79	blue	-0.98492	0.983507
ENSMUSG00000024803	6710.55	-0.549516	0.0824688	-6.66332	2.67707e-11	3.31414e-10	Ankrd1	ankyrin repeat domain 1 (cardiac muscle)	5701.44	5266.37	5375.26	8839.86	7548.18	7532.21	blue	-0.954998	0.983501
ENSMUSG00000020608	3842.42	-0.387066	0.0608163	-6.36452	1.95902e-10	2.24158e-09	Smc6	structural maintenance of chromosomes 6	3374.15	3379.7	3235.25	4359.02	4492.73	4213.66	blue	-0.985023	0.983479
ENSMUSG00000037031	204.575	-2.45385	0.195537	-12.5493	4.0115e-36	2.02656e-34	Tspan15	tetraspanin 15	67.2907	47.9317	74.1841	363.497	338.186	336.358	blue	-0.994274	0.983432
ENSMUSG00000031924	5790.92	-0.296456	0.0508648	-5.82831	5.59914e-09	5.51841e-08	Cyb5b	cytochrome b5 type B	5248.67	5175.61	5169.19	6352.36	6470.48	6329.23	blue	-0.996652	0.983428
ENSMUSG00000021693	2205.62	-0.153866	0.0615417	-2.50019	0.0124126	0.0393933	Kif2a	kinesin family member 2A	2088.89	2081.46	2093.64	2327.37	2351.25	2291.09	blue	-0.98949	0.983415
ENSMUSG00000051457	653.416	-0.485823	0.0951784	-5.10433	3.31961e-07	2.64531e-06	Spn	sialophorin	531.596	540.507	561.533	785.94	736.303	764.617	blue	-0.988975	0.983399
ENSMUSG00000033182	30.3768	-4.44294	0.637524	-6.96906	3.19076e-12	4.23922e-11	Kbtbd12	kelch repeat and BTB (POZ) domain containing 12	2.88389	2.03965	3.09101	66.8049	44.9487	62.4927	blue	-0.988389	0.983359
ENSMUSG00000014074	1401.96	-0.324809	0.073727	-4.40556	1.05512e-05	6.68394e-05	Rnf168	ring finger protein 168	1258.34	1249.28	1226.1	1568.93	1607.45	1501.66	blue	-0.981783	0.983358
ENSMUSG00000018189	959.094	-0.794631	0.121125	-6.56043	5.36512e-11	6.42734e-10	Uchl5	ubiquitin carboxyl-terminal esterase L5	694.055	716.937	693.416	1429.43	1115.16	1105.57	blue	-0.946842	0.983354
ENSMUSG00000024853	8971.23	-0.216921	0.0568032	-3.81882	0.000134092	0.000703522	Sf3b2	splicing factor 3b, subunit 2	8422.87	8429.87	8040.74	9978.49	9626.52	9328.88	blue	-0.949	0.983324
ENSMUSG00000107350	18.382	-1.03694	0.50087	-2.07028	0.0384261	0.100606	NA	NA	11.5355	12.2379	12.364	29.4728	23.5446	21.1372	blue	-0.948705	0.983283
ENSMUSG00000008690	4361.43	-0.477163	0.0833466	-5.72504	1.03409e-08	9.84744e-08	Ncaph2	non-SMC condensin II complex, subunit H2	3664.46	3805.98	3469.14	5549.72	5017.13	4662.14	blue	-0.943363	0.983214
ENSMUSG00000036352	1234.45	-0.377534	0.0877755	-4.30114	1.69925e-05	0.000104672	Ubac1	ubiquitin associated domain containing 1	1087.22	1098.35	1035.49	1492.3	1396.62	1296.72	blue	-0.944313	0.983207
ENSMUSG00000032279	3302.14	-0.334756	0.072805	-4.59798	4.26608e-06	2.90368e-05	Idh3a	isocitrate dehydrogenase 3 (NAD+) alpha	2949.25	2972.79	2839.6	3926.75	3677.23	3447.21	blue	-0.943247	0.983182
ENSMUSG00000060679	715.356	-0.458583	0.101415	-4.52184	6.13035e-06	4.06959e-05	Mrps9	mitochondrial ribosomal protein S9	625.803	584.359	597.595	897.937	788.743	797.701	blue	-0.957206	0.983133
ENSMUSG00000027215	3779.98	-1.78674	0.0736107	-24.2728	3.7987e-130	1.17358e-127	Cd82	CD82 antigen	1741.87	1613.36	1741.27	5948.58	5497.66	6137.15	blue	-0.997688	0.98304
ENSMUSG00000027699	1884.43	-1.2217	0.0915186	-13.3492	1.19652e-40	7.09304e-39	Ect2	ect2 oncogene	1068.96	1244.19	1079.79	2617.18	2805.01	2491.44	blue	-0.990719	0.98303
ENSMUSG00000061132	89.4496	-3.0648	0.291054	-10.53	6.28153e-26	1.97868e-24	Blnk	B cell linker	15.3807	23.456	18.546	155.223	173.374	150.718	blue	-0.995822	0.982978
ENSMUSG00000022364	921.851	-0.720346	0.0841257	-8.56274	1.1022e-17	2.14368e-16	Tbc1d31	TBC1 domain family, member 31	686.365	721.016	682.082	1146.49	1121.58	1173.58	blue	-0.99631	0.982915
ENSMUSG00000028066	856.577	-0.841765	0.129296	-6.51036	7.49689e-11	8.8492e-10	Pmf1	polyamine-modulated factor 1	624.842	616.994	598.625	1304.66	1034.89	959.447	blue	-0.942443	0.982886
ENSMUSG00000049643	527.773	-0.434132	0.103299	-4.20267	2.63789e-05	0.000157188	2310022A10Rik	RIKEN cDNA 2310022A10 gene	430.66	470.139	446.135	614.016	611.089	594.6	blue	-0.985063	0.982866
ENSMUSG00000026134	947.856	-0.657489	0.107602	-6.1104	9.93839e-10	1.06582e-08	Prim2	DNA primase, p58 subunit	715.204	788.324	702.689	1251.61	1195.42	1033.89	blue	-0.956059	0.982763
ENSMUSG00000030541	4079.78	-0.275276	0.0635213	-4.3336	1.46688e-05	9.13386e-05	Idh2	isocitrate dehydrogenase 2 (NADP+), mitochondrial	3705.79	3715.22	3654.6	4707.78	4277.62	4417.68	blue	-0.956566	0.982761
ENSMUSG00000022945	749.488	-1.12889	0.148119	-7.6215	2.50747e-14	3.91092e-13	Chaf1b	chromatin assembly factor 1, subunit B (p60)	416.241	527.249	467.772	1225.08	972.819	887.764	blue	-0.952606	0.982674
ENSMUSG00000029071	2412.36	-0.209407	0.0609955	-3.43316	0.0005966	0.00273527	Dvl1	dishevelled segment polarity protein 1	2284.04	2205.88	2222.43	2598.51	2597.39	2565.88	blue	-0.988212	0.982616
ENSMUSG00000103807	16.1585	-2.22287	0.602264	-3.69086	0.000223496	0.00112483	Trbv6	T cell receptor beta variable 6	3.84518	8.1586	5.15168	31.4376	23.5446	24.8133	blue	-0.969656	0.982598
ENSMUSG00000059248	13756.3	-0.580573	0.0573066	-10.131	4.02551e-24	1.16313e-22	Septin9	septin 9	11475.9	11135.5	10463.1	16403.6	16667.4	16392.4	blue	-0.990841	0.982592
ENSMUSG00000048087	401.276	-0.649166	0.126207	-5.14365	2.69451e-07	2.16979e-06	Gm4737	predicted gene 4737	337.415	313.086	286.433	507.914	505.138	457.667	blue	-0.969974	0.982591
ENSMUSG00000042489	1190.47	-1.13939	0.105536	-10.7962	3.58659e-27	1.19047e-25	Clspn	claspin	670.984	768.948	790.267	1706.47	1728.39	1477.77	blue	-0.984189	0.982581
ENSMUSG00000031672	1882.79	-0.431371	0.0797084	-5.41187	6.23705e-08	5.41316e-07	Got2	glutamatic-oxaloacetic transaminase 2, mitochondrial	1658.23	1657.21	1493.99	2238.95	2190.72	2057.66	blue	-0.962297	0.982451
ENSMUSG00000028578	429.332	-0.488545	0.118544	-4.12122	3.76878e-05	0.000218497	Caap1	caspase activity and apoptosis inhibitor 1	372.982	371.216	327.647	524.615	486.945	492.59	blue	-0.964495	0.982445
ENSMUSG00000063011	197.148	-2.12834	0.181277	-11.7409	7.868e-32	3.29165e-30	Msln	mesothelin	85.5553	64.2489	70.0628	316.341	329.624	317.059	blue	-0.996441	0.982389
ENSMUSG00000029836	780.054	-0.391529	0.0894873	-4.37524	1.21298e-05	7.62383e-05	Cbx3	chromobox 3	700.784	647.589	675.9	904.814	881.851	869.384	blue	-0.983527	0.982383
ENSMUSG00000039470	594.468	-0.729534	0.105521	-6.91364	4.72366e-12	6.19474e-11	Zdhhc2	zinc finger, DHHC domain containing 2	414.318	467.08	460.56	758.432	758.777	707.638	blue	-0.986201	0.982378
ENSMUSG00000037656	964.611	-0.464768	0.0879746	-5.28298	1.27097e-07	1.06566e-06	Slc20a2	solute carrier family 20, member 2	792.107	866.851	772.752	1140.6	1116.23	1099.14	blue	-0.977031	0.982359
ENSMUSG00000022394	661.327	-0.553513	0.110015	-5.03127	4.87243e-07	3.79979e-06	L3mbtl2	L3MBTL2 polycomb repressive complex 1 subunit	512.37	576.201	519.289	844.886	791.954	723.261	blue	-0.955334	0.982346
ENSMUSG00000006542	35.6767	-1.29001	0.369454	-3.49166	0.000480034	0.0022444	Prkag3	protein kinase, AMP-activated, gamma 3 non-catalytic subunit	22.1098	17.337	22.6674	55.9982	48.1593	47.7886	blue	-0.979281	0.982337
ENSMUSG00000021868	219.828	-0.772286	0.162797	-4.74387	2.09676e-06	1.49908e-05	Ppif	peptidylprolyl isomerase F (cyclophilin F)	152.846	174.39	159.702	295.71	290.026	246.295	blue	-0.964831	0.982276
ENSMUSG00000022054	171.366	-1.27455	0.207998	-6.1277	8.91574e-10	9.6064e-09	Nefm	neurofilament, medium polypeptide	106.704	96.8833	96.8515	280.974	254.709	192.073	blue	-0.954281	0.982273
ENSMUSG00000026712	2.82511	-2.20836	1.34432	-1.64274	0.100438	NA	Mrc1	mannose receptor, C type 1	0.961295	1.01982	1.03034	4.91213	5.35104	3.67604	blue	-0.978956	0.982266
ENSMUSG00000047534	876.22	-1.01325	0.0936939	-10.8145	2.93885e-27	9.8155e-26	Mis18bp1	MIS18 binding protein 1	601.771	605.776	533.714	1148.46	1205.05	1162.55	blue	-0.993698	0.982261
ENSMUSG00000023072	673.609	-0.717559	0.123246	-5.82219	5.80825e-09	5.7105e-08	Cep89	centrosomal protein 89	507.564	555.804	464.681	920.532	848.675	744.399	blue	-0.949713	0.982253
ENSMUSG00000025747	1238.57	-0.966113	0.134736	-7.17039	7.47846e-13	1.04562e-11	Tyms	thymidylate synthase	818.062	915.802	782.025	1942.25	1602.1	1371.16	blue	-0.942289	0.982229
ENSMUSG00000024791	493.591	-1.06685	0.150958	-7.06715	1.58146e-12	2.15307e-11	Cdca5	cell division cycle associated 5	302.808	325.324	328.677	782.01	673.161	549.568	blue	-0.951931	0.982168
ENSMUSG00000024556	2283.34	-0.321749	0.0757903	-4.24526	2.18338e-05	0.000132113	Me2	malic enzyme 2, NAD(+)-dependent, mitochondrial	2032.18	2045.77	2011.21	2732.12	2476.46	2402.29	blue	-0.940591	0.982113
ENSMUSG00000072980	259.464	-1.36172	0.151894	-8.96494	3.10451e-19	6.75798e-18	Oip5	Opa interacting protein 5	131.697	153.993	150.429	373.322	398.117	349.224	blue	-0.991997	0.982112
ENSMUSG00000035234	265.911	-0.712411	0.151352	-4.70698	2.5141e-06	1.77145e-05	Abraxas1	BRCA1 A complex subunit	198.027	224.361	182.369	355.638	312.501	322.573	blue	-0.962759	0.982087
ENSMUSG00000057058	12.4551	-2.23885	0.683415	-3.27598	0.00105296	0.00453387	Skap1	src family associated phosphoprotein 1	3.84518	6.11895	3.09101	23.5782	22.4744	15.6232	blue	-0.960649	0.981961
ENSMUSG00000020808	1535.91	-0.938731	0.130651	-7.18503	6.71924e-13	9.45223e-12	Pimreg	PICALM interacting mitotic regulator	1145.86	1115.69	897.422	2343.08	1916.74	1796.67	blue	-0.945803	0.981957
ENSMUSG00000029372	30.3195	-1.59252	0.414042	-3.84628	0.000119926	0.000634382	Ppbp	pro-platelet basic protein	11.5355	17.337	16.4854	50.1037	46.0189	40.4365	blue	-0.97618	0.98194
ENSMUSG00000044702	106.102	-1.25207	0.215206	-5.81801	5.95535e-09	5.84796e-08	Palb2	partner and localizer of BRCA2	68.252	61.1895	58.7291	148.346	146.618	153.475	blue	-0.995758	0.981849
ENSMUSG00000022568	2387.07	-0.485323	0.0767055	-6.32709	2.49826e-10	2.82439e-09	Scrib	scribbled planar cell polarity	2098.51	2027.41	1841.21	2855.91	2803.94	2695.46	blue	-0.970897	0.981819
ENSMUSG00000018362	2039.31	-0.673741	0.0973823	-6.91852	4.56394e-12	5.99017e-11	Kpna2	karyopherin (importin) alpha 2	1469.82	1665.37	1579.5	2745.88	2531.04	2244.22	blue	-0.957337	0.981813
ENSMUSG00000038323	485.633	-0.55403	0.104556	-5.29887	1.16519e-07	9.79525e-07	1700066M21Rik	RIKEN cDNA 1700066M21 gene	388.363	405.89	386.376	572.754	576.842	583.572	blue	-0.996675	0.981811
ENSMUSG00000018983	218.289	-3.49846	0.216561	-16.1546	1.0539e-58	1.00779e-56	E2f2	E2F transcription factor 2	29.8001	46.9119	29.8797	380.199	432.364	390.58	blue	-0.996286	0.981795
ENSMUSG00000039630	18419.7	-0.267324	0.0588155	-4.54513	5.4902e-06	3.67042e-05	Hnrnpu	heterogeneous nuclear ribonucleoprotein U	16536.2	16718	16899.6	21236.1	19946.5	19181.6	blue	-0.949796	0.981747
ENSMUSG00000089726	29.2469	-1.05201	0.394503	-2.66667	0.00766068	0.0260629	NA	NA	20.1872	20.3965	16.4854	39.297	39.5977	39.5175	blue	-0.988245	0.981696
ENSMUSG00000073434	824.522	-0.862694	0.113076	-7.62931	2.36013e-14	3.68827e-13	Wdr90	WD repeat domain 90	602.732	610.875	540.926	1102.28	1148.33	941.986	blue	-0.970486	0.981695
ENSMUSG00000027203	1315.6	-1.12751	0.148153	-7.6105	2.73047e-14	4.23595e-13	Dut	deoxyuridine triphosphatase	829.598	871.95	776.873	2266.45	1640.63	1508.1	blue	-0.938776	0.981639
ENSMUSG00000040613	83.5048	-0.704082	0.235277	-2.99257	0.00276643	0.0107039	Apobec1	apolipoprotein B mRNA editing enzyme, catalytic polypeptide 1	61.5229	69.3481	59.7595	106.102	99.5293	104.767	blue	-0.982513	0.981547
ENSMUSG00000042594	1569	-0.877093	0.0834247	-10.5136	7.47974e-26	2.35151e-24	Sh2b3	SH2B adaptor protein 3	1177.59	1124.87	1015.91	2035.58	1983.09	2076.96	blue	-0.990342	0.981506
ENSMUSG00000020375	649.91	-0.527438	0.0967419	-5.45201	4.98044e-08	4.36026e-07	Rufy1	RUN and FYVE domain containing 1	521.983	517.051	558.442	792.817	749.145	760.022	blue	-0.987538	0.981475
ENSMUSG00000030641	499.934	-1.24027	0.12542	-9.88893	4.64976e-23	1.26823e-21	Ddias	DNA damage-induced apoptosis suppressor	294.156	309.007	288.494	701.452	776.971	629.522	blue	-0.98593	0.981445
ENSMUSG00000041650	866.352	-0.316248	0.0854894	-3.69927	0.000216223	0.00109096	Pcca	propionyl-Coenzyme A carboxylase, alpha polypeptide	794.991	747.531	772.752	986.355	940.713	955.771	blue	-0.979738	0.981431
ENSMUSG00000026880	2611.3	-0.652962	0.0627256	-10.4098	2.23654e-25	6.85689e-24	Stom	stomatin	2016.8	2097.78	1976.18	3143.76	3214.9	3218.38	blue	-0.996647	0.981362
ENSMUSG00000036752	4472.74	-0.692134	0.0995692	-6.95129	3.61954e-12	4.77405e-11	Tubb4b	tubulin, beta 4B class IVB	3540.45	3614.26	3104.4	6074.33	5623.94	4879.03	blue	-0.947912	0.981289
ENSMUSG00000009471	1293.04	-2.15626	0.104087	-20.7159	2.49063e-95	4.49572e-93	Myod1	myogenic differentiation 1	497.951	448.723	474.985	2161.34	1887.85	2287.42	blue	-0.995328	0.981142
ENSMUSG00000026251	403.677	-2.6552	0.138069	-19.231	2.03481e-82	3.08389e-80	Chrnd	cholinergic receptor, nicotinic, delta polypeptide	112.472	101.982	117.458	690.645	662.459	737.047	blue	-0.998448	0.98111
ENSMUSG00000049881	808.859	-0.590089	0.112766	-5.23289	1.66882e-07	1.38211e-06	2810025M15Rik	RIKEN cDNA 2810025M15 gene	635.416	663.906	637.778	1104.25	926.8	885.007	blue	-0.940168	0.981083
ENSMUSG00000054115	1185.21	-0.601127	0.0840793	-7.14953	8.70742e-13	1.20903e-11	Skp2	S-phase kinase-associated protein 2	913.23	956.595	955.121	1443.18	1500.43	1342.67	blue	-0.984422	0.981063
ENSMUSG00000031934	499.114	-0.327264	0.108109	-3.02718	0.00246846	0.00966035	Panx1	pannexin 1	438.351	457.901	431.711	577.666	566.14	522.917	blue	-0.953625	0.98106
ENSMUSG00000044469	89.7267	-1.08542	0.230709	-4.70473	2.542e-06	1.78797e-05	Tnfaip8l1	tumor necrosis factor, alpha-induced protein 8-like 1	57.6777	62.2093	52.5471	119.856	122.004	124.066	blue	-0.993788	0.981007
ENSMUSG00000052798	1748.15	-0.516227	0.0898933	-5.74266	9.31989e-09	8.92277e-08	Nup107	nucleoporin 107	1380.42	1506.28	1429.08	2218.32	2083.69	1871.11	blue	-0.952457	0.980991
ENSMUSG00000063445	569.399	-0.84019	0.139366	-6.02867	1.65316e-09	1.72904e-08	Nmral1	NmrA-like family domain containing 1	403.744	444.643	376.072	855.692	663.529	672.716	blue	-0.942956	0.980963
ENSMUSG00000021794	6534.57	-0.0987985	0.0515536	-1.91642	0.0553114	0.135248	Glud1	glutamate dehydrogenase 1	6319.55	6338.21	6274.74	6917.26	6725.19	6632.5	blue	-0.93687	0.980917
ENSMUSG00000028194	1100.63	-1.08815	0.0812627	-13.3906	6.86435e-41	4.13018e-39	Ddah1	dimethylarginine dimethylaminohydrolase 1	678.674	727.135	706.81	1461.85	1536.82	1492.47	blue	-0.997987	0.980859
ENSMUSG00000029344	1876.51	-0.52013	0.0927434	-5.60827	2.04355e-08	1.86109e-07	Tpst2	protein-tyrosine sulfotransferase 2	1586.14	1617.44	1421.86	2421.68	2101.89	2110.05	blue	-0.945689	0.980825
ENSMUSG00000020534	237.301	-1.64636	0.189133	-8.70474	3.18316e-18	6.44049e-17	Shmt1	serine hydroxymethyltransferase 1 (soluble)	124.968	113.201	106.125	379.216	409.89	290.407	blue	-0.973241	0.980822
ENSMUSG00000037419	411.018	-0.553586	0.111871	-4.94845	7.48072e-07	5.69293e-06	Endod1	endonuclease domain containing 1	322.995	338.582	337.95	488.265	484.804	493.509	blue	-0.996843	0.980817
ENSMUSG00000030095	5506.57	-0.319699	0.0566952	-5.6389	1.71141e-08	1.57468e-07	Tmem43	transmembrane protein 43	4999.7	4858.44	4837.42	6134.26	6293.89	5915.67	blue	-0.982731	0.980799
ENSMUSG00000022237	288.879	-0.734743	0.135369	-5.42772	5.70777e-08	4.96994e-07	Ankrd33b	ankyrin repeat domain 33B	224.943	220.282	205.037	356.62	379.924	346.467	blue	-0.988354	0.980745
ENSMUSG00000072437	105.053	-1.05269	0.223404	-4.71206	2.45222e-06	1.73012e-05	Nanos1	nanos C2HC-type zinc finger 1	79.7875	65.2688	59.7595	146.381	141.267	137.852	blue	-0.979645	0.980736
ENSMUSG00000029521	366.222	-0.825672	0.14131	-5.84298	5.12762e-09	5.06613e-08	Chek2	checkpoint kinase 2	253.782	303.908	234.916	495.142	460.189	449.396	blue	-0.967009	0.980678
ENSMUSG00000028789	716.883	-0.577344	0.0984121	-5.8666	4.44828e-09	4.41667e-08	Azin2	antizyme inhibitor 2	607.539	548.666	569.775	897.937	814.428	862.951	blue	-0.979592	0.98064
ENSMUSG00000027635	621.612	-0.60029	0.10337	-5.8072	6.35259e-09	6.22283e-08	Dsn1	DSN1 homolog, MIS12 kinetochore complex component	457.576	520.11	504.864	771.204	754.496	721.423	blue	-0.980789	0.98064
ENSMUSG00000024764	866.109	-0.632819	0.0951687	-6.64944	2.94212e-11	3.62463e-10	Naa40	N(alpha)-acetyltransferase 40, NatD catalytic subunit	694.055	692.461	650.142	1059.05	1119.44	981.503	blue	-0.979362	0.98056
ENSMUSG00000040918	543.462	-0.816226	0.111569	-7.31588	2.55699e-13	3.70406e-12	Slc19a2	solute carrier family 19 (thiamine transporter), member 2	385.479	417.108	378.133	690.645	740.584	648.822	blue	-0.984655	0.980532
ENSMUSG00000031289	5.28984	-2.79512	1.10196	-2.53651	0.0111964	0.0360387	Il13ra2	interleukin 13 receptor, alpha 2	1.92259	1.01982	1.03034	12.7715	8.56166	6.43307	blue	-0.944255	0.980518
ENSMUSG00000109324	4689.36	-0.383514	0.0750385	-5.1109	3.20623e-07	2.56132e-06	Prmt1	protein arginine N-methyltransferase 1	4086.47	4050.74	4071.89	5805.15	5105.96	5015.96	blue	-0.942267	0.980491
ENSMUSG00000020722	892.785	-1.98234	0.0941817	-21.048	2.38424e-98	4.40262e-96	Cacng1	calcium channel, voltage-dependent, gamma subunit 1	360.486	359.998	361.648	1391.11	1376.29	1507.18	blue	-0.99869	0.980354
ENSMUSG00000097313	8.11859	-1.44732	0.758243	-1.90878	0.0562901	0.137161	NA	NA	3.84518	4.0793	5.15168	13.754	11.7723	10.1091	blue	-0.966659	0.980352
ENSMUSG00000030029	616.933	-2.84153	0.118637	-23.9514	8.93214e-127	2.70745e-124	Lrig1	leucine-rich repeats and immunoglobulin-like domains 1	156.691	137.676	158.672	1033.51	1120.51	1094.54	blue	-0.998994	0.980335
ENSMUSG00000031022	13.2072	-1.20309	0.593503	-2.0271	0.0426523	0.109563	BC051019	cDNA sequence BC051019	9.61295	7.13877	7.21235	21.6134	17.1233	16.5422	blue	-0.953786	0.980284
ENSMUSG00000030924	130.072	-0.322869	0.186563	-1.73061	0.0835207	0.187057	Rexo5	RNA exonuclease 5	119.201	115.24	112.307	147.364	140.197	146.123	blue	-0.979491	0.980279
ENSMUSG00000020290	5721.91	-0.395763	0.061896	-6.39399	1.61611e-10	1.86381e-09	Xpo1	exportin 1	4798.79	4947.17	5079.55	6666.74	6652.41	6186.78	blue	-0.977362	0.980269
ENSMUSG00000056457	62.4766	-3.80166	0.46371	-8.19835	2.43699e-16	4.33434e-15	Prl2c3	prolactin family 2, subfamily c, member 3	8.65166	9.17842	7.21235	155.223	128.425	66.1688	blue	-0.949745	0.980197
ENSMUSG00000027654	914.599	-0.916503	0.130806	-7.00656	2.44249e-12	3.27261e-11	Fam83d	family with sequence similarity 83, member D	607.539	733.254	559.472	1315.47	1210.4	1061.46	blue	-0.954286	0.980167
ENSMUSG00000032040	709.164	-0.554146	0.100308	-5.52442	3.30576e-08	2.94222e-07	Dcps	decapping enzyme, scavenger	616.19	563.963	542.987	859.622	869.009	803.215	blue	-0.975079	0.980097
ENSMUSG00000033730	292.263	-1.32728	0.134903	-9.8388	7.66168e-23	2.06172e-21	Egr3	early growth response 3	161.498	163.172	175.157	411.636	418.451	423.664	blue	-0.998732	0.980041
ENSMUSG00000003779	3436.27	-0.72016	0.0747432	-9.63513	5.68226e-22	1.45591e-20	Kif20a	kinesin family member 20A	2576.27	2747.41	2463.53	4238.18	4517.35	4074.89	blue	-0.985136	0.980025
ENSMUSG00000034520	803.083	-0.424071	0.0961048	-4.41258	1.02144e-05	6.48853e-05	Gjc1	gap junction protein, gamma 1	722.894	698.58	635.717	953.935	921.449	885.926	blue	-0.960483	0.980005
ENSMUSG00000052485	52.9357	-1.45186	0.332589	-4.36531	1.2694e-05	7.95667e-05	Tmem171	transmembrane protein 171	31.7227	33.6542	19.5764	87.4358	71.7039	73.5209	blue	-0.959325	0.979986
ENSMUSG00000029427	1159.92	-0.395053	0.0847697	-4.66031	3.1573e-06	2.18724e-05	Zcchc8	zinc finger, CCHC domain containing 8	1020.9	1049.4	935.545	1348.87	1329.2	1275.59	blue	-0.964859	0.979972
ENSMUSG00000037991	63.0341	-1.65202	0.334333	-4.94125	7.76247e-07	5.89339e-06	Rmi2	RecQ mediated genome instability 2	28.8389	40.793	21.637	114.944	92.0379	79.9539	blue	-0.947526	0.979963
ENSMUSG00000048826	227.599	-1.45271	0.160707	-9.03947	1.57436e-19	3.5423e-18	Dact2	dishevelled-binding antagonist of beta-catenin 2	135.543	107.082	122.61	336.972	324.273	339.115	blue	-0.993796	0.979956
ENSMUSG00000020074	4196.95	-0.133835	0.055122	-2.42797	0.0151834	0.0467372	Ccar1	cell division cycle and apoptosis regulator 1	4000.91	3986.49	4019.34	4460.21	4434.94	4279.83	blue	-0.961784	0.979951
ENSMUSG00000001785	1115.31	-0.266111	0.0794728	-3.34845	0.000812644	0.00359847	Pwp1	PWP1 homolog, endonuclein	991.095	1041.24	1005.61	1239.82	1241.44	1172.66	blue	-0.967926	0.979934
ENSMUSG00000003868	1480.07	-0.589843	0.102748	-5.74067	9.43045e-09	9.02324e-08	Ruvbl2	RuvB-like protein 2	1266.03	1165.66	1112.76	1988.43	1720.89	1626.65	blue	-0.942031	0.979929
ENSMUSG00000037525	269.696	-0.663052	0.135448	-4.89525	9.81786e-07	7.34967e-06	Bcdin3d	BCDIN3 domain containing	218.214	200.905	207.097	328.13	333.905	329.925	blue	-0.995208	0.979929
ENSMUSG00000024493	3831.13	-0.333001	0.0646005	-5.15478	2.53929e-07	2.05461e-06	Lars	leucyl-tRNA synthetase	3344.35	3434.77	3392.89	4372.77	4410.33	4031.7	blue	-0.967769	0.979923
ENSMUSG00000024007	823.44	-0.616844	0.116302	-5.30383	1.13395e-07	9.55767e-07	Ppil1	peptidylprolyl isomerase (cyclophilin)-like 1	639.261	683.282	627.474	1135.68	958.906	896.035	blue	-0.93648	0.979842
ENSMUSG00000007050	702.359	-0.731631	0.129965	-5.62943	1.80808e-08	1.65887e-07	Lsm2	LSM2 homolog, U6 small nuclear RNA and mRNA degradation associated	535.441	556.824	491.47	1016.81	844.394	769.212	blue	-0.934794	0.979839
ENSMUSG00000029334	3637.39	-0.54315	0.08574	-6.33486	2.37564e-10	2.69906e-09	Prkg2	protein kinase, cGMP-dependent, type II	2851.2	3006.44	3024.03	4711.71	4347.18	3883.74	blue	-0.951865	0.979835
ENSMUSG00000028330	2779.95	-0.234114	0.064966	-3.60363	0.000313798	0.00153414	Ncbp1	nuclear cap binding protein subunit 1	2516.67	2548.54	2599.54	3143.76	2956.98	2914.18	blue	-0.954279	0.979822
ENSMUSG00000022269	147.896	-1.49349	0.209141	-7.14109	9.25956e-13	1.28126e-11	Marchf11	membrane associated ring-CH-type finger 11	76.9036	75.467	80.3662	249.536	180.865	224.239	blue	-0.974832	0.979816
ENSMUSG00000055994	26.8403	-2.17708	0.476903	-4.56504	4.99393e-06	3.36384e-05	Nod2	nucleotide-binding oligomerization domain containing 2	7.69036	14.2775	7.21235	46.174	47.0891	38.5984	blue	-0.974556	0.979627
ENSMUSG00000033166	1527	-0.458952	0.0755101	-6.07802	1.21677e-09	1.28855e-08	Dis3	DIS3 homolog, exosome endoribonuclease and 3'-5' exoribonuclease	1295.83	1254.38	1307.5	1788.01	1835.41	1680.87	blue	-0.983115	0.979583
ENSMUSG00000040451	551.155	-0.501336	0.100796	-4.97379	6.56558e-07	5.02267e-06	Sgms1	sphingomyelin synthase 1	467.189	454.842	447.166	651.348	622.861	663.526	blue	-0.991162	0.979583
ENSMUSG00000030216	2922.84	-0.383169	0.0749421	-5.11286	3.17311e-07	2.53738e-06	Wbp11	WW domain binding protein 11	2581.08	2663.78	2365.65	3458.14	3274.84	3193.56	blue	-0.953385	0.979564
ENSMUSG00000000340	424.566	-0.36181	0.111477	-3.2456	0.00117203	0.00498244	Dbt	dihydrolipoamide branched chain transacylase E2	377.789	358.978	378.133	491.213	463.4	477.886	blue	-0.982122	0.979414
ENSMUSG00000071317	2489.58	-1.55196	0.0705459	-21.9993	2.92306e-107	6.43274e-105	Bves	blood vessel epicardial substance	1320.82	1222.77	1254.95	3598.62	3680.44	3859.84	blue	-0.998413	0.979363
ENSMUSG00000056167	1677.75	-0.195179	0.0679029	-2.87438	0.00404816	0.0150159	Cnot10	CCR4-NOT transcription complex, subunit 10	1599.6	1538.92	1554.78	1819.45	1762.63	1791.15	blue	-0.977177	0.979357
ENSMUSG00000002949	1228.19	-0.321243	0.085134	-3.77338	0.000161052	0.000831664	Timm44	translocase of inner mitochondrial membrane 44	1076.65	1135.06	1064.34	1458.9	1329.2	1305	blue	-0.939342	0.979329
ENSMUSG00000024601	1336.98	-0.397453	0.0772607	-5.14431	2.68508e-07	2.16328e-06	Isoc1	isochorismatase domain containing 1	1136.25	1209.51	1115.85	1522.76	1556.08	1481.45	blue	-0.980285	0.979299
ENSMUSG00000055926	67.9828	-2.83641	0.313322	-9.05267	1.39513e-19	3.14344e-18	Gm14137	predicted gene 14137	17.3033	16.3172	16.4854	116.909	111.302	129.581	blue	-0.997455	0.979282
ENSMUSG00000069910	747.582	-0.966289	0.137179	-7.044	1.86794e-12	2.5345e-11	Spdl1	spindle apparatus coiled-coil protein 1	454.693	537.447	526.501	1147.47	973.889	845.49	blue	-0.950769	0.97914
ENSMUSG00000052957	6017.16	-2.23378	0.0868657	-25.7154	7.87053e-146	2.94047e-143	Gas1	growth arrest specific 1	2184.06	2119.2	2026.67	9721.1	9035.76	11016.2	blue	-0.996437	0.979124
ENSMUSG00000041406	474.655	-0.956214	0.113799	-8.40263	4.36604e-17	8.15586e-16	BC055324	cDNA sequence BC055324	322.034	347.76	298.797	613.033	630.352	635.955	blue	-0.992689	0.979121
ENSMUSG00000038299	1896.3	-0.413104	0.072099	-5.72967	1.00627e-08	9.60528e-08	Wdr36	WD repeat domain 36	1558.26	1709.23	1612.47	2190.81	2196.07	2110.97	blue	-0.97975	0.979046
ENSMUSG00000059939	624.51	-0.55642	0.101302	-5.49271	3.95814e-08	3.49382e-07	9430015G10Rik	RIKEN cDNA 9430015G10 gene	510.448	487.476	518.259	757.45	775.901	697.529	blue	-0.980834	0.979043
ENSMUSG00000041598	811.843	-0.17373	0.0869803	-1.99735	0.0457872	0.116039	Cdc42ep4	CDC42 effector protein (Rho GTPase binding) 4	753.655	780.166	755.236	891.06	851.885	839.057	blue	-0.941796	0.979039
ENSMUSG00000037364	4357.98	-0.430868	0.081596	-5.28051	1.28828e-07	1.07905e-06	Srrt	serrate RNA effector molecule homolog (Arabidopsis)	3739.44	3869.21	3526.84	5433.79	4974.33	4604.24	blue	-0.936898	0.97902
ENSMUSG00000019849	7141.27	-0.798351	0.0541297	-14.7489	3.1287e-49	2.31625e-47	Prep	prolyl endopeptidase	5260.21	5268.41	5114.58	8892.91	8958.71	9352.77	blue	-0.997743	0.978994
ENSMUSG00000115193	2.13426	-4.53191	1.86461	-2.43048	0.0150786	NA	Gm6533	predicted gene 6533	0	0	0	3.9297	4.28083	4.59505	blue	-0.998985	0.978947
ENSMUSG00000028651	526.015	-0.49707	0.118076	-4.20976	2.55646e-05	0.000152992	Ppie	peptidylprolyl isomerase E (cyclophilin E)	449.886	436.485	422.437	686.715	577.912	582.653	blue	-0.939175	0.978862
ENSMUSG00000031090	192.592	-0.716064	0.160158	-4.47099	7.78578e-06	5.06596e-05	Nadsyn1	NAD synthetase 1	142.272	156.033	139.095	240.694	231.165	246.295	blue	-0.988646	0.978853
ENSMUSG00000032352	381.54	-0.36645	0.120969	-3.0293	0.00245125	0.0096047	Lrrc1	leucine rich repeat containing 1	332.608	325.324	342.071	460.757	419.521	408.96	blue	-0.952041	0.978806
ENSMUSG00000030019	914.122	-0.513527	0.10436	-4.92074	8.62165e-07	6.49656e-06	Fbxl14	F-box and leucine-rich repeat protein 14	760.384	760.789	737.72	1178.91	1088.4	958.528	blue	-0.940354	0.978789
ENSMUSG00000010048	372.831	-0.937215	0.159038	-5.89304	3.79146e-09	3.78792e-08	Ifrd2	interferon-related developmental regulator 2	254.743	252.916	259.645	583.561	476.242	409.879	blue	-0.940284	0.978773
ENSMUSG00000041375	527.637	-0.307665	0.104236	-2.95163	0.00316098	0.0120449	Ccdc9	coiled-coil domain containing 9	458.538	473.199	483.227	614.016	566.14	570.706	blue	-0.960854	0.978767
ENSMUSG00000031987	1966.09	-0.461419	0.0905133	-5.09781	3.43612e-07	2.73044e-06	Egln1	egl-9 family hypoxia-inducible factor 1	1721.68	1668.43	1572.29	2497.32	2250.65	2086.15	blue	-0.936276	0.978751
ENSMUSG00000038482	2936.65	-0.544082	0.0919767	-5.91543	3.31e-09	3.34225e-08	Tfdp1	transcription factor Dp 1	2417.66	2505.71	2244.07	3788.23	3548.81	3115.45	blue	-0.941976	0.978741
ENSMUSG00000027977	85.2427	-1.45617	0.251923	-5.78024	7.45945e-09	7.24085e-08	Ndst3	N-deacetylase/N-sulfotransferase (heparan glucosaminyl) 3	39.4131	55.0705	42.2437	125.75	123.074	125.904	blue	-0.987386	0.978718
ENSMUSG00000035900	1378.9	-0.971362	0.0853453	-11.3816	5.16679e-30	1.9716e-28	Gramd4	GRAM domain containing 4	1003.59	862.771	927.302	1816.5	1867.51	1795.75	blue	-0.992449	0.978701
ENSMUSG00000022021	2460.68	-0.718533	0.0813603	-8.83149	1.03286e-18	2.17755e-17	Diaph3	diaphanous related formin 3	1907.21	1949.9	1722.72	3038.64	3240.59	2904.99	blue	-0.981173	0.978653
ENSMUSG00000037148	1501.98	-0.653636	0.0796086	-8.21062	2.20044e-16	3.92779e-15	Arhgap10	Rho GTPase activating protein 10	1210.27	1205.43	1085.97	1809.63	1884.64	1815.97	blue	-0.987663	0.97865
ENSMUSG00000046561	1297.54	-0.780975	0.0837036	-9.33024	1.05633e-20	2.53282e-19	Arsj	arylsulfatase J	960.334	997.388	905.665	1602.34	1730.53	1588.97	blue	-0.989765	0.978608
ENSMUSG00000113796	18.2845	-2.89638	0.610972	-4.74061	2.13072e-06	1.52201e-05	NA	NA	5.76777	5.09912	2.06067	31.4376	33.1764	32.1654	blue	-0.986263	0.97859
ENSMUSG00000033088	1052.81	-0.305067	0.0852028	-3.58048	0.000342966	0.00165956	Triobp	TRIO and F-actin binding protein	978.598	955.576	891.24	1211.33	1145.12	1134.98	blue	-0.951322	0.978588
ENSMUSG00000031380	330.638	-0.898287	0.13605	-6.60263	4.03939e-11	4.89757e-10	Vegfd	vascular endothelial growth factor D	242.246	207.024	243.159	445.039	441.996	404.365	blue	-0.983445	0.978512
ENSMUSG00000021552	432.251	-0.639995	0.133331	-4.80005	1.58624e-06	1.15308e-05	Gkap1	G kinase anchoring protein 1	352.795	352.859	308.07	590.438	484.804	504.537	blue	-0.94357	0.978512
ENSMUSG00000041219	2286.56	-1.01342	0.0786865	-12.8792	5.89246e-38	3.24186e-36	Arhgap11a	Rho GTPase activating protein 11A	1499.62	1601.12	1443.5	2955.13	3253.43	2966.57	blue	-0.992314	0.978511
ENSMUSG00000021474	1725.22	-0.468488	0.0813845	-5.75648	8.58869e-09	8.28692e-08	Sfxn1	sideroflexin 1	1450.59	1497.1	1394.04	2048.36	2102.96	1858.24	blue	-0.965636	0.978442
ENSMUSG00000030254	753.424	-0.739064	0.105392	-7.01255	2.34012e-12	3.14858e-11	Rad18	RAD18 E3 ubiquitin protein ligase	546.977	625.152	521.35	949.023	972.819	905.226	blue	-0.977846	0.978433
ENSMUSG00000039899	69.8844	-1.53733	0.279242	-5.50536	3.68422e-08	3.26459e-07	Fgl2	fibrinogen-like protein 2	35.5679	33.6542	38.1224	107.084	116.653	88.225	blue	-0.980174	0.978387
ENSMUSG00000016619	2668.92	-0.343832	0.0732232	-4.69567	2.65736e-06	1.8634e-05	Nup50	nucleoporin 50	2429.19	2327.24	2299.71	3121.16	3047.95	2788.28	blue	-0.951233	0.978381
ENSMUSG00000040688	1317.99	-0.232519	0.0783364	-2.96821	0.00299543	0.0114821	Tbl3	transducin (beta)-like 3	1205.46	1218.69	1211.67	1501.15	1412.67	1358.3	blue	-0.937211	0.978345
ENSMUSG00000020388	1837.18	-0.997211	0.0824138	-12.1	1.05549e-33	4.85859e-32	Pdlim4	PDZ and LIM domain 4	1216.04	1270.7	1193.13	2482.59	2263.49	2597.12	blue	-0.990967	0.978332
ENSMUSG00000032344	200.244	-0.787913	0.164883	-4.77861	1.76515e-06	1.27563e-05	Cgas	cyclic GMP-AMP synthase	144.194	137.676	158.672	268.202	261.131	231.591	blue	-0.97482	0.978331
ENSMUSG00000038047	888.317	-0.613966	0.0993542	-6.17956	6.42789e-10	7.02477e-09	Haus6	HAUS augmin-like complex, subunit 6	724.817	702.659	677.961	1102.28	1146.19	975.989	blue	-0.968769	0.978296
ENSMUSG00000071054	2373.33	-0.380802	0.0815685	-4.6685	3.03408e-06	2.11098e-05	Safb	scaffold attachment factor B	2112.93	2043.73	2028.73	2932.54	2611.31	2510.74	blue	-0.935793	0.978267
ENSMUSG00000020459	921.868	-0.142131	0.081645	-1.74084	0.0817122	0.183981	Mtif2	mitochondrial translational initiation factor 2	892.082	875.009	862.391	987.337	950.344	964.042	blue	-0.957281	0.978179
ENSMUSG00000022231	266.095	-3.64356	0.200086	-18.21	4.29827e-74	5.65998e-72	Sema5a	sema domain, seven thrombospondin repeats (type 1 and type 1-like), transmembrane domain (TM) and short cytoplasmic domain, (semaphorin) 5A	43.2583	27.5353	47.3954	472.547	510.489	495.347	blue	-0.99737	0.978154
ENSMUSG00000049932	1531.46	-0.775417	0.122717	-6.31876	2.63662e-10	2.97036e-09	H2ax	H2A.X variant histone	1166.05	1209.51	1012.82	2261.54	1806.51	1732.34	blue	-0.93428	0.978131
ENSMUSG00000018548	1751.91	-0.577102	0.0721547	-7.99811	1.26341e-15	2.15236e-14	Trim37	tripartite motif-containing 37	1386.19	1461.41	1370.35	2060.15	2175.73	2057.66	blue	-0.991018	0.978079
ENSMUSG00000060098	951.139	-0.510651	0.103823	-4.91846	8.72265e-07	6.56959e-06	Prmt7	protein arginine N-methyltransferase 7	817.101	819.939	716.083	1205.44	1116.23	1032.05	blue	-0.942002	0.978027
ENSMUSG00000021714	324.27	-0.945643	0.170605	-5.54288	2.97531e-08	2.66732e-07	Cenpk	centromere protein K	234.556	247.817	182.369	492.195	404.539	384.146	blue	-0.940758	0.978018
ENSMUSG00000031824	187.695	-0.700988	0.163222	-4.29469	1.74938e-05	0.000107554	6430548M08Rik	RIKEN cDNA 6430548M08 gene	130.736	147.875	150.429	237.747	233.305	226.077	blue	-0.985118	0.977981
ENSMUSG00000031730	367.869	-0.451143	0.126689	-3.56104	0.00036939	0.00177513	Dhodh	dihydroorotate dehydrogenase	329.724	313.086	289.524	453.88	405.609	415.393	blue	-0.951049	0.977843
ENSMUSG00000024891	51.5566	-1.10706	0.303487	-3.64781	0.000264488	0.00131142	Slc29a2	solute carrier family 29 (nucleoside transporters), member 2	37.4905	29.5749	30.9101	70.7346	71.7039	68.9258	blue	-0.987141	0.977831
ENSMUSG00000037826	81.6589	-0.751566	0.236681	-3.17543	0.00149614	0.00619791	Ppm1k	protein phosphatase 1K (PP2C domain containing)	61.5229	57.1102	63.8808	103.155	105.951	98.3341	blue	-0.989608	0.977828
ENSMUSG00000028884	813.722	-0.948496	0.140977	-6.72802	1.71993e-11	2.17222e-10	Rpa2	replication protein A2	530.635	575.181	560.502	1284.03	1042.38	889.602	blue	-0.938439	0.977804
ENSMUSG00000026305	5319.04	-0.550898	0.0641695	-8.58504	9.0803e-18	1.77896e-16	Lrrfip1	leucine rich repeat (in FLII) interacting protein 1	4467.14	4440.32	4038.91	6264.93	6364.53	6338.42	blue	-0.986121	0.977683
ENSMUSG00000025436	139.347	-0.390501	0.185346	-2.10688	0.0351279	0.0935453	Atp23	ATP23 metallopeptidase and ATP synthase assembly factor homolog	125.93	122.379	113.337	167.012	159.461	147.961	blue	-0.943697	0.977682
ENSMUSG00000027459	831.81	-0.737637	0.107233	-6.8788	6.03596e-12	7.83261e-11	Fam110a	family with sequence similarity 110, member A	695.978	589.459	585.23	1098.35	988.872	1032.97	blue	-0.972053	0.977663
ENSMUSG00000028970	337.454	-0.587448	0.130926	-4.48686	7.22811e-06	4.72607e-05	Abcb1b	ATP-binding cassette, sub-family B (MDR/TAP), member 1B	273.008	256.996	279.221	437.179	376.713	401.608	blue	-0.968728	0.977646
ENSMUSG00000041133	6291.88	-0.295402	0.0592439	-4.9862	6.15797e-07	4.73339e-06	Smc1a	structural maintenance of chromosomes 1A	5560.13	5826.26	5562.78	7023.36	7129.72	6649.04	blue	-0.968433	0.977641
ENSMUSG00000056665	706.515	-0.539275	0.111319	-4.84442	1.26981e-06	9.37043e-06	Them6	thioesterase superfamily member 6	584.467	608.835	534.744	921.515	778.041	811.486	blue	-0.944129	0.977628
ENSMUSG00000030232	2963.63	-0.161019	0.0567601	-2.83683	0.00455636	0.0166624	Aebp2	AE binding protein 2	2793.52	2797.38	2804.57	3123.13	3110.02	3153.13	blue	-0.997087	0.977609
ENSMUSG00000032057	165.756	-0.994181	0.197596	-5.03137	4.86988e-07	3.79964e-06	Hoatz	HOATZ cilia and flagella associated protein	99.0134	128.498	105.094	251.501	199.059	211.372	blue	-0.955149	0.977604
ENSMUSG00000022978	357.346	-0.767649	0.135551	-5.66316	1.48609e-08	1.3808e-07	Mis18a	MIS18 kinetochore protein A	271.085	254.956	266.857	470.582	482.664	397.932	blue	-0.968389	0.977579
ENSMUSG00000022992	941.03	-0.42006	0.0896698	-4.68452	2.80616e-06	1.95919e-05	Kansl2	KAT8 regulatory NSL complex subunit 2	798.836	791.384	824.268	1116.04	1113.02	1002.64	blue	-0.966713	0.977542
ENSMUSG00000057363	1722.84	-0.301619	0.0743708	-4.0556	5.00051e-05	0.000283562	Uxs1	UDP-glucuronate decarboxylase 1	1602.48	1488.94	1538.29	1984.5	1885.71	1837.1	blue	-0.958404	0.977484
ENSMUSG00000030157	197.242	-1.14128	0.192976	-5.9141	3.3369e-09	3.36307e-08	Clec2d	C-type lectin domain family 2, member d	118.239	150.934	99.9425	286.868	272.903	254.566	blue	-0.965142	0.97745
ENSMUSG00000022075	671.366	-0.596053	0.0985723	-6.04686	1.47697e-09	1.55183e-08	Rhobtb2	Rho-related BTB domain containing 2	567.164	535.408	500.743	800.677	828.341	795.863	blue	-0.985255	0.977342
ENSMUSG00000025925	379.187	-0.605318	0.136242	-4.44294	8.87361e-06	5.7159e-05	Terf1	telomeric repeat binding factor 1	290.311	317.165	294.676	503.984	465.54	403.446	blue	-0.941857	0.977236
ENSMUSG00000031543	332.237	-2.01744	0.143685	-14.0407	8.78784e-45	5.85795e-43	Ank1	ankyrin 1, erythroid	114.394	139.716	141.156	515.773	531.893	550.487	blue	-0.996944	0.977224
ENSMUSG00000028820	10028.2	-0.217286	0.0560656	-3.87557	0.000106376	0.000569453	Sfpq	splicing factor proline/glutamine rich (polypyrimidine tract binding protein associated)	9344.75	9524.14	8953.61	11021.8	10882.9	10441.8	blue	-0.95111	0.977097
ENSMUSG00000019647	541.498	-3.41378	0.149335	-22.8599	1.16373e-115	2.96751e-113	Sema6a	sema domain, transmembrane domain (TM), and cytoplasmic domain, (semaphorin) 6A	91.323	99.9428	87.5785	945.093	907.536	1117.52	blue	-0.996528	0.97688
ENSMUSG00000030498	1671.76	-2.48332	0.0944955	-26.2798	3.26404e-152	1.4982e-149	Gas2	growth arrest specific 2	513.332	528.269	480.136	2653.53	2760.07	3095.23	blue	-0.997558	0.976866
ENSMUSG00000026259	225.971	-1.10082	0.184908	-5.95334	2.62718e-09	2.68313e-08	Ngef	neuronal guanine nucleotide exchange factor	149.962	145.835	134.974	342.866	334.975	247.214	blue	-0.950917	0.976855
ENSMUSG00000042895	16.8689	-1.67811	0.537944	-3.11949	0.00181164	0.00737929	Abra	actin-binding Rho activating protein	7.69036	7.13877	9.27302	25.5431	26.7552	24.8133	blue	-0.993845	0.976821
ENSMUSG00000020493	1658.89	-0.950582	0.109129	-8.71063	3.02193e-18	6.13746e-17	Prr11	proline rich 11	1093.95	1298.24	1001.49	2223.23	2293.46	2042.96	blue	-0.972352	0.976818
ENSMUSG00000045896	875.858	-0.378543	0.0825847	-4.5837	4.56829e-06	3.09792e-05	Paip2b	poly(A) binding protein interacting protein 2B	773.843	757.73	753.175	977.513	992.083	1000.8	blue	-0.996731	0.976768
ENSMUSG00000027823	2774.32	-0.319588	0.0702473	-4.54946	5.37825e-06	3.60006e-05	Gmps	guanine monophosphate synthetase	2441.69	2451.66	2510.93	3220.39	3134.64	2886.61	blue	-0.954416	0.976765
ENSMUSG00000030208	12357.8	-0.337599	0.0594428	-5.6794	1.35169e-08	1.26691e-07	Emp1	epithelial membrane protein 1	10833.8	10982.5	10938	14052.6	14339.7	13000.3	blue	-0.967832	0.976706
ENSMUSG00000036390	503.228	-1.51216	0.122898	-12.3042	8.59785e-35	4.08652e-33	Gadd45a	growth arrest and DNA-damage-inducible 45 alpha	264.356	253.936	265.827	760.397	668.88	805.972	blue	-0.991929	0.976685
ENSMUSG00000004099	4664.7	-0.782207	0.0701152	-11.156	6.69115e-29	2.43749e-27	Dnmt1	DNA methyltransferase (cytosine-5) 1	3566.4	3484.74	3238.34	5729.5	6225.4	5743.82	blue	-0.989445	0.976681
ENSMUSG00000036983	152.7	-0.85693	0.175642	-4.87884	1.06711e-06	7.95505e-06	Tfb1m	transcription factor B1, mitochondrial	107.665	109.121	109.216	193.538	192.637	204.02	blue	-0.997401	0.976677
ENSMUSG00000105366	129.695	-1.01634	0.217005	-4.68346	2.82074e-06	1.96851e-05	NA	NA	90.3617	81.586	85.5178	207.292	149.829	163.584	blue	-0.947919	0.976565
ENSMUSG00000055632	181.892	-1.21409	0.201109	-6.03697	1.57035e-09	1.64564e-08	Hmcn2	hemicentin 2	130.736	114.22	83.4572	268.202	249.358	245.376	blue	-0.967306	0.976555
ENSMUSG00000002885	2167.3	-1.20871	0.0779304	-15.5102	2.96063e-54	2.49018e-52	Adgre5	adhesion G protein-coupled receptor E5	1368.88	1301.3	1255.98	2876.54	3210.62	2990.46	blue	-0.995101	0.976523
ENSMUSG00000026202	724.899	-0.661217	0.12019	-5.50142	3.76743e-08	3.3328e-07	Tuba4a	tubulin, alpha 4A	549.861	559.884	574.927	1006	883.992	774.726	blue	-0.940741	0.976523
ENSMUSG00000111877	51.0455	-0.664578	0.301841	-2.20175	0.0276829	0.0770356	NA	NA	37.4905	39.7732	41.2134	70.7346	61.0018	56.0597	blue	-0.944025	0.976495
ENSMUSG00000038267	181.122	-1.74538	0.178643	-9.77022	1.51118e-22	4.02606e-21	Slc22a23	solute carrier family 22, member 23	82.6714	91.7842	75.2145	264.272	281.465	291.326	blue	-0.995663	0.976443
ENSMUSG00000034883	132.009	-1.21914	0.239002	-5.10096	3.37929e-07	2.68754e-06	Lrr1	leucine rich repeat protein 1	72.0971	98.923	66.9718	217.116	179.795	157.151	blue	-0.941921	0.976429
ENSMUSG00000027107	7350.8	-1.40099	0.0678487	-20.6488	1.00029e-94	1.78553e-92	Chrna1	cholinergic receptor, nicotinic, alpha polypeptide 1 (muscle)	4158.56	3954.88	4000.79	10361.6	10206.6	11422.4	blue	-0.996713	0.976429
ENSMUSG00000019960	320.454	-0.33612	0.12691	-2.6485	0.00808504	0.0273215	Dusp6	dual specificity phosphatase 6	276.853	278.412	294.676	375.286	351.028	346.467	blue	-0.963614	0.976334
ENSMUSG00000048895	259.228	-1.3741	0.146661	-9.3692	7.30861e-21	1.76561e-19	Cdk5r1	cyclin-dependent kinase 5, regulatory subunit 1 (p35)	145.156	144.815	143.217	369.392	352.098	400.689	blue	-0.995355	0.976331
ENSMUSG00000042029	2078.25	-1.08586	0.0872091	-12.4512	1.37785e-35	6.79137e-34	Ncapg2	non-SMC condensin II complex, subunit G2	1345.81	1416.54	1230.22	2708.55	3036.18	2732.22	blue	-0.989622	0.976326
ENSMUSG00000046027	200.554	-0.372274	0.154962	-2.40236	0.0162897	0.0496196	Stard5	StAR-related lipid transfer (START) domain containing 5	176.878	181.529	165.884	227.923	233.305	217.806	blue	-0.969019	0.976284
ENSMUSG00000102840	18.4118	-1.2248	0.500501	-2.44715	0.0143989	0.044708	NA	NA	11.5355	11.2181	10.3034	25.5431	28.8956	22.9753	blue	-0.980261	0.976284
ENSMUSG00000054452	8022.18	-0.361938	0.0730834	-4.9524	7.33035e-07	5.58909e-06	Tle5	TLE family member 5, transcriptional modulator	7161.65	7266.25	6635.36	9712.26	8685.81	8671.78	blue	-0.936055	0.97628
ENSMUSG00000022422	220.774	-1.07287	0.185603	-5.78043	7.45082e-09	7.23685e-08	Dscc1	DNA replication and sister chromatid cohesion 1	130.736	143.795	152.49	359.568	263.271	274.784	blue	-0.949614	0.976267
ENSMUSG00000024846	47.2123	-2.14811	0.399919	-5.37137	7.81396e-08	6.70573e-07	Cst6	cystatin E/M	18.2646	20.3965	13.3944	96.2777	83.4762	51.4646	blue	-0.94022	0.976245
ENSMUSG00000048520	46.6771	-2.90435	0.399833	-7.26391	3.76064e-13	5.37497e-12	Fbxl13	F-box and leucine-rich repeat protein 13	13.4581	7.13877	12.364	90.3831	68.4933	88.225	blue	-0.985414	0.976234
ENSMUSG00000034271	2361.96	-0.456737	0.0888469	-5.14072	2.73693e-07	2.20284e-06	Jdp2	Jun dimerization protein 2	2049.48	2060.05	1863.88	3007.2	2586.69	2604.48	blue	-0.935243	0.97623
ENSMUSG00000022013	826.177	-0.699946	0.101493	-6.89647	5.33094e-12	6.95142e-11	Dnajc15	DnaJ heat shock protein family (Hsp40) member C15	599.848	631.271	658.384	1095.4	936.432	1035.73	blue	-0.974967	0.976129
ENSMUSG00000062908	3584.48	-0.279446	0.0572542	-4.88079	1.05661e-06	7.8804e-06	Acadm	acyl-Coenzyme A dehydrogenase, medium chain	3270.33	3231.82	3213.62	3954.26	3828.13	4008.72	blue	-0.988574	0.976105
ENSMUSG00000028179	118.445	-1.94095	0.259806	-7.47074	7.97429e-14	1.19614e-12	Cth	cystathionase (cystathionine gamma-lyase)	63.4455	33.6542	49.4561	202.38	192.637	169.098	blue	-0.977432	0.976086
ENSMUSG00000021597	593.284	-0.604972	0.105234	-5.74884	8.98579e-09	8.62861e-08	Slf1	SMC5-SMC6 complex localization factor 1	459.499	489.516	462.621	715.206	761.988	670.878	blue	-0.978967	0.976086
ENSMUSG00000061086	430.911	-1.10241	0.139218	-7.91854	2.40321e-15	4.02163e-14	Myl4	myosin, light polypeptide 4	249.937	271.273	300.858	650.365	521.191	591.843	blue	-0.975043	0.976085
ENSMUSG00000020130	1800.65	-0.20971	0.0670607	-3.12716	0.00176502	0.00720219	Tbc1d15	TBC1 domain family, member 15	1712.07	1628.66	1669.14	1959.94	1912.46	1921.65	blue	-0.976372	0.976056
ENSMUSG00000029859	3850.36	-1.73278	0.0764035	-22.6793	7.17627e-114	1.77364e-111	Epha1	Eph receptor A1	1878.37	1774.49	1689.75	5530.07	6031.69	6197.81	blue	-0.997051	0.975987
ENSMUSG00000035385	103.975	-2.60362	0.341481	-7.62449	2.45009e-14	3.82514e-13	Ccl2	chemokine (C-C motif) ligand 2	32.684	26.5154	28.8494	256.413	162.672	116.714	blue	-0.933949	0.975978
ENSMUSG00000063406	1870.82	-0.427222	0.0891167	-4.79397	1.63517e-06	1.18703e-05	Tmed5	transmembrane p24 trafficking protein 5	1618.82	1621.52	1546.53	2340.14	2153.26	1944.63	blue	-0.932125	0.975966
ENSMUSG00000020330	2680.81	-0.704786	0.0766915	-9.18989	3.93247e-20	9.07688e-19	Hmmr	hyaluronan mediated motility receptor (RHAMM)	2055.25	2146.73	1913.33	3252.81	3510.28	3206.43	blue	-0.984607	0.975964
ENSMUSG00000031669	371.43	-0.912378	0.145556	-6.26823	3.65172e-10	4.05985e-09	Gins3	GINS complex subunit 3 (Psf3 homolog)	247.053	258.016	267.887	523.633	521.191	410.798	blue	-0.960385	0.975905
ENSMUSG00000006678	1138.82	-1.11952	0.0939955	-11.9103	1.04581e-32	4.51638e-31	Pola1	polymerase (DNA directed), alpha 1	694.055	768.948	690.325	1495.25	1678.09	1506.26	blue	-0.991136	0.975774
ENSMUSG00000000296	49.2144	-0.744569	0.31175	-2.38835	0.0169242	0.0511931	Tpd52l1	tumor protein D52-like 1	36.5292	36.7137	37.0921	71.717	59.9316	53.3026	blue	-0.933919	0.975756
ENSMUSG00000026037	934.72	-0.388846	0.0858172	-4.5311	5.86783e-06	3.905e-05	Orc2	origin recognition complex, subunit 2	768.075	827.078	833.541	1081.65	1065.93	1032.05	blue	-0.978003	0.975737
ENSMUSG00000000359	1077.92	-0.487151	0.101164	-4.81545	1.46867e-06	1.071e-05	Rem1	rad and gem related GTP binding protein 1	960.334	893.366	838.693	1375.4	1230.74	1168.98	blue	-0.937309	0.975718
ENSMUSG00000053604	222.645	-0.779995	0.176562	-4.41769	9.97615e-06	6.35727e-05	Rpia	ribose 5-phosphate isomerase A	177.84	161.132	152.49	330.095	264.341	249.971	blue	-0.932246	0.975715
ENSMUSG00000067367	787.451	-0.932882	0.147387	-6.32948	2.45993e-10	2.78694e-09	Lyar	Ly1 antibody reactive clone	547.938	563.963	512.077	1268.31	962.117	870.303	blue	-0.927876	0.975658
ENSMUSG00000042625	1167.32	-0.420605	0.0892318	-4.71362	2.43348e-06	1.71841e-05	Safb2	scaffold attachment factor B2	1030.51	1008.61	956.151	1429.43	1245.72	1333.48	blue	-0.952476	0.97558
ENSMUSG00000021070	68.6756	-1.02642	0.274055	-3.7453	0.000180175	0.000920938	Bdkrb2	bradykinin receptor, beta 2	38.4518	54.0507	43.2741	99.2249	88.8272	88.225	blue	-0.965801	0.97557
ENSMUSG00000022157	14.9078	-2.55334	0.683457	-3.73592	0.000187028	0.000953538	Mcpt8	mast cell protease 8	4.80648	6.11895	2.06067	34.3849	24.6148	17.4612	blue	-0.932194	0.975534
ENSMUSG00000051671	194.625	-0.401694	0.162027	-2.47918	0.0131686	0.0414323	Coa6	cytochrome c oxidase assembly factor 6	172.072	171.331	159.702	241.677	209.761	213.21	blue	-0.934213	0.975523
ENSMUSG00000019988	1373.45	-0.37673	0.0733142	-5.13857	2.76839e-07	2.22593e-06	Nedd1	neural precursor cell expressed, developmentally down-regulated gene 1	1193.93	1225.83	1165.31	1527.67	1591.4	1536.59	blue	-0.989225	0.975332
ENSMUSG00000019917	1447.5	-0.358097	0.0717187	-4.99307	5.94261e-07	4.5766e-06	Septin10	septin 10	1237.19	1290.08	1279.68	1634.76	1588.19	1655.14	blue	-0.989987	0.975325
ENSMUSG00000017478	2498.95	-0.216918	0.0682391	-3.1788	0.00147887	0.00613429	Zc3h18	zinc finger CCCH-type containing 18	2333.06	2364.97	2235.83	2801.88	2675.52	2582.42	blue	-0.932193	0.975299
ENSMUSG00000042155	234.633	-0.421626	0.142756	-2.95347	0.0031422	0.0119875	Klhl23	kelch-like 23	197.065	202.945	201.946	271.149	258.99	275.703	blue	-0.98922	0.975299
ENSMUSG00000001517	2878.84	-0.900673	0.091379	-9.85645	6.42825e-23	1.74442e-21	Foxm1	forkhead box M1	1994.69	2203.84	1825.75	3689.01	4013.28	3546.46	blue	-0.979655	0.975289
ENSMUSG00000028949	1076.3	-0.448666	0.0895084	-5.01256	5.37097e-07	4.16632e-06	Smarcd3	SWI/SNF related, matrix associated, actin dependent regulator of chromatin, subfamily d, member 3	913.23	962.714	855.178	1294.84	1178.3	1253.53	blue	-0.962903	0.975283
ENSMUSG00000016664	4206.49	-0.46309	0.0572779	-8.08498	6.2174e-16	1.08333e-14	Pacsin2	protein kinase C and casein kinase substrate in neurons 2	3611.59	3515.33	3483.56	4774.59	5010.71	4843.19	blue	-0.993731	0.975202
ENSMUSG00000063480	368.139	-0.41818	0.127084	-3.29058	0.000999824	0.00432881	Snu13	SNU13 homolog, small nuclear ribonucleoprotein (U4/U6.U5)	321.073	305.947	318.374	461.74	405.609	396.094	blue	-0.939314	0.975195
ENSMUSG00000004044	17045.2	-0.264503	0.0634847	-4.16641	3.09438e-05	0.000182026	Cavin1	caveolae associated 1	15726.8	15772.6	14961.5	19801.8	18156.1	17852.7	blue	-0.928681	0.975161
ENSMUSG00000026578	350.09	-0.511645	0.130509	-3.92037	8.84143e-05	0.000479857	Ccdc181	coiled-coil domain containing 181	275.892	299.828	290.555	447.986	380.994	405.284	blue	-0.953908	0.975155
ENSMUSG00000025610	73.2589	-2.74273	0.300647	-9.12276	7.32355e-20	1.66883e-18	Map3k7cl	Map3k7 C-terminal like	20.1872	15.2974	21.637	121.821	127.355	133.257	blue	-0.996988	0.975077
ENSMUSG00000002257	146.189	-0.654504	0.181577	-3.60455	0.000312691	0.00152919	Def6	differentially expressed in FDCP 6	118.239	118.3	104.064	175.854	185.146	175.531	blue	-0.98289	0.975076
ENSMUSG00000045282	35.4816	-0.606885	0.353657	-1.71603	0.086157	0.191334	Tmem86b	transmembrane protein 86B	25.955	28.5551	29.8797	46.174	42.8083	39.5175	blue	-0.959094	0.975007
ENSMUSG00000029591	142.347	-1.5128	0.248102	-6.09748	1.07755e-09	1.14991e-08	Ung	uracil DNA glycosylase	75.9423	78.5265	66.9718	256.413	223.673	152.556	blue	-0.937259	0.974746
ENSMUSG00000049823	290.004	-0.662537	0.150778	-4.39412	1.11225e-05	7.0154e-05	Zbtb12	zinc finger and BTB domain containing 12	248.975	209.064	215.34	393.952	344.607	328.087	blue	-0.946899	0.974739
ENSMUSG00000064037	663.2	-0.278156	0.0993704	-2.79919	0.00512313	0.0184785	Gpn1	GPN-loop GTPase 1	613.306	602.716	582.139	776.116	713.829	691.096	blue	-0.927473	0.974726
ENSMUSG00000022797	1542.7	-1.01873	0.0826309	-12.3287	6.34711e-35	3.04377e-33	Tfrc	transferrin receptor	981.482	1011.67	1065.37	2007.09	2204.63	1985.98	blue	-0.992926	0.974706
ENSMUSG00000004085	2104.23	-0.26618	0.0686964	-3.87472	0.000106746	0.000571245	Map3k20	mitogen-activated protein kinase kinase kinase 20	1903.36	1972.34	1855.63	2322.45	2357.67	2213.9	blue	-0.962686	0.974697
ENSMUSG00000035678	88.5486	-1.07505	0.25519	-4.21275	2.52285e-05	0.000151061	Tnfsf9	tumor necrosis factor (ligand) superfamily, member 9	68.252	50.9912	51.5168	133.61	123.074	103.848	blue	-0.953008	0.974644
ENSMUSG00000096768	138.484	-0.854314	0.20843	-4.0988	4.15291e-05	0.000238871	Erdr1	erythroid differentiation regulator 1	95.1682	106.062	94.7909	211.221	157.321	166.341	blue	-0.937067	0.974606
ENSMUSG00000021485	599.849	-1.10918	0.167308	-6.62953	3.36768e-11	4.11734e-10	Mxd3	Max dimerization protein 3	343.182	453.822	343.102	992.249	748.075	718.666	blue	-0.936954	0.974577
ENSMUSG00000032380	247.064	-2.45291	0.173818	-14.112	3.20575e-45	2.15483e-43	Dapk2	death-associated protein kinase 2	69.2132	69.3481	90.6695	406.724	403.468	442.963	blue	-0.996251	0.974556
ENSMUSG00000002820	394.987	-0.320071	0.11834	-2.70468	0.00683698	0.0237227	Atg4d	autophagy related 4D, cysteine peptidase	348.95	372.236	332.798	454.863	435.575	425.502	blue	-0.948287	0.974474
ENSMUSG00000020185	1092.69	-0.921223	0.10556	-8.72704	2.61426e-18	5.32296e-17	E2f7	E2F transcription factor 7	749.81	831.157	684.143	1408.8	1543.24	1339	blue	-0.977964	0.974464
ENSMUSG00000037243	275.281	-0.414714	0.136131	-3.04643	0.00231574	0.00916191	Zfp692	zinc finger protein 692	234.556	232.52	241.098	331.077	295.377	317.059	blue	-0.968759	0.974447
ENSMUSG00000020525	502.707	-0.247427	0.10552	-2.34484	0.0190352	0.0565564	Ppm1d	protein phosphatase 1D magnesium-dependent, delta isoform	471.035	469.119	438.923	564.894	531.893	540.378	blue	-0.947784	0.974446
ENSMUSG00000000031	61788.6	-1.55939	0.0849687	-18.3525	3.15333e-75	4.29307e-73	H19	H19, imprinted maternally expressed transcript	31902.5	28612.2	33406.6	93495.4	84181.5	99133.7	blue	-0.992571	0.974419
ENSMUSG00000025086	268.418	-0.403781	0.138188	-2.92196	0.00347833	0.0131265	Trub1	TruB pseudouridine (psi) synthase family member 1	241.285	224.361	227.704	321.253	288.956	306.95	blue	-0.963807	0.974384
ENSMUSG00000030256	1068.65	-1.24115	0.0978057	-12.6899	6.72543e-37	3.54243e-35	Bhlhe41	basic helix-loop-helix family, member e41	670.984	602.716	632.626	1509.99	1382.71	1612.86	blue	-0.991338	0.974363
ENSMUSG00000057604	97	-1.26575	0.235317	-5.37891	7.49386e-08	6.44825e-07	Lmcd1	LIM and cysteine-rich domains 1	66.3294	55.0705	49.4561	139.504	127.355	144.285	blue	-0.982708	0.974329
ENSMUSG00000020914	11137.2	-1.00205	0.0755651	-13.2607	3.9119e-40	2.2606e-38	Top2a	topoisomerase (DNA) II alpha	7106.85	8057.63	7088.71	14269.7	15707.4	14593	blue	-0.989474	0.974286
ENSMUSG00000000791	114.106	-0.990654	0.210515	-4.70586	2.52801e-06	1.77891e-05	Il12rb1	interleukin 12 receptor, beta 1	66.3294	79.5463	83.4572	155.223	153.04	147.042	blue	-0.98444	0.97428
ENSMUSG00000026459	1266.94	-1.55275	0.121597	-12.7696	2.42269e-37	1.30169e-35	Myog	myogenin	621.958	563.963	746.993	2019.87	1706.98	1941.87	blue	-0.986063	0.974263
ENSMUSG00000066952	37.1906	-0.890612	0.356695	-2.49684	0.0125304	0.0397123	Myo1h	myosin 1H	25.955	30.5947	21.637	52.0685	46.0189	46.8695	blue	-0.955055	0.974246
ENSMUSG00000021373	43.1352	-1.31894	0.336379	-3.921	8.81806e-05	0.000478912	Cap2	CAP, adenylate cyclase-associated protein, 2 (yeast)	28.8389	21.4163	23.6977	60.9104	64.2125	59.7357	blue	-0.987	0.974201
ENSMUSG00000045932	495.754	-0.535364	0.104565	-5.11994	3.0564e-07	2.45016e-06	Ifit2	interferon-induced protein with tetratricopeptide repeats 2	409.512	388.553	416.255	581.596	595.036	583.572	blue	-0.993823	0.974177
ENSMUSG00000097415	338.544	-1.62489	0.223441	-7.2721	3.53944e-13	5.07688e-12	NA	NA	164.381	185.608	147.338	697.522	436.645	399.77	blue	-0.926363	0.974126
ENSMUSG00000041199	351.87	-0.446206	0.122937	-3.62956	0.000283905	0.00139906	Rpusd1	RNA pseudouridylate synthase domain containing 1	311.46	287.59	294.676	418.513	386.345	412.636	blue	-0.976313	0.974045
ENSMUSG00000074886	1936.58	-0.222423	0.0694813	-3.20119	0.0013686	0.00572269	Grk6	G protein-coupled receptor kinase 6	1824.54	1740.84	1796.9	2159.37	2087.98	2009.88	blue	-0.950998	0.973879
ENSMUSG00000054408	3454.22	-0.182359	0.0585707	-3.11348	0.00184892	0.00750642	Spcs3	signal peptidase complex subunit 3 homolog (S. cerevisiae)	3186.69	3249.16	3272.35	3723.39	3730.74	3563	blue	-0.965446	0.973868
ENSMUSG00000022895	4832.68	-1.99666	0.0770916	-25.8999	6.68275e-148	2.68396e-145	Ets2	E26 avian leukemia oncogene 2, 3' domain	1977.38	1925.43	1907.15	7124.55	7715.13	8346.46	blue	-0.997354	0.973858
ENSMUSG00000079555	743.347	-0.692738	0.123166	-5.62444	1.8611e-08	1.70362e-07	Haus3	HAUS augmin-like complex, subunit 3	555.629	561.923	587.291	1068.88	845.464	840.895	blue	-0.938276	0.973857
ENSMUSG00000020092	299.263	-0.826708	0.143067	-5.77846	7.53881e-09	7.30906e-08	Pald1	phosphatase domain containing, paladin 1	199.949	241.698	206.067	394.935	359.59	393.337	blue	-0.97695	0.973811
ENSMUSG00000036777	6479.88	-0.875074	0.0796696	-10.9838	4.57373e-28	1.6008e-26	Anln	anillin, actin binding protein	4446.95	4993.06	4277.95	8144.3	8883.79	8133.24	blue	-0.984481	0.973797
ENSMUSG00000022314	10999.3	-0.466549	0.0589333	-7.91656	2.44166e-15	4.07747e-14	Rad21	RAD21 cohesin complex component	8980.42	9741.36	8986.59	12614.3	13035.1	12638.2	blue	-0.98453	0.973663
ENSMUSG00000001751	717.184	-0.304975	0.0920366	-3.31363	0.000920948	0.00403134	Naglu	alpha-N-acetylglucosaminidase (Sanfilippo disease IIIB)	662.332	644.529	618.201	806.571	767.339	804.134	blue	-0.972082	0.973647
ENSMUSG00000032047	2384.28	-0.378476	0.081618	-4.63716	3.53231e-06	2.4313e-05	Acat1	acetyl-Coenzyme A acetyltransferase 1	2050.44	2097.78	2072	2958.08	2544.95	2582.42	blue	-0.934342	0.973525
ENSMUSG00000033985	355.038	-0.854265	0.1536	-5.56163	2.67267e-08	2.40675e-07	Tesk2	testis-specific kinase 2	280.698	263.115	214.31	486.3	480.523	405.284	blue	-0.95136	0.973439
ENSMUSG00000028792	1962.45	-0.751083	0.120069	-6.25544	3.96404e-10	4.39188e-09	Ak2	adenylate kinase 2	1463.09	1499.14	1425.98	2899.14	2418.67	2068.69	blue	-0.927155	0.973428
ENSMUSG00000020733	304.333	-1.23641	0.152829	-8.09013	5.96004e-16	1.03961e-14	Slc9a3r1	solute carrier family 9 (sodium/hydrogen exchanger), member 3 regulator 1	151.885	188.668	204.006	444.056	410.96	426.421	blue	-0.984447	0.973415
ENSMUSG00000058799	11167.1	-0.450287	0.083957	-5.36331	8.17096e-08	6.98969e-07	Nap1l1	nucleosome assembly protein 1-like 1	9333.21	9612.87	9368.84	14436.7	12521.4	11729.3	blue	-0.926721	0.973311
ENSMUSG00000004394	1745.04	-0.219447	0.0705017	-3.11265	0.00185416	0.0075202	Tmed4	transmembrane p24 trafficking protein 4	1566.91	1625.6	1645.45	1946.18	1853.6	1832.51	blue	-0.954623	0.973302
ENSMUSG00000035105	428.243	-1.87851	0.199511	-9.41557	4.70509e-21	1.15049e-19	Egln3	egl-9 family hypoxia-inducible factor 3	159.575	151.954	238.007	771.204	700.986	547.73	blue	-0.968318	0.973266
ENSMUSG00000022120	473.616	-0.421625	0.115708	-3.64385	0.000268589	0.00133011	Obi1	ORC ubiquitin ligase 1	407.589	390.593	416.255	582.578	544.736	499.942	blue	-0.946201	0.973264
ENSMUSG00000020361	11069	-0.161342	0.0534473	-3.01871	0.00253852	0.00989837	Hspa4	heat shock protein 4	10466.6	10396.1	10488.8	12088.7	11717.7	11256	blue	-0.936388	0.973205
ENSMUSG00000005125	1148.23	-1.20481	0.0879452	-13.6996	1.02064e-42	6.35526e-41	Ndrg1	N-myc downstream regulated gene 1	740.197	656.767	687.234	1540.44	1596.75	1668	blue	-0.995442	0.97313
ENSMUSG00000031508	973.729	-0.567881	0.0885408	-6.41378	1.41958e-10	1.64424e-09	Ankrd10	ankyrin repeat domain 10	781.533	739.373	832.511	1185.79	1178.3	1124.87	blue	-0.983091	0.973126
ENSMUSG00000027132	443.277	-0.551685	0.12499	-4.41384	1.01553e-05	6.4535e-05	Katnbl1	katanin p80 subunit B like 1	360.486	375.295	343.102	579.631	477.313	523.836	blue	-0.946493	0.973083
ENSMUSG00000045730	197.536	-1.84742	0.173946	-10.6207	2.38828e-26	7.67355e-25	Adrb2	adrenergic receptor, beta 2	82.6714	90.7644	84.4875	295.71	294.307	337.277	blue	-0.995278	0.973031
ENSMUSG00000029014	1382.38	-0.389418	0.0905968	-4.29836	1.72067e-05	0.00010591	Dnajc2	DnaJ heat shock protein family (Hsp40) member C2	1233.34	1242.15	1114.82	1679.95	1558.22	1465.82	blue	-0.931187	0.973008
ENSMUSG00000029328	5203.96	-0.209107	0.0598798	-3.49211	0.000479228	0.00224193	Hnrnpdl	heterogeneous nuclear ribonucleoprotein D-like	4770.91	4811.53	4900.27	5853.29	5446.29	5441.46	blue	-0.942472	0.972968
ENSMUSG00000026275	1612.74	-0.184527	0.0724118	-2.5483	0.0108248	0.0350112	Ppp1r7	protein phosphatase 1, regulatory subunit 7	1511.16	1503.22	1514.59	1793.91	1704.84	1648.71	blue	-0.930895	0.972964
ENSMUSG00000064339	59613.8	-0.513304	0.0704716	-7.28384	3.24458e-13	4.67901e-12	NA	NA	46021	53338.9	47998.2	72444	69115.1	68765.9	blue	-0.967316	0.97296
ENSMUSG00000024666	370.488	-0.575752	0.138981	-4.14266	3.43296e-05	0.000200571	Tmem138	transmembrane protein 138	299.924	312.066	280.251	489.248	452.698	388.742	blue	-0.930952	0.972949
ENSMUSG00000022407	1571.56	-0.581507	0.105041	-5.536	3.09462e-08	2.77273e-07	Adsl	adenylosuccinate lyase	1277.56	1229.91	1269.37	2145.62	1840.76	1666.17	blue	-0.931348	0.972938
ENSMUSG00000109865	1396.04	-0.593482	0.10567	-5.61635	1.9503e-08	1.78122e-07	Hspa14	heat shock protein 14	1067.04	1120.79	1150.88	1912.78	1607.45	1517.29	blue	-0.936264	0.972922
ENSMUSG00000060519	935.286	-0.159224	0.081339	-1.95753	0.0502847	0.125031	Tor3a	torsin family 3, member A	885.353	889.287	876.815	1006.99	958.906	994.37	blue	-0.962805	0.97292
ENSMUSG00000109511	1531.15	-0.540423	0.100504	-5.37715	7.56733e-08	6.50798e-07	Nup62	nucleoporin 62	1296.79	1329.85	1115.85	1951.1	1816.14	1677.19	blue	-0.938506	0.972829
ENSMUSG00000033762	368.164	-1.21016	0.14398	-8.40506	4.27649e-17	8.0072e-16	Recql4	RecQ protein-like 4	234.556	220.282	211.219	503.984	582.193	456.748	blue	-0.97918	0.972816
ENSMUSG00000020216	206.426	-1.24822	0.183538	-6.80091	1.0396e-11	1.32865e-10	Jsrp1	junctional sarcoplasmic reticulum protein 1	102.859	129.518	134.974	320.271	256.85	294.083	blue	-0.973098	0.972811
ENSMUSG00000062093	259.83	-0.493123	0.13917	-3.54332	0.000395122	0.00188693	NA	NA	217.253	226.401	204.006	304.552	294.307	312.464	blue	-0.981157	0.972735
ENSMUSG00000004865	1953.68	-0.309431	0.0715067	-4.3273	1.50951e-05	9.35945e-05	Srpk1	serine/arginine-rich protein specific kinase 1	1727.45	1755.12	1751.57	2197.69	2246.37	2043.88	blue	-0.964013	0.972698
ENSMUSG00000002718	4854.94	-0.445687	0.0659299	-6.76001	1.37981e-11	1.75093e-10	Cse1l	chromosome segregation 1-like (S. cerevisiae)	4013.41	4234.31	4084.25	5590	5895.77	5311.88	blue	-0.976121	0.972689
ENSMUSG00000064179	632.304	-1.77751	0.147702	-12.0345	2.34139e-33	1.06255e-31	Tnnt1	troponin T1, skeletal, slow	281.659	249.857	325.586	1067.9	822.99	1045.83	blue	-0.982228	0.972571
ENSMUSG00000014980	285.548	-0.633776	0.150885	-4.20038	2.66464e-05	0.000158664	Tsen15	tRNA splicing endonuclease subunit 15	228.788	225.381	217.401	395.917	310.36	335.439	blue	-0.938417	0.972568
ENSMUSG00000036768	1124.48	-1.03039	0.0946615	-10.885	1.35948e-27	4.62712e-26	Kif15	kinesin family member 15	697.9	810.76	708.871	1447.11	1579.63	1502.58	blue	-0.989891	0.97256
ENSMUSG00000031201	772.979	-0.168736	0.0892201	-1.89123	0.0585936	0.141465	Brcc3	BRCA1/BRCA2-containing complex, subunit 3	725.778	734.274	723.295	853.727	812.288	788.511	blue	-0.924426	0.97255
ENSMUSG00000024120	1820.04	-0.302128	0.0732427	-4.12502	3.70699e-05	0.000214992	Lrpprc	leucine-rich PPR-motif containing	1579.41	1679.65	1631.02	2055.23	2063.36	1911.54	blue	-0.959532	0.972533
ENSMUSG00000090176	27.7721	-3.05059	0.522909	-5.83389	5.41511e-09	5.34359e-08	Cd200r2	Cd200 receptor 2	9.61295	3.05947	5.15168	50.1037	48.1593	50.5456	blue	-0.98569	0.972518
ENSMUSG00000031671	262.611	-0.85955	0.176888	-4.85929	1.17808e-06	8.73367e-06	Setd6	SET domain containing 6	201.872	188.668	168.975	396.9	337.115	282.136	blue	-0.926972	0.972517
ENSMUSG00000058729	417.858	-0.852986	0.12849	-6.63855	3.16777e-11	3.89069e-10	Lin9	lin-9 homolog (C. elegans)	288.389	315.126	289.524	534.439	590.755	488.914	blue	-0.975696	0.972498
ENSMUSG00000021185	2425.76	-0.630991	0.0748064	-8.43499	3.31223e-17	6.22497e-16	Dglucy	D-glutamate cyclase	1907.21	2007.01	1795.87	2869.66	3085.41	2889.37	blue	-0.98447	0.972494
ENSMUSG00000059182	1233.33	-0.323605	0.0799938	-4.04538	5.22394e-05	0.000294879	Skap2	src family associated phosphoprotein 2	1112.22	1105.49	1069.49	1421.57	1297.09	1394.14	blue	-0.963751	0.972494
ENSMUSG00000027470	31.2837	-1.15811	0.387234	-2.99073	0.00278309	0.0107606	Mylk2	myosin, light polypeptide kinase 2, skeletal muscle	20.1872	18.3568	19.5764	46.174	37.4573	45.9505	blue	-0.978172	0.972475
ENSMUSG00000028420	411.35	-0.69876	0.120723	-5.78815	7.11668e-09	6.92486e-08	Tmem38b	transmembrane protein 38B	323.956	297.789	319.404	528.545	470.891	527.512	blue	-0.981067	0.972439
ENSMUSG00000001750	2035.62	-0.286298	0.0628817	-4.55296	5.28956e-06	3.54661e-05	Tcirg1	T cell, immune regulator 1, ATPase, H+ transporting, lysosomal V0 protein A3	1833.19	1834.66	1835.03	2203.58	2253.86	2253.41	blue	-0.997048	0.972388
ENSMUSG00000033405	23.3853	-0.845756	0.437093	-1.93496	0.0529956	0.130599	Nudt15	nudix (nucleoside diphosphate linked moiety X)-type motif 15	17.3033	15.2974	17.5157	31.4376	32.1062	26.6513	blue	-0.967791	0.972377
ENSMUSG00000035735	505.271	-1.71742	0.123986	-13.8517	1.24313e-43	8.02045e-42	Dagla	diacylglycerol lipase, alpha	260.511	221.302	224.613	720.118	816.569	788.511	blue	-0.994692	0.972331
ENSMUSG00000005950	53.8031	-1.74032	0.311913	-5.57952	2.41189e-08	2.18416e-07	P2rx5	purinergic receptor P2X, ligand-gated ion channel, 5	21.1485	24.4758	28.8494	81.5413	81.3358	85.468	blue	-0.993477	0.972313
ENSMUSG00000020150	865.433	-0.428779	0.0922338	-4.64883	3.33825e-06	2.30464e-05	Gamt	guanidinoacetate methyltransferase	733.468	725.095	755.236	1051.19	926.8	1000.8	blue	-0.965405	0.972264
ENSMUSG00000019982	12.0946	-1.81665	0.641511	-2.83183	0.00462818	0.0168789	Myb	myeloblastosis oncogene	5.76777	5.09912	5.15168	17.6837	21.4042	17.4612	blue	-0.988965	0.97222
ENSMUSG00000021265	220.362	-0.674015	0.166564	-4.04658	5.19724e-05	0.000293475	Slc25a29	solute carrier family 25 (mitochondrial carrier, palmitoylcarnitine transporter), member 29	185.53	175.41	148.368	296.692	251.499	264.675	blue	-0.945445	0.97222
ENSMUSG00000006641	163.788	-0.482692	0.17623	-2.73899	0.0061629	0.0217121	Slc5a6	solute carrier family 5 (sodium-dependent vitamin transporter), member 6	143.233	128.498	138.065	208.274	187.286	177.369	blue	-0.94317	0.972212
ENSMUSG00000024793	88.3077	-0.78904	0.240538	-3.28031	0.00103694	0.00446845	Tnfrsf25	tumor necrosis factor receptor superfamily, member 25	73.0584	62.2093	58.7291	118.873	117.723	99.2532	blue	-0.952938	0.972211
ENSMUSG00000020471	914.374	-0.724596	0.128416	-5.64259	1.67513e-08	1.54395e-07	Pold2	polymerase (DNA directed), delta 2, regulatory subunit	682.52	721.016	664.566	1328.24	1125.86	964.042	blue	-0.925011	0.972177
ENSMUSG00000032478	325.044	-0.38755	0.132301	-2.92931	0.00339713	0.0128593	Nme6	NME/NM23 nucleoside diphosphate kinase 6	272.047	300.848	272.009	393.952	364.941	346.467	blue	-0.93534	0.97216
ENSMUSG00000034533	13.1224	-6.17174	1.30499	-4.72933	2.25264e-06	1.60198e-05	Scn10a	sodium channel, voltage-gated, type X, alpha	0	0	1.03034	27.5079	23.5446	26.6513	blue	-0.988722	0.972044
ENSMUSG00000020086	198.702	-0.468617	0.154624	-3.03068	0.00244006	0.00957255	Macroh2a2	macroH2A.2 histone	173.033	167.251	159.702	225.958	236.516	229.753	blue	-0.987577	0.972042
ENSMUSG00000037300	1727.96	-0.308526	0.0684158	-4.50957	6.49581e-06	4.28916e-05	Ttc13	tetratricopeptide repeat domain 13	1582.29	1556.25	1492.96	1893.13	1911.39	1931.76	blue	-0.986365	0.97203
ENSMUSG00000027412	972.965	-0.460545	0.0889032	-5.1803	2.2153e-07	1.80746e-06	Lpin3	lipin 3	839.211	851.553	765.539	1119.96	1169.74	1091.78	blue	-0.972986	0.972029
ENSMUSG00000022234	11648.8	-0.433482	0.0802527	-5.40146	6.61003e-08	5.72454e-07	Cct5	chaperonin containing Tcp1, subunit 5 (epsilon)	9759.07	9912.69	10063.3	14781.6	13226.7	12149.3	blue	-0.931858	0.972022
ENSMUSG00000031629	130.63	-0.993338	0.204656	-4.85369	1.21184e-06	8.96739e-06	Cenpu	centromere protein U	101.897	83.6256	76.2448	173.889	180.865	167.26	blue	-0.975718	0.971974
ENSMUSG00000028654	558.429	-2.39912	0.13567	-17.6835	5.61994e-70	6.99878e-68	Mycl	v-myc avian myelocytomatosis viral oncogene lung carcinoma derived	184.569	177.449	172.066	897.937	849.745	1068.81	blue	-0.993725	0.971926
ENSMUSG00000039206	297.42	-0.22043	0.12844	-1.7162	0.0861246	0.191289	Daglb	diacylglycerol lipase, beta	275.892	270.253	278.191	331.077	309.29	319.816	blue	-0.961009	0.971906
ENSMUSG00000027074	748.756	-0.587888	0.0966262	-6.08415	1.17112e-09	1.24349e-08	Slc43a3	solute carrier family 43, member 3	552.745	609.855	632.626	915.62	895.764	885.926	blue	-0.982399	0.971896
ENSMUSG00000018974	1743.32	-0.458245	0.0959005	-4.77834	1.76747e-06	1.27665e-05	Sart3	squamous cell carcinoma antigen recognized by T cells 3	1513.08	1521.58	1371.38	2241.89	1931.73	1880.3	blue	-0.9239	0.971875
ENSMUSG00000058290	1577.39	-1.0406	0.0950505	-10.9479	6.80061e-28	2.34446e-26	Espl1	extra spindle pole bodies 1, separase	1063.19	1092.23	939.666	2018.88	2300.95	2049.39	blue	-0.985803	0.971855
ENSMUSG00000024481	80.991	-3.02173	0.306768	-9.85022	6.83949e-23	1.85289e-21	Lvrn	laeverin	15.3807	17.337	20.6067	131.645	165.882	135.095	blue	-0.992741	0.971838
ENSMUSG00000031490	1089.46	-0.628414	0.117683	-5.33987	9.30131e-08	7.91449e-07	Eif4ebp1	eukaryotic translation initiation factor 4E binding protein 1	869.972	872.97	824.268	1522.76	1303.51	1143.25	blue	-0.923215	0.971832
ENSMUSG00000025912	336.526	-0.776986	0.127215	-6.10765	1.01108e-09	1.08359e-08	Mybl1	myeloblastosis oncogene-like 1	232.633	256.996	254.493	414.583	444.136	416.312	blue	-0.990431	0.971809
ENSMUSG00000020124	2260.15	-0.583275	0.0645857	-9.03102	1.70086e-19	3.80032e-18	Usp15	ubiquitin specific peptidase 15	1849.53	1776.53	1802.06	2644.69	2710.84	2777.25	blue	-0.995828	0.971792
ENSMUSG00000027284	503.028	-0.385292	0.105502	-3.65198	0.000260227	0.00129149	Cdan1	congenital dyserythropoietic anemia, type I (human)	432.583	428.326	448.196	587.49	542.595	578.977	blue	-0.977532	0.971743
ENSMUSG00000028948	1135.06	-0.307847	0.0825516	-3.72915	0.000192128	0.000975515	Nol9	nucleolar protein 9	1011.28	1045.32	986.031	1275.19	1302.44	1190.12	blue	-0.956824	0.971677
ENSMUSG00000030738	8227.52	-0.25941	0.058421	-4.44036	8.98068e-06	5.76637e-05	Eif3c	eukaryotic translation initiation factor 3, subunit C	7581.73	7490.61	7395.75	9104.13	9275.49	8517.39	blue	-0.95758	0.971628
ENSMUSG00000063052	934.954	-0.36927	0.0875203	-4.21925	2.45117e-05	0.000147098	Lrrc40	leucine rich repeat containing 40	830.559	854.613	762.448	1059.05	1056.3	1046.75	blue	-0.968526	0.971574
ENSMUSG00000018899	996.578	-0.487494	0.0875374	-5.56898	2.56236e-08	2.3113e-07	Irf1	interferon regulatory factor 1	866.127	773.027	850.027	1193.65	1145.12	1151.52	blue	-0.978203	0.971568
ENSMUSG00000003518	750.898	-1.00446	0.0975351	-10.2984	7.1634e-25	2.15103e-23	Dusp3	dual specificity phosphatase 3 (vaccinia virus phosphatase VH1-related)	515.254	458.921	524.441	981.443	1007.07	1018.26	blue	-0.9939	0.971567
ENSMUSG00000046591	538.801	-1.09255	0.117084	-9.33134	1.04541e-20	2.51039e-19	Ticrr	TOPBP1-interacting checkpoint and replication regulator	361.447	361.018	309.101	694.575	776.971	729.694	blue	-0.988602	0.971556
ENSMUSG00000027651	990.29	-0.339921	0.0806391	-4.21533	2.49409e-05	0.00014945	Rprd1b	regulation of nuclear pre-mRNA domain containing 1B	880.546	878.069	863.421	1087.54	1144.05	1088.11	blue	-0.988036	0.971538
ENSMUSG00000030309	242.061	-0.529271	0.143372	-3.69159	0.000222854	0.00112195	Caprin2	caprin family member 2	200.911	189.687	204.006	292.763	271.833	293.164	blue	-0.983528	0.971375
ENSMUSG00000034575	1248.69	-0.259545	0.0822107	-3.15707	0.00159362	0.00656619	Tent4a	terminal nucleotidyltransferase 4A	1169.9	1142.2	1097.31	1427.46	1367.73	1287.53	blue	-0.929708	0.971334
ENSMUSG00000025980	7530.52	-0.633866	0.100198	-6.32615	2.51353e-10	2.83965e-09	Hspd1	heat shock protein 1 (chaperonin)	5812.95	5964.95	5928.55	10375.4	9291.54	7809.75	blue	-0.93189	0.971274
ENSMUSG00000036975	211.091	-0.738401	0.159536	-4.62844	3.68423e-06	2.52936e-05	Tmem177	transmembrane protein 177	148.039	175.41	151.459	269.185	250.429	272.027	blue	-0.977003	0.971242
ENSMUSG00000002602	13348.7	-0.424221	0.0527545	-8.04142	8.8806e-16	1.5324e-14	Axl	AXL receptor tyrosine kinase	11714.3	11395.5	11089.5	14941.7	15647.5	15303.4	blue	-0.990281	0.971219
ENSMUSG00000066235	176.2	-0.714308	0.181323	-3.93942	8.16776e-05	0.00044631	Pomgnt2	protein O-linked mannose beta 1,4-N-acetylglucosaminyltransferase 2	150.923	127.478	121.58	233.817	225.814	197.587	blue	-0.949816	0.971201
ENSMUSG00000026049	248.931	-0.896098	0.176493	-5.07725	3.82941e-07	3.02903e-06	Tex30	testis expressed 30	165.343	171.331	185.46	389.04	297.518	284.893	blue	-0.935356	0.971185
ENSMUSG00000009079	5927.37	-0.256258	0.0639663	-4.00614	6.17199e-05	0.000343923	Ewsr1	Ewing sarcoma breakpoint region 1	5575.51	5507.05	5123.86	6704.07	6380.58	6273.17	blue	-0.93783	0.971107
ENSMUSG00000018379	8291.77	-0.261466	0.0643473	-4.06336	4.83714e-05	0.000274783	Srsf1	serine and arginine-rich splicing factor 1	7454.84	7546.7	7625.51	9621.87	8957.64	8544.04	blue	-0.930821	0.971059
ENSMUSG00000002308	435.049	-0.416834	0.122098	-3.41394	0.000640318	0.00291408	Cd320	CD320 antigen	396.054	376.315	345.162	533.457	493.366	465.938	blue	-0.932381	0.971051
ENSMUSG00000016494	574.071	-0.994802	0.102919	-9.66592	4.20831e-22	1.08692e-20	Cd34	CD34 antigen	393.17	365.097	392.558	734.854	774.83	783.916	blue	-0.996018	0.971
ENSMUSG00000020392	711.694	-0.349739	0.101291	-3.4528	0.000554793	0.00256335	Cdkn2aipnl	CDKN2A interacting protein N-terminal like	604.655	646.569	626.444	864.534	771.62	756.346	blue	-0.93087	0.970998
ENSMUSG00000032899	23.5331	-3.06089	0.585589	-5.22703	1.72258e-07	1.42498e-06	Styk1	serine/threonine/tyrosine kinase 1	3.84518	5.09912	6.18201	49.1213	50.2998	26.6513	blue	-0.955691	0.97098
ENSMUSG00000027242	357.74	-0.846868	0.131789	-6.42596	1.31038e-10	1.51885e-09	Wdr76	WD repeat domain 76	257.627	280.452	228.734	446.021	474.102	459.505	blue	-0.982599	0.970928
ENSMUSG00000070871	738.02	-0.515157	0.101199	-5.09054	3.57037e-07	2.83389e-06	Ccnyl1	cyclin Y-like 1	569.087	616.994	636.747	901.866	894.694	808.729	blue	-0.965082	0.970845
ENSMUSG00000019992	185.971	-1.08515	0.197417	-5.49677	3.8681e-08	3.41622e-07	Mtfr2	mitochondrial fission regulator 2	115.355	126.458	115.398	278.026	279.324	201.263	blue	-0.946956	0.970836
ENSMUSG00000005148	683.821	-1.25731	0.115624	-10.8741	1.53104e-27	5.16727e-26	Klf5	Kruppel-like factor 5	436.428	346.74	426.559	949.023	992.083	952.095	blue	-0.989634	0.97083
ENSMUSG00000025092	1362.55	-1.572	0.0958429	-16.4019	1.85437e-60	1.82764e-58	Hspa12a	heat shock protein 12A	739.236	679.203	638.808	1896.08	2043.03	2178.97	blue	-0.994327	0.970788
ENSMUSG00000032271	582.649	-1.04131	0.12339	-8.4392	3.19518e-17	6.02471e-16	Nnmt	nicotinamide N-methyltransferase	391.247	381.414	370.921	830.149	678.512	843.652	blue	-0.976394	0.970775
ENSMUSG00000011257	3876.77	-0.587209	0.0959171	-6.12205	9.23792e-10	9.9402e-09	Pabpc4	poly(A) binding protein, cytoplasmic 4	3209.76	3232.84	2851.97	4993.67	4872.66	4099.71	blue	-0.938282	0.97077
ENSMUSG00000022793	213.556	-0.730462	0.155734	-4.69044	2.72618e-06	1.90667e-05	B4galt4	UDP-Gal:betaGlcNAc beta 1,4-galactosyltransferase, polypeptide 4	173.994	149.914	157.641	263.29	278.254	258.242	blue	-0.983652	0.970757
ENSMUSG00000028114	870.776	-0.43128	0.0894159	-4.8233	1.41202e-06	1.03344e-05	Mettl14	methyltransferase like 14	696.939	763.849	764.509	1024.67	973.889	1000.8	blue	-0.976599	0.970756
ENSMUSG00000038418	1583.58	-1.22723	0.0795475	-15.4276	1.06744e-53	8.89395e-52	Egr1	early growth response 1	961.295	902.545	979.849	2103.37	2268.84	2285.58	blue	-0.996323	0.970725
ENSMUSG00000040250	1430.75	-0.33532	0.0829768	-4.04113	5.31936e-05	0.000299844	Ints13	integrator complex subunit 13	1281.41	1248.27	1265.25	1678.96	1637.42	1473.17	blue	-0.940862	0.970661
ENSMUSG00000029499	21.0706	-1.2725	0.48194	-2.64037	0.00828151	0.0278465	Pxmp2	peroxisomal membrane protein 2	13.4581	14.2775	9.27302	33.4025	25.685	30.3274	blue	-0.953605	0.97061
ENSMUSG00000026234	20681.9	-0.473253	0.0860483	-5.49985	3.80118e-08	3.35896e-07	Ncl	nucleolin	17029.3	17649.1	17280.8	26927.3	23729.7	21475.4	blue	-0.924875	0.97051
ENSMUSG00000033222	810.135	-0.528888	0.0958384	-5.51854	3.41837e-08	3.03571e-07	Ttf2	transcription termination factor, RNA polymerase II	694.055	687.362	607.898	947.058	982.451	941.986	blue	-0.974665	0.970404
ENSMUSG00000061028	724.266	-0.240744	0.0947353	-2.54122	0.0110465	0.0356636	Clasrp	CLK4-associating serine/arginine rich protein	673.868	677.163	640.869	830.149	759.848	763.698	blue	-0.925083	0.970357
ENSMUSG00000025348	4763.47	-1.07645	0.0671765	-16.0242	8.66006e-58	7.99562e-56	Itga7	integrin alpha 7	3102.1	2954.43	3137.37	6229.56	6308.87	6848.47	blue	-0.995476	0.970336
ENSMUSG00000053253	1601.07	-0.253002	0.0761634	-3.32183	0.000894285	0.00392867	Ndfip2	Nedd4 family interacting protein 2	1513.08	1453.25	1416.71	1830.26	1679.16	1713.95	blue	-0.937379	0.970182
ENSMUSG00000011158	1175.95	-0.146062	0.076097	-1.91942	0.0549308	0.134501	Brf1	BRF1, RNA polymerase III transcription initiation factor 90 kDa subunit	1106.45	1108.55	1134.4	1272.24	1226.46	1207.58	blue	-0.944523	0.970181
ENSMUSG00000026833	1568.44	-1.65734	0.100197	-16.5408	1.86566e-61	1.88502e-59	Olfm1	olfactomedin 1	802.681	741.412	721.235	2277.26	2212.12	2655.94	blue	-0.992534	0.970164
ENSMUSG00000113334	26.7167	-2.64867	0.487658	-5.4314	5.59128e-08	4.87379e-07	NA	NA	7.69036	9.17842	5.15168	41.2619	49.2296	47.7886	blue	-0.990199	0.970125
ENSMUSG00000047044	333.706	-0.984856	0.17061	-5.77255	7.80805e-09	7.56096e-08	D030056L22Rik	RIKEN cDNA D030056L22 gene	224.943	206.005	241.098	537.387	414.17	378.632	blue	-0.935615	0.970102
ENSMUSG00000032776	124.303	-2.62135	0.237287	-11.0472	2.26207e-28	8.03984e-27	Mctp2	multiple C2 domains, transmembrane 2	37.4905	32.6344	34.0011	190.59	239.727	211.372	blue	-0.993838	0.970079
ENSMUSG00000032397	1241.43	-0.820841	0.128039	-6.41086	1.44698e-10	1.67476e-09	Tipin	timeless interacting protein	878.624	865.831	947.909	1880.36	1530.4	1345.43	blue	-0.933078	0.970065
ENSMUSG00000059791	412.498	-0.62942	0.133082	-4.72955	2.25015e-06	1.60091e-05	Nrm	nurim (nuclear envelope membrane protein)	290.311	346.74	334.859	546.228	495.506	461.343	blue	-0.94884	0.970014
ENSMUSG00000016559	13454.2	-0.231201	0.059972	-3.85514	0.000115664	0.000614057	H3f3b	H3.3 histone B	12196.9	12620.3	12318.7	15382.8	13995.1	14211.6	blue	-0.931649	0.969996
ENSMUSG00000113794	4.10479	-5.47543	1.57398	-3.47871	0.000503827	0.00234812	Gm36607	predicted gene, 36607	0	0	0	6.87698	8.56166	9.19011	blue	-0.996356	0.969993
ENSMUSG00000049866	5691.78	-0.48647	0.0565132	-8.60807	7.42995e-18	1.46998e-16	Arl4c	ADP-ribosylation factor-like 4C	4891.07	4640.2	4692.15	6529.2	6581.78	6816.3	blue	-0.99255	0.969971
ENSMUSG00000004891	28053.9	-0.941476	0.0586768	-16.0451	6.18284e-58	5.74147e-56	Nes	nestin	19781.5	18572	19281.7	35261.2	36996	38431.2	blue	-0.995522	0.969934
ENSMUSG00000040618	2283.31	-0.339163	0.0815826	-4.1573	3.22031e-05	0.000189018	Pck2	phosphoenolpyruvate carboxykinase 2 (mitochondrial)	2061.98	2055.97	1929.82	2737.04	2557.8	2357.26	blue	-0.922781	0.969922
ENSMUSG00000060913	329.199	-2.34231	0.168802	-13.8761	8.84641e-44	5.75375e-42	Trim55	tripartite motif-containing 55	122.084	84.6454	118.489	530.51	521.191	598.276	blue	-0.992807	0.969847
ENSMUSG00000055013	1608.89	-1.50375	0.0993279	-15.1392	8.92296e-52	6.99255e-50	Agap1	ArfGAP with GTPase domain, ankyrin repeat and PH domain 1	870.933	896.426	749.054	2195.72	2417.6	2523.6	blue	-0.99199	0.969811
ENSMUSG00000026709	927.815	-0.415458	0.101406	-4.09696	4.18602e-05	0.000240603	Dars2	aspartyl-tRNA synthetase 2 (mitochondrial)	794.991	831.157	759.357	1171.05	998.504	1011.83	blue	-0.924259	0.969802
ENSMUSG00000022283	48330.7	-0.279469	0.0511895	-5.4595	4.77473e-08	4.18472e-07	Pabpc1	poly(A) binding protein, cytoplasmic 1	43955.2	44809	42227.3	52479.2	54299.1	52214.5	blue	-0.976576	0.969786
ENSMUSG00000082163	94.4666	-0.579444	0.223237	-2.59565	0.00944124	0.0311061	Gm14276	ribosomal protein S2 pseudogene	81.7101	74.4472	71.0931	118.873	104.88	115.795	blue	-0.963433	0.969688
ENSMUSG00000076437	1246.5	-0.801484	0.134919	-5.9405	2.8416e-09	2.88926e-08	Selenoh	selenoprotein H	905.54	960.675	860.33	1920.64	1485.45	1346.35	blue	-0.918012	0.969688
ENSMUSG00000028394	1361.62	-0.512755	0.102633	-4.99599	5.85358e-07	4.51237e-06	Pole3	polymerase (DNA directed), epsilon 3 (p17 subunit)	1077.61	1157.5	1131.31	1797.84	1569.99	1435.49	blue	-0.926831	0.969636
ENSMUSG00000032076	121.385	-1.33733	0.248469	-5.3823	7.35407e-08	6.33815e-07	Cadm1	cell adhesion molecule 1	51.9099	79.5463	75.2145	203.362	171.233	147.042	blue	-0.948762	0.969596
ENSMUSG00000012443	2730.86	-0.97938	0.0867118	-11.2947	1.39452e-29	5.20998e-28	Kif11	kinesin family member 11	1819.73	1999.88	1693.87	3433.58	3848.47	3589.66	blue	-0.986162	0.969547
ENSMUSG00000003585	445.437	-0.573458	0.116697	-4.91408	8.91997e-07	6.71191e-06	Sec14l2	SEC14-like lipid binding 2	391.247	347.76	334.859	534.439	527.612	536.702	blue	-0.976594	0.969464
ENSMUSG00000009563	540.912	-0.329885	0.105925	-3.11433	0.00184363	0.00749061	Tor2a	torsin family 2, member A	482.57	502.773	452.317	614.998	617.51	575.301	blue	-0.949573	0.969463
ENSMUSG00000022360	3422.02	-0.932944	0.0747572	-12.4796	9.64117e-36	4.82509e-34	Atad2	ATPase family, AAA domain containing 2	2390.74	2416.98	2249.22	4223.45	4794.53	4457.2	blue	-0.990883	0.969463
ENSMUSG00000014859	953.413	-0.450081	0.0949872	-4.73834	2.15478e-06	1.53783e-05	E2f4	E2F transcription factor 4	838.249	751.611	827.359	1166.14	1102.31	1034.81	blue	-0.954733	0.969391
ENSMUSG00000022421	1531.09	-0.579448	0.0771847	-7.50729	6.03632e-14	9.12262e-13	Nptxr	neuronal pentraxin receptor	1220.84	1276.82	1184.89	1773.28	1922.09	1808.61	blue	-0.986938	0.969369
ENSMUSG00000038539	2673.35	-0.829357	0.12226	-6.78355	1.1726e-11	1.49625e-10	Atf5	activating transcription factor 5	1933.16	1959.08	1883.45	3931.67	3576.63	2756.11	blue	-0.930686	0.969269
ENSMUSG00000057457	184.379	-2.49469	0.197524	-12.6298	1.44661e-36	7.52096e-35	Phex	phosphate regulating endopeptidase homolog, X-linked	48.0648	57.1102	61.8201	291.78	302.869	344.629	blue	-0.994971	0.969173
ENSMUSG00000026039	471.689	-0.993253	0.115834	-8.57478	9.9277e-18	1.93554e-16	Sgo2a	shugoshin 2A	322.034	330.423	293.646	591.42	653.897	638.712	blue	-0.991132	0.969118
ENSMUSG00000017386	1699.13	-0.246011	0.0710973	-3.4602	0.000539782	0.00249902	Traf4	TNF receptor associated factor 4	1588.06	1495.06	1580.53	1897.06	1823.63	1810.45	blue	-0.962508	0.969118
ENSMUSG00000030353	144.207	-0.513868	0.183118	-2.80621	0.00501274	0.0181292	Tead4	TEA domain family member 4	115.355	122.379	118.489	171.924	180.865	156.232	blue	-0.964362	0.969111
ENSMUSG00000028885	148.485	-0.924568	0.199986	-4.62315	3.77947e-06	2.59143e-05	Smpdl3b	sphingomyelin phosphodiesterase, acid-like 3B	93.2456	120.339	93.7605	200.415	207.62	175.531	blue	-0.959942	0.969062
ENSMUSG00000040195	448.866	-1.0744	0.130425	-8.23763	1.75658e-16	3.15654e-15	1700012D01Rik	RIKEN cDNA 1700012D01 gene	255.704	330.423	281.282	592.402	625.001	608.385	blue	-0.984281	0.969043
ENSMUSG00000037211	37.5393	-2.11426	0.408654	-5.17371	2.29492e-07	1.86862e-06	Spry1	sprouty RTK signaling antagonist 1	10.5742	12.2379	19.5764	69.7522	52.4402	60.6547	blue	-0.973315	0.969016
ENSMUSG00000032744	296.123	-3.43899	0.20837	-16.5042	3.42137e-61	3.41393e-59	Heyl	hairy/enhancer-of-split related with YRPW motif-like	62.4842	33.6542	53.5774	500.054	522.261	604.709	blue	-0.993775	0.968998
ENSMUSG00000029029	399.256	-0.392195	0.125064	-3.13595	0.001713	0.00701518	Wrap73	WD repeat containing, antisense to Trp73	349.911	344.701	341.041	493.177	455.909	410.798	blue	-0.923888	0.968967
ENSMUSG00000021235	502.197	-0.250843	0.107525	-2.33289	0.0196541	0.0580196	Coq6	coenzyme Q6 monooxygenase	463.344	454.842	457.469	575.701	549.017	512.808	blue	-0.927437	0.968957
ENSMUSG00000002205	520.72	-0.225866	0.103752	-2.17698	0.0294823	0.0811572	Vrk3	vaccinia related kinase 3	463.344	490.536	486.318	583.561	556.508	544.054	blue	-0.943876	0.968938
ENSMUSG00000004880	1399.41	-0.622081	0.0770009	-8.07888	6.5364e-16	1.13521e-14	Lbr	lamin B receptor	1145.86	1101.41	1059.18	1635.74	1728.39	1725.9	blue	-0.991274	0.968925
ENSMUSG00000028883	3081.21	-0.806085	0.0670066	-12.0299	2.47336e-33	1.11928e-31	Sema3a	sema domain, immunoglobulin domain (Ig), short basic domain, secreted, (semaphorin) 3A	2206.17	2209.96	2310.01	3753.85	4104.25	3903.04	blue	-0.99407	0.968896
ENSMUSG00000029380	53.381	-3.49354	0.407142	-8.58064	9.43474e-18	1.84615e-16	Cxcl1	chemokine (C-X-C motif) ligand 1	7.69036	5.09912	13.3944	93.3304	100.6	100.172	blue	-0.992518	0.96878
ENSMUSG00000103367	42.6216	-1.10609	0.336699	-3.28508	0.00101952	0.00440167	NA	NA	28.8389	30.5947	21.637	56.9807	58.8614	58.8167	blue	-0.975659	0.968728
ENSMUSG00000025742	1004.38	-0.498617	0.0879307	-5.67056	1.42328e-08	1.32936e-07	Prps2	phosphoribosyl pyrophosphate synthetase 2	856.514	804.641	835.602	1171.05	1244.65	1113.84	blue	-0.976799	0.968711
ENSMUSG00000085606	4.62243	-2.18357	1.08661	-2.00953	0.0444815	0.113536	NA	NA	1.92259	2.03965	1.03034	10.8067	6.42125	5.51406	blue	-0.916613	0.968623
ENSMUSG00000025034	2020.58	-0.466492	0.0837006	-5.57334	2.49904e-08	2.26053e-07	Trim8	tripartite motif-containing 8	1763.02	1767.36	1559.93	2443.29	2214.26	2375.64	blue	-0.955846	0.968588
ENSMUSG00000041347	108.858	-0.526109	0.203195	-2.58918	0.00962043	0.0316317	Bdkrb1	bradykinin receptor, beta 1	90.3617	87.7049	89.6392	125.75	127.355	132.338	blue	-0.994824	0.968581
ENSMUSG00000027597	655.564	-0.570205	0.120415	-4.73531	2.18718e-06	1.55888e-05	Ahcy	S-adenosylhomocysteine hydrolase	520.061	572.122	490.44	847.833	809.077	693.853	blue	-0.9321	0.968538
ENSMUSG00000032741	1571.29	-1.56191	0.0898631	-17.381	1.14866e-67	1.35685e-65	Tpcn1	two pore channel 1	799.798	819.939	765.539	2139.72	2412.25	2490.52	blue	-0.994896	0.968501
ENSMUSG00000028312	3981.67	-0.833186	0.0757907	-10.9933	4.11783e-28	1.45391e-26	Smc2	structural maintenance of chromosomes 2	2785.83	3051.31	2751	4851.22	5422.74	5027.91	blue	-0.98738	0.968483
ENSMUSG00000021594	166.572	-0.592012	0.182963	-3.23569	0.00121349	0.00513964	Srd5a1	steroid 5 alpha-reductase 1	143.233	125.438	129.822	226.94	188.357	185.64	blue	-0.930708	0.96844
ENSMUSG00000021176	165.003	-0.691756	0.181719	-3.80674	0.00014081	0.000734452	Efcab11	EF-hand calcium binding domain 11	133.62	137.676	107.155	209.257	200.129	202.182	blue	-0.959362	0.968437
ENSMUSG00000018583	5425.36	-0.311113	0.0721213	-4.31375	1.60508e-05	9.91756e-05	G3bp1	GTPase activating protein (SH3 domain) binding protein 1	4921.83	4862.52	4742.63	6395.59	6091.62	5537.96	blue	-0.924901	0.968394
ENSMUSG00000022325	612.273	-0.330641	0.100121	-3.30241	0.000958573	0.00417453	Pop1	processing of precursor 1, ribonuclease P/MRP family, (S. cerevisiae)	520.061	557.844	549.169	697.522	702.056	646.984	blue	-0.958874	0.968363
ENSMUSG00000037174	1320.72	-0.178563	0.0734985	-2.42948	0.0151206	0.0465618	Elf2	E74-like factor 2	1238.15	1216.65	1262.16	1425.5	1418.03	1363.81	blue	-0.961979	0.968355
ENSMUSG00000026427	1174.31	-0.273776	0.0782841	-3.49721	0.000470157	0.00220656	Eif2d	eukaryotic translation initiation factor 2D	1027.62	1065.72	1096.28	1305.64	1303.51	1247.1	blue	-0.969879	0.968314
ENSMUSG00000068206	186.773	-0.724274	0.170712	-4.24267	2.20875e-05	0.000133497	Pick1	protein interacting with C kinase 1	132.659	137.676	152.49	252.483	211.901	233.429	blue	-0.965385	0.968303
ENSMUSG00000046318	205.075	-0.481018	0.154697	-3.10942	0.00187456	0.00759325	Ccbe1	collagen and calcium binding EGF domains 1	168.227	183.568	161.763	235.782	244.007	237.105	blue	-0.976749	0.968298
ENSMUSG00000115936	22.562	-2.80101	0.540679	-5.18054	2.21247e-07	1.80606e-06	NA	NA	7.69036	5.09912	4.12134	35.3673	41.7381	41.3555	blue	-0.990266	0.968296
ENSMUSG00000040675	1685.84	-0.510351	0.0974538	-5.23685	1.63339e-07	1.3547e-06	Mthfd1l	methylenetetrahydrofolate dehydrogenase (NADP+ dependent) 1-like	1446.75	1363.51	1361.07	2153.48	2044.1	1746.12	blue	-0.932585	0.968276
ENSMUSG00000032036	185.782	-0.767349	0.165941	-4.62423	3.75996e-06	2.57915e-05	Kirrel3	kirre like nephrin family adhesion molecule 3	150.923	125.438	136.004	232.835	233.305	236.186	blue	-0.98438	0.968256
ENSMUSG00000021457	257.186	-0.493094	0.149165	-3.3057	0.000947382	0.00413466	Syk	spleen tyrosine kinase	216.291	216.203	208.128	320.271	315.711	266.513	blue	-0.936771	0.968148
ENSMUSG00000036986	2244.93	-0.947962	0.0772362	-12.2736	1.25619e-34	5.95299e-33	Pml	promyelocytic leukemia	1559.22	1574.61	1464.11	2769.46	3108.95	2993.22	blue	-0.991968	0.968134
ENSMUSG00000003099	1708.82	-0.335507	0.0858486	-3.90813	9.30149e-05	0.000502957	Ppp5c	protein phosphatase 5, catalytic subunit	1559.22	1520.56	1452.77	2069.97	1873.93	1776.45	blue	-0.917189	0.968084
ENSMUSG00000057003	38.0527	-2.05595	0.420272	-4.89195	9.98421e-07	7.46029e-06	Myh4	myosin, heavy polypeptide 4, skeletal muscle	11.5355	13.2577	19.5764	79.5764	49.2296	55.1406	blue	-0.949892	0.96808
ENSMUSG00000079471	70.5616	-2.16244	0.315866	-6.84608	7.5901e-12	9.78612e-11	Mymx	myomixer, myoblast fusion factor	23.0711	21.4163	32.9707	131.645	92.0379	122.228	blue	-0.973628	0.968051
ENSMUSG00000063200	1497.33	-0.560048	0.109697	-5.10539	3.30114e-07	2.63321e-06	Nol7	nucleolar protein 7	1246.8	1222.77	1161.19	2067.02	1664.17	1622.05	blue	-0.916873	0.967894
ENSMUSG00000017802	1312.64	-0.234735	0.0728551	-3.22194	0.00127324	0.00536445	Retreg3	reticulophagy regulator family member 3	1230.46	1196.25	1191.07	1402.9	1449.06	1406.09	blue	-0.984284	0.967857
ENSMUSG00000029657	3773.96	-0.448525	0.0886239	-5.06099	4.17086e-07	3.28777e-06	Hsph1	heat shock 105kDa/110kDa protein 1	3262.64	3231.82	3080.7	4771.64	4424.24	3872.71	blue	-0.922326	0.967841
ENSMUSG00000073375	40.0112	-7.79359	1.22682	-6.35269	2.11582e-10	2.4141e-09	Lrrc30	leucine rich repeat containing 30	0	0	1.03034	74.6643	70.6337	93.7391	blue	-0.992861	0.96781
ENSMUSG00000059013	96.2642	-2.07224	0.260105	-7.96696	1.62627e-15	2.74145e-14	Sh2d3c	SH2 domain containing 3C	44.2196	38.7533	27.8191	143.434	155.18	168.179	blue	-0.988081	0.967738
ENSMUSG00000064147	11.9453	-1.26109	0.62062	-2.03199	0.042155	0.108564	Rab44	RAB44, member RAS oncogene family	6.72907	6.11895	8.24268	17.6837	18.1935	14.7042	blue	-0.971125	0.967703
ENSMUSG00000097042	35.2676	-0.984232	0.371674	-2.64811	0.00809436	0.0273414	NA	NA	27.8776	20.3965	22.6674	52.0685	48.1593	40.4365	blue	-0.946613	0.967687
ENSMUSG00000025026	516.216	-0.736585	0.112195	-6.56522	5.19553e-11	6.23347e-10	Add3	adducin 3 (gamma)	385.479	354.899	421.407	655.278	637.844	642.388	blue	-0.984341	0.967681
ENSMUSG00000110344	70.4107	-0.953803	0.270868	-3.52129	0.00042946	0.00203399	NA	NA	41.3357	50.9912	51.5168	100.207	98.4591	79.9539	blue	-0.955228	0.967676
ENSMUSG00000042116	139.576	-1.81501	0.204949	-8.85589	8.30173e-19	1.75946e-17	Vwa1	von Willebrand factor A domain containing 1	63.4455	61.1895	60.7898	207.292	201.199	243.538	blue	-0.992129	0.967621
ENSMUSG00000115326	166.475	-3.72438	0.252301	-14.7617	2.58842e-49	1.92514e-47	Gm35019	predicted gene, 35019	20.1872	22.4361	27.8191	281.956	288.956	357.495	blue	-0.99433	0.967598
ENSMUSG00000028933	311.053	-0.925703	0.163349	-5.66702	1.45305e-08	1.35245e-07	Xrcc2	X-ray repair complementing defective repair in Chinese hamster cells 2	225.904	197.846	219.461	449.951	437.715	335.439	blue	-0.945466	0.967562
ENSMUSG00000035373	133.79	-1.22402	0.247199	-4.95156	7.36205e-07	5.6106e-06	Ccl7	chemokine (C-C motif) ligand 7	80.7488	85.6653	74.1841	244.624	165.882	151.637	blue	-0.915351	0.967527
ENSMUSG00000067736	4.98363	-1.7073	0.984959	-1.73337	0.0830298	0.186217	Gm10222	predicted gene 10222	2.88389	2.03965	2.06067	8.84183	8.56166	5.51406	blue	-0.94163	0.967527
ENSMUSG00000010936	900.29	-0.230485	0.0856268	-2.69173	0.00710819	0.0245207	Vac14	Vac14 homolog (S. cerevisiae)	828.636	836.256	820.147	988.32	1003.85	924.525	blue	-0.949637	0.967514
ENSMUSG00000027173	154.331	-1.24205	0.203787	-6.09487	1.09527e-09	1.16759e-08	Depdc7	DEP domain containing 7	90.3617	84.6454	99.9425	223.993	245.078	181.964	blue	-0.967597	0.967437
ENSMUSG00000061536	499.788	-0.280792	0.108873	-2.57907	0.00990669	0.0324268	Sec22c	SEC22 homolog C, vesicle trafficking protein	471.035	451.782	430.68	571.771	553.297	520.16	blue	-0.931852	0.967417
ENSMUSG00000031636	660.535	-2.93673	0.155779	-18.852	2.83115e-79	4.06094e-77	Pdlim3	PDZ and LIM domain 3	141.31	138.696	178.248	1116.04	1024.19	1364.73	blue	-0.991878	0.967415
ENSMUSG00000098318	128.271	-1.12057	0.247114	-4.53461	5.77105e-06	3.84218e-05	Lockd	lncRNA downstream of Cdkn1b	83.6327	96.8833	61.8201	210.239	169.093	147.961	blue	-0.922586	0.9674
ENSMUSG00000022602	68.8374	-1.1552	0.281254	-4.10732	4.00273e-05	0.000231226	Arc	activity regulated cytoskeletal-associated protein	48.0648	46.9119	32.9707	100.207	85.6166	99.2532	blue	-0.962298	0.967371
ENSMUSG00000022244	700.913	-0.520873	0.105541	-4.93527	8.00379e-07	6.06514e-06	Amacr	alpha-methylacyl-CoA racemase	615.229	564.983	547.108	874.358	761.988	841.814	blue	-0.95728	0.967363
ENSMUSG00000074063	319.567	-0.754892	0.147915	-5.10356	3.33327e-07	2.65488e-06	Osgin1	oxidative stress induced growth inhibitor 1	232.633	265.154	215.34	409.671	433.434	361.171	blue	-0.955735	0.967252
ENSMUSG00000052397	1787.99	-0.303159	0.0782916	-3.87217	0.000107869	0.000576483	Ezr	ezrin	1633.24	1600.1	1568.17	2056.22	2037.68	1832.51	blue	-0.936035	0.967231
ENSMUSG00000058145	10.1618	-2.73226	0.796637	-3.42974	0.000604165	0.00276537	Adamts17	a disintegrin-like and metallopeptidase (reprolysin type) with thrombospondin type 1 motif, 17	3.84518	3.05947	1.03034	17.6837	16.0531	19.2992	blue	-0.973578	0.967198
ENSMUSG00000028696	395.39	-0.647761	0.128705	-5.03291	4.83099e-07	3.77296e-06	Ipp	IAP promoted placental gene	338.376	276.372	309.101	500.054	488.015	460.424	blue	-0.966895	0.96719
ENSMUSG00000022471	1338.04	-0.607593	0.109083	-5.56999	2.54753e-08	2.3018e-07	Xrcc6	X-ray repair complementing defective repair in Chinese hamster cells 6	1039.16	1042.26	1099.37	1814.54	1634.21	1398.73	blue	-0.931814	0.967107
ENSMUSG00000040312	739.15	-0.721611	0.138499	-5.21022	1.88621e-07	1.55156e-06	Cchcr1	coiled-coil alpha-helical rod protein 1	564.28	594.558	515.168	1095.4	866.868	798.62	blue	-0.913405	0.967105
ENSMUSG00000035778	616.958	-0.42023	0.099675	-4.21601	2.48668e-05	0.000149117	Ggta1	glycoprotein galactosyltransferase alpha 1, 3	515.254	560.903	506.925	697.522	724.531	696.61	blue	-0.975593	0.967057
ENSMUSG00000035637	559.694	-0.45817	0.117025	-3.91515	9.03472e-05	0.000489851	Grhpr	glyoxylate reductase/hydroxypyruvate reductase	456.615	517.051	440.984	698.504	635.703	609.304	blue	-0.930129	0.966987
ENSMUSG00000022309	1201.1	-1.4509	0.0954156	-15.2061	3.21991e-52	2.54817e-50	Angpt1	angiopoietin 1	614.268	676.144	639.838	1605.28	1857.88	1813.21	blue	-0.993733	0.966977
ENSMUSG00000030750	720.074	-0.532301	0.115662	-4.60222	4.18014e-06	2.85155e-05	Nsmce1	NSE1 homolog, SMC5-SMC6 complex component	591.196	568.042	606.868	966.706	810.147	777.483	blue	-0.927558	0.966893
ENSMUSG00000024570	177.677	-0.330265	0.164231	-2.01098	0.0443271	0.113196	Rbfa	ribosome binding factor A	161.498	149.914	160.732	206.309	200.129	187.478	blue	-0.950943	0.966842
ENSMUSG00000030505	1039.03	-0.192279	0.0816116	-2.35603	0.0184715	0.0550853	Prmt3	protein arginine N-methyltransferase 3	957.45	999.428	953.06	1151.4	1075.56	1097.3	blue	-0.933961	0.966834
ENSMUSG00000022414	1027.64	-0.235687	0.0813435	-2.89743	0.00376234	0.0140759	Tab1	TGF-beta activated kinase 1/MAP3K7 binding protein 1	987.25	923.961	920.089	1126.84	1107.67	1100.06	blue	-0.961227	0.966825
ENSMUSG00000048138	321.545	-0.692995	0.140095	-4.9466	7.5521e-07	5.74453e-06	Dmrt2	doublesex and mab-3 related transcription factor 2	274.93	243.738	218.431	405.742	382.064	404.365	blue	-0.966922	0.966816
ENSMUSG00000020042	161.608	-1.14314	0.190987	-5.98545	2.15789e-09	2.23079e-08	Btbd11	BTB (POZ) domain containing 11	116.317	83.6256	102.003	223.011	226.884	217.806	blue	-0.980487	0.966805
ENSMUSG00000032382	4806.17	-0.379491	0.0593878	-6.39005	1.65829e-10	1.9097e-09	Snx1	sorting nexin 1	4123.96	4138.45	4271.77	5495.69	5214.05	5593.1	blue	-0.983628	0.966783
ENSMUSG00000020949	1089.72	-0.534952	0.111186	-4.81133	1.4993e-06	1.09185e-05	Fkbp3	FK506 binding protein 3	870.933	913.763	885.058	1471.67	1256.42	1140.49	blue	-0.917441	0.966734
ENSMUSG00000057113	15403.7	-0.640735	0.105547	-6.07062	1.27414e-09	1.34665e-08	Npm1	nucleophosmin 1	11661.5	12276.6	12176.5	21948.4	18273.8	16085.4	blue	-0.920875	0.966733
ENSMUSG00000015961	3798.14	-0.237417	0.0682793	-3.47715	0.00050678	0.0023612	Adss	adenylosuccinate synthetase, non muscle	3474.12	3494.94	3489.75	4392.42	4027.19	3910.39	blue	-0.917764	0.96673
ENSMUSG00000037035	2793.36	-0.505579	0.0698144	-7.24175	4.42933e-13	6.30267e-12	Inhbb	inhibin beta-B	2379.21	2293.59	2254.37	3293.09	3104.67	3435.26	blue	-0.981744	0.966659
ENSMUSG00000002486	328.066	-0.404628	0.131518	-3.0766	0.00209375	0.0083776	Tchp	trichoplein, keratin filament binding	305.692	274.333	266.857	394.935	361.73	364.847	blue	-0.943658	0.966648
ENSMUSG00000040463	4697.05	-0.411504	0.0697523	-5.8995	3.64604e-09	3.654e-08	Mybbp1a	MYB binding protein (P160) 1a	4121.07	4110.91	3861.7	5353.23	5675.31	5060.07	blue	-0.963432	0.966636
ENSMUSG00000005846	2662.94	-0.343834	0.0816843	-4.2093	2.56165e-05	0.000153118	Rsl1d1	ribosomal L1 domain containing 1	2383.05	2320.1	2337.83	3265.58	2906.68	2764.38	blue	-0.917973	0.966543
ENSMUSG00000019813	412.119	-0.610156	0.114603	-5.32406	1.01474e-07	8.60709e-07	Cep57l1	centrosomal protein 57-like 1	332.608	316.146	329.707	481.388	521.191	491.671	blue	-0.990398	0.966537
ENSMUSG00000026728	167552	-0.25271	0.064065	-3.94459	7.99377e-05	0.000437845	Vim	vimentin	154963	154744	149036	195224	179010	172333	blue	-0.912221	0.966413
ENSMUSG00000036693	937.134	-0.300635	0.0854305	-3.51906	0.000433085	0.00204934	Nop14	NOP14 nucleolar protein	828.636	830.137	860.33	1049.23	1070.21	984.26	blue	-0.964418	0.966296
ENSMUSG00000032459	646.907	-0.348813	0.103117	-3.38267	0.000717839	0.00322396	Mrps22	mitochondrial ribosomal protein S22	558.512	576.201	572.866	784.958	678.512	710.395	blue	-0.934111	0.96627
ENSMUSG00000026281	1278.4	-0.728586	0.129636	-5.62026	1.9067e-08	1.74338e-07	Dtymk	deoxythymidylate kinase	967.063	998.408	921.12	1902.96	1540.03	1340.84	blue	-0.913212	0.966259
ENSMUSG00000038618	139.595	-0.85798	0.214775	-3.99479	6.47506e-05	0.000359564	Rassf7	Ras association (RalGDS/AF-6) domain family (N-terminal) member 7	102.859	95.8635	98.9122	214.169	178.725	147.042	blue	-0.920983	0.966237
ENSMUSG00000056531	208.293	-0.9977	0.158721	-6.28586	3.26034e-10	3.64999e-09	Ccdc18	coiled-coil domain containing 18	143.233	142.775	130.853	259.36	293.237	280.298	blue	-0.990366	0.966226
ENSMUSG00000023004	3388.76	-0.739057	0.122918	-6.01259	1.82581e-09	1.90218e-08	Tuba1b	tubulin, alpha 1B	2583	2563.84	2470.74	5145.94	3968.33	3600.68	blue	-0.91368	0.96615
ENSMUSG00000027227	1239.18	-0.243421	0.0750808	-3.24212	0.00118645	0.00503975	Sord	sorbitol dehydrogenase	1126.64	1162.6	1115.85	1346.9	1311	1372.08	blue	-0.977555	0.96612
ENSMUSG00000108161	16.6614	-3.02493	0.682687	-4.43092	9.38332e-06	6.00331e-05	NA	NA	6.72907	3.05947	1.03034	29.4728	32.1062	27.5703	blue	-0.968193	0.966106
ENSMUSG00000033106	641.615	-0.337749	0.0999666	-3.37862	0.000728504	0.00326804	Slc7a6os	solute carrier family 7, member 6 opposite strand	542.17	564.983	593.473	750.573	713.829	684.663	blue	-0.952639	0.966068
ENSMUSG00000048170	1488.38	-0.253208	0.0748965	-3.38077	0.000722825	0.00324363	Mcmbp	minichromosome maintenance complex binding protein	1421.76	1317.61	1334.28	1650.47	1631	1575.18	blue	-0.955571	0.966044
ENSMUSG00000060288	231.478	-0.575833	0.163718	-3.51722	0.000436084	0.00206232	Ppih	peptidyl prolyl isomerase H	185.53	183.568	188.551	320.271	260.06	250.89	blue	-0.920179	0.966005
ENSMUSG00000095990	26.3379	-0.396718	0.404876	-0.97985	0.32716	0.517932	Zfp97	zinc finger protein 97	22.1098	24.4758	21.637	32.42	28.8956	28.4893	blue	-0.924033	0.966003
ENSMUSG00000024843	529.984	-0.498666	0.103287	-4.82796	1.37941e-06	1.01235e-05	Chka	choline kinase alpha	435.467	457.901	424.498	601.244	630.352	630.441	blue	-0.988221	0.965993
ENSMUSG00000040265	268.118	-0.717373	0.138239	-5.18935	2.11024e-07	1.72524e-06	Dnm3	dynamin 3	191.298	210.084	207.097	321.253	343.537	335.439	blue	-0.990858	0.96597
ENSMUSG00000048351	266.087	-0.509663	0.140428	-3.62936	0.000284121	0.00139969	Coa7	cytochrome c oxidase assembly factor 7	227.827	202.945	227.704	318.306	321.062	298.678	blue	-0.971872	0.96595
ENSMUSG00000071256	343.844	-0.296759	0.120436	-2.46404	0.0137379	0.0430298	Zfp213	zinc finger protein 213	308.576	298.809	318.374	379.216	383.134	374.956	blue	-0.98389	0.965883
ENSMUSG00000035314	131.49	-0.613933	0.189737	-3.2357	0.00121344	0.00513964	Gdpd5	glycerophosphodiester phosphodiesterase domain containing 5	102.859	106.062	103.034	161.118	147.689	168.179	blue	-0.980223	0.965873
ENSMUSG00000025878	1109.78	-0.382427	0.0813806	-4.69924	2.61129e-06	1.8327e-05	Uimc1	ubiquitin interaction motif containing 1	990.134	921.921	978.819	1278.14	1210.4	1279.26	blue	-0.977729	0.965756
ENSMUSG00000030512	1121.35	-0.635177	0.122195	-5.19805	2.01395e-07	1.64904e-06	Snrpa1	small nuclear ribonucleoprotein polypeptide A'	861.32	929.06	844.875	1607.25	1266.06	1219.53	blue	-0.91404	0.965743
ENSMUSG00000000568	5341.3	-0.561281	0.102748	-5.46271	4.6893e-08	4.11434e-07	Hnrnpd	heterogeneous nuclear ribonucleoprotein D	4332.56	4378.11	4234.68	7416.33	6081.99	5604.13	blue	-0.912939	0.965724
ENSMUSG00000032555	3164.01	-0.805016	0.089266	-9.01818	1.91246e-19	4.24947e-18	Topbp1	topoisomerase (DNA) II binding protein 1	2362.86	2431.26	2115.28	3866.83	4404.98	3802.87	blue	-0.97532	0.965576
ENSMUSG00000087213	50.2209	-1.72065	0.383586	-4.4857	7.26746e-06	4.74987e-05	2810408I11Rik	RIKEN cDNA 2810408I11 gene	24.0324	32.6344	13.3944	87.4358	81.3358	62.4927	blue	-0.937603	0.965532
ENSMUSG00000059895	909.569	-0.280743	0.0900109	-3.11899	0.00181471	0.00738805	Ptp4a3	protein tyrosine phosphatase 4a3	844.017	832.177	787.176	1031.55	1024.19	938.31	blue	-0.933532	0.965525
ENSMUSG00000036023	1007.56	-0.396773	0.0978892	-4.05328	5.05041e-05	0.000285988	Parp2	poly (ADP-ribose) polymerase family, member 2	920.921	872.97	814.995	1219.19	1162.25	1055.02	blue	-0.927083	0.965523
ENSMUSG00000039883	7979.09	-0.981348	0.0706624	-13.8878	7.50711e-44	4.90251e-42	Lrrc17	leucine rich repeat containing 17	5448.62	5338.78	5309.32	10152.4	10123.1	11502.3	blue	-0.99174	0.965492
ENSMUSG00000027406	2572.38	-0.248828	0.069921	-3.5587	0.000372689	0.00178901	Idh3b	isocitrate dehydrogenase 3 (NAD+) beta	2296.53	2377.21	2380.07	2960.05	2680.87	2739.57	blue	-0.934558	0.965447
ENSMUSG00000028896	1098.56	-0.536519	0.111694	-4.80347	1.5594e-06	1.13459e-05	Rcc1	regulator of chromosome condensation 1	898.811	899.485	891.24	1484.44	1277.83	1139.57	blue	-0.915662	0.965443
ENSMUSG00000034189	357.748	-0.579635	0.142076	-4.07975	4.50849e-05	0.000257479	Hsdl1	hydroxysteroid dehydrogenase like 1	300.885	312.066	247.28	459.775	424.872	401.608	blue	-0.932752	0.96539
ENSMUSG00000050555	394.539	-0.646017	0.147613	-4.37641	1.20648e-05	7.58895e-05	Hyls1	HYLS1, centriolar and ciliogenesis associated	303.769	327.364	291.585	552.123	481.593	410.798	blue	-0.915249	0.965387
ENSMUSG00000016253	1343.83	-0.388895	0.0944222	-4.11868	3.81045e-05	0.000220753	Nelfcd	negative elongation factor complex member C/D, Th1l	1207.39	1186.06	1097.31	1650.47	1530.4	1391.38	blue	-0.917293	0.965365
ENSMUSG00000025364	5261.08	-0.578391	0.100482	-5.75618	8.60378e-09	8.2965e-08	Pa2g4	proliferation-associated 2G4	4154.72	4245.53	4260.44	7160.9	6335.63	5409.3	blue	-0.921713	0.965332
ENSMUSG00000044250	10.287	-1.04851	0.655038	-1.60069	0.109446	0.231439	Pced1b	PC-esterase domain containing 1B	5.76777	7.13877	7.21235	13.754	14.9829	12.8661	blue	-0.977077	0.965307
ENSMUSG00000037868	119.352	-1.25187	0.209655	-5.97112	2.35627e-09	2.4234e-08	Egr2	early growth response 2	64.4068	73.4274	74.1841	166.03	155.18	182.883	blue	-0.987726	0.965291
ENSMUSG00000034205	355.468	-1.12038	0.130263	-8.60091	7.90881e-18	1.55514e-16	Loxl2	lysyl oxidase-like 2	223.982	234.56	213.279	449.951	514.77	496.266	blue	-0.991179	0.965202
ENSMUSG00000019845	157.629	-1.03901	0.185324	-5.60643	2.06542e-08	1.87994e-07	Tube1	tubulin, epsilon 1	110.549	87.7049	111.276	212.204	210.831	213.21	blue	-0.984293	0.96516
ENSMUSG00000000171	2643.38	-0.341652	0.081922	-4.17046	3.03988e-05	0.000179443	Sdhd	succinate dehydrogenase complex, subunit D, integral membrane protein	2377.28	2298.68	2319.28	3245.93	2857.45	2761.63	blue	-0.916447	0.965123
ENSMUSG00000074358	222.587	-0.629979	0.168592	-3.73672	0.000186438	0.000950832	Ccdc61	coiled-coil domain containing 61	180.723	165.212	178.248	313.394	252.569	245.376	blue	-0.924415	0.965057
ENSMUSG00000027569	845.841	-0.30368	0.0927071	-3.27569	0.00105406	0.00453735	Mrgbp	MRG/MORF4L binding protein	736.352	770.987	764.509	999.126	885.062	919.011	blue	-0.935507	0.96497
ENSMUSG00000024962	724.567	-0.491279	0.110099	-4.46217	8.11321e-06	5.26621e-05	Vegfb	vascular endothelial growth factor B	648.874	624.133	533.714	891.06	832.622	817.001	blue	-0.939653	0.964956
ENSMUSG00000035125	206.848	-0.384661	0.154959	-2.48234	0.0130524	0.0411231	Gcfc2	GC-rich sequence DNA binding factor 2	182.646	190.707	164.854	236.764	235.446	230.672	blue	-0.955603	0.964945
ENSMUSG00000040287	145.769	-1.89196	0.224466	-8.42873	3.49423e-17	6.55781e-16	Stac3	SH3 and cysteine rich domain 3	61.5229	45.8921	78.3055	230.87	223.673	234.348	blue	-0.985914	0.964908
ENSMUSG00000016319	7826.17	-0.4632	0.0879166	-5.26862	1.37452e-07	1.1465e-06	Slc25a5	solute carrier family 25 (mitochondrial carrier, adenine nucleotide translocator), member 5	6461.83	6551.35	6728.09	10186.8	8883.79	8145.19	blue	-0.921281	0.964869
ENSMUSG00000001300	1545.69	-0.900997	0.0787723	-11.438	2.7007e-30	1.05821e-28	Efnb2	ephrin B2	1092.99	1083.05	1058.15	1884.29	2074.06	2081.56	blue	-0.993398	0.964833
ENSMUSG00000023156	630.272	-0.331258	0.0989945	-3.34623	0.00081919	0.00362143	Rpp14	ribonuclease P 14 subunit	544.093	544.586	586.261	733.872	681.722	691.096	blue	-0.959741	0.964819
ENSMUSG00000039187	339.58	-0.951392	0.129684	-7.33621	2.19727e-13	3.19739e-12	Fanci	Fanconi anemia, complementation group I	242.246	231.5	220.492	418.513	469.821	454.91	blue	-0.990583	0.964793
ENSMUSG00000033216	581.329	-0.31116	0.103117	-3.01755	0.00254829	0.00993048	Eefsec	eukaryotic elongation factor, selenocysteine-tRNA-specific	549.861	520.11	486.318	660.19	641.054	630.441	blue	-0.946738	0.964771
ENSMUSG00000069255	109.036	-1.33562	0.221938	-6.01796	1.76624e-09	1.84371e-08	Dusp22	dual specificity phosphatase 22	56.7164	62.2093	66.9718	157.188	140.197	170.936	blue	-0.985297	0.96473
ENSMUSG00000024078	546.812	-0.467936	0.118584	-3.94603	7.94589e-05	0.000435519	Ttc27	tetratricopeptide repeat domain 27	427.776	487.476	461.59	698.504	616.44	589.086	blue	-0.928024	0.964726
ENSMUSG00000021595	3276.05	-0.382187	0.0840747	-4.5458	5.47272e-06	3.66177e-05	Nsun2	NOL1/NOP2/Sun domain family member 2	2971.36	2798.4	2763.36	4040.71	3698.64	3383.8	blue	-0.918541	0.964647
ENSMUSG00000014846	683.603	-0.649242	0.109381	-5.93559	2.92782e-09	2.97316e-08	Tppp3	tubulin polymerization-promoting protein family member 3	518.138	526.229	553.29	894.007	747.005	862.951	blue	-0.964267	0.964543
ENSMUSG00000029782	1197.63	-0.317455	0.0775202	-4.09513	4.21935e-05	0.000242432	Tmem209	transmembrane protein 209	1046.85	1111.61	1040.64	1308.59	1353.81	1324.29	blue	-0.979048	0.964482
ENSMUSG00000026526	2731.04	-0.338593	0.0798287	-4.2415	2.22034e-05	0.000134097	Fh1	fumarate hydratase 1	2420.54	2400.67	2415.11	3344.18	2871.37	2934.4	blue	-0.922264	0.964453
ENSMUSG00000021131	290.572	-0.527196	0.146218	-3.60556	0.000311482	0.0015242	Erh	ERH mRNA splicing and mitosis factor	218.214	249.857	246.25	379.216	332.835	317.059	blue	-0.933349	0.964412
ENSMUSG00000001552	3838.38	-0.768262	0.0772023	-9.95128	2.48952e-23	6.87184e-22	Jup	junction plakoglobin	2973.29	2942.19	2603.66	4612.49	4904.76	4993.9	blue	-0.984342	0.964393
ENSMUSG00000102418	19.3552	-2.64703	0.600348	-4.40917	1.03768e-05	6.58129e-05	Sh2d1b1	SH2 domain containing 1B1	7.69036	2.03965	6.18201	37.3322	35.3169	27.5703	blue	-0.964137	0.964393
ENSMUSG00000037418	18.6422	-2.80319	0.590818	-4.74458	2.08935e-06	1.49445e-05	Best1	bestrophin 1	5.76777	3.05947	5.15168	29.4728	35.3169	33.0844	blue	-0.990358	0.964384
ENSMUSG00000009376	1460.38	-1.45997	0.105634	-13.821	1.90446e-43	1.2093e-41	Met	met proto-oncogene	832.482	757.73	744.932	1934.4	2404.76	2087.99	blue	-0.988271	0.964311
ENSMUSG00000096210	6139.38	-0.529502	0.0722035	-7.33346	2.24279e-13	3.25772e-12	H1f0	H1.0 linker histone	5088.13	5302.07	4685.97	7283.7	6909.26	7567.13	blue	-0.971825	0.964196
ENSMUSG00000026308	260.532	-2.84661	0.185341	-15.3588	3.09213e-53	2.52157e-51	Klhl30	kelch-like 30	57.6777	59.1498	74.1841	401.812	474.102	496.266	blue	-0.994259	0.964137
ENSMUSG00000005698	3311.2	-0.235874	0.0594191	-3.96967	7.1972e-05	0.00039774	Ctcf	CCCTC-binding factor	3086.72	3078.85	2957.06	3532.8	3664.39	3547.38	blue	-0.976578	0.964105
ENSMUSG00000042462	294.682	-1.22864	0.206027	-5.96347	2.46929e-09	2.52992e-08	Dctpp1	dCTP pyrophosphatase 1	172.072	177.449	179.278	542.299	373.503	323.492	blue	-0.91425	0.963981
ENSMUSG00000022551	3762.15	-0.425217	0.0901646	-4.71601	2.4052e-06	1.69919e-05	Cyc1	cytochrome c-1	3282.82	3207.35	3144.58	4851.22	4173.81	3913.15	blue	-0.910408	0.963907
ENSMUSG00000047221	216.584	-0.494033	0.162511	-3.03999	0.00236583	0.00933148	Fam185a	family with sequence similarity 185, member A	197.065	178.469	163.823	277.044	245.078	238.024	blue	-0.924711	0.963861
ENSMUSG00000001507	5013.63	-0.946186	0.0753902	-12.5505	3.94943e-36	2.0015e-34	Itga3	integrin alpha 3	3589.48	3471.48	3216.71	6153.91	6753.01	6897.18	blue	-0.989574	0.963798
ENSMUSG00000034165	3291.91	-0.261665	0.0648681	-4.03379	5.48837e-05	0.000308505	Ccnd3	cyclin D3	3098.25	2887.12	2997.25	3715.53	3472.82	3580.47	blue	-0.954865	0.963781
ENSMUSG00000099906	146.898	-2.48713	0.226592	-10.9763	4.96987e-28	1.73191e-26	Lincmd1	long intergenic non-protein coding RNA of muscle differentiation 1	44.2196	34.674	54.6078	231.852	244.007	272.027	blue	-0.992216	0.963753
ENSMUSG00000051335	633.059	-0.836418	0.103701	-8.06566	7.28423e-16	1.26236e-14	Gfod1	glucose-fructose oxidoreductase domain containing 1	447.964	466.06	449.226	763.344	872.219	799.539	blue	-0.988301	0.963651
ENSMUSG00000078317	59.6435	-0.994603	0.306061	-3.24969	0.0011553	0.00491784	F8a	factor 8-associated gene A	34.6066	48.9516	36.0617	93.3304	75.9848	68.9258	blue	-0.924976	0.963641
ENSMUSG00000038271	1259.9	-0.756157	0.0891939	-8.47767	2.29746e-17	4.38345e-16	Iffo1	intermediate filament family orphan 1	1018.01	881.128	911.847	1551.25	1547.52	1649.62	blue	-0.98475	0.963639
ENSMUSG00000025869	706.573	-0.601242	0.126459	-4.75444	1.98995e-06	1.42908e-05	Nop16	NOP16 nucleolar protein	607.539	536.428	539.896	974.566	828.341	752.67	blue	-0.918041	0.963596
ENSMUSG00000098843	15.5035	-2.37188	0.616573	-3.84688	0.000119633	0.000633037	NA	NA	4.80648	3.05947	7.21235	26.5255	25.685	25.7323	blue	-0.982644	0.963571
ENSMUSG00000030609	686.781	-0.600405	0.119226	-5.03584	4.75757e-07	3.72353e-06	Aen	apoptosis enhancing nuclease	572.932	530.309	533.714	888.112	879.711	715.909	blue	-0.935926	0.96355
ENSMUSG00000059923	2364.22	-0.139341	0.0638527	-2.18223	0.0290926	0.0802907	Grb2	growth factor receptor bound protein 2	2260	2249.73	2240.98	2564.13	2404.76	2465.71	blue	-0.930037	0.96354
ENSMUSG00000028278	143.839	-1.93734	0.211047	-9.17965	4.32502e-20	9.95436e-19	Rragd	Ras-related GTP binding D	57.6777	49.9714	71.0931	212.204	238.656	233.429	blue	-0.991563	0.963409
ENSMUSG00000002804	334.608	-0.447094	0.135486	-3.29992	0.000967138	0.00420717	Nudt14	nudix (nucleoside diphosphate linked moiety X)-type motif 14	287.427	272.293	289.524	421.46	389.556	347.386	blue	-0.927686	0.963399
ENSMUSG00000095567	1171.57	-0.434401	0.100307	-4.33074	1.48612e-05	9.23618e-05	Noc2l	NOC2 like nucleolar associated transcriptional repressor	968.985	1024.92	995.304	1482.48	1353.81	1203.9	blue	-0.91812	0.963399
ENSMUSG00000032462	313.265	-0.653101	0.145609	-4.4853	7.28099e-06	4.75484e-05	Pik3cb	phosphatidylinositol-4,5-bisphosphate 3-kinase catalytic subunit beta	254.743	259.035	216.37	390.023	412.03	347.386	blue	-0.949326	0.963386
ENSMUSG00000062867	3049.47	-0.555557	0.103492	-5.36811	7.95643e-08	6.82435e-07	Impdh2	inosine monophosphate dehydrogenase 2	2434.96	2541.4	2431.59	4118.33	3650.48	3120.04	blue	-0.914893	0.963367
ENSMUSG00000031948	5224.75	-0.191567	0.0609224	-3.14445	0.001664	0.00683339	Kars	lysyl-tRNA synthetase	4903.57	4979.8	4750.88	5738.35	5660.33	5315.56	blue	-0.924157	0.963332
ENSMUSG00000033174	79.1087	-0.888905	0.247629	-3.58966	0.000331107	0.00160844	Mgll	monoglyceride lipase	58.639	55.0705	52.5471	99.2249	114.512	94.6581	blue	-0.973771	0.963305
ENSMUSG00000031765	565.159	-0.648473	0.13568	-4.77943	1.75794e-06	1.27099e-05	Mt1	metallothionein 1	424.892	482.377	413.164	772.186	707.407	590.924	blue	-0.919943	0.963289
ENSMUSG00000029377	368.751	-0.410577	0.12455	-3.29648	0.00097904	0.00424974	Ereg	epiregulin	337.415	302.888	309.101	431.285	436.645	395.175	blue	-0.952619	0.963238
ENSMUSG00000031700	876.646	-0.535618	0.0855714	-6.25931	3.86696e-10	4.29024e-09	Gpt2	glutamic pyruvate transaminase (alanine aminotransferase) 2	732.507	702.659	711.962	999.126	1053.08	1060.54	blue	-0.992423	0.963218
ENSMUSG00000002900	5096.72	-1.02095	0.0759622	-13.4402	3.51346e-41	2.13802e-39	Lamb1	laminin B1	3555.83	3305.25	3233.19	6310.12	7124.37	7051.57	blue	-0.990621	0.963209
ENSMUSG00000018500	68.1806	-2.2484	0.297212	-7.56495	3.88002e-14	5.97054e-13	Adora2b	adenosine A2b receptor	25.955	19.3767	25.7584	102.172	114.512	121.309	blue	-0.992723	0.963199
ENSMUSG00000034317	3662.77	-0.141834	0.0581387	-2.43958	0.0147044	0.0454367	Trim59	tripartite motif-containing 59	3415.48	3518.39	3514.47	3914.96	3878.43	3734.86	blue	-0.942658	0.963156
ENSMUSG00000029472	11444.1	-0.180414	0.0564832	-3.19411	0.00140262	0.0058406	Anapc5	anaphase-promoting complex subunit 5	10817.5	11056.9	10313.7	12516.1	12086.9	11873.6	blue	-0.925172	0.963147
ENSMUSG00000056758	1245.93	-0.58283	0.106646	-5.46509	4.6268e-08	4.06172e-07	Hmga2	high mobility group AT-hook 2	1014.17	1036.14	941.727	1578.76	1605.31	1299.48	blue	-0.9354	0.96311
ENSMUSG00000030281	1300.62	-0.513696	0.0837679	-6.13237	8.65795e-10	9.34117e-09	Il17rc	interleukin 17 receptor C	1102.61	1094.27	1017.97	1532.58	1447.99	1608.27	blue	-0.975764	0.963038
ENSMUSG00000026809	13.921	-1.05679	0.575653	-1.83581	0.0663851	0.155695	Spaca9	sperm acrosome associated 9	8.65166	8.1586	10.3034	22.5958	18.1935	15.6232	blue	-0.93248	0.962984
ENSMUSG00000035024	1194.49	-0.778352	0.0946299	-8.22522	1.94833e-16	3.4933e-15	Ncapd3	non-SMC condensin II complex, subunit D3	854.591	912.743	871.664	1447.11	1660.96	1419.87	blue	-0.978813	0.96296
ENSMUSG00000026960	814.529	-0.392318	0.105094	-3.73301	0.000189202	0.000963706	Arl6ip6	ADP-ribosylation factor-like 6 interacting protein 6	700.784	707.758	704.749	1031.55	890.413	851.923	blue	-0.911643	0.962958
ENSMUSG00000031453	2912.17	-0.411834	0.0751925	-5.47705	4.32464e-08	3.81104e-07	Rasa3	RAS p21 protein activator 3	2655.1	2495.51	2346.07	3330.42	3457.84	3188.05	blue	-0.958979	0.962829
ENSMUSG00000039759	363.294	-0.718121	0.151642	-4.73564	2.18364e-06	1.55704e-05	Thap3	THAP domain containing, apoptosis associated protein 3	289.35	292.69	242.129	512.826	397.047	445.72	blue	-0.929826	0.962824
ENSMUSG00000044700	712.886	-0.50826	0.0985734	-5.15616	2.52064e-07	2.04103e-06	Tmem201	transmembrane protein 201	621.958	600.677	542.987	826.22	826.2	859.275	blue	-0.974661	0.962765
ENSMUSG00000021037	3217.83	-0.493343	0.0994231	-4.96206	6.97494e-07	5.32822e-06	Ahsa1	AHA1, activator of heat shock protein ATPase 1	2719.5	2690.3	2608.81	4328.57	3578.77	3381.04	blue	-0.90792	0.962676
ENSMUSG00000045312	2350.55	-0.894551	0.0749893	-11.9291	8.35203e-33	3.63619e-31	Lhfpl2	lipoma HMGIC fusion partner-like 2	1692.84	1628.66	1611.44	2875.56	3054.37	3240.43	blue	-0.992126	0.962656
ENSMUSG00000096780	106.917	-0.646687	0.220548	-2.93218	0.00336588	0.012753	NA	NA	95.1682	82.6058	72.1235	140.487	125.214	125.904	blue	-0.938384	0.962525
ENSMUSG00000023341	2.97693	-1.36186	1.21599	-1.11996	0.262731	NA	Mx2	MX dynamin-like GTPase 2	1.92259	2.03965	1.03034	4.91213	4.28083	3.67604	blue	-0.929292	0.962523
ENSMUSG00000086946	3.97575	-4.40615	1.57115	-2.80441	0.00504082	0.0181979	Gm15527	predicted gene 15527	0.961295	0	0	10.8067	7.49145	4.59505	blue	-0.932368	0.9625
ENSMUSG00000059586	1084.51	-0.394359	0.0995612	-3.96097	7.46471e-05	0.00041125	Nsmce2	NSE2/MMS21 homolog, SMC5-SMC6 complex SUMO ligase	912.269	973.932	925.241	1358.69	1215.76	1121.19	blue	-0.912077	0.962466
ENSMUSG00000010362	149.491	-0.252955	0.175529	-1.4411	0.149557	0.292969	Rdm1	RAD52 motif 1	134.581	143.795	130.853	164.065	163.742	159.908	blue	-0.951934	0.962353
ENSMUSG00000024486	570.544	-0.365066	0.107504	-3.39582	0.000684227	0.00309114	Hbegf	heparin-binding EGF-like growth factor	509.486	482.377	503.834	672.961	664.599	590.005	blue	-0.938899	0.962311
ENSMUSG00000085826	7.98182	-1.56538	0.782645	-2.00011	0.045488	0.115426	Gm15638	predicted gene 15638	2.88389	5.09912	4.12134	13.754	12.8425	9.19011	blue	-0.939347	0.962084
ENSMUSG00000033047	7456.18	-0.175105	0.0582841	-3.00434	0.00266159	0.0103314	Eif3l	eukaryotic translation initiation factor 3, subunit L	6889.6	7060.24	7062.95	8290.69	7791.11	7642.49	blue	-0.9185	0.96207
ENSMUSG00000003038	1415.83	-0.571841	0.113265	-5.04871	4.44797e-07	3.49764e-06	Hmgn2	high mobility group nucleosomal binding domain 2	1104.53	1233.99	1077.73	1903.94	1701.63	1473.17	blue	-0.914137	0.962068
ENSMUSG00000031697	890.206	-0.601339	0.123833	-4.85605	1.19752e-06	8.86959e-06	Orc6	origin recognition complex, subunit 6	695.016	728.155	698.567	1245.72	1052.01	921.768	blue	-0.909801	0.961988
ENSMUSG00000031826	1343.14	-0.330242	0.0749115	-4.40843	1.04122e-05	6.60111e-05	Usp10	ubiquitin specific peptidase 10	1216.04	1177.9	1175.61	1464.8	1555.01	1469.5	blue	-0.980949	0.961971
ENSMUSG00000030189	8833.53	-0.737712	0.119753	-6.16029	7.26131e-10	7.89262e-09	Ybx3	Y box protein 3	6957.85	7322.34	5588.54	12696.9	10378.9	10056.7	blue	-0.918899	0.961903
ENSMUSG00000028163	3553.35	-0.299134	0.060061	-4.98051	6.34179e-07	4.86073e-06	Nfkb1	nuclear factor of kappa light polypeptide gene enhancer in B cells 1, p105	3265.52	3222.65	3070.4	3852.09	3931.94	3977.48	blue	-0.980645	0.961859
ENSMUSG00000026274	549.836	-0.907376	0.10829	-8.3791	5.33322e-17	9.88215e-16	Pask	PAS domain containing serine/threonine kinase	384.518	391.613	370.921	666.084	753.426	732.452	blue	-0.990463	0.961841
ENSMUSG00000037474	952.856	-0.766759	0.105926	-7.23862	4.53265e-13	6.4326e-12	Dtl	denticleless E3 ubiquitin protein ligase	659.448	739.373	717.113	1184.8	1322.78	1093.62	blue	-0.969214	0.961817
ENSMUSG00000033186	1280.04	-0.314381	0.0841199	-3.7373	0.000186006	0.000949235	Mzt1	mitotic spindle organizing protein 1	1152.59	1096.31	1174.58	1515.88	1362.37	1378.52	blue	-0.937877	0.961719
ENSMUSG00000015176	2160.03	-0.546241	0.107034	-5.10341	3.33579e-07	2.65557e-06	Nolc1	nucleolar and coiled-body phosphoprotein 1	1757.25	1832.62	1677.39	2900.12	2583.48	2209.3	blue	-0.910156	0.961705
ENSMUSG00000048148	11.0972	-5.9277	1.33173	-4.45112	8.54219e-06	5.52679e-05	Nwd1	NACHT and WD repeat domain containing 1	0	1.01982	0	19.6485	19.2637	26.6513	blue	-0.981676	0.961678
ENSMUSG00000022871	78.9594	-0.520005	0.243518	-2.13538	0.0327296	0.0884145	Fetub	fetuin beta	64.4068	70.3679	59.7595	95.2952	98.4591	85.468	blue	-0.9438	0.961677
ENSMUSG00000034274	1445.96	-0.10574	0.0710049	-1.4892	0.136435	0.274047	Thoc5	THO complex 5	1411.18	1403.28	1364.16	1525.71	1504.71	1466.74	blue	-0.920445	0.961638
ENSMUSG00000043415	195.259	-0.704104	0.18051	-3.90063	9.59422e-05	0.000517392	Otud1	OTU domain containing 1	156.691	151.954	137.035	279.009	209.761	237.105	blue	-0.925984	0.96154
ENSMUSG00000026456	1155.49	-0.176488	0.0775438	-2.27597	0.0228476	0.0658405	Cyb5r1	cytochrome b5 reductase 1	1063.19	1078.97	1112.76	1265.36	1205.05	1207.58	blue	-0.945947	0.961475
ENSMUSG00000118665	523.849	-0.583584	0.113749	-5.13043	2.89074e-07	2.32315e-06	NA	NA	405.667	421.187	430.68	627.77	680.652	577.139	blue	-0.966465	0.961472
ENSMUSG00000028140	1002.01	-0.555878	0.115389	-4.81744	1.45409e-06	1.06182e-05	Mrpl9	mitochondrial ribosomal protein L9	796.914	807.701	829.42	1384.24	1113.02	1080.76	blue	-0.915008	0.961464
ENSMUSG00000012519	1147.65	-0.325805	0.0859985	-3.78849	0.000151564	0.000786458	Mlkl	mixed lineage kinase domain-like	1050.7	1055.52	948.939	1294.84	1309.93	1225.96	blue	-0.944284	0.96145
ENSMUSG00000020925	927.251	-0.264736	0.0843673	-3.1379	0.00170161	0.00697355	Ccdc43	coiled-coil domain containing 43	831.52	816.879	878.876	1034.49	1009.21	992.532	blue	-0.965491	0.961425
ENSMUSG00000055675	366.971	-1.2586	0.129357	-9.72966	2.25348e-22	5.9543e-21	Kbtbd11	kelch repeat and BTB (POZ) domain containing 11	213.408	218.242	217.401	472.547	536.174	544.054	blue	-0.992761	0.961348
ENSMUSG00000029833	849.919	-0.440145	0.0881305	-4.99424	5.90667e-07	4.55111e-06	Trim24	tripartite motif-containing 24	733.468	728.155	701.658	945.093	1025.26	965.88	blue	-0.98277	0.961335
ENSMUSG00000024135	793.373	-0.402481	0.0990836	-4.06203	4.8647e-05	0.000276251	Srbd1	S1 RNA binding domain 1	659.448	739.373	651.172	922.497	932.151	855.599	blue	-0.946028	0.96131
ENSMUSG00000038462	2151.42	-0.415445	0.0910028	-4.56519	4.99032e-06	3.36281e-05	Uqcrfs1	ubiquinol-cytochrome c reductase, Rieske iron-sulfur polypeptide 1	1858.18	1798.97	1874.18	2754.72	2327.7	2294.77	blue	-0.917517	0.961304
ENSMUSG00000040552	65.2128	-1.36511	0.303816	-4.49321	7.01564e-06	4.59838e-05	C3ar1	complement component 3a receptor 1	37.4905	33.6542	38.1224	103.155	108.091	70.7638	blue	-0.944231	0.961187
ENSMUSG00000025420	99.849	-0.716621	0.217112	-3.3007	0.000964423	0.00419763	Katnal2	katanin p60 subunit A-like 2	75.9423	80.5661	70.0628	117.891	130.565	124.066	blue	-0.981358	0.961181
ENSMUSG00000064326	645.695	-0.840461	0.158492	-5.30287	1.13999e-07	9.59849e-07	Siva1	SIVA1, apoptosis-inducing factor	486.415	493.595	408.013	1012.88	781.252	692.015	blue	-0.904136	0.961044
ENSMUSG00000001473	6986.02	-0.325569	0.0761156	-4.27729	1.8918e-05	0.00011547	Tubb6	tubulin, beta 6 class V	6287.83	6183.2	6131.53	8436.09	7777.2	7100.28	blue	-0.910447	0.961001
ENSMUSG00000001333	752.637	-1.1326	0.106508	-10.634	2.07142e-26	6.68219e-25	Sync	syncoilin	494.106	481.357	438.923	953.935	1039.17	1108.33	blue	-0.989228	0.960906
ENSMUSG00000051768	964.945	-0.520217	0.113028	-4.60254	4.17369e-06	2.84836e-05	Xrcc1	X-ray repair complementing defective repair in Chinese hamster cells 1	836.327	841.355	700.628	1252.59	1073.42	1085.35	blue	-0.919785	0.960783
ENSMUSG00000068587	296.198	-2.15015	0.163832	-13.1241	2.39673e-39	1.351e-37	Mgam	maltase-glucoamylase	111.51	114.22	100.973	417.531	507.278	525.674	blue	-0.991426	0.96077
ENSMUSG00000032782	1249.35	-0.449677	0.0956852	-4.69955	2.60738e-06	1.83075e-05	Cntrob	centrobin, centrosomal BRCA2 interacting protein	1102.61	1124.87	940.696	1491.32	1441.57	1395.06	blue	-0.93926	0.96076
ENSMUSG00000038301	278.507	-0.304882	0.137178	-2.22253	0.0262473	0.0737561	Snx10	sorting nexin 10	239.362	265.154	243.159	325.183	298.588	299.597	blue	-0.92807	0.96076
ENSMUSG00000029056	685.056	-0.390554	0.101338	-3.85396	0.000116221	0.000616611	Pank4	pantothenate kinase 4	553.706	606.796	618.201	809.518	788.743	733.371	blue	-0.949712	0.960744
ENSMUSG00000022748	108.46	-0.755708	0.227973	-3.3149	0.000916749	0.00401734	Cmss1	cms small ribosomal subunit 1	75.9423	79.5463	86.5482	159.153	133.776	115.795	blue	-0.922117	0.96066
ENSMUSG00000042535	1879.77	-0.175131	0.067539	-2.59304	0.00951321	0.0313112	Gtpbp1	GTP binding protein 1	1800.51	1775.51	1720.66	1998.25	2040.89	1942.79	blue	-0.951864	0.960496
ENSMUSG00000024841	755.94	-0.3841	0.107675	-3.56723	0.00036078	0.00173583	Eif1ad	eukaryotic translation initiation factor 1A domain containing	657.526	667.985	641.899	948.04	845.464	774.726	blue	-0.905033	0.96049
ENSMUSG00000023944	97052.4	-0.214399	0.0606429	-3.53544	0.000407098	0.00193721	Hsp90ab1	heat shock protein 90 alpha (cytosolic), class B member 1	91169.2	90959.2	87433.2	110130	103977	98645.7	blue	-0.905684	0.960456
ENSMUSG00000030619	670.68	-0.512351	0.121787	-4.20693	2.5886e-05	0.000154429	Eed	embryonic ectoderm development	577.738	538.467	541.956	900.884	761.988	703.043	blue	-0.908973	0.960424
ENSMUSG00000066456	1230.82	-0.427288	0.0928641	-4.60122	4.20017e-06	2.864e-05	Hmgn3	high mobility group nucleosomal binding domain 3	1039.16	1020.84	1090.09	1542.41	1305.65	1386.79	blue	-0.93851	0.960402
ENSMUSG00000045969	871.178	-0.325858	0.0949594	-3.43155	0.000600148	0.00275075	Ing1	inhibitor of growth family, member 1	735.391	827.078	757.296	1021.72	954.625	930.958	blue	-0.929811	0.960355
ENSMUSG00000044018	790.791	-0.31266	0.0979469	-3.19214	0.00141223	0.00587304	Mrpl50	mitochondrial ribosomal protein L50	732.507	695.52	688.264	948.04	829.411	851.004	blue	-0.918352	0.960325
ENSMUSG00000028480	5211.83	-0.155581	0.0567709	-2.74051	0.00613447	0.0216214	Glipr2	GLI pathogenesis-related 2	5078.52	4916.57	4797.24	5578.21	5536.18	5364.27	blue	-0.935837	0.960232
ENSMUSG00000072640	115.065	-0.648839	0.213936	-3.03286	0.00242247	0.00951049	Lyrm9	LYR motif containing 9	88.4391	101.982	78.3055	146.381	146.618	128.661	blue	-0.938164	0.960221
ENSMUSG00000089901	153.476	-0.638407	0.184073	-3.46823	0.000523899	0.0024325	NA	NA	115.355	136.656	108.185	186.661	188.357	185.64	blue	-0.9614	0.960218
ENSMUSG00000024968	466.398	-0.55482	0.120497	-4.60443	4.13596e-06	2.82621e-05	Rcor2	REST corepressor 2	349.911	421.187	362.678	567.842	536.174	560.597	blue	-0.959927	0.960196
ENSMUSG00000025757	4428.39	-0.456899	0.0594906	-7.68018	1.58866e-14	2.51943e-13	Hspa4l	heat shock protein 4 like	3708.68	3769.27	3720.54	4917.04	5309.3	5145.54	blue	-0.989408	0.960188
ENSMUSG00000078762	65.795	-0.715325	0.277168	-2.58084	0.0098561	0.0322876	Haus5	HAUS augmin-like complex, subunit 5	48.0648	57.1102	44.3044	93.3304	73.8443	78.1159	blue	-0.92143	0.960175
ENSMUSG00000097354	13.9719	-1.58748	0.614993	-2.5813	0.00984285	0.0322507	2310001H17Rik	RIKEN cDNA 2310001H17 gene	9.61295	6.11895	5.15168	26.5255	17.1233	19.2992	blue	-0.927151	0.96013
ENSMUSG00000027602	1468.91	-0.34469	0.0808295	-4.26441	2.0043e-05	0.00012192	Map1lc3a	microtubule-associated protein 1 light chain 3 alpha	1327.55	1256.42	1299.25	1729.07	1536.82	1664.33	blue	-0.950532	0.960057
ENSMUSG00000025372	1584.9	-0.34812	0.0846204	-4.1139	3.89029e-05	0.000225216	Baiap2	brain-specific angiogenesis inhibitor 1-associated protein 2	1490.01	1406.34	1286.89	1844.99	1756.21	1724.98	blue	-0.934519	0.959956
ENSMUSG00000061533	632.116	-0.580151	0.100296	-5.78438	7.27785e-09	7.07312e-08	Cep128	centrosomal protein 128	493.144	534.388	492.5	724.047	787.673	760.941	blue	-0.984083	0.95994
ENSMUSG00000031897	252.831	-0.608187	0.158893	-3.82765	0.000129374	0.000680103	Psmb10	proteasome (prosome, macropain) subunit, beta type 10	210.524	196.826	193.703	346.796	268.622	300.516	blue	-0.927746	0.959917
ENSMUSG00000035376	310.709	-0.636179	0.131509	-4.83754	1.31456e-06	9.67847e-06	Hacd2	3-hydroxyacyl-CoA dehydratase 2	226.866	244.758	258.614	375.286	368.151	390.58	blue	-0.984379	0.959892
ENSMUSG00000098613	1.79216	-4.28141	1.976	-2.16671	0.0302572	NA	Mir6931	microRNA 6931	0	0	0	2.94728	3.21062	4.59505	blue	-0.990404	0.959762
ENSMUSG00000029307	16.4231	-6.4989	1.28269	-5.06663	4.0492e-07	3.19658e-06	Dmp1	dentin matrix protein 1	0	0	1.03034	28.4903	33.1764	35.8414	blue	-0.989634	0.959653
ENSMUSG00000039316	63.3821	-0.955985	0.277537	-3.44453	0.000572062	0.00263253	Rftn1	raftlin lipid raft linker 1	41.3357	49.9714	38.1224	82.5237	79.1954	89.144	blue	-0.972255	0.95961
ENSMUSG00000022960	482.269	-0.564323	0.135206	-4.17381	2.99552e-05	0.000177249	Donson	downstream neighbor of SON	371.06	403.85	392.558	667.067	542.595	516.484	blue	-0.910222	0.959556
ENSMUSG00000044217	631.886	-0.521228	0.125094	-4.16669	3.0905e-05	0.000181864	Aqp5	aquaporin 5	547.938	508.892	499.713	851.763	721.32	661.688	blue	-0.906412	0.959532
ENSMUSG00000026019	621.069	-0.525301	0.116868	-4.4948	6.96345e-06	4.56818e-05	Wdr12	WD repeat domain 12	515.254	486.456	525.471	788.887	765.199	645.146	blue	-0.933929	0.959528
ENSMUSG00000050447	73.2382	-1.59683	0.267174	-5.97676	2.27622e-09	2.34708e-08	Lypd6	LY6/PLAUR domain containing 6	39.4131	33.6542	36.0617	99.2249	113.442	117.633	blue	-0.991087	0.95951
ENSMUSG00000027671	1368.74	-0.281164	0.0830369	-3.38601	0.00070916	0.00319122	Actl6a	actin-like 6A	1251.61	1228.89	1226.1	1573.85	1544.31	1387.71	blue	-0.923002	0.959469
ENSMUSG00000027208	410.316	-0.411441	0.127633	-3.22363	0.00126578	0.00533441	Fgf7	fibroblast growth factor 7	373.944	357.958	324.556	512.826	444.136	448.477	blue	-0.914254	0.959441
ENSMUSG00000038291	885.379	-0.307743	0.0916598	-3.35745	0.000786647	0.00349875	Snx25	sorting nexin 25	783.456	792.404	797.48	1012.88	1019.91	906.145	blue	-0.936967	0.95942
ENSMUSG00000079429	120.925	-0.82028	0.216372	-3.79107	0.00015	0.000778847	Mroh2a	maestro heat-like repeat family member 2A	74.981	105.042	82.4268	162.1	153.04	147.961	blue	-0.950215	0.959373
ENSMUSG00000070348	1797.25	-0.666772	0.105662	-6.31042	2.78285e-10	3.12852e-09	Ccnd1	cyclin D1	1426.56	1372.68	1367.26	2306.73	2427.23	1883.05	blue	-0.94162	0.959371
ENSMUSG00000015749	6155.96	-0.399693	0.0873178	-4.57745	4.70677e-06	3.18644e-05	Anp32e	acidic (leucine-rich) nuclear phosphoprotein 32 family, member E	5293.85	5495.83	5136.22	7880.03	6614.95	6514.87	blue	-0.903688	0.959357
ENSMUSG00000019774	161.376	-0.238505	0.171518	-1.39055	0.164361	0.314079	Mtrf1l	mitochondrial translational release factor 1-like	149.001	151.954	143.217	186.661	170.163	167.26	blue	-0.902621	0.959278
ENSMUSG00000097651	15.5367	-0.857436	0.533188	-1.60813	0.107807	0.228696	4930461G14Rik	RIKEN cDNA 4930461G14 gene	9.61295	11.2181	12.364	21.6134	18.1935	20.2182	blue	-0.961356	0.959259
ENSMUSG00000035934	661.032	-1.07765	0.105767	-10.1889	2.22158e-24	6.48902e-23	Pknox2	Pbx/knotted 1 homeobox 2	430.66	422.207	422.437	837.026	879.711	974.151	blue	-0.990781	0.959187
ENSMUSG00000042787	325.462	-0.38925	0.134706	-2.88964	0.00385687	0.0143793	Exog	endo/exonuclease (5'-3'), endonuclease G-like	298.963	290.65	255.523	389.04	370.292	348.305	blue	-0.923192	0.959159
ENSMUSG00000031939	846.732	-0.330599	0.0992028	-3.33255	0.000860529	0.0037927	Taf1d	TATA-box binding protein associated factor, RNA polymerase I, D	738.275	770.987	740.811	1017.79	951.415	861.113	blue	-0.909971	0.959091
ENSMUSG00000106928	27.552	-0.660593	0.401084	-1.64702	0.0995544	0.214446	NA	NA	23.0711	20.3965	20.6067	36.3497	29.9658	34.9224	blue	-0.951302	0.959044
ENSMUSG00000020775	964.564	-0.489191	0.111569	-4.38466	1.16167e-05	7.31568e-05	Mrpl38	mitochondrial ribosomal protein L38	818.062	805.661	784.085	1292.87	1031.68	1055.02	blue	-0.908789	0.959021
ENSMUSG00000116311	23.1741	-2.26119	0.54775	-4.12814	3.65705e-05	0.000212697	NA	NA	9.61295	6.11895	8.24268	55.9982	27.8254	31.2464	blue	-0.918733	0.958997
ENSMUSG00000062248	595.553	-1.01336	0.167827	-6.03809	1.55953e-09	1.63644e-08	Cks2	CDC28 protein kinase regulatory subunit 2	390.286	423.227	369.89	938.216	849.745	601.952	blue	-0.915282	0.958994
ENSMUSG00000074182	634.414	-0.422101	0.109406	-3.8581	0.000114271	0.00060771	Znhit6	zinc finger, HIT type 6	523.906	532.348	570.806	797.729	686.003	695.691	blue	-0.931619	0.958978
ENSMUSG00000029757	210.031	-1.9687	0.199977	-9.84464	7.22999e-23	1.95538e-21	Dync1i1	dynein cytoplasmic 1 intermediate chain 1	91.323	66.2886	98.9122	328.13	299.658	375.875	blue	-0.984319	0.958864
ENSMUSG00000037993	2234.69	-0.162299	0.065834	-2.46528	0.0136905	0.0428981	Dhx38	DEAH (Asp-Glu-Ala-His) box polypeptide 38	2158.11	2123.27	2045.22	2393.19	2397.27	2291.09	blue	-0.933253	0.958842
ENSMUSG00000107768	11.2919	-2.69558	0.81328	-3.31446	0.000918213	0.00402156	Gm36582	predicted gene, 36582	1.92259	6.11895	1.03034	24.5606	20.3339	13.7852	blue	-0.92487	0.958733
ENSMUSG00000056031	42.3238	-0.880596	0.341135	-2.58137	0.00984091	0.0322507	NA	NA	27.8776	35.6939	25.7584	57.9631	58.8614	47.7886	blue	-0.936738	0.958571
ENSMUSG00000005667	1001.5	-0.435116	0.105066	-4.14135	3.45261e-05	0.000201622	Mthfd2	methylenetetrahydrofolate dehydrogenase (NAD+ dependent), methenyltetrahydrofolate cyclohydrolase	884.391	830.137	839.723	1272.24	1156.89	1025.62	blue	-0.911464	0.958563
ENSMUSG00000018509	93.5757	-0.763712	0.238861	-3.19731	0.00138714	0.00578966	Cenpv	centromere protein V	75.9423	75.467	56.6684	126.733	108.091	118.552	blue	-0.938803	0.958562
ENSMUSG00000032423	5009.65	-0.232405	0.0566627	-4.10156	4.10376e-05	0.000236212	Syncrip	synaptotagmin binding, cytoplasmic RNA interacting protein	4509.44	4530.06	4781.79	5465.23	5416.32	5355.08	blue	-0.971722	0.958533
ENSMUSG00000042305	2575.72	-0.170308	0.0670386	-2.54045	0.0110711	0.0357338	Tmem183a	transmembrane protein 183A	2409.97	2445.54	2416.14	2875.56	2665.89	2641.24	blue	-0.904894	0.958528
ENSMUSG00000028527	50.4468	-0.801619	0.304793	-2.63004	0.00853742	0.0285856	Ak4	adenylate kinase 4	38.4518	33.6542	38.1224	64.8401	70.6337	56.9787	blue	-0.961091	0.958471
ENSMUSG00000053398	2740.98	-0.857397	0.142535	-6.01535	1.79496e-09	1.87125e-08	Phgdh	3-phosphoglycerate dehydrogenase	2006.22	2081.46	1760.84	4307.93	3491.02	2798.39	blue	-0.902703	0.958466
ENSMUSG00000026999	198.065	-0.806354	0.193331	-4.17084	3.03482e-05	0.000179244	Nup35	nucleoporin 35	163.42	131.557	137.035	294.728	249.358	212.291	blue	-0.915999	0.958423
ENSMUSG00000040420	968.065	-0.946819	0.099122	-9.55206	1.27148e-21	3.21674e-20	Cdh18	cadherin 18	690.21	677.163	616.141	1172.03	1350.6	1302.24	blue	-0.985687	0.958418
ENSMUSG00000024349	320.036	-0.607712	0.1273	-4.77386	1.80726e-06	1.30312e-05	Sting1	stimulator of interferon response cGAMP interactor 1	256.666	252.916	251.402	372.339	378.854	408.041	blue	-0.989171	0.958403
ENSMUSG00000039715	571.803	-0.26494	0.103166	-2.56809	0.0102261	0.0333086	Wdr34	WD repeat domain 34	533.519	537.447	487.349	646.436	605.738	620.332	blue	-0.931012	0.958374
ENSMUSG00000000126	166.071	-0.86653	0.17522	-4.94539	7.59926e-07	5.77494e-06	Wnt9a	wingless-type MMTV integration site family, member 9A	117.278	110.141	125.701	212.204	202.269	228.834	blue	-0.984858	0.958373
ENSMUSG00000027454	266.815	-1.12969	0.211213	-5.34857	8.86537e-08	7.55155e-07	Gins1	GINS complex subunit 1 (Psf1 homolog)	188.414	165.212	148.368	477.459	313.571	307.869	blue	-0.90508	0.958346
ENSMUSG00000031253	2151.11	-1.12451	0.0908862	-12.3727	3.67075e-35	1.77622e-33	Srpx2	sushi-repeat-containing protein, X-linked 2	1417.91	1300.28	1340.47	2788.12	2790.03	3269.84	blue	-0.98757	0.958318
ENSMUSG00000024812	865.884	-0.608871	0.104613	-5.82025	5.87607e-09	5.77364e-08	Tjp2	tight junction protein 2	689.249	749.571	618.201	1023.69	1105.52	1009.07	blue	-0.962023	0.958312
ENSMUSG00000038619	2813.43	-0.23325	0.067976	-3.43136	0.000600566	0.00275188	Ensa	endosulfine alpha	2668.56	2500.61	2590.26	3186.99	2940.93	2993.22	blue	-0.933887	0.958308
ENSMUSG00000009214	758.031	-0.946313	0.116557	-8.11885	4.70606e-16	8.25358e-15	Mymk	myomaker, myoblast fusion factor	498.912	463	592.443	1023.69	948.204	1021.94	blue	-0.977392	0.958256
ENSMUSG00000022186	9039.87	-0.249223	0.0563372	-4.42377	9.69941e-06	6.19075e-05	Oxct1	3-oxoacid CoA transferase 1	8190.23	8018.88	8574.45	10073.8	9594.41	9787.46	blue	-0.962762	0.958098
ENSMUSG00000052794	212.3	-0.339569	0.150931	-2.24982	0.0244601	0.0696723	1700030K09Rik	RIKEN cDNA 1700030K09 gene	196.104	184.588	181.339	234.8	247.218	229.753	blue	-0.964839	0.958097
ENSMUSG00000036371	14299.7	-0.417875	0.0879301	-4.75236	2.01059e-06	1.44261e-05	Serbp1	serpine1 mRNA binding protein 1	12323.8	12315.4	12090	18603.2	15472	14993.7	blue	-0.902486	0.958039
ENSMUSG00000026241	3.12698	-4.04052	1.62429	-2.48757	0.012862	NA	Nppc	natriuretic peptide type C	0	1.01982	0	6.87698	5.35104	5.51406	blue	-0.948097	0.95801
ENSMUSG00000026668	2.45781	-1.96627	1.39452	-1.41	0.15854	NA	Ucma	upper zone of growth plate and cartilage matrix associated	0.961295	1.01982	1.03034	3.9297	3.21062	4.59505	blue	-0.978552	0.957989
ENSMUSG00000030401	890.364	-0.553009	0.0923016	-5.99133	2.08136e-09	2.15307e-08	Rtn2	reticulon 2 (Z-band associated protein)	729.623	697.56	738.75	1069.86	988.872	1117.52	blue	-0.97755	0.957915
ENSMUSG00000025350	351.021	-0.80833	0.129211	-6.25589	3.95249e-10	4.38211e-09	Rdh5	retinol dehydrogenase 5	261.472	264.135	240.068	426.373	433.434	480.643	blue	-0.98448	0.95788
ENSMUSG00000068391	710.189	-0.314976	0.103396	-3.04631	0.00231672	0.00916252	Chrac1	chromatin accessibility complex 1	621.958	664.926	612.019	855.692	763.058	743.48	blue	-0.904488	0.95785
ENSMUSG00000053801	425.747	-0.734386	0.156377	-4.69624	2.64988e-06	1.85897e-05	Grwd1	glutamate-rich WD repeat containing 1	315.305	324.304	319.404	648.401	484.804	462.262	blue	-0.904421	0.957746
ENSMUSG00000029177	1897.18	-0.665184	0.124159	-5.35751	8.43781e-08	7.1988e-07	Cenpa	centromere protein A	1390.03	1641.92	1370.35	2736.05	2171.45	2073.29	blue	-0.907027	0.957659
ENSMUSG00000040282	395.596	-0.783609	0.12726	-6.15754	7.38832e-10	8.02525e-09	Cdin1	CDAN1 interacting nuclease 1	273.969	323.284	275.1	477.459	507.278	516.484	blue	-0.979582	0.957562
ENSMUSG00000026179	444.209	-0.357599	0.121641	-2.9398	0.00328426	0.0124761	Pnkd	paroxysmal nonkinesiogenic dyskinesia	386.441	415.069	366.799	543.281	479.453	474.21	blue	-0.907251	0.957538
ENSMUSG00000085156	153.723	-0.923811	0.221218	-4.17602	2.96656e-05	0.000175729	Snhg15	small nucleolar RNA host gene 15	117.278	99.9428	100.973	250.518	187.286	166.341	blue	-0.905064	0.957509
ENSMUSG00000021768	57.8433	-2.1739	0.325644	-6.6757	2.46051e-11	3.05945e-10	Dusp13	dual specificity phosphatase 13	25.955	18.3568	18.546	84.4886	93.1081	106.605	blue	-0.986904	0.957507
ENSMUSG00000027641	1351.53	-0.53957	0.0884479	-6.10043	1.05785e-09	1.13069e-08	Rbl1	RB transcriptional corepressor like 1	1116.06	1133.02	1055.06	1556.16	1738.02	1510.85	blue	-0.966818	0.957486
ENSMUSG00000028860	147.29	-0.800043	0.18494	-4.32596	1.5187e-05	9.40917e-05	Sytl1	synaptotagmin-like 1	115.355	109.121	97.8819	178.801	184.076	198.506	blue	-0.980954	0.957458
ENSMUSG00000032469	413.532	-0.505398	0.123715	-4.08517	4.40455e-05	0.000251991	Dbr1	debranching RNA lariats 1	310.498	358.978	356.496	510.861	459.119	485.238	blue	-0.954559	0.957448
ENSMUSG00000032815	503.519	-1.13402	0.120203	-9.4342	3.93986e-21	9.67797e-20	Fanca	Fanconi anemia, complementation group A	298.963	332.463	314.252	628.752	742.724	703.962	blue	-0.987758	0.9574
ENSMUSG00000037957	559.585	-0.21037	0.101524	-2.07213	0.0382535	0.100235	Wdr20	WD repeat domain 20	522.945	505.833	527.532	623.84	605.738	571.625	blue	-0.92884	0.957359
ENSMUSG00000034445	726.568	-0.270063	0.0952119	-2.83644	0.0045619	0.0166713	Cyb561a3	cytochrome b561 family, member A3	686.365	627.192	662.506	832.114	780.181	771.05	blue	-0.935926	0.957328
ENSMUSG00000059811	1222.09	-0.34805	0.0807603	-4.30967	1.63498e-05	0.000100907	Atl2	atlastin GTPase 2	1032.43	1053.48	1140.58	1397.01	1358.09	1350.95	blue	-0.967832	0.957268
ENSMUSG00000025872	1219.87	-0.281137	0.0880259	-3.1938	0.00140414	0.00584545	Thoc3	THO complex 3	1113.18	1094.27	1096.28	1443.18	1333.48	1238.83	blue	-0.904901	0.957192
ENSMUSG00000041459	5528.11	-0.318822	0.0754447	-4.2259	2.37983e-05	0.000143299	Tardbp	TAR DNA binding protein	4845.89	4883.94	5029.07	6647.09	6109.82	5652.83	blue	-0.914117	0.957136
ENSMUSG00000047407	1606.56	-0.41734	0.0732488	-5.69756	1.21531e-08	1.14644e-07	Tgif1	TGFB-induced factor homeobox 1	1428.48	1359.43	1339.44	1789.98	1821.49	1900.51	blue	-0.983833	0.957123
ENSMUSG00000005981	2837.04	-0.158352	0.0637216	-2.48506	0.0129528	0.0408415	Trap1	TNF receptor-associated protein 1	2650.29	2715.79	2678.87	3121.16	2895.98	2960.13	blue	-0.918506	0.957113
ENSMUSG00000051329	1201.2	-0.577472	0.0847834	-6.81115	9.68194e-12	1.24234e-10	Nup160	nucleoporin 160	958.411	996.368	936.575	1365.57	1530.4	1419.87	blue	-0.981295	0.957089
ENSMUSG00000035365	437.919	-0.72816	0.135262	-5.38331	7.31276e-08	6.30593e-07	Parpbp	PARP1 binding protein	286.466	380.395	322.495	557.035	549.017	532.107	blue	-0.958004	0.957023
ENSMUSG00000078532	267.307	-0.625133	0.149903	-4.17025	3.0426e-05	0.000179505	Nkain1	Na+/K+ transporting ATPase interacting 1	222.059	226.401	182.369	328.13	310.36	334.52	blue	-0.956329	0.957021
ENSMUSG00000052688	686.324	-0.380873	0.0937785	-4.06141	4.87765e-05	0.000276889	Rab7b	RAB7B, member RAS oncogene family	587.351	615.974	585.23	751.555	805.866	771.969	blue	-0.980468	0.957016
ENSMUSG00000024268	25.0185	-1.46136	0.467277	-3.12739	0.00176366	0.00719849	Celf4	CUGBP, Elav-like family member 4	16.342	15.2974	8.24268	38.3146	40.6679	31.2464	blue	-0.940656	0.956998
ENSMUSG00000070802	787.032	-1.0387	0.104272	-9.96145	2.24771e-23	6.24732e-22	Pnmal2	PNMA-like 2	532.557	507.873	505.895	998.144	1012.42	1165.31	blue	-0.987429	0.95697
ENSMUSG00000032534	718.203	-0.315017	0.0968139	-3.25384	0.00113855	0.00485289	Cep63	centrosomal protein 63	619.074	653.707	648.081	839.974	747.005	801.377	blue	-0.941702	0.956951
ENSMUSG00000026192	2946.71	-0.43027	0.0936757	-4.59318	4.36532e-06	2.96905e-05	Atic	5-aminoimidazole-4-carboxamide ribonucleotide formyltransferase/IMP cyclohydrolase	2498.41	2550.58	2482.08	3769.57	3394.7	2984.95	blue	-0.904442	0.956878
ENSMUSG00000059901	810.842	-0.849372	0.105522	-8.04927	8.32868e-16	1.43871e-14	Adamts14	a disintegrin-like and metallopeptidase (reprolysin type) with thrombospondin type 1 motif, 14	640.223	558.864	536.805	983.408	1072.35	1073.4	blue	-0.981274	0.956861
ENSMUSG00000021692	286.922	-0.403082	0.142296	-2.8327	0.0046157	0.0168449	Dimt1	DIM1 dimethyladenosine transferase 1-like (S. cerevisiae)	243.208	245.778	252.432	364.48	305.009	310.626	blue	-0.914252	0.956667
ENSMUSG00000020564	598.338	-0.317754	0.0970614	-3.27374	0.00106135	0.00456631	Atxn7l1	ataxin 7-like 1	544.093	531.329	522.38	645.453	686.003	660.769	blue	-0.981224	0.956627
ENSMUSG00000022160	544.966	-0.205652	0.100801	-2.04017	0.0413333	0.106807	Mettl3	methyltransferase like 3	488.338	512.972	517.228	592.402	591.825	567.03	blue	-0.952363	0.95662
ENSMUSG00000098048	13.0412	-0.682507	0.577633	-1.18156	0.237381	0.412228	Gm8330	glyceraldehyde-3-phosphate dehydrogenase pseudogene	10.5742	10.1982	9.27302	18.6661	13.9127	15.6232	blue	-0.916597	0.956489
ENSMUSG00000025474	1390.15	-0.241949	0.0731951	-3.30554	0.000947925	0.00413591	Tubgcp2	tubulin, gamma complex associated protein 2	1319.86	1247.25	1253.92	1489.36	1532.54	1497.99	blue	-0.973341	0.956279
ENSMUSG00000045140	101.063	-0.311714	0.213926	-1.45711	0.145086	0.286869	Pigw	phosphatidylinositol glycan anchor biosynthesis, class W	95.1682	87.7049	87.5785	119.856	111.302	104.767	blue	-0.912017	0.956263
ENSMUSG00000026779	1343.94	-0.840196	0.0925816	-9.0752	1.1347e-19	2.56386e-18	Mastl	microtubule associated serine/threonine kinase-like	951.682	1021.86	915.968	1594.48	1854.67	1724.98	blue	-0.982308	0.956207
ENSMUSG00000113909	142.162	-2.26024	0.219419	-10.301	6.97194e-25	2.10139e-23	NA	NA	51.9099	46.9119	48.4258	200.415	246.148	259.161	blue	-0.990287	0.956182
ENSMUSG00000086952	2.09443	-4.50849	1.91457	-2.35483	0.0185312	NA	NA	NA	0	0	0	4.91213	2.14042	5.51406	blue	-0.964387	0.95613
ENSMUSG00000007610	523.68	-0.171497	0.100497	-1.7065	0.0879154	0.19446	Gtpbp3	GTP binding protein 3	502.757	489.516	485.288	548.193	563.999	552.325	blue	-0.975003	0.956099
ENSMUSG00000042903	746.592	-0.390122	0.0970229	-4.02093	5.79697e-05	0.000324791	Foxo4	forkhead box O4	686.365	641.47	610.989	862.569	806.937	871.222	blue	-0.957356	0.956056
ENSMUSG00000005481	2465.17	-0.743811	0.131029	-5.6767	1.37317e-08	1.2863e-07	Ddx39a	DEAD box helicase 39a	1783.2	1953.98	1792.78	3715.53	3032.97	2512.58	blue	-0.901396	0.955965
ENSMUSG00000004069	1062.94	-0.331974	0.0886825	-3.74341	0.000181543	0.000927339	Dnaja3	DnaJ heat shock protein family (Hsp40) member A3	891.121	957.615	974.697	1231.96	1209.33	1112.92	blue	-0.940351	0.955962
ENSMUSG00000040945	5406.47	-0.463144	0.0925326	-5.0052	5.58032e-07	4.31622e-06	Rcc2	regulator of chromosome condensation 2	4796.86	4780.94	4059.52	6751.23	6291.75	5758.52	blue	-0.914132	0.95596
ENSMUSG00000052926	688.174	-0.641682	0.13672	-4.69341	2.68686e-06	1.8808e-05	Rnaseh2a	ribonuclease H2, large subunit	536.403	542.547	533.714	1000.11	799.445	716.828	blue	-0.899818	0.955933
ENSMUSG00000024795	1463.31	-0.910418	0.0993407	-9.1646	4.97322e-20	1.14135e-18	Kif20b	kinesin family member 20B	989.173	1112.63	946.878	1766.4	2069.78	1895	blue	-0.978522	0.955863
ENSMUSG00000023092	9840.97	-0.16955	0.0483959	-3.50341	0.000459344	0.0021615	Fhl1	four and a half LIM domains 1	9360.13	9235.53	9194.71	10309.6	10341.4	10604.5	blue	-0.984575	0.955846
ENSMUSG00000045817	2815.1	-0.528154	0.0805319	-6.55832	5.44175e-11	6.50944e-10	Zfp36l2	zinc finger protein 36, C3H type-like 2	2387.86	2435.34	2092.61	3230.21	3434.3	3310.28	blue	-0.965746	0.95581
ENSMUSG00000021792	43.4888	-0.998666	0.336197	-2.97048	0.00297336	0.0114111	Prxl2a	peroxiredoxin like 2A	32.684	24.4758	29.8797	63.8576	50.2998	59.7357	blue	-0.954014	0.955784
ENSMUSG00000019122	41.0861	-1.66456	0.361885	-4.5997	4.23094e-06	2.88131e-05	Ccl9	chemokine (C-C motif) ligand 9	19.2259	23.456	16.4854	58.9455	56.721	71.6828	blue	-0.978182	0.955769
ENSMUSG00000022858	2370.67	-0.235554	0.0737151	-3.19547	0.00139605	0.00582079	Tra2b	transformer 2 beta	2125.42	2224.24	2183.28	2742.93	2479.67	2468.46	blue	-0.908389	0.955747
ENSMUSG00000049090	1571.18	-0.340724	0.0703117	-4.8459	1.26037e-06	9.30938e-06	Zadh2	zinc binding alcohol dehydrogenase, domain containing 2	1356.39	1408.38	1395.07	1708.44	1765.84	1792.99	blue	-0.9882	0.955734
ENSMUSG00000022792	424.036	-0.38027	0.122897	-3.09422	0.00197334	0.00795127	Yars2	tyrosyl-tRNA synthetase 2 (mitochondrial)	360.486	374.276	370.921	529.527	443.066	465.938	blue	-0.916313	0.955714
ENSMUSG00000043872	189.839	-0.666303	0.16292	-4.08975	4.31834e-05	0.000247411	Zmym1	zinc finger, MYM domain containing 1	143.233	158.073	139.095	223.011	231.165	244.457	blue	-0.980836	0.955691
ENSMUSG00000036620	5200.72	-0.206309	0.0574879	-3.58874	0.000332284	0.00161273	Mgat4b	mannoside acetylglucosaminyltransferase 4, isoenzyme B	4950.67	4905.36	4632.39	5582.14	5503.01	5630.78	blue	-0.957188	0.955663
ENSMUSG00000066975	14.9983	-2.82718	0.693617	-4.07599	4.58181e-05	0.000261388	Cryba4	crystallin, beta A4	1.92259	3.05947	6.18201	28.4903	31.036	19.2992	blue	-0.95786	0.955658
ENSMUSG00000055760	255.005	-1.01712	0.195953	-5.19064	2.09578e-07	1.71429e-06	Gemin6	gem nuclear organelle associated protein 6	164.381	156.033	185.46	416.548	339.256	268.351	blue	-0.916296	0.95563
ENSMUSG00000028587	162.812	-0.979277	0.211058	-4.63984	3.48682e-06	2.40205e-05	Orc1	origin recognition complex, subunit 1	98.0521	122.379	108.185	237.747	238.656	171.855	blue	-0.928939	0.955513
ENSMUSG00000042129	14.0812	-1.98954	0.633973	-3.13822	0.0016998	0.0069697	Rassf4	Ras association (RalGDS/AF-6) domain family member 4	7.69036	3.05947	6.18201	24.5606	24.6148	18.3802	blue	-0.953614	0.955488
ENSMUSG00000100164	39.5634	-0.898127	0.35229	-2.54939	0.010791	0.0349273	2610306M01Rik	RIKEN cDNA 2610306M01 gene	33.6453	26.5154	22.6674	55.9982	47.0891	51.4646	blue	-0.939553	0.955464
ENSMUSG00000033752	182.081	-0.937946	0.209463	-4.47786	7.53968e-06	4.9118e-05	Mnd1	meiotic nuclear divisions 1	114.394	127.478	132.913	299.64	214.042	204.02	blue	-0.909172	0.955188
ENSMUSG00000033706	994.141	-0.227807	0.0832246	-2.73726	0.0061954	0.021817	Smyd5	SET and MYND domain containing 5	934.379	886.227	926.271	1090.49	1099.1	1028.37	blue	-0.947439	0.955149
ENSMUSG00000042961	10.6647	-3.55095	0.883821	-4.01773	5.87614e-05	0.000328202	Egflam	EGF-like, fibronectin type III and laminin G domains	0.961295	1.01982	3.09101	18.6661	18.1935	22.0563	blue	-0.983907	0.955098
ENSMUSG00000021671	571.313	-0.32721	0.108567	-3.0139	0.0025791	0.0100444	Poc5	POC5 centriolar protein	527.751	481.357	511.046	684.75	622.861	600.114	blue	-0.919305	0.955077
ENSMUSG00000041632	499.238	-0.650227	0.145687	-4.46319	8.07499e-06	5.24352e-05	Mrps27	mitochondrial ribosomal protein S27	358.563	440.564	366.799	705.381	573.631	550.487	blue	-0.908041	0.955012
ENSMUSG00000024974	4213.22	-0.318604	0.0586772	-5.42977	5.64258e-08	4.91584e-07	Smc3	structural maintenance of chromosomes 3	3715.41	3859.02	3675.21	4538.8	4750.65	4740.26	blue	-0.982459	0.954905
ENSMUSG00000005087	8451.32	-0.850472	0.069102	-12.3075	8.25549e-35	3.93544e-33	Cd44	CD44 antigen	6080.19	5983.31	6026.43	9995.19	11230.8	11392.1	blue	-0.989722	0.954903
ENSMUSG00000097888	8.24982	-3.14402	0.936597	-3.35686	0.000788341	0.00350531	Gm26682	predicted gene, 26682	0.961295	3.05947	1.03034	12.7715	16.0531	15.6232	blue	-0.976656	0.954868
ENSMUSG00000047821	904.336	-0.353277	0.0898993	-3.92969	8.50537e-05	0.000463025	Trim16	tripartite motif-containing 16	796.914	778.126	806.753	1017.79	1073.42	953.014	blue	-0.956973	0.954854
ENSMUSG00000032475	983.055	-0.26882	0.0799249	-3.36341	0.000769873	0.00343556	Nck1	non-catalytic region of tyrosine kinase adaptor protein 1	882.469	881.128	911.847	1059.05	1070.21	1093.62	blue	-0.987928	0.954805
ENSMUSG00000055809	52.9189	-1.09467	0.310379	-3.52687	0.000420499	0.00199625	Dnaaf3	dynein, axonemal assembly factor 3	33.6453	40.793	26.7887	68.7698	74.9145	72.6018	blue	-0.964999	0.954796
ENSMUSG00000069495	1206.34	-0.246692	0.0757915	-3.25488	0.00113442	0.00483664	Epc2	enhancer of polycomb homolog 2	1136.25	1096.31	1077.73	1290.91	1302.44	1334.4	blue	-0.977886	0.954674
ENSMUSG00000031791	483.481	-0.49377	0.119056	-4.14738	3.36301e-05	0.000196962	Tmem38a	transmembrane protein 38A	436.428	363.058	404.922	594.367	547.946	554.163	blue	-0.949559	0.954649
ENSMUSG00000058914	1036.17	-2.02515	0.131878	-15.3562	3.21731e-53	2.61041e-51	C1qtnf3	C1q and tumor necrosis factor related protein 3	380.673	384.474	461.59	1497.22	1560.36	1932.68	blue	-0.988165	0.954599
ENSMUSG00000015839	4698.53	-0.256304	0.0542667	-4.72304	2.32343e-06	1.64431e-05	Nfe2l2	nuclear factor, erythroid derived 2, like 2	4304.68	4262.87	4278.98	4982.86	5196.93	5164.84	blue	-0.988581	0.954555
ENSMUSG00000020184	2136.97	-0.169015	0.0667619	-2.53161	0.0113539	0.0364145	Mdm2	transformed mouse 3T3 cell double minute 2	2068.71	2032.51	1933.94	2285.12	2284.89	2216.65	blue	-0.934624	0.954519
ENSMUSG00000004098	2158.98	-1.1006	0.0875574	-12.57	3.08707e-36	1.57441e-34	Col5a3	collagen, type V, alpha 3	1425.6	1320.67	1373.44	2694.79	2936.65	3202.75	blue	-0.988859	0.954471
ENSMUSG00000002984	1540.37	-0.423297	0.101521	-4.16955	3.052e-05	0.000179994	Tomm40	translocase of outer mitochondrial membrane 40	1339.08	1321.69	1286.89	1997.27	1716.61	1580.7	blue	-0.895657	0.954468
ENSMUSG00000042428	1344.15	-0.580144	0.0778043	-7.45646	8.88799e-14	1.327e-12	Mgat3	mannoside acetylglucosaminyltransferase 3	1076.65	1073.88	1081.85	1521.78	1655.61	1655.14	blue	-0.989403	0.954293
ENSMUSG00000056260	968.603	-0.239694	0.0827911	-2.89517	0.00378951	0.0141611	Lrif1	ligand dependent nuclear receptor interacting factor 1	878.624	875.009	911.847	1073.79	1008.14	1064.21	blue	-0.960885	0.95426
ENSMUSG00000004633	103.892	-0.307429	0.209965	-1.46419	0.143141	0.284142	Chn2	chimerin 2	95.1682	91.7842	91.6998	122.803	107.021	114.876	blue	-0.925766	0.954258
ENSMUSG00000063838	172.725	-0.579323	0.175064	-3.30922	0.000935573	0.00408868	Cdc42ep5	CDC42 effector protein (Rho GTPase binding) 5	149.001	127.478	139.095	221.046	188.357	211.372	blue	-0.949885	0.954201
ENSMUSG00000061666	493.815	-0.62386	0.123891	-5.03557	4.76432e-07	3.72452e-06	Gdpd1	glycerophosphodiester phosphodiesterase domain containing 1	399.899	419.148	347.223	613.033	552.227	631.36	blue	-0.954545	0.954174
ENSMUSG00000039254	801.886	-0.253247	0.089393	-2.83297	0.00461183	0.0168346	Pomt1	protein-O-mannosyltransferase 1	725.778	761.809	707.84	884.183	841.183	890.521	blue	-0.952877	0.954108
ENSMUSG00000024446	164.852	-0.508651	0.185273	-2.74542	0.00604343	0.0213567	Rpp21	ribonuclease P 21 subunit	135.543	146.855	125.701	215.151	195.848	170.017	blue	-0.901579	0.954102
ENSMUSG00000023961	492.078	-0.695538	0.109734	-6.33841	2.32145e-10	2.64122e-09	Enpp4	ectonucleotide pyrophosphatase/phosphodiesterase 4	381.634	359.998	385.345	573.736	631.423	620.332	blue	-0.988219	0.95402
ENSMUSG00000076441	1733.29	-0.431766	0.0989407	-4.36388	1.27775e-05	8.0059e-05	Ass1	argininosuccinate synthetase 1	1407.34	1587.87	1432.17	2192.77	1982.02	1797.58	blue	-0.905887	0.953994
ENSMUSG00000026185	28570.6	-2.34779	0.124437	-18.8673	2.11672e-79	3.06352e-77	Igfbp5	insulin-like growth factor binding protein 5	9966.71	8864.31	9315.26	38376.5	47965.6	56935.5	blue	-0.988944	0.953965
ENSMUSG00000020380	1452.43	-0.444779	0.0837695	-5.30956	1.09888e-07	9.28641e-07	Rad50	RAD50 double strand break repair protein	1250.64	1304.36	1135.43	1632.79	1725.17	1666.17	blue	-0.963963	0.953921
ENSMUSG00000015217	741.533	-0.578914	0.130203	-4.44624	8.7387e-06	5.64257e-05	Hmgb3	high mobility group box 3	571.009	648.608	564.624	1036.46	826.2	802.296	blue	-0.899303	0.953917
ENSMUSG00000038685	1295.54	-0.42769	0.0878822	-4.86663	1.13519e-06	8.43127e-06	Rtel1	regulator of telomere elongation helicase 1	1110.3	1139.14	1064.34	1473.64	1599.96	1385.87	blue	-0.95259	0.953865
ENSMUSG00000021222	458.417	-0.210556	0.106262	-1.98148	0.0475376	0.119642	Dcaf4	DDB1 and CUL4 associated factor 4	415.279	433.425	426.559	487.283	488.015	499.942	blue	-0.979893	0.953844
ENSMUSG00000025324	219.795	-1.57959	0.179927	-8.77905	1.6486e-18	3.40859e-17	Atp10a	ATPase, class V, type 10A	97.0908	125.438	108.185	289.815	362.8	335.439	blue	-0.983659	0.953803
ENSMUSG00000053600	126.181	-0.590779	0.197973	-2.98414	0.00284376	0.0109635	Zfp472	zinc finger protein 472	95.1682	96.8833	110.246	161.118	140.197	153.475	blue	-0.957546	0.95378
ENSMUSG00000020652	359.557	-0.383284	0.129499	-2.95974	0.003079	0.01178	Cenpo	centromere protein O	309.537	305.947	320.434	435.214	419.521	366.685	blue	-0.92105	0.95377
ENSMUSG00000026187	2660.53	-0.782784	0.0807599	-9.69273	3.23751e-22	8.4217e-21	Xrcc5	X-ray repair complementing defective repair in Chinese hamster cells 5	1886.06	2049.85	1932.91	3207.62	3237.38	3649.39	blue	-0.983658	0.953749
ENSMUSG00000033060	631.531	-1.67739	0.126715	-13.2375	5.33117e-40	3.04787e-38	Lmo7	LIM domain only 7	286.466	286.571	329.707	844.886	1011.35	1030.21	blue	-0.989532	0.953681
ENSMUSG00000030041	48.0129	-1.01723	0.328069	-3.10067	0.00193081	0.00780142	M1ap	meiosis 1 associated protein	33.6453	34.674	26.7887	65.8225	73.8443	53.3026	blue	-0.93853	0.953646
ENSMUSG00000028538	854.88	-0.210382	0.0896179	-2.34754	0.0188978	0.0562002	St3gal3	ST3 beta-galactoside alpha-2,3-sialyltransferase 3	823.83	799.542	754.205	951.97	912.887	886.845	blue	-0.912	0.953641
ENSMUSG00000039982	312.812	-1.53038	0.154157	-9.92746	3.1621e-23	8.69848e-22	Dtx4	deltex 4, E3 ubiquitin ligase	171.111	152.974	158.672	427.355	435.575	531.188	blue	-0.985707	0.953619
ENSMUSG00000038132	161.848	-1.57809	0.210279	-7.50472	6.15611e-14	9.29492e-13	Rbm24	RNA binding motif protein 24	80.7488	68.3282	94.7909	247.571	207.62	272.027	blue	-0.975685	0.953534
ENSMUSG00000054499	156.502	-0.361192	0.171566	-2.10527	0.0352682	0.0938364	Dedd2	death effector domain-containing DNA binding protein 2	137.465	136.656	137.035	173.889	170.163	183.802	blue	-0.981405	0.953472
ENSMUSG00000055775	18.0888	-2.2424	0.582717	-3.84817	0.000119001	0.000630526	Myh8	myosin, heavy polypeptide 8, skeletal muscle, perinatal	9.61295	3.05947	6.18201	30.4552	28.8956	30.3274	blue	-0.967533	0.953317
ENSMUSG00000061838	897.706	-0.204429	0.0852099	-2.39913	0.0164343	0.0499369	Suclg2	succinate-Coenzyme A ligase, GDP-forming, beta subunit	814.217	858.692	829.42	968.671	988.872	926.363	blue	-0.943579	0.953264
ENSMUSG00000029486	491.638	-0.254589	0.107622	-2.36559	0.0180015	0.053954	Mrpl1	mitochondrial ribosomal protein L1	447.002	431.386	466.742	559.982	525.472	519.241	blue	-0.937235	0.953235
ENSMUSG00000090120	1.9731	-1.55466	1.49212	-1.04191	0.297453	NA	NA	NA	0.961295	1.01982	1.03034	3.9297	2.14042	2.75703	blue	-0.917576	0.953128
ENSMUSG00000040009	50.849	-0.402033	0.294248	-1.3663	0.171844	0.324945	Gnaz	guanine nucleotide binding protein, alpha z subunit	42.297	47.9317	41.2134	57.9631	57.7912	57.8977	blue	-0.953936	0.953125
ENSMUSG00000035049	558.325	-0.460223	0.110354	-4.17042	3.04042e-05	0.000179443	Rrp12	ribosomal RNA processing 12 homolog	459.499	491.555	458.499	642.506	697.775	600.114	blue	-0.952457	0.953093
ENSMUSG00000058392	628.936	-0.301355	0.102814	-2.93107	0.003378	0.0127959	Rrp1b	ribosomal RNA processing 1B	575.816	577.221	536.805	712.258	724.531	646.984	blue	-0.925145	0.953048
ENSMUSG00000031546	866.281	-0.670205	0.133494	-5.02049	5.15386e-07	3.99984e-06	Gins4	GINS complex subunit 4 (Sld5 homolog)	599.848	736.313	669.718	1227.05	1046.66	918.092	blue	-0.909665	0.953033
ENSMUSG00000022510	14.1118	-1.58941	0.62306	-2.55097	0.0107423	0.0348003	Trp63	transformation related protein 63	5.76777	10.1982	5.15168	26.5255	21.4042	15.6232	blue	-0.908112	0.953008
ENSMUSG00000098090	201.723	-0.719925	0.165568	-4.34821	1.37254e-05	8.56639e-05	2700099C18Rik	NDC80 homolog, kinetochore complex component pseudogene	140.349	156.033	160.732	246.589	275.043	231.591	blue	-0.965811	0.952976
ENSMUSG00000022466	869.433	-0.322538	0.0946739	-3.40682	0.000657233	0.00298093	Rpap3	RNA polymerase II associated protein 3	742.12	791.384	784.085	1006	1000.64	892.359	blue	-0.928498	0.952959
ENSMUSG00000038776	4495.37	-0.2451	0.071538	-3.42616	0.000612184	0.00280032	Ephx1	epoxide hydrolase 1, microsomal	4081.66	4207.8	4053.34	5216.68	4867.3	4545.43	blue	-0.896252	0.952956
ENSMUSG00000009647	1111	-0.268075	0.0813456	-3.29551	0.000982435	0.00426332	Mcu	mitochondrial calcium uniporter	986.289	1041.24	997.365	1237.86	1157.96	1245.26	blue	-0.954968	0.952905
ENSMUSG00000038065	265.25	-0.434353	0.137055	-3.16919	0.00152862	0.00632267	Mturn	maturin, neural progenitor differentiation regulator homolog (Xenopus)	225.904	234.56	216.37	292.763	310.36	311.545	blue	-0.980066	0.952874
ENSMUSG00000037697	319.326	-0.86608	0.132428	-6.54002	6.15113e-11	7.31442e-10	Ddhd1	DDHD domain containing 1	229.75	225.381	223.583	379.216	427.013	431.016	blue	-0.988142	0.952815
ENSMUSG00000097768	4.97969	-0.987123	0.927269	-1.06455	0.28708	0.472535	2310043M15Rik	RIKEN cDNA 2310043M15 gene	3.84518	3.05947	3.09101	6.87698	7.49145	5.51406	blue	-0.940815	0.952786
ENSMUSG00000020211	1769.91	-0.255193	0.0808722	-3.1555	0.00160222	0.00659654	Sf3a2	splicing factor 3a, subunit 2	1634.2	1624.58	1582.6	2087.65	1838.62	1851.81	blue	-0.896962	0.952774
ENSMUSG00000005124	6192.3	-0.684324	0.067663	-10.1137	4.80318e-24	1.38285e-22	Ccn4	cellular communication network factor 4	4663.24	4793.17	4795.18	7103.92	8050.1	7748.18	blue	-0.986811	0.952725
ENSMUSG00000041923	286.891	-0.66641	0.146032	-4.56347	5.03161e-06	3.38354e-05	Nol4	nucleolar protein 4	228.788	243.738	192.673	340.902	359.59	355.657	blue	-0.962705	0.952653
ENSMUSG00000027784	793.567	-0.636363	0.09971	-6.38214	1.74629e-10	2.00387e-09	Ppm1l	protein phosphatase 1 (formerly 2C)-like	652.719	612.914	597.595	913.655	1043.45	941.067	blue	-0.97549	0.952593
ENSMUSG00000015889	3002.51	-0.152613	0.0627005	-2.434	0.014933	0.0460458	Lta4h	leukotriene A4 hydrolase	2846.39	2802.48	2882.88	3294.07	3081.13	3108.09	blue	-0.918559	0.95259
ENSMUSG00000064120	556.956	-0.627882	0.107746	-5.82741	5.62944e-09	5.54488e-08	Mocs1	molybdenum cofactor synthesis 1	467.189	421.187	424.498	652.33	662.459	714.071	blue	-0.980826	0.952549
ENSMUSG00000022235	88.0368	-1.6288	0.259197	-6.28404	3.29884e-10	3.69052e-09	Cmbl	carboxymethylenebutenolidase-like (Pseudomonas)	48.0648	35.6939	45.3348	128.698	118.793	151.637	blue	-0.979886	0.952493
ENSMUSG00000003438	850.692	-0.514072	0.117029	-4.39268	1.11961e-05	7.05906e-05	Timm50	translocase of inner mitochondrial membrane 50	708.474	681.243	711.962	1123.89	1015.63	862.951	blue	-0.90702	0.952378
ENSMUSG00000026436	932.379	-0.179984	0.0860311	-2.09207	0.0364319	0.0962629	Elk4	ELK4, member of ETS oncogene family	902.656	877.049	842.814	1031.55	983.521	956.69	blue	-0.902968	0.952347
ENSMUSG00000039108	1870.33	-0.214972	0.0765103	-2.80971	0.00495858	0.0179494	Lsm14b	LSM family member 14B	1714.95	1769.4	1709.33	2149.55	1961.69	1917.06	blue	-0.893471	0.952343
ENSMUSG00000025507	187.316	-0.732801	0.169056	-4.33468	1.45976e-05	9.09657e-05	Pidd1	p53 induced death domain protein 1	143.233	123.399	155.581	234.8	234.376	232.51	blue	-0.973474	0.952255
ENSMUSG00000030399	93.2803	-1.00115	0.230986	-4.33425	1.46259e-05	9.11072e-05	Ckm	creatine kinase, muscle	60.5616	64.2489	61.8201	120.838	113.442	138.771	blue	-0.979132	0.952219
ENSMUSG00000035293	1141.02	-0.709011	0.0897777	-7.89741	2.84757e-15	4.74546e-14	G2e3	G2/M-phase specific E3 ubiquitin ligase	839.211	884.188	874.755	1322.34	1525.05	1400.57	blue	-0.982339	0.952165
ENSMUSG00000044155	846.7	-0.66938	0.138546	-4.83148	1.35521e-06	9.95953e-06	Lsm8	LSM8 homolog, U6 small nuclear RNA associated	642.145	682.263	636.747	1262.42	957.836	898.792	blue	-0.893109	0.952139
ENSMUSG00000027752	817.386	-0.679735	0.137824	-4.93191	8.14302e-07	6.15902e-06	Exosc8	exosome component 8	606.577	646.569	631.596	1193.65	994.223	831.705	blue	-0.898563	0.952019
ENSMUSG00000022114	953.042	-1.47771	0.118443	-12.4762	1.00734e-35	5.02573e-34	Spry2	sprouty RTK signaling antagonist 2	509.486	479.317	522.38	1296.8	1292.81	1617.46	blue	-0.985054	0.952017
ENSMUSG00000050677	34.9164	-0.932299	0.376639	-2.47531	0.013312	0.041867	Ccdc96	coiled-coil domain containing 96	25.955	25.4956	20.6067	54.0334	37.4573	45.9505	blue	-0.919441	0.951995
ENSMUSG00000042079	932.44	-0.29237	0.0964855	-3.0302	0.0024439	0.00958528	Hnrnpf	heterogeneous nuclear ribonucleoprotein F	845.94	841.355	827.359	1125.86	997.434	956.69	blue	-0.891918	0.951951
ENSMUSG00000026564	506.643	-1.54238	0.130698	-11.8011	3.85163e-32	1.62833e-30	Dusp27	dual specificity phosphatase 27 (putative)	263.395	244.758	268.918	671.979	748.075	842.733	blue	-0.988341	0.951945
ENSMUSG00000036246	365.228	-0.331905	0.120991	-2.74322	0.00608401	0.0214765	Gmip	Gem-interacting protein	322.995	312.066	334.859	409.671	424.872	386.904	blue	-0.958075	0.95192
ENSMUSG00000038295	16.2954	-2.97879	0.667614	-4.46184	8.12583e-06	5.27227e-05	Atg9b	autophagy related 9B	4.80648	1.01982	5.15168	28.4903	28.8956	29.4083	blue	-0.974412	0.951902
ENSMUSG00000073838	1106.62	-0.265049	0.0886411	-2.99013	0.00278856	0.010774	Tufm	Tu translation elongation factor, mitochondrial	1041.08	975.972	998.395	1298.77	1180.44	1145.09	blue	-0.904369	0.951884
ENSMUSG00000022837	347.88	-0.353435	0.125934	-2.80652	0.00500797	0.0181201	Iqcb1	IQ calmodulin-binding motif containing 1	325.879	287.59	302.919	405.742	374.573	390.58	blue	-0.945709	0.951878
ENSMUSG00000029860	34676.3	-0.472204	0.0605443	-7.79931	6.22442e-15	1.01828e-13	Zyx	zyxin	30337.5	29033.4	27783	38528.8	41056.4	41318.7	blue	-0.97937	0.951846
ENSMUSG00000028224	910.446	-0.226648	0.087152	-2.60061	0.00930578	0.0307102	Nbn	nibrin	828.636	817.899	870.633	1025.65	976.029	943.824	blue	-0.930189	0.951822
ENSMUSG00000031984	900.238	-0.284983	0.0934576	-3.04933	0.00229356	0.00908207	2810004N23Rik	RIKEN cDNA 2810004N23 gene	865.166	804.641	764.509	1035.48	981.381	950.257	blue	-0.916191	0.951804
ENSMUSG00000071723	116.757	-0.627028	0.20534	-3.05361	0.00226103	0.00897318	Gspt2	G1 to S phase transition 2	81.7101	91.7842	102.003	146.381	138.057	140.609	blue	-0.963201	0.951784
ENSMUSG00000011884	1306.23	-0.416008	0.103483	-4.02005	5.81848e-05	0.000325693	Gltp	glycolipid transfer protein	1098.76	1195.23	1063.31	1656.37	1480.1	1343.59	blue	-0.895559	0.951693
ENSMUSG00000071552	55.8601	-2.54677	0.423231	-6.01744	1.77192e-09	1.84844e-08	Tigit	T cell immunoreceptor with Ig and ITIM domains	22.1098	9.17842	17.5157	109.049	116.653	60.6547	blue	-0.93689	0.951679
ENSMUSG00000016018	1776.25	-0.34292	0.0791799	-4.3309	1.48502e-05	9.23613e-05	Mtrex	Mtr4 exosome RNA helicase	1553.45	1485.88	1658.84	2064.08	2000.22	1895	blue	-0.94716	0.951625
ENSMUSG00000066107	76.6879	-0.805467	0.27467	-2.93249	0.00336259	0.0127436	NA	NA	55.7551	64.2489	47.3954	116.909	93.1081	82.711	blue	-0.894048	0.95154
ENSMUSG00000038544	498.25	-0.513127	0.119269	-4.30226	1.69063e-05	0.000104181	Inip	INTS3 and NABP interacting protein	435.467	372.236	423.468	605.174	610.018	543.135	blue	-0.948156	0.9515
ENSMUSG00000024892	354.566	-0.719042	0.12486	-5.75877	8.473e-09	8.19006e-08	Pcx	pyruvate carboxylase	273.008	256.996	274.069	417.531	439.855	465.938	blue	-0.987576	0.95144
ENSMUSG00000000489	16.7186	-2.51863	0.631647	-3.98741	6.67982e-05	0.000370422	Pdgfb	platelet derived growth factor, B polypeptide	8.65166	3.05947	3.09101	27.5079	26.7552	31.2464	blue	-0.96736	0.951415
ENSMUSG00000027562	624.602	-2.09042	0.144805	-14.4361	3.06691e-47	2.14217e-45	Car2	carbonic anhydrase 2	244.169	215.183	253.462	885.165	963.187	1186.44	blue	-0.987097	0.951408
ENSMUSG00000017264	1957.17	-0.249665	0.0726145	-3.43823	0.000585534	0.00268914	Exosc10	exosome component 10	1852.42	1806.11	1705.21	2133.83	2196.07	2049.39	blue	-0.939977	0.951278
ENSMUSG00000079092	26.0935	-1.88767	0.506936	-3.72368	0.000196339	0.00099501	Prl2c2	prolactin family 2, subfamily c, member 2	6.72907	14.2775	12.364	54.0334	40.6679	28.4893	blue	-0.913378	0.951249
ENSMUSG00000040653	77.1274	-1.43727	0.283483	-5.07004	3.9773e-07	3.14137e-06	Ppp1r14c	protein phosphatase 1, regulatory inhibitor subunit 14C	50.9486	43.8525	29.8797	108.067	105.951	124.066	blue	-0.965701	0.951192
ENSMUSG00000026974	604.63	-0.744141	0.151739	-4.90408	9.38651e-07	7.03988e-06	Zmynd19	zinc finger, MYND domain containing 19	500.835	437.505	417.286	884.183	769.479	618.494	blue	-0.900719	0.951023
ENSMUSG00000096995	15.726	-0.563288	0.52356	-1.07588	0.281981	0.46682	2810029C07Rik	RIKEN cDNA 2810029C07 gene	13.4581	11.2181	13.3944	20.6309	18.1935	17.4612	blue	-0.930255	0.950878
ENSMUSG00000025134	1913.87	-0.634581	0.127215	-4.98827	6.09237e-07	4.68969e-06	Alyref	Aly/REF export factor	1578.45	1597.05	1322.95	2736.05	2238.87	2009.88	blue	-0.89122	0.950754
ENSMUSG00000023051	697.575	-0.317168	0.105017	-3.02016	0.00252641	0.00985884	Tarbp2	TARBP2, RISC loading complex RNA binding subunit	601.771	647.589	614.08	838.009	772.69	711.314	blue	-0.89866	0.950691
ENSMUSG00000022270	2306.09	-0.772476	0.0784787	-9.84312	7.33963e-23	1.9817e-21	Retreg1	reticulophagy regulator 1	1653.43	1725.54	1730.96	2734.09	2859.6	3132.91	blue	-0.986455	0.950682
ENSMUSG00000035851	1893.04	-0.181696	0.0714912	-2.54152	0.0110372	0.0356407	Ythdc1	YTH domain containing 1	1829.34	1735.74	1756.72	2107.3	1960.62	1968.52	blue	-0.910866	0.950674
ENSMUSG00000020899	933.038	-0.603641	0.0953969	-6.32769	2.48865e-10	2.8155e-09	Pfas	phosphoribosylformylglycinamidine synthase (FGAR amidotransferase)	753.655	761.809	705.78	1061.02	1216.83	1099.14	blue	-0.973424	0.950665
ENSMUSG00000027804	1894.59	-0.465612	0.102021	-4.56387	5.0218e-06	3.37836e-05	Ppid	peptidylprolyl isomerase D (cyclophilin D)	1590.94	1564.41	1618.66	2470.8	2205.7	1917.06	blue	-0.901849	0.950582
ENSMUSG00000022372	42.7727	-1.80836	0.380727	-4.74975	2.03663e-06	1.45935e-05	Sla	src-like adaptor	23.0711	11.2181	22.6674	69.7522	61.0018	68.9258	blue	-0.96652	0.950557
ENSMUSG00000029406	497.376	-0.875779	0.119948	-7.30134	2.84919e-13	4.11991e-12	Pitpnm2	phosphatidylinositol transfer protein, membrane-associated 2	366.253	329.403	356.496	597.315	705.267	629.522	blue	-0.979944	0.950539
ENSMUSG00000020929	4527.82	-0.276827	0.0715927	-3.86669	0.000110323	0.000588429	Eftud2	elongation factor Tu GTP binding domain containing 2	4261.42	4062.98	3958.55	5152.82	5117.73	4613.43	blue	-0.915871	0.950502
ENSMUSG00000039509	1290.99	-0.519429	0.0822222	-6.31738	2.66037e-10	2.99502e-09	Nup133	nucleoporin 133	1082.42	1068.78	1031.37	1437.29	1610.66	1515.45	blue	-0.979378	0.950485
ENSMUSG00000096965	687.504	-0.298288	0.104643	-2.85053	0.00436469	0.0160306	3300005D01Rik	RIKEN cDNA 3300005D01 gene	620.997	619.033	609.959	835.061	727.741	712.233	blue	-0.891172	0.950422
ENSMUSG00000063659	963.015	-0.987547	0.10447	-9.45295	3.29411e-21	8.12902e-20	Zbtb18	zinc finger and BTB domain containing 18	702.707	622.093	612.019	1173.02	1297.09	1371.16	blue	-0.983082	0.95032
ENSMUSG00000032648	90.2951	-0.780573	0.232698	-3.35445	0.00079523	0.00352911	Pygm	muscle glycogen phosphorylase	73.0584	64.2489	61.8201	108.067	125.214	109.362	blue	-0.968205	0.950238
ENSMUSG00000050323	114.266	-0.814921	0.229009	-3.55847	0.000373023	0.00178937	Ndufaf6	NADH:ubiquinone oxidoreductase complex assembly factor 6	71.1358	86.6851	90.6695	165.047	149.829	122.228	blue	-0.92216	0.95018
ENSMUSG00000022833	242.13	-0.765017	0.166303	-4.60014	4.22214e-06	2.87775e-05	Ccdc14	coiled-coil domain containing 14	164.381	214.163	159.702	302.587	311.43	300.516	blue	-0.95266	0.950132
ENSMUSG00000026798	277.188	-0.253804	0.137658	-1.84372	0.0652236	0.153526	Coq4	coenzyme Q4	264.356	250.877	243.159	321.253	298.588	284.893	blue	-0.89734	0.950128
ENSMUSG00000102046	2.14889	-4.5403	1.87535	-2.42104	0.0154761	NA	2810404M03Rik	RIKEN cDNA 2810404M03 gene	0	0	0	2.94728	5.35104	4.59505	blue	-0.985479	0.950127
ENSMUSG00000114827	144.879	-0.705798	0.207727	-3.39772	0.000679496	0.00307323	Gm46432	predicted gene, 46432	103.82	109.121	117.458	214.169	171.233	153.475	blue	-0.903414	0.950026
ENSMUSG00000017146	1132.93	-0.937611	0.105116	-8.91981	4.67086e-19	1.00721e-17	Brca1	breast cancer 1, early onset	793.068	822.998	715.053	1347.89	1628.86	1489.72	blue	-0.977122	0.949974
ENSMUSG00000001036	986.583	-0.383926	0.0845506	-4.54078	5.60459e-06	3.74222e-05	Epn2	epsin 2	850.746	816.879	900.513	1103.26	1139.77	1108.33	blue	-0.9769	0.949951
ENSMUSG00000074457	1392.49	-0.229152	0.0807752	-2.83691	0.00455526	0.0166622	S100a16	S100 calcium binding protein A16	1308.32	1257.44	1280.71	1606.27	1437.29	1464.9	blue	-0.906101	0.949745
ENSMUSG00000042918	13.9586	-2.43824	0.645573	-3.77685	0.000158822	0.000821202	Mamstr	MEF2 activating motif and SAP domain containing transcriptional regulator	3.84518	4.0793	5.15168	20.6309	22.4744	27.5703	blue	-0.986328	0.94973
ENSMUSG00000115317	340.094	-0.611237	0.133354	-4.58355	4.57141e-06	3.09872e-05	NA	NA	278.776	281.472	247.28	407.706	384.205	441.125	blue	-0.964801	0.949638
ENSMUSG00000006369	1393.67	-0.254269	0.0731455	-3.4762	0.000508565	0.00236746	Fbln1	fibulin 1	1302.55	1222.77	1287.92	1500.16	1530.4	1518.21	blue	-0.975581	0.949567
ENSMUSG00000041238	1367.37	-0.358857	0.0793506	-4.52242	6.11354e-06	4.06179e-05	Rbbp8	retinoblastoma binding protein 8, endonuclease	1207.39	1198.29	1187.98	1499.18	1636.35	1475.01	blue	-0.965157	0.949566
ENSMUSG00000018819	6359.27	-0.229496	0.0601921	-3.81272	0.000137444	0.000718293	Lsp1	lymphocyte specific 1	5850.44	5773.23	5940.91	7121.6	6514.35	6955.07	blue	-0.942615	0.949538
ENSMUSG00000026020	2460.15	-0.612194	0.116104	-5.27279	1.34365e-07	1.12309e-06	Nop58	NOP58 ribonucleoprotein	1849.53	1934.61	2053.46	3494.49	2870.3	2558.53	blue	-0.903603	0.949515
ENSMUSG00000030733	1429.2	-0.41812	0.0834606	-5.00979	5.44904e-07	4.22281e-06	Sh2b1	SH2B adaptor protein 1	1314.09	1199.31	1157.07	1631.81	1582.84	1690.06	blue	-0.961505	0.9495
ENSMUSG00000036180	3149.47	-0.209086	0.0654004	-3.19702	0.00138855	0.00579276	Gatad2a	GATA zinc finger domain containing 2A	3027.12	2972.79	2764.39	3417.86	3385.07	3329.58	blue	-0.931499	0.94943
ENSMUSG00000025059	353.257	-0.571341	0.131391	-4.34839	1.3714e-05	8.56259e-05	Gk	glycerol kinase	262.434	315.126	275.1	411.636	439.855	415.393	blue	-0.96291	0.949404
ENSMUSG00000039081	1591.29	-1.31503	0.108394	-12.132	7.14938e-34	3.30043e-32	Zfp503	zinc finger protein 503	951.682	866.851	919.059	2090.6	2110.45	2609.07	blue	-0.983228	0.949391
ENSMUSG00000029093	2229.81	-2.01399	0.120911	-16.6568	2.70075e-62	2.76353e-60	Sorcs2	sortilin-related VPS10 domain containing receptor 2	875.74	881.128	898.452	2961.03	3601.25	4161.28	blue	-0.987117	0.949312
ENSMUSG00000021143	6605.07	-0.979691	0.0831953	-11.7758	5.20258e-32	2.18795e-30	Pacs2	phosphofurin acidic cluster sorting protein 2	4385.43	4648.36	4300.62	7830.91	9207	9258.11	blue	-0.984266	0.949293
ENSMUSG00000024271	2973.63	-0.113018	0.0596338	-1.89519	0.0580667	0.140594	Elp2	elongator acetyltransferase complex subunit 2	2922.34	2808.6	2840.63	3150.64	3043.67	3075.93	blue	-0.929032	0.949234
ENSMUSG00000000916	275.435	-0.519272	0.152012	-3.41599	0.000635499	0.00289707	Nsun5	NOL1/NOP2/Sun domain family, member 5	223.982	249.857	205.037	337.954	343.537	292.245	blue	-0.921244	0.949203
ENSMUSG00000043602	76.0666	-0.729509	0.252111	-2.89361	0.00380846	0.0142187	Zfp3	zinc finger protein 3	55.7551	60.1696	55.6381	92.348	107.021	85.468	blue	-0.955298	0.949126
ENSMUSG00000014551	609.181	-0.535391	0.13065	-4.0979	4.16909e-05	0.000239715	Mrps25	mitochondrial ribosomal protein S25	501.796	485.436	504.864	839.974	693.495	629.522	blue	-0.894573	0.94906
ENSMUSG00000039345	135.04	-0.563288	0.19037	-2.95891	0.00308729	0.0118061	Mettl22	methyltransferase like 22	110.549	112.181	104.064	155.223	176.584	151.637	blue	-0.961007	0.949003
ENSMUSG00000041840	581.962	-0.645511	0.143853	-4.48728	7.2138e-06	4.71864e-05	Haus1	HAUS augmin-like complex, subunit 1	493.144	428.326	439.953	845.868	661.388	623.089	blue	-0.895897	0.948976
ENSMUSG00000012483	551.797	-0.72891	0.152834	-4.7693	1.84867e-06	1.33119e-05	Rpa3	replication protein A3	404.705	441.584	399.77	842.921	595.036	626.765	blue	-0.895614	0.948862
ENSMUSG00000028576	1794.51	-0.271829	0.0693222	-3.92125	8.80925e-05	0.000478595	Ift74	intraflagellar transport 74	1569.79	1620.5	1687.69	1946.18	1992.73	1950.14	blue	-0.974028	0.948666
ENSMUSG00000042228	224.859	-0.380764	0.147195	-2.58679	0.0096874	0.0318063	Lyn	LYN proto-oncogene, Src family tyrosine kinase	190.336	187.648	208.128	253.466	256.85	252.728	blue	-0.9732	0.948603
ENSMUSG00000019528	967.977	-0.217301	0.0825122	-2.63356	0.00844943	0.0283264	Gyg	glycogenin	886.314	909.683	889.179	1030.56	1083.05	1009.07	blue	-0.956674	0.948601
ENSMUSG00000018446	2305.06	-0.506636	0.107139	-4.72878	2.25873e-06	1.6056e-05	C1qbp	complement component 1, q subcomponent binding protein	1865.87	1914.21	1932.91	3107.41	2676.59	2333.37	blue	-0.895239	0.948588
ENSMUSG00000022508	687.665	-0.310699	0.0935237	-3.32214	0.000893308	0.0039264	Bcl6	B cell leukemia/lymphoma 6	599.848	615.974	626.444	763.344	730.952	789.43	blue	-0.971716	0.948582
ENSMUSG00000031921	898.869	-0.187991	0.0855445	-2.19758	0.0279794	0.0777662	Terf2	telomeric repeat binding factor 2	869.972	845.434	805.722	978.495	933.221	960.366	blue	-0.928927	0.948516
ENSMUSG00000034255	6.56247	-1.55699	0.861134	-1.80807	0.0705954	0.163252	Arhgap27	Rho GTPase activating protein 27	3.84518	4.0793	2.06067	11.7891	7.49145	10.1091	blue	-0.92193	0.948208
ENSMUSG00000017400	2049.23	-0.233414	0.071095	-3.28313	0.00102662	0.00442992	Stac2	SH3 and cysteine rich domain 2	1941.82	1867.3	1841.21	2227.16	2304.16	2113.72	blue	-0.937988	0.948183
ENSMUSG00000051730	216.642	-0.308391	0.149701	-2.06005	0.0393936	0.102687	Mettl5	methyltransferase like 5	190.336	189.687	200.915	247.571	226.884	244.457	blue	-0.953894	0.94816
ENSMUSG00000068101	355.378	-0.793501	0.178672	-4.4411	8.95021e-06	5.75141e-05	Cenpm	centromere protein M	260.511	286.571	232.856	551.141	434.504	366.685	blue	-0.885808	0.948152
ENSMUSG00000024130	187.154	-1.20282	0.175501	-6.85363	7.20009e-12	9.30567e-11	Abca3	ATP-binding cassette, sub-family A (ABC1), member 3	109.588	121.359	109.216	231.852	269.692	281.217	blue	-0.984158	0.948123
ENSMUSG00000025429	559.61	-1.38057	0.124431	-11.0951	1.32534e-28	4.76321e-27	Pstpip2	proline-serine-threonine phosphatase-interacting protein 2	308.576	306.967	316.313	708.329	831.551	885.926	blue	-0.986829	0.948112
ENSMUSG00000024800	591.44	-0.624836	0.139724	-4.47193	7.75152e-06	5.04571e-05	Rpp30	ribonuclease P/MRP 30 subunit	452.77	490.536	452.317	817.378	743.794	591.843	blue	-0.897753	0.948094
ENSMUSG00000030222	128.441	-1.7647	0.227326	-7.76286	8.3038e-15	1.34341e-13	Rerg	RAS-like, estrogen-regulated, growth-inhibitor	61.5229	53.0309	60.7898	186.661	173.374	235.267	blue	-0.979123	0.948071
ENSMUSG00000020974	380.047	-0.541769	0.146412	-3.70031	0.000215335	0.00108682	Pole2	polymerase (DNA directed), epsilon 2 (p59 subunit)	316.266	309.007	302.919	514.791	455.909	381.389	blue	-0.892837	0.948042
ENSMUSG00000008604	1698.09	-0.155349	0.0725076	-2.14252	0.0321518	0.0872498	Ubqln4	ubiquilin 4	1633.24	1630.7	1555.81	1855.8	1792.6	1720.39	blue	-0.89285	0.947947
ENSMUSG00000013629	3398.49	-0.471165	0.0789421	-5.96849	2.39463e-09	2.45813e-08	Cad	carbamoyl-phosphate synthetase 2, aspartate transcarbamylase, and dihydroorotase	2952.14	2886.1	2705.66	3834.41	4278.69	3733.94	blue	-0.956418	0.947934
ENSMUSG00000030795	8074.5	-0.287835	0.0766384	-3.75575	0.000172823	0.000887879	Fus	fused in sarcoma	7265.47	7415.14	7134.04	9722.08	8726.47	8183.79	blue	-0.885163	0.947854
ENSMUSG00000034329	494.733	-1.03071	0.134188	-7.6811	1.57732e-14	2.50392e-13	Brip1	BRCA1 interacting protein C-terminal helicase 1	296.079	365.097	314.252	606.156	735.233	651.579	blue	-0.973315	0.947807
ENSMUSG00000020898	1813.75	-0.368608	0.0758497	-4.85972	1.17554e-06	8.72288e-06	Ctc1	CTS telomere maintenance complex component 1	1635.16	1634.78	1479.56	1988.43	2074.06	2070.53	blue	-0.964344	0.947753
ENSMUSG00000028165	1604.56	-0.396004	0.0937793	-4.22272	2.41374e-05	0.000145068	Cisd2	CDGSH iron sulfur domain 2	1290.06	1422.66	1444.53	1985.48	1806.51	1678.11	blue	-0.913855	0.947709
ENSMUSG00000040694	93.1244	-1.02509	0.240381	-4.26445	2.00392e-05	0.00012192	Apobec2	apolipoprotein B mRNA editing enzyme, catalytic polypeptide 2	49.9873	62.2093	72.1235	125.75	120.933	127.742	blue	-0.969257	0.947709
ENSMUSG00000024498	3087.31	-0.227032	0.0676585	-3.35556	0.000792031	0.00351686	Tcerg1	transcription elongation regulator 1 (CA150)	2912.72	2745.37	2875.67	3433.58	3397.91	3158.64	blue	-0.926627	0.947683
ENSMUSG00000049950	157.062	-0.413891	0.183303	-2.25796	0.0239483	0.0684349	Rpp38	ribonuclease P/MRP 38 subunit	139.388	134.617	129.822	197.467	183.006	158.07	blue	-0.893902	0.947616
ENSMUSG00000028790	7025.15	-0.203239	0.0529066	-3.84148	0.000122297	0.000645859	Khdrbs1	KH domain containing, RNA binding, signal transduction associated 1	6616.59	6587.05	6389.11	7351.49	7674.46	7532.21	blue	-0.97331	0.94757
ENSMUSG00000032118	62.7943	-0.935825	0.300692	-3.11224	0.00185672	0.00752667	Fez1	fasciculation and elongation protein zeta 1 (zygin I)	46.1422	41.8128	41.2134	96.2777	88.8272	62.4927	blue	-0.9032	0.947446
ENSMUSG00000026029	1378.73	-0.219068	0.0733545	-2.98643	0.00282254	0.0108922	Casp8	caspase 8	1238.15	1282.94	1302.34	1491.32	1445.85	1511.77	blue	-0.967218	0.947396
ENSMUSG00000027499	1691.59	-0.647752	0.0803457	-8.06207	7.50158e-16	1.29863e-14	Pkia	protein kinase inhibitor, alpha	1312.17	1244.19	1398.17	1971.73	2084.76	2138.54	blue	-0.984005	0.947314
ENSMUSG00000026784	189.966	-0.886898	0.199941	-4.43579	9.17331e-06	5.883e-05	Pdss1	prenyl (solanesyl) diphosphate synthase, subunit 1	141.31	113.201	145.277	280.974	256.85	202.182	blue	-0.921619	0.947278
ENSMUSG00000020422	4229.33	-0.397014	0.067189	-5.90891	3.44381e-09	3.46429e-08	Tns3	tensin 3	3818.26	3629.56	3504.17	4628.21	5028.91	4766.91	blue	-0.969521	0.947277
ENSMUSG00000048327	2424.36	-0.625916	0.0890908	-7.0256	2.13155e-12	2.88002e-11	Ckap2l	cytoskeleton associated protein 2-like	1886.06	2077.38	1755.69	2786.16	3143.2	2897.64	blue	-0.96442	0.947268
ENSMUSG00000074738	197.338	-0.379332	0.16052	-2.36314	0.0181207	0.0542405	Fndc10	fibronectin type III domain containing 10	167.265	188.668	158.672	225.958	224.744	218.725	blue	-0.935865	0.947267
ENSMUSG00000040658	308.157	-1.19715	0.218262	-5.48492	4.13647e-08	3.64723e-07	Dnph1	2'-deoxynucleoside 5'-phosphate N-hydrolase 1	191.298	187.648	182.369	563.912	419.521	304.193	blue	-0.88946	0.947197
ENSMUSG00000039934	432.115	-0.705359	0.117598	-5.99805	1.997e-09	2.07247e-08	Gsap	gamma-secretase activating protein	311.46	331.443	343.102	507.914	530.823	567.949	blue	-0.984204	0.947162
ENSMUSG00000002550	597.131	-0.241444	0.10026	-2.40816	0.016033	0.0489397	Uck1	uridine-cytidine kinase 1	579.661	528.269	533.714	664.119	634.633	642.388	blue	-0.934886	0.947094
ENSMUSG00000034457	796.971	-1.00502	0.115101	-8.7316	2.51097e-18	5.12563e-17	Eda2r	ectodysplasin A2 receptor	520.061	566.003	503.834	952.952	1185.79	1053.19	blue	-0.976382	0.946967
ENSMUSG00000074813	478.601	-0.207268	0.105163	-1.97091	0.0487338	0.122007	Morrbid	myeloid RNA regulator of BCL2L11 induced cell death	445.08	429.346	458.499	516.756	507.278	514.646	blue	-0.965623	0.946812
ENSMUSG00000024525	187.91	-0.746358	0.186748	-3.99661	6.42564e-05	0.00035719	Impa2	inositol monophosphatase 2	125.93	133.597	161.763	268.202	218.322	219.644	blue	-0.929658	0.9468
ENSMUSG00000024776	519.997	-0.596176	0.127748	-4.6668	3.05927e-06	2.12758e-05	Stambpl1	STAM binding protein like 1	391.247	457.901	393.588	670.996	556.508	649.741	blue	-0.935043	0.946786
ENSMUSG00000026253	494.424	-1.93402	0.179536	-10.7723	4.65176e-27	1.53451e-25	Chrng	cholinergic receptor, nicotinic, gamma polypeptide	199.949	158.073	257.584	738.784	717.039	895.116	blue	-0.979563	0.946756
ENSMUSG00000047115	84.1368	-0.272256	0.231344	-1.17685	0.239256	0.41441	Fam221a	family with sequence similarity 221, member A	75.9423	74.4472	78.3055	99.2249	87.757	89.144	blue	-0.909086	0.946713
ENSMUSG00000037580	44.697	-1.0297	0.359797	-2.86188	0.00421138	0.0155317	Gch1	GTP cyclohydrolase 1	30.7614	33.6542	23.6977	76.6292	55.6508	47.7886	blue	-0.883524	0.946702
ENSMUSG00000069135	409.367	-0.390682	0.11964	-3.26549	0.00109275	0.00468679	Cep43	centrosomal protein 43	362.408	325.324	375.042	481.388	458.049	453.991	blue	-0.949937	0.946679
ENSMUSG00000006800	6807.99	-1.37702	0.102131	-13.4828	1.97446e-41	1.21067e-39	Sulf2	sulfatase 2	3858.64	3903.89	3592.78	8454.75	9867.32	11170.6	blue	-0.983482	0.94664
ENSMUSG00000038141	171.945	-0.342111	0.166789	-2.05116	0.0402517	0.104601	Tmem181a	transmembrane protein 181A	140.349	157.053	157.641	194.52	193.708	188.397	blue	-0.953974	0.946512
ENSMUSG00000035958	690.165	-0.465657	0.11835	-3.93458	8.33438e-05	0.000454333	Tdp2	tyrosyl-DNA phosphodiesterase 2	544.093	628.212	566.684	868.464	824.06	709.476	blue	-0.905662	0.946398
ENSMUSG00000029394	609.739	-0.203893	0.0985135	-2.06969	0.0384811	0.100685	Cdk2ap1	CDK2 (cyclin-dependent kinase 2)-associated protein 1	593.119	563.963	542.987	670.014	636.774	651.579	blue	-0.924706	0.946334
ENSMUSG00000040936	191.495	-0.532091	0.164481	-3.23496	0.00121659	0.00515077	Ulk4	unc-51-like kinase 4	171.111	150.934	147.338	220.063	240.797	218.725	blue	-0.958993	0.946312
ENSMUSG00000038240	260.394	-0.486083	0.146684	-3.31381	0.00092035	0.00402982	Pdss2	prenyl (solanesyl) diphosphate synthase, subunit 2	198.027	219.262	233.886	321.253	285.745	304.193	blue	-0.946001	0.946158
ENSMUSG00000030220	203.417	-1.24949	0.216777	-5.76397	8.21592e-09	7.94634e-08	Arhgdib	Rho, GDP dissociation inhibitor (GDI) beta	127.852	149.914	83.4572	274.097	291.097	294.083	blue	-0.952727	0.946115
ENSMUSG00000029752	1637.82	-0.948118	0.151262	-6.26806	3.65563e-10	4.06139e-09	Asns	asparagine synthetase	1075.69	1156.48	1122.04	2513.04	2358.74	1600.92	blue	-0.905646	0.946081
ENSMUSG00000028068	2049.79	-0.711639	0.085092	-8.36318	6.10502e-17	1.12216e-15	Iqgap3	IQ motif containing GTPase activating protein 3	1560.18	1621.52	1480.59	2335.22	2715.12	2586.1	blue	-0.977785	0.946029
ENSMUSG00000006763	494.243	-0.365768	0.120455	-3.03656	0.00239295	0.00941531	Saal1	serum amyloid A-like 1	426.815	471.159	397.709	598.297	545.806	525.674	blue	-0.898867	0.945949
ENSMUSG00000026917	1247.97	-0.290209	0.0882308	-3.2892	0.00100473	0.00434483	Wdr5	WD repeat domain 5	1117.99	1089.17	1161.19	1476.59	1364.51	1278.34	blue	-0.907001	0.94592
ENSMUSG00000027329	245.718	-0.596983	0.17131	-3.48481	0.000492495	0.00229798	Spef1	sperm flagellar 1	207.64	203.965	175.157	345.814	263.271	278.46	blue	-0.892421	0.945824
ENSMUSG00000034022	2504.97	-0.293466	0.0683893	-4.29112	1.77777e-05	0.000109215	Cpsf1	cleavage and polyadenylation specific factor 1	2256.16	2355.79	2141.04	2698.72	2801.8	2776.33	blue	-0.960794	0.945619
ENSMUSG00000022636	1903.63	-0.433803	0.083934	-5.16838	2.36134e-07	1.92076e-06	Alcam	activated leukocyte cell adhesion molecule	1597.67	1686.79	1573.32	2148.56	2371.58	2043.88	blue	-0.949386	0.945577
ENSMUSG00000042616	344.957	-0.386982	0.1319	-2.93391	0.00334719	0.0126912	Oscp1	organic solute carrier partner 1	286.466	319.205	291.585	420.478	359.59	392.418	blue	-0.91884	0.945527
ENSMUSG00000024235	13.9	-1.46585	0.599851	-2.44369	0.014538	0.0450094	Map3k8	mitogen-activated protein kinase kinase kinase 8	4.80648	10.1982	7.21235	20.6309	20.3339	20.2182	blue	-0.953086	0.945409
ENSMUSG00000052566	304.268	-0.152703	0.127586	-1.19686	0.23136	0.405233	Hook2	hook microtubule tethering protein 2	285.505	299.828	279.221	328.13	316.781	316.14	blue	-0.910568	0.945388
ENSMUSG00000024045	1819.34	-0.278195	0.0762754	-3.64725	0.000265065	0.00131347	Akap8	A kinase (PRKA) anchor protein 8	1621.7	1662.31	1648.54	2014.95	2102.96	1865.59	blue	-0.93514	0.945332
ENSMUSG00000020415	1370.06	-0.611706	0.130045	-4.70381	2.55352e-06	1.79529e-05	Pttg1	pituitary tumor-transforming gene 1	1050.7	1199.31	1001.49	1950.11	1598.89	1419.87	blue	-0.884824	0.945319
ENSMUSG00000018697	873.129	-0.393027	0.109474	-3.59014	0.000330502	0.001607	Aatf	apoptosis antagonizing transcription factor	752.694	753.65	758.327	1123.89	951.415	898.792	blue	-0.886228	0.945276
ENSMUSG00000031467	790.484	-0.502529	0.120257	-4.17881	2.93038e-05	0.000173778	Agpat5	1-acylglycerol-3-phosphate O-acyltransferase 5 (lysophosphatidic acid acyltransferase, epsilon)	714.242	653.707	594.504	1039.41	842.254	898.792	blue	-0.90277	0.945248
ENSMUSG00000033323	922.028	-0.118694	0.0812072	-1.46162	0.143844	0.285186	Ctdp1	CTD (carboxy-terminal domain, RNA polymerase II, polypeptide A) phosphatase, subunit 1	894.004	865.831	892.27	960.812	971.749	947.5	blue	-0.956271	0.9452
ENSMUSG00000044986	265.932	-0.460756	0.155706	-2.95914	0.003085	0.0118001	Tst	thiosulfate sulfurtransferase, mitochondrial	230.711	223.342	217.401	355.638	283.605	284.893	blue	-0.886539	0.945178
ENSMUSG00000035351	518.949	-0.527028	0.135415	-3.89194	9.94447e-05	0.000534665	Nup37	nucleoporin 37	422.009	438.525	415.225	719.135	549.017	569.787	blue	-0.889627	0.945134
ENSMUSG00000099884	3.8284	-2.23304	1.20371	-1.85514	0.0635764	0.150531	Gm8204	BEN domain containing 3 pseudogene	0.961295	2.03965	1.03034	8.84183	6.42125	3.67604	blue	-0.89184	0.945132
ENSMUSG00000034245	110.991	-0.279697	0.20036	-1.39597	0.162723	0.311876	Hdac11	histone deacetylase 11	101.897	98.923	99.9425	117.891	124.144	123.147	blue	-0.981957	0.94509
ENSMUSG00000028426	7543.9	-0.225394	0.0644681	-3.49621	0.000471919	0.00221289	Rad23b	RAD23 homolog B, nucleotide excision repair protein	6770.4	7167.33	6929.01	8415.45	8343.34	7637.9	blue	-0.911114	0.945062
ENSMUSG00000046982	1120.73	-0.644135	0.0918432	-7.01343	2.32553e-12	3.13158e-11	Tshz1	teashirt zinc finger family member 1	881.508	917.842	824.268	1267.33	1425.52	1407.92	blue	-0.976598	0.945047
ENSMUSG00000028676	2445.2	-0.223744	0.0656556	-3.40784	0.000654789	0.00297129	Srsf10	serine and arginine-rich splicing factor 10	2178.29	2240.55	2349.16	2657.46	2660.54	2585.18	blue	-0.956402	0.944936
ENSMUSG00000018001	1269.03	-0.310606	0.0752689	-4.12662	3.68139e-05	0.000213971	Cyth3	cytohesin 3	1135.29	1130.99	1132.34	1351.82	1444.78	1418.95	blue	-0.982463	0.944829
ENSMUSG00000040771	393.032	-0.72793	0.15874	-4.58568	4.5252e-06	3.07128e-05	Oard1	O-acyl-ADP-ribose deacylase 1	280.698	276.372	330.738	577.666	470.891	421.826	blue	-0.909122	0.944797
ENSMUSG00000030079	809.14	-0.429763	0.115208	-3.73031	0.000191248	0.000971661	Ruvbl1	RuvB-like protein 1	724.817	693.481	650.142	1056.11	857.236	873.06	blue	-0.887647	0.944729
ENSMUSG00000029722	525.519	-0.372237	0.118827	-3.13259	0.00173272	0.0070866	Agfg2	ArfGAP with FG repeats 2	438.351	482.377	453.348	643.488	602.527	533.026	blue	-0.896604	0.944699
ENSMUSG00000028738	91.6012	-1.21052	0.283504	-4.26983	1.95619e-05	0.000119129	Tas1r2	taste receptor, type 1, member 2	66.3294	64.2489	35.0314	129.68	134.846	119.471	blue	-0.933822	0.944687
ENSMUSG00000066148	756.661	-0.425265	0.107369	-3.96077	7.47078e-05	0.00041137	Prpf4	pre-mRNA processing factor 4	619.074	649.628	668.688	912.673	916.098	773.807	blue	-0.92196	0.94468
ENSMUSG00000025817	807.058	-0.380081	0.109474	-3.47188	0.000516819	0.0024024	Nudt5	nudix (nucleoside diphosphate linked moiety X)-type motif 5	688.287	707.758	707.84	1021.72	897.904	818.839	blue	-0.887711	0.944676
ENSMUSG00000044390	23.0652	-0.958247	0.456029	-2.10129	0.035616	0.0946205	Tigd3	tigger transposable element derived 3	17.3033	14.2775	15.455	37.3322	24.6148	29.4083	blue	-0.910137	0.944649
ENSMUSG00000071659	2882.2	-0.0921546	0.0601487	-1.53211	0.125495	0.257185	Hnrnpul2	heterogeneous nuclear ribonucleoprotein U-like 2	2769.49	2817.77	2782.94	3042.57	2990.16	2890.29	blue	-0.893945	0.944572
ENSMUSG00000040354	2138.06	-0.250461	0.0795218	-3.14959	0.00163498	0.00671935	Mars1	methionine-tRNA synthetase 1	1942.78	1979.48	1936	2489.47	2338.4	2142.21	blue	-0.887316	0.944502
ENSMUSG00000031373	413.027	-0.710848	0.132224	-5.3761	7.61159e-08	6.53905e-07	Car5b	carbonic anhydrase 5b, mitochondrial	307.614	351.839	280.251	483.353	540.455	514.646	blue	-0.962589	0.944372
ENSMUSG00000039347	49.9567	-1.20531	0.334322	-3.60524	0.00031187	0.00152564	Atp6v0e2	ATPase, H+ transporting, lysosomal V0 subunit E2	22.1098	38.7533	29.8797	69.7522	74.9145	64.3307	blue	-0.948956	0.944369
ENSMUSG00000022464	90.0393	-0.657661	0.229616	-2.86417	0.00418101	0.0154516	Slc38a4	solute carrier family 38, member 4	67.2907	76.4868	65.9415	107.084	104.88	118.552	blue	-0.967305	0.944327
ENSMUSG00000078681	227.184	-0.320898	0.151705	-2.11527	0.0344067	0.0920012	Tm2d3	TM2 domain containing 3	193.22	212.123	200.915	273.114	236.516	247.214	blue	-0.90578	0.944323
ENSMUSG00000010608	4347.06	-0.171924	0.0641316	-2.68081	0.0073445	0.0251968	Rbm25	RNA binding motif protein 25	4076.85	4079.3	4108.98	4886.58	4479.89	4450.77	blue	-0.888983	0.9443
ENSMUSG00000029034	1068.91	-0.280907	0.0860944	-3.26278	0.00110326	0.00472257	Ints11	integrator complex subunit 11	976.676	923.961	994.274	1203.47	1210.4	1104.65	blue	-0.934606	0.944288
ENSMUSG00000004043	1026.17	-0.736152	0.0939614	-7.83463	4.70236e-15	7.70851e-14	Stat5a	signal transducer and activator of transcription 5A	795.952	767.928	745.963	1190.7	1272.48	1384.03	blue	-0.981302	0.944268
ENSMUSG00000031077	298.612	-0.29041	0.135932	-2.13643	0.0326441	0.0883171	Fadd	Fas (TNFRSF6)-associated via death domain	256.666	285.551	263.766	351.708	324.273	309.707	blue	-0.896777	0.944267
ENSMUSG00000029821	561.14	-0.255788	0.105029	-2.43541	0.0148749	0.0458843	Gsdme	gasdermin E	523.906	495.635	515.168	651.348	577.912	602.871	blue	-0.912508	0.944195
ENSMUSG00000026068	70.4155	-1.48046	0.278524	-5.31537	1.06443e-07	9.00479e-07	Il18rap	interleukin 18 receptor accessory protein	33.6453	42.8326	35.0314	89.4007	111.302	110.281	blue	-0.979147	0.944181
ENSMUSG00000006457	2680.71	-1.30843	0.109781	-11.9186	9.4726e-33	4.1129e-31	Actn3	actinin alpha 3	1604.4	1466.51	1555.81	3491.54	3493.16	4472.83	blue	-0.979555	0.944168
ENSMUSG00000041959	9606.64	-0.375715	0.0874365	-4.29701	1.73119e-05	0.000106517	S100a10	S100 calcium binding protein A10 (calpactin)	8208.5	8499.22	8380.75	12305.9	10145.6	10099.9	blue	-0.887655	0.944167
ENSMUSG00000002083	157.203	-0.359799	0.17272	-2.08313	0.0372391	0.0980892	Bbc3	BCL2 binding component 3	138.426	130.538	144.247	178.801	170.163	181.045	blue	-0.965083	0.944135
ENSMUSG00000050765	25.7794	-2.3123	0.492532	-4.69473	2.66965e-06	1.87038e-05	Gm5084	predicted gene 5084	12.4968	6.11895	7.21235	37.3322	42.8083	48.7076	blue	-0.975598	0.944078
ENSMUSG00000058704	2024.35	-0.236669	0.0764396	-3.09616	0.00196045	0.00790923	Memo1	mediator of cell motility 1	1838.96	1853.02	1884.48	2352.91	2077.27	2139.46	blue	-0.901917	0.944055
ENSMUSG00000001909	1092.69	-0.307902	0.0968872	-3.17794	0.00148323	0.00614919	Trmt1	tRNA methyltransferase 1	1005.51	1003.51	920.089	1313.5	1199.7	1113.84	blue	-0.882398	0.944035
ENSMUSG00000025371	1181.73	-0.373103	0.102602	-3.6364	0.000276477	0.00136455	Chmp6	charged multivesicular body protein 6	1018.01	1061.64	1009.73	1508.02	1253.21	1239.75	blue	-0.882921	0.944011
ENSMUSG00000026208	33896.2	-0.25655	0.0598311	-4.28791	1.80359e-05	0.000110548	Des	desmin	32103.4	29726.9	30841	38194.7	35208.8	37302.6	blue	-0.938032	0.943997
ENSMUSG00000068196	2414.1	-0.976779	0.0897727	-10.8806	1.42655e-27	4.83493e-26	Col8a1	collagen, type VIII, alpha 1	1624.59	1538.92	1716.54	2882.44	3398.98	3323.14	blue	-0.983577	0.943966
ENSMUSG00000020783	1401.34	-0.124491	0.0740414	-1.68137	0.0926918	0.202598	Ncbp3	nuclear cap binding subunit 3	1341.01	1339.03	1342.53	1523.74	1450.13	1411.6	blue	-0.884587	0.943943
ENSMUSG00000050919	7.50722	-5.35475	1.39728	-3.83227	0.000126965	0.000668316	Zfp366	zinc finger protein 366	0.961295	0	0	11.7891	13.9127	18.3802	blue	-0.973296	0.943903
ENSMUSG00000007080	1290.83	-1.09396	0.112805	-9.69774	3.0824e-22	8.06493e-21	Pole	polymerase (DNA directed), epsilon	823.83	888.267	758.327	1541.43	1952.06	1781.04	blue	-0.975256	0.943897
ENSMUSG00000029554	1433.14	-0.33752	0.0964388	-3.49983	0.000465552	0.00218751	Mad1l1	MAD1 mitotic arrest deficient 1-like 1	1262.18	1318.63	1217.86	1783.1	1534.68	1482.36	blue	-0.87948	0.94389
ENSMUSG00000070730	587.691	-0.452026	0.12349	-3.66043	0.00025179	0.00125271	Rmdn3	regulator of microtubule dynamics 3	463.344	522.15	503.834	770.221	638.914	627.684	blue	-0.895317	0.943876
ENSMUSG00000041729	834.534	-1.29916	0.116385	-11.1626	6.21605e-29	2.26956e-27	Coro2b	coronin, actin binding protein, 2B	484.493	470.139	492.5	1053.16	1163.32	1343.59	blue	-0.983697	0.943875
ENSMUSG00000020706	1866.94	-0.387621	0.0944053	-4.10592	4.02707e-05	0.000232381	Ftsj3	FtsJ RNA methyltransferase homolog 3 (E. coli)	1665.92	1554.21	1632.05	2315.58	2148.98	1884.89	blue	-0.899177	0.943831
ENSMUSG00000017724	543.073	-0.773416	0.16159	-4.78628	1.69898e-06	1.23002e-05	Etv4	ets variant 4	399.899	417.108	385.345	821.307	699.916	534.864	blue	-0.886635	0.943779
ENSMUSG00000004655	1259	-0.354327	0.0923668	-3.83609	0.00012501	0.000658884	Aqp1	aquaporin 1	1105.49	1174.84	1034.46	1447.11	1484.38	1307.75	blue	-0.917394	0.943758
ENSMUSG00000027959	294.1	-0.613177	0.13474	-4.5508	5.34423e-06	3.58177e-05	Sass6	SAS-6 centriolar assembly protein	242.246	224.361	230.795	332.06	370.292	364.847	blue	-0.980802	0.94348
ENSMUSG00000025277	392.957	-0.419881	0.125782	-3.33816	0.000843363	0.00372011	Abhd6	abhydrolase domain containing 6	303.769	363.058	342.071	468.617	434.504	445.72	blue	-0.936778	0.943466
ENSMUSG00000005686	586.313	-1.01306	0.12521	-8.09088	5.92345e-16	1.03435e-14	Ampd3	adenosine monophosphate deaminase 3	415.279	403.85	346.193	702.434	810.147	839.976	blue	-0.976046	0.9434
ENSMUSG00000026816	1093.4	-0.304307	0.0911096	-3.34001	0.000837765	0.00369947	Gtf3c5	general transcription factor IIIC, polypeptide 5	957.45	970.873	1007.67	1310.56	1130.14	1183.69	blue	-0.910458	0.94338
ENSMUSG00000029169	6429.8	-0.30304	0.0662198	-4.57627	4.73335e-06	3.20173e-05	Dhx15	DEAH (Asp-Glu-Ala-His) box polypeptide 15	5501.49	5735.49	6033.64	7227.7	7326.64	6753.81	blue	-0.944196	0.943326
ENSMUSG00000032199	7328.47	-0.187188	0.0636587	-2.9405	0.00327684	0.0124509	Polr2m	polymerase (RNA) II (DNA directed) polypeptide M	6884.8	6828.74	6847.61	8332.93	7548.18	7528.54	blue	-0.885812	0.943321
ENSMUSG00000039629	127.237	-2.08833	0.233726	-8.93496	4.07332e-19	8.80724e-18	Strip2	striatin interacting protein 2	49.0261	44.8723	51.5168	173.889	203.339	240.781	blue	-0.983813	0.943226
ENSMUSG00000030986	743.95	-0.448771	0.095229	-4.71255	2.44641e-06	1.72678e-05	Dhx32	DEAH (Asp-Glu-Ala-His) box polypeptide 32	638.3	594.558	654.263	832.114	898.975	845.49	blue	-0.973259	0.943219
ENSMUSG00000034120	4417.13	-0.225113	0.0710021	-3.17051	0.00152173	0.0062974	Srsf2	serine and arginine-rich splicing factor 2	4087.43	4253.69	3878.18	5041.81	4697.14	4544.51	blue	-0.886226	0.943201
ENSMUSG00000027881	1990.46	-0.113604	0.0668597	-1.69913	0.0892942	0.196697	Prpf38b	PRP38 pre-mRNA processing factor 38 (yeast) domain containing B	1947.58	1922.37	1865.94	2122.04	2074.06	2010.8	blue	-0.890679	0.943196
ENSMUSG00000021902	209.894	-0.364923	0.15993	-2.28177	0.0225027	0.0649996	Phf7	PHD finger protein 7	189.375	174.39	186.491	257.395	237.586	214.129	blue	-0.900505	0.943191
ENSMUSG00000033740	22.8399	-2.23038	0.504127	-4.42423	9.67856e-06	6.17989e-05	St18	suppression of tumorigenicity 18	8.65166	6.11895	9.27302	31.4376	43.8785	37.6794	blue	-0.979303	0.943183
ENSMUSG00000042894	5.38245	-3.93837	1.37151	-2.87156	0.0040845	0.0151402	Olfr1260	olfactory receptor 1260	1.92259	0	0	12.7715	7.49145	10.1091	blue	-0.932807	0.943174
ENSMUSG00000035704	474.242	-0.338484	0.115425	-2.93251	0.00336234	0.0127436	Alg8	asparagine-linked glycosylation 8 (alpha-1,3-glucosyltransferase)	409.512	403.85	443.044	559.982	538.315	490.752	blue	-0.922085	0.943057
ENSMUSG00000049641	7.31592	-2.66058	0.96947	-2.74437	0.00606274	0.0214155	Vgll2	vestigial like family member 2	2.88389	2.03965	1.03034	18.6661	12.8425	6.43307	blue	-0.884498	0.942904
ENSMUSG00000028399	155.752	-1.77932	0.217602	-8.17696	2.91105e-16	5.15044e-15	Ptprd	protein tyrosine phosphatase, receptor type, D	62.4842	83.6256	64.9111	207.292	238.656	277.541	blue	-0.978588	0.942852
ENSMUSG00000031060	1492.44	-0.250813	0.0814231	-3.08037	0.00206745	0.00828476	Rbm10	RNA binding motif protein 10	1307.36	1436.93	1344.59	1684.86	1647.05	1533.83	blue	-0.909236	0.942849
ENSMUSG00000097908	498.492	-0.482162	0.115535	-4.1733	3.00224e-05	0.000177581	4933404O12Rik	RIKEN cDNA 4933404O12 gene	418.163	429.346	399.77	563.912	635.703	544.054	blue	-0.951485	0.942846
ENSMUSG00000030407	430.401	-0.315198	0.114013	-2.76458	0.00569965	0.0202667	Qpctl	glutaminyl-peptide cyclotransferase-like	408.55	373.256	368.86	479.423	463.4	488.914	blue	-0.952247	0.942796
ENSMUSG00000022003	1294.41	-0.537551	0.0820082	-6.55485	5.56996e-11	6.64301e-10	Slc25a30	solute carrier family 25, member 30	1051.66	1079.99	1036.52	1435.32	1559.29	1603.67	blue	-0.981133	0.942391
ENSMUSG00000026458	77.619	-2.20115	0.291776	-7.54398	4.55855e-14	6.96133e-13	Ppfia4	protein tyrosine phosphatase, receptor type, f polypeptide (PTPRF), interacting protein (liprin), alpha 4	27.8776	24.4758	30.9101	110.032	119.863	152.556	blue	-0.981956	0.942353
ENSMUSG00000100622	17.2962	-1.15901	0.520825	-2.22533	0.0260594	0.0733166	NA	NA	9.61295	13.2577	9.27302	23.5782	21.4042	26.6513	blue	-0.956977	0.942303
ENSMUSG00000068329	736.347	-0.495466	0.128196	-3.86492	0.000111126	0.000592121	Htra2	HtrA serine peptidase 2	620.035	651.668	561.533	998.144	816.569	770.131	blue	-0.877	0.942218
ENSMUSG00000025413	1085.08	-0.180064	0.0811493	-2.21893	0.0264918	0.074339	Ttc4	tetratricopeptide repeat domain 4	998.786	1004.53	1048.88	1191.68	1160.11	1106.49	blue	-0.918929	0.942178
ENSMUSG00000027166	306.277	-0.36717	0.132846	-2.76388	0.00571178	0.0203008	Dnajc24	DnaJ heat shock protein family (Hsp40) member C24	245.13	275.353	282.312	354.655	339.256	340.953	blue	-0.946355	0.942174
ENSMUSG00000029798	80.7509	-0.876535	0.25299	-3.46471	0.00053081	0.00246174	Herc6	hect domain and RLD 6	53.8325	53.0309	63.8808	104.137	117.723	91.9011	blue	-0.952338	0.942008
ENSMUSG00000029463	399.574	-0.350684	0.126777	-2.76616	0.00567211	0.0201911	Fam216a	family with sequence similarity 216, member A	376.828	350.82	325.586	473.529	458.049	412.636	blue	-0.900259	0.941992
ENSMUSG00000004018	300.044	-0.268596	0.128537	-2.08964	0.0366501	0.0967599	Fancl	Fanconi anemia, complementation group L	264.356	281.472	270.978	324.2	321.062	338.196	blue	-0.967709	0.94199
ENSMUSG00000003923	1025	-0.470836	0.111443	-4.22489	2.39055e-05	0.000143846	Tfam	transcription factor A, mitochondrial	906.501	806.681	864.451	1352.8	1087.33	1132.22	blue	-0.9014	0.941961
ENSMUSG00000017969	117.195	-1.80405	0.238576	-7.56176	3.97661e-14	6.09583e-13	Ptgis	prostaglandin I2 (prostacyclin) synthase	49.0261	45.8921	61.8201	165.047	169.093	212.291	blue	-0.980097	0.941862
ENSMUSG00000024537	714.701	-0.481602	0.121314	-3.96989	7.19072e-05	0.000397519	Psmg2	proteasome (prosome, macropain) assembly chaperone 2	556.59	611.895	621.292	953.935	778.041	766.455	blue	-0.89616	0.94182
ENSMUSG00000025209	498.164	-0.329827	0.107159	-3.07792	0.00208448	0.00834451	Twnk	twinkle mtDNA helicase	467.189	417.108	439.953	551.141	551.157	562.435	blue	-0.962877	0.941798
ENSMUSG00000032264	1162.78	-0.328886	0.0991254	-3.31788	0.000907023	0.00398015	Zw10	zw10 kinetochore protein	1068	1056.54	967.485	1424.52	1268.2	1191.96	blue	-0.877813	0.941761
ENSMUSG00000039376	696.231	-1.37298	0.130799	-10.4969	8.92463e-26	2.79228e-24	Synpo2l	synaptopodin 2-like	386.441	342.661	434.802	906.778	984.591	1122.11	blue	-0.981601	0.941667
ENSMUSG00000022144	122.885	-0.891431	0.211078	-4.22324	2.4082e-05	0.000144789	Gdnf	glial cell line derived neurotrophic factor	98.0521	71.3877	88.6088	154.241	166.952	158.07	blue	-0.965518	0.941597
ENSMUSG00000063873	120.291	-1.43553	0.220686	-6.50486	7.77657e-11	9.16586e-10	Slc24a3	solute carrier family 24 (sodium/potassium/calcium exchanger), member 3	57.6777	66.2886	71.0931	158.17	169.093	199.425	blue	-0.980716	0.941553
ENSMUSG00000075229	614.989	-0.460038	0.125128	-3.67653	0.000236431	0.00118473	Ccdc58	coiled-coil domain containing 58	508.525	515.011	529.592	816.395	694.565	625.846	blue	-0.885376	0.941512
ENSMUSG00000050612	3.9905	-2.31769	1.16913	-1.9824	0.0474341	0.119422	Txndc2	thioredoxin domain containing 2 (spermatozoa)	1.92259	1.01982	1.03034	5.89455	8.56166	5.51406	blue	-0.95597	0.941509
ENSMUSG00000039911	260.454	-1.21606	0.164882	-7.37536	1.63905e-13	2.4025e-12	Spsb1	splA/ryanodine receptor domain and SOCS box containing 1	152.846	174.39	143.217	326.165	355.309	410.798	blue	-0.976088	0.941504
ENSMUSG00000035439	583.78	-0.816251	0.169548	-4.81428	1.47735e-06	1.07636e-05	Haus8	4HAUS augmin-like complex, subunit 8	416.241	491.555	360.617	871.411	767.339	595.519	blue	-0.887503	0.941458
ENSMUSG00000024527	1787.41	-0.16741	0.0728362	-2.29844	0.0215369	0.062641	Afg3l2	AFG3-like AAA ATPase 2	1720.72	1702.09	1627.93	1954.04	1915.67	1804.02	blue	-0.891656	0.941427
ENSMUSG00000024346	1310.69	-0.423982	0.106029	-3.99875	6.36781e-05	0.000354343	Pfdn1	prefoldin 1	1123.75	1103.45	1131.31	1725.14	1389.13	1391.38	blue	-0.88659	0.941392
ENSMUSG00000029090	3296.2	-0.360511	0.063535	-5.67421	1.39332e-08	1.30441e-07	Adgra3	adhesion G protein-coupled receptor A3	2923.3	2901.4	2834.45	3530.84	3804.59	3782.65	blue	-0.978916	0.941383
ENSMUSG00000024617	63.9608	-1.55513	0.291284	-5.3389	9.35127e-08	7.95279e-07	Camk2a	calcium/calmodulin-dependent protein kinase II alpha	29.8001	29.5749	38.1224	83.5061	101.67	101.091	blue	-0.981896	0.941244
ENSMUSG00000022947	184.561	-0.419042	0.165652	-2.52965	0.0114176	0.0366114	Cbr3	carbonyl reductase 3	162.459	164.192	147.338	217.116	194.778	221.482	blue	-0.939137	0.941235
ENSMUSG00000106678	11.9497	-0.808664	0.611203	-1.32307	0.185812	0.344697	NA	NA	9.61295	8.1586	8.24268	17.6837	16.0531	11.9471	blue	-0.893951	0.941069
ENSMUSG00000066979	2860.44	-0.301921	0.0852029	-3.54355	0.000394782	0.00188587	Bub3	BUB3 mitotic checkpoint protein	2544.55	2629.11	2512.99	3506.28	3016.92	2952.78	blue	-0.876789	0.941051
ENSMUSG00000080850	88.9164	-0.850761	0.239882	-3.54659	0.000390254	0.0018659	NA	NA	64.4068	64.2489	61.8201	117.891	97.3889	127.742	blue	-0.954327	0.940875
ENSMUSG00000113753	48.6924	-0.369961	0.303264	-1.21993	0.222492	0.394344	NA	NA	40.3744	44.8723	42.2437	60.9104	51.37	52.3836	blue	-0.891749	0.940783
ENSMUSG00000051517	188.17	-0.992771	0.220821	-4.49581	6.93066e-06	4.55196e-05	Arhgef39	Rho guanine nucleotide exchange factor (GEF) 39	100.936	133.597	143.217	305.534	240.797	204.939	blue	-0.904102	0.940729
ENSMUSG00000020629	641.723	-0.276055	0.10528	-2.62209	0.00873921	0.0291822	Adi1	acireductone dioxygenase 1	604.655	568.042	568.745	765.309	669.95	673.635	blue	-0.88746	0.940687
ENSMUSG00000001441	5687.06	-0.138746	0.0539103	-2.57365	0.0100632	0.0328587	Npepps	aminopeptidase puromycin sensitive	5267.9	5454.02	5519.51	5981.99	6027.41	5871.56	blue	-0.949182	0.94066
ENSMUSG00000032511	243.699	-2.45473	0.201892	-12.1586	5.16255e-34	2.41094e-32	Scn5a	sodium channel, voltage-gated, type V, alpha	75.9423	73.4274	76.2448	326.165	427.013	483.4	blue	-0.982471	0.940428
ENSMUSG00000016756	608.726	-1.54779	0.135691	-11.4067	3.87258e-30	1.49192e-28	Cmah	cytidine monophospho-N-acetylneuraminic acid hydroxylase	325.879	294.729	310.131	762.362	955.696	1003.56	blue	-0.982028	0.940413
ENSMUSG00000001240	1.83456	-1.40444	1.52369	-0.921735	0.356667	NA	Ramp2	receptor (calcitonin) activity modifying protein 2	0.961295	1.01982	1.03034	2.94728	3.21062	1.83802	blue	-0.916742	0.940408
ENSMUSG00000033327	1.60973	-4.12883	2.1208	-1.94683	0.0515551	NA	Tnxb	tenascin XB	0	0	0	4.91213	1.07021	3.67604	blue	-0.924711	0.940382
ENSMUSG00000031502	9045.34	-0.550839	0.0719805	-7.65261	1.96937e-14	3.09568e-13	Col4a1	collagen, type IV, alpha 1	7699.97	7427.38	6889.85	10079.7	10943.9	11231.2	blue	-0.972007	0.940362
ENSMUSG00000061232	943.344	-0.232829	0.0900789	-2.58473	0.00974565	0.0319714	H2-K1	histocompatibility 2, K1, K region	879.585	891.327	831.481	1080.67	964.257	1012.75	blue	-0.896672	0.940358
ENSMUSG00000019787	207.213	-2.59694	0.244304	-10.63	2.16179e-26	6.95976e-25	Trdn	triadin	61.5229	43.8525	71.0931	326.165	292.167	448.477	blue	-0.974135	0.940241
ENSMUSG00000031819	1291.87	-0.184133	0.0801135	-2.2984	0.0215393	0.062641	Emc8	ER membrane protein complex subunit 8	1191.04	1210.53	1227.13	1459.88	1342.04	1320.62	blue	-0.8882	0.940128
ENSMUSG00000074071	6.30606	-6.09775	1.47138	-4.14425	3.40931e-05	0.000199383	Fam169b	family with sequence similarity 169, member B	0	0	0	9.82425	9.63187	18.3802	blue	-0.976371	0.940087
ENSMUSG00000037406	13.9328	-1.65922	0.607065	-2.73318	0.00627266	0.0220311	Htra4	HtrA serine peptidase 4	5.76777	9.17842	5.15168	18.6661	24.6148	20.2182	blue	-0.958178	0.940071
ENSMUSG00000028391	73.6458	-0.690879	0.261642	-2.64055	0.00827724	0.0278465	Wdr31	WD repeat domain 31	63.4455	60.1696	45.3348	92.348	87.757	92.8201	blue	-0.934063	0.939996
ENSMUSG00000051243	67.3936	-2.15504	0.320894	-6.71575	1.87103e-11	2.35196e-10	Islr2	immunoglobulin superfamily containing leucine-rich repeat 2	24.0324	30.5947	19.5764	94.3128	101.67	134.176	blue	-0.973294	0.93996
ENSMUSG00000059409	3680.51	-0.160839	0.0614665	-2.6167	0.00887842	0.0295671	Ppp2r5d	protein phosphatase 2, regulatory subunit B', delta	3520.26	3500.04	3405.26	3920.86	4010.07	3726.59	blue	-0.917866	0.939827
ENSMUSG00000059834	340.662	-0.484283	0.134538	-3.5996	0.000318702	0.00155432	Sclt1	sodium channel and clathrin linker 1	298.963	279.432	273.039	393.952	435.575	363.009	blue	-0.938222	0.939666
ENSMUSG00000030748	625.624	-0.389397	0.110389	-3.52751	0.00041949	0.00199264	Il4ra	interleukin 4 receptor, alpha	559.474	550.705	514.137	723.065	763.058	643.307	blue	-0.918609	0.939646
ENSMUSG00000025402	1206.36	-0.503158	0.120751	-4.16692	3.08737e-05	0.000181793	Nab2	Ngfi-A binding protein 2	1001.67	1026.96	965.424	1659.32	1363.44	1221.37	blue	-0.873167	0.939636
ENSMUSG00000045064	94.4805	-0.367751	0.220927	-1.66458	0.0959968	0.208432	Zc2hc1c	zinc finger, C2HC-type containing 1C	88.4391	77.5067	81.3965	108.067	111.302	100.172	blue	-0.933602	0.939411
ENSMUSG00000004127	421.414	-0.364339	0.126934	-2.87031	0.0041007	0.0151897	Trmt10a	tRNA methyltransferase 10A	379.712	394.672	330.738	502.019	478.383	442.963	blue	-0.894837	0.939289
ENSMUSG00000057406	3174.03	-0.74345	0.0848764	-8.75921	1.96626e-18	4.03938e-17	Nsd2	nuclear receptor binding SET domain protein 2	2317.68	2486.33	2317.22	3593.71	4281.9	4047.32	blue	-0.975363	0.93922
ENSMUSG00000112808	6.50657	-1.94172	0.915792	-2.12026	0.033984	0.091068	NA	NA	1.92259	4.0793	2.06067	12.7715	11.7723	6.43307	blue	-0.898376	0.939193
ENSMUSG00000024661	26789.5	-0.285412	0.0759928	-3.75578	0.000172805	0.000887879	Fth1	ferritin heavy polypeptide 1	23616.1	24799.1	24029.5	32463.3	28383	27446.3	blue	-0.877581	0.939185
ENSMUSG00000021306	273.492	-0.232155	0.134889	-1.72108	0.0852363	0.189869	Gpr137b	G protein-coupled receptor 137B	245.13	264.135	245.22	294.728	305.009	286.731	blue	-0.935811	0.939141
ENSMUSG00000017999	1963.37	-0.390934	0.10139	-3.85573	0.000115385	0.00061278	Ddx27	DEAD box helicase 27	1738.02	1736.76	1621.75	2525.82	2168.24	1989.66	blue	-0.871498	0.939124
ENSMUSG00000073119	9.91832	-1.08715	0.669492	-1.62384	0.104411	0.222639	Speer4a	spermatogenesis associated glutamate (E)-rich protein 4A	6.72907	5.09912	7.21235	12.7715	13.9127	13.7852	blue	-0.97238	0.939079
ENSMUSG00000068394	242.471	-0.880856	0.179793	-4.89927	9.61931e-07	7.20775e-06	Cep152	centrosomal protein 152	182.646	183.568	145.277	306.517	363.871	272.946	blue	-0.934935	0.939075
ENSMUSG00000038215	300.163	-0.439735	0.143017	-3.07471	0.00210706	0.00842456	Cep44	centrosomal protein 44	256.666	233.54	274.069	378.234	334.975	323.492	blue	-0.915838	0.939034
ENSMUSG00000043252	6264.1	-1.03582	0.0906586	-11.4255	3.11973e-30	1.21352e-28	Tmem64	transmembrane protein 64	4103.77	4044.62	4173.89	7512.61	8260.93	9488.79	blue	-0.980994	0.939025
ENSMUSG00000091055	18.7245	-5.18922	0.975819	-5.31781	1.05021e-07	8.88916e-07	Siglec15	sialic acid binding Ig-like lectin 15	1.92259	1.01982	0	25.5431	40.6679	43.1935	blue	-0.971866	0.938963
ENSMUSG00000034175	332.812	-0.228311	0.12652	-1.80455	0.0711453	0.164288	Rhbdd3	rhomboid domain containing 3	324.918	298.809	295.706	376.269	351.028	350.143	blue	-0.902199	0.938962
ENSMUSG00000082193	11.9665	-1.08078	0.627881	-1.72132	0.0851924	0.189869	Rpl5-ps1	ribosomal protein L5, pseudogene 1	8.65166	8.1586	6.18201	18.6661	18.1935	11.9471	blue	-0.895057	0.938957
ENSMUSG00000020075	3947.54	-0.318389	0.0743371	-4.28305	1.84352e-05	0.000112781	Ddx21	DExD box helicase 21	3581.79	3367.46	3590.72	4500.49	4596.54	4048.24	blue	-0.926056	0.938947
ENSMUSG00000026688	410.316	-0.378794	0.124179	-3.05039	0.00228541	0.00905652	Mgst3	microsomal glutathione S-transferase 3	338.376	346.74	385.345	500.054	448.417	442.963	blue	-0.92009	0.938887
ENSMUSG00000019933	16.4851	-3.94793	0.816988	-4.83229	1.3497e-06	9.92807e-06	Mrln	myoregulin	1.92259	0	4.12134	39.297	21.4042	32.1654	blue	-0.943767	0.938681
ENSMUSG00000022587	5094.93	-0.20479	0.0655641	-3.1235	0.00178713	0.00728503	Ly6e	lymphocyte antigen 6 complex, locus E	4912.22	4831.93	4457.23	5639.12	5357.46	5371.62	blue	-0.90176	0.938602
ENSMUSG00000025867	1072.93	-0.524943	0.0927307	-5.66094	1.50542e-08	1.39554e-07	Cplx2	complexin 2	866.127	888.267	886.088	1260.45	1165.46	1371.16	blue	-0.963917	0.938579
ENSMUSG00000025159	1329.87	-0.272691	0.0744079	-3.66481	0.000247523	0.00123263	Mms19	MMS19 cytosolic iron-sulfur assembly component	1234.3	1175.86	1203.43	1413.71	1464.04	1487.88	blue	-0.977022	0.938412
ENSMUSG00000024560	1751.02	-0.183247	0.0759441	-2.41292	0.0158253	0.0483609	Cxxc1	CXXC finger 1 (PHD domain)	1651.5	1687.81	1580.53	1969.76	1809.72	1806.78	blue	-0.877072	0.938353
ENSMUSG00000055538	4865.97	-0.669509	0.0755364	-8.8634	7.76132e-19	1.64899e-17	Zcchc24	zinc finger, CCHC domain containing 24	3849.99	3752.95	3666.96	5445.58	6220.05	6260.3	blue	-0.978736	0.938347
ENSMUSG00000036880	2611.55	-0.390513	0.0951191	-4.10552	4.03412e-05	0.000232704	Acaa2	acetyl-Coenzyme A acyltransferase 2 (mitochondrial 3-oxoacyl-Coenzyme A thiolase)	2235.01	2278.29	2267.77	3370.7	2704.42	2813.09	blue	-0.885608	0.938342
ENSMUSG00000031985	2341.16	-0.152798	0.0618865	-2.469	0.0135489	0.0424958	Gnpat	glyceronephosphate O-acyltransferase	2225.4	2224.24	2201.83	2414.8	2521.41	2459.27	blue	-0.970713	0.938321
ENSMUSG00000030374	1750.09	-0.261903	0.0686009	-3.81778	0.000134659	0.000706038	Strn4	striatin, calmodulin binding protein 4	1618.82	1576.65	1579.5	1847.94	1921.02	1956.57	blue	-0.978572	0.938307
ENSMUSG00000020023	485.412	-0.627393	0.12955	-4.84287	1.2798e-06	9.43986e-06	Tmcc3	transmembrane and coiled coil domains 3	422.009	357.958	363.708	578.648	650.686	539.459	blue	-0.943156	0.938173
ENSMUSG00000117232	2.46391	-3.67496	1.7406	-2.11132	0.0347452	NA	1600002D24Rik	RIKEN cDNA 1600002D24 gene	0	1.01982	0	6.87698	3.21062	3.67604	blue	-0.902054	0.938172
ENSMUSG00000040111	400.986	-1.19711	0.138925	-8.61693	6.87751e-18	1.36742e-16	Gramd1b	GRAM domain containing 1B	248.014	235.579	247.28	497.107	544.736	633.198	blue	-0.979999	0.938123
ENSMUSG00000036086	386.257	-0.776354	0.135055	-5.74841	9.00839e-09	8.64515e-08	Zranb3	zinc finger, RAN-binding domain containing 3	248.975	314.106	291.585	459.775	497.647	505.456	blue	-0.968938	0.938115
ENSMUSG00000001627	1130.6	-0.405596	0.106408	-3.81169	0.00013802	0.000721072	Ifrd1	interferon-related developmental regulator 1	986.289	934.159	997.365	1450.06	1266.06	1149.68	blue	-0.88626	0.938114
ENSMUSG00000063760	1384.66	-0.572518	0.0836757	-6.84211	7.80366e-12	1.00534e-10	Rnf217	ring finger protein 217	1093.95	1150.36	1096.28	1537.5	1692	1737.85	blue	-0.978307	0.938075
ENSMUSG00000069376	5.32139	-0.720384	0.885981	-0.813093	0.416165	0.608398	Gm5507	glyceraldehyde-3-phosphate dehydrogenase pseudogene	3.84518	4.0793	4.12134	6.87698	7.49145	5.51406	blue	-0.923689	0.938069
ENSMUSG00000020847	4.10683	-1.98632	1.1351	-1.74991	0.0801339	0.181095	Rph3al	rabphilin 3A-like (without C2 domains)	2.88389	1.01982	1.03034	8.84183	5.35104	5.51406	blue	-0.90127	0.937968
ENSMUSG00000115970	8.07891	-1.76026	0.806397	-2.18287	0.0290451	0.0801872	8430426J06Rik	RIKEN cDNA 8430426J06 gene	2.88389	6.11895	2.06067	12.7715	11.7723	12.8661	blue	-0.934685	0.937923
ENSMUSG00000114398	30.0837	-0.922239	0.397439	-2.32045	0.0203163	0.0596157	NA	NA	18.2646	24.4758	19.5764	38.3146	44.9487	34.9224	blue	-0.940948	0.937833
ENSMUSG00000073489	1327.51	-0.297904	0.0930061	-3.20306	0.00135977	0.00569021	Ifi204	interferon activated gene 204	1185.28	1187.08	1200.34	1621.98	1414.81	1355.54	blue	-0.877082	0.937798
ENSMUSG00000097290	90.6186	-0.484315	0.237503	-2.0392	0.0414304	0.107024	1300002E11Rik	RIKEN cDNA 1300002E11 gene	74.981	83.6256	68.0021	119.856	101.67	95.5771	blue	-0.876459	0.9376
ENSMUSG00000020961	884.697	-1.51143	0.128056	-11.8029	3.77246e-32	1.59906e-30	Ston2	stonin 2	466.228	461.98	450.257	1090.49	1362.37	1476.85	blue	-0.980244	0.937558
ENSMUSG00000042354	1126.08	-0.468346	0.113	-4.14465	3.40326e-05	0.000199102	Gnl3	guanine nucleotide binding protein-like 3 (nucleolar)	913.23	939.258	981.91	1476.59	1314.22	1131.3	blue	-0.888527	0.937503
ENSMUSG00000045328	3392.45	-0.892329	0.0937124	-9.52199	1.6989e-21	4.25786e-20	Cenpe	centromere protein E	2381.13	2472.05	2272.92	3883.53	4843.76	4501.31	blue	-0.974028	0.937466
ENSMUSG00000027411	1284.66	-0.24589	0.0857965	-2.86597	0.00415732	0.0153711	Vps16	VSP16 CORVET/HOPS core subunit	1181.43	1186.06	1158.1	1463.81	1438.36	1280.18	blue	-0.890237	0.937415
ENSMUSG00000004268	1168.78	-0.567332	0.127312	-4.45624	8.34102e-06	5.40534e-05	Emg1	EMG1 N1-specific pseudouridine methyltransferase	921.882	938.238	965.424	1663.25	1335.62	1188.28	blue	-0.878219	0.93732
ENSMUSG00000004264	3023.06	-0.323974	0.0881349	-3.67589	0.000237022	0.00118659	Phb2	prohibitin 2	2654.14	2736.19	2664.45	3726.34	3327.28	3029.98	blue	-0.874035	0.937307
ENSMUSG00000043800	6.27563	-0.758864	0.823484	-0.921528	0.356775	0.549179	Kifc5c-ps	kinesin family member C5C, pseudogene	5.76777	4.0793	4.12134	8.84183	7.49145	7.35209	blue	-0.908793	0.937241
ENSMUSG00000118138	57.9352	-1.34725	0.305097	-4.41581	1.00632e-05	6.4026e-05	NA	NA	34.6066	30.5947	32.9707	81.5413	69.5635	98.3341	blue	-0.964313	0.93722
ENSMUSG00000068882	4855.18	-0.271074	0.0763737	-3.54931	0.000386236	0.00184724	Ssb	Sjogren syndrome antigen B	4280.65	4413.8	4506.69	5785.5	5193.72	4950.71	blue	-0.88524	0.93715
ENSMUSG00000030431	41.8372	-1.47378	0.40818	-3.61062	0.00030546	0.00149702	Tmem238	transmembrane protein 238	16.342	27.5353	22.6674	85.471	50.2998	48.7076	blue	-0.885193	0.937142
ENSMUSG00000019715	1151.35	-0.292321	0.0885722	-3.30037	0.000965565	0.00420146	Gle1	GLE1 RNA export mediator (yeast)	1019.93	1072.86	1011.79	1291.89	1339.9	1171.74	blue	-0.914489	0.937129
ENSMUSG00000034601	733.686	-0.308901	0.0916484	-3.3705	0.000750309	0.00335532	2700049A03Rik	RIKEN cDNA 2700049A03 gene	649.835	659.826	656.324	781.028	851.885	803.215	blue	-0.96981	0.936999
ENSMUSG00000022704	345.812	-0.415624	0.131515	-3.16028	0.00157618	0.00650265	Qtrt2	queuine tRNA-ribosyltransferase accessory subunit 2	319.15	305.947	263.766	395.917	388.485	401.608	blue	-0.935409	0.936956
ENSMUSG00000066894	449.156	-0.614125	0.124337	-4.93918	7.84516e-07	5.95054e-06	Vsig10	V-set and immunoglobulin domain containing 10	319.15	393.652	352.375	519.703	558.648	551.406	blue	-0.961921	0.936872
ENSMUSG00000111556	2.79951	-3.871	1.66288	-2.32789	0.0199179	NA	Gm19299	predicted gene, 19299	0	1.01982	0	4.91213	5.35104	5.51406	blue	-0.944813	0.936828
ENSMUSG00000040260	382.934	-1.81039	0.167535	-10.8061	3.22215e-27	1.07394e-25	Daam2	dishevelled associated activator of morphogenesis 2	182.646	149.914	177.218	505.949	577.912	703.962	blue	-0.979013	0.936803
ENSMUSG00000046434	13486.1	-0.373302	0.08718	-4.28197	1.85243e-05	0.000113196	Hnrnpa1	heterogeneous nuclear ribonucleoprotein A1	11225	11955.4	12072.4	17023.5	14930.5	13709.8	blue	-0.884718	0.936716
ENSMUSG00000030521	672.385	-0.37098	0.109238	-3.39607	0.000683614	0.00308924	Mphosph10	M-phase phosphoprotein 10 (U3 small nucleolar ribonucleoprotein)	552.745	579.26	627.474	827.202	729.882	717.747	blue	-0.908576	0.936636
ENSMUSG00000034173	90.1412	-0.405786	0.223326	-1.81701	0.0692158	0.160873	Zbed5	zinc finger, BED type containing 5	78.8262	78.5265	75.2145	97.2601	108.091	102.929	blue	-0.96975	0.936523
ENSMUSG00000053062	2671.89	-0.562444	0.075399	-7.45957	8.6804e-14	1.29963e-12	Jam2	junction adhesion molecule 2	2178.29	2149.79	2144.13	2939.42	3370.08	3249.62	blue	-0.977002	0.936506
ENSMUSG00000029414	1500.68	-0.878146	0.0980533	-8.95581	3.37263e-19	7.32179e-18	Kntc1	kinetochore associated 1	1064.15	1086.11	1022.09	1716.3	2101.89	2013.55	blue	-0.975851	0.9365
ENSMUSG00000019797	378.179	-0.294483	0.126345	-2.33078	0.0197648	0.058293	Mtres1	mitochondrial transcription rescue factor 1	350.873	336.542	331.768	457.81	389.556	402.527	blue	-0.882094	0.936451
ENSMUSG00000024168	15.1086	-1.07469	0.565125	-1.90168	0.0572131	0.139093	Tmem204	transmembrane protein 204	7.69036	13.2577	8.24268	22.5958	21.4042	17.4612	blue	-0.909607	0.936415
ENSMUSG00000027404	4631.65	-0.387111	0.0955914	-4.04965	5.12949e-05	0.000290057	Snrpb	small nuclear ribonucleoprotein B	4068.2	4027.29	3946.18	6021.28	4990.38	4736.58	blue	-0.869914	0.93637
ENSMUSG00000054434	207.232	-0.441032	0.164683	-2.67807	0.00740485	0.0253536	Tmem120b	transmembrane protein 120B	198.027	162.152	166.914	252.483	238.656	225.158	blue	-0.913369	0.936318
ENSMUSG00000031068	1541.29	-0.248573	0.0852982	-2.91416	0.00356644	0.013418	Glrx3	glutaredoxin 3	1421.76	1394.1	1410.53	1828.29	1616.01	1577.02	blue	-0.874984	0.936284
ENSMUSG00000037536	555.247	-0.275092	0.107799	-2.5519	0.0107136	0.0347285	Fbxo34	F-box protein 34	508.525	478.298	520.319	645.453	610.018	568.868	blue	-0.904833	0.936261
ENSMUSG00000118667	886.465	-0.907641	0.105476	-8.6052	7.6181e-18	1.5035e-16	NA	NA	627.726	615.974	605.837	1034.49	1166.53	1268.23	blue	-0.978925	0.936167
ENSMUSG00000050164	8.39593	-5.51581	1.3752	-4.01093	6.04809e-05	0.00033737	Mchr1	melanin-concentrating hormone receptor 1	0	0	1.03034	12.7715	18.1935	18.3802	blue	-0.976173	0.936087
ENSMUSG00000025218	415.367	-0.405425	0.131562	-3.08163	0.00205868	0.00825372	Poll	polymerase (DNA directed), lambda	372.982	382.434	316.313	500.054	484.804	435.611	blue	-0.894028	0.936065
ENSMUSG00000037370	2207.29	-1.73398	0.126557	-13.7012	9.99245e-43	6.24625e-41	Enpp1	ectonucleotide pyrophosphatase/phosphodiesterase 1	999.747	1004.53	1057.12	2747.84	3478.18	3956.34	blue	-0.980351	0.936057
ENSMUSG00000032334	8654.89	-0.307107	0.0633789	-4.84558	1.26242e-06	9.32021e-06	Loxl1	lysyl oxidase-like 1	8173.89	7608.91	7428.72	9511.84	9299.04	9906.94	blue	-0.95255	0.936033
ENSMUSG00000037979	238.25	-0.445727	0.158834	-2.80624	0.00501238	0.0181292	Ccdc92	coiled-coil domain containing 92	206.678	223.342	175.157	291.78	263.271	269.27	blue	-0.902477	0.935968
ENSMUSG00000028788	5659.14	-0.275043	0.074425	-3.69557	0.00021939	0.00110659	Ptp4a2	protein tyrosine phosphatase 4a2	4902.61	5148.07	5313.44	6685.4	6078.78	5826.53	blue	-0.895317	0.935964
ENSMUSG00000021264	2721.26	-0.113809	0.0598358	-1.90202	0.0571686	0.139006	Yy1	YY1 transcription factor	2678.17	2561.8	2601.6	2824.47	2839.26	2822.28	blue	-0.949456	0.935958
ENSMUSG00000114496	3.99361	-1.90512	1.11404	-1.7101	0.0872473	0.193221	NA	NA	0.961295	2.03965	2.06067	5.89455	7.49145	5.51406	blue	-0.954251	0.935956
ENSMUSG00000018417	1361.86	-0.500763	0.0804506	-6.22448	4.83163e-10	5.31644e-09	Myo1b	myosin IB	1095.88	1128.95	1159.13	1504.09	1616.01	1667.09	blue	-0.979851	0.935932
ENSMUSG00000043015	157.026	-0.603164	0.180536	-3.34097	0.000834868	0.0036877	Nemp2	nuclear envelope integral membrane protein 2	125.93	134.617	113.337	176.837	201.199	190.235	blue	-0.96016	0.935905
ENSMUSG00000056515	5205.14	-0.298631	0.0579691	-5.15155	2.58342e-07	2.08871e-06	Rab31	RAB31, member RAS oncogene family	4708.42	4520.88	4775.6	5566.42	5821.93	5837.56	blue	-0.977187	0.935904
ENSMUSG00000097113	5.63654	-0.854642	0.872458	-0.979579	0.327294	0.517976	Gm19705	predicted gene, 19705	3.84518	5.09912	3.09101	7.8594	7.49145	6.43307	blue	-0.903551	0.935876
ENSMUSG00000043439	143.163	-0.719563	0.219255	-3.28185	0.00103127	0.0044476	Epop	elongin BC and polycomb repressive complex 2 associated protein	117.278	101.982	105.094	217.116	172.303	145.204	blue	-0.875359	0.93574
ENSMUSG00000029191	2416.33	-0.359155	0.0743419	-4.83112	1.35765e-06	9.9729e-06	Rfc1	replication factor C (activator 1) 1	2168.68	2153.87	2027.7	2611.29	2890.63	2645.83	blue	-0.954677	0.935738
ENSMUSG00000052085	73.8734	-1.63254	0.307619	-5.30701	1.11439e-07	9.40265e-07	Dock8	dedicator of cytokinesis 8	43.2583	34.674	29.8797	101.19	142.338	91.9011	blue	-0.946241	0.935704
ENSMUSG00000090631	17.8682	-2.857	0.624807	-4.57261	4.81691e-06	3.25278e-05	Olfr456	olfactory receptor 456	5.76777	4.0793	3.09101	23.5782	38.5275	32.1654	blue	-0.97094	0.935685
ENSMUSG00000114135	1.77347	-4.26821	2.0753	-2.05667	0.0397178	NA	NA	NA	0	0	0	5.89455	1.07021	3.67604	blue	-0.910674	0.935659
ENSMUSG00000018433	1425.61	-0.187438	0.074976	-2.49997	0.0124204	0.0394103	Nol11	nucleolar protein 11	1387.15	1333.93	1277.62	1515.88	1547.52	1491.55	blue	-0.930276	0.935654
ENSMUSG00000027274	288.943	-0.206684	0.134424	-1.53755	0.124159	0.255098	Mkks	McKusick-Kaufman syndrome	276.853	268.214	259.645	331.077	302.869	295.002	blue	-0.870831	0.935479
ENSMUSG00000003778	2406.26	-0.185985	0.0620113	-2.99921	0.00270682	0.0104986	Brd8	bromodomain containing 8	2261.93	2240.55	2251.28	2494.38	2619.87	2569.55	blue	-0.974983	0.935444
ENSMUSG00000044792	744.347	-0.109944	0.0888651	-1.2372	0.216011	0.386009	Isca1	iron-sulfur cluster assembly 1	714.242	724.075	709.901	796.747	749.145	771.969	blue	-0.894817	0.935335
ENSMUSG00000022769	499.79	-0.691515	0.163806	-4.22154	2.42634e-05	0.000145771	Sdf2l1	stromal cell-derived factor 2-like 1	372.021	422.207	352.375	750.573	596.106	505.456	blue	-0.868792	0.935325
ENSMUSG00000102224	16.2577	-1.76332	0.572811	-3.07836	0.00208141	0.00833447	4930447F24Rik	RIKEN cDNA 4930447F24 gene	4.80648	7.13877	10.3034	23.5782	27.8254	23.8943	blue	-0.963029	0.935317
ENSMUSG00000030322	174.281	-0.580539	0.171242	-3.39017	0.000698497	0.00314941	Mbd4	methyl-CpG binding domain protein 4	139.388	150.934	128.792	197.467	207.62	221.482	blue	-0.964215	0.935313
ENSMUSG00000035772	993.225	-0.131226	0.0807433	-1.62522	0.104115	0.222097	Mrps2	mitochondrial ribosomal protein S2	938.224	970.873	935.545	1059.05	1007.07	1048.59	blue	-0.918446	0.935168
ENSMUSG00000033760	348.764	-0.149281	0.11984	-1.24568	0.212883	0.381693	Rbm4b	RNA binding motif protein 4B	325.879	324.304	342.071	375.286	363.871	361.171	blue	-0.929106	0.935117
ENSMUSG00000005899	1228.01	-0.267665	0.0783077	-3.41812	0.000630561	0.00287783	Smpd4	sphingomyelin phosphodiesterase 4	1089.15	1151.38	1102.46	1301.71	1394.48	1328.89	blue	-0.961171	0.935111
ENSMUSG00000073771	606.864	-0.229157	0.0985949	-2.32423	0.0201131	0.0591248	NA	NA	543.132	589.459	544.017	657.242	641.054	666.283	blue	-0.940029	0.935052
ENSMUSG00000002372	2398.23	-0.22565	0.0770801	-2.92748	0.00341723	0.0129293	Ranbp3	RAN binding protein 3	2210.02	2272.17	2150.31	2739	2622.01	2395.86	blue	-0.875778	0.935044
ENSMUSG00000085025	16.7996	-1.6004	0.588121	-2.72122	0.00650424	0.0227203	Gm13715	predicted gene 13715	10.5742	9.17842	5.15168	30.4552	28.8956	16.5422	blue	-0.889479	0.935016
ENSMUSG00000029430	6713.74	-0.616451	0.125506	-4.91171	9.02838e-07	6.78395e-06	Ran	RAN, member RAS oncogene family	5134.28	5605.98	5161.98	9858.64	7833.92	6687.64	blue	-0.869657	0.934987
ENSMUSG00000030138	2482.25	-0.162722	0.0629168	-2.58631	0.00970099	0.0318444	Bms1	BMS1, ribosome biogenesis factor	2310.95	2397.61	2318.25	2584.76	2695.85	2586.1	blue	-0.951208	0.934876
ENSMUSG00000070738	1102.38	-0.405027	0.0853267	-4.74677	2.06686e-06	1.47903e-05	Dgkd	diacylglycerol kinase, delta	1001.67	932.12	911.847	1200.52	1271.41	1296.72	blue	-0.968145	0.934862
ENSMUSG00000019927	1508.71	-0.318244	0.081293	-3.91478	9.04878e-05	0.000490448	Ube2d1	ubiquitin-conjugating enzyme E2D 1	1279.48	1351.27	1399.2	1735.95	1574.28	1712.12	blue	-0.939206	0.934835
ENSMUSG00000027405	1522.13	-0.590536	0.125463	-4.70685	2.51574e-06	1.77183e-05	Nop56	NOP56 ribonucleoprotein	1192.01	1187.08	1265.25	2144.63	1831.13	1512.69	blue	-0.882078	0.934637
ENSMUSG00000042814	146.873	-0.226614	0.178519	-1.26941	0.204295	0.370011	Mcts2	malignant T cell amplified sequence 2	134.581	142.775	128.792	165.047	151.97	158.07	blue	-0.900092	0.934586
ENSMUSG00000022724	344.304	-0.395659	0.135558	-2.91874	0.00351446	0.0132439	Riox2	ribosomal oxygenase 2	295.118	289.63	307.04	417.531	410.96	345.548	blue	-0.902152	0.934486
ENSMUSG00000028348	1469.09	-0.576987	0.082625	-6.98321	2.88513e-12	3.84644e-11	Cavin4	caveolae associated 4	1189.12	1143.22	1205.49	1647.53	1756.21	1872.94	blue	-0.97889	0.934466
ENSMUSG00000018239	215.815	-0.300836	0.154983	-1.94109	0.0522472	0.129032	Zcchc10	zinc finger, CCHC domain containing 10	205.717	184.588	189.582	251.501	242.937	220.563	blue	-0.897337	0.934179
ENSMUSG00000027367	1907.83	-0.247183	0.0815914	-3.02953	0.00244938	0.00959974	Stard7	START domain containing 7	1766.86	1703.11	1763.93	2232.07	2061.22	1919.81	blue	-0.880213	0.934117
ENSMUSG00000017550	614.611	-0.838515	0.118195	-7.09433	1.29983e-12	1.78538e-11	Atad5	ATPase family, AAA domain containing 5	432.583	452.802	436.862	704.399	880.781	780.24	blue	-0.970126	0.934113
ENSMUSG00000031828	150.574	-0.40397	0.183108	-2.20619	0.027371	0.0763659	Klhl36	kelch-like 36	130.736	127.478	130.853	187.643	153.04	173.693	blue	-0.909552	0.934098
ENSMUSG00000038910	309.993	-0.762552	0.144899	-5.26263	1.42007e-07	1.18143e-06	Plcl2	phospholipase C-like 2	249.937	203.965	235.947	379.216	368.151	422.745	blue	-0.965621	0.934037
ENSMUSG00000039356	587.576	-0.60212	0.146431	-4.11198	3.92286e-05	0.00022702	Exosc2	exosome component 2	468.151	482.377	449.226	830.149	720.25	575.301	blue	-0.871957	0.934032
ENSMUSG00000037020	413.659	-0.567035	0.137303	-4.12981	3.63057e-05	0.000211323	Wdr62	WD repeat domain 62	343.182	371.216	285.403	486.3	524.402	471.452	blue	-0.929	0.933937
ENSMUSG00000044033	730.248	-2.54466	0.174383	-14.5923	3.14244e-48	2.23377e-46	Ccdc141	coiled-coil domain containing 141	226.866	201.925	212.249	948.04	1252.14	1540.26	blue	-0.978245	0.933932
ENSMUSG00000010755	1065.71	-0.26668	0.0891898	-2.99003	0.00278949	0.010775	Cars	cysteinyl-tRNA synthetase	1011.28	928.04	962.333	1205.44	1201.84	1085.35	blue	-0.907623	0.933778
ENSMUSG00000112980	248.531	-0.466059	0.142913	-3.26113	0.00110968	0.00474502	D430020J02Rik	RIKEN cDNA D430020J02 gene	217.253	206.005	202.976	274.097	285.745	305.112	blue	-0.972504	0.933771
ENSMUSG00000078452	69.4553	-0.884076	0.282641	-3.12791	0.00176056	0.00718947	Raet1a	retinoic acid early transcript 1, alpha	49.9873	56.0903	40.1831	90.3831	103.81	76.2779	blue	-0.919276	0.933674
ENSMUSG00000030929	238.185	-0.711605	0.157921	-4.50608	6.60367e-06	4.35501e-05	Eri2	exoribonuclease 2	178.801	193.767	168.975	272.132	329.624	285.812	blue	-0.958298	0.933636
ENSMUSG00000022142	2146.25	-0.525703	0.0823012	-6.38754	1.68572e-10	1.93991e-09	Nup155	nucleoporin 155	1680.34	1819.37	1778.36	2377.47	2739.73	2482.25	blue	-0.965342	0.933582
ENSMUSG00000039903	199.474	-0.298836	0.160537	-1.86148	0.0626768	0.148857	Eva1c	eva-1 homolog C (C. elegans)	179.762	172.35	184.43	238.729	219.393	202.182	blue	-0.887552	0.933553
ENSMUSG00000052105	734.708	-0.579545	0.103307	-5.60994	2.02402e-08	1.84435e-07	Mtcl1	microtubule crosslinking factor 1	637.339	567.022	562.563	824.255	898.975	918.092	blue	-0.968617	0.933378
ENSMUSG00000022610	329.461	-0.483533	0.153063	-3.15904	0.00158291	0.00652876	Mapk12	mitogen-activated protein kinase 12	273.969	287.59	262.736	451.916	353.169	347.386	blue	-0.866209	0.933374
ENSMUSG00000044037	27.3808	-0.901465	0.428758	-2.1025	0.0355092	0.0944149	Als2cl	ALS2 C-terminal like	17.3033	20.3965	19.5764	45.1916	34.2466	27.5703	blue	-0.873297	0.93336
ENSMUSG00000002250	1631	-0.247436	0.0771099	-3.20887	0.00133256	0.00558946	Ppard	peroxisome proliferator activator receptor delta	1549.61	1517.5	1406.41	1760.51	1834.34	1717.63	blue	-0.927173	0.933327
ENSMUSG00000028245	1397.46	-0.35331	0.0759474	-4.65203	3.28678e-06	2.27008e-05	Nsmaf	neutral sphingomyelinase (N-SMase) activation associated factor	1224.69	1242.15	1214.77	1488.37	1601.03	1613.78	blue	-0.97612	0.933307
ENSMUSG00000050628	422.879	-0.469539	0.141795	-3.3114	0.000928306	0.00405913	Ubald2	UBA-like domain containing 2	350.873	379.375	333.829	570.789	448.417	453.991	blue	-0.869519	0.933254
ENSMUSG00000003992	1217.13	-0.346388	0.0782775	-4.42513	9.63836e-06	6.15667e-05	Ssbp2	single-stranded DNA binding protein 2	1068	1073.88	1073.61	1305.64	1358.09	1423.55	blue	-0.97745	0.933244
ENSMUSG00000073676	1347.24	-0.846459	0.164032	-5.16034	2.46503e-07	2.00004e-06	Hspe1	heat shock protein 1 (chaperonin 10)	948.798	1000.45	939.666	2273.33	1519.7	1401.49	blue	-0.866715	0.933236
ENSMUSG00000029464	443.92	-0.582419	0.151656	-3.8404	0.000122835	0.000648271	Gpn3	GPN-loop GTPase 3	350.873	350.82	364.739	638.576	507.278	451.234	blue	-0.872079	0.933003
ENSMUSG00000033720	80.3277	-0.688458	0.246812	-2.7894	0.0052805	0.0189482	Sfxn5	sideroflexin 5	63.4455	64.2489	56.6684	93.3304	112.372	91.9011	blue	-0.946683	0.932884
ENSMUSG00000032051	170.34	-0.78139	0.213404	-3.66156	0.000250686	0.0012476	Fdx1	ferredoxin 1	145.156	114.22	116.428	264.272	186.216	195.749	blue	-0.882884	0.932856
ENSMUSG00000099364	7.20522	-1.74145	0.836411	-2.08205	0.0373381	0.0983017	NA	NA	4.80648	3.05947	2.06067	10.8067	9.63187	12.8661	blue	-0.94668	0.932806
ENSMUSG00000029625	593.691	-0.354766	0.116178	-3.05364	0.00226084	0.00897318	Cpsf4	cleavage and polyadenylation specific factor 4	534.48	506.853	521.35	728.959	679.582	590.924	blue	-0.88074	0.932796
ENSMUSG00000024145	204.641	-0.415415	0.165463	-2.51062	0.012052	0.0383472	Pigf	phosphatidylinositol glycan anchor biosynthesis, class F	181.685	164.192	180.309	262.308	215.112	224.239	blue	-0.894243	0.932766
ENSMUSG00000027171	38.2393	-1.52994	0.383481	-3.98962	6.61786e-05	0.00036724	Prrg4	proline rich Gla (G-carboxyglutamic acid) 4 (transmembrane)	22.1098	23.456	13.3944	49.1213	58.8614	62.4927	blue	-0.959229	0.932653
ENSMUSG00000073821	69.6927	-0.762954	0.264832	-2.8809	0.00396545	0.0147295	NA	NA	56.7164	52.011	46.3651	86.4534	79.1954	97.4151	blue	-0.951782	0.932626
ENSMUSG00000005732	2978.8	-0.585549	0.127566	-4.59016	4.42902e-06	3.01109e-05	Ranbp1	RAN binding protein 1	2435.92	2534.26	2177.1	4345.27	3236.31	3143.94	blue	-0.864032	0.932613
ENSMUSG00000026393	3370.22	-0.275077	0.0611939	-4.49517	6.95133e-06	4.56367e-05	Nek7	NIMA (never in mitosis gene a)-related expressed kinase 7	3052.11	2959.53	3138.4	3606.48	3679.37	3785.41	blue	-0.974499	0.932582
ENSMUSG00000026005	994.115	-0.224071	0.086047	-2.60406	0.00921271	0.0304747	Rpe	ribulose-5-phosphate-3-epimerase	919.959	937.219	893.301	1075.76	1124.79	1013.67	blue	-0.917461	0.932513
ENSMUSG00000025702	2841.92	-0.535558	0.0739504	-7.24212	4.41709e-13	6.29082e-12	Marchf8	membrane associated ring-CH-type finger 8	2290.77	2345.6	2325.47	3142.78	3350.82	3596.09	blue	-0.976675	0.932345
ENSMUSG00000022353	2723.97	-1.00778	0.0982366	-10.2587	1.08202e-24	3.219e-23	Mtss1	MTSS I-BAR domain containing 1	1856.26	1780.61	1791.75	3196.81	3626.93	4091.44	blue	-0.97665	0.932254
ENSMUSG00000026121	1475.49	-0.527956	0.0810131	-6.51692	7.17678e-11	8.49006e-10	Sema4c	sema domain, immunoglobulin domain (Ig), transmembrane domain (TM) and short cytoplasmic domain, (semaphorin) 4C	1223.73	1183	1218.89	1625.91	1761.56	1839.86	blue	-0.977819	0.932237
ENSMUSG00000020776	1934.61	-0.340065	0.0757106	-4.49164	7.06775e-06	4.63065e-05	Fbf1	Fas (TNFRSF6) binding factor 1	1773.59	1750.02	1599.08	2088.64	2177.87	2218.49	blue	-0.955509	0.932174
ENSMUSG00000074088	1350.55	-0.435699	0.110942	-3.92726	8.59202e-05	0.000467267	Snrnp40	small nuclear ribonucleoprotein 40 (U5)	1128.56	1138.12	1177.67	1795.87	1485.45	1377.6	blue	-0.87238	0.932047
ENSMUSG00000025229	5.08422	-2.03555	1.01082	-2.01376	0.0440344	0.112556	Pitx3	paired-like homeodomain transcription factor 3	2.88389	1.01982	2.06067	7.8594	7.49145	9.19011	blue	-0.95847	0.931993
ENSMUSG00000054057	296.882	-0.331485	0.138773	-2.38868	0.0169091	0.0511573	A930004D18Rik	RIKEN cDNA A930004D18 gene	289.35	253.936	245.22	347.779	324.273	320.735	blue	-0.902438	0.931939
ENSMUSG00000085852	16.5574	-1.50199	0.557267	-2.69528	0.00703285	0.0242921	Gm13807	predicted gene 13807	11.5355	6.11895	8.24268	25.5431	20.3339	27.5703	blue	-0.945848	0.931815
ENSMUSG00000105102	3.82013	-4.34509	1.56571	-2.77516	0.00551745	0.0197017	Gm35507	predicted gene, 35507	0.961295	0	0	5.89455	9.63187	6.43307	blue	-0.950001	0.93176
ENSMUSG00000008845	59.5087	-1.59068	0.310266	-5.12683	2.94659e-07	2.36685e-06	Cd163	CD163 antigen	35.5679	24.4758	28.8494	75.6467	94.1783	98.3341	blue	-0.972918	0.931735
ENSMUSG00000034413	106.317	-0.749423	0.24302	-3.08379	0.00204382	0.00820235	Neurl1b	neuralized E3 ubiquitin protein ligase 1B	75.9423	93.8238	68.0021	147.364	143.408	109.362	blue	-0.888494	0.931706
ENSMUSG00000034023	536.584	-1.21592	0.143747	-8.45877	2.70216e-17	5.13525e-16	Fancd2	Fanconi anemia, complementation group D2	339.337	337.562	291.585	632.682	851.885	766.455	blue	-0.968288	0.931675
ENSMUSG00000046636	71.4669	-0.796545	0.284923	-2.79565	0.00517959	0.0186612	NA	NA	47.1035	57.1102	52.5471	113.961	78.1252	79.9539	blue	-0.875319	0.931563
ENSMUSG00000075330	14.8865	-3.55415	0.788642	-4.50667	6.58525e-06	4.34464e-05	A930003A15Rik	RIKEN cDNA A930003A15 gene	2.88389	0	4.12134	32.42	21.4042	28.4893	blue	-0.942649	0.931561
ENSMUSG00000027498	1052.01	-0.19024	0.0826007	-2.30313	0.0212716	0.0620085	Cstf1	cleavage stimulation factor, 3' pre-RNA, subunit 1	1013.21	970.873	963.364	1128.81	1163.32	1072.49	blue	-0.917488	0.931439
ENSMUSG00000024082	639.089	-0.285136	0.106299	-2.68239	0.00730987	0.0251086	Ndufaf7	NADH:ubiquinone oxidoreductase complex assembly factor 7	589.274	548.666	590.382	764.327	677.442	664.445	blue	-0.887237	0.931414
ENSMUSG00000034473	593.221	-0.103969	0.0962178	-1.08056	0.279891	0.464143	Sec22a	SEC22 homolog A, vesicle trafficking protein	558.512	583.34	573.897	627.77	604.667	611.142	blue	-0.905266	0.931295
ENSMUSG00000087054	16.1212	-3.11765	0.688823	-4.52605	6.00955e-06	3.99766e-05	NA	NA	4.80648	1.01982	4.12134	23.5782	31.036	32.1654	blue	-0.970366	0.931282
ENSMUSG00000007836	7214.48	-0.483941	0.108148	-4.47481	7.64806e-06	4.98039e-05	Hnrnpa0	heterogeneous nuclear ribonucleoprotein A0	6334.93	6277.02	5435.02	9768.25	7592.05	7879.6	blue	-0.871098	0.931274
ENSMUSG00000040681	6051.39	-0.516453	0.115025	-4.48992	7.12506e-06	4.66629e-05	Hmgn1	high mobility group nucleosomal binding domain 1	4908.37	5176.63	4853.91	8538.26	6693.08	6138.07	blue	-0.862258	0.931239
ENSMUSG00000057388	898.821	-0.4832	0.127058	-3.80299	0.000142963	0.00074423	Mrpl18	mitochondrial ribosomal protein L18	769.997	772.007	706.81	1231.96	999.574	912.578	blue	-0.859942	0.931221
ENSMUSG00000024357	831.642	-0.236105	0.0906614	-2.60425	0.00920767	0.0304709	Sil1	endoplasmic reticulum chaperone SIL1 homolog (S. cerevisiae)	744.042	773.027	774.812	936.251	845.464	916.254	blue	-0.921831	0.931193
ENSMUSG00000038241	2238.84	-0.260565	0.0712989	-3.65454	0.000257648	0.00128067	Cep250	centrosomal protein 250	2162.91	2005.99	1942.18	2414.8	2443.28	2463.87	blue	-0.943331	0.931106
ENSMUSG00000070315	79.8258	-0.730904	0.257485	-2.83862	0.00453087	0.0165767	4930581F22Rik	RIKEN cDNA 4930581F22 gene	48.0648	70.3679	61.8201	105.119	95.2485	98.3341	blue	-0.927802	0.931096
ENSMUSG00000038954	551.49	-0.294785	0.105497	-2.79425	0.00520199	0.0187251	Supt3	SPT3, SAGA and STAGA complex component	472.957	497.674	515.168	611.068	636.774	575.301	blue	-0.935068	0.931084
ENSMUSG00000002057	18.5893	-2.49686	0.677347	-3.68624	0.000227594	0.00114438	Foxn1	forkhead box N1	11.5355	3.05947	2.06067	37.3322	23.5446	34.0034	blue	-0.921259	0.930988
ENSMUSG00000095562	36.9126	-0.536703	0.346784	-1.54766	0.121704	0.251373	NA	NA	27.8776	28.5551	34.0011	45.1916	41.7381	44.1125	blue	-0.946895	0.930945
ENSMUSG00000021420	338.187	-0.201019	0.121014	-1.66112	0.0966887	0.20951	Fars2	phenylalanine-tRNA synthetase 2 (mitochondrial)	312.421	309.007	322.495	354.655	370.292	360.252	blue	-0.968257	0.930837
ENSMUSG00000002797	41.4564	-1.33944	0.393652	-3.40261	0.000667455	0.00302558	Ggct	gamma-glutamyl cyclotransferase	20.1872	23.456	26.7887	75.6467	63.1423	39.5175	blue	-0.885466	0.930828
ENSMUSG00000087060	76.7706	-1.15185	0.321515	-3.58257	0.000340235	0.00164834	NA	NA	55.7551	49.9714	37.0921	142.452	96.3187	79.0349	blue	-0.861641	0.930795
ENSMUSG00000031107	211.892	-0.6185	0.186667	-3.31338	0.000921744	0.00403373	Rbmx2	RNA binding motif protein, X-linked 2	180.723	171.331	149.399	306.517	222.603	240.781	blue	-0.873432	0.930772
ENSMUSG00000024664	5164.39	-0.130465	0.0595964	-2.18914	0.0285868	0.0791123	Fads3	fatty acid desaturase 3	5045.84	4953.29	4793.12	5570.35	5424.88	5198.84	blue	-0.874027	0.93071
ENSMUSG00000052446	282.178	-0.471471	0.149563	-3.15232	0.00161977	0.00666368	Zfp961	zinc finger protein 961	218.214	237.619	253.462	348.761	344.607	290.407	blue	-0.909901	0.930569
ENSMUSG00000063511	5433.52	-0.276624	0.0804854	-3.43695	0.000588311	0.00270035	Snrnp70	small nuclear ribonucleoprotein 70 (U1)	4820.89	5039.97	4881.73	6585.2	5736.31	5537.04	blue	-0.864295	0.930486
ENSMUSG00000019929	63.2184	-1.96954	0.334028	-5.89632	3.71699e-09	3.71814e-08	Dcn	decorin	24.9937	33.6542	18.546	84.4886	96.3187	121.309	blue	-0.964106	0.930403
ENSMUSG00000015757	1224.3	-0.163079	0.0803739	-2.02901	0.0424574	0.109185	Ppil4	peptidylprolyl isomerase (cyclophilin)-like 4	1126.64	1179.94	1159.13	1365.57	1262.85	1251.69	blue	-0.874911	0.930355
ENSMUSG00000058301	2559.19	-0.272172	0.0714244	-3.81063	0.000138611	0.000723685	Upf1	UPF1 regulator of nonsense transcripts homolog (yeast)	2433.04	2289.51	2231.71	2753.74	2932.37	2714.76	blue	-0.938115	0.930288
ENSMUSG00000052373	9.32653	-1.8691	0.749763	-2.49292	0.0126699	0.0400909	Mpp3	membrane protein, palmitoylated 3 (MAGUK p55 subfamily member 3)	4.80648	4.0793	3.09101	12.7715	19.2637	11.9471	blue	-0.943566	0.930271
ENSMUSG00000020570	3209.67	-0.118983	0.0611306	-1.94638	0.0516093	0.127613	Sypl	synaptophysin-like protein	3007.89	3097.21	3127.07	3446.35	3332.63	3246.86	blue	-0.891758	0.93026
ENSMUSG00000042451	501.554	-0.799833	0.12583	-6.35645	2.06464e-10	2.36074e-09	Mybph	myosin binding protein H	365.292	341.641	391.527	615.981	585.404	709.476	blue	-0.96677	0.930204
ENSMUSG00000031772	49.4211	-2.05959	0.378488	-5.44162	5.27982e-08	4.6098e-07	Cntnap4	contactin associated protein-like 4	16.342	22.4361	18.546	68.7698	107.021	63.4117	blue	-0.947063	0.930101
ENSMUSG00000029287	80.4859	-1.47664	0.274694	-5.37556	7.6345e-08	6.55522e-07	Tgfbr3	transforming growth factor, beta receptor III	35.5679	52.011	40.1831	100.207	126.285	128.661	blue	-0.96808	0.930092
ENSMUSG00000028333	5493.46	-0.516704	0.113825	-4.53947	5.63969e-06	3.76252e-05	Anp32b	acidic (leucine-rich) nuclear phosphoprotein 32 family, member B	4410.42	4553.52	4596.33	7749.37	6042.39	5608.72	blue	-0.866728	0.92997
ENSMUSG00000037339	736.393	-0.267667	0.103395	-2.58878	0.00963166	0.0316621	Fam53a	family with sequence similarity 53, member A	701.745	657.787	644.99	877.306	780.181	756.346	blue	-0.867556	0.929956
ENSMUSG00000031432	845.382	-0.451772	0.119581	-3.77796	0.000158118	0.000818088	Prps1	phosphoribosyl pyrophosphate synthetase 1	685.403	735.293	721.235	1095.4	999.574	835.381	blue	-0.875814	0.929853
ENSMUSG00000031530	570.603	-0.515431	0.112663	-4.57499	4.76245e-06	3.21871e-05	Dusp4	dual specificity phosphatase 4	482.57	497.674	428.62	629.735	709.548	675.473	blue	-0.954331	0.929777
ENSMUSG00000021549	4356.2	-0.451626	0.0685452	-6.58873	4.43601e-11	5.36227e-10	Rasa1	RAS p21 protein activator 1	3603.9	3646.89	3788.54	4724.48	5305.02	5068.34	blue	-0.972539	0.929747
ENSMUSG00000035601	248.128	-0.334604	0.144961	-2.30823	0.0209864	0.0613665	Trmt10b	tRNA methyltransferase 10B	228.788	200.905	228.734	287.851	268.622	273.865	blue	-0.92952	0.929688
ENSMUSG00000035296	269.563	-1.6418	0.192599	-8.52444	1.53551e-17	2.94367e-16	Sgcg	sarcoglycan, gamma (dystrophin-associated glycoprotein)	124.968	107.082	160.732	362.515	390.626	471.452	blue	-0.973029	0.929635
ENSMUSG00000034959	27.0245	-1.32439	0.429411	-3.0842	0.00204101	0.0081972	Rubcnl	RUN and cysteine rich domain containing beclin 1 interacting protein like	13.4581	13.2577	19.5764	35.3673	42.8083	37.6794	blue	-0.96521	0.929581
ENSMUSG00000024176	241.175	-1.23397	0.182295	-6.76905	1.29628e-11	1.64883e-10	Sox8	SRY (sex determining region Y)-box 8	170.149	134.617	126.731	299.64	331.764	384.146	blue	-0.966159	0.929574
ENSMUSG00000097571	49.9834	-0.698744	0.308622	-2.26407	0.0235696	0.0675549	Jpx	Jpx transcript, Xist activator (non-protein coding)	35.5679	42.8326	36.0617	64.8401	53.5104	67.0878	blue	-0.931022	0.92954
ENSMUSG00000070287	4.10642	-1.33683	1.0508	-1.27219	0.203305	0.368716	Slc35g2	solute carrier family 35, member G2	2.88389	2.03965	2.06067	7.8594	4.28083	5.51406	blue	-0.88624	0.929465
ENSMUSG00000044030	981.706	-0.216303	0.0911516	-2.37301	0.0176438	0.0530206	Irf2bp1	interferon regulatory factor 2 binding protein 1	923.805	908.664	892.27	1143.54	1009.21	1012.75	blue	-0.863991	0.929355
ENSMUSG00000037447	604.893	-0.5518	0.105872	-5.21197	1.86842e-07	1.5385e-06	Arid5a	AT rich interactive domain 5A (MRF1-like)	511.409	475.238	485.288	675.909	709.548	771.969	blue	-0.971804	0.929303
ENSMUSG00000022403	10596.1	-0.138133	0.0586438	-2.35547	0.0184995	0.0551586	St13	suppression of tumorigenicity 13	10147.4	10169.7	9949.95	11667.3	11028.5	10613.7	blue	-0.858352	0.929264
ENSMUSG00000049327	2748.26	-0.328301	0.0905108	-3.62721	0.000286503	0.0014097	Kmt5a	lysine methyltransferase 5A	2356.13	2566.9	2387.29	3348.11	3083.27	2747.84	blue	-0.869978	0.929253
ENSMUSG00000025613	9173.91	-0.395071	0.0931646	-4.24058	2.22947e-05	0.000134598	Cct8	chaperonin containing Tcp1, subunit 8 (theta)	7655.75	7867.95	8252.99	11822.5	10153.1	9291.2	blue	-0.875806	0.92915
ENSMUSG00000025762	247.062	-0.76699	0.197874	-3.87616	0.000106118	0.000568259	Larp1b	La ribonucleoprotein domain family, member 1B	217.253	163.172	167.945	378.234	291.097	264.675	blue	-0.87562	0.929102
ENSMUSG00000029338	1171.5	-0.26479	0.0788102	-3.35985	0.000779847	0.00347332	Antxr2	anthrax toxin receptor 2	1058.39	1069.8	1065.37	1259.47	1236.09	1339.92	blue	-0.963934	0.929014
ENSMUSG00000033697	322.603	-0.288665	0.126299	-2.28556	0.0222797	0.064514	Arhgap39	Rho GTPase activating protein 39	291.272	303.908	276.13	343.849	357.449	363.009	blue	-0.954189	0.928948
ENSMUSG00000047757	271.411	-0.838582	0.165334	-5.07204	3.93582e-07	3.11013e-06	Fancb	Fanconi anemia, complementation group B	177.84	200.905	205.037	333.042	405.609	306.031	blue	-0.942665	0.928928
ENSMUSG00000098188	270.505	-0.463951	0.139898	-3.31636	0.000911993	0.00399759	Sowahc	sosondowah ankyrin repeat domain family member C	241.285	226.401	214.31	295.71	319.992	325.33	blue	-0.963482	0.928916
ENSMUSG00000022639	341.231	-0.36042	0.126544	-2.84818	0.00439694	0.0161271	NA	NA	289.35	300.848	306.01	374.304	412.03	364.847	blue	-0.947423	0.928893
ENSMUSG00000000295	269.668	-0.358703	0.141444	-2.536	0.0112127	0.0360769	Hddc2	HD domain containing 2	236.479	222.322	250.371	320.271	282.535	306.031	blue	-0.926518	0.928834
ENSMUSG00000040128	1792.27	-0.284249	0.074737	-3.80332	0.00014277	0.00074347	Pnrc1	proline-rich nuclear receptor coactivator 1	1631.32	1647.02	1571.26	1965.83	1868.58	2069.61	blue	-0.947113	0.928809
ENSMUSG00000053846	61.2485	-1.20834	0.332415	-3.63503	0.000277951	0.0013714	Lipg	lipase, endothelial	24.9937	38.7533	47.3954	101.19	83.4762	71.6828	blue	-0.91103	0.928727
ENSMUSG00000071984	1859.05	-2.0191	0.150792	-13.3899	6.92442e-41	4.15078e-39	Fndc1	fibronectin type III domain containing 1	768.075	702.659	736.69	2316.56	2924.88	3705.45	blue	-0.974859	0.928727
ENSMUSG00000009487	79.2443	-1.22439	0.262485	-4.66462	3.09186e-06	2.14653e-05	Otog	otogelin	46.1422	39.7732	56.6684	101.19	111.302	120.39	blue	-0.97177	0.928694
ENSMUSG00000033845	932.509	-0.41366	0.115798	-3.57226	0.000353914	0.00170842	Mrpl15	mitochondrial ribosomal protein L15	848.824	767.928	782.025	1215.26	1031.68	949.338	blue	-0.866954	0.928681
ENSMUSG00000021577	7780.9	-0.162661	0.0601888	-2.70251	0.00688188	0.0238527	Sdha	succinate dehydrogenase complex, subunit A, flavoprotein (Fp)	7339.49	7174.47	7514.24	8644.36	8053.31	7959.55	blue	-0.887649	0.928672
ENSMUSG00000030730	575.555	-1.37002	0.149139	-9.18618	4.07029e-20	9.38153e-19	Atp2a1	ATPase, Ca++ transporting, cardiac muscle, fast twitch 1	312.421	282.491	368.86	747.626	776.971	964.961	blue	-0.972033	0.928669
ENSMUSG00000092035	5157.53	-0.380148	0.0631301	-6.02166	1.72633e-09	1.80322e-08	Peg10	paternally expressed 10	4334.48	4517.82	4594.27	5568.39	5858.32	6071.9	blue	-0.973953	0.928589
ENSMUSG00000028911	345.375	-0.346251	0.132937	-2.60461	0.00919777	0.0304476	Srsf4	serine and arginine-rich splicing factor 4	328.763	305.947	277.16	397.882	401.328	361.171	blue	-0.899537	0.928519
ENSMUSG00000059208	10188.7	-0.280418	0.0787939	-3.55888	0.000372438	0.00178871	Hnrnpm	heterogeneous nuclear ribonucleoprotein M	9253.43	9182.5	9168.95	12430.6	10503	10593.4	blue	-0.866074	0.928413
ENSMUSG00000052833	3896.56	-0.363869	0.0937562	-3.88101	0.000104023	0.000557788	Sae1	SUMO1 activating enzyme subunit 1	3371.26	3406.21	3445.44	4941.6	4337.55	3877.31	blue	-0.866242	0.928404
ENSMUSG00000025041	1631.64	-0.149822	0.0713952	-2.09849	0.0358616	0.0951473	Nt5c2	5'-nucleotidase, cytosolic II	1514.04	1536.88	1589.81	1751.66	1742.3	1655.14	blue	-0.913206	0.928385
ENSMUSG00000064043	445.99	-0.749016	0.126086	-5.94054	2.84092e-09	2.88926e-08	Trerf1	transcriptional regulating factor 1	337.415	348.78	312.192	507.914	557.578	612.061	blue	-0.968845	0.928353
ENSMUSG00000020919	624.471	-0.405297	0.100516	-4.03216	5.52655e-05	0.000310461	Stat5b	signal transducer and activator of transcription 5B	514.293	525.21	572.866	692.61	708.478	733.371	blue	-0.968606	0.928351
ENSMUSG00000033871	54.4847	-2.3326	0.351462	-6.63683	3.20495e-11	3.93334e-10	Ppargc1b	peroxisome proliferative activated receptor, gamma, coactivator 1 beta	18.2646	15.2974	20.6067	70.7346	96.3187	105.686	blue	-0.976148	0.928341
ENSMUSG00000022554	225.138	-0.536872	0.166785	-3.21895	0.0012866	0.00541648	Hgh1	HGH1 homolog	172.072	177.449	201.946	300.622	238.656	260.08	blue	-0.906253	0.928339
ENSMUSG00000036944	23.6426	-1.88354	0.512678	-3.67393	0.00023885	0.00119462	Tmem71	transmembrane protein 71	6.72907	15.2974	8.24268	33.4025	46.0189	32.1654	blue	-0.940232	0.928325
ENSMUSG00000024302	976.236	-1.09797	0.114687	-9.57358	1.03267e-21	2.61668e-20	Dtna	dystrobrevin alpha	610.422	610.875	643.96	1140.6	1397.69	1453.87	blue	-0.976016	0.928314
ENSMUSG00000022194	345.144	-0.140362	0.120389	-1.16591	0.243652	0.419627	Bcl2l2	BCL2-like 2	325.879	336.542	322.495	361.532	372.432	351.981	blue	-0.919413	0.928289
ENSMUSG00000041164	2033.03	-0.452339	0.0815905	-5.54402	2.95606e-08	2.65154e-07	Zmiz2	zinc finger, MIZ-type containing 2	1728.41	1801.01	1620.72	2201.61	2488.23	2358.18	blue	-0.957802	0.928207
ENSMUSG00000028069	365.407	-0.69865	0.172383	-4.05289	5.05888e-05	0.000286367	Gpatch4	G patch domain containing 4	293.195	256.996	285.403	550.158	440.926	365.766	blue	-0.870896	0.928165
ENSMUSG00000041117	1015.35	-0.617308	0.1012	-6.09986	1.06163e-09	1.13399e-08	Ccdc8	coiled-coil domain containing 8	833.443	816.879	754.205	1170.07	1160.11	1357.38	blue	-0.960812	0.928138
ENSMUSG00000032417	24.2291	-1.75852	0.471136	-3.73252	0.000189577	0.000965311	Rwdd2a	RWD domain containing 2A	10.5742	9.17842	13.3944	31.4376	44.9487	35.8414	blue	-0.966501	0.928124
ENSMUSG00000038884	233.001	-0.271168	0.14603	-1.85693	0.0633207	0.150036	Shfl	shiftless antiviral inhibitor of ribosomal frameshifting	198.988	225.381	209.158	254.448	260.06	249.971	blue	-0.931526	0.928055
ENSMUSG00000052087	1.76696	-4.26372	2.01522	-2.11576	0.0343653	NA	Rgs14	regulator of G-protein signaling 14	0	0	0	2.94728	2.14042	5.51406	blue	-0.961606	0.927967
ENSMUSG00000002107	2654.52	-0.959471	0.0980326	-9.78726	1.27706e-22	3.41932e-21	Celf2	CUGBP, Elav-like family member 2	1788.97	1829.57	1790.72	3052.4	3560.58	3904.88	blue	-0.974506	0.92792
ENSMUSG00000037894	4353.87	-0.594824	0.127772	-4.65534	3.23443e-06	2.23777e-05	H2az1	H2A.Z variant histone 1	3383.76	3733.58	3288.83	6296.36	5131.65	4289.02	blue	-0.859643	0.9279
ENSMUSG00000046733	638.342	-0.425633	0.119202	-3.57069	0.000356043	0.00171715	Gprc5a	G protein-coupled receptor, family C, group 5, member A	589.274	531.329	513.107	768.256	780.181	647.903	blue	-0.894756	0.927864
ENSMUSG00000038046	168.806	-0.597497	0.194502	-3.07194	0.00212675	0.00849484	Mrm3	mitochondrial rRNA methyltransferase 3	141.31	119.319	142.186	232.835	204.41	172.774	blue	-0.887237	0.927738
ENSMUSG00000022156	7.83083	-2.08204	0.859292	-2.42297	0.0153943	0.0472328	Gzme	granzyme E	4.80648	2.03965	2.06067	13.754	16.0531	8.2711	blue	-0.909151	0.927722
ENSMUSG00000047786	37.1167	-3.4182	0.493009	-6.93334	4.11028e-12	5.40358e-11	Lix1	limb and CNS expressed 1	5.76777	7.13877	6.18201	50.1037	65.2827	88.225	blue	-0.973375	0.927705
ENSMUSG00000096916	72.8516	-0.590576	0.267294	-2.20946	0.0271428	0.0757818	Zfp850	zinc finger protein 850	60.5616	64.2489	49.4561	95.2952	93.1081	74.4399	blue	-0.880693	0.927692
ENSMUSG00000028902	2286.98	-0.339442	0.0934154	-3.63369	0.000279397	0.00137811	Sf3a3	splicing factor 3a, subunit 3	1938.93	2052.91	2065.82	2871.63	2439	2353.59	blue	-0.869914	0.927569
ENSMUSG00000022913	678.56	-0.449283	0.127927	-3.51203	0.000444695	0.00209687	Psmg1	proteasome (prosome, macropain) assembly chaperone 1	567.164	587.419	566.684	920.532	725.601	703.962	blue	-0.859703	0.927463
ENSMUSG00000032666	488.2	-0.458078	0.116366	-3.93654	8.26634e-05	0.000451391	1700025G04Rik	RIKEN cDNA 1700025G04 gene	371.06	432.406	430.68	552.123	589.684	553.244	blue	-0.950217	0.927452
ENSMUSG00000025169	147.644	-0.418167	0.189553	-2.20607	0.0273791	0.0763753	Ogfod3	2-oxoglutarate and iron-dependent oxygenase domain containing 3	124.007	123.399	131.883	192.555	154.11	159.908	blue	-0.880812	0.927423
ENSMUSG00000014633	377.616	-0.719266	0.178684	-4.02535	5.68906e-05	0.000319339	Cmc2	COX assembly mitochondrial protein 2	273.008	314.106	268.918	578.648	456.979	374.037	blue	-0.859212	0.927331
ENSMUSG00000048764	5.55865	-2.88184	1.11392	-2.58712	0.00967813	0.0317823	Tmprss11f	transmembrane protease, serine 11f	1.92259	2.03965	0	11.7891	7.49145	10.1091	blue	-0.905026	0.927287
ENSMUSG00000040511	557.964	-0.510615	0.109505	-4.66292	3.1175e-06	2.16153e-05	Pvr	poliovirus receptor	487.377	423.227	469.833	622.858	676.371	668.121	blue	-0.965533	0.927279
ENSMUSG00000020978	2458.01	-0.190784	0.0691837	-2.75764	0.00582201	0.0206378	Klhdc2	kelch domain containing 2	2210.98	2294.61	2382.14	2733.11	2550.31	2576.91	blue	-0.907916	0.927256
ENSMUSG00000029447	10769.9	-0.209348	0.069199	-3.0253	0.00248389	0.00970891	Cct6a	chaperonin containing Tcp1, subunit 6a (zeta)	10042.6	10012.6	9913.89	12468	11411.6	10770.8	blue	-0.858091	0.927185
ENSMUSG00000031488	90.9437	-0.706761	0.234988	-3.00764	0.00263282	0.0102338	Rab11fip1	RAB11 family interacting protein 1 (class I)	75.9423	70.3679	60.7898	104.137	124.144	110.281	blue	-0.948853	0.927173
ENSMUSG00000045466	90.322	-0.6205	0.249488	-2.48709	0.0128794	0.0406657	Zfp956	zinc finger protein 956	71.1358	72.4075	70.0628	134.592	96.3187	97.4151	blue	-0.862555	0.927159
ENSMUSG00000041498	843.52	-0.81007	0.120455	-6.7251	1.75469e-11	2.21264e-10	Kif14	kinesin family member 14	579.661	678.183	580.079	965.724	1206.12	1051.35	blue	-0.956518	0.927122
ENSMUSG00000106391	2.49005	-1.45429	1.33553	-1.08892	0.276189	NA	NA	NA	1.92259	1.01982	1.03034	3.9297	4.28083	2.75703	blue	-0.908746	0.927041
ENSMUSG00000006205	3903.65	-0.226787	0.0757972	-2.99203	0.00277131	0.0107202	Htra1	HtrA serine peptidase 1	3699.06	3682.59	3410.41	4532.91	4081.77	4015.16	blue	-0.860015	0.92698
ENSMUSG00000027378	1660.31	-0.156397	0.073998	-2.11353	0.0345558	0.092354	Nphp1	nephronophthisis 1 (juvenile) homolog (human)	1539.99	1582.77	1588.78	1846.96	1693.07	1710.28	blue	-0.876948	0.926975
ENSMUSG00000029826	2378.12	-0.408666	0.0746164	-5.47689	4.32855e-08	3.8124e-07	Zc3hav1	zinc finger CCCH type, antiviral 1	2008.15	2123.27	1998.85	2546.45	2854.24	2737.73	blue	-0.96391	0.926875
ENSMUSG00000049119	442.031	-0.516331	0.123858	-4.16875	3.06273e-05	0.000180561	Fam110b	family with sequence similarity 110, member B	386.441	367.137	337.95	514.791	481.593	564.273	blue	-0.946073	0.926867
ENSMUSG00000017548	2665.08	-0.304222	0.0670593	-4.53661	5.71664e-06	3.81069e-05	Suz12	SUZ12 polycomb repressive complex 2 subunit	2327.3	2433.3	2394.5	2816.61	3071.5	2947.27	blue	-0.965281	0.926794
ENSMUSG00000047675	12139.8	-0.344524	0.0899948	-3.82827	0.000129047	0.000678607	Rps8	ribosomal protein S8	10516.6	11243.6	10331.2	15393.6	12827.5	12526.1	blue	-0.858048	0.926771
ENSMUSG00000022090	1827.82	-0.457972	0.112968	-4.054	5.03489e-05	0.00028531	Pdlim2	PDZ and LIM domain 2	1507.31	1551.15	1561.99	2494.38	1955.27	1896.84	blue	-0.863502	0.926769
ENSMUSG00000064090	291.287	-0.571335	0.155328	-3.67825	0.000234836	0.00117748	Vrk2	vaccinia related kinase 2	219.175	215.183	268.918	384.128	328.554	331.763	blue	-0.916606	0.926651
ENSMUSG00000068856	891.557	-0.179664	0.0902703	-1.99029	0.0465586	0.117604	Sf3b4	splicing factor 3b, subunit 4	849.785	858.692	799.54	998.144	940.713	902.469	blue	-0.860088	0.926598
ENSMUSG00000035458	12.9608	-1.53422	0.627553	-2.44477	0.0144944	0.0449229	Tnni3	troponin I, cardiac 3	8.65166	4.0793	7.21235	20.6309	16.0531	21.1372	blue	-0.939778	0.926385
ENSMUSG00000060373	7174.26	-0.252999	0.0776006	-3.26027	0.00111306	0.0047582	Hnrnpc	heterogeneous nuclear ribonucleoprotein C	6492.59	6749.2	6398.38	8553.98	7625.23	7226.18	blue	-0.854889	0.926291
ENSMUSG00000039117	628.258	-0.43943	0.103473	-4.2468	2.16847e-05	0.000131359	Taf4	TATA-box binding protein associated factor 4	520.061	568.042	512.077	685.733	724.531	759.103	blue	-0.961323	0.926234
ENSMUSG00000025393	38034.7	-0.249248	0.0739044	-3.37257	0.000744703	0.00333249	Atp5b	ATP synthase, H+ transporting mitochondrial F1 complex, beta subunit	35094	34593.5	34584.2	45459.8	40088.9	38388	blue	-0.8577	0.926217
ENSMUSG00000026238	12500.5	-0.516722	0.11472	-4.50422	6.66175e-06	4.38971e-05	Ptma	prothymosin alpha	10033	10548	10275.5	17809.4	13458.9	12878.1	blue	-0.859393	0.926054
ENSMUSG00000003604	531.068	-0.438915	0.133674	-3.28348	0.00102532	0.00442553	Aven	apoptosis, caspase activation inhibitor	487.377	464.02	400.8	679.838	612.159	542.216	blue	-0.865214	0.926031
ENSMUSG00000004530	3994.03	-0.172293	0.0574588	-2.99856	0.00271262	0.0105185	Coro1c	coronin, actin binding protein 1C	3795.19	3805.98	3665.93	4124.22	4302.24	4270.64	blue	-0.958585	0.925901
ENSMUSG00000024727	97.6479	-2.38123	0.296825	-8.02232	1.03763e-15	1.78094e-14	Trpm6	transient receptor potential cation channel, subfamily M, member 6	27.8776	39.7732	26.7887	124.768	169.093	197.587	blue	-0.96958	0.925848
ENSMUSG00000028690	418.721	-0.346786	0.124177	-2.79267	0.00522743	0.0187788	Mmachc	methylmalonic aciduria cblC type, with homocystinuria	336.453	404.87	364.739	488.265	467.681	450.315	blue	-0.905048	0.9257
ENSMUSG00000018921	2028.03	-0.272976	0.0878164	-3.10848	0.0018805	0.00761539	Pelp1	proline, glutamic acid and leucine rich protein 1	1867.8	1824.47	1817.51	2447.22	2181.08	2030.09	blue	-0.857098	0.925676
ENSMUSG00000009090	3774.42	-0.459383	0.0709298	-6.47658	9.38239e-11	1.10343e-09	Ap1b1	adaptor protein complex AP-1, beta 1 subunit	3161.7	3199.19	3175.49	4130.12	4282.97	4697.06	blue	-0.970598	0.925517
ENSMUSG00000026283	443.598	-0.357794	0.12389	-2.888	0.00387701	0.0144511	Ing5	inhibitor of growth family, member 5	368.176	427.306	370.921	514.791	519.051	461.343	blue	-0.897659	0.92545
ENSMUSG00000025049	222.067	-0.552764	0.17639	-3.13376	0.00172583	0.00706021	Taf5	TATA-box binding protein associated factor 5	168.227	185.608	186.491	313.394	233.305	245.376	blue	-0.8744	0.925406
ENSMUSG00000067430	197.009	-0.613688	0.163628	-3.7505	0.000176481	0.000904358	Zfp763	zinc finger protein 763	154.769	165.212	147.338	221.046	235.446	258.242	blue	-0.964516	0.925399
ENSMUSG00000042569	636.613	-0.362563	0.119314	-3.03873	0.00237581	0.00935935	Dhrs7b	dehydrogenase/reductase (SDR family) member 7B	555.629	559.884	555.351	810.501	704.197	634.117	blue	-0.857708	0.925358
ENSMUSG00000001211	2763.6	-0.25692	0.0654402	-3.92602	8.63626e-05	0.000469514	Agpat3	1-acylglycerol-3-phosphate O-acyltransferase 3	2581.08	2542.42	2430.56	2896.19	3074.71	3056.63	blue	-0.959336	0.92531
ENSMUSG00000026618	2470.34	-0.163127	0.0640984	-2.54494	0.0109297	0.0353219	Iars2	isoleucine-tRNA synthetase 2, mitochondrial	2282.11	2377.21	2332.68	2581.81	2697.99	2550.25	blue	-0.938171	0.925233
ENSMUSG00000036611	42.8071	-1.44702	0.3622	-3.9951	6.4668e-05	0.000359229	Eepd1	endonuclease/exonuclease/phosphatase family domain containing 1	29.8001	18.3568	20.6067	54.0334	70.6337	63.4117	blue	-0.958159	0.925207
ENSMUSG00000038279	1463.89	-0.402886	0.108551	-3.71149	0.000206045	0.00104092	Nop2	NOP2 nucleolar protein	1288.14	1278.86	1214.77	1868.57	1698.42	1434.58	blue	-0.860544	0.925137
ENSMUSG00000031134	1607.74	-0.340461	0.0758658	-4.48767	7.20061e-06	4.71192e-05	Rbmx	RNA binding motif protein, X chromosome	1406.37	1407.36	1442.47	1711.38	1899.62	1779.2	blue	-0.964259	0.925133
ENSMUSG00000021903	30.0577	-0.581338	0.386321	-1.50481	0.132374	0.267798	Galnt15	polypeptide N-acetylgalactosaminyltransferase 15	22.1098	25.4956	24.728	39.297	31.036	37.6794	blue	-0.915407	0.925104
ENSMUSG00000029147	4237.28	-0.327727	0.090998	-3.60147	0.000316422	0.00154555	Ppm1g	protein phosphatase 1G (formerly 2C), magnesium-dependent, gamma isoform	3703.87	3866.15	3704.06	5329.66	4535.54	4284.43	blue	-0.854532	0.925103
ENSMUSG00000066607	1822.52	-0.229127	0.0775899	-2.95305	0.00314655	0.0120012	Insyn1	inhibitory synaptic factor 1	1760.13	1615.4	1658.84	2067.02	1870.72	1963.01	blue	-0.899623	0.924992
ENSMUSG00000029326	395.7	-0.622207	0.165734	-3.75424	0.000173868	0.00089268	Enoph1	enolase-phosphatase 1	307.614	323.284	303.949	585.525	462.33	391.499	blue	-0.854807	0.924929
ENSMUSG00000036737	1570.02	-0.327551	0.0802948	-4.07936	4.51608e-05	0.000257821	Oxsr1	oxidative-stress responsive 1	1478.47	1300.28	1398.17	1721.21	1797.95	1724.06	blue	-0.946311	0.924902
ENSMUSG00000029594	654.781	-0.314679	0.108614	-2.89722	0.00376487	0.0140821	Rbm19	RNA binding motif protein 19	595.042	580.28	574.927	763.344	766.269	648.822	blue	-0.884547	0.924886
ENSMUSG00000025782	554.81	-0.212498	0.104033	-2.04261	0.0410913	0.106336	Taf3	TATA-box binding protein associated factor 3	501.796	547.646	492.5	604.191	604.667	578.058	blue	-0.901884	0.92486
ENSMUSG00000028256	753.392	-0.255521	0.0914763	-2.7933	0.00521728	0.0187591	Odf2l	outer dense fiber of sperm tails 2-like	701.745	696.54	662.506	805.589	798.375	855.599	blue	-0.951919	0.924809
ENSMUSG00000035198	1963.68	-0.357159	0.10074	-3.54534	0.000392112	0.00187423	Tubg1	tubulin, gamma 1	1775.51	1822.43	1567.14	2443.29	2162.89	2010.8	blue	-0.858153	0.924792
ENSMUSG00000022766	2.62819	-2.78813	1.53356	-1.81808	0.0690521	NA	Serpind1	serine (or cysteine) peptidase inhibitor, clade D, member 1	0.961295	1.01982	0	4.91213	4.28083	4.59505	blue	-0.911071	0.924662
ENSMUSG00000044641	3.90786	-2.76755	1.24991	-2.2142	0.0268149	0.0750883	Pard6b	par-6 family cell polarity regulator beta	0.961295	1.01982	1.03034	5.89455	5.35104	9.19011	blue	-0.96287	0.924653
ENSMUSG00000027680	4360.3	-0.188043	0.0603157	-3.11765	0.00182302	0.00741437	Fxr1	fragile X mental retardation gene 1, autosomal homolog	3991.3	4022.19	4217.16	4734.31	4484.17	4712.69	blue	-0.936092	0.924502
ENSMUSG00000018845	70.2414	-1.25173	0.28037	-4.46454	8.02394e-06	5.21248e-05	Unc45b	unc-45 myosin chaperone B	34.6066	40.793	49.4561	91.3655	93.1081	112.119	blue	-0.966062	0.924466
ENSMUSG00000049409	15.4385	-1.26603	0.555474	-2.27918	0.0226564	0.0653718	Prokr1	prokineticin receptor 1	6.72907	10.1982	10.3034	19.6485	24.6148	21.1372	blue	-0.955838	0.924341
ENSMUSG00000024667	225.624	-0.46615	0.171478	-2.71843	0.00655929	0.0228728	Tmem216	transmembrane protein 216	209.562	193.767	164.854	293.745	254.709	237.105	blue	-0.864924	0.924324
ENSMUSG00000005687	1379.79	-0.375374	0.106121	-3.53723	0.000404355	0.0019253	Bcas2	breast carcinoma amplified sequence 2	1154.52	1257.44	1192.1	1781.14	1460.83	1432.74	blue	-0.859745	0.924299
ENSMUSG00000045193	891.21	-0.477514	0.116316	-4.10531	4.0377e-05	0.000232743	Cirbp	cold inducible RNA binding protein	785.378	756.71	693.416	1145.51	901.115	1065.13	blue	-0.894669	0.924229
ENSMUSG00000022330	3.48724	-0.990154	1.10067	-0.899591	0.368338	0.560568	Osr2	odd-skipped related 2	2.88389	2.03965	2.06067	4.91213	5.35104	3.67604	blue	-0.903977	0.924197
ENSMUSG00000031657	1765.18	-0.227368	0.0801594	-2.83644	0.00456189	0.0166713	Heatr3	HEAT repeat containing 3	1566.91	1624.58	1687.69	2033.62	1876.07	1802.18	blue	-0.882137	0.924122
ENSMUSG00000031503	6578.23	-0.579539	0.0804655	-7.20233	5.91923e-13	8.34876e-12	Col4a2	collagen, type IV, alpha 2	5401.52	5493.79	4928.09	7232.61	7980.54	8432.84	blue	-0.962671	0.924074
ENSMUSG00000023755	131.06	-0.527808	0.211618	-2.49416	0.0126256	0.0399588	Rhebl1	Ras homolog enriched in brain like 1	105.742	108.101	108.185	185.678	144.478	134.176	blue	-0.856586	0.923985
ENSMUSG00000027296	4.18255	-1.98708	1.11116	-1.7883	0.0737273	0.169059	Itpka	inositol 1,4,5-trisphosphate 3-kinase A	0.961295	2.03965	2.06067	6.87698	8.56166	4.59505	blue	-0.920166	0.923974
ENSMUSG00000032547	5357.72	-0.0919636	0.0532811	-1.72601	0.084346	0.188459	Ryk	receptor-like tyrosine kinase	5207.34	5273.51	5080.58	5557.58	5438.8	5588.5	blue	-0.918636	0.923863
ENSMUSG00000031097	169.685	-1.00334	0.233851	-4.2905	1.78274e-05	0.000109479	Tnni2	troponin I, skeletal, fast 2	118.239	86.6851	133.944	279.991	197.988	201.263	blue	-0.896551	0.923835
ENSMUSG00000046020	1743.6	-0.275658	0.0749414	-3.67831	0.000234784	0.00117748	Pofut1	protein O-fucosyltransferase 1	1623.63	1614.38	1493.99	1844.01	1971.32	1914.3	blue	-0.946159	0.923678
ENSMUSG00000055489	82.9178	-2.67355	0.326524	-8.1879	2.65833e-16	4.7189e-15	Ano5	anoctamin 5	16.342	23.456	27.8191	110.032	143.408	176.45	blue	-0.971924	0.923661
ENSMUSG00000023942	5744.04	-0.159021	0.0626419	-2.53857	0.0111305	0.0358614	Slc29a1	solute carrier family 29 (nucleoside transporters), member 1	5545.71	5584.56	5152.71	6266.89	5986.74	5927.62	blue	-0.873365	0.92356
ENSMUSG00000024678	44.3359	-0.345343	0.314536	-1.09795	0.272228	0.455272	Ms4a4d	membrane-spanning 4-domains, subfamily A, member 4D	42.297	35.6939	39.1527	51.0861	48.1593	49.6266	blue	-0.924712	0.923535
ENSMUSG00000072582	545.271	-0.423452	0.119277	-3.55016	0.000385003	0.00184244	Ptrh2	peptidyl-tRNA hydrolase 2	434.505	465.04	497.652	649.383	663.529	561.516	blue	-0.911497	0.923515
ENSMUSG00000017715	1374.23	-0.365031	0.103307	-3.53346	0.000410152	0.00195059	Pgs1	phosphatidylglycerophosphate synthase 1	1236.23	1165.66	1201.37	1720.23	1563.57	1358.3	blue	-0.865187	0.923478
ENSMUSG00000000563	4724.8	-0.406004	0.0975323	-4.16276	3.14419e-05	0.000184888	Atp5pb	ATP synthase peripheral stalk-membrane subunit b	3927.85	3992.61	4272.8	6181.42	5009.64	4964.5	blue	-0.873425	0.923461
ENSMUSG00000032245	611.621	-0.248372	0.103087	-2.40935	0.0159809	0.0488087	Cln6	ceroid-lipofuscinosis, neuronal 6	542.17	577.221	558.442	702.434	618.58	670.878	blue	-0.897414	0.923418
ENSMUSG00000037705	7.11058	-3.72029	1.12907	-3.29501	0.000984197	0.00426866	Tecta	tectorin alpha	0.961295	2.03965	0	9.82425	16.0531	13.7852	blue	-0.943621	0.923382
ENSMUSG00000114274	5.88977	-3.43771	1.16505	-2.9507	0.00317054	0.0120784	Gm35333	predicted gene, 35333	1.92259	0	1.03034	10.8067	9.63187	11.9471	blue	-0.945528	0.923382
ENSMUSG00000036712	1741.44	-0.69095	0.0932036	-7.41334	1.23154e-13	1.82347e-12	Cyld	CYLD lysine 63 deubiquitinase	1372.73	1355.35	1268.34	1919.66	2250.65	2281.9	blue	-0.967342	0.923284
ENSMUSG00000025428	21289.4	-0.198065	0.0669039	-2.96043	0.00307209	0.0117563	Atp5a1	ATP synthase, H+ transporting, mitochondrial F1 complex, alpha subunit 1	19972.8	19784.6	19733	24515.4	22438	21292.6	blue	-0.853639	0.923245
ENSMUSG00000029817	3013.54	-0.17847	0.0702716	-2.53972	0.0110942	0.0357717	Tra2a	transformer 2 alpha	2819.48	2798.4	2864.33	3423.75	3099.32	3075.93	blue	-0.864951	0.923173
ENSMUSG00000001305	497.768	-0.629056	0.15601	-4.03214	5.52704e-05	0.000310461	Rrp15	ribosomal RNA processing 15 homolog	372.021	380.395	420.377	732.889	573.631	507.294	blue	-0.867667	0.923164
ENSMUSG00000030036	1213.33	-0.198175	0.0852334	-2.32509	0.0200673	0.0590226	Mogs	mannosyl-oligosaccharide glucosidase	1132.41	1135.06	1123.07	1399.96	1235.02	1254.45	blue	-0.859467	0.922942
ENSMUSG00000020255	1062.05	-0.154286	0.0819709	-1.8822	0.0598087	0.143578	D10Wsu102e	DNA segment, Chr 10, Wayne State University 102, expressed	971.869	1017.78	1026.21	1157.3	1124.79	1074.32	blue	-0.888714	0.92291
ENSMUSG00000036052	550.458	-0.285622	0.102592	-2.78405	0.00536855	0.0192255	Dnajb5	DnaJ heat shock protein family (Hsp40) member B5	516.215	478.298	493.531	584.543	628.212	601.952	blue	-0.956003	0.92277
ENSMUSG00000028684	823.762	-0.295219	0.101009	-2.92269	0.00347016	0.0131049	Urod	uroporphyrinogen decarboxylase	766.152	735.293	718.144	986.355	830.481	906.145	blue	-0.881286	0.922735
ENSMUSG00000026970	3799.82	-0.289602	0.064225	-4.50919	6.50769e-06	4.29523e-05	Rbms1	RNA binding motif, single stranded interacting protein 1	3412.6	3469.44	3376.41	3985.7	4388.92	4165.88	blue	-0.959771	0.922697
ENSMUSG00000069171	388.423	-0.387286	0.136552	-2.83618	0.00456566	0.0166812	Nr2f1	nuclear receptor subfamily 2, group F, member 1	372.982	336.542	299.828	474.511	437.715	408.96	blue	-0.874764	0.922522
ENSMUSG00000054766	5507.72	-0.313582	0.0884653	-3.54469	0.000393079	0.00187829	Set	SET nuclear oncogene	4881.46	5045.07	4807.54	6827.86	6007.08	5477.3	blue	-0.850431	0.922342
ENSMUSG00000039958	81.9216	-0.694064	0.240473	-2.88625	0.00389861	0.0145181	Etfbkmt	electron transfer flavoprotein beta subunit lysine methyltransferase	57.6777	66.2886	63.8808	92.348	103.81	107.524	blue	-0.967415	0.922341
ENSMUSG00000024805	504.443	-0.471238	0.11142	-4.22939	2.34322e-05	0.000141252	Pcgf5	polycomb group ring finger 5	417.202	421.187	429.65	546.228	632.493	579.896	blue	-0.962425	0.922288
ENSMUSG00000058794	7.39239	-1.12155	0.784334	-1.42994	0.152734	0.297523	Nfe2	nuclear factor, erythroid derived 2	5.76777	5.09912	3.09101	10.8067	8.56166	11.0281	blue	-0.912724	0.922261
ENSMUSG00000025044	10.6076	-2.26931	0.750568	-3.02346	0.00249905	0.00976104	Msr1	macrophage scavenger receptor 1	5.76777	3.05947	2.06067	15.7188	14.9829	22.0563	blue	-0.948654	0.922242
ENSMUSG00000101791	12.0124	-1.92046	0.714025	-2.68963	0.00715323	0.0246492	NA	NA	3.84518	9.17842	2.06067	19.6485	17.1233	20.2182	blue	-0.916668	0.922227
ENSMUSG00000024966	7731.06	-0.351284	0.0925416	-3.79596	0.000147073	0.00076414	Stip1	stress-induced phosphoprotein 1	6866.53	6976.62	6539.54	9691.62	8707.21	7604.81	blue	-0.852676	0.922223
ENSMUSG00000054836	260.721	-0.309207	0.144134	-2.14527	0.0319315	0.0867104	Elp6	elongator acetyltransferase complex subunit 6	242.246	240.679	215.34	291.78	305.009	269.27	blue	-0.898969	0.922209
ENSMUSG00000070003	1259.57	-0.329826	0.098117	-3.36156	0.000775033	0.00345379	Ssbp4	single stranded DNA binding protein 4	1183.35	1169.74	995.304	1485.43	1350.6	1373	blue	-0.881486	0.922177
ENSMUSG00000028863	534.381	-0.227019	0.10662	-2.12923	0.0332349	0.0895085	Meaf6	MYST/Esa1-associated factor 6	469.112	526.229	482.197	596.332	560.789	571.625	blue	-0.897827	0.922175
ENSMUSG00000024824	596.517	-0.318933	0.116163	-2.74556	0.00604072	0.0213519	Rad9a	RAD9 checkpoint clamp component A	528.712	574.161	489.409	715.206	661.388	610.223	blue	-0.862116	0.92214
ENSMUSG00000009828	582.508	-0.492433	0.106135	-4.6397	3.48912e-06	2.4026e-05	Cilk1	ciliogenesis associated kinase 1	464.306	503.793	484.258	632.682	697.775	712.233	blue	-0.967569	0.92214
ENSMUSG00000114828	1.9979	-3.34359	1.81475	-1.84246	0.0654084	NA	AI463229	expressed sequence AI463229	0	1.01982	0	3.9297	4.28083	2.75703	blue	-0.909175	0.922107
ENSMUSG00000025050	380.508	-0.201495	0.120438	-1.67301	0.0943251	0.205413	Pcgf6	polycomb group ring finger 6	360.486	342.661	358.557	431.285	407.749	382.308	blue	-0.872771	0.922086
ENSMUSG00000021831	1007.94	-0.228767	0.0845034	-2.7072	0.00678543	0.0235795	Ero1a	endoplasmic reticulum oxidoreductase 1 alpha	932.456	901.525	949.969	1083.61	1139.77	1040.32	blue	-0.93184	0.922082
ENSMUSG00000026098	289.839	-0.534801	0.136773	-3.91014	9.22422e-05	0.000499283	Pms1	PMS1 homolog 1, mismatch repair system component	230.711	235.579	244.189	323.218	334.975	370.361	blue	-0.969349	0.922036
ENSMUSG00000074579	16.3746	-0.654865	0.514045	-1.27394	0.202683	0.36788	Lekr1	leucine, glutamate and lysine rich 1	11.5355	12.2379	14.4247	19.6485	19.2637	21.1372	blue	-0.957845	0.922033
ENSMUSG00000049538	296.536	-2.38316	0.218506	-10.9066	1.07204e-27	3.66431e-26	Adamts16	a disintegrin-like and metallopeptidase (reprolysin type) with thrombospondin type 1 motif, 16	105.742	84.6454	95.8212	395.917	447.347	649.741	blue	-0.967807	0.922012
ENSMUSG00000005802	4142.04	-0.685924	0.0834662	-8.21798	2.06959e-16	3.69833e-15	Slc30a4	solute carrier family 30 (zinc transporter), member 4	3168.43	3125.76	3232.16	4552.56	5449.5	5323.83	blue	-0.970516	0.921889
ENSMUSG00000021209	7.92643	-2.32587	0.926317	-2.51088	0.012043	0.0383262	Ppp4r4	protein phosphatase 4, regulatory subunit 4	5.76777	1.01982	1.03034	15.7188	13.9127	10.1091	blue	-0.900625	0.921887
ENSMUSG00000032388	2452.51	-0.12074	0.0664917	-1.81587	0.0693899	0.161161	Spg21	SPG21, maspardin	2385.93	2352.74	2311.04	2677.11	2496.79	2491.44	blue	-0.852599	0.921837
ENSMUSG00000002396	361.512	-0.187117	0.122535	-1.52706	0.126747	0.259058	Ocel1	occludin/ELL domain containing 1	346.066	343.681	324.556	409.671	369.222	375.875	blue	-0.858965	0.921762
ENSMUSG00000073705	207.525	-0.867701	0.219076	-3.96073	7.47201e-05	0.00041137	Cenps	centromere protein S	139.388	146.855	154.55	349.743	245.078	209.534	blue	-0.857344	0.921724
ENSMUSG00000021481	861.417	-0.545528	0.0962114	-5.6701	1.42713e-08	1.33218e-07	Zfp346	zinc finger protein 346	690.21	685.322	726.386	958.847	1004.93	1102.81	blue	-0.970307	0.921655
ENSMUSG00000043284	639.362	-0.282649	0.110912	-2.54841	0.0108214	0.0350072	Tmem11	transmembrane protein 11	575.816	599.657	555.351	779.063	664.599	661.688	blue	-0.85087	0.921633
ENSMUSG00000030224	5902.15	-0.222999	0.0734233	-3.03716	0.00238816	0.00939879	Strap	serine/threonine kinase receptor associated protein	5428.43	5411.19	5500.96	6929.04	6182.59	5960.7	blue	-0.856554	0.921584
ENSMUSG00000061024	734.222	-0.350367	0.115915	-3.02262	0.00250595	0.00978327	Rrs1	ribosome biogenesis regulator 1	675.79	677.163	583.17	907.761	806.937	754.508	blue	-0.855478	0.921569
ENSMUSG00000049295	697.77	-0.410771	0.105258	-3.90253	9.51928e-05	0.000513696	Zfp219	zinc finger protein 219	638.3	615.974	542.987	778.081	775.901	835.381	blue	-0.937885	0.921567
ENSMUSG00000031545	3232.59	-0.166581	0.0678288	-2.4559	0.0140532	0.0438293	Gpat4	glycerol-3-phosphate acyltransferase 4	3163.62	2982.99	2991.06	3570.13	3428.95	3258.81	blue	-0.869834	0.921567
ENSMUSG00000040331	867.116	-0.390524	0.114363	-3.41477	0.000638368	0.00290686	Nsmce4a	NSE4 homolog A, SMC5-SMC6 complex component	703.668	769.967	777.903	1117.02	941.783	892.359	blue	-0.866359	0.921554
ENSMUSG00000038759	3441.06	-0.456305	0.0798505	-5.71449	1.10033e-08	1.04411e-07	Nup205	nucleoporin 205	2889.65	3045.2	2768.51	3712.58	4297.95	3932.45	blue	-0.951116	0.921432
ENSMUSG00000040749	224.144	-0.539378	0.163944	-3.29002	0.0010018	0.00433449	Siah1b	siah E3 ubiquitin protein ligase 1B	188.414	163.172	196.794	286.868	237.586	272.027	blue	-0.920335	0.921391
ENSMUSG00000042660	466.718	-0.394807	0.129946	-3.03825	0.00237957	0.00936956	Wdr55	WD repeat domain 55	387.402	397.732	424.498	594.367	527.612	468.695	blue	-0.870813	0.921371
ENSMUSG00000025608	175.367	-0.922176	0.190611	-4.83801	1.31145e-06	9.66443e-06	Podxl	podocalyxin-like	133.62	124.419	105.094	201.397	257.92	229.753	blue	-0.952882	0.921343
ENSMUSG00000018415	721.762	-0.239258	0.0921356	-2.59681	0.00940943	0.0310204	Gid4	GID complex subunit 4, VID24 homolog	686.365	662.886	636.747	758.432	786.603	799.539	blue	-0.952817	0.921313
ENSMUSG00000051278	549.039	-0.716866	0.118068	-6.07166	1.26591e-09	1.33883e-08	Zgrf1	zinc finger, GRF-type containing 1	413.357	387.533	445.105	619.91	729.882	698.448	blue	-0.968106	0.921285
ENSMUSG00000002266	125.272	-1.85706	0.244015	-7.61044	2.73168e-14	4.23595e-13	Zim1	zinc finger, imprinted 1	51.9099	57.1102	53.5774	150.311	223.673	215.049	blue	-0.968846	0.92123
ENSMUSG00000026473	2332.2	-0.545025	0.0826168	-6.59702	4.19507e-11	5.08248e-10	Glul	glutamate-ammonia ligase (glutamine synthetase)	1918.75	1852	1920.55	2622.09	2643.41	3036.41	blue	-0.965342	0.921215
ENSMUSG00000005354	2797.62	-0.330121	0.0946838	-3.48656	0.000489274	0.0022856	Txn2	thioredoxin 2	2506.1	2486.33	2443.96	3519.05	3044.74	2785.52	blue	-0.849398	0.921143
ENSMUSG00000044221	2940.83	-0.0998808	0.0608362	-1.6418	0.100632	0.216159	Grsf1	G-rich RNA sequence binding factor 1	2803.14	2862.65	2850.94	3097.59	3090.76	2939.92	blue	-0.883967	0.921129
ENSMUSG00000026860	1044.75	-0.264105	0.0904537	-2.91978	0.00350274	0.0132124	Sh3glb2	SH3-domain GRB2-like endophilin B2	1018.01	895.406	934.514	1191.68	1101.24	1127.63	blue	-0.902024	0.921129
ENSMUSG00000067219	76.4823	-1.22712	0.327942	-3.74188	0.000182646	0.000932382	Nipal1	NIPA-like domain containing 1	45.1809	64.2489	27.8191	110.032	118.793	92.8201	blue	-0.90172	0.921128
ENSMUSG00000061981	2719.98	-0.145745	0.0681686	-2.13801	0.0325158	0.0880739	Flot2	flotillin 2	2547.43	2631.15	2569.66	3022.92	2788.96	2759.79	blue	-0.853707	0.921119
ENSMUSG00000033931	747.115	-0.172714	0.0942812	-1.8319	0.0669662	0.156755	Rbm34	RNA binding motif protein 34	703.668	696.54	706.81	837.026	795.164	743.48	blue	-0.861116	0.921105
ENSMUSG00000030652	369.859	-0.606753	0.16433	-3.69229	0.000222242	0.00111957	Coq7	demethyl-Q 7	346.066	265.154	267.887	505.949	446.277	387.823	blue	-0.876084	0.92104
ENSMUSG00000027861	411.866	-0.826004	0.146592	-5.6347	1.75359e-08	1.61072e-07	Casq2	calsequestrin 2	290.311	250.877	350.314	518.72	510.489	550.487	blue	-0.954707	0.920994
ENSMUSG00000032440	5848.48	-0.740086	0.0868024	-8.5261	1.51366e-17	2.90872e-16	Tgfbr2	transforming growth factor, beta receptor II	4564.23	4235.33	4341.83	6537.06	7381.22	8031.23	blue	-0.96923	0.920972
ENSMUSG00000026360	451.727	-1.21192	0.152335	-7.95565	1.78195e-15	3.00073e-14	Rgs2	regulator of G-protein signaling 2	268.201	264.135	285.403	574.719	559.719	758.184	blue	-0.963089	0.920937
ENSMUSG00000052934	506.516	-0.278614	0.106853	-2.60745	0.00912206	0.0302468	Fbxo31	F-box protein 31	483.531	453.822	435.832	543.281	550.087	572.544	blue	-0.945002	0.920836
ENSMUSG00000061322	21.2168	-2.42771	0.551476	-4.40221	1.07155e-05	6.77733e-05	Dnaic1	dynein, axonemal, intermediate chain 1	8.65166	6.11895	5.15168	29.4728	31.036	46.8695	blue	-0.960559	0.920766
ENSMUSG00000042590	1411.24	-0.24338	0.0754624	-3.22518	0.00125896	0.00531122	Ipo11	importin 11	1313.13	1284.98	1278.65	1475.6	1604.24	1510.85	blue	-0.953388	0.920741
ENSMUSG00000042498	49.2043	-0.594701	0.315302	-1.88613	0.0592771	0.142686	Radx	RPA1 related single stranded DNA binding protein, X-linked	35.5679	42.8326	39.1527	65.8225	63.1423	48.7076	blue	-0.876681	0.92074
ENSMUSG00000028977	38.9723	-1.04053	0.361955	-2.87474	0.00404359	0.0150024	Casz1	castor zinc finger 1	19.2259	26.5154	30.9101	54.0334	47.0891	56.0597	blue	-0.941524	0.920632
ENSMUSG00000073680	29.6636	-2.88741	0.524553	-5.50451	3.70191e-08	3.27846e-07	Tmem88b	transmembrane protein 88B	2.88389	8.1586	10.3034	43.2267	48.1593	65.2498	blue	-0.963313	0.920533
ENSMUSG00000007850	11308.2	-0.202866	0.0635105	-3.19421	0.00140215	0.0058406	Hnrnph1	heterogeneous nuclear ribonucleoprotein H1	9988.82	10741.8	10813.4	12706.7	11766.9	11831.3	blue	-0.892828	0.92048
ENSMUSG00000025351	14858.6	-0.425603	0.101546	-4.19122	2.77454e-05	0.000164963	Cd63	CD63 antigen	12590.1	12550	12908	20038.5	15536.2	15528.5	blue	-0.858454	0.920354
ENSMUSG00000044551	229.693	-0.394924	0.159747	-2.47218	0.0134291	0.0421778	9930012K11Rik	RIKEN cDNA 9930012K11 gene	192.259	191.727	211.219	286.868	265.412	230.672	blue	-0.87977	0.920198
ENSMUSG00000042133	3067.16	-0.193996	0.073735	-2.63098	0.00851379	0.0285184	Ppig	peptidyl-prolyl isomerase G (cyclophilin G)	2804.1	2945.25	2834.45	3520.03	3189.22	3109.93	blue	-0.851781	0.920143
ENSMUSG00000059005	7839.07	-0.404453	0.0977498	-4.13763	3.50905e-05	0.000204695	Hnrnpa3	heterogeneous nuclear ribonucleoprotein A3	6451.25	6703.31	7087.68	10245.7	8558.45	7988.04	blue	-0.865531	0.919868
ENSMUSG00000065147	18.6694	-1.64222	0.573999	-2.86102	0.00422285	0.0155632	Snora31	small nucleolar RNA, H/ACA box 31	6.72907	10.1982	10.3034	42.2443	21.4042	21.1372	blue	-0.862134	0.919813
ENSMUSG00000110440	1.80679	-4.29137	1.99403	-2.1521	0.0313893	NA	NA	NA	0	0	0	1.96485	4.28083	4.59505	blue	-0.969712	0.91978
ENSMUSG00000070639	995.223	-1.07337	0.121092	-8.86405	7.71613e-19	1.64185e-17	Lrrc8b	leucine rich repeat containing 8 family, member B	652.719	652.688	618.201	1137.65	1395.55	1514.53	blue	-0.968462	0.919762
ENSMUSG00000004748	70.3661	-0.795484	0.284204	-2.79899	0.00512623	0.0184855	Mtfp1	mitochondrial fission process 1	53.8325	42.8326	57.6988	108.067	77.055	82.711	blue	-0.888201	0.919762
ENSMUSG00000037253	2259.91	-0.237869	0.0717629	-3.31465	0.000917581	0.00401989	Mex3c	mex3 RNA binding family member C	2112.93	2151.83	1956.61	2394.17	2527.83	2416.08	blue	-0.927685	0.919627
ENSMUSG00000042213	343.451	-0.770346	0.14302	-5.38628	7.19305e-08	6.20603e-07	Zfand4	zinc finger, AN1-type domain 4	283.582	232.52	245.22	391.005	451.628	456.748	blue	-0.961261	0.919559
ENSMUSG00000018677	2984.72	-0.302023	0.0903211	-3.34388	0.000826163	0.00365125	Slc25a39	solute carrier family 25, member 39	2658.94	2863.67	2497.53	3623.18	3194.57	3070.41	blue	-0.852164	0.919549
ENSMUSG00000056209	608.22	-0.702558	0.163791	-4.28936	1.79191e-05	0.000109874	Npm3	nucleoplasmin 3	449.886	455.862	483.227	954.917	679.582	625.846	blue	-0.855434	0.919507
ENSMUSG00000067365	800.339	-0.304665	0.105731	-2.88149	0.00395795	0.0147084	Tmem128	transmembrane protein 128	692.132	728.155	728.447	986.355	825.13	841.814	blue	-0.863327	0.91945
ENSMUSG00000024097	4124.28	-0.305354	0.0848763	-3.59764	0.00032112	0.00156517	Srsf7	serine and arginine-rich splicing factor 7	3638.5	3579.58	3850.36	5063.42	4351.46	4262.37	blue	-0.870054	0.919374
ENSMUSG00000022055	2.47285	-3.6844	1.71525	-2.14803	0.0317115	NA	Nefl	neurofilament, light polypeptide	0.961295	0	0	3.9297	5.35104	4.59505	blue	-0.936513	0.919356
ENSMUSG00000086015	2.47285	-3.6844	1.71525	-2.14803	0.0317115	NA	4833417C18Rik	RIKEN cDNA 4833417C18 gene	0.961295	0	0	3.9297	5.35104	4.59505	blue	-0.936513	0.919356
ENSMUSG00000019952	618.14	-0.435101	0.119863	-3.62998	0.000283438	0.00139719	Poc1b	POC1 centriolar protein B	486.415	587.419	502.804	723.065	756.637	652.498	blue	-0.90287	0.91921
ENSMUSG00000025733	380.956	-0.294005	0.128686	-2.28468	0.0223317	0.064618	Rhot2	ras homolog family member T2	331.647	345.72	349.284	458.793	421.662	378.632	blue	-0.86154	0.919099
ENSMUSG00000020153	872.613	-0.425686	0.123596	-3.44417	0.000572811	0.00263522	Ndufs7	NADH:ubiquinone oxidoreductase core subunit S7	793.068	761.809	678.991	1136.67	992.083	873.06	blue	-0.849134	0.919037
ENSMUSG00000044340	743.786	-0.577187	0.109578	-5.26734	1.38417e-07	1.15335e-06	Phlpp1	PH domain and leucine rich repeat protein phosphatase 1	623.881	604.756	561.533	814.43	981.381	876.736	blue	-0.95111	0.919007
ENSMUSG00000015748	1011.47	-0.306171	0.102729	-2.98038	0.0028789	0.0110884	Prpf3	pre-mRNA processing factor 3	876.701	946.397	890.21	1226.07	1125.86	1003.56	blue	-0.854908	0.918986
ENSMUSG00000036890	196.933	-0.588523	0.164947	-3.56795	0.000359782	0.00173233	Gtdc1	glycosyltransferase-like domain containing 1	161.498	146.855	163.823	230.87	219.393	259.161	blue	-0.955918	0.918981
ENSMUSG00000043572	140.447	-0.489155	0.190739	-2.56453	0.0103317	0.0336261	Pars2	prolyl-tRNA synthetase (mitochondrial)(putative)	127.852	101.982	120.549	164.065	170.163	158.07	blue	-0.933104	0.918946
ENSMUSG00000112267	3.64082	-1.76269	1.16619	-1.5115	0.130661	0.26525	NA	NA	2.88389	1.01982	1.03034	5.89455	6.42125	4.59505	blue	-0.910121	0.918913
ENSMUSG00000117869	111.32	-0.690562	0.223278	-3.09283	0.00198257	0.00798244	Snhg4	small nucleolar RNA host gene 4	73.0584	80.5661	102.003	143.434	140.197	128.661	blue	-0.928193	0.918867
ENSMUSG00000044938	147.038	-1.31129	0.224022	-5.85339	4.81641e-09	4.77038e-08	Klhl31	kelch-like 31	70.1745	79.5463	104.064	197.467	188.357	242.619	blue	-0.958754	0.918826
ENSMUSG00000000247	25.5643	-1.04424	0.448914	-2.32615	0.0200108	0.0588995	Lhx2	LIM homeobox protein 2	18.2646	20.3965	11.3337	34.3849	39.5977	29.4083	blue	-0.902594	0.918802
ENSMUSG00000037709	35.7857	-0.691477	0.369989	-1.86892	0.0616346	0.146796	Fam13a	family with sequence similarity 13, member A	29.8001	31.6146	20.6067	47.1564	46.0189	39.5175	blue	-0.882443	0.918801
ENSMUSG00000037706	6924.55	-0.226988	0.0656596	-3.45704	0.000546143	0.00252556	Cd81	CD81 antigen	6526.23	6304.55	6312.86	7779.83	6963.84	7659.95	blue	-0.905643	0.918727
ENSMUSG00000038736	1527.86	-0.420403	0.0989182	-4.25001	2.1376e-05	0.000129685	Nudcd1	NudC domain containing 1	1190.08	1297.22	1433.2	1841.06	1793.67	1611.94	blue	-0.909856	0.918701
ENSMUSG00000073856	18.3957	-0.645072	0.496862	-1.29829	0.194187	0.356773	Iqck	IQ motif containing K	16.342	13.2577	13.3944	26.5255	22.4744	18.3802	blue	-0.859239	0.918629
ENSMUSG00000039043	1049.03	-0.252654	0.0852934	-2.96217	0.00305477	0.0116984	Arpin	actin-related protein 2/3 complex inhibitor	978.598	981.071	911.847	1111.12	1198.63	1112.92	blue	-0.929956	0.918619
ENSMUSG00000020956	467.652	-0.341156	0.125974	-2.70815	0.00676601	0.0235273	Dtd2	D-tyrosyl-tRNA deacylase 2	422.009	408.95	406.982	592.402	478.383	497.185	blue	-0.85699	0.918612
ENSMUSG00000024910	22.4488	-1.98094	0.550147	-3.60075	0.000317306	0.00154893	Ctsw	cathepsin W	4.80648	11.2181	11.3337	45.1916	23.5446	38.5984	blue	-0.908821	0.918574
ENSMUSG00000043079	3152.64	-0.679412	0.0879964	-7.72091	1.15503e-14	1.84647e-13	Synpo	synaptopodin	2506.1	2426.16	2338.86	3463.05	3979.03	4202.64	blue	-0.966174	0.918555
ENSMUSG00000021710	1158.78	-0.223655	0.0811076	-2.75751	0.00582426	0.0206412	Nln	neurolysin (metallopeptidase M3 family)	1092.99	1006.57	1107.61	1259.47	1256.42	1229.64	blue	-0.932469	0.918508
ENSMUSG00000030930	275.631	-2.08903	0.208292	-10.0293	1.13268e-23	3.19799e-22	Chst15	carbohydrate sulfotransferase 15	105.742	113.201	95.8212	334.025	465.54	539.459	blue	-0.967453	0.918505
ENSMUSG00000026434	3700.03	-0.578104	0.128899	-4.48492	7.29406e-06	4.76144e-05	Nucks1	nuclear casein kinase and cyclin-dependent kinase substrate 1	2756.03	3152.28	2997.25	5431.83	4063.58	3799.19	blue	-0.853433	0.91836
ENSMUSG00000036036	399.675	-0.270046	0.117929	-2.28991	0.0220267	0.0638389	Zfp57	zinc finger protein 57	372.021	366.117	349.284	443.074	409.89	457.667	blue	-0.924632	0.918187
ENSMUSG00000031957	24.0677	-1.48412	0.506736	-2.92878	0.00340293	0.0128782	Ctrb1	chymotrypsinogen B1	14.4194	10.1982	13.3944	52.0685	26.7552	27.5703	blue	-0.860331	0.918129
ENSMUSG00000015647	5426.48	-1.24651	0.120471	-10.347	4.31825e-25	1.30892e-23	Lama5	laminin, alpha 5	3356.84	3257.32	3039.49	6136.23	8077.93	8691.08	blue	-0.966423	0.918015
ENSMUSG00000032020	168.294	-0.689717	0.199196	-3.4625	0.000535184	0.00247916	Ubash3b	ubiquitin associated and SH3 domain containing, B	117.278	140.736	128.792	237.747	170.163	215.049	blue	-0.894561	0.918005
ENSMUSG00000052135	105.923	-1.06684	0.267288	-3.99136	6.56944e-05	0.000364679	Foxo6	forkhead box O6	67.2907	87.7049	50.4864	152.276	118.793	158.989	blue	-0.911001	0.917998
ENSMUSG00000029838	279.832	-0.628164	0.152109	-4.12969	3.63251e-05	0.000211359	Ptn	pleiotrophin	239.362	198.866	221.522	341.884	306.079	371.28	blue	-0.941158	0.917847
ENSMUSG00000020235	2113.58	-0.229911	0.0800114	-2.87348	0.00405983	0.0150557	Fzr1	fizzy and cell division cycle 20 related 1	2036.98	1999.88	1798.97	2370.59	2292.39	2182.65	blue	-0.871585	0.917845
ENSMUSG00000026764	761.162	-0.608982	0.104397	-5.83331	5.43373e-09	5.35868e-08	Kif5c	kinesin family member 5C	561.396	612.914	634.687	845.868	940.713	971.394	blue	-0.966589	0.917772
ENSMUSG00000008373	1040.3	-0.286224	0.101541	-2.8188	0.00482031	0.0174923	Prpf31	pre-mRNA processing factor 31	964.179	947.417	900.513	1276.17	1094.82	1058.7	blue	-0.842628	0.917578
ENSMUSG00000029063	5021.83	-0.187206	0.0684442	-2.73517	0.00623484	0.0219366	Nadk	NAD kinase	4793.02	4825.81	4469.59	5560.53	5436.66	5045.37	blue	-0.861232	0.917497
ENSMUSG00000022906	276.797	-0.393124	0.136644	-2.87699	0.00401494	0.0149029	Parp9	poly (ADP-ribose) polymerase family, member 9	239.362	247.817	230.795	294.728	319.992	328.087	blue	-0.960887	0.917435
ENSMUSG00000034810	48.9478	-3.56067	0.473446	-7.52076	5.44585e-14	8.26915e-13	Scn7a	sodium channel, voltage-gated, type VII, alpha	11.5355	4.0793	7.21235	62.8752	93.1081	114.876	blue	-0.966371	0.917413
ENSMUSG00000039831	3905.43	-0.924176	0.0989594	-9.33894	9.72993e-21	2.33999e-19	Arhgap29	Rho GTPase activating protein 29	2691.63	2640.33	2755.12	4376.7	5330.7	5638.13	blue	-0.969337	0.917321
ENSMUSG00000024500	223.551	-1.00947	0.186167	-5.42241	5.88021e-08	5.11732e-07	Ppp2r2b	protein phosphatase 2, regulatory subunit B, beta	142.272	168.271	134.974	285.886	257.92	351.981	blue	-0.94434	0.917224
ENSMUSG00000025854	1907.26	-0.105336	0.0661534	-1.59229	0.111319	0.234472	Fam20c	family with sequence similarity 20, member C	1877.41	1825.49	1810.3	2000.22	1928.51	2001.61	blue	-0.910987	0.917213
ENSMUSG00000064254	403.453	-0.433677	0.144862	-2.99372	0.00275598	0.0106686	Ethe1	ethylmalonic encephalopathy 1	365.292	336.542	327.647	537.387	449.487	404.365	blue	-0.846192	0.917145
ENSMUSG00000024782	2091.89	-0.231222	0.0680378	-3.39843	0.000677739	0.00306701	Ak3	adenylate kinase 3	1927.4	1847.92	1998.85	2232.07	2242.09	2303.04	blue	-0.956695	0.917134
ENSMUSG00000038622	1243.77	-0.395639	0.109819	-3.60265	0.000314992	0.00153904	Med30	mediator complex subunit 30	1022.82	1127.93	1072.58	1618.05	1276.76	1344.51	blue	-0.861339	0.917097
ENSMUSG00000027099	1255.84	-0.322548	0.100688	-3.20343	0.001358	0.0056843	Mtx2	metaxin 2	1073.77	1137.1	1137.49	1571.88	1308.86	1305.91	blue	-0.85719	0.91709
ENSMUSG00000007739	8314.45	-0.215306	0.0706597	-3.04708	0.00231073	0.00914555	Cct4	chaperonin containing Tcp1, subunit 4 (delta)	7608.65	7593.61	7883.1	9657.24	8768.21	8375.86	blue	-0.859587	0.917065
ENSMUSG00000044086	123.481	-1.13358	0.225557	-5.02568	5.0164e-07	3.89881e-06	Lmod3	leiomodin 3 (fetal)	69.2132	72.4075	90.6695	162.1	149.829	196.668	blue	-0.95617	0.917027
ENSMUSG00000003452	126.622	-1.79257	0.247173	-7.25229	4.0978e-13	5.84647e-12	Bicd1	BICD cargo adaptor 1	62.4842	58.13	49.4561	150.311	215.112	224.239	blue	-0.964604	0.916959
ENSMUSG00000049907	164.619	-0.623208	0.181947	-3.42522	0.0006143	0.0028076	Rasl11b	RAS-like, family 11, member B	128.814	137.676	122.61	195.503	179.795	223.32	blue	-0.942534	0.91689
ENSMUSG00000004667	1381.97	-0.501673	0.128635	-3.89998	9.62006e-05	0.000518611	Polr2e	polymerase (RNA) II (DNA directed) polypeptide E	1131.44	1203.39	1097.31	1950.11	1515.41	1394.14	blue	-0.841561	0.916834
ENSMUSG00000060176	10.4601	-1.18754	0.66467	-1.78666	0.0739918	0.169482	Kif27	kinesin family member 27	4.80648	6.11895	8.24268	13.754	16.0531	13.7852	blue	-0.946845	0.916798
ENSMUSG00000032845	138.874	-0.883358	0.199871	-4.41965	9.88597e-06	6.30481e-05	Alpk2	alpha-kinase 2	99.9747	88.7247	104.064	159.153	201.199	180.126	blue	-0.96134	0.916706
ENSMUSG00000053799	197.017	-1.028	0.181751	-5.65607	1.54881e-08	1.4341e-07	Exoc6	exocyst complex component 6	116.317	124.419	148.368	231.852	283.605	277.541	blue	-0.965451	0.916553
ENSMUSG00000028249	6903.38	-0.126696	0.0581222	-2.17982	0.029271	0.0806724	Sdcbp	syndecan binding protein	6557.96	6530.96	6712.63	7550.92	7041.97	7025.84	blue	-0.865803	0.91652
ENSMUSG00000005716	6.00113	-2.04561	0.958767	-2.13358	0.0328772	0.088757	Pvalb	parvalbumin	2.88389	1.01982	3.09101	10.8067	11.7723	6.43307	blue	-0.90862	0.916519
ENSMUSG00000036292	18.1529	-0.726675	0.493655	-1.47203	0.141013	0.280854	Gramd1c	GRAM domain containing 1C	15.3807	11.2181	14.4247	22.5958	21.4042	23.8943	blue	-0.942077	0.916461
ENSMUSG00000063018	34.3088	-0.793079	0.388543	-2.04116	0.0412346	0.106638	NA	NA	23.0711	27.5353	24.728	55.9982	39.5977	34.9224	blue	-0.846004	0.916289
ENSMUSG00000018841	456.4	-0.243782	0.11613	-2.09921	0.035798	0.095057	Rad51d	RAD51 paralog D	446.041	414.049	393.588	524.615	473.032	487.076	blue	-0.871943	0.916056
ENSMUSG00000001334	43.8506	-1.13674	0.335098	-3.39228	0.000693146	0.00312616	Fndc5	fibronectin type III domain containing 5	25.955	28.5551	27.8191	52.0685	58.8614	69.8448	blue	-0.965601	0.915998
ENSMUSG00000024592	327.57	-0.29484	0.136957	-2.15279	0.0313353	0.0854671	C330018D20Rik	RIKEN cDNA C330018D20 gene	306.653	302.888	273.039	397.882	340.326	344.629	blue	-0.849389	0.915971
ENSMUSG00000022437	2981.27	-0.372687	0.102335	-3.64183	0.000270706	0.00134018	Samm50	SAMM50 sorting and assembly machinery component	2634.91	2600.55	2559.35	3902.19	3168.89	3021.71	blue	-0.84247	0.915827
ENSMUSG00000032363	1518.38	-0.815262	0.103349	-7.88845	3.05958e-15	5.08296e-14	Adamts7	a disintegrin-like and metallopeptidase (reprolysin type) with thrombospondin type 1 motif, 7	1149.71	1066.74	1084.94	1706.47	1944.57	2157.84	blue	-0.965832	0.915793
ENSMUSG00000087659	2.63577	-3.77813	1.69119	-2.23401	0.0254823	NA	NA	NA	0	1.01982	0	3.9297	5.35104	5.51406	blue	-0.934932	0.915682
ENSMUSG00000023909	273.147	-0.262387	0.140629	-1.86581	0.0620675	0.147633	Paqr4	progestin and adipoQ receptor family member IV	264.356	239.659	241.098	319.288	280.394	294.083	blue	-0.875719	0.915637
ENSMUSG00000047261	50.2277	-0.473649	0.303384	-1.56122	0.118472	0.24593	Gap43	growth associated protein 43	45.1809	37.7335	43.2741	64.8401	52.4402	57.8977	blue	-0.892313	0.915606
ENSMUSG00000047368	813.701	-0.172152	0.091307	-1.88542	0.0593732	0.142853	Abhd17b	abhydrolase domain containing 17B	742.12	788.324	765.539	910.708	827.271	848.247	blue	-0.867468	0.915457
[truncated: 2,454 more rows]
