# Supplementary material for: Late‐Stage Skeletal Muscle Transcriptome in Duchenne Muscular Dystrophy Shows a BMP4‐Induced Molecular Signature
Source: J Cachexia Sarcopenia Muscle. 2025 Jul 10;16(4):e70005. doi: 10.1002/jcsm.70005 (PMC12245985; doi:10.1002/jcsm.70005)
Supplement: Supplementary file 25 — Table S18 Fold‐change of preserved genes in Turquoise modules of DMD muscle and BMP4‐ transcriptomes. [file JCSM-16-e70005-s016.xlsx]

## Sheet: Table S18
Table S18 Fold-change of preserved genes in Turquoise module of DMD muscle and BMP4- transcriptomes.
Ensembl ID - Human	Log2 Fold Change- Human	padj - Human	Turquoise KME - Human	Ensembl ID - C2C12	Log2 Fold Change- C2C12	padj - C2C12	Turquoise KME - C2C12	Symbol - Human	Gene Name
ENSG00000149131	1.55745	1.25651e-06	0.99649	ENSMUSG00000023224	2.60155	0.000131091	0.990749	SERPING1	serpin family G member 1
ENSG00000101577	1.1073	0.00213948	0.994881	ENSMUSG00000024052	0.386522	0.000412255	0.958724	LPIN2	lipin 2
ENSG00000123384	1.66951	3.1415e-07	0.993758	ENSMUSG00000040249	0.465577	0.00637155	0.859191	LRP1	LDL receptor related protein 1
ENSG00000101052	0.89246	0.0220568	0.992662	ENSMUSG00000017858	0.211849	0.0290351	0.895667	IFT52	intraflagellar transport 52
ENSG00000164054	1.15692	0.00160234	0.992448	ENSMUSG00000025647	0.428428	4.4204e-09	0.913548	SHISA5	shisa family member 5
ENSG00000177106	2.72382	7.52996e-05	0.991614	ENSMUSG00000025504	0.598288	0.0665047	0.855115	EPS8L2	EPS8 like 2
ENSG00000160691	0.677726	0.04051	0.99125	ENSMUSG00000042626	0.376765	9.70849e-07	0.985776	SHC1	SHC adaptor protein 1
ENSG00000158292	2.88902	1.93455e-07	0.990069	ENSMUSG00000042804	0.783859	3.21433e-07	0.987706	GPR153	G protein-coupled receptor 153
ENSG00000149541	0.509848	0.304931	0.990016	ENSMUSG00000071649	0.394455	0.0070338	0.823268	B3GAT3	beta-1,3-glucuronyltransferase 3
ENSG00000144935	0.9786	0.0108793	0.989755	ENSMUSG00000032839	0.660196	6.8221e-05	0.979539	TRPC1	transient receptor potential cation channel subfamily C member 1
ENSG00000065357	1.4415	0.00172597	0.989715	ENSMUSG00000025357	0.155922	0.215006	0.785163	DGKA	diacylglycerol kinase alpha
ENSG00000139668	0.875526	0.011349	0.989389	ENSMUSG00000014547	0.658893	3.85432e-09	0.98952	WDFY2	WD repeat and FYVE domain containing 2
ENSG00000187037	1.77443	0.0746055	0.988502	ENSMUSG00000053101	0.323958	0.263144	0.828978	GPR141	G protein-coupled receptor 141
ENSG00000163017	0.960626	0.17123	0.987694	ENSMUSG00000059430	1.14097	2.28065e-98	0.972736	ACTG2	actin gamma 2, smooth muscle
ENSG00000107521	0.793635	0.0528471	0.987562	ENSMUSG00000025188	0.181283	0.211023	0.813315	HPS1	HPS1 biogenesis of lysosomal organelles complex 3 subunit 1
ENSG00000166086	1.30863	0.000426301	0.986207	ENSMUSG00000031990	0.265503	0.0826312	0.735626	JAM3	junctional adhesion molecule 3
ENSG00000123427	1.84507	0.000130488	0.986047	ENSMUSG00000080115	0.994052	0.186232	0.859616	EEF1AKMT3	EEF1A lysine methyltransferase 3
ENSG00000153029	1.36495	0.000260082	0.985509	ENSMUSG00000026471	0.532795	2.43189e-05	0.957694	MR1	major histocompatibility complex, class I-related
ENSG00000157064	3.10867	2.3401e-09	0.9831	ENSMUSG00000042751	0.44201	0.0994585	0.945691	NMNAT2	nicotinamide nucleotide adenylyltransferase 2
ENSG00000182158	1.05922	0.000812598	0.98266	ENSMUSG00000038648	1.03217	6.35137e-22	0.999593	CREB3L2	cAMP responsive element binding protein 3 like 2
ENSG00000162458	0.74714	0.0498781	0.982116	ENSMUSG00000006219	0.749164	1.1683e-31	0.991138	FBLIM1	filamin binding LIM protein 1
ENSG00000140931	1.67384	9.31908e-06	0.9819	ENSMUSG00000031875	0.249908	0.00145402	0.973347	CMTM3	CKLF like MARVEL transmembrane domain containing 3
ENSG00000162704	1.10035	0.00256075	0.981325	ENSMUSG00000008475	0.517288	6.36374e-18	0.951856	ARPC5	actin related protein 2/3 complex subunit 5
ENSG00000140943	0.286695	0.442294	0.981001	ENSMUSG00000031835	0.125999	0.198028	0.803539	MBTPS1	membrane bound transcription factor peptidase, site 1
ENSG00000183722	1.35434	4.62513e-05	0.98006	ENSMUSG00000048332	0.682368	4.81184e-13	0.909068	LHFPL6	LHFPL tetraspan subfamily member 6
ENSG00000182580	2.4564	0.000114907	0.979916	ENSMUSG00000005958	0.456928	1.19809e-05	0.986631	EPHB3	EPH receptor B3
ENSG00000152127	1.53104	2.7533e-06	0.977375	ENSMUSG00000036155	0.709039	2.38465e-10	0.989524	MGAT5	alpha-1,6-mannosylglycoprotein 6-beta-N-acetylglucosaminyltransferase
ENSG00000106546	1.53235	6.04614e-07	0.976936	ENSMUSG00000019256	0.303312	0.0109584	0.934275	AHR	aryl hydrocarbon receptor
ENSG00000100368	1.47132	0.00280026	0.976691	ENSMUSG00000071713	1.74965	7.69642e-06	0.973396	CSF2RB	colony stimulating factor 2 receptor subunit beta
ENSG00000166813	1.93701	9.83884e-05	0.976673	ENSMUSG00000050382	0.632464	6.69717e-08	0.956493	KIF7	kinesin family member 7
ENSG00000116711	2.01176	0.000391867	0.976238	ENSMUSG00000056220	0.446066	7.35821e-07	0.94624	PLA2G4A	phospholipase A2 group IVA
ENSG00000198189	1.02775	0.00286496	0.976226	ENSMUSG00000029311	0.547002	0.0305177	0.953824	HSD17B11	hydroxysteroid 17-beta dehydrogenase 11
ENSG00000134369	1.03174	0.00189	0.975674	ENSMUSG00000009418	0.516197	6.51219e-05	0.946762	NAV1	neuron navigator 1
ENSG00000127990	1.04147	0.00188559	0.975258	ENSMUSG00000004631	0.243122	0.00648438	0.907721	SGCE	sarcoglycan epsilon
ENSG00000153815	1.28887	0.00225308	0.975128	ENSMUSG00000034390	0.57218	2.05461e-06	0.962178	CMIP	c-Maf inducing protein
ENSG00000183160	2.54822	2.00815e-07	0.974239	ENSMUSG00000054675	0.331911	0.00035611	0.910751	TMEM119	transmembrane protein 119
ENSG00000135736	1.71444	0.00662267	0.974187	ENSMUSG00000063605	0.692777	4.65834e-11	0.910668	CCDC102A	coiled-coil domain containing 102A
ENSG00000162512	1.29016	0.00118295	0.973884	ENSMUSG00000025743	2.16597	2.69365e-145	0.99285	SDC3	syndecan 3
ENSG00000131171	1.19416	8.71026e-05	0.973765	ENSMUSG00000031246	0.0658148	0.513073	0.605543	SH3BGRL	SH3 domain binding glutamate rich protein like
ENSG00000168778	1.21478	0.0132908	0.972264	ENSMUSG00000118662	0.101976	0.507724	0.802595	TCTN2	tectonic family member 2
ENSG00000125170	1.32148	0.00418982	0.972197	ENSMUSG00000040631	1.32624	3.81354e-27	0.955014	DOK4	docking protein 4
ENSG00000087116	2.45436	1.37687e-11	0.969988	ENSMUSG00000036545	0.949736	1.61698e-19	0.998256	ADAMTS2	ADAM metallopeptidase with thrombospondin type 1 motif 2
ENSG00000065413	0.825313	0.0374796	0.969292	ENSMUSG00000052331	1.90466	1.2051e-96	0.990175	ANKRD44	ankyrin repeat domain 44
ENSG00000167106	0.762698	0.0777555	0.96829	ENSMUSG00000039157	0.489133	0.0035086	0.936125	FAM102A	family with sequence similarity 102 member A
ENSG00000259207	1.14203	0.00518187	0.967994	ENSMUSG00000020689	1.24019	4.52888e-48	0.996361	ITGB3	integrin subunit beta 3
ENSG00000081377	1.52653	0.00168322	0.967438	ENSMUSG00000033102	0.435536	0.000109874	0.971981	CDC14B	cell division cycle 14B
ENSG00000135124	0.988916	0.032213	0.967435	ENSMUSG00000029470	0.61383	2.31002e-07	0.952888	P2RX4	purinergic receptor P2X 4
ENSG00000134287	1.3226	0.00236182	0.967141	ENSMUSG00000051853	0.0439911	0.599209	0.581302	ARF3	ADP ribosylation factor 3
ENSG00000072042	0.52162	0.202427	0.96626	ENSMUSG00000066441	0.317049	0.000109619	0.947271	RDH11	retinol dehydrogenase 11
ENSG00000111961	0.931096	0.00226895	0.964427	ENSMUSG00000015305	1.45757	6.13133e-29	0.998509	SASH1	SAM and SH3 domain containing 1
ENSG00000164402	0.706917	0.0722111	0.963966	ENSMUSG00000018398	0.146773	0.0455067	0.957264	SEPTIN8	septin 8
ENSG00000163637	1.6786	2.4244e-06	0.963709	ENSMUSG00000030020	0.322077	0.329766	0.853196	PRICKLE2	prickle planar cell polarity protein 2
ENSG00000083857	1.76351	0.000188826	0.962846	ENSMUSG00000070047	0.832571	4.03322e-08	0.96924	FAT1	FAT atypical cadherin 1
ENSG00000140254	3.77737	NA	0.962774	ENSMUSG00000027224	0.414562	0.0226919	0.805264	DUOXA1	dual oxidase maturation factor 1
ENSG00000072110	1.43053	0.00144885	0.961186	ENSMUSG00000015143	0.508428	1.38789e-20	0.986524	ACTN1	actinin alpha 1
ENSG00000172936	1.71191	0.000498779	0.96051	ENSMUSG00000032508	0.151932	0.304275	0.702041	MYD88	MYD88 innate immune signal transduction adaptor
ENSG00000088367	1.01355	0.0152768	0.960324	ENSMUSG00000027624	1.00433	2.36584e-45	0.991245	EPB41L1	erythrocyte membrane protein band 4.1 like 1
ENSG00000163629	2.27638	2.21891e-11	0.960129	ENSMUSG00000034573	0.228575	0.180964	0.737995	PTPN13	protein tyrosine phosphatase non-receptor type 13
ENSG00000103335	1.19778	0.00472358	0.959801	ENSMUSG00000014444	0.224982	0.169163	0.716678	PIEZO1	piezo type mechanosensitive ion channel component 1
ENSG00000266028	1.08194	0.0147374	0.9596	ENSMUSG00000026425	0.420617	1.34677e-05	0.98164	SRGAP2	SLIT-ROBO Rho GTPase activating protein 2
ENSG00000196924	1.04865	0.00349891	0.95954	ENSMUSG00000031328	0.49174	5.6359e-05	0.944485	FLNA	filamin A
ENSG00000154065	1.44172	0.00197281	0.958588	ENSMUSG00000057766	0.403035	0.410339	0.914102	ANKRD29	ankyrin repeat domain 29
ENSG00000109610	2.42224	0.000168663	0.958453	ENSMUSG00000072941	0.230269	0.550073	0.654357	SOD3	superoxide dismutase 3
ENSG00000134242	2.11753	0.00178656	0.957832	ENSMUSG00000027843	0.564693	0.000982082	0.975597	PTPN22	protein tyrosine phosphatase non-receptor type 22
ENSG00000154237	1.27831	0.00297818	0.957759	ENSMUSG00000015133	0.303774	0.0148719	0.882514	LRRK1	leucine rich repeat kinase 1
ENSG00000170915	1.29986	0.0281615	0.957709	ENSMUSG00000025931	1.81316	3.67741e-104	0.988995	PAQR8	progestin and adipoQ receptor family member 8
ENSG00000125844	0.95836	0.00730832	0.957285	ENSMUSG00000027422	0.350663	6.7679e-11	0.965702	RRBP1	ribosome binding protein 1
ENSG00000107798	1.08132	0.00094288	0.957227	ENSMUSG00000024781	0.526665	1.09864e-11	0.992615	LIPA	lipase A, lysosomal acid type
ENSG00000020633	1.61582	0.0559348	0.956965	ENSMUSG00000070691	0.120934	0.210612	0.943873	RUNX3	RUNX family transcription factor 3
ENSG00000197555	1.23177	0.000810747	0.956896	ENSMUSG00000042700	0.174087	0.174181	0.781372	SIPA1L1	signal induced proliferation associated 1 like 1
ENSG00000213853	0.441865	0.246556	0.956547	ENSMUSG00000022505	0.170691	0.00859316	0.988347	EMP2	epithelial membrane protein 2
ENSG00000175220	0.697173	0.0678755	0.956417	ENSMUSG00000027247	0.533353	6.15978e-16	0.997879	ARHGAP1	Rho GTPase activating protein 1
ENSG00000153071	1.57601	1.7786e-06	0.955806	ENSMUSG00000022150	0.342204	0.000972265	0.94095	DAB2	DAB adaptor protein 2
ENSG00000065485	1.52543	0.00242772	0.95579	ENSMUSG00000022844	0.264286	0.00446949	0.951182	PDIA5	protein disulfide isomerase family A member 5
ENSG00000214944	1.83909	0.000463043	0.955696	ENSMUSG00000021662	1.15605	0.00560183	0.874229	ARHGEF28	Rho guanine nucleotide exchange factor 28
ENSG00000123342	1.84969	0.00322139	0.955444	ENSMUSG00000025355	1.0043	2.70411e-22	0.997343	MMP19	matrix metallopeptidase 19
ENSG00000132122	0.840241	0.0577382	0.955396	ENSMUSG00000034401	0.206324	0.038424	0.906795	SPATA6	spermatogenesis associated 6
ENSG00000148848	3.74401	2.00901e-15	0.955262	ENSMUSG00000054555	0.966849	6.18744e-17	0.997667	ADAM12	ADAM metallopeptidase domain 12
ENSG00000187672	3.48332	NA	0.955217	ENSMUSG00000040640	1.41262	5.82373e-07	0.900667	ERC2	ELKS/RAB6-interacting/CAST family member 2
ENSG00000155254	1.59868	0.00185609	0.954499	ENSMUSG00000044345	0.495789	5.70814e-12	0.945839	MARVELD1	MARVEL domain containing 1
ENSG00000074410	5.49101	1.5163e-07	0.954465	ENSMUSG00000032373	0.930693	0.0950806	0.898681	CA12	carbonic anhydrase 12
ENSG00000035862	1.54493	1.45945e-05	0.953947	ENSMUSG00000017466	0.353105	8.74362e-07	0.98457	TIMP2	TIMP metallopeptidase inhibitor 2
ENSG00000142089	1.09898	0.00121397	0.953225	ENSMUSG00000025492	0.433807	6.45201e-10	0.921687	IFITM3	interferon induced transmembrane protein 3
ENSG00000160211	1.43235	0.00103774	0.952653	ENSMUSG00000031400	0.0609042	0.472337	0.795666	G6PD	glucose-6-phosphate dehydrogenase
ENSG00000095970	4.68879	0.00826333	0.952634	ENSMUSG00000023992	2.09484	0.104163	0.944984	TREM2	triggering receptor expressed on myeloid cells 2
ENSG00000157168	3.90785	0.00745529	0.952576	ENSMUSG00000062991	0.471301	1.87392e-05	0.980318	NRG1	neuregulin 1
ENSG00000163932	2.02549	4.12763e-05	0.95236	ENSMUSG00000021948	0.596555	9.76157e-15	0.983149	PRKCD	protein kinase C delta
ENSG00000196968	0.63606	0.103479	0.952296	ENSMUSG00000039357	0.0959936	0.518297	0.610655	FUT11	fucosyltransferase 11
ENSG00000018408	1.14814	0.0012399	0.952288	ENSMUSG00000027803	0.199828	0.0251597	0.924699	WWTR1	WW domain containing transcription regulator 1
ENSG00000143344	1.62168	0.000436187	0.952099	ENSMUSG00000026482	0.201496	0.0655484	0.894865	RGL1	ral guanine nucleotide dissociation stimulator like 1
ENSG00000197122	1.83978	0.000579229	0.952096	ENSMUSG00000027646	0.470958	5.18858e-12	0.974709	SRC	SRC proto-oncogene, non-receptor tyrosine kinase
ENSG00000101335	1.34682	0.000428114	0.952071	ENSMUSG00000067818	0.396541	7.85548e-10	0.943491	MYL9	myosin light chain 9
ENSG00000008277	1.51138	7.1877e-05	0.951888	ENSMUSG00000040537	0.649921	0.0922241	0.956368	ADAM22	ADAM metallopeptidase domain 22
ENSG00000049323	0.869434	0.0108832	0.951764	ENSMUSG00000001870	0.379531	1.39999e-09	0.985535	LTBP1	latent transforming growth factor beta binding protein 1
ENSG00000197442	1.04013	0.00569351	0.951486	ENSMUSG00000071369	1.43424	0.00340609	0.947891	MAP3K5	mitogen-activated protein kinase kinase kinase 5
ENSG00000138613	0.896017	0.0206012	0.951287	ENSMUSG00000032375	0.408679	0.00060666	0.970936	APH1B	aph-1 homolog B, gamma-secretase subunit
ENSG00000198001	0.820398	0.0487257	0.951223	ENSMUSG00000059883	0.359072	0.00564774	0.964999	IRAK4	interleukin 1 receptor associated kinase 4
ENSG00000185896	0.79067	0.0286161	0.951105	ENSMUSG00000031447	0.166452	0.0024764	0.945751	LAMP1	lysosomal associated membrane protein 1
ENSG00000170385	1.23847	0.0011092	0.951004	ENSMUSG00000037434	0.189695	0.162135	0.880562	SLC30A1	solute carrier family 30 member 1
ENSG00000163430	1.30579	3.5768e-05	0.950893	ENSMUSG00000022816	1.23978	1.22574e-47	0.997261	FSTL1	follistatin like 1
ENSG00000155849	0.99713	0.0104342	0.950683	ENSMUSG00000041112	1.97794	1.3319e-09	0.985142	ELMO1	engulfment and cell motility 1
ENSG00000044524	2.82444	7.66407e-13	0.950386	ENSMUSG00000052504	0.645579	0.125124	0.870224	EPHA3	EPH receptor A3
ENSG00000120885	1.89901	2.3401e-09	0.950377	ENSMUSG00000022037	3.1535	0.0243615	0.625871	CLU	clusterin
ENSG00000101384	0.683029	0.0625816	0.949954	ENSMUSG00000027276	1.97644	2.01361e-60	0.983579	JAG1	jagged canonical Notch ligand 1
ENSG00000197965	1.29015	0.000647755	0.949824	ENSMUSG00000026566	1.24172	6.19291e-64	0.965469	MPZL1	myelin protein zero like 1
ENSG00000148180	1.61625	0.0010073	0.949597	ENSMUSG00000026879	0.325764	2.78381e-07	0.976937	GSN	gelsolin
ENSG00000143515	1.41537	0.00245445	0.948774	ENSMUSG00000060671	0.479466	1.00922e-08	0.987121	ATP8B2	ATPase phospholipid transporting 8B2
ENSG00000082397	1.76167	1.56899e-05	0.948372	ENSMUSG00000024044	1.09572	3.76964e-80	0.990106	EPB41L3	erythrocyte membrane protein band 4.1 like 3
ENSG00000113721	1.02221	0.0140767	0.948089	ENSMUSG00000024620	0.52905	8.86334e-10	0.992374	PDGFRB	platelet derived growth factor receptor beta
ENSG00000197496	1.24255	0.0162549	0.947838	ENSMUSG00000027661	0.594175	0.00464725	0.92352	SLC2A10	solute carrier family 2 member 10
ENSG00000054392	1.62336	0.00273638	0.946976	ENSMUSG00000037375	0.31924	0.0961725	0.915126	HHAT	hedgehog acyltransferase
ENSG00000029364	0.501564	0.167005	0.946598	ENSMUSG00000048833	0.273063	0.00472257	0.937098	SLC39A9	solute carrier family 39 member 9
ENSG00000117519	1.69723	2.00815e-07	0.946499	ENSMUSG00000053931	0.751974	3.06086e-26	0.991403	CNN3	calponin 3
ENSG00000135622	1.09237	0.0213282	0.946262	ENSMUSG00000000627	2.25729	4.38493e-14	0.951122	SEMA4F	ssemaphorin 4F
ENSG00000165102	0.625955	0.114224	0.945895	ENSMUSG00000037260	0.131774	0.16907	0.916263	HGSNAT	heparan-alpha-glucosaminide N-acetyltransferase
ENSG00000186832	4.91547	NA	0.945626	ENSMUSG00000053797	3.39392	0.0123808	0.93429	KRT16	keratin 16
ENSG00000182492	2.71015	2.00815e-07	0.94426	ENSMUSG00000031375	0.651774	2.75686e-29	0.996264	BGN	biglycan
ENSG00000135905	1.35787	0.00295467	0.944072	ENSMUSG00000038608	0.25793	0.845707	0.71396	DOCK10	dedicator of cytokinesis 10
ENSG00000175906	1.46406	0.0420455	0.943484	ENSMUSG00000034936	1.15305	2.52335e-06	0.920247	ARL4D	ADP ribosylation factor like GTPase 4D
ENSG00000151883	1.60544	0.000366411	0.943397	ENSMUSG00000021725	0.506552	5.74115e-07	0.985871	PARP8	poly(ADP-ribose) polymerase family member 8
ENSG00000049540	2.13522	0.00080698	0.943214	ENSMUSG00000029675	3.10752	NA	0.799954	ELN	elastin
ENSG00000135677	0.605178	0.0840412	0.943193	ENSMUSG00000034707	0.0921323	0.267701	0.830741	GNS	glucosamine (N-acetyl)-6-sulfatase
ENSG00000157227	1.72223	0.00415177	0.942956	ENSMUSG00000000957	1.25324	1.33044e-45	0.998515	MMP14	matrix metallopeptidase 14
ENSG00000163913	0.802312	0.0544338	0.942811	ENSMUSG00000030323	0.232136	0.0956285	0.807712	IFT122	intraflagellar transport 122
ENSG00000164330	2.15735	9.69325e-07	0.94269	ENSMUSG00000057098	0.17395	0.157327	0.832209	EBF1	EBF transcription factor 1
ENSG00000187189	0.615964	0.159071	0.942221	ENSMUSG00000039485	0.273008	0.155695	0.968447	TSPYL4	TSPY like 4
ENSG00000031081	0.812288	0.0206012	0.94179	ENSMUSG00000022799	0.240237	0.0769798	0.811605	ARHGAP31	Rho GTPase activating protein 31
ENSG00000144857	2.23653	7.03993e-05	0.941446	ENSMUSG00000022687	1.73886	1.11953e-69	0.984555	BOC	BOC cell adhesion associated, oncogene regulated
ENSG00000170542	0.939691	0.0518932	0.941118	ENSMUSG00000045827	0.526722	1.21306e-08	0.980808	SERPINB9	serpin family B member 9
ENSG00000052126	1.71443	1.12968e-06	0.940872	ENSMUSG00000030231	0.356682	0.000908892	0.951539	PLEKHA5	pleckstrin homology domain containing A5
ENSG00000185664	1.58861	0.173483	0.940381	ENSMUSG00000025359	-0.0404651	0.98224	0.0268259	PMEL	premelanosome protein
ENSG00000058668	0.763628	0.0191482	0.940323	ENSMUSG00000026463	0.518371	0.0014572	0.900855	ATP2B4	ATPase plasma membrane Ca2+ transporting 4
ENSG00000133083	2.48451	1.98947e-08	0.939933	ENSMUSG00000027797	1.84926	1.65868e-54	0.996598	DCLK1	doublecortin like kinase 1
ENSG00000129009	1.51972	0.00228205	0.939869	ENSMUSG00000037206	0.35331	0.00222075	0.894317	ISLR	immunoglobulin superfamily containing leucine rich repeat
ENSG00000106819	2.11698	2.60715e-06	0.939854	ENSMUSG00000021388	1.12036	1.37716e-13	0.983452	ASPN	asporin
ENSG00000164484	2.72341	3.48999e-06	0.939703	ENSMUSG00000049420	0.665571	0.021955	0.925012	TMEM200A	transmembrane protein 200A
ENSG00000019991	2.44402	5.72741e-07	0.939011	ENSMUSG00000028864	0.556299	2.70947e-05	0.952893	HGF	hepatocyte growth factor
ENSG00000158966	1.17929	0.00818791	0.93899	ENSMUSG00000028532	0.746024	6.41087e-12	0.991067	CACHD1	cache domain containing 1
ENSG00000101236	1.74421	6.18485e-05	0.938605	ENSMUSG00000048911	0.368093	0.0150864	0.904029	RNF24	ring finger protein 24
ENSG00000158747	1.59381	0.00166715	0.937886	ENSMUSG00000041120	0.379144	1.83775e-07	0.941645	NBL1	NBL1, DAN family BMP antagonist
ENSG00000162944	0.936044	0.0372465	0.937441	ENSMUSG00000025978	0.611934	3.78432e-17	0.985468	RFTN2	raftlin family member 2
ENSG00000136052	1.74719	3.45724e-05	0.937261	ENSMUSG00000034591	0.596215	1.03697e-11	0.972438	SLC41A2	solute carrier family 41 member 2
ENSG00000066322	1.14261	0.0120666	0.937247	ENSMUSG00000006390	0.258441	0.00140559	0.880828	ELOVL1	ELOVL fatty acid elongase 1
ENSG00000013288	0.976239	0.0164486	0.936558	ENSMUSG00000029119	0.464628	0.000968186	0.927011	MAN2B2	mannosidase alpha class 2B member 2
ENSG00000102760	0.79989	0.0292201	0.936033	ENSMUSG00000022018	1.42422	1.09156e-11	0.984587	RGCC	regulator of cell cycle
ENSG00000204262	1.64955	7.71668e-05	0.935378	ENSMUSG00000026042	0.600578	3.1684e-17	0.998196	COL5A2	collagen type V alpha 2 chain
ENSG00000005108	1.7681	0.00520069	0.935012	ENSMUSG00000032625	0.487095	0.0071398	0.880542	THSD7A	thrombospondin type 1 domain containing 7A
ENSG00000133961	0.504541	0.162452	0.933768	ENSMUSG00000021224	0.49306	1.56522e-06	0.963896	NUMB	NUMB endocytic adaptor protein
ENSG00000111412	0.264977	0.593014	0.933712	ENSMUSG00000032840	0.154705	0.413871	0.530114	SPRING1	SREBF pathway regulator in golgi 1
ENSG00000099864	1.5774	0.00279783	0.933669	ENSMUSG00000035863	0.208884	0.00318805	0.985826	PALM	paralemmin
ENSG00000137033	1.05821	0.0130584	0.933425	ENSMUSG00000024810	0.798446	0.195125	0.925692	IL33	interleukin 33
ENSG00000106348	1.39866	0.00169513	0.933001	ENSMUSG00000003500	0.199874	0.00935038	0.903086	IMPDH1	inosine monophosphate dehydrogenase 1
ENSG00000117139	0.34645	0.361207	0.932598	ENSMUSG00000042207	0.585064	1.06955e-06	0.976339	KDM5B	lysine demethylase 5B
ENSG00000136059	1.26657	0.0223965	0.932327	ENSMUSG00000038775	0.679535	0.0163425	0.923505	VILL	villin like
ENSG00000214021	0.981595	0.0287732	0.932292	ENSMUSG00000030276	0.441749	0.182036	0.789385	TTLL3	tubulin tyrosine ligase like 3
ENSG00000070404	1.57195	0.0043832	0.93194	ENSMUSG00000020325	0.456566	0.00637155	0.90064	FSTL3	follistatin like 3
ENSG00000162517	0.262239	0.567436	0.931556	ENSMUSG00000028779	0.0396785	0.761159	0.676821	PEF1	penta-EF-hand domain containing 1
ENSG00000131016	1.54479	0.000123535	0.931348	ENSMUSG00000038587	1.66552	3.04427e-102	0.991301	AKAP12	A-kinase anchoring protein 12
ENSG00000159176	0.994245	0.0111923	0.931205	ENSMUSG00000026421	0.785707	1.59895e-46	0.973748	CSRP1	cysteine and glycine rich protein 1
ENSG00000253276	1.25314	0.00263546	0.930831	ENSMUSG00000090946	0.777733	6.77367e-12	0.94269	CCDC71L	coiled-coil domain containing 71 like
ENSG00000104228	0.597513	0.147188	0.930519	ENSMUSG00000022043	0.171897	0.00646842	0.98516	TRIM35	tripartite motif containing 35
ENSG00000064666	1.94851	0.000693521	0.930429	ENSMUSG00000004665	0.552336	1.60854e-26	0.968075	CNN2	calponin 2
ENSG00000143851	1.44872	0.064406	0.930291	ENSMUSG00000031506	0.730593	0.114114	0.917091	PTPN7	protein tyrosine phosphatase non-receptor type 7
ENSG00000160408	1.65133	0.0662814	0.930166	ENSMUSG00000026811	0.857962	1.34564e-28	0.969017	ST6GALNAC6	ST6 N-acetylgalactosaminide alpha-2,6-sialyltransferase 6
ENSG00000010932	4.70967	6.60713e-07	0.93008	ENSMUSG00000040181	0.490903	0.00723525	0.927952	FMO1	flavin containing dimethylaniline monoxygenase 1
ENSG00000168994	1.56839	0.000237332	0.930036	ENSMUSG00000021411	1.66784	8.89395e-52	0.954312	PXDC1	PX domain containing 1
ENSG00000077782	0.752729	0.0581655	0.92999	ENSMUSG00000031565	0.762905	9.72496e-35	0.991606	FGFR1	fibroblast growth factor receptor 1
ENSG00000205352	0.527979	0.29275	0.929763	ENSMUSG00000023048	0.530157	7.00808e-12	0.962698	PRR13	proline rich 13
ENSG00000019144	0.923653	0.0302709	0.929598	ENSMUSG00000048537	0.256164	0.000433222	0.972638	PHLDB1	pleckstrin homology like domain family B member 1
ENSG00000078369	0.584992	0.0892956	0.929548	ENSMUSG00000029064	0.148216	0.0129414	0.865967	GNB1	G protein subunit beta 1
ENSG00000172243	1.42601	0.00422561	0.928564	ENSMUSG00000079293	2.54003	NA	0.810052	CLEC7A	C-type lectin domain containing 7A
ENSG00000169118	0.481373	0.247415	0.928471	ENSMUSG00000032384	0.238473	0.0125462	0.950355	CSNK1G1	casein kinase 1 gamma 1
ENSG00000151229	0.484106	0.264285	0.927992	ENSMUSG00000036298	1.86628	8.99199e-35	0.997804	SLC2A13	solute carrier family 2 member 13
ENSG00000172932	1.27534	0.0111479	0.927891	ENSMUSG00000005986	0.550482	0.0534524	0.888214	ANKRD13D	ankyrin repeat domain 13D
ENSG00000127415	1.09318	0.067232	0.927838	ENSMUSG00000033540	0.347913	0.0916567	0.87157	IDUA	alpha-L-iduronidase
ENSG00000101680	3.00941	0.00408649	0.927744	ENSMUSG00000032796	0.81473	0.246895	0.83465	LAMA1	laminin subunit alpha 1
ENSG00000137573	1.08338	0.00876509	0.927253	ENSMUSG00000016918	0.549737	4.39251e-06	0.960624	SULF1	sulfatase 1
ENSG00000136286	1.81159	0.00415177	0.926824	ENSMUSG00000020437	0.898736	0.498698	0.740889	MYO1G	myosin IG
ENSG00000187372	1.20672	0.0150275	0.926638	ENSMUSG00000047910	0.610685	0.0206773	0.865234	PCDHB13	protocadherin beta 13
ENSG00000106080	0.415913	0.361887	0.926476	ENSMUSG00000038074	0.591319	2.01894e-11	0.991546	FKBP14	FKBP prolyl isomerase 14
ENSG00000100994	0.921804	0.0231196	0.926229	ENSMUSG00000033059	0.291491	2.24615e-05	0.997682	PYGB	glycogen phosphorylase B
ENSG00000105329	1.95841	0.00021358	0.926188	ENSMUSG00000002603	0.866654	6.12151e-46	0.980251	TGFB1	transforming growth factor beta 1
ENSG00000106483	2.66863	1.29268e-09	0.925823	ENSMUSG00000021319	2.93037	5.21739e-53	0.982627	SFRP4	secreted frizzled related protein 4
ENSG00000100968	1.41882	0.0125549	0.925785	ENSMUSG00000023411	0.43405	0.117802	0.95275	NFATC4	nuclear factor of activated T cells 4
ENSG00000163521	1.49905	0.0177373	0.925202	ENSMUSG00000026200	0.279621	0.344278	0.736925	GLB1L	galactosidase beta 1 like
ENSG00000187091	1.12534	0.0198863	0.924429	ENSMUSG00000010660	0.478353	1.47119e-07	0.976625	PLCD1	phospholipase C delta 1
ENSG00000124508	0.745274	0.154403	0.924245	ENSMUSG00000053216	2.24832	1.43661e-05	0.94772	BTN2A2	butyrophilin subfamily 2 member A2
ENSG00000116337	1.02559	0.0692047	0.924064	ENSMUSG00000027889	0.238375	0.00163832	0.890304	AMPD2	adenosine monophosphate deaminase 2
ENSG00000181458	1.50755	0.0206688	0.92379	ENSMUSG00000022754	0.92526	0.000711097	0.952275	TMEM45A	transmembrane protein 45A
ENSG00000138080	1.52346	0.00306095	0.923407	ENSMUSG00000029163	1.00614	8.86275e-07	0.991064	EMILIN1	elastin microfibril interfacer 1
ENSG00000100596	0.859677	0.00803137	0.922881	ENSMUSG00000021036	0.158708	0.0490668	0.925545	SPTLC2	serine palmitoyltransferase long chain base subunit 2
ENSG00000054598	1.29358	0.00410335	0.922507	ENSMUSG00000050295	1.20503	1.93069e-42	0.973239	FOXC1	forkhead box C1
ENSG00000137486	0.997557	0.0279213	0.921756	ENSMUSG00000018909	1.0699	2.46619e-27	0.994959	ARRB1	arrestin beta 1
ENSG00000119655	0.982957	0.0210691	0.921632	ENSMUSG00000021242	0.475177	2.48516e-13	0.926139	NPC2	NPC intracellular cholesterol transporter 2
ENSG00000107819	0.920705	0.0535488	0.921608	ENSMUSG00000025212	0.361969	3.95701e-06	0.990591	SFXN3	sideroflexin 3
ENSG00000170581	0.683703	0.0689914	0.921	ENSMUSG00000040033	0.252934	0.0688031	0.875195	STAT2	signal transducer and activator of transcription 2
ENSG00000184009	0.716162	0.0500623	0.920617	ENSMUSG00000062825	0.469229	4.30444e-23	0.984642	ACTG1	actin gamma 1
ENSG00000113140	1.25808	0.00506071	0.920542	ENSMUSG00000018593	0.619862	1.77811e-33	0.970772	SPARC	secreted protein acidic and cysteine rich
ENSG00000162631	2.67709	0.0518757	0.920312	ENSMUSG00000059857	3.74433	0.0287892	0.94855	NTNG1	netrin G1
ENSG00000163872	0.585981	0.134955	0.919581	ENSMUSG00000041215	0.159723	0.229795	0.753099	YEATS2	YEATS domain containing 2
ENSG00000139182	1.16014	0.0336991	0.918956	ENSMUSG00000008153	0.355379	0.594744	0.7546	CLSTN3	calsyntenin 3
ENSG00000196782	0.697688	0.142513	0.918943	ENSMUSG00000061143	0.471836	0.00042876	0.948543	MAML3	mastermind like transcriptional coactivator 3
ENSG00000272674	1.24632	0.0496247	0.918886	ENSMUSG00000046387	0.28902	0.0777601	0.881765	PCDHB16	protocadherin beta 16
ENSG00000184702	2.53548	0.0830425	0.918773	ENSMUSG00000072214	1.33222	1.67229e-56	0.980157	SEPTIN5	septin 5
ENSG00000134183	1.03187	0.222402	0.918614	ENSMUSG00000009108	0.193782	0.763639	0.488179	GNAT2	G protein subunit alpha transducin 2
ENSG00000170653	0.221953	0.60908	0.918561	ENSMUSG00000099083	0.455104	2.90368e-05	0.973289	ATF7	activating transcription factor 7
ENSG00000235106	1.04813	0.0379951	0.91822	ENSMUSG00000109946	0.195291	0.4512	0.711624	BRD3OS	BRD3 opposite strand
ENSG00000150967	1.29722	0.0439409	0.918112	ENSMUSG00000029408	1.1081	0.0091685	0.953623	ABCB9	ATP binding cassette subfamily B member 9
ENSG00000198795	1.0406	0.0171633	0.917633	ENSMUSG00000024420	0.582115	0.00278162	0.962093	ZNF521	zinc finger protein 521
ENSG00000164176	4.1349	7.89031e-15	0.91729	ENSMUSG00000034488	0.636398	6.71985e-06	0.95802	EDIL3	EGF like repeats and discoidin domains 3
ENSG00000167552	0.931215	0.0344857	0.917076	ENSMUSG00000072235	0.509569	3.01036e-11	0.901613	TUBA1A	tubulin alpha 1a
ENSG00000123989	1.41194	0.00255002	0.917019	ENSMUSG00000032997	0.213427	0.0187573	0.872819	CHPF	chondroitin polymerizing factor
ENSG00000079691	1.67017	0.00021358	0.916988	ENSMUSG00000021338	1.06072	5.96159e-23	0.994966	CARMIL1	capping protein regulator and myosin 1 linker 1
ENSG00000169851	1.53419	0.00146466	0.916465	ENSMUSG00000029108	0.846734	1.66802e-19	0.998073	PCDH7	protocadherin 7
ENSG00000162511	2.36287	0.000145365	0.916201	ENSMUSG00000028581	4.184	NA	0.687761	LAPTM5	lysosomal protein transmembrane 5
ENSG00000160310	0.950461	0.00842902	0.916159	ENSMUSG00000020230	0.226355	0.0337204	0.800842	PRMT2	protein arginine methyltransferase 2
ENSG00000162576	1.74695	0.00611419	0.915765	ENSMUSG00000029070	0.547047	4.41786e-13	0.994646	MXRA8	matrix remodeling associated 8
ENSG00000142552	1.55925	0.00477297	0.914455	ENSMUSG00000019539	0.777635	6.33984e-24	0.95531	RCN3	reticulocalbin 3
ENSG00000136854	0.944568	0.0215386	0.914203	ENSMUSG00000026797	0.671129	8.11661e-23	0.993378	STXBP1	syntaxin binding protein 1
ENSG00000178026	1.03043	0.141181	0.914108	ENSMUSG00000046807	2.95394	2.35494e-214	0.987473	LRRC75B	leucine rich repeat containing 75B
ENSG00000174175	1.14769	0.0112896	0.913644	ENSMUSG00000026580	3.87379	1.88782e-64	0.978913	SELP	selectin P
ENSG00000010810	1.09547	0.00906864	0.912981	ENSMUSG00000019843	0.596232	2.06266e-19	0.972292	FYN	FYN proto-oncogene, Src family tyrosine kinase
ENSG00000197948	1.29495	0.0189702	0.912821	ENSMUSG00000038524	0.337887	0.039441	0.88402	FCHSD1	FCH and double SH3 domains 1
ENSG00000116701	1.55769	0.00527854	0.912518	ENSMUSG00000026480	2.02384	0.0189988	0.946744	NCF2	neutrophil cytosolic factor 2
ENSG00000101230	0.778408	0.271099	0.912006	ENSMUSG00000074766	4.18123	NA	0.901188	ISM1	isthmin 1
ENSG00000033327	1.48662	0.00048359	0.911878	ENSMUSG00000004508	0.680704	1.15602e-07	0.99765	GAB2	GRB2 associated binding protein 2
ENSG00000166833	0.80105	0.052955	0.911316	ENSMUSG00000052512	2.02759	1.63848e-61	0.996427	NAV2	neuron navigator 2
ENSG00000138758	1.39677	0.000356122	0.909965	ENSMUSG00000058013	0.340985	5.213e-08	0.98059	SEPTIN11	septin 11
ENSG00000018280	2.41464	0.000313347	0.909892	ENSMUSG00000026177	0.619133	0.445013	0.863297	SLC11A1	solute carrier family 11 member 1
ENSG00000165124	1.66897	0.00120957	0.909711	ENSMUSG00000028369	1.27388	6.45928e-13	0.990769	SVEP1	sushi, von Willebrand factor type A, EGF and pentraxin domain containing 1
ENSG00000124813	2.06583	8.63933e-06	0.909375	ENSMUSG00000039153	1.216	5.16063e-72	0.989057	RUNX2	RUNX family transcription factor 2
ENSG00000169379	0.768589	0.0935649	0.909371	ENSMUSG00000022911	0.175711	0.130979	0.937799	ARL13B	ADP ribosylation factor like GTPase 13B
ENSG00000102218	0.542772	0.274471	0.909213	ENSMUSG00000060090	0.199083	0.0262472	0.979001	RP2	RP2 activator of ARL3 GTPase
ENSG00000162976	0.88449	0.0311235	0.908946	ENSMUSG00000045679	0.178309	0.105089	0.951918	SLC66A3	solute carrier family 66 member 3
ENSG00000118855	0.547785	0.166293	0.90885	ENSMUSG00000027775	0.278894	6.74559e-06	0.96067	MFSD1	major facilitator superfamily domain containing 1
ENSG00000133216	3.04956	8.12891e-05	0.908652	ENSMUSG00000028664	0.786968	3.66536e-17	0.985608	EPHB2	EPH receptor B2
ENSG00000116852	1.26343	0.0430522	0.908511	ENSMUSG00000041642	0.826018	2.94785e-07	0.971921	KIF21B	kinesin family member 21B
ENSG00000185339	1.09952	0.0291372	0.908391	ENSMUSG00000020432	0.79747	3.33826e-10	0.982364	TCN2	transcobalamin 2
ENSG00000114861	0.566669	0.116888	0.908201	ENSMUSG00000030067	0.473122	6.94815e-13	0.984071	FOXP1	forkhead box P1
ENSG00000205517	1.29699	0.0248466	0.907786	ENSMUSG00000040146	0.251793	0.0254252	0.978982	RGL3	ral guanine nucleotide dissociation stimulator like 3
ENSG00000237172	1.66356	0.00844233	0.907764	ENSMUSG00000069920	0.922503	4.16073e-05	0.928807	B3GNT9	UDP-GlcNAc:betaGal beta-1,3-N-acetylglucosaminyltransferase 9
ENSG00000178852	0.96089	0.0346516	0.907704	ENSMUSG00000040838	1.17608	NA	0.881662	EFCAB13	EF-hand calcium binding domain 13
ENSG00000135862	0.372914	0.320329	0.907312	ENSMUSG00000026478	0.161579	0.209992	0.733971	LAMC1	laminin subunit gamma 1
ENSG00000067715	1.27235	0.122238	0.907242	ENSMUSG00000035864	1.03072	0.0476536	0.932597	SYT1	synaptotagmin 1
ENSG00000101544	0.729446	0.107334	0.907107	ENSMUSG00000053950	0.1043	0.338066	0.817057	ADNP2	ADNP homeobox 2
ENSG00000091986	2.67427	1.86469e-06	0.907026	ENSMUSG00000022665	0.510822	2.89876e-07	0.967297	CCDC80	coiled-coil domain containing 80
ENSG00000155093	0.786669	0.171348	0.906809	ENSMUSG00000056553	0.539593	0.423249	0.766724	PTPRN2	protein tyrosine phosphatase receptor type N2
ENSG00000171219	2.09372	0.0975923	0.906251	ENSMUSG00000024769	0.306977	0.0479064	0.87066	CDC42BPG	CDC42 binding protein kinase gamma
ENSG00000174807	1.21004	0.00550063	0.906166	ENSMUSG00000056481	0.495878	7.59704e-05	0.982792	CD248	CD248 molecule
ENSG00000046889	0.667456	0.0463089	0.906099	ENSMUSG00000048960	3.25243	0.0007092	0.939033	PREX2	phosphatidylinositol-3,4,5-trisphosphate dependent Rac exchange factor 2
ENSG00000239264	1.06848	0.191546	0.906022	ENSMUSG00000038991	0.294897	4.48758e-07	0.926368	TXNDC5	thioredoxin domain containing 5
ENSG00000115318	1.29216	0.0192226	0.905552	ENSMUSG00000000693	0.275694	9.28331e-05	0.92426	LOXL3	lysyl oxidase like 3
ENSG00000166292	1.52254	0.0314191	0.905538	ENSMUSG00000069763	2.1862	0.0649815	0.877429	TMEM100	transmembrane protein 100
ENSG00000171428	1.29054	0.207067	0.905287	ENSMUSG00000025588	3.75441	0.00478707	0.899146	NAT1	N-acetyltransferase 1
ENSG00000197702	1.71126	0.000202482	0.905148	ENSMUSG00000030770	0.273956	6.39979e-05	0.987781	PARVA	parvin alpha
ENSG00000059573	1.12809	0.0141877	0.905084	ENSMUSG00000025007	0.257495	0.00236131	0.965439	ALDH18A1	aldehyde dehydrogenase 18 family member A1
ENSG00000177951	0.659087	0.165907	0.904788	ENSMUSG00000025484	0.258625	0.112626	0.835704	BET1L	Bet1 golgi vesicular membrane trafficking protein like
ENSG00000254122	0.63842	0.11637	0.904207	ENSMUSG00000104063	0.323725	0.735266	0.607099	PCDHGB7	protocadherin gamma subfamily B, 7
ENSG00000087245	1.3498	0.00929977	0.904092	ENSMUSG00000031740	0.358749	7.3237e-06	0.974675	MMP2	matrix metallopeptidase 2
ENSG00000163755	0.852518	0.0321646	0.903636	ENSMUSG00000027615	0.34755	0.0133174	0.979683	HPS3	HPS3 biogenesis of lysosomal organelles complex 2 subunit 1
ENSG00000172346	2.54366	0.000611973	0.903576	ENSMUSG00000042109	0.643596	3.5999e-05	0.96474	CSDC2	cold shock domain containing C2
ENSG00000133138	0.965689	0.0457938	0.903357	ENSMUSG00000042473	0.421892	0.00416746	0.901116	TBC1D8B	TBC1 domain family member 8B
ENSG00000164692	1.73552	0.00232705	0.902856	ENSMUSG00000029661	0.506122	7.35085e-09	0.985233	COL1A2	collagen type I alpha 2 chain
ENSG00000163453	1.04515	0.018645	0.902714	ENSMUSG00000036256	0.759996	2.30126e-15	0.904231	IGFBP7	insulin like growth factor binding protein 7
ENSG00000020181	1.29257	0.0278317	0.902398	ENSMUSG00000031486	0.54107	3.18509e-10	0.993885	ADGRA2	adhesion G protein-coupled receptor A2
ENSG00000117016	1.79406	0.0173376	0.902235	ENSMUSG00000032890	1.20379	0.288631	0.936747	RIMS3	regulating synaptic membrane exocytosis 3
ENSG00000157379	1.09177	0.0317256	0.901894	ENSMUSG00000002332	0.171302	0.0472938	0.926997	DHRS1	dehydrogenase/reductase 1
ENSG00000106609	0.382798	0.301971	0.901813	ENSMUSG00000053094	0.194861	0.0371788	0.824306	TMEM248	transmembrane protein 248
ENSG00000048471	0.484461	0.226933	0.901292	ENSMUSG00000071669	0.549278	0.13039	0.845587	SNX29	sorting nexin 29
ENSG00000184347	1.59539	0.000707954	0.900163	ENSMUSG00000056427	1.15785	0.231357	0.941249	SLIT3	slit guidance ligand 3
ENSG00000171310	1.74579	0.00299882	0.900038	ENSMUSG00000034612	1.41365	1.57218e-55	0.99495	CHST11	carbohydrate sulfotransferase 11
ENSG00000160991	0.759932	0.0897192	0.899839	ENSMUSG00000039747	2.26942	1.4578e-171	0.972823	ORAI2	ORAI calcium release-activated calcium modulator 2
ENSG00000144645	1.10341	0.0155706	0.899697	ENSMUSG00000040875	0.249973	0.270268	0.855528	OSBPL10	oxysterol binding protein like 10
ENSG00000169302	1.30902	0.0620806	0.899649	ENSMUSG00000039954	2.26429	1.02415e-48	0.97749	STK32A	serine/threonine kinase 32A
ENSG00000122420	2.38342	1.74931e-05	0.898588	ENSMUSG00000028036	2.15877	2.98337e-23	0.989009	PTGFR	prostaglandin F receptor
ENSG00000150961	1.24174	0.00228682	0.898302	ENSMUSG00000039234	0.39802	2.63274e-09	0.993525	SEC24D	SEC24 homolog D, COPII coat complex component
ENSG00000121068	0.601791	0.2012	0.897922	ENSMUSG00000000093	0.973605	0.00258311	0.88492	TBX2	T-box transcription factor 2
ENSG00000142875	0.707943	0.0602788	0.897377	ENSMUSG00000005034	0.402787	8.57372e-06	0.984344	PRKACB	protein kinase cAMP-activated catalytic subunit beta
ENSG00000137462	2.56127	0.000565229	0.897349	ENSMUSG00000027995	1.09588	1.03755e-11	0.997448	TLR2	toll like receptor 2
ENSG00000160606	1.516	0.157286	0.897306	ENSMUSG00000019437	0.451336	0.00221955	0.887209	TLCD1	TLC domain containing 1
ENSG00000145246	1.55115	0.000258216	0.896884	ENSMUSG00000046808	1.67529	1.08768e-34	0.999178	ATP10D	ATPase phospholipid transporting 10D (putative)
ENSG00000182218	1.23754	0.0241885	0.896659	ENSMUSG00000021260	0.866868	1.15924e-19	0.992909	HHIPL1	HHIP like 1
ENSG00000184743	1.14557	0.00493473	0.896591	ENSMUSG00000024759	0.39079	0.000214048	0.9516	ATL3	atlastin GTPase 3
ENSG00000142102	0.909265	0.0823814	0.89659	ENSMUSG00000062031	0.324276	0.010774	0.94253	PGGHG	protein-glucosylgalactosylhydroxylysine glucosidase
ENSG00000242732	1.47647	0.00803445	0.896536	ENSMUSG00000049191	0.809193	0.0225156	0.912068	RTL5	retrotransposon Gag like 5
ENSG00000112079	0.744754	0.0559571	0.896495	ENSMUSG00000024006	0.174977	0.0441988	0.94683	STK38	serine/threonine kinase 38
ENSG00000074696	0.464104	0.26069	0.895664	ENSMUSG00000033629	0.185462	0.0254252	0.98773	HACD3	3-hydroxyacyl-CoA dehydratase 3
ENSG00000073331	1.10382	0.0093291	0.894626	ENSMUSG00000028028	1.0496	2.09376e-07	0.981096	ALPK1	alpha kinase 1
ENSG00000140092	0.964027	0.0383662	0.894438	ENSMUSG00000021186	0.453515	7.66156e-08	0.983264	FBLN5	fibulin 5
ENSG00000130402	0.495587	0.206825	0.894405	ENSMUSG00000054808	0.125495	0.0831768	0.868467	ACTN4	actinin alpha 4
ENSG00000165288	0.282891	0.509594	0.894343	ENSMUSG00000063663	0.500651	0.0181664	0.871611	BRWD3	bromodomain and WD repeat domain containing 3
ENSG00000110237	0.866615	0.0521178	0.894144	ENSMUSG00000032875	0.412061	0.00219414	0.905916	ARHGEF17	Rho guanine nucleotide exchange factor 17
ENSG00000171357	2.14541	0.0955674	0.893446	ENSMUSG00000028701	0.326738	0.164876	0.903259	LURAP1	leucine rich adaptor protein 1
ENSG00000185885	0.889797	0.0395744	0.893073	ENSMUSG00000025491	0.701137	0.00157557	0.987506	IFITM1	interferon induced transmembrane protein 1
ENSG00000101265	1.7071	0.00178068	0.893043	ENSMUSG00000027339	0.73789	1.29682e-05	0.972974	RASSF2	Ras association domain family member 2
ENSG00000159674	1.33881	0.00500382	0.892634	ENSMUSG00000037379	0.965885	4.53381e-13	0.997611	SPON2	spondin 2
ENSG00000244486	1.41974	0.0211996	0.892296	ENSMUSG00000012017	0.440821	1.3369e-07	0.935475	SCARF2	scavenger receptor class F member 2
ENSG00000151693	0.789594	0.0459042	0.891969	ENSMUSG00000052632	1.28695	2.12268e-29	0.995451	ASAP2	ArfGAP with SH3 domain, ankyrin repeat and PH domain 2
ENSG00000134508	1.64752	0.0088376	0.891697	ENSMUSG00000040957	1.4545	5.81951e-16	0.978249	CABLES1	Cdk5 and Abl enzyme substrate 1
ENSG00000104043	2.08775	0.000269483	0.891632	ENSMUSG00000060131	0.785316	0.633375	0.641409	ATP8B4	ATPase phospholipid transporting 8B4 (putative)
ENSG00000102316	0.913718	0.0199254	0.891466	ENSMUSG00000025268	0.753404	7.37254e-28	0.981902	MAGED2	MAGE family member D2
ENSG00000175309	0.440237	0.210054	0.891466	ENSMUSG00000020359	0.167903	0.337955	0.787516	PHYKPL	5-phosphohydroxy-L-lysine phospho-lyase
ENSG00000071967	1.80929	3.32621e-05	0.891136	ENSMUSG00000027015	1.88857	0.127261	0.908496	CYBRD1	cytochrome b reductase 1
ENSG00000104213	1.00327	0.0357275	0.890892	ENSMUSG00000031595	1.01355	1.59294e-31	0.983189	PDGFRL	platelet derived growth factor receptor like
ENSG00000170004	1.02009	0.0444356	0.890792	ENSMUSG00000018474	0.598245	2.28086e-12	0.994502	CHD3	chromodomain helicase DNA binding protein 3
ENSG00000110395	0.756736	0.0645053	0.89029	ENSMUSG00000034342	0.584178	0.000176764	0.939966	CBL	Cbl proto-oncogene
ENSG00000145569	1.46365	0.00957956	0.89016	ENSMUSG00000056069	0.78962	0.320382	0.884242	OTULINL	OTU deubiquitinase with linear linkage specificity like
ENSG00000132669	0.573109	0.16173	0.889902	ENSMUSG00000001768	1.0187	2.59589e-32	0.993282	RIN2	Ras and Rab interactor 2
ENSG00000065308	1.12107	0.0192226	0.889363	ENSMUSG00000041779	0.12904	0.307931	0.779788	TRAM2	translocation associated membrane protein 2
ENSG00000112414	1.30001	0.0175685	0.88887	ENSMUSG00000039116	0.537846	0.000179137	0.934963	ADGRG6	adhesion G protein-coupled receptor G6
ENSG00000139200	4.70164	0.00190467	0.888761	ENSMUSG00000030329	1.70874	0.29233	0.850839	PIANP	PILR alpha associated neural protein
ENSG00000156140	2.33519	0.000114866	0.888703	ENSMUSG00000043635	2.50696	6.36213e-19	0.98781	ADAMTS3	ADAM metallopeptidase with thrombospondin type 1 motif 3
ENSG00000154269	1.95866	0.0244301	0.888653	ENSMUSG00000019989	0.397457	0.0301809	0.866703	ENPP3	ectonucleotide pyrophosphatase/phosphodiesterase 3
ENSG00000172638	0.683954	0.0918815	0.888465	ENSMUSG00000024909	0.40763	6.42613e-06	0.864725	EFEMP2	EGF containing fibulin extracellular matrix protein 2
ENSG00000157637	0.842332	0.0809778	0.88837	ENSMUSG00000061306	0.369993	3.53159e-08	0.972028	SLC38A10	solute carrier family 38 member 10
ENSG00000030304	1.67237	0.00596703	0.888145	ENSMUSG00000057280	1.01942	1.22974e-10	0.987548	MUSK	muscle associated receptor tyrosine kinase
ENSG00000111885	1.69949	0.00030369	0.888114	ENSMUSG00000003746	0.798395	8.72285e-19	0.985888	MAN1A1	mannosidase alpha class 1A member 1
ENSG00000144152	1.45489	0.0673539	0.888112	ENSMUSG00000027386	2.89359	5.59624e-70	0.981447	FBLN7	fibulin 7
ENSG00000149639	0.777973	0.0918815	0.887647	ENSMUSG00000055485	0.461794	0.302241	0.757674	SOGA1	suppressor of glucose, autophagy associated 1
ENSG00000183098	1.88454	0.00127045	0.887526	ENSMUSG00000058571	1.86668	1.55517e-27	0.999063	GPC6	glypican 6
ENSG00000184500	1.18855	0.00427584	0.886818	ENSMUSG00000022912	0.401564	0.000101812	0.971035	PROS1	protein S
ENSG00000168487	0.709999	0.15393	0.886381	ENSMUSG00000022098	0.40277	5.99789e-07	0.981031	BMP1	bone morphogenetic protein 1
ENSG00000127152	1.71832	0.0245623	0.885162	ENSMUSG00000048251	2.67943	0.0356189	0.868447	BCL11B	BAF chromatin remodeling complex subunit BCL11B
ENSG00000106809	1.96304	0.000149358	0.885137	ENSMUSG00000021390	0.307046	0.0727152	0.756633	OGN	osteoglycin
ENSG00000184465	0.872339	0.0352002	0.885071	ENSMUSG00000046991	1.2011	0.000592045	0.914877	WDR27	WD repeat domain 27
ENSG00000254245	1.21499	0.0391906	0.884823	ENSMUSG00000104346	1.15788	0.0197562	0.955951	PCDHGA3	protocadherin gamma subfamily A, 3
ENSG00000102053	0.858901	0.0693964	0.884751	ENSMUSG00000035045	0.861009	1.19682e-09	0.987842	ZC3H12B	zinc finger CCCH-type containing 12B
ENSG00000163577	0.693148	0.214786	0.884511	ENSMUSG00000050192	0.43327	0.000404148	0.948736	EIF5A2	eukaryotic translation initiation factor 5A2
ENSG00000104081	1.21846	0.0463208	0.884449	ENSMUSG00000040093	0.55946	0.00713618	0.928406	BMF	Bcl2 modifying factor
ENSG00000173546	1.27162	0.00089678	0.884182	ENSMUSG00000032911	1.50698	2.59852e-45	0.998044	CSPG4	chondroitin sulfate proteoglycan 4
ENSG00000016864	0.276932	0.535724	0.884179	ENSMUSG00000021916	0.335703	1.19168e-05	0.968544	GLT8D1	glycosyltransferase 8 domain containing 1
ENSG00000106723	0.919963	0.0767404	0.882939	ENSMUSG00000021395	0.123588	0.241259	0.804942	SPIN1	spindlin 1
ENSG00000143502	2.2414	0.000414096	0.882738	ENSMUSG00000038576	0.688723	0.490255	0.849453	SUSD4	sushi domain containing 4
ENSG00000107130	1.8148	0.00554223	0.882715	ENSMUSG00000062661	0.433563	3.91644e-09	0.93582	NCS1	neuronal calcium sensor 1
ENSG00000221978	0.398598	0.297103	0.882273	ENSMUSG00000029068	0.156734	0.12648	0.855449	CCNL2	cyclin L2
ENSG00000111674	1.67468	0.00286496	0.8822	ENSMUSG00000004267	0.544298	8.277e-07	0.966821	ENO2	enolase 2
ENSG00000166825	2.33019	0.00068393	0.882162	ENSMUSG00000039062	1.54575	3.15126e-64	0.996375	ANPEP	alanyl aminopeptidase, membrane
ENSG00000118762	1.39646	0.000741087	0.881425	ENSMUSG00000034462	0.320713	0.000435539	0.966194	PKD2	polycystin 2, transient receptor potential cation channel
ENSG00000165443	1.14128	0.128011	0.881362	ENSMUSG00000037747	3.16184	6.11651e-23	0.960268	PHYHIPL	phytanoyl-CoA 2-hydroxylase interacting protein like
ENSG00000186469	1.27067	0.00895747	0.880977	ENSMUSG00000043004	0.516155	3.31053e-06	0.993024	GNG2	G protein subunit gamma 2
ENSG00000142303	0.691715	0.18006	0.880678	ENSMUSG00000024299	0.1046	0.51811	0.748389	ADAMTS10	ADAM metallopeptidase with thrombospondin type 1 motif 10
ENSG00000152291	0.236299	0.545823	0.880445	ENSMUSG00000056429	0.317644	6.91047e-05	0.955279	TGOLN2	trans-golgi network protein 2
ENSG00000198832	1.2967	0.00426338	0.880376	ENSMUSG00000075702	0.773935	2.53727e-15	0.916205	SELENOM	selenoprotein M
ENSG00000163795	0.655801	0.265693	0.88037	ENSMUSG00000043059	0.216954	0.0715925	0.810595	ZNF513	zinc finger protein 513
ENSG00000121064	0.950736	0.0270246	0.880306	ENSMUSG00000000278	0.190036	0.00381564	0.865967	SCPEP1	serine carboxypeptidase 1
ENSG00000164741	0.623512	0.138759	0.879972	ENSMUSG00000031523	0.928798	1.52838e-28	0.994886	DLC1	DLC1 Rho GTPase activating protein
ENSG00000187955	1.69366	0.0150374	0.879909	ENSMUSG00000022371	4.1699	8.37419e-55	0.98267	COL14A1	collagen type XIV alpha 1 chain
ENSG00000166557	1.07496	0.0717581	0.879518	ENSMUSG00000032353	0.356707	1.6237e-05	0.917582	TMED3	transmembrane p24 trafficking protein 3
ENSG00000089057	0.763196	0.134713	0.879352	ENSMUSG00000027340	0.574045	8.2709e-08	0.99035	SLC23A2	solute carrier family 23 member 2
ENSG00000136960	1.83501	0.00254403	0.879048	ENSMUSG00000022425	1.26784	0.000903334	0.950567	ENPP2	ectonucleotide pyrophosphatase/phosphodiesterase 2
ENSG00000136689	2.43037	NA	0.878513	ENSMUSG00000026981	0.264544	0.074867	0.833893	IL1RN	interleukin 1 receptor antagonist
ENSG00000091428	0.844574	0.0616996	0.877552	ENSMUSG00000049044	1.46188	0.00522602	0.86946	RAPGEF4	Rap guanine nucleotide exchange factor 4
ENSG00000159714	1.26273	0.021006	0.877351	ENSMUSG00000039199	0.119261	0.360591	0.781252	ZDHHC1	zinc finger DHHC-type containing 1
ENSG00000140937	3.13585	2.35648e-06	0.877329	ENSMUSG00000031673	1.58809	2.13668e-32	0.991943	CDH11	cadherin 11
ENSG00000169604	1.55812	0.00316597	0.877152	ENSMUSG00000033420	0.910595	3.71616e-18	0.997575	ANTXR1	ANTXR cell adhesion molecule 1
ENSG00000112773	1.05239	0.0109599	0.876571	ENSMUSG00000032265	1.16885	3.5701e-18	0.996847	TENT5A	terminal nucleotidyltransferase 5A
ENSG00000136274	1.16725	0.166293	0.876208	ENSMUSG00000041073	1.26682	8.79365e-10	0.994089	NACAD	NAC alpha domain containing
ENSG00000081853	1.46961	0.00358877	0.875805	ENSMUSG00000103332	0.833217	0.341875	0.839207	PCDHGA2	protocadherin gamma subfamily A, 2
ENSG00000183853	1.24774	0.0136844	0.875791	ENSMUSG00000041734	0.367722	0.000325981	0.944028	KIRREL1	kirre like nephrin family adhesion molecule 1
ENSG00000087448	0.882957	0.0235373	0.8757	ENSMUSG00000040102	0.252216	0.0274563	0.937884	KLHL42	kelch like family member 42
ENSG00000168234	1.57944	0.00438656	0.875523	ENSMUSG00000024424	0.35976	0.00134698	0.976725	TTC39C	tetratricopeptide repeat domain 39C
ENSG00000110002	1.30057	0.0690788	0.875062	ENSMUSG00000023186	0.226008	0.135959	0.76513	VWA5A	von Willebrand factor A domain containing 5A
ENSG00000167157	2.90959	0.00792848	0.874917	ENSMUSG00000039476	1.55085	3.19281e-66	0.969178	PRRX2	paired related homeobox 2
ENSG00000162636	1.37124	0.00444636	0.873877	ENSMUSG00000040339	0.700172	4.87971e-26	0.990441	FAM102B	family with sequence similarity 102 member B
ENSG00000263528	1.6501	0.0746964	0.873709	ENSMUSG00000042349	0.305191	0.0627438	0.940432	IKBKE	inhibitor of nuclear factor kappa B kinase subunit epsilon
ENSG00000152061	0.955091	0.0109933	0.873128	ENSMUSG00000026721	0.440279	0.000273062	0.97603	RABGAP1L	RAB GTPase activating protein 1 like
ENSG00000176658	2.00096	4.16783e-05	0.873114	ENSMUSG00000035441	1.80572	2.00604e-102	0.991939	MYO1D	myosin ID
ENSG00000164050	1.44908	0.0417613	0.872737	ENSMUSG00000053646	0.281983	0.0663995	0.812862	PLXNB1	plexin B1
ENSG00000115884	2.84532	0.0501982	0.872539	ENSMUSG00000020592	0.411606	2.09044e-12	0.946771	SDC1	syndecan 1
ENSG00000132561	0.831183	0.127608	0.872434	ENSMUSG00000022324	-0.0173663	0.90999	0.079475	MATN2	matrilin 2
ENSG00000136514	1.88517	0.0225226	0.871652	ENSMUSG00000033355	0.59291	0.0692564	0.900304	RTP4	receptor transporter protein 4
ENSG00000144369	1.34813	0.00847282	0.871236	ENSMUSG00000048388	0.680744	8.42795e-09	0.977301	FAM171B	family with sequence similarity 171 member B
ENSG00000006715	0.533251	0.160527	0.870425	ENSMUSG00000041236	0.243333	0.0141789	0.926422	VPS41	VPS41 subunit of HOPS complex
ENSG00000172819	0.943528	0.0845107	0.870017	ENSMUSG00000001288	0.724979	7.25129e-32	0.991997	RARG	retinoic acid receptor gamma
ENSG00000115183	0.706684	0.0756968	0.869994	ENSMUSG00000035168	0.245065	0.106257	0.773814	TANC1	tetratricopeptide repeat, ankyrin repeat and coiled-coil containing 1
ENSG00000141448	0.969599	0.259854	0.869941	ENSMUSG00000005836	0.784684	0.0219069	0.90988	GATA6	GATA binding protein 6
ENSG00000131236	0.751365	0.0412304	0.869827	ENSMUSG00000028656	0.372594	3.733e-12	0.973291	CAP1	cyclase associated actin cytoskeleton regulatory protein 1
ENSG00000117122	2.51289	0.0239307	0.869753	ENSMUSG00000060572	1.66499	5.83544e-05	0.971279	MFAP2	microfibril associated protein 2
ENSG00000124201	0.293799	0.436185	0.869607	ENSMUSG00000039501	0.553539	5.20114e-07	0.979605	ZNFX1	zinc finger NFX1-type containing 1
ENSG00000179218	0.556072	0.140211	0.869143	ENSMUSG00000003814	0.158015	0.0499447	0.676833	CALR	calreticulin
ENSG00000113083	1.86698	0.000161831	0.86913	ENSMUSG00000024529	0.803086	9.52353e-16	0.996338	LOX	lysyl oxidase
ENSG00000164403	0.823562	0.16366	0.868437	ENSMUSG00000018387	0.824743	8.14415e-06	0.93313	SHROOM1	shroom family member 1
ENSG00000143079	0.812931	0.039516	0.868177	ENSMUSG00000062127	0.697603	2.48214e-11	0.992392	CTTNBP2NL	CTTNBP2 N-terminal like
ENSG00000116729	0.668006	0.112524	0.867962	ENSMUSG00000028173	0.251362	0.00326804	0.933264	WLS	Wnt ligand secretion mediator
ENSG00000197177	3.3126	NA	0.867502	ENSMUSG00000025475	2.09374	1.40975e-25	0.987182	ADGRA1	adhesion G protein-coupled receptor A1
ENSG00000133110	4.00838	6.1565e-08	0.866737	ENSMUSG00000027750	1.17581	4.61544e-29	0.99461	POSTN	periostin
ENSG00000106665	0.822538	0.130949	0.866555	ENSMUSG00000063146	0.46627	4.45094e-08	0.988655	CLIP2	CAP-Gly domain containing linker protein 2
ENSG00000267534	0.694809	0.216157	0.866424	ENSMUSG00000043895	0.182479	0.0659235	0.912172	S1PR2	sphingosine-1-phosphate receptor 2
ENSG00000134955	0.732032	0.143043	0.866402	ENSMUSG00000032122	0.350737	0.0883951	0.774939	SLC37A2	solute carrier family 37 member 2
ENSG00000137273	1.8354	0.108341	0.865925	ENSMUSG00000038402	0.714448	2.05289e-09	0.929447	FOXF2	forkhead box F2
ENSG00000214274	2.17626	0.0129732	0.86586	ENSMUSG00000072115	0.540888	0.355109	0.615972	ANG	angiogenin
ENSG00000068724	0.980719	0.0343544	0.865377	ENSMUSG00000036918	0.430574	0.000172913	0.957894	TTC7A	tetratricopeptide repeat domain 7A
ENSG00000196935	1.07466	0.0177373	0.865236	ENSMUSG00000020121	1.88038	2.92139e-11	0.997525	SRGAP1	SLIT-ROBO Rho GTPase activating protein 1
ENSG00000072071	1.3268	0.0620806	0.865158	ENSMUSG00000013033	0.449498	2.24435e-12	0.975516	ADGRL1	adhesion G protein-coupled receptor L1
ENSG00000172830	0.763184	0.188774	0.865061	ENSMUSG00000034616	0.492755	0.357536	0.711608	SSH3	slingshot protein phosphatase 3
ENSG00000211445	1.70087	0.00330214	0.865049	ENSMUSG00000018339	1.55332	1.24079e-05	0.868017	GPX3	glutathione peroxidase 3
ENSG00000019549	2.29159	0.00110318	0.865036	ENSMUSG00000022676	1.56362	9.63688e-136	0.975833	SNAI2	snail family transcriptional repressor 2
ENSG00000108679	1.66003	0.00419717	0.864612	ENSMUSG00000033880	0.568574	2.02107e-05	0.977585	LGALS3BP	galectin 3 binding protein
ENSG00000110446	0.859779	0.149265	0.864494	ENSMUSG00000024737	1.09011	1.5755e-05	0.96882	SLC15A3	solute carrier family 15 member 3
ENSG00000043143	0.255965	0.566158	0.864374	ENSMUSG00000020387	0.126226	0.525232	0.615547	JADE2	jade family PHD finger 2
ENSG00000134853	1.22657	0.00620987	0.864092	ENSMUSG00000029231	1.37123	4.7118e-18	0.994352	PDGFRA	platelet derived growth factor receptor alpha
ENSG00000066468	3.11702	0.000114907	0.864009	ENSMUSG00000030849	1.82091	2.64892e-35	0.978447	FGFR2	fibroblast growth factor receptor 2
ENSG00000153446	4.92168	1.47247e-06	0.864002	ENSMUSG00000051669	1.26709	NA	0.873933	C16orf89	chromosome 16 open reading frame 89
ENSG00000141524	0.624457	0.224709	0.863698	ENSMUSG00000025572	0.227784	0.0555687	0.922834	TMC6	transmembrane channel like 6
ENSG00000182950	2.63711	NA	0.863112	ENSMUSG00000045620	3.22218	0.00640432	0.978437	ODF3L1	outer dense fiber of sperm tails 3 like 1
ENSG00000141985	0.822043	0.132142	0.862855	ENSMUSG00000003200	0.161185	0.0669586	0.779389	SH3GL1	SH3 domain containing GRB2 like 1, endophilin A2
ENSG00000139946	0.989148	0.0321408	0.862705	ENSMUSG00000021846	0.94786	2.23045e-25	0.992475	PELI2	pellino E3 ubiquitin protein ligase family member 2
ENSG00000176678	1.735	0.0490904	0.862645	ENSMUSG00000097084	1.16268	2.90871e-24	0.961214	FOXL1	forkhead box L1
ENSG00000186866	0.551212	0.21076	0.86243	ENSMUSG00000020260	0.705245	9.16485e-36	0.977069	POFUT2	protein O-fucosyltransferase 2
ENSG00000111181	2.49705	NA	0.862155	ENSMUSG00000030109	5.03358	2.29244e-65	0.971703	SLC6A12	solute carrier family 6 member 12
ENSG00000163359	1.31747	0.00934617	0.861484	ENSMUSG00000048126	0.492318	0.000146407	0.935906	COL6A3	collagen type VI alpha 3 chain
ENSG00000105639	1.63767	0.0445488	0.861421	ENSMUSG00000031805	0.576411	0.0409437	0.973074	JAK3	Janus kinase 3
ENSG00000127946	0.793266	0.141551	0.86142	ENSMUSG00000039959	0.960238	6.93515e-21	0.999455	HIP1	huntingtin interacting protein 1
ENSG00000105088	1.83425	0.0217678	0.861268	ENSMUSG00000032172	3.49185	0.000153127	0.934467	OLFM2	olfactomedin 2
ENSG00000155465	1.06143	0.0504092	0.861133	ENSMUSG00000000958	0.94726	0.0153925	0.897116	SLC7A7	solute carrier family 7 member 7
ENSG00000025434	1.55233	0.00901705	0.861109	ENSMUSG00000002108	1.06438	0.227381	0.937697	NR1H3	nuclear receptor subfamily 1 group H member 3
ENSG00000078124	1.12753	0.0190174	0.860644	ENSMUSG00000030760	0.165403	0.325877	0.79775	ACER3	alkaline ceramidase 3
ENSG00000075624	0.643912	0.132003	0.860599	ENSMUSG00000029580	0.493579	5.94143e-25	0.970396	ACTB	actin beta
ENSG00000104549	1.10906	0.043731	0.860378	ENSMUSG00000022351	0.541495	8.06493e-21	0.973754	SQLE	squalene epoxidase
ENSG00000111145	0.556761	0.166689	0.860348	ENSMUSG00000008398	0.381034	8.33515e-10	0.968801	ELK3	ETS transcription factor ELK3
ENSG00000182575	0.873616	0.159924	0.860145	ENSMUSG00000046719	1.40335	0.351917	0.789978	NXPH3	neurexophilin 3
ENSG00000054219	1.50442	0.123664	0.859911	ENSMUSG00000026980	0.162925	0.237027	0.739668	LY75	lymphocyte antigen 75
ENSG00000135506	0.534405	0.196282	0.859529	ENSMUSG00000040462	0.324234	2.08246e-05	0.932916	OS9	OS9 endoplasmic reticulum lectin
ENSG00000112655	1.80485	0.0473877	0.859436	ENSMUSG00000023972	0.404309	4.8526e-06	0.979887	PTK7	protein tyrosine kinase 7 (inactive)
ENSG00000131711	1.53752	0.000313347	0.85923	ENSMUSG00000052727	0.667548	1.38027e-05	0.940963	MAP1B	microtubule associated protein 1B
ENSG00000119280	0.807609	0.0242507	0.858613	ENSMUSG00000031983	0.141633	0.0545562	0.963311	C1orf198	chromosome 1 open reading frame 198
ENSG00000196743	0.566587	0.216157	0.858483	ENSMUSG00000000594	0.266738	0.0758877	0.883069	GM2A	GM2 ganglioside activator
ENSG00000136542	0.916825	0.214117	0.858344	ENSMUSG00000026828	2.77009	0.0613875	0.841517	GALNT5	polypeptide N-acetylgalactosaminyltransferase 5
ENSG00000166546	1.4859	0.0322592	0.858155	ENSMUSG00000031872	0.443948	0.0509789	0.915239	BEAN1	brain expressed associated with NEDD4 1
ENSG00000185201	0.915064	0.0485707	0.858118	ENSMUSG00000060591	0.554093	7.74974e-10	0.989067	IFITM2	interferon induced transmembrane protein 2
ENSG00000140743	1.08595	0.0351171	0.857873	ENSMUSG00000030878	0.563078	1.66579e-07	0.899033	CDR2	cerebellar degeneration related protein 2
ENSG00000109680	0.448946	0.31111	0.857834	ENSMUSG00000039178	0.0863239	0.485719	0.649984	TBC1D19	TBC1 domain family member 19
ENSG00000090376	0.937806	0.019936	0.85776	ENSMUSG00000020227	0.677208	0.291006	0.91075	IRAK3	interleukin 1 receptor associated kinase 3
ENSG00000139178	1.13045	0.0131481	0.857464	ENSMUSG00000038527	0.557868	0.000161984	0.92101	C1RL	complement C1r subcomponent like
ENSG00000205978	0.936029	0.0544029	0.856914	ENSMUSG00000075592	0.376781	0.0743311	0.823362	NYNRIN	NYN domain and retroviral integrase containing
ENSG00000198715	1.23017	0.0702726	0.85674	ENSMUSG00000001418	0.274306	5.74853e-05	0.97173	GLMP	glycosylated lysosomal membrane protein
ENSG00000141756	1.43765	0.0125766	0.856287	ENSMUSG00000001555	0.790357	6.65513e-57	0.978056	FKBP10	FKBP prolyl isomerase 10
ENSG00000065618	0.684392	0.416654	0.856207	ENSMUSG00000025064	0.650118	0.246926	0.803469	COL17A1	collagen type XVII alpha 1 chain
ENSG00000197324	0.575365	0.200715	0.85614	ENSMUSG00000022175	0.237881	0.000912021	0.884448	LRP10	LDL receptor related protein 10
ENSG00000111199	2.4402	NA	0.854897	ENSMUSG00000014158	1.1398	0.0323727	0.951429	TRPV4	transient receptor potential cation channel subfamily V member 4
ENSG00000176148	0.493392	0.299628	0.853494	ENSMUSG00000027175	0.313543	0.126376	0.798672	TCP11L1	t-complex 11 like 1
ENSG00000111186	1.22838	0.135795	0.853373	ENSMUSG00000030170	0.504403	0.191446	0.734348	WNT5B	Wnt family member 5B
ENSG00000188783	2.43355	0.000121735	0.852928	ENSMUSG00000041577	6.22178	0	0.979421	PRELP	proline and arginine rich end leucine rich repeat protein
ENSG00000198856	0.629465	0.153518	0.852236	ENSMUSG00000041084	0.434333	2.44833e-08	0.902919	OSTC	oligosaccharyltransferase complex non-catalytic subunit
ENSG00000101695	1.39284	0.00548729	0.851855	ENSMUSG00000033107	1.34281	1.47867e-05	0.982221	RNF125	ring finger protein 125
ENSG00000099331	0.684284	0.158755	0.851653	ENSMUSG00000004677	0.245847	0.0509265	0.834376	MYO9B	myosin IXB
ENSG00000168237	0.96212	0.10178	0.851464	ENSMUSG00000020258	0.137844	0.866692	0.511171	GLYCTK	glycerate kinase
ENSG00000138795	1.11165	0.159068	0.851323	ENSMUSG00000027985	0.33708	0.0229257	0.966591	LEF1	lymphoid enhancer binding factor 1
ENSG00000174130	1.46748	0.00998985	0.851179	ENSMUSG00000051498	0.138456	0.550774	0.761066	TLR6	toll like receptor 6
ENSG00000113361	0.634257	0.17137	0.850595	ENSMUSG00000039385	5.26018	0.00605685	0.966389	CDH6	cadherin 6
ENSG00000010322	0.621845	0.187997	0.850119	ENSMUSG00000021910	0.273243	0.00746149	0.90917	NISCH	nischarin
ENSG00000272636	1.39314	NA	0.85008	ENSMUSG00000020848	1.12291	NA	0.701005	DOC2B	double C2 domain beta
ENSG00000146151	0.844824	0.151677	0.850036	ENSMUSG00000007908	1.12234	0.000209493	0.957312	HMGCLL1	3-hydroxymethyl-3-methylglutaryl-CoA lyase like 1
ENSG00000112297	1.82459	0.00187725	0.85003	ENSMUSG00000019866	0.48241	7.41476e-06	0.971202	CRYBG1	crystallin beta-gamma domain containing 1
ENSG00000105426	1.65213	0.00437622	0.849941	ENSMUSG00000013236	0.263311	0.0449413	0.828926	PTPRS	protein tyrosine phosphatase receptor type S
ENSG00000095397	2.44595	0.00999064	0.849205	ENSMUSG00000039137	2.44589	3.42491e-118	0.991108	WHRN	whirlin
ENSG00000064989	0.970866	0.023118	0.848598	ENSMUSG00000059588	0.568746	3.57228e-06	0.991906	CALCRL	calcitonin receptor like receptor
ENSG00000106624	2.66989	0.000668885	0.848165	ENSMUSG00000020473	1.49766	4.41818e-101	0.99095	AEBP1	AE binding protein 1
ENSG00000064692	1.59049	0.00488942	0.847369	ENSMUSG00000024534	0.922273	0.484915	0.543759	SNCAIP	synuclein alpha interacting protein
ENSG00000140859	1.00918	0.107581	0.846817	ENSMUSG00000031788	0.218138	0.162647	0.811184	KIFC3	kinesin family member C3
ENSG00000164743	1.75326	NA	0.846542	ENSMUSG00000074384	0.231439	0.241712	0.818147	C8orf48	chromosome 8 open reading frame 48
ENSG00000114450	0.715959	0.0899285	0.845526	ENSMUSG00000027669	1.2841	9.104e-83	0.974616	GNB4	G protein subunit beta 4
ENSG00000147535	0.471541	0.273464	0.845448	ENSMUSG00000031570	0.0965784	0.456161	0.533857	PLPP5	phospholipid phosphatase 5
ENSG00000147324	0.695994	0.215688	0.844882	ENSMUSG00000070056	0.183793	0.205892	0.771702	MFHAS1	malignant fibrous histiocytoma amplified sequence 1
ENSG00000131788	0.532944	0.2331	0.844629	ENSMUSG00000028101	0.259637	0.00599776	0.93957	PIAS3	protein inhibitor of activated STAT 3
ENSG00000095951	0.411997	0.27769	0.844547	ENSMUSG00000021366	0.241548	0.222656	0.711829	HIVEP1	HIVEP zinc finger 1
ENSG00000118263	1.0218	0.0458409	0.844376	ENSMUSG00000025959	0.703222	9.7596e-12	0.980227	KLF7	Kruppel like factor 7
ENSG00000257017	1.13477	0.265693	0.844163	ENSMUSG00000031722	4.36431	0.00294368	0.919704	HP	haptoglobin
ENSG00000102890	0.800986	0.262248	0.844111	ENSMUSG00000014791	0.111181	0.862376	0.368934	ELMO3	engulfment and cell motility 3
ENSG00000110811	1.40837	0.0468931	0.844103	ENSMUSG00000023191	0.299768	0.00934412	0.910673	P3H3	prolyl 3-hydroxylase 3
ENSG00000079819	0.74634	0.0380325	0.844003	ENSMUSG00000019978	0.156327	0.0798357	0.884703	EPB41L2	erythrocyte membrane protein band 4.1 like 2
ENSG00000102057	1.63149	0.0646068	0.843898	ENSMUSG00000009731	0.891041	0.00203734	0.892661	KCND1	potassium voltage-gated channel subfamily D member 1
ENSG00000171533	1.05967	0.197925	0.843466	ENSMUSG00000055407	0.0865926	0.378012	0.703981	MAP6	microtubule associated protein 6
ENSG00000114405	1.41558	0.202694	0.843206	ENSMUSG00000033111	0.260184	0.0917395	0.859635	C3orf14	chromosome 3 open reading frame 14
ENSG00000168453	1.37655	0.124294	0.842762	ENSMUSG00000022096	1.87828	7.90329e-103	0.98687	HR	HR lysine demethylase and nuclear receptor corepressor
ENSG00000115363	1.13851	0.317213	0.842679	ENSMUSG00000035104	0.621023	0.00191301	0.917761	EVA1A	eva-1 homolog A, regulator of programmed cell death
ENSG00000198932	0.326345	0.429687	0.842562	ENSMUSG00000043384	0.239186	0.0300116	0.983906	GPRASP1	G protein-coupled receptor associated sorting protein 1
ENSG00000182197	0.601812	0.202427	0.842543	ENSMUSG00000061731	0.52953	1.79263e-12	0.990823	EXT1	exostosin glycosyltransferase 1
ENSG00000108950	0.68971	0.109999	0.841681	ENSMUSG00000020614	0.151166	0.218936	0.768025	FAM20A	FAM20A golgi associated secretory pathway pseudokinase
ENSG00000114923	1.98642	0.0282263	0.841666	ENSMUSG00000006576	0.373578	0.0222679	0.904899	SLC4A3	solute carrier family 4 member 3
ENSG00000130150	0.67137	0.164607	0.841552	ENSMUSG00000061778	0.258095	0.058293	0.936196	MOSPD2	motile sperm domain containing 2
ENSG00000110318	1.61693	0.00150283	0.841106	ENSMUSG00000040729	0.297996	0.115181	0.804343	CEP126	centrosomal protein 126
ENSG00000135678	2.24886	0.000665095	0.840659	ENSMUSG00000020183	5.32703	7.95308e-232	0.98332	CPM	carboxypeptidase M
ENSG00000163683	0.702475	0.0590223	0.840501	ENSMUSG00000037822	0.518293	2.90507e-10	0.946229	SMIM14	small integral membrane protein 14
ENSG00000163191	1.94287	0.000423923	0.839966	ENSMUSG00000027907	0.0878645	0.254401	0.68966	S100A11	S100 calcium binding protein A11
ENSG00000143669	0.956052	0.0164486	0.839849	ENSMUSG00000019726	0.563081	0.00625762	0.882641	LYST	lysosomal trafficking regulator
ENSG00000166073	1.71343	0.042032	0.839545	ENSMUSG00000040133	1.24239	1.06537e-08	0.979027	GPR176	G protein-coupled receptor 176
ENSG00000099994	2.13434	0.00230899	0.839448	ENSMUSG00000006342	0.883484	0.424807	0.974017	SUSD2	sushi domain containing 2
ENSG00000166250	2.288	0.000259657	0.838376	ENSMUSG00000032024	0.773667	1.0324e-13	0.995205	CLMP	CXADR like membrane protein
ENSG00000269113	1.6276	0.00831972	0.838312	ENSMUSG00000070867	4.41516	0	0.986333	TRABD2B	TraB domain containing 2B
ENSG00000156345	1.15098	0.194157	0.838164	ENSMUSG00000021483	0.590949	0.000247616	0.919979	CDK20	cyclin dependent kinase 20
ENSG00000198642	0.285476	0.485493	0.837907	ENSMUSG00000070923	0.100734	0.289271	0.782072	KLHL9	kelch like family member 9
ENSG00000122035	1.28956	0.0777555	0.837854	ENSMUSG00000029641	2.07676	1.0698e-29	0.962154	RASL11A	RAS like family 11 member A
ENSG00000155363	0.742216	0.164439	0.83759	ENSMUSG00000002227	0.158663	0.102907	0.92652	MOV10	Mov10 RISC complex RNA helicase
ENSG00000177663	0.913586	0.129948	0.837031	ENSMUSG00000002897	0.510372	2.29246e-07	0.964857	IL17RA	interleukin 17 receptor A
ENSG00000136449	0.75292	0.413981	0.836968	ENSMUSG00000039110	2.10664	0.123691	0.874103	MYCBPAP	MYCBP associated protein
ENSG00000172725	0.903232	0.122787	0.836674	ENSMUSG00000024835	0.120184	0.145301	0.767863	CORO1B	coronin 1B
ENSG00000151348	0.288992	0.465555	0.836529	ENSMUSG00000027198	0.218821	0.000445164	0.98997	EXT2	exostosin glycosyltransferase 2
ENSG00000141753	1.52147	0.0130584	0.836363	ENSMUSG00000017493	1.15713	0.00775818	0.962651	IGFBP4	insulin like growth factor binding protein 4
ENSG00000102034	0.801581	0.190863	0.836031	ENSMUSG00000031103	0.15528	0.285758	0.700326	ELF4	E74 like ETS transcription factor 4
ENSG00000100299	0.695013	0.188742	0.835968	ENSMUSG00000022620	0.322908	0.00557417	0.929994	ARSA	arylsulfatase A
ENSG00000112559	5.44147	6.19845e-07	0.835924	ENSMUSG00000032717	1.09459	0.152999	0.844511	MDFI	MyoD family inhibitor
ENSG00000175318	0.620491	0.499429	0.835727	ENSMUSG00000074259	1.22002	2.60452e-08	0.989722	GRAMD2A	GRAM domain containing 2A
ENSG00000178904	1.06005	0.0171451	0.83543	ENSMUSG00000043671	0.262012	0.0277652	0.905862	DPY19L3	dpy-19 like C-mannosyltransferase 3
ENSG00000155111	0.784169	0.0592194	0.835387	ENSMUSG00000038481	0.796931	1.86969e-16	0.993765	CDK19	cyclin dependent kinase 19
ENSG00000186480	0.625806	0.160083	0.835097	ENSMUSG00000045294	0.702987	1.90439e-23	0.975607	INSIG1	insulin induced gene 1
ENSG00000183049	0.935916	0.0654927	0.834632	ENSMUSG00000039145	1.48658	3.86158e-33	0.988626	CAMK1D	calcium/calmodulin dependent protein kinase ID
ENSG00000136830	1.27943	0.0323021	0.834202	ENSMUSG00000026796	0.218242	0.000412285	0.902269	NIBAN2	niban apoptosis regulator 2
ENSG00000029153	1.2361	0.0441992	0.834171	ENSMUSG00000040187	0.172568	0.597093	0.566357	ARNTL2	aryl hydrocarbon receptor nuclear translocator like 2
ENSG00000167702	1.19568	0.156503	0.833875	ENSMUSG00000004187	0.354852	0.34569	0.819011	KIFC2	kinesin family member C2
ENSG00000057252	0.808522	0.10066	0.833691	ENSMUSG00000026600	0.428527	9.52096e-13	0.978495	SOAT1	sterol O-acyltransferase 1
ENSG00000118257	1.40087	0.0469678	0.832647	ENSMUSG00000025969	0.296825	0.025518	0.851563	NRP2	neuropilin 2
ENSG00000122786	0.969541	0.0265072	0.832499	ENSMUSG00000029761	0.959618	2.62217e-36	0.998859	CALD1	caldesmon 1
ENSG00000163536	1.3934	0.0110698	0.831885	ENSMUSG00000027834	0.314139	0.25616	0.95438	SERPINI1	serpin family I member 1
ENSG00000122642	0.313681	0.469903	0.831822	ENSMUSG00000029781	0.208247	0.000202013	0.947231	FKBP9	FKBP prolyl isomerase 9
ENSG00000100298	2.56822	NA	0.831649	ENSMUSG00000009585	0.1127	0.303796	0.856354	APOBEC3H	apolipoprotein B mRNA editing enzyme catalytic subunit 3H
ENSG00000131473	0.413994	0.356276	0.831172	ENSMUSG00000020917	0.470026	2.3703e-08	0.991442	ACLY	ATP citrate lyase
ENSG00000104324	0.992833	0.0334857	0.831158	ENSMUSG00000039007	0.267395	0.0252896	0.873976	CPQ	carboxypeptidase Q
ENSG00000117676	1.62054	0.0815033	0.831037	ENSMUSG00000003644	0.738996	0.107269	0.761382	RPS6KA1	ribosomal protein S6 kinase A1
ENSG00000106100	0.574156	0.26069	0.830286	ENSMUSG00000038058	0.127625	0.508042	0.697153	NOD1	nucleotide binding oligomerization domain containing 1
ENSG00000076258	1.30952	0.0408425	0.82982	ENSMUSG00000026692	4.58805	NA	0.961263	FMO4	flavin containing dimethylaniline monoxygenase 4
ENSG00000019582	1.30767	0.0358402	0.829529	ENSMUSG00000024610	1.52447	0.00258845	0.913254	CD74	CD74 molecule
ENSG00000149179	0.397682	0.426761	0.829503	ENSMUSG00000040591	0.205225	0.0614202	0.930882	C11orf49	chromosome 11 open reading frame 49
ENSG00000128298	0.886238	0.242905	0.828953	ENSMUSG00000018126	1.828	0.00118611	0.886002	BAIAP2L2	BAR/IMD domain containing adaptor protein 2 like 2
ENSG00000188992	2.2082	NA	0.828662	ENSMUSG00000032948	1.2738	0.187175	0.826109	LIPI	lipase I
ENSG00000197622	0.380102	0.350859	0.828478	ENSMUSG00000046722	0.283089	8.03245e-05	0.932826	CDC42SE1	CDC42 small effector 1
ENSG00000119541	0.486455	0.233651	0.828046	ENSMUSG00000009907	0.163364	0.0668844	0.92599	VPS4B	vacuolar protein sorting 4 homolog B
ENSG00000164114	1.66837	0.00646709	0.827716	ENSMUSG00000033900	0.417967	0.00743484	0.941521	MAP9	microtubule associated protein 9
ENSG00000138794	0.520341	0.398685	0.827072	ENSMUSG00000027997	0.159625	0.138772	0.936401	CASP6	caspase 6
ENSG00000134247	1.206	0.0374887	0.826967	ENSMUSG00000027864	0.449208	0.000117435	0.947263	PTGFRN	prostaglandin F2 receptor inhibitor
ENSG00000149380	1.40811	0.0521506	0.826905	ENSMUSG00000051048	1.28204	5.18647e-62	0.9789	P4HA3	prolyl 4-hydroxylase subunit alpha 3
ENSG00000111321	0.91063	0.0821173	0.826819	ENSMUSG00000030339	0.249104	0.000714375	0.897629	LTBR	lymphotoxin beta receptor
ENSG00000154917	0.708533	0.234589	0.826377	ENSMUSG00000032549	0.781355	1.07614e-05	0.969159	RAB6B	RAB6B, member RAS oncogene family
ENSG00000100196	0.589441	0.168684	0.826306	ENSMUSG00000010830	0.589839	2.49716e-20	0.966253	KDELR3	KDEL endoplasmic reticulum protein retention receptor 3
ENSG00000105514	0.660728	0.27112	0.826204	ENSMUSG00000019066	0.423343	3.428e-05	0.958711	RAB3D	RAB3D, member RAS oncogene family
ENSG00000116977	0.744043	0.117535	0.825886	ENSMUSG00000057554	0.192095	0.0144948	0.969803	LGALS8	galectin 8
ENSG00000130449	0.602991	0.221638	0.825759	ENSMUSG00000032846	1.12434	8.19592e-33	0.991773	ZSWIM6	zinc finger SWIM-type containing 6
ENSG00000197415	2.79927	0.0309568	0.825659	ENSMUSG00000027831	3.26041	2.0259e-06	0.910596	VEPH1	ventricular zone expressed PH domain containing 1
ENSG00000150630	0.383356	0.545119	0.82536	ENSMUSG00000031520	1.1216	3.72692e-14	0.954661	VEGFC	vascular endothelial growth factor C
ENSG00000182578	1.49649	0.0135801	0.825292	ENSMUSG00000024621	1.95435	9.58317e-05	0.955398	CSF1R	colony stimulating factor 1 receptor
ENSG00000144218	2.1541	0.000414096	0.825285	ENSMUSG00000037138	0.86439	1.70851e-09	0.99982	AFF3	AF4/FMR2 family member 3
ENSG00000091129	1.48602	0.0200816	0.825186	ENSMUSG00000020598	1.22856	NA	0.659022	NRCAM	neuronal cell adhesion molecule
ENSG00000142173	1.44163	0.014848	0.825006	ENSMUSG00000020241	1.43397	4.7722e-34	0.994728	COL6A2	collagen type VI alpha 2 chain
ENSG00000105854	0.674619	0.10386	0.824923	ENSMUSG00000032667	0.190939	0.0360929	0.813868	PON2	paraoxonase 2
ENSG00000148288	0.842954	0.194451	0.824787	ENSMUSG00000026829	2.43909	NA	0.691687	GBGT1	globoside alpha-1,3-N-acetylgalactosaminyltransferase 1 (FORS blood group)
ENSG00000169231	0.72394	0.193605	0.824715	ENSMUSG00000028047	1.26431	5.68546e-14	0.995782	THBS3	thrombospondin 3
ENSG00000187908	5.40287	6.60168e-05	0.82442	ENSMUSG00000047517	3.11201	NA	0.624271	DMBT1	deleted in malignant brain tumors 1
ENSG00000120594	0.9702	0.0210691	0.824308	ENSMUSG00000026748	0.499724	0.101161	0.931383	PLXDC2	plexin domain containing 2
ENSG00000011422	0.937936	0.225746	0.824172	ENSMUSG00000046223	0.594045	4.45094e-08	0.895191	PLAUR	plasminogen activator, urokinase receptor
ENSG00000198648	0.600531	0.178945	0.823896	ENSMUSG00000027030	0.416213	5.9851e-07	0.929134	STK39	serine/threonine kinase 39
ENSG00000089597	0.457165	0.31219	0.823877	ENSMUSG00000071650	0.0786122	0.379979	0.799202	GANAB	glucosidase II alpha subunit
ENSG00000130589	1.05422	0.0531267	0.823182	ENSMUSG00000027580	0.337494	0.0640973	0.83227	HELZ2	helicase with zinc finger 2
ENSG00000136295	1.27115	0.0883045	0.82164	ENSMUSG00000036565	0.218562	0.00821691	0.912527	TTYH3	tweety family member 3
ENSG00000213928	0.744358	0.165068	0.821106	ENSMUSG00000002325	0.313414	0.0756671	0.951803	IRF9	interferon regulatory factor 9
ENSG00000104870	0.836903	0.118359	0.819765	ENSMUSG00000003420	0.513636	5.25689e-07	0.930262	FCGRT	Fc fragment of IgG receptor and transporter
ENSG00000178467	0.418522	0.384289	0.819687	ENSMUSG00000006675	0.305938	0.483214	0.729279	P4HTM	prolyl 4-hydroxylase, transmembrane
ENSG00000169641	0.633656	0.171815	0.81963	ENSMUSG00000001089	0.358002	0.00611921	0.893671	LUZP1	leucine zipper protein 1
ENSG00000173391	5.76866	NA	0.819595	ENSMUSG00000030162	3.48056	1.76169e-86	0.984283	OLR1	oxidized low density lipoprotein receptor 1
ENSG00000115041	1.148	0.145147	0.819502	ENSMUSG00000079056	0.753103	0.293201	0.843653	KCNIP3	potassium voltage-gated channel interacting protein 3
ENSG00000108821	2.09774	0.0122334	0.819016	ENSMUSG00000001506	0.761345	1.59061e-14	0.989175	COL1A1	collagen type I alpha 1 chain
ENSG00000138606	1.5724	0.0386394	0.818623	ENSMUSG00000033256	0.9479	2.00368e-36	0.958051	SHF	Src homology 2 domain containing F
ENSG00000198121	1.64702	0.00428722	0.818582	ENSMUSG00000038668	1.22098	9.00482e-79	0.972699	LPAR1	lysophosphatidic acid receptor 1
ENSG00000169242	0.678952	0.244165	0.818095	ENSMUSG00000027954	0.31439	0.0273518	0.909543	EFNA1	ephrin A1
ENSG00000128602	0.729672	0.263085	0.817523	ENSMUSG00000001761	0.0895662	0.281024	0.787739	SMO	smoothened, frizzled class receptor
ENSG00000164300	0.874874	0.124016	0.817374	ENSMUSG00000021703	1.59759	7.60263e-53	0.998516	SERINC5	serine incorporator 5
ENSG00000061337	1.41985	0.0426374	0.81737	ENSMUSG00000036306	1.00994	1.13572e-11	0.989545	LZTS1	leucine zipper tumor suppressor 1
ENSG00000147526	0.851711	0.0417782	0.81726	ENSMUSG00000065954	0.566358	1.08968e-20	0.993546	TACC1	transforming acidic coiled-coil containing protein 1
ENSG00000164877	0.945705	0.134018	0.816138	ENSMUSG00000036718	0.478002	1.84229e-06	0.964923	MICALL2	MICAL like 2
ENSG00000106789	0.913604	0.2314	0.816085	ENSMUSG00000028337	0.404417	0.325393	0.755545	CORO2A	coronin 2A
ENSG00000158859	0.762342	0.229429	0.81594	ENSMUSG00000006403	0.431682	7.83461e-05	0.948713	ADAMTS4	ADAM metallopeptidase with thrombospondin type 1 motif 4
ENSG00000213699	0.332623	0.47905	0.815834	ENSMUSG00000029175	0.608785	3.08257e-12	0.962743	SLC35F6	solute carrier family 35 member F6
ENSG00000205133	0.70233	0.135982	0.815817	ENSMUSG00000055963	0.30458	0.0996959	0.955984	TRIQK	triple QxxK/R motif containing
ENSG00000151458	0.678157	0.113808	0.815719	ENSMUSG00000044864	0.215028	0.0727152	0.838768	ANKRD50	ankyrin repeat domain 50
ENSG00000158792	0.916078	0.369328	0.815062	ENSMUSG00000033594	0.488753	0.11909	0.955938	SPATA2L	spermatogenesis associated 2 like
ENSG00000154640	1.22668	0.165942	0.814279	ENSMUSG00000022863	0.581503	0.068196	0.928294	BTG3	BTG anti-proliferation factor 3
ENSG00000162105	1.62598	0.0467338	0.814155	ENSMUSG00000037541	0.403795	0.231585	0.698264	SHANK2	SH3 and multiple ankyrin repeat domains 2
ENSG00000115380	1.55637	0.0144375	0.813808	ENSMUSG00000020467	0.222058	0.526377	0.852662	EFEMP1	EGF containing fibulin extracellular matrix protein 1
ENSG00000196586	0.610506	0.111895	0.813719	ENSMUSG00000033577	0.635784	5.41316e-07	0.982966	MYO6	myosin VI
ENSG00000170571	1.37304	0.0244548	0.813631	ENSMUSG00000021728	1.34262	2.62387e-45	0.984602	EMB	embigin
ENSG00000138356	1.95263	0.00793535	0.813175	ENSMUSG00000063558	0.467639	0.000834027	0.973012	AOX1	aldehyde oxidase 1
ENSG00000106484	2.31175	0.00317045	0.812867	ENSMUSG00000051855	0.389917	0.5517	0.657158	MEST	mesoderm specific transcript
ENSG00000122644	1.58685	0.00965279	0.81264	ENSMUSG00000047446	0.848783	3.18112e-09	0.950545	ARL4A	ADP ribosylation factor like GTPase 4A
ENSG00000078114	0.43243	0.410929	0.812489	ENSMUSG00000053702	0.509291	0.301275	0.820627	NEBL	nebulette
ENSG00000077616	0.964137	0.0373536	0.812198	ENSMUSG00000043943	0.169148	0.476299	0.667888	NAALAD2	N-acetylated alpha-linked acidic dipeptidase 2
ENSG00000152818	0.614786	0.131637	0.811887	ENSMUSG00000019820	0.524435	0.00632155	0.862691	UTRN	utrophin
ENSG00000198246	1.25476	0.224993	0.811876	ENSMUSG00000020100	0.535983	3.94142e-08	0.99732	SLC29A3	solute carrier family 29 member 3
ENSG00000185261	0.51135	0.326843	0.811711	ENSMUSG00000071252	0.348182	0.135713	0.802286	KIAA0825	KIAA0825
ENSG00000010704	1.02375	0.0512398	0.811488	ENSMUSG00000006611	0.364606	0.333301	0.766723	HFE	homeostatic iron regulator
ENSG00000182796	0.922008	0.164053	0.81125	ENSMUSG00000047090	0.315425	0.0107939	0.895483	TMEM198B	transmembrane protein 198B (pseudogene)
ENSG00000090530	1.26912	0.053489	0.811058	ENSMUSG00000038168	1.47387	6.52043e-07	0.933569	P3H2	prolyl 3-hydroxylase 2
ENSG00000105855	1.74417	0.0757228	0.810804	ENSMUSG00000025321	0.406379	0.058349	0.827293	ITGB8	integrin subunit beta 8
ENSG00000102024	0.991815	0.0285064	0.810652	ENSMUSG00000016382	0.103299	0.145696	0.935251	PLS3	plastin 3
ENSG00000203485	0.516676	0.290194	0.810561	ENSMUSG00000037679	0.160069	0.0221081	0.901595	INF2	inverted formin 2
ENSG00000146072	1.12501	0.0450548	0.810317	ENSMUSG00000023915	2.11611	4.15779e-92	0.981112	TNFRSF21	TNF receptor superfamily member 21
ENSG00000179630	2.06842	0.0123664	0.810312	ENSMUSG00000044350	0.451446	0.00153904	0.88605	LACC1	laccase domain containing 1
ENSG00000076928	0.787572	0.194008	0.810201	ENSMUSG00000040940	0.0739631	0.400325	0.826781	ARHGEF1	Rho guanine nucleotide exchange factor 1
ENSG00000243244	0.465445	0.355842	0.809668	ENSMUSG00000033855	0.426855	0.0143404	0.857151	STON1	stonin 1
ENSG00000079150	0.493041	0.35752	0.809458	ENSMUSG00000002732	0.375438	3.89881e-06	0.936786	FKBP7	FKBP prolyl isomerase 7
ENSG00000135269	1.03142	0.0326456	0.809202	ENSMUSG00000029552	0.268761	8.20556e-06	0.950214	TES	testin LIM domain protein
ENSG00000084234	0.501326	0.216752	0.809051	ENSMUSG00000031996	0.0865341	0.256157	0.898056	APLP2	amyloid beta precursor like protein 2
ENSG00000205795	1.32045	0.106223	0.80862	ENSMUSG00000062563	1.24106	0.00081451	0.926442	CYS1	cystin 1
ENSG00000256235	1.84739	0.0058738	0.807856	ENSMUSG00000038059	0.542664	3.71388e-10	0.950742	SMIM3	small integral membrane protein 3
ENSG00000132470	1.25718	0.0482218	0.806053	ENSMUSG00000020758	0.720453	0.117278	0.734556	ITGB4	integrin subunit beta 4
ENSG00000120708	1.25261	0.0192267	0.805867	ENSMUSG00000035493	4.64406	4.84589e-202	0.985215	TGFBI	transforming growth factor beta induced
ENSG00000155256	0.376375	0.452268	0.804727	ENSMUSG00000018820	0.238467	0.0540387	0.926167	ZFYVE27	zinc finger FYVE-type containing 27
ENSG00000138594	0.377449	0.393546	0.804487	ENSMUSG00000058587	0.0895115	0.357072	0.815109	TMOD3	tropomodulin 3
ENSG00000221963	1.63106	0.0185535	0.80401	ENSMUSG00000033576	1.48292	1.14495e-06	0.968419	APOL6	apolipoprotein L6
ENSG00000160410	0.82266	0.223513	0.802607	ENSMUSG00000089832	0.244653	0.056137	0.88251	SHKBP1	SH3KBP1 binding protein 1
ENSG00000119042	1.95972	0.00342268	0.801802	ENSMUSG00000038331	0.67099	1.00607e-05	0.965356	SATB2	SATB homeobox 2
ENSG00000113391	0.587251	0.204172	0.801647	ENSMUSG00000064138	0.109127	0.386983	0.775616	FAM172A	family with sequence similarity 172 member A
ENSG00000158270	1.48315	0.0346885	0.801395	ENSMUSG00000036103	0.510234	1.55955e-06	0.969323	COLEC12	collectin subfamily member 12
ENSG00000106565	1.80181	0.0139375	0.800792	ENSMUSG00000029810	0.718178	0.181693	0.888432	TMEM176B	transmembrane protein 176B
ENSG00000106261	0.199874	0.633768	0.800688	ENSMUSG00000029729	0.208876	0.107842	0.837191	ZKSCAN1	zinc finger with KRAB and SCAN domains 1
ENSG00000109472	1.19426	0.0211996	0.800536	ENSMUSG00000037852	0.141041	0.0304747	0.881396	CPE	carboxypeptidase E
ENSG00000038427	1.40336	0.00536144	0.80022	ENSMUSG00000021614	0.481497	0.13877	0.822509	VCAN	versican
ENSG00000176971	2.35809	0.000188826	0.800016	ENSMUSG00000074971	0.675743	1.15267e-12	0.993505	FIBIN	fin bud initiation factor homolog
ENSG00000003436	0.878363	0.0793991	0.799714	ENSMUSG00000027082	0.333139	0.000121249	0.910164	TFPI	tissue factor pathway inhibitor
ENSG00000028137	0.814386	0.127193	0.799607	ENSMUSG00000028599	0.31853	0.0025785	0.954323	TNFRSF1B	TNF receptor superfamily member 1B
ENSG00000151617	1.20667	0.0380282	0.799198	ENSMUSG00000031616	0.712759	0.000886044	0.951304	EDNRA	endothelin receptor type A
ENSG00000074803	1.45969	0.295728	0.798214	ENSMUSG00000027202	0.661501	0.339689	0.856305	SLC12A1	solute carrier family 12 member 1
ENSG00000157110	0.625437	0.189522	0.798053	ENSMUSG00000031586	0.842853	0.140467	0.863606	RBPMS	RNA binding protein, mRNA processing factor
ENSG00000143753	0.315369	0.470666	0.797868	ENSMUSG00000038633	0.140835	0.0788969	0.760933	DEGS1	delta 4-desaturase, sphingolipid 1
ENSG00000113578	0.934822	0.0877029	0.797797	ENSMUSG00000036585	0.529359	0.690788	0.814541	FGF1	fibroblast growth factor 1
ENSG00000033170	0.617595	0.266521	0.797613	ENSMUSG00000021065	0.32942	5.1011e-05	0.982894	FUT8	fucosyltransferase 8
ENSG00000182541	0.603895	0.232994	0.796908	ENSMUSG00000020451	0.405622	2.05866e-08	0.990756	LIMK2	LIM domain kinase 2
ENSG00000131873	0.678041	0.135436	0.79676	ENSMUSG00000032640	0.624126	2.20673e-18	0.994886	CHSY1	chondroitin sulfate synthase 1
ENSG00000136048	0.338397	0.582945	0.796696	ENSMUSG00000020057	0.48156	0.00058408	0.961307	DRAM1	DNA damage regulated autophagy modulator 1
ENSG00000155324	1.27472	0.0337506	0.795874	ENSMUSG00000001700	0.25002	0.100974	0.919499	GRAMD2B	GRAM domain containing 2B
ENSG00000132205	1.16653	0.0610903	0.795805	ENSMUSG00000024053	1.40649	1.29271e-71	0.989559	EMILIN2	elastin microfibril interfacer 2
ENSG00000168807	0.498478	0.326947	0.795778	ENSMUSG00000041308	0.230809	0.0702717	0.846288	SNTB2	syntrophin beta 2
ENSG00000164953	0.911059	0.0794256	0.795717	ENSMUSG00000049488	0.08325	0.681473	0.636537	TMEM67	transmembrane protein 67
ENSG00000076067	0.394858	0.320163	0.795549	ENSMUSG00000040043	0.148521	0.114258	0.888936	RBMS2	RNA binding motif single stranded interacting protein 2
ENSG00000179954	1.46387	0.0242489	0.79521	ENSMUSG00000035279	0.644082	1.32936e-07	0.978548	SSC5D	scavenger receptor cysteine rich family member with 5 domains
ENSG00000004399	0.728451	0.184711	0.794899	ENSMUSG00000030123	1.02118	6.81388e-21	0.99679	PLXND1	plexin D1
ENSG00000161513	1.78338	0.022968	0.794466	ENSMUSG00000018861	0.265338	0.0698684	0.731051	FDXR	ferredoxin reductase
ENSG00000015592	1.88111	NA	0.794135	ENSMUSG00000022044	1.99161	1.87691e-24	0.975521	STMN4	stathmin 4
ENSG00000039560	1.86074	0.0047535	0.793592	ENSMUSG00000022246	0.345966	0.000333721	0.956691	RAI14	retinoic acid induced 14
ENSG00000122176	2.59225	0.00853064	0.79349	ENSMUSG00000041559	5.57103	0	0.987377	FMOD	fibromodulin
ENSG00000115738	0.862792	0.179816	0.792894	ENSMUSG00000020644	1.38844	6.96401e-50	0.948638	ID2	inhibitor of DNA binding 2
ENSG00000189409	2.73517	NA	0.792445	ENSMUSG00000029061	0.610397	1.19809e-05	0.977117	MMP23B	matrix metallopeptidase 23B
ENSG00000091844	1.66722	0.0149124	0.791974	ENSMUSG00000019775	0.762454	0.139107	0.823121	RGS17	regulator of G protein signaling 17
ENSG00000160753	0.665407	0.278516	0.791594	ENSMUSG00000041263	0.435188	0.000516212	0.993252	RUSC1	RUN and SH3 domain containing 1
ENSG00000166341	0.73988	0.174451	0.791548	ENSMUSG00000036862	3.72507	1.78538e-11	0.971564	DCHS1	dachsous cadherin-related 1
ENSG00000148832	1.17486	0.37007	0.790716	ENSMUSG00000025464	1.51889	3.1222e-32	0.986982	PAOX	polyamine oxidase
ENSG00000197157	0.21048	0.648945	0.790702	ENSMUSG00000001424	0.0601602	0.418092	0.783299	SND1	staphylococcal nuclease and tudor domain containing 1
ENSG00000100365	1.81089	0.281584	0.790543	ENSMUSG00000071715	1.4465	0.240399	0.879625	NCF4	neutrophil cytosolic factor 4
ENSG00000162341	0.479956	0.422158	0.790361	ENSMUSG00000048677	0.430081	0.00424206	0.964792	TPCN2	two pore segment channel 2
ENSG00000144824	1.2238	0.0753244	0.789889	ENSMUSG00000033149	0.575855	1.8268e-06	0.967001	PHLDB2	pleckstrin homology like domain family B member 2
ENSG00000149428	0.602082	0.167828	0.789659	ENSMUSG00000032115	0.113591	0.0835153	0.920269	HYOU1	hypoxia up-regulated 1
ENSG00000177542	0.769032	0.315409	0.789532	ENSMUSG00000019082	0.217654	0.270041	0.628489	SLC25A22	solute carrier family 25 member 22
ENSG00000160360	1.0539	0.0904693	0.789279	ENSMUSG00000026930	0.427763	7.26436e-08	0.977528	GPSM1	G protein signaling modulator 1
ENSG00000196155	1.00912	0.188774	0.788792	ENSMUSG00000014782	0.650923	2.35196e-10	0.987244	PLEKHG4	pleckstrin homology and RhoGEF domain containing G4
ENSG00000139767	2.66145	0.0180619	0.788484	ENSMUSG00000063919	1.4381	0.402226	0.727858	SRRM4	serine/arginine repetitive matrix 4
ENSG00000136940	0.441214	0.382102	0.78689	ENSMUSG00000009030	0.137746	0.10302	0.94352	PDCL	phosducin like
ENSG00000152952	1.52078	0.009534	0.786387	ENSMUSG00000032374	0.922968	7.30729e-35	0.997651	PLOD2	procollagen-lysine,2-oxoglutarate 5-dioxygenase 2
ENSG00000181481	1.00434	0.133734	0.785837	ENSMUSG00000020707	0.195846	0.321418	0.810133	RNF135	ring finger protein 135
ENSG00000102393	0.437509	0.486304	0.784281	ENSMUSG00000031266	0.313755	0.0291822	0.83087	GLA	galactosidase alpha
ENSG00000196569	0.875232	0.0482637	0.784157	ENSMUSG00000019899	0.335668	0.157572	0.714023	LAMA2	laminin subunit alpha 2
ENSG00000172201	2.03552	0.00260158	0.781978	ENSMUSG00000021379	4.82489	7.09795e-39	0.962651	ID4	inhibitor of DNA binding 4, HLH protein
ENSG00000103888	0.474561	0.380741	0.781544	ENSMUSG00000052353	1.20902	1.37806e-09	0.957238	CEMIP	cell migration inducing hyaluronidase 1
ENSG00000130635	1.29996	0.0646068	0.781128	ENSMUSG00000026837	0.63466	1.52178e-10	0.988537	COL5A1	collagen type V alpha 1 chain
ENSG00000142632	0.64938	0.547615	0.781067	ENSMUSG00000028919	0.409332	1.64332e-08	0.962611	ARHGEF19	Rho guanine nucleotide exchange factor 19
ENSG00000106976	0.809275	0.149642	0.780772	ENSMUSG00000026825	0.497409	3.3685e-05	0.975156	DNM1	dynamin 1
ENSG00000164684	0.763905	0.14997	0.780619	ENSMUSG00000040209	0.704911	1.04006e-06	0.972331	ZNF704	zinc finger protein 704
ENSG00000137699	2.55809	0.0634906	0.780205	ENSMUSG00000032013	1.13718	0.303894	0.6604	TRIM29	tripartite motif containing 29
ENSG00000135956	0.187158	0.691397	0.779688	ENSMUSG00000034850	0.204916	0.00713618	0.972552	TMEM127	transmembrane protein 127
ENSG00000272398	1.5739	0.257512	0.779479	ENSMUSG00000047139	2.00356	1.43663e-19	0.958205	CD24	CD24 molecule
ENSG00000070214	0.739023	0.0832681	0.779182	ENSMUSG00000028412	0.842168	9.537e-31	0.996373	SLC44A1	solute carrier family 44 member 1
ENSG00000124067	0.481421	0.269858	0.779045	ENSMUSG00000017765	0.248928	0.000221132	0.980534	SLC12A4	solute carrier family 12 member 4
ENSG00000175505	0.914128	0.393452	0.778436	ENSMUSG00000040663	0.907987	6.26162e-18	0.964323	CLCF1	cardiotrophin like cytokine factor 1
ENSG00000171812	2.52443	0.00274196	0.776888	ENSMUSG00000056174	1.18179	0.0235978	0.882971	COL8A2	collagen type VIII alpha 2 chain
ENSG00000108433	0.181266	0.698797	0.776705	ENSMUSG00000020946	0.192231	0.00902161	0.929575	GOSR2	golgi SNAP receptor complex member 2
ENSG00000187650	0.684346	0.290404	0.775914	ENSMUSG00000054723	0.320898	0.0398566	0.936238	VMAC	vimentin type intermediate filament associated coiled-coil protein
ENSG00000054611	0.288498	0.559207	0.775094	ENSMUSG00000051864	0.15896	0.122814	0.87814	TBC1D22A	TBC1 domain family member 22A
ENSG00000196159	0.51014	0.266766	0.774663	ENSMUSG00000046743	1.15978	3.99149e-10	0.979694	FAT4	FAT atypical cadherin 4
ENSG00000162591	1.09188	0.113693	0.774517	ENSMUSG00000057751	1.75429	NA	0.724288	MEGF6	multiple EGF like domains 6
ENSG00000105270	0.913445	0.166706	0.773918	ENSMUSG00000013921	0.505423	1.35776e-07	0.995633	CLIP3	CAP-Gly domain containing linker protein 3
ENSG00000140848	0.418181	0.417549	0.773641	ENSMUSG00000034361	0.808606	1.0498e-19	0.955318	CPNE2	copine 2
ENSG00000135931	1.37025	0.013142	0.773618	ENSMUSG00000062590	0.252423	0.0615206	0.905279	ARMC9	armadillo repeat containing 9
ENSG00000139278	1.13223	0.0286771	0.773515	ENSMUSG00000056888	0.574907	0.0702107	0.920491	GLIPR1	GLI pathogenesis related 1
ENSG00000167065	0.549887	0.498111	0.773084	ENSMUSG00000047205	0.244607	0.0136135	0.981643	DUSP18	dual specificity phosphatase 18
ENSG00000121005	2.29676	0.0137592	0.773077	ENSMUSG00000025776	1.38944	0.253464	0.810565	CRISPLD1	cysteine rich secretory protein LCCL domain containing 1
ENSG00000175938	0.666958	0.403734	0.772979	ENSMUSG00000043964	0.25227	0.0447985	0.895103	ORAI3	ORAI calcium release-activated calcium modulator 3
ENSG00000111816	0.629975	0.157059	0.772764	ENSMUSG00000019779	0.508857	8.33341e-08	0.993147	FRK	fyn related Src family tyrosine kinase
ENSG00000138311	4.06945	0.00348326	0.772702	ENSMUSG00000037855	0.699892	4.74928e-17	0.982702	ZNF365	zinc finger protein 365
ENSG00000169919	0.34892	0.494698	0.771508	ENSMUSG00000025534	0.0960337	0.290748	0.775961	GUSB	glucuronidase beta
ENSG00000183023	1.30112	0.0214693	0.771495	ENSMUSG00000054640	0.559843	0.0022298	0.908365	SLC8A1	solute carrier family 8 member A1
ENSG00000119699	1.0513	0.0241104	0.770965	ENSMUSG00000021253	1.05618	8.91002e-68	0.978225	TGFB3	transforming growth factor beta 3
ENSG00000163931	2.27927	0.00223162	0.769816	ENSMUSG00000021957	0.232851	0.00229227	0.889041	TKT	transketolase
ENSG00000100075	1.51145	0.026281	0.768335	ENSMUSG00000003528	0.624348	1.53572e-18	0.978414	SLC25A1	solute carrier family 25 member 1
ENSG00000109814	1.07181	0.0304342	0.768105	ENSMUSG00000029201	0.194046	0.00165399	0.935924	UGDH	UDP-glucose 6-dehydrogenase
ENSG00000206538	1.01155	0.116975	0.767727	ENSMUSG00000091243	0.609771	1.08383e-20	0.995309	VGLL3	vestigial like family member 3
ENSG00000182718	1.36794	0.00812572	0.767372	ENSMUSG00000032231	0.115585	0.165345	0.581075	ANXA2	annexin A2
ENSG00000075618	0.918691	0.241118	0.766709	ENSMUSG00000029581	0.231643	0.000125462	0.926495	FSCN1	fascin actin-bundling protein 1
ENSG00000183530	0.270992	0.526237	0.766208	ENSMUSG00000054280	0.308708	0.0937325	0.803041	PRR14L	proline rich 14 like
ENSG00000143797	1.56803	0.0256792	0.766093	ENSMUSG00000020646	0.591877	0.00579276	0.913875	MBOAT2	membrane bound O-acyltransferase domain containing 2
ENSG00000014914	0.88417	0.187756	0.76585	ENSMUSG00000045934	0.774822	2.2258e-17	0.987082	MTMR11	myotubularin related protein 11
ENSG00000141040	0.354641	0.498111	0.765521	ENSMUSG00000005267	0.494963	0.00160745	0.998245	ZNF287	zinc finger protein 287
ENSG00000166401	0.605372	0.397688	0.765398	ENSMUSG00000026315	1.14363	4.19723e-25	0.962567	SERPINB8	serpin family B member 8
ENSG00000140332	0.881293	0.192471	0.764672	ENSMUSG00000032280	0.108583	0.25382	0.777944	TLE3	TLE family member 3, transcriptional corepressor
ENSG00000168944	0.591533	0.206353	0.764587	ENSMUSG00000048799	0.392689	2.65296e-05	0.992809	CEP120	centrosomal protein 120
ENSG00000173621	0.924418	0.264776	0.763404	ENSMUSG00000045045	0.190374	0.116185	0.671465	LRFN4	leucine rich repeat and fibronectin type III domain containing 4
ENSG00000127084	1.11383	0.112621	0.763207	ENSMUSG00000037946	0.999131	2.88937e-31	0.998701	FGD3	FYVE, RhoGEF and PH domain containing 3
ENSG00000105852	1.81775	0.0357424	0.763138	ENSMUSG00000029759	0.262138	0.108476	0.882219	PON3	paraoxonase 3
ENSG00000104774	0.789282	0.197625	0.76243	ENSMUSG00000005142	0.508888	8.44309e-10	0.984018	MAN2B1	mannosidase alpha class 2B member 1
ENSG00000197380	1.07088	0.215712	0.761679	ENSMUSG00000078794	0.853242	2.97336e-06	0.916176	DACT3	dishevelled binding antagonist of beta catenin 3
ENSG00000094975	0.518807	0.233097	0.761674	ENSMUSG00000040297	0.233718	0.018724	0.945298	SUCO	SUN domain containing ossification factor
ENSG00000150048	0.832033	0.161248	0.760981	ENSMUSG00000033082	2.02643	0.00030553	0.966892	CLEC1A	C-type lectin domain family 1 member A
ENSG00000131471	2.71094	0.00142866	0.76096	ENSMUSG00000019326	1.83622	5.78573e-09	0.997371	AOC3	amine oxidase copper containing 3
ENSG00000172733	0.396163	0.767013	0.759964	ENSMUSG00000049184	0.584011	0.00222585	0.946459	PURG	purine rich element binding protein G
ENSG00000175356	0.960051	0.17185	0.759849	ENSMUSG00000007279	1.41141	0.0389902	0.938006	SCUBE2	signal peptide, CUB domain and EGF like domain containing 2
ENSG00000182871	1.05538	0.121117	0.759794	ENSMUSG00000001435	1.31122	3.27317e-57	0.990615	COL18A1	collagen type XVIII alpha 1 chain
ENSG00000169504	0.844189	0.0867776	0.759756	ENSMUSG00000037242	0.609167	5.63474e-27	0.995985	CLIC4	chloride intracellular channel 4
ENSG00000173208	3.78213	0.000228444	0.759552	ENSMUSG00000055782	0.130516	0.600777	0.579828	ABCD2	ATP binding cassette subfamily D member 2
ENSG00000171522	0.704585	0.172644	0.758809	ENSMUSG00000039942	1.87568	1.73675e-89	0.983484	PTGER4	prostaglandin E receptor 4
ENSG00000137841	1.37874	0.0601113	0.758724	ENSMUSG00000040061	5.18298	NA	0.929964	PLCB2	phospholipase C beta 2
ENSG00000141424	0.230154	0.60419	0.758514	ENSMUSG00000024270	0.527335	1.35423e-16	0.951155	SLC39A6	solute carrier family 39 member 6
ENSG00000100345	0.782557	0.0597805	0.758287	ENSMUSG00000022443	0.364569	8.3236e-05	0.960136	MYH9	myosin heavy chain 9
ENSG00000137343	1.68619	NA	0.758268	ENSMUSG00000024426	0.321105	0.0208378	0.930934	ATAT1	alpha tubulin acetyltransferase 1
ENSG00000104427	0.982194	0.0934491	0.758219	ENSMUSG00000043542	0.243302	0.0347296	0.738563	ZC2HC1A	zinc finger C2HC-type containing 1A
ENSG00000146192	1.90121	0.0179512	0.75783	ENSMUSG00000024013	0.663205	0.387593	0.853308	FGD2	FYVE, RhoGEF and PH domain containing 2
ENSG00000105464	1.55392	NA	0.757042	ENSMUSG00000002771	0.975876	0.000324446	0.971955	GRIN2D	glutamate ionotropic receptor NMDA type subunit 2D
ENSG00000002933	1.73036	0.0370925	0.756644	ENSMUSG00000023367	1.22171	0.0446346	0.918889	TMEM176A	transmembrane protein 176A
ENSG00000110090	0.781838	0.166706	0.756597	ENSMUSG00000024900	0.160486	0.14097	0.842797	CPT1A	carnitine palmitoyltransferase 1A
ENSG00000125753	0.458344	0.385269	0.75658	ENSMUSG00000030403	0.166802	0.0209092	0.92217	VASP	vasodilator stimulated phosphoprotein
ENSG00000072952	0.561581	0.204524	0.755889	ENSMUSG00000005611	1.95539	0.144427	0.89934	IRAG1	inositol 1,4,5-triphosphate receptor associated 1
ENSG00000145730	0.566375	0.159967	0.75521	ENSMUSG00000026335	0.116401	0.128781	0.903823	PAM	peptidylglycine alpha-amidating monooxygenase
ENSG00000100234	0.895715	0.0494681	0.755127	ENSMUSG00000020044	1.56179	1.18285e-60	0.991551	TIMP3	TIMP metallopeptidase inhibitor 3
ENSG00000149485	0.708426	0.148625	0.755105	ENSMUSG00000010663	0.252476	0.000214962	0.978949	FADS1	fatty acid desaturase 1
ENSG00000184254	1.31877	0.0780796	0.75503	ENSMUSG00000015134	1.17339	4.1972e-10	0.989952	ALDH1A3	aldehyde dehydrogenase 1 family member A3
ENSG00000203710	1.00925	0.171527	0.754962	ENSMUSG00000016481	0.139724	0.263124	0.699941	CR1	complement C3b/C4b receptor 1 (Knops blood group)
ENSG00000062716	1.07187	0.0259506	0.75488	ENSMUSG00000018171	0.281923	8.18244e-05	0.895035	VMP1	vacuole membrane protein 1
ENSG00000186806	2.19542	0.0634906	0.754337	ENSMUSG00000070604	0.904221	0.0170006	0.844008	VSIG10L	V-set and immunoglobulin domain containing 10 like
ENSG00000108175	0.55535	0.218499	0.754167	ENSMUSG00000007817	0.362739	0.00416369	0.895021	ZMIZ1	zinc finger MIZ-type containing 1
ENSG00000128791	0.831317	0.0830425	0.752713	ENSMUSG00000024098	0.210331	0.0235741	0.922029	TWSG1	twisted gastrulation BMP signaling modulator 1
ENSG00000153214	0.715616	0.15125	0.752476	ENSMUSG00000014353	0.385728	0.000112924	0.981279	TMEM87B	transmembrane protein 87B
ENSG00000143537	0.372103	0.413585	0.750968	ENSMUSG00000028041	0.557359	1.5277e-13	0.968612	ADAM15	ADAM metallopeptidase domain 15
ENSG00000169071	1.67503	0.0528471	0.750769	ENSMUSG00000021464	0.969801	0.118629	0.815021	ROR2	receptor tyrosine kinase like orphan receptor 2
ENSG00000277075	0.707726	0.353542	0.75066	ENSMUSG00000069272	1.09656	0.379102	0.817952	H2AC8	H2A clustered histone 8
ENSG00000104714	0.500382	0.31754	0.750362	ENSMUSG00000051978	0.224293	0.228917	0.833429	ERICH1	glutamate rich 1
ENSG00000187688	1.25551	0.0394827	0.750065	ENSMUSG00000018507	0.547508	3.47853e-05	0.965086	TRPV2	transient receptor potential cation channel subfamily V member 2
ENSG00000185015	0.844656	0.343652	0.749522	ENSMUSG00000027555	0.314736	0.014088	0.8727	CA13	carbonic anhydrase 13
ENSG00000181513	0.642781	0.350535	0.749506	ENSMUSG00000056938	0.393305	3.03746e-05	0.921424	ACBD4	acyl-CoA binding domain containing 4
ENSG00000057657	1.13973	0.0926927	0.749268	ENSMUSG00000038151	1.63143	0.0238452	0.830249	PRDM1	PR/SET domain 1
ENSG00000168743	1.20609	0.0870834	0.748693	ENSMUSG00000040998	2.05247	0	0.983376	NPNT	nephronectin
ENSG00000076944	1.36281	NA	0.748672	ENSMUSG00000004626	0.514213	0.00229071	0.894561	STXBP2	syntaxin binding protein 2
ENSG00000129474	1.77208	0.0680408	0.747028	ENSMUSG00000022178	0.778366	1.68813e-35	0.977023	AJUBA	ajuba LIM protein
ENSG00000114859	0.66225	0.352714	0.746983	ENSMUSG00000022843	0.469949	0.00173405	0.989886	CLCN2	chloride voltage-gated channel 2
ENSG00000186635	0.515167	0.394501	0.746983	ENSMUSG00000032812	0.378687	0.000465388	0.972826	ARAP1	ArfGAP with RhoGAP domain, ankyrin repeat and PH domain 1
ENSG00000179241	0.889297	0.0957997	0.746902	ENSMUSG00000048058	0.7017	6.50365e-15	0.995524	LDLRAD3	low density lipoprotein receptor class A domain containing 3
ENSG00000166924	1.52371	NA	0.746455	ENSMUSG00000045348	0.726945	1.15292e-05	0.947626	NYAP1	neuronal tyrosine phosphorylated phosphoinositide-3-kinase adaptor 1
ENSG00000142619	4.14864	NA	0.745991	ENSMUSG00000025328	0.278189	0.577144	0.731396	PADI3	peptidyl arginine deiminase 3
ENSG00000185650	0.611207	0.210042	0.745643	ENSMUSG00000021127	0.537488	9.91756e-05	0.947965	ZFP36L1	ZFP36 ring finger protein like 1
ENSG00000013364	0.583395	0.294112	0.745519	ENSMUSG00000030681	0.27697	0.000888563	0.939761	MVP	major vault protein
ENSG00000103494	0.563604	0.268673	0.745033	ENSMUSG00000033282	1.32915	2.8586e-32	0.998701	RPGRIP1L	RPGRIP1 like
ENSG00000186862	1.75404	0.208876	0.744969	ENSMUSG00000074818	0.42375	0.520505	0.70897	PDZD7	PDZ domain containing 7
ENSG00000142156	1.39807	0.0385674	0.743973	ENSMUSG00000001119	0.975232	6.63872e-16	0.988929	COL6A1	collagen type VI alpha 1 chain
ENSG00000128274	0.660402	0.260861	0.743897	ENSMUSG00000047878	0.652389	3.45616e-09	0.966927	A4GALT	alpha 1,4-galactosyltransferase (P blood group)
ENSG00000136161	0.539724	0.256842	0.74271	ENSMUSG00000022106	0.172657	0.0925299	0.844186	RCBTB2	RCC1 and BTB domain containing protein 2
ENSG00000178184	0.926712	0.204685	0.741803	ENSMUSG00000056214	0.235026	0.0570233	0.951129	PARD6G	par-6 family cell polarity regulator gamma
ENSG00000262655	2.01358	0.0023544	0.741449	ENSMUSG00000038156	0.905794	0.447094	0.856703	SPON1	spondin 1
ENSG00000129911	1.20893	0.265868	0.741394	ENSMUSG00000035397	0.213846	0.182261	0.600184	KLF16	Kruppel like factor 16
ENSG00000137809	1.16244	0.0451914	0.74137	ENSMUSG00000032243	1.2349	8.64954e-09	0.990939	ITGA11	integrin subunit alpha 11
ENSG00000050438	0.707879	0.324087	0.741169	ENSMUSG00000023032	0.127601	0.325173	0.889917	SLC4A8	solute carrier family 4 member 8
ENSG00000145022	0.507479	0.382982	0.740525	ENSMUSG00000039461	0.749318	9.77976e-15	0.986455	TCTA	T cell leukemia translocation altered
ENSG00000169750	2.39047	0.065148	0.740336	ENSMUSG00000018012	0.335736	0.413942	0.59372	RAC3	Rac family small GTPase 3
ENSG00000125868	0.649315	0.133947	0.740252	ENSMUSG00000015932	0.473398	5.57761e-16	0.956434	DSTN	destrin, actin depolymerizing factor
ENSG00000184194	1.11852	0.199631	0.738997	ENSMUSG00000056679	0.325455	0.098261	0.892247	GPR173	G protein-coupled receptor 173
ENSG00000153317	0.444461	0.279226	0.738737	ENSMUSG00000022377	0.791905	2.2414e-17	0.996107	ASAP1	ArfGAP with SH3 domain, ankyrin repeat and PH domain 1
ENSG00000053900	0.210772	0.647429	0.7383	ENSMUSG00000029176	0.0752102	0.437603	0.554968	ANAPC4	anaphase promoting complex subunit 4
ENSG00000077264	0.890629	0.183146	0.738125	ENSMUSG00000031284	0.644657	0.000499264	0.938209	PAK3	p21 (RAC1) activated kinase 3
ENSG00000119681	1.63664	0.0159687	0.738004	ENSMUSG00000002020	0.907773	8.80395e-34	0.994793	LTBP2	latent transforming growth factor beta binding protein 2
ENSG00000138670	0.776073	0.149642	0.737943	ENSMUSG00000089809	1.01832	0.501131	0.776155	RASGEF1B	RasGEF domain family member 1B
ENSG00000068697	0.544859	0.221714	0.737765	ENSMUSG00000020585	0.196705	0.000552962	0.927488	LAPTM4A	lysosomal protein transmembrane 4 alpha
ENSG00000198369	0.562311	0.234952	0.736765	ENSMUSG00000045671	0.392004	0.000323553	0.96124	SPRED2	sprouty related EVH1 domain containing 2
ENSG00000100243	0.533778	0.267468	0.736604	ENSMUSG00000018042	0.388908	2.38635e-09	0.912223	CYB5R3	cytochrome b5 reductase 3
ENSG00000145147	1.63201	0.00646709	0.736428	ENSMUSG00000031558	0.486133	0.0245578	0.840508	SLIT2	slit guidance ligand 2
ENSG00000079257	0.678529	0.285384	0.736276	ENSMUSG00000047557	1.89233	2.83668e-118	0.972493	LXN	latexin
ENSG00000100926	0.661486	0.473968	0.736262	ENSMUSG00000002320	0.064646	0.520414	0.746118	TM9SF1	transmembrane 9 superfamily member 1
ENSG00000123933	0.473436	0.350189	0.736105	ENSMUSG00000037235	0.671852	5.72335e-13	0.992532	MXD4	MAX dimerization protein 4
ENSG00000162545	1.16378	0.0861579	0.735897	ENSMUSG00000046447	0.688206	0.30679	0.829943	CAMK2N1	calcium/calmodulin dependent protein kinase II inhibitor 1
ENSG00000154864	1.85153	0.349443	0.735326	ENSMUSG00000041482	0.873074	8.78425e-08	0.969693	PIEZO2	piezo type mechanosensitive ion channel component 2
ENSG00000277734	1.51238	0.145799	0.734864	ENSMUSG00000076928	1.11383	4.01644e-25	0.961041	TRAC	T cell receptor alpha constant
ENSG00000153885	1.22956	0.0768816	0.734322	ENSMUSG00000030499	0.937009	1.16508e-25	0.978093	KCTD15	potassium channel tetramerization domain containing 15
ENSG00000166148	0.508485	0.329357	0.733951	ENSMUSG00000020123	4.50234	1.33666e-87	0.972779	AVPR1A	arginine vasopressin receptor 1A
ENSG00000164125	0.82955	0.0807014	0.733537	ENSMUSG00000027955	2.60641	1.22357e-167	0.987967	GASK1B	golgi associated kinase 1B
ENSG00000161638	0.50408	0.276965	0.733433	ENSMUSG00000000555	0.297696	0.000573634	0.959708	ITGA5	integrin subunit alpha 5
ENSG00000104332	3.03293	0.000811948	0.733037	ENSMUSG00000031548	1.03334	0.505307	0.846028	SFRP1	secreted frizzled related protein 1
ENSG00000134504	1.05485	0.105885	0.731704	ENSMUSG00000036225	0.576243	5.85596e-09	0.984416	KCTD1	potassium channel tetramerization domain containing 1
ENSG00000197879	0.980092	0.0827486	0.731626	ENSMUSG00000017774	0.156231	0.0546236	0.811487	MYO1C	myosin IC
ENSG00000160469	1.36675	0.356394	0.730725	ENSMUSG00000035390	0.628771	2.77969e-09	0.980063	BRSK1	BR serine/threonine kinase 1
ENSG00000133195	0.430721	0.452983	0.73041	ENSMUSG00000041654	0.307718	0.0249779	0.880266	SLC39A11	solute carrier family 39 member 11
ENSG00000188215	0.794021	0.10517	0.730279	ENSMUSG00000048787	0.375188	0.00804462	0.948227	DCUN1D3	defective in cullin neddylation 1 domain containing 3
ENSG00000127124	0.628764	0.234172	0.730138	ENSMUSG00000028634	0.864527	6.14891e-09	0.981718	HIVEP3	HIVEP zinc finger 3
ENSG00000092445	1.95154	0.0115807	0.728554	ENSMUSG00000027298	0.470862	4.98677e-06	0.942729	TYRO3	TYRO3 protein tyrosine kinase
ENSG00000112139	0.671204	0.312853	0.728461	ENSMUSG00000043557	0.821807	4.8484e-10	0.972511	MDGA1	MAM domain containing glycosylphosphatidylinositol anchor 1
ENSG00000188158	1.13358	0.10608	0.727724	ENSMUSG00000059493	0.309261	0.268979	0.74812	NHS	NHS actin remodeling regulator
ENSG00000078246	0.650106	0.173587	0.727659	ENSMUSG00000001521	0.278237	0.000110797	0.95931	TULP3	TUB like protein 3
ENSG00000162066	0.545109	0.411223	0.726331	ENSMUSG00000036820	0.159887	0.332544	0.647607	AMDHD2	amidohydrolase domain containing 2
ENSG00000122507	0.666948	0.153797	0.725296	ENSMUSG00000035919	0.316155	0.0122116	0.973628	BBS9	Bardet-Biedl syndrome 9
ENSG00000120693	1.93334	0.0209322	0.725192	ENSMUSG00000027796	2.87646	7.16528e-136	0.983067	SMAD8	SMAD family member 9
ENSG00000155816	1.07983	0.389827	0.725044	ENSMUSG00000028354	2.27419	0.14541	0.801783	FMN2	formin 2
ENSG00000147459	0.369229	0.449496	0.725037	ENSMUSG00000044447	0.841553	6.41087e-12	0.991874	DOCK5	dedicator of cytokinesis 5
ENSG00000050327	1.71605	0.0912382	0.724015	ENSMUSG00000033542	0.517999	9.91338e-08	0.989944	ARHGEF5	Rho guanine nucleotide exchange factor 5
ENSG00000118503	0.96635	0.10112	0.723897	ENSMUSG00000019850	0.955023	1.81141e-13	0.97328	TNFAIP3	TNF alpha induced protein 3
ENSG00000106025	0.365925	0.576743	0.723754	ENSMUSG00000029669	0.148988	0.147841	0.971156	TSPAN12	tetraspanin 12
ENSG00000102780	0.35197	0.400835	0.723169	ENSMUSG00000034731	1.01677	2.1732e-09	0.990986	DGKH	diacylglycerol kinase eta
ENSG00000233608	2.94594	0.0050357	0.722555	ENSMUSG00000007805	0.359198	0.0903763	0.747772	TWIST2	twist family bHLH transcription factor 2
ENSG00000072210	0.466572	0.27769	0.722109	ENSMUSG00000010025	0.0844168	0.431032	0.748459	ALDH3A2	aldehyde dehydrogenase 3 family member A2
ENSG00000109689	0.483776	0.279521	0.720881	ENSMUSG00000039156	0.16715	0.0449229	0.945993	STIM2	stromal interaction molecule 2
ENSG00000137275	0.471704	0.309513	0.720069	ENSMUSG00000021408	0.232778	0.011472	0.981888	RIPK1	receptor interacting serine/threonine kinase 1
ENSG00000174600	1.50058	0.0144199	0.71996	ENSMUSG00000042190	0.805426	0.0539862	0.891149	CMKLR1	chemerin chemokine-like receptor 1
ENSG00000135127	1.38495	0.310313	0.719724	ENSMUSG00000041609	0.21553	0.408253	0.878709	BICDL1	BICD family like cargo adaptor 1
ENSG00000149294	1.50207	0.0479707	0.71871	ENSMUSG00000039542	0.321826	0.000673932	0.957922	NCAM1	neural cell adhesion molecule 1
ENSG00000115414	1.30866	0.0292201	0.718124	ENSMUSG00000026193	0.353259	0.0279833	0.820463	FN1	fibronectin 1
ENSG00000146535	0.552453	0.249103	0.71695	ENSMUSG00000000149	0.221915	0.00660371	0.897955	GNA12	G protein subunit alpha 12
ENSG00000172081	0.390513	0.450453	0.716233	ENSMUSG00000003348	0.489804	1.29893e-09	0.981196	MOB3A	MOB kinase activator 3A
ENSG00000163235	2.01069	NA	0.716124	ENSMUSG00000029999	1.18576	NA	0.739551	TGFA	transforming growth factor alpha
ENSG00000163661	1.06198	NA	0.716027	ENSMUSG00000027832	2.77072	1.1972e-36	0.974091	PTX3	pentraxin 3
ENSG00000110906	0.571714	0.252767	0.715215	ENSMUSG00000001098	0.458808	1.55067e-07	0.980289	KCTD10	potassium channel tetramerization domain containing 10
ENSG00000171097	0.603418	0.641748	0.713485	ENSMUSG00000039648	0.222896	0.38106	0.662061	KYAT1	kynurenine aminotransferase 1
ENSG00000105722	0.658636	0.412451	0.713095	ENSMUSG00000040857	1.24062	1.44738e-46	0.961918	ERF	ETS2 repressor factor
ENSG00000116774	0.68887	0.151138	0.712875	ENSMUSG00000027848	1.20735	7.14553e-53	0.990063	OLFML3	olfactomedin like 3
ENSG00000168246	0.507558	0.267119	0.712587	ENSMUSG00000044949	0.393948	0.0226648	0.865106	UBTD2	ubiquitin domain containing 2
ENSG00000011083	3.40938	0.0528583	0.711857	ENSMUSG00000052026	1.13941	0.000399962	0.962509	SLC6A7	solute carrier family 6 member 7
ENSG00000149115	0.668196	0.239956	0.711088	ENSMUSG00000033955	0.261868	0.00197922	0.95002	TNKS1BP1	tankyrase 1 binding protein 1
ENSG00000134490	0.861567	0.279302	0.710567	ENSMUSG00000049411	0.458947	0.0227634	0.953783	TMEM241	transmembrane protein 241
ENSG00000167695	0.631477	0.29791	0.710416	ENSMUSG00000069808	0.561936	1.01769e-07	0.962455	TLCD3A	TLC domain containing 3A
ENSG00000145725	0.458996	0.284182	0.710384	ENSMUSG00000040648	0.139532	0.350656	0.690687	PPIP5K2	diphosphoinositol pentakisphosphate kinase 2
ENSG00000155893	0.951139	0.122176	0.709703	ENSMUSG00000043587	1.6722	1.47981e-136	0.981224	PXYLP1	2-phosphoxylose phosphatase 1
ENSG00000184939	0.327518	0.507986	0.708668	ENSMUSG00000031907	0.100128	0.498656	0.860904	ZFP90	ZFP90 zinc finger protein
ENSG00000050405	1.25798	0.038866	0.708228	ENSMUSG00000023022	0.599742	1.12763e-14	0.997762	LIMA1	LIM domain and actin binding 1
ENSG00000185338	1.53929	0.266361	0.707892	ENSMUSG00000038037	0.166521	0.450793	0.785517	SOCS1	suppressor of cytokine signaling 1
ENSG00000163354	1.35004	0.460751	0.707065	ENSMUSG00000109293	1.21048	0.448273	0.729014	DCST2	DC-STAMP domain containing 2
ENSG00000130147	0.774214	0.204447	0.706821	ENSMUSG00000036206	0.623829	7.78586e-19	0.984725	SH3BP4	SH3 domain binding protein 4
ENSG00000157240	1.01175	0.14142	0.706325	ENSMUSG00000044674	1.39942	1.0396e-93	0.990553	FZD1	frizzled class receptor 1
ENSG00000137478	0.616901	0.209225	0.706178	ENSMUSG00000030691	0.137781	0.392969	0.76363	FCHSD2	FCH and double SH3 domains 2
ENSG00000139631	0.76805	0.227178	0.706076	ENSMUSG00000023044	0.504644	4.98106e-08	0.979859	CSAD	cysteine sulfinic acid decarboxylase
ENSG00000148248	0.306104	0.501338	0.705723	ENSMUSG00000014867	0.280394	1.73635e-05	0.885401	SURF4	surfeit 4
ENSG00000166268	1.26009	NA	0.705637	ENSMUSG00000034057	2.02726	NA	0.85816	MYRFL	myelin regulatory factor like
ENSG00000139899	0.670176	0.519222	0.705488	ENSMUSG00000040380	0.530536	0.697857	0.681255	CBLN3	cerebellin 3 precursor
ENSG00000106125	0.704288	0.33453	0.705408	ENSMUSG00000038022	0.265029	0.124899	0.737878	MINDY4	MINDY lysine 48 deubiquitinase 4
ENSG00000179820	0.454963	0.428843	0.704569	ENSMUSG00000068566	0.461253	1.16351e-13	0.996029	MYADM	myeloid associated differentiation marker
ENSG00000117280	0.45345	0.453944	0.704138	ENSMUSG00000026433	0.850703	0.438028	0.791548	RAB29	RAB29, member RAS oncogene family
ENSG00000158863	0.407771	0.430565	0.70393	ENSMUSG00000022095	0.255999	0.0317823	0.94304	FAM160B2	family with sequence similarity 160 member B2
ENSG00000134308	0.68475	0.13328	0.703859	ENSMUSG00000076432	0.364333	4.45967e-06	0.888642	YWHAQ	tyrosine 3-monooxygenase/tryptophan 5-monooxygenase activation protein theta
ENSG00000156011	0.776959	0.163718	0.703249	ENSMUSG00000030465	0.466347	0.00806554	0.890805	PSD3	pleckstrin and Sec7 domain containing 3
ENSG00000134910	0.33548	0.429687	0.703136	ENSMUSG00000032116	0.324348	7.85599e-09	0.968671	STT3A	STT3 oligosaccharyltransferase complex catalytic subunit A
ENSG00000180616	1.91416	0.15482	0.701918	ENSMUSG00000047904	6.39623	5.77073e-06	0.975344	SSTR2	somatostatin receptor 2
ENSG00000170801	0.820962	0.213723	0.70167	ENSMUSG00000029096	0.929444	3.71616e-18	0.995669	HTRA3	HtrA serine peptidase 3
ENSG00000203879	0.402862	0.373781	0.700029	ENSMUSG00000015291	0.617294	1.49385e-19	0.992751	GDI1	GDP dissociation inhibitor 1
ENSG00000196440	0.629055	0.334512	0.699729	ENSMUSG00000049804	0.283114	0.0058406	0.96099	ARMCX4	armadillo repeat containing X-linked 4
ENSG00000123453	1.80959	0.0389292	0.697895	ENSMUSG00000009614	0.173791	0.132942	0.836046	SARDH	sarcosine dehydrogenase
ENSG00000176771	0.735868	0.264797	0.697842	ENSMUSG00000049690	3.21335	0.000242882	0.97553	NCKAP5	NCK associated protein 5
ENSG00000103175	1.31708	0.234629	0.697764	ENSMUSG00000023336	1.88559	0.24415	0.732737	WFDC1	WAP four-disulfide core domain 1
ENSG00000133812	0.463321	0.281157	0.69719	ENSMUSG00000038371	0.233485	0.0914823	0.815433	SBF2	SET binding factor 2
ENSG00000135362	0.752105	0.33138	0.696983	ENSMUSG00000032841	0.684136	6.30429e-06	0.981357	PRR5L	proline rich 5 like
ENSG00000169554	0.634576	0.209319	0.696746	ENSMUSG00000026872	0.572865	1.22916e-07	0.980496	ZEB2	zinc finger E-box binding homeobox 2
ENSG00000082458	0.703376	0.309637	0.696231	ENSMUSG00000000881	0.342951	0.000861814	0.942074	DLG3	discs large MAGUK scaffold protein 3
ENSG00000105419	1.14811	0.270176	0.696082	ENSMUSG00000041420	0.380009	0.0225294	0.784483	MEIS3	Meis homeobox 3
ENSG00000162496	0.914649	0.177657	0.694653	ENSMUSG00000066026	1.98465	1.72912e-107	0.976941	DHRS3	dehydrogenase/reductase 3
ENSG00000113739	1.05656	0.161661	0.694056	ENSMUSG00000020303	0.125232	0.556342	0.531065	STC2	stanniocalcin 2
ENSG00000145423	3.08722	0.00251386	0.692666	ENSMUSG00000027996	3.16484	1.9441e-26	0.97701	SFRP2	secreted frizzled related protein 2
ENSG00000158023	0.398132	0.579638	0.692623	ENSMUSG00000029442	1.3231	0.000134069	0.912786	CFAP251	cilia and flagella associated protein 251
ENSG00000073849	0.601019	0.214301	0.692098	ENSMUSG00000022885	0.655327	2.01711e-11	0.991931	ST6GAL1	ST6 beta-galactoside alpha-2,6-sialyltransferase 1
ENSG00000165617	1.49885	0.0686126	0.692068	ENSMUSG00000044548	0.479132	0.00572523	0.953295	DACT1	dishevelled binding antagonist of beta catenin 1
ENSG00000266094	0.506285	0.41925	0.689896	ENSMUSG00000026430	1.31329	4.94712e-35	0.984953	RASSF5	Ras association domain family member 5
ENSG00000211829	2.13445	NA	0.689593	ENSMUSG00000104876	0.635768	7.11966e-07	0.944301	NA	NA
ENSG00000059377	1.61793	0.0423351	0.689188	ENSMUSG00000029925	1.95575	0.144427	0.844146	TBXAS1	thromboxane A synthase 1
ENSG00000164932	1.16543	0.109214	0.689062	ENSMUSG00000054196	2.21508	7.66264e-15	0.986324	CTHRC1	collagen triple helix repeat containing 1
ENSG00000135596	0.637006	0.284401	0.687779	ENSMUSG00000019823	0.460883	1.61786e-05	0.971649	MICAL1	microtubule associated monooxygenase, calponin and LIM domain containing 1
ENSG00000112977	0.969272	0.122176	0.687083	ENSMUSG00000039168	0.3563	1.24362e-11	0.958831	DAP	death associated protein
ENSG00000111799	2.10743	0.00638155	0.685706	ENSMUSG00000032332	1.35543	1.49555e-06	0.983728	COL12A1	collagen type XII alpha 1 chain
ENSG00000127955	0.832356	0.120905	0.685554	ENSMUSG00000057614	0.230987	0.255644	0.818329	GNAI1	G protein subunit alpha i1
ENSG00000102287	2.83309	NA	0.683577	ENSMUSG00000031340	0.369162	0.01954	0.938561	GABRE	gamma-aminobutyric acid type A receptor subunit epsilon
ENSG00000163399	1.11959	0.0614085	0.683404	ENSMUSG00000033161	0.539816	3.85766e-22	0.964951	ATP1A1	ATPase Na+/K+ transporting subunit alpha 1
ENSG00000171700	0.851743	0.362589	0.683302	ENSMUSG00000002458	0.216793	0.0979135	0.720502	RGS19	regulator of G protein signaling 19
ENSG00000187068	0.482329	0.544891	0.682659	ENSMUSG00000043391	0.654233	3.35533e-08	0.988001	C3orf70	chromosome 3 open reading frame 70
ENSG00000130224	0.606322	0.349569	0.681816	ENSMUSG00000031290	0.155331	0.288595	0.712441	LRCH2	leucine rich repeats and calponin homology domain containing 2
ENSG00000008323	2.29937	0.0167284	0.681171	ENSMUSG00000038167	0.509559	0.398413	0.837469	PLEKHG6	pleckstrin homology and RhoGEF domain containing G6
ENSG00000155850	0.490669	0.308855	0.680935	ENSMUSG00000034320	1.39527	7.15783e-42	0.998543	SLC26A2	solute carrier family 26 member 2
ENSG00000174705	1.34104	0.0557532	0.68032	ENSMUSG00000040711	0.381184	0.00525082	0.890082	SH3PXD2B	SH3 and PX domains 2B
ENSG00000086991	2.36303	0.00901293	0.680189	ENSMUSG00000030562	0.469603	0.0016295	0.967397	NOX4	NADPH oxidase 4
ENSG00000121297	0.810243	0.220034	0.679374	ENSMUSG00000021217	0.525218	2.7993e-07	0.985482	TSHZ3	teashirt zinc finger homeobox 3
ENSG00000239282	1.70298	0.229603	0.678778	ENSMUSG00000020424	0.589755	0.126455	0.821108	CASTOR1	cytosolic arginine sensor for mTORC1 subunit 1
ENSG00000159128	0.598702	0.527428	0.678206	ENSMUSG00000022965	0.116062	0.292134	0.783231	IFNGR2	interferon gamma receptor 2
ENSG00000173548	0.672368	0.318129	0.678183	ENSMUSG00000032733	0.327863	0.000590324	0.975231	SNX33	sorting nexin 33
ENSG00000113504	1.60385	0.145975	0.678097	ENSMUSG00000017756	0.374607	9.82669e-05	0.971023	SLC12A7	solute carrier family 12 member 7
ENSG00000107957	0.50884	0.347566	0.67717	ENSMUSG00000053617	0.614872	6.95731e-07	0.968594	SH3PXD2A	SH3 and PX domains 2A
ENSG00000137076	0.343795	0.442894	0.676267	ENSMUSG00000028465	0.251136	0.0398089	0.837506	TLN1	talin 1
ENSG00000118473	0.820406	0.186285	0.675728	ENSMUSG00000028524	0.385433	0.58293	0.908387	SGIP1	SH3GL interacting endocytic adaptor 1
ENSG00000164930	0.931812	0.135326	0.675665	ENSMUSG00000022297	0.810667	6.98868e-20	0.998443	FZD6	frizzled class receptor 6
ENSG00000085733	0.305083	0.460434	0.675316	ENSMUSG00000031078	0.21501	9.3874e-05	0.983043	CTTN	cortactin
ENSG00000152503	1.23937	0.305329	0.674878	ENSMUSG00000033949	0.981002	0.0279711	0.804818	TRIM36	tripartite motif containing 36
ENSG00000254726	0.81525	0.508243	0.674819	ENSMUSG00000074480	0.395545	8.23065e-05	0.972142	MEX3A	mex-3 RNA binding family member A
ENSG00000198185	0.608542	0.403595	0.67451	ENSMUSG00000017667	0.258278	0.041227	0.909342	ZNF334	zinc finger protein 334
ENSG00000162236	0.322499	0.599437	0.672653	ENSMUSG00000010110	0.268271	0.00273373	0.966343	STX5	syntaxin 5
ENSG00000140807	0.922409	0.266521	0.672534	ENSMUSG00000031661	3.86663	0.00239254	0.905996	NKD1	NKD inhibitor of WNT signaling pathway 1
ENSG00000099949	0.442245	0.483184	0.671874	ENSMUSG00000022761	0.267388	0.000167526	0.995394	LZTR1	leucine zipper like transcription regulator 1
ENSG00000111110	0.675659	0.333974	0.670547	ENSMUSG00000034613	0.525847	0.315601	0.706649	PPM1H	protein phosphatase, Mg2+/Mn2+ dependent 1H
ENSG00000141582	0.628985	0.459753	0.670425	ENSMUSG00000039989	0.524352	4.16132e-09	0.96473	CBX4	chromobox 4
ENSG00000158286	0.603095	0.454441	0.669988	ENSMUSG00000058498	0.751797	0.0042643	0.937276	RNF207	ring finger protein 207
ENSG00000131370	1.10406	0.232901	0.669619	ENSMUSG00000021892	0.460756	1.50717e-05	0.945283	SH3BP5	SH3 domain binding protein 5
ENSG00000108405	1.17802	0.385178	0.668991	ENSMUSG00000020787	1.50857	NA	0.92346	P2RX1	purinergic receptor P2X 1
ENSG00000123643	0.834349	0.132293	0.668247	ENSMUSG00000020261	0.251575	0.127526	0.862318	SLC36A1	solute carrier family 36 member 1
ENSG00000119685	0.151943	0.769071	0.667464	ENSMUSG00000012609	0.987604	2.41083e-38	0.99709	TTLL5	tubulin tyrosine ligase like 5
ENSG00000167703	0.517959	0.602087	0.666843	ENSMUSG00000038178	0.754073	5.89231e-06	0.966244	SLC43A2	solute carrier family 43 member 2
ENSG00000076706	1.5682	0.0365457	0.665901	ENSMUSG00000032135	1.75399	2.57459e-170	0.98543	MCAM	melanoma cell adhesion molecule
ENSG00000178694	0.3203	0.543699	0.665886	ENSMUSG00000050312	0.164087	0.377591	0.742941	NSUN3	NOP2/Sun RNA methyltransferase 3
ENSG00000162998	1.34559	0.0561984	0.664946	ENSMUSG00000027004	1.65283	0.00178901	0.929647	FRZB	frizzled related protein
ENSG00000204519	0.372024	0.512551	0.663943	ENSMUSG00000034071	0.386068	0.368779	0.748511	ZNF551	zinc finger protein 551
ENSG00000196867	0.353641	0.523373	0.663567	ENSMUSG00000062861	0.250673	0.131618	0.90431	ZFP28	ZFP28 zinc finger protein
ENSG00000169992	0.986015	0.167088	0.66025	ENSMUSG00000051790	0.586289	1.20097e-11	0.996159	NLGN2	neuroligin 2
ENSG00000120370	0.708784	0.193339	0.659022	ENSMUSG00000040124	0.642289	1.31604e-10	0.984145	GORAB	golgin, RAB6 interacting
ENSG00000135333	1.36464	0.123468	0.655998	ENSMUSG00000028289	0.391356	0.000422525	0.957116	EPHA7	EPH receptor A7
ENSG00000147394	1.91522	0.0154489	0.65426	ENSMUSG00000031351	0.0415175	NA	-0.109867	ZNF185	zinc finger protein 185 with LIM domain
ENSG00000187838	2.37587	NA	0.652713	ENSMUSG00000019461	0.453794	6.19538e-10	0.986215	PLSCR3	phospholipid scramblase 3
ENSG00000153714	0.857088	0.194308	0.651619	ENSMUSG00000048706	0.545992	2.58134e-10	0.926955	LURAP1L	leucine rich adaptor protein 1 like
ENSG00000136040	0.621992	0.376506	0.651295	ENSMUSG00000074785	5.16547	0.00134698	0.985753	PLXNC1	plexin C1
ENSG00000049860	0.544625	0.257907	0.64979	ENSMUSG00000021665	0.146752	0.14593	0.918678	HEXB	hexosaminidase subunit beta
ENSG00000135541	0.195283	0.661661	0.649706	ENSMUSG00000019986	0.36147	0.00359847	0.948291	AHI1	Abelson helper integration site 1
ENSG00000172943	0.0609313	0.911011	0.64969	ENSMUSG00000041229	0.365034	0.00192335	0.968855	PHF8	PHD finger protein 8
ENSG00000160801	0.644783	0.355724	0.647088	ENSMUSG00000032492	0.8443	0.240273	0.731165	PTH1R	parathyroid hormone 1 receptor
ENSG00000181191	1.08228	0.122901	0.646397	ENSMUSG00000034403	0.211013	0.00719305	0.929909	PJA1	praja ring finger ubiquitin ligase 1
ENSG00000142178	1.6689	NA	0.64591	ENSMUSG00000024042	0.589775	1.4701e-08	0.989795	SIK1	salt inducible kinase 1
ENSG00000140497	0.423372	0.441537	0.645887	ENSMUSG00000040188	0.137696	0.155695	0.974429	SCAMP2	secretory carrier membrane protein 2
ENSG00000154710	0.973974	0.303154	0.644809	ENSMUSG00000025340	0.381182	8.27224e-05	0.909251	RABGEF1	RAB guanine nucleotide exchange factor 1
ENSG00000090863	0.188705	0.675199	0.644654	ENSMUSG00000003316	0.238092	0.0814515	0.79428	GLG1	golgi glycoprotein 1
ENSG00000102805	0.408062	0.374467	0.644536	ENSMUSG00000022125	0.237044	0.00404264	0.951569	CLN5	CLN5 intracellular trafficking protein
ENSG00000131374	0.197094	0.668937	0.643823	ENSMUSG00000023923	0.211014	0.156868	0.769695	TBC1D5	TBC1 domain family member 5
ENSG00000099904	0.294523	0.652716	0.642921	ENSMUSG00000060166	0.200129	0.0202439	0.900188	ZDHHC8	zinc finger DHHC-type palmitoyltransferase 8
ENSG00000189067	0.79731	0.232994	0.642048	ENSMUSG00000022500	0.302885	3.67151e-06	0.946484	LITAF	lipopolysaccharide induced TNF factor
ENSG00000172380	0.779956	0.173271	0.641528	ENSMUSG00000036402	0.26363	0.000969571	0.98435	GNG12	G protein subunit gamma 12
ENSG00000124209	0.419211	0.372203	0.641039	ENSMUSG00000027519	0.295571	0.000143846	0.995985	RAB22A	RAB22A, member RAS oncogene family
ENSG00000135097	1.25464	NA	0.640963	ENSMUSG00000054256	0.45023	0.441784	0.779674	MSI1	musashi RNA binding protein 1
ENSG00000119630	0.845749	0.225307	0.638848	ENSMUSG00000004791	0.835874	2.0809e-17	0.943357	PGF	placental growth factor
ENSG00000104635	0.820469	0.154547	0.638615	ENSMUSG00000022094	0.551482	1.66116e-11	0.970785	SLC39A14	solute carrier family 39 member 14
ENSG00000173166	0.589209	0.252528	0.638313	ENSMUSG00000026014	0.258429	0.094115	0.78056	RAPH1	Ras association (RalGDS/AF-6) and pleckstrin homology domains 1
ENSG00000127083	0.856824	0.158554	0.638155	ENSMUSG00000048368	2.69806	1.22203e-51	0.98519	OMD	osteomodulin
ENSG00000166450	0.540807	0.381485	0.63706	ENSMUSG00000036030	0.907806	0.000602456	0.967277	PRTG	protogenin
ENSG00000084652	0.181166	0.721174	0.635227	ENSMUSG00000053841	0.0628464	0.515649	0.730513	TXLNA	taxilin alpha
ENSG00000243646	0.870319	0.21569	0.634335	ENSMUSG00000022969	0.169912	0.222488	0.903904	IL10RB	interleukin 10 receptor subunit beta
ENSG00000138078	0.469565	0.34752	0.633846	ENSMUSG00000024127	0.654367	3.01302e-08	0.986806	PREPL	prolyl endopeptidase like
ENSG00000101276	0.661597	0.664743	0.633299	ENSMUSG00000027463	0.627955	0.291006	0.783337	SLC52A3	solute carrier family 52 member 3
ENSG00000130176	1.14369	0.116652	0.633015	ENSMUSG00000001349	1.5654	1.5039e-62	0.961033	CNN1	calponin 1
ENSG00000145365	0.455381	0.498553	0.632753	ENSMUSG00000046688	1.36705	4.32317e-16	0.984167	TIFA	TRAF interacting protein with forkhead associated domain
ENSG00000114978	0.432073	0.347861	0.629391	ENSMUSG00000043131	0.100955	0.194903	0.88099	MOB1A	MOB kinase activator 1A
ENSG00000080815	0.0737696	0.886106	0.628992	ENSMUSG00000019969	0.144584	0.0892762	0.950639	PSEN1	presenilin 1
ENSG00000031003	0.372474	0.407777	0.627012	ENSMUSG00000036501	0.262726	0.210116	0.706504	FAM13B	family with sequence similarity 13 member B
ENSG00000143147	0.455632	0.414714	0.626305	ENSMUSG00000040836	0.300946	0.0154536	0.907879	GPR161	G protein-coupled receptor 161
ENSG00000164181	1.65333	0.131857	0.625363	ENSMUSG00000021696	0.774308	0.000734452	0.936885	ELOVL7	ELOVL fatty acid elongase 7
ENSG00000060718	2.38655	0.361184	0.624786	ENSMUSG00000027966	1.60199	0.0001291	0.951662	COL11A1	collagen type XI alpha 1 chain
ENSG00000082497	2.30603	0.0128864	0.624487	ENSMUSG00000016262	0.468826	2.81105e-08	0.979855	SERTAD4	SERTA domain containing 4
ENSG00000091039	0.848373	0.110189	0.623959	ENSMUSG00000020189	0.396576	0.00207137	0.941739	OSBPL8	oxysterol binding protein like 8
ENSG00000205060	0.380724	0.455888	0.621347	ENSMUSG00000018999	0.240524	0.00311996	0.983611	SLC35B4	solute carrier family 35 member B4
ENSG00000109466	1.86486	0.0355103	0.621229	ENSMUSG00000031605	0.221547	0.0758877	0.73698	KLHL2	kelch like family member 2
ENSG00000181634	0.547001	0.601253	0.619914	ENSMUSG00000050395	1.52535	4.25495e-22	0.984286	TNFSF15	TNF superfamily member 15
ENSG00000100580	0.42393	0.398662	0.615614	ENSMUSG00000034111	0.228845	0.0460392	0.929415	TMED8	transmembrane p24 trafficking protein family member 8
ENSG00000073417	0.257845	0.582853	0.614969	ENSMUSG00000025584	1.27699	1.31699e-33	0.995817	PDE8A	phosphodiesterase 8A
ENSG00000135976	0.534723	0.304642	0.614287	ENSMUSG00000020481	2.78012	NA	0.873558	ANKRD36	ankyrin repeat domain 36
ENSG00000235750	0.616736	0.285339	0.613611	ENSMUSG00000090394	1.73972	0.000267233	0.976869	KIAA0040	KIAA0040
ENSG00000181019	1.1028	0.190855	0.613437	ENSMUSG00000003849	0.802079	3.12391e-12	0.939158	NQO1	NAD(P)H quinone dehydrogenase 1
ENSG00000138698	0.447056	0.426605	0.609616	ENSMUSG00000028149	0.248417	0.000744818	0.974097	RAP1GDS1	Rap1 GTPase-GDP dissociation stimulator 1
ENSG00000100092	0.604644	0.696322	0.608878	ENSMUSG00000022436	0.33452	0.059124	0.893074	SH3BP1	SH3 domain binding protein 1
ENSG00000112249	0.208301	0.648945	0.60758	ENSMUSG00000038774	0.247494	0.133586	0.758611	ASCC3	activating signal cointegrator 1 complex subunit 3
ENSG00000262576	0.456698	0.455403	0.601756	ENSMUSG00000103677	0.772622	0.395151	0.695103	PCDHGA4	protocadherin gamma subfamily A, 4
ENSG00000259417	3.1093	0.00751519	0.6017	ENSMUSG00000097789	1.13434	1.28952e-65	0.970203	CTXND1	cortexin domain containing 1
ENSG00000164761	2.71936	0.0559184	0.60019	ENSMUSG00000063727	0.729662	0.0408257	0.970681	TNFRSF11B	TNF receptor superfamily member 11b
ENSG00000173175	1.08291	0.160314	0.598909	ENSMUSG00000022840	1.29155	NA	0.871784	ADCY5	adenylate cyclase 5
ENSG00000163001	0.301814	0.583542	0.598823	ENSMUSG00000020462	0.184353	0.0934445	0.633104	CFAP36	cilia and flagella associated protein 36
ENSG00000153832	0.716332	0.600299	0.597067	ENSMUSG00000073633	0.73609	6.8952e-05	0.969572	FBXO36	F-box protein 36
ENSG00000197822	0.470688	0.714555	0.593181	ENSMUSG00000021638	1.70716	0.0627548	0.69259	OCLN	occludin
ENSG00000203727	1.07716	0.181627	0.592113	ENSMUSG00000060487	2.04155	0.217977	0.888723	SAMD5	sterile alpha motif domain containing 5
ENSG00000175115	0.417647	0.448699	0.591115	ENSMUSG00000024855	0.209026	0.043649	0.908835	PACS1	phosphofurin acidic cluster sorting protein 1
ENSG00000033011	0.292672	0.686317	0.590144	ENSMUSG00000039427	0.163831	0.301672	0.705332	ALG1	ALG1 chitobiosyldiphosphodolichol beta-mannosyltransferase
ENSG00000269556	0.253331	0.703906	0.585242	ENSMUSG00000073139	0.602328	1.39977e-22	0.981825	TMEM185A	transmembrane protein 185A
ENSG00000171502	1.6346	0.0657151	0.582991	ENSMUSG00000028197	2.37279	6.79137e-34	0.982866	COL24A1	collagen type XXIV alpha 1 chain
ENSG00000111224	0.433714	0.425739	0.582244	ENSMUSG00000037997	0.282576	0.0587789	0.921944	PARP11	poly(ADP-ribose) polymerase family member 11
ENSG00000150594	1.84061	0.0723066	0.57496	ENSMUSG00000033717	4.46828	5.45212e-107	0.974707	ADRA2A	adrenoceptor alpha 2A
ENSG00000159618	3.04016	NA	0.574519	ENSMUSG00000061577	2.46657	4.03626e-05	0.904243	ADGRG5	adhesion G protein-coupled receptor G5
ENSG00000120690	0.41082	0.41206	0.569167	ENSMUSG00000036461	0.698485	4.30264e-13	0.989349	ELF1	E74 like ETS transcription factor 1
ENSG00000163389	0.394147	0.485642	0.569156	ENSMUSG00000034064	0.160378	0.0872863	0.931673	POGLUT1	protein O-glucosyltransferase 1
ENSG00000240764	0.544345	0.474995	0.568682	ENSMUSG00000102543	0.441255	0.161262	0.804049	PCDHGC5	protocadherin gamma subfamily C, 5
ENSG00000163701	0.873225	0.360558	0.566825	ENSMUSG00000043088	1.16883	NA	0.871522	IL17RE	interleukin 17 receptor E
ENSG00000013375	0.440192	0.374461	0.566408	ENSMUSG00000056131	0.372408	0.000691992	0.968326	PGM3	phosphoglucomutase 3
ENSG00000107796	0.620707	0.324496	0.557529	ENSMUSG00000035783	0.343517	1.32601e-10	0.941771	ACTA2	actin alpha 2, smooth muscle
ENSG00000138604	0.711038	0.251873	0.556574	ENSMUSG00000032252	0.218675	0.023126	0.906917	GLCE	glucuronic acid epimerase
ENSG00000141696	0.344002	0.601765	0.555928	ENSMUSG00000006931	0.444451	5.60653e-09	0.91269	P3H4	prolyl 3-hydroxylase family member 4 (inactive)
ENSG00000174871	0.51848	0.792176	0.552473	ENSMUSG00000024873	0.459018	0.255692	0.840166	CNIH2	cornichon family AMPA receptor auxiliary protein 2
ENSG00000144642	0.654162	0.225983	0.549823	ENSMUSG00000039607	0.805489	1.15294e-21	0.975773	RBMS3	RNA binding motif single stranded interacting protein 3
ENSG00000152580	0.316078	0.832839	0.548695	ENSMUSG00000036334	1.24197	4.8412e-12	0.988349	IGSF10	immunoglobulin superfamily member 10
ENSG00000197584	0.708146	NA	0.546794	ENSMUSG00000037610	1.33497	0.416028	0.846718	KCNMB2	potassium calcium-activated channel subfamily M regulatory beta subunit 2
ENSG00000106009	0.194886	0.776398	0.542732	ENSMUSG00000000148	0.175498	0.171794	0.799935	BRAT1	BRCA1 associated ATM activator 1
ENSG00000171475	0.28717	0.623896	0.53401	ENSMUSG00000038013	0.281007	0.00893942	0.970724	WIPF2	WAS/WASL interacting protein family member 2
ENSG00000137801	2.82756	0.138508	0.530915	ENSMUSG00000040152	1.74124	2.73822e-54	0.999175	THBS1	thrombospondin 1
ENSG00000165355	0.204093	0.717515	0.530751	ENSMUSG00000035329	0.313144	0.0181959	0.883807	FBXO33	F-box protein 33
ENSG00000119737	0.366099	0.616656	0.528312	ENSMUSG00000043999	0.784519	0.439247	0.881664	GPR75	G protein-coupled receptor 75
ENSG00000157837	0.256031	0.691175	0.527681	ENSMUSG00000029550	0.224326	0.0311862	0.859257	SPPL3	signal peptide peptidase like 3
ENSG00000132801	0.290305	0.75634	0.526565	ENSMUSG00000045822	0.287611	0.213699	0.901949	ZSWIM3	zinc finger SWIM-type containing 3
ENSG00000126458	0.556198	0.434606	0.525789	ENSMUSG00000038387	0.379338	8.73151e-06	0.943815	RRAS	RAS related
ENSG00000183691	0.858301	0.379054	0.522366	ENSMUSG00000048616	2.97287	2.01361e-60	0.972796	NOG	noggin
ENSG00000135119	0.492727	0.796483	0.506677	ENSMUSG00000032850	0.343301	0.306904	0.863102	RNFT2	ring finger protein, transmembrane 2
ENSG00000143013	0.255029	0.659866	0.503166	ENSMUSG00000028266	0.324844	5.7353e-05	0.924667	LMO4	LIM domain only 4
ENSG00000144681	1.05616	0.241433	0.500198	ENSMUSG00000032502	0.600726	0.442948	0.660095	STAC	SH3 and cysteine rich domain
ENSG00000111450	0.33285	0.672325	0.497139	ENSMUSG00000029428	0.401431	9.3399e-08	0.949976	STX2	syntaxin 2
ENSG00000099625	1.73156	0.261466	0.496033	ENSMUSG00000035640	0.528537	0.000134754	0.942563	CBARP	CACN subunit beta associated regulatory protein
ENSG00000185920	0.242275	0.80322	0.493905	ENSMUSG00000021466	1.29624	2.28835e-21	0.997355	PTCH1	patched 1
ENSG00000073756	1.77253	0.147735	0.466934	ENSMUSG00000032487	2.0661	1.58453e-160	0.979733	PTGS2	prostaglandin-endoperoxide synthase 2
ENSG00000114316	0.255703	0.636401	0.463613	ENSMUSG00000032612	0.199814	0.00141214	0.9891	USP4	ubiquitin specific peptidase 4
ENSG00000006740	0.262085	0.730683	0.462292	ENSMUSG00000033389	0.372298	0.00131207	0.943729	ARHGAP44	Rho GTPase activating protein 44
ENSG00000175224	0.163831	0.768524	0.460221	ENSMUSG00000027244	0.121982	0.261115	0.840811	ATG13	autophagy related 13
ENSG00000116132	0.572707	0.363089	0.447153	ENSMUSG00000026586	0.548447	4.4575e-11	0.994833	PRRX1	paired related homeobox 1
ENSG00000148358	0.161804	0.758779	0.439958	ENSMUSG00000000194	0.335848	3.15835e-05	0.991032	GPR107	G protein-coupled receptor 107
ENSG00000143061	0.499794	0.521839	0.398134	ENSMUSG00000042035	0.349056	0.00330857	0.92848	IGSF3	immunoglobulin superfamily member 3
ENSG00000137501	0.213046	0.810495	0.370966	ENSMUSG00000030616	0.59626	1.70253e-08	0.98648	SYTL2	synaptotagmin like 2
ENSG00000010404	0.130036	0.844195	0.363545	ENSMUSG00000035847	1.07552	5.96987e-26	0.99945	IDS	iduronate 2-sulfatase
ENSG00000205336	0.0696147	0.940855	0.354257	ENSMUSG00000031785	1.22896	4.82526e-42	0.987906	ADGRG1	adhesion G protein-coupled receptor G1
ENSG00000157613	0.517398	0.584736	0.333288	ENSMUSG00000027230	0.329838	1.98724e-06	0.931699	CREB3L1	cAMP responsive element binding protein 3 like 1
ENSG00000158220	0.188239	0.84031	0.305371	ENSMUSG00000037681	1.60304	0.0855172	0.834193	ESYT3	extended synaptotagmin 3
ENSG00000137764	0.493337	0.501295	0.299482	ENSMUSG00000058444	0.0985301	0.454656	0.625074	MAP2K5	mitogen-activated protein kinase kinase 5
ENSG00000102886	-0.0699758	0.968855	0.263958	ENSMUSG00000030703	0.139096	0.856305	0.484027	GDPD3	glycerophosphodiester phosphodiesterase domain containing 3
ENSG00000103671	0.236682	0.74132	0.26095	ENSMUSG00000032386	0.377799	3.78787e-06	0.996253	TRIP4	thyroid hormone receptor interactor 4
ENSG00000166507	0.0314718	0.980802	0.239185	ENSMUSG00000039308	0.140136	0.292157	0.787905	NDST2	N-deacetylase and N-sulfotransferase 2
ENSG00000143382	-0.459776	0.719403	0.0680557	ENSMUSG00000015850	0.704846	1.56644e-13	0.974168	ADAMTSL4	ADAMTS like 4
ENSG00000186318	-0.105676	0.871673	-0.182868	ENSMUSG00000032086	0.150246	0.276132	0.725884	BACE1	beta-secretase 1
ENSG00000138769	-2.6472	0.130949	-0.51759	ENSMUSG00000029403	0.215174	0.217629	0.823111	CDKL2	cyclin dependent kinase like 2
ENSG00000119801	-0.223163	0.670501	-0.635328	ENSMUSG00000039770	0.343293	0.000343783	0.882526	YPEL5	yippee like 5
