# Supplementary material for: Late‐Stage Skeletal Muscle Transcriptome in Duchenne Muscular Dystrophy Shows a BMP4‐Induced Molecular Signature
Source: J Cachexia Sarcopenia Muscle. 2025 Jul 10;16(4):e70005. doi: 10.1002/jcsm.70005 (PMC12245985; doi:10.1002/jcsm.70005)
Supplement: Supplementary file 26 — Table S19 Gene Set Enrichment Analysis (GSEA) of preserved human DMD turquoise module. Gene set collections are from the Molecular Signatures Database (MSigDB). [file JCSM-16-e70005-s003.xlsx]

## Sheet: Table S19
Table S19 Over-representation analysis of preserved human DMD turquoise module
ID	Collection	GeneRatio	BgRatio	pvalue	p.adjust	qvalue	geneID	Count
REN_ALVEOLAR_RHABDOMYOSARCOMA_DN	C2	111/1025	441/24884	9.79332005696741e-56	4.43049799377206e-52	3.18540620800308e-52	ENSG00000123384/ENSG00000182158/ENSG00000162704/ENSG00000125170/ENSG00000087116/ENSG00000072110/ENSG00000163629/ENSG00000125844/ENSG00000153071/ENSG00000035862/ENSG00000157168/ENSG00000185896/ENSG00000163430/ENSG00000120885/ENSG00000148180/ENSG00000113721/ENSG00000135677/ENSG00000157227/ENSG00000066322/ENSG00000013288/ENSG00000204262/ENSG00000070404/ENSG00000064666/ENSG00000168994/ENSG00000205352…	111
BERENJENO_TRANSFORMED_BY_RHOA_DN	C2	90/1025	432/24884	4.55247227138625e-38	1.02976922778757e-34	7.40375753609659e-35	ENSG00000160691/ENSG00000198189/ENSG00000135124/ENSG00000163629/ENSG00000107798/ENSG00000142089/ENSG00000148180/ENSG00000113721/ENSG00000117519/ENSG00000135677/ENSG00000157227/ENSG00000164330/ENSG00000187189/ENSG00000170542/ENSG00000129009/ENSG00000131016/ENSG00000159176/ENSG00000077782/ENSG00000100994/ENSG00000187091/ENSG00000181458/ENSG00000119655/ENSG00000091986/ENSG00000164692/ENSG00000102316…	90
ONDER_CDH1_TARGETS_2_UP	C2	65/1025	278/24884	8.049592751306e-31	1.21387858689694e-27	8.72745319352124e-28	ENSG00000166086/ENSG00000162512/ENSG00000153071/ENSG00000123342/ENSG00000148848/ENSG00000143344/ENSG00000101335/ENSG00000049323/ENSG00000182492/ENSG00000135905/ENSG00000204262/ENSG00000168994/ENSG00000077782/ENSG00000113140/ENSG00000160310/ENSG00000166833/ENSG00000138758/ENSG00000133216/ENSG00000087245/ENSG00000164692/ENSG00000163453/ENSG00000122420/ENSG00000140092/ENSG00000102316/ENSG00000071967…	65
SCHUETZ_BREAST_CANCER_DUCTAL_INVASIVE_UP	C2	81/1025	439/24884	2.02399961161321e-30	2.28914356073455e-27	1.64583126312759e-27	ENSG00000149131/ENSG00000144935/ENSG00000166086/ENSG00000183722/ENSG00000100368/ENSG00000198189/ENSG00000153071/ENSG00000148848/ENSG00000018408/ENSG00000101335/ENSG00000163430/ENSG00000113721/ENSG00000182492/ENSG00000129009/ENSG00000106819/ENSG00000158747/ENSG00000102760/ENSG00000204262/ENSG00000005108/ENSG00000172243/ENSG00000137573/ENSG00000113140/ENSG00000162511/ENSG00000162576/ENSG00000010810…	81
REACTOME_EXTRACELLULAR_MATRIX_ORGANIZATION	C2	66/1025	318/24884	4.92264677299808e-28	4.45401080020866e-25	3.20231126917138e-25	ENSG00000166086/ENSG00000162512/ENSG00000087116/ENSG00000259207/ENSG00000072110/ENSG00000123342/ENSG00000148848/ENSG00000035862/ENSG00000049323/ENSG00000182492/ENSG00000049540/ENSG00000157227/ENSG00000106819/ENSG00000204262/ENSG00000101680/ENSG00000105329/ENSG00000138080/ENSG00000113140/ENSG00000135862/ENSG00000115318/ENSG00000087245/ENSG00000164692/ENSG00000140092/ENSG00000175309/ENSG00000156140…	66
HALLMARK_EPITHELIAL_MESENCHYMAL_TRANSITION	H	65/366	204/4917	3.88239072009916e-26	1.82472363844661e-24	1.38948720508812e-24	ENSG00000123384/ENSG00000259207/ENSG00000196924/ENSG00000153071/ENSG00000148848/ENSG00000101335/ENSG00000163430/ENSG00000113721/ENSG00000182492/ENSG00000049540/ENSG00000157227/ENSG00000204262/ENSG00000070404/ENSG00000101680/ENSG00000105329/ENSG00000106483/ENSG00000113140/ENSG00000164176/ENSG00000135862/ENSG00000087245/ENSG00000164692/ENSG00000184347/ENSG00000140092/ENSG00000172638/ENSG00000168487…	65
WANG_SMARCE1_TARGETS_UP	C2	63/1025	302/24884	6.13950501541361e-27	4.62918678162186e-24	3.32825798204001e-24	ENSG00000162458/ENSG00000065413/ENSG00000167106/ENSG00000259207/ENSG00000163629/ENSG00000197555/ENSG00000153071/ENSG00000074410/ENSG00000035862/ENSG00000101335/ENSG00000101384/ENSG00000148180/ENSG00000144857/ENSG00000253276/ENSG00000137573/ENSG00000105329/ENSG00000198795/ENSG00000164176/ENSG00000169851/ENSG00000197702/ENSG00000087245/ENSG00000145246/ENSG00000184743/ENSG00000071967/ENSG00000184500…	63
VECCHI_GASTRIC_CANCER_ADVANCED_VS_EARLY_UP	C2	50/1025	192/24884	2.79199814694405e-26	1.80442851668213e-23	1.29733447730182e-23	ENSG00000144935/ENSG00000140931/ENSG00000087116/ENSG00000153071/ENSG00000148848/ENSG00000018408/ENSG00000163430/ENSG00000182492/ENSG00000204262/ENSG00000137573/ENSG00000106080/ENSG00000106483/ENSG00000181458/ENSG00000113140/ENSG00000101230/ENSG00000138758/ENSG00000164692/ENSG00000171310/ENSG00000137462/ENSG00000183098/ENSG00000140937/ENSG00000169604/ENSG00000113083/ENSG00000019549/ENSG00000188783…	50
GOCC_COLLAGEN_CONTAINING_EXTRACELLULAR_MATRIX	C5	81/982	464/22312	7.45903205137637e-27	6.50353004559506e-23	5.08313405269586e-23	ENSG00000149131/ENSG00000162512/ENSG00000087116/ENSG00000109610/ENSG00000035862/ENSG00000049323/ENSG00000120885/ENSG00000182492/ENSG00000049540/ENSG00000170542/ENSG00000106819/ENSG00000204262/ENSG00000101680/ENSG00000137573/ENSG00000105329/ENSG00000138080/ENSG00000113140/ENSG00000162631/ENSG00000164176/ENSG00000166833/ENSG00000135862/ENSG00000091986/ENSG00000087245/ENSG00000164692/ENSG00000163453…	81
BOQUEST_STEM_CELL_UP	C2	59/1025	280/24884	1.5399327441383e-25	8.70831966810211e-23	6.26104234129916e-23	ENSG00000123384/ENSG00000116711/ENSG00000127990/ENSG00000083857/ENSG00000163629/ENSG00000148180/ENSG00000197496/ENSG00000133083/ENSG00000129009/ENSG00000204262/ENSG00000010932/ENSG00000106483/ENSG00000181458/ENSG00000162576/ENSG00000142552/ENSG00000165124/ENSG00000087245/ENSG00000164692/ENSG00000184347/ENSG00000122420/ENSG00000140092/ENSG00000159674/ENSG00000104043/ENSG00000071967/ENSG00000104213…	59
FOROUTAN_TGFB_EMT_UP	C2	50/1025	202/24884	3.49140782571105e-25	1.75501433372409e-22	1.26180703876575e-22	ENSG00000259207/ENSG00000072110/ENSG00000148848/ENSG00000035862/ENSG00000101335/ENSG00000101384/ENSG00000204262/ENSG00000070404/ENSG00000168994/ENSG00000105329/ENSG00000113140/ENSG00000167552/ENSG00000116701/ENSG00000124813/ENSG00000133216/ENSG00000087245/ENSG00000163453/ENSG00000171310/ENSG00000102316/ENSG00000168487/ENSG00000164741/ENSG00000140937/ENSG00000117122/ENSG00000113083/ENSG00000133110…	50
OISHI_CHOLANGIOMA_STEM_CELL_LIKE_DN	C2	62/1025	317/24884	6.26876688772284e-25	2.83599014000581e-22	2.03899891400669e-22	ENSG00000123384/ENSG00000065357/ENSG00000106546/ENSG00000127990/ENSG00000087116/ENSG00000172936/ENSG00000163932/ENSG00000101335/ENSG00000197442/ENSG00000143515/ENSG00000182492/ENSG00000157227/ENSG00000204262/ENSG00000136059/ENSG00000064666/ENSG00000138080/ENSG00000137486/ENSG00000123989/ENSG00000162576/ENSG00000142552/ENSG00000138758/ENSG00000020181/ENSG00000150961/ENSG00000132669/ENSG00000065308…	62
DURAND_STROMA_S_UP	C2	62/1025	324/24884	2.14012567489545e-24	8.80175323020638e-22	6.3282185028009e-22	ENSG00000106546/ENSG00000162512/ENSG00000087116/ENSG00000140254/ENSG00000214944/ENSG00000148848/ENSG00000113721/ENSG00000005108/ENSG00000137486/ENSG00000174175/ENSG00000165124/ENSG00000091986/ENSG00000174807/ENSG00000087245/ENSG00000164692/ENSG00000101265/ENSG00000159674/ENSG00000134508/ENSG00000102316/ENSG00000176658/ENSG00000132561/ENSG00000136514/ENSG00000133110/ENSG00000134955/ENSG00000019549…	62
VERHAAK_GLIOBLASTOMA_MESENCHYMAL	C2	52/1025	239/24884	2.49178878365987e-23	9.39404371439771e-21	6.75405907149912e-21	ENSG00000160691/ENSG00000134242/ENSG00000153071/ENSG00000148848/ENSG00000018408/ENSG00000049323/ENSG00000064666/ENSG00000119655/ENSG00000162511/ENSG00000116701/ENSG00000018280/ENSG00000124813/ENSG00000118855/ENSG00000164692/ENSG00000150961/ENSG00000137462/ENSG00000071967/ENSG00000172638/ENSG00000111885/ENSG00000152291/ENSG00000121064/ENSG00000152061/ENSG00000113083/ENSG00000054219/ENSG00000112297…	52
FOROUTAN_PRODRANK_TGFB_EMT_UP	C2	47/1025	195/24884	3.2487977264371e-23	1.13058160880011e-20	8.12857082970902e-21	ENSG00000259207/ENSG00000072110/ENSG00000148848/ENSG00000035862/ENSG00000101335/ENSG00000101384/ENSG00000070404/ENSG00000168994/ENSG00000105329/ENSG00000113140/ENSG00000167552/ENSG00000116701/ENSG00000124813/ENSG00000133216/ENSG00000087245/ENSG00000163453/ENSG00000171310/ENSG00000102316/ENSG00000168487/ENSG00000164741/ENSG00000140937/ENSG00000117122/ENSG00000113083/ENSG00000133110/ENSG00000019549…	47
NABA_CORE_MATRISOME	C2	57/1025	299/24884	1.94448588071998e-22	6.283467231698e-20	4.51764012889078e-20	ENSG00000049323/ENSG00000182492/ENSG00000049540/ENSG00000106819/ENSG00000204262/ENSG00000101680/ENSG00000138080/ENSG00000113140/ENSG00000162631/ENSG00000164176/ENSG00000165124/ENSG00000135862/ENSG00000164692/ENSG00000163453/ENSG00000184347/ENSG00000140092/ENSG00000159674/ENSG00000172638/ENSG00000144152/ENSG00000106809/ENSG00000187955/ENSG00000110002/ENSG00000132561/ENSG00000117122/ENSG00000133110…	57
KINSEY_TARGETS_OF_EWSR1_FLII_FUSION_DN	C2	62/1025	365/24884	1.4595388902111e-21	4.40196929287667e-19	3.16489485666828e-19	ENSG00000125170/ENSG00000153071/ENSG00000035862/ENSG00000163430/ENSG00000044524/ENSG00000148180/ENSG00000135677/ENSG00000164330/ENSG00000187189/ENSG00000144857/ENSG00000133083/ENSG00000158747/ENSG00000013288/ENSG00000204262/ENSG00000168994/ENSG00000019144/ENSG00000054598/ENSG00000119655/ENSG00000170581/ENSG00000113140/ENSG00000123989/ENSG00000162576/ENSG00000033327/ENSG00000135862/ENSG00000091986…	62
ANASTASSIOU_MULTICANCER_INVASIVENESS_SIGNATURE	C2	28/1025	68/24884	2.35594000391528e-21	6.66142036107046e-19	4.78937803427515e-19	ENSG00000148848/ENSG00000113721/ENSG00000182492/ENSG00000106819/ENSG00000204262/ENSG00000137573/ENSG00000106483/ENSG00000113140/ENSG00000142552/ENSG00000087245/ENSG00000164692/ENSG00000140937/ENSG00000113083/ENSG00000133110/ENSG00000019549/ENSG00000163359/ENSG00000106624/ENSG00000142173/ENSG00000108821/ENSG00000038427/ENSG00000151617/ENSG00000130635/ENSG00000100234/ENSG00000115414/ENSG00000086991…	28
PICCALUGA_ANGIOIMMUNOBLASTIC_LYMPHOMA_UP	C2	49/1025	235/24884	3.29828003636324e-21	8.77730522618077e-19	6.31064106028633e-19	ENSG00000149131/ENSG00000154065/ENSG00000153071/ENSG00000018408/ENSG00000143344/ENSG00000101335/ENSG00000163430/ENSG00000120885/ENSG00000133083/ENSG00000137033/ENSG00000137573/ENSG00000138080/ENSG00000113140/ENSG00000135862/ENSG00000091986/ENSG00000197702/ENSG00000164692/ENSG00000163453/ENSG00000071967/ENSG00000136960/ENSG00000140937/ENSG00000169604/ENSG00000115183/ENSG00000143079/ENSG00000116729…	49
PASINI_SUZ12_TARGETS_DN	C2	60/1025	351/24884	4.78518987653806e-21	1.20267772230323e-18	8.64692205760386e-19	ENSG00000140931/ENSG00000183722/ENSG00000131171/ENSG00000072110/ENSG00000196924/ENSG00000035862/ENSG00000018408/ENSG00000101384/ENSG00000148180/ENSG00000157227/ENSG00000170542/ENSG00000066322/ENSG00000159176/ENSG00000064666/ENSG00000169118/ENSG00000137573/ENSG00000167552/ENSG00000114861/ENSG00000197702/ENSG00000164692/ENSG00000168487/ENSG00000107130/ENSG00000186469/ENSG00000115884/ENSG00000131236…	60
MIYAGAWA_TARGETS_OF_EWSR1_ETS_FUSIONS_DN	C2	49/1025	248/24884	3.74452531487236e-20	8.91591185499082e-18	6.41029541437983e-18	ENSG00000163017/ENSG00000163637/ENSG00000072110/ENSG00000175220/ENSG00000153071/ENSG00000214944/ENSG00000148848/ENSG00000074410/ENSG00000157168/ENSG00000049323/ENSG00000157227/ENSG00000113140/ENSG00000237172/ENSG00000091986/ENSG00000164692/ENSG00000150961/ENSG00000121068/ENSG00000163577/ENSG00000136960/ENSG00000132561/ENSG00000144369/ENSG00000141448/ENSG00000127946/ENSG00000136542/ENSG00000168453…	49
LINDGREN_BLADDER_CANCER_CLUSTER_2B	C2	67/1025	455/24884	1.00820560792411e-19	2.28056108512434e-17	1.6396606992029e-17	ENSG00000149131/ENSG00000163017/ENSG00000166086/ENSG00000162512/ENSG00000020633/ENSG00000153071/ENSG00000035862/ENSG00000142089/ENSG00000143344/ENSG00000101335/ENSG00000148180/ENSG00000113721/ENSG00000117519/ENSG00000049540/ENSG00000164330/ENSG00000204262/ENSG00000131016/ENSG00000159176/ENSG00000143851/ENSG00000113140/ENSG00000164176/ENSG00000169851/ENSG00000162511/ENSG00000010810/ENSG00000165124…	67
KAAB_HEART_ATRIUM_VS_VENTRICLE_UP	C2	52/1025	287/24884	1.49244859030869e-19	3.21516067740786e-17	2.31161210228263e-17	ENSG00000144935/ENSG00000153029/ENSG00000157064/ENSG00000182158/ENSG00000152127/ENSG00000127990/ENSG00000072110/ENSG00000088367/ENSG00000109610/ENSG00000175220/ENSG00000163932/ENSG00000082397/ENSG00000129009/ENSG00000159176/ENSG00000105329/ENSG00000133216/ENSG00000184347/ENSG00000102316/ENSG00000111674/ENSG00000166557/ENSG00000152061/ENSG00000179218/ENSG00000211445/ENSG00000043143/ENSG00000066468…	52
DAVICIONI_MOLECULAR_ARMS_VS_ERMS_DN	C2	42/1025	195/24884	6.43086352236252e-19	1.32241938978037e-16	9.50783171488048e-17	ENSG00000182580/ENSG00000163629/ENSG00000125844/ENSG00000143344/ENSG00000129009/ENSG00000204262/ENSG00000116337/ENSG00000181458/ENSG00000138080/ENSG00000174807/ENSG00000197702/ENSG00000087245/ENSG00000020181/ENSG00000104213/ENSG00000172638/ENSG00000168487/ENSG00000164741/ENSG00000115884/ENSG00000117122/ENSG00000116729/ENSG00000072071/ENSG00000205978/ENSG00000064692/ENSG00000182197/ENSG00000135678…	42
MEBARKI_HCC_PROGENITOR_WNT_UP	C2	44/1025	215/24884	7.59225922399556e-19	1.49336437953721e-16	1.07368791771836e-16	ENSG00000162458/ENSG00000134369/ENSG00000162512/ENSG00000163637/ENSG00000072110/ENSG00000196924/ENSG00000134242/ENSG00000148848/ENSG00000102760/ENSG00000204262/ENSG00000019144/ENSG00000113140/ENSG00000138758/ENSG00000133216/ENSG00000091986/ENSG00000087245/ENSG00000164692/ENSG00000104213/ENSG00000168487/ENSG00000104081/ENSG00000111674/ENSG00000172819/ENSG00000138795/ENSG00000118263/ENSG00000182197…	44
GOMF_EXTRACELLULAR_MATRIX_STRUCTURAL_CONSTITUENT	C5	45/982	198/22312	4.51203618802424e-20	1.96702217616917e-16	1.53741696217205e-16	ENSG00000049323/ENSG00000182492/ENSG00000049540/ENSG00000106819/ENSG00000204262/ENSG00000101680/ENSG00000138080/ENSG00000113140/ENSG00000164176/ENSG00000135862/ENSG00000164692/ENSG00000163453/ENSG00000140092/ENSG00000172638/ENSG00000106809/ENSG00000187955/ENSG00000132561/ENSG00000117122/ENSG00000133110/ENSG00000163359/ENSG00000065618/ENSG00000188783/ENSG00000106624/ENSG00000142173/ENSG00000169231…	45
WANG_MLL_TARGETS	C2	52/1025	317/24884	1.31900927692184e-17	2.48633248699768e-15	1.78760467793355e-15	ENSG00000065357/ENSG00000183160/ENSG00000111961/ENSG00000134242/ENSG00000153071/ENSG00000095970/ENSG00000196968/ENSG00000197442/ENSG00000157227/ENSG00000164330/ENSG00000129009/ENSG00000106819/ENSG00000101680/ENSG00000187372/ENSG00000100968/ENSG00000138080/ENSG00000054598/ENSG00000165124/ENSG00000091986/ENSG00000087245/ENSG00000184347/ENSG00000122420/ENSG00000159674/ENSG00000244486/ENSG00000134508…	52
FOROUTAN_INTEGRATED_TGFB_EMT_UP	C2	32/1025	126/24884	5.9635677253018e-17	1.07916721557061e-14	7.75891548260319e-15	ENSG00000259207/ENSG00000035862/ENSG00000101335/ENSG00000204262/ENSG00000070404/ENSG00000105329/ENSG00000113140/ENSG00000116701/ENSG00000133216/ENSG00000087245/ENSG00000163453/ENSG00000164741/ENSG00000140937/ENSG00000117122/ENSG00000113083/ENSG00000133110/ENSG00000019549/ENSG00000163359/ENSG00000111186/ENSG00000122786/ENSG00000108821/ENSG00000120708/ENSG00000038427/ENSG00000130635/ENSG00000139278…	32
MIR9_5P	C3	60/1026	496/30392	1.26293463433597e-17	3.89994215082949e-14	1.85584921003476e-14	ENSG00000160691/ENSG00000154065/ENSG00000185896/ENSG00000163430/ENSG00000143515/ENSG00000113721/ENSG00000029364/ENSG00000137033/ENSG00000100596/ENSG00000162631/ENSG00000169851/ENSG00000114861/ENSG00000067715/ENSG00000239264/ENSG00000110237/ENSG00000156140/ENSG00000183853/ENSG00000072071/ENSG00000131711/ENSG00000186480/ENSG00000169242/ENSG00000164300/ENSG00000170571/ENSG00000152818/ENSG00000079150…	60
MIR4492	C3	57/1026	466/30392	5.02486434806797e-17	4.6105150749934e-14	2.19398658463689e-14	ENSG00000123384/ENSG00000157064/ENSG00000162512/ENSG00000213853/ENSG00000175220/ENSG00000155254/ENSG00000160211/ENSG00000070404/ENSG00000019144/ENSG00000137486/ENSG00000133216/ENSG00000116852/ENSG00000115318/ENSG00000254122/ENSG00000020181/ENSG00000134508/ENSG00000065308/ENSG00000149639/ENSG00000254245/ENSG00000107130/ENSG00000081853/ENSG00000106665/ENSG00000134955/ENSG00000072071/ENSG00000043143…	57
MIR206	C3	52/1026	393/30392	4.33544895673265e-17	4.6105150749934e-14	2.19398658463689e-14	ENSG00000101052/ENSG00000167106/ENSG00000134287/ENSG00000266028/ENSG00000154065/ENSG00000148848/ENSG00000160211/ENSG00000029364/ENSG00000117519/ENSG00000137573/ENSG00000187372/ENSG00000114861/ENSG00000067715/ENSG00000142875/ENSG00000074696/ENSG00000110395/ENSG00000152061/ENSG00000131236/ENSG00000143079/ENSG00000019549/ENSG00000075624/ENSG00000163683/ENSG00000188992/ENSG00000198648/ENSG00000130589…	52
MIR1_3P	C3	51/1026	382/30392	5.97216978626089e-17	4.6105150749934e-14	2.19398658463689e-14	ENSG00000101052/ENSG00000167106/ENSG00000134287/ENSG00000266028/ENSG00000154065/ENSG00000148848/ENSG00000160211/ENSG00000029364/ENSG00000117519/ENSG00000137573/ENSG00000187372/ENSG00000114861/ENSG00000067715/ENSG00000142875/ENSG00000074696/ENSG00000110395/ENSG00000152061/ENSG00000131236/ENSG00000143079/ENSG00000019549/ENSG00000075624/ENSG00000163683/ENSG00000188992/ENSG00000198648/ENSG00000130589…	51
RODWELL_AGING_KIDNEY_NO_BLOOD_UP	C2	45/1025	258/24884	1.9199167857932e-16	3.34065520728017e-14	2.40183921785466e-14	ENSG00000149131/ENSG00000149541/ENSG00000175220/ENSG00000035862/ENSG00000129009/ENSG00000164484/ENSG00000019991/ENSG00000239264/ENSG00000164692/ENSG00000184743/ENSG00000142102/ENSG00000187955/ENSG00000166557/ENSG00000140937/ENSG00000169604/ENSG00000183853/ENSG00000143079/ENSG00000163359/ENSG00000078124/ENSG00000113361/ENSG00000106624/ENSG00000057252/ENSG00000150630/ENSG00000108821/ENSG00000164877…	45
TURASHVILI_BREAST_LOBULAR_CARCINOMA_VS_DUCTAL_NORMAL_UP	C2	24/1025	70/24884	2.51397313807276e-16	4.21230165801525e-14	3.02852904352625e-14	ENSG00000148848/ENSG00000182492/ENSG00000106819/ENSG00000204262/ENSG00000137573/ENSG00000113140/ENSG00000164692/ENSG00000113083/ENSG00000133110/ENSG00000163359/ENSG00000106624/ENSG00000108821/ENSG00000038427/ENSG00000151617/ENSG00000130635/ENSG00000153317/ENSG00000115414/ENSG00000168246/ENSG00000145423/ENSG00000164932/ENSG00000111799/ENSG00000136040/ENSG00000060718/ENSG00000116132	24
GOBP_EXTERNAL_ENCAPSULATING_STRUCTURE_ORGANIZATION	C5	58/982	369/22312	2.62764423919834e-17	7.63681004052345e-14	5.96890133493687e-14	ENSG00000123384/ENSG00000087116/ENSG00000123342/ENSG00000148180/ENSG00000197496/ENSG00000049540/ENSG00000157227/ENSG00000102760/ENSG00000204262/ENSG00000019144/ENSG00000137573/ENSG00000105329/ENSG00000138080/ENSG00000054598/ENSG00000162631/ENSG00000135862/ENSG00000091986/ENSG00000115318/ENSG00000087245/ENSG00000164692/ENSG00000140092/ENSG00000156140/ENSG00000172638/ENSG00000168487/ENSG00000142303…	58
ROZANOV_MMP14_TARGETS_UP	C2	49/1025	310/24884	5.33618856305289e-16	8.3244541583625e-14	5.98505359703572e-14	ENSG00000157064/ENSG00000109610/ENSG00000074410/ENSG00000101384/ENSG00000157227/ENSG00000144857/ENSG00000100994/ENSG00000181458/ENSG00000116701/ENSG00000115318/ENSG00000059573/ENSG00000163453/ENSG00000137462/ENSG00000112079/ENSG00000185885/ENSG00000104213/ENSG00000132669/ENSG00000172638/ENSG00000173546/ENSG00000143502/ENSG00000111674/ENSG00000132561/ENSG00000108679/ENSG00000025434/ENSG00000185201…	49
HOLLERN_EMT_BREAST_TUMOR_UP	C2	33/1025	144/24884	5.3217823209631e-16	8.3244541583625e-14	5.98505359703572e-14	ENSG00000123384/ENSG00000135736/ENSG00000153071/ENSG00000155254/ENSG00000035862/ENSG00000019144/ENSG00000162576/ENSG00000237172/ENSG00000115318/ENSG00000020181/ENSG00000172638/ENSG00000167157/ENSG00000132561/ENSG00000134853/ENSG00000186866/ENSG00000114450/ENSG00000079819/ENSG00000141753/ENSG00000118257/ENSG00000122642/ENSG00000150630/ENSG00000182578/ENSG00000104870/ENSG00000198121/ENSG00000138356…	33
RIGGI_EWING_SARCOMA_PROGENITOR_DN	C2	39/1025	203/24884	7.00774618054359e-16	1.05676812402597e-13	7.59787217469463e-14	ENSG00000149131/ENSG00000148848/ENSG00000074410/ENSG00000120885/ENSG00000164330/ENSG00000019991/ENSG00000101236/ENSG00000106483/ENSG00000198795/ENSG00000165124/ENSG00000124813/ENSG00000184347/ENSG00000122420/ENSG00000183098/ENSG00000186469/ENSG00000187955/ENSG00000141448/ENSG00000116729/ENSG00000196935/ENSG00000134853/ENSG00000112297/ENSG00000110318/ENSG00000029153/ENSG00000118257/ENSG00000197415…	39
YAO_TEMPORAL_RESPONSE_TO_PROGESTERONE_CLUSTER_16	C2	25/1025	80/24884	7.34461888801266e-16	1.07184051126998e-13	7.70623849370428e-14	ENSG00000072110/ENSG00000153071/ENSG00000182492/ENSG00000181458/ENSG00000113140/ENSG00000169851/ENSG00000164692/ENSG00000117122/ENSG00000163359/ENSG00000104549/ENSG00000110811/ENSG00000100196/ENSG00000142173/ENSG00000108821/ENSG00000106484/ENSG00000038427/ENSG00000003436/ENSG00000169919/ENSG00000131471/ENSG00000182871/ENSG00000149485/ENSG00000143537/ENSG00000168743/ENSG00000123453/ENSG00000130176	25
MIR613	C3	46/1026	327/30392	2.71225053910245e-16	1.67508593294967e-13	7.97116158439373e-14	ENSG00000101052/ENSG00000167106/ENSG00000134287/ENSG00000266028/ENSG00000154065/ENSG00000148848/ENSG00000160211/ENSG00000029364/ENSG00000117519/ENSG00000137573/ENSG00000187372/ENSG00000114861/ENSG00000067715/ENSG00000074696/ENSG00000110395/ENSG00000152061/ENSG00000131236/ENSG00000143079/ENSG00000019549/ENSG00000075624/ENSG00000163683/ENSG00000130589/ENSG00000115041/ENSG00000152818/ENSG00000198246…	46
SERVITJA_ISLET_HNF1A_TARGETS_UP	C2	37/1025	185/24884	1.00700342223882e-15	1.42365108819014e-13	1.02356597852565e-13	ENSG00000107521/ENSG00000116711/ENSG00000035862/ENSG00000142089/ENSG00000135622/ENSG00000182492/ENSG00000157227/ENSG00000133083/ENSG00000204262/ENSG00000131016/ENSG00000064666/ENSG00000100994/ENSG00000198795/ENSG00000162511/ENSG00000185885/ENSG00000244486/ENSG00000172638/ENSG00000140937/ENSG00000115884/ENSG00000133110/ENSG00000019549/ENSG00000110446/ENSG00000106624/ENSG00000079819/ENSG00000154917…	37
GOCC_ENDOPLASMIC_RETICULUM_LUMEN	C5	54/982	331/22312	6.42769055963062e-17	1.40107584973548e-13	1.09507549165917e-13	ENSG00000149131/ENSG00000164054/ENSG00000140943/ENSG00000065485/ENSG00000049323/ENSG00000163430/ENSG00000120885/ENSG00000204262/ENSG00000070404/ENSG00000010932/ENSG00000106080/ENSG00000162576/ENSG00000142552/ENSG00000135862/ENSG00000239264/ENSG00000164692/ENSG00000163453/ENSG00000152291/ENSG00000198832/ENSG00000187955/ENSG00000179218/ENSG00000163359/ENSG00000135506/ENSG00000141756/ENSG00000065618…	54
TURASHVILI_BREAST_LOBULAR_CARCINOMA_VS_LOBULAR_NORMAL_DN	C2	24/1025	75/24884	1.51711112659365e-15	2.07982143536657e-13	1.49533441185785e-13	ENSG00000183160/ENSG00000148848/ENSG00000182492/ENSG00000106819/ENSG00000204262/ENSG00000106483/ENSG00000087245/ENSG00000164692/ENSG00000113083/ENSG00000133110/ENSG00000163359/ENSG00000106624/ENSG00000198648/ENSG00000108821/ENSG00000038427/ENSG00000130635/ENSG00000153317/ENSG00000115414/ENSG00000145423/ENSG00000164932/ENSG00000111799/ENSG00000060718/ENSG00000073417/ENSG00000116132	24
RIGGI_EWING_SARCOMA_PROGENITOR_UP	C2	60/1025	461/24884	3.05683387310208e-15	4.06738718879818e-13	2.92433952566112e-13	ENSG00000139668/ENSG00000162458/ENSG00000163629/ENSG00000134242/ENSG00000197442/ENSG00000044524/ENSG00000101384/ENSG00000170542/ENSG00000158966/ENSG00000104228/ENSG00000105329/ENSG00000162631/ENSG00000169851/ENSG00000162511/ENSG00000185885/ENSG00000156140/ENSG00000127152/ENSG00000140937/ENSG00000211445/ENSG00000105639/ENSG00000188783/ENSG00000138795/ENSG00000116977/ENSG00000130449/ENSG00000091129…	60
ZHU_CMV_24_HR_DN	C2	25/1025	86/24884	4.9100508340989e-15	6.34659142098955e-13	4.56302468492199e-13	ENSG00000106546/ENSG00000163629/ENSG00000196924/ENSG00000204262/ENSG00000064666/ENSG00000184009/ENSG00000164692/ENSG00000065308/ENSG00000166825/ENSG00000140937/ENSG00000112773/ENSG00000113083/ENSG00000133110/ENSG00000134853/ENSG00000141756/ENSG00000142173/ENSG00000108821/ENSG00000115380/ENSG00000182796/ENSG00000038427/ENSG00000115738/ENSG00000100234/ENSG00000150594/ENSG00000107796/ENSG00000137801	25
CLASPER_LYMPHATIC_VESSELS_DURING_METASTASIS_DN	C2	17/1025	36/24884	1.02006176263801e-14	1.28187761504843e-12	9.21634750453642e-13	ENSG00000049323/ENSG00000182492/ENSG00000204262/ENSG00000164692/ENSG00000140937/ENSG00000115884/ENSG00000113083/ENSG00000163359/ENSG00000142173/ENSG00000198121/ENSG00000038427/ENSG00000132205/ENSG00000196569/ENSG00000130635/ENSG00000142156/ENSG00000119681/ENSG00000233608	17
ZHU_CMV_ALL_DN	C2	29/1025	122/24884	1.12870464702808e-14	1.38007022247433e-12	9.9223253465626e-13	ENSG00000106546/ENSG00000163629/ENSG00000196924/ENSG00000204262/ENSG00000064666/ENSG00000184009/ENSG00000198795/ENSG00000164692/ENSG00000065308/ENSG00000166825/ENSG00000140937/ENSG00000112773/ENSG00000113083/ENSG00000133110/ENSG00000134853/ENSG00000141756/ENSG00000142173/ENSG00000108821/ENSG00000115380/ENSG00000182796/ENSG00000038427/ENSG00000115738/ENSG00000100345/ENSG00000100234/ENSG00000185650…	29
INGRAM_SHH_TARGETS_DN	C2	22/1025	69/24884	2.50342499123594e-14	2.98039333167142e-12	2.1428208373737e-12	ENSG00000120885/ENSG00000019991/ENSG00000113140/ENSG00000167552/ENSG00000102316/ENSG00000136689/ENSG00000162636/ENSG00000115884/ENSG00000111186/ENSG00000064989/ENSG00000108821/ENSG00000170571/ENSG00000120708/ENSG00000038427/ENSG00000136048/ENSG00000197157/ENSG00000131471/ENSG00000129474/ENSG00000104332/ENSG00000146535/ENSG00000163661/ENSG00000145423	22
KEGG_FOCAL_ADHESION	C2	38/1025	218/24884	4.35641719808278e-14	5.05344394977603e-12	3.63328721783422e-12	ENSG00000160691/ENSG00000259207/ENSG00000072110/ENSG00000196924/ENSG00000197122/ENSG00000101335/ENSG00000113721/ENSG00000019991/ENSG00000204262/ENSG00000101680/ENSG00000184009/ENSG00000010810/ENSG00000135862/ENSG00000197702/ENSG00000164692/ENSG00000130402/ENSG00000134853/ENSG00000163359/ENSG00000075624/ENSG00000150630/ENSG00000142173/ENSG00000169231/ENSG00000108821/ENSG00000105855/ENSG00000132470…	38
IGLESIAS_E2F_TARGETS_UP	C2	33/1025	169/24884	7.3452932160571e-14	8.30752662736058e-12	5.9728831677938e-12	ENSG00000153071/ENSG00000148180/ENSG00000117519/ENSG00000049540/ENSG00000204262/ENSG00000159176/ENSG00000010932/ENSG00000078369/ENSG00000181458/ENSG00000184009/ENSG00000113140/ENSG00000167552/ENSG00000162511/ENSG00000164692/ENSG00000106809/ENSG00000118762/ENSG00000136960/ENSG00000117122/ENSG00000133110/ENSG00000163359/ENSG00000163191/ENSG00000141753/ENSG00000100299/ENSG00000019582/ENSG00000142173…	33
HP_LIMITATION_OF_JOINT_MOBILITY	C5	61/982	451/22312	5.42617119335956e-15	9.4621573269804e-12	7.39558574859153e-12	ENSG00000149541/ENSG00000163017/ENSG00000087116/ENSG00000196924/ENSG00000134242/ENSG00000095970/ENSG00000113721/ENSG00000165102/ENSG00000182492/ENSG00000049540/ENSG00000135677/ENSG00000106819/ENSG00000077782/ENSG00000127415/ENSG00000105329/ENSG00000106483/ENSG00000184009/ENSG00000136854/ENSG00000059573/ENSG00000087245/ENSG00000164692/ENSG00000244486/ENSG00000112414/ENSG00000030304/ENSG00000183098…	61
DELYS_THYROID_CANCER_UP	C2	60/1025	500/24884	1.19102338674327e-13	1.31419263454306e-11	9.44868360728291e-12	ENSG00000182580/ENSG00000148848/ENSG00000095970/ENSG00000197442/ENSG00000204262/ENSG00000070404/ENSG00000187091/ENSG00000119655/ENSG00000169851/ENSG00000162576/ENSG00000010810/ENSG00000116701/ENSG00000137462/ENSG00000130402/ENSG00000184500/ENSG00000136689/ENSG00000176658/ENSG00000164050/ENSG00000115884/ENSG00000117122/ENSG00000141524/ENSG00000141985/ENSG00000127946/ENSG00000112655/ENSG00000112297…	60
GAUSSMANN_MLL_AF4_FUSION_TARGETS_F_UP	C2	35/1025	193/24884	1.30490741323314e-13	1.40557169939684e-11	1.01056739521062e-11	ENSG00000163017/ENSG00000106546/ENSG00000087116/ENSG00000153071/ENSG00000046889/ENSG00000104043/ENSG00000112414/ENSG00000144152/ENSG00000106809/ENSG00000132561/ENSG00000117122/ENSG00000113083/ENSG00000108679/ENSG00000196743/ENSG00000142173/ENSG00000120594/ENSG00000104870/ENSG00000158859/ENSG00000106565/ENSG00000136048/ENSG00000132205/ENSG00000122176/ENSG00000119699/ENSG00000002933/ENSG00000185650…	35
ONDER_CDH1_SIGNALING_VIA_CTNNB1	C2	24/1025	90/24884	1.43478477191045e-13	1.50952704840066e-11	1.08530843211831e-11	ENSG00000123342/ENSG00000101335/ENSG00000049323/ENSG00000182492/ENSG00000135905/ENSG00000133216/ENSG00000164692/ENSG00000163453/ENSG00000140092/ENSG00000140937/ENSG00000117122/ENSG00000133110/ENSG00000163359/ENSG00000131711/ENSG00000100196/ENSG00000169242/ENSG00000138356/ENSG00000038427/ENSG00000119681/ENSG00000118503/ENSG00000113739/ENSG00000107796/ENSG00000116132/ENSG00000157613	24
THUM_MIR21_TARGETS_HEART_DISEASE_UP	C2	12/1025	18/24884	3.30821692184142e-13	3.40144848963876e-11	2.44554791590669e-11	ENSG00000182492/ENSG00000049540/ENSG00000106819/ENSG00000204262/ENSG00000165124/ENSG00000164692/ENSG00000163453/ENSG00000113083/ENSG00000133110/ENSG00000108821/ENSG00000119699/ENSG00000119681	12
REACTOME_ECM_PROTEOGLYCANS	C2	22/1025	78/24884	4.23227462596096e-13	4.25484675729942e-11	3.0591177998174e-11	ENSG00000259207/ENSG00000182492/ENSG00000106819/ENSG00000204262/ENSG00000101680/ENSG00000105329/ENSG00000113140/ENSG00000135862/ENSG00000164692/ENSG00000030304/ENSG00000163359/ENSG00000105426/ENSG00000142173/ENSG00000108821/ENSG00000038427/ENSG00000122176/ENSG00000196569/ENSG00000130635/ENSG00000119699/ENSG00000142156/ENSG00000149294/ENSG00000115414	22
GOBP_OSSIFICATION	C5	61/982	467/22312	2.70391275655994e-14	3.92923588740768e-11	3.07107564666124e-11	ENSG00000183160/ENSG00000125844/ENSG00000020633/ENSG00000018408/ENSG00000101384/ENSG00000157227/ENSG00000106819/ENSG00000019991/ENSG00000204262/ENSG00000070404/ENSG00000105329/ENSG00000054598/ENSG00000124813/ENSG00000087245/ENSG00000164692/ENSG00000185885/ENSG00000101265/ENSG00000168487/ENSG00000140937/ENSG00000112773/ENSG00000164050/ENSG00000113083/ENSG00000019549/ENSG00000066468/ENSG00000138795…	61
SCHAEFFER_PROSTATE_DEVELOPMENT_48HR_DN	C2	54/1025	433/24884	4.39206107255417e-13	4.31949658526849e-11	3.10559924809894e-11	ENSG00000106546/ENSG00000153071/ENSG00000113721/ENSG00000049540/ENSG00000158966/ENSG00000137573/ENSG00000162631/ENSG00000198795/ENSG00000164176/ENSG00000114861/ENSG00000091986/ENSG00000174807/ENSG00000101265/ENSG00000159674/ENSG00000134508/ENSG00000154269/ENSG00000104081/ENSG00000166825/ENSG00000118762/ENSG00000169604/ENSG00000112773/ENSG00000132561/ENSG00000144369/ENSG00000117122/ENSG00000197177…	54
SENESE_HDAC1_AND_HDAC2_TARGETS_DN	C2	39/1025	247/24884	5.40710367888717e-13	5.09619521735116e-11	3.66402420345644e-11	ENSG00000163637/ENSG00000101335/ENSG00000163430/ENSG00000120885/ENSG00000082397/ENSG00000164330/ENSG00000204262/ENSG00000077782/ENSG00000181458/ENSG00000164176/ENSG00000167552/ENSG00000091986/ENSG00000166292/ENSG00000172346/ENSG00000163453/ENSG00000104213/ENSG00000115884/ENSG00000132561/ENSG00000113083/ENSG00000104549/ENSG00000176148/ENSG00000186480/ENSG00000122786/ENSG00000108821/ENSG00000102024…	39
NABA_ECM_GLYCOPROTEINS	C2	36/1025	213/24884	5.30799745571545e-13	5.09619521735116e-11	3.66402420345644e-11	ENSG00000049323/ENSG00000049540/ENSG00000101680/ENSG00000138080/ENSG00000113140/ENSG00000162631/ENSG00000164176/ENSG00000165124/ENSG00000135862/ENSG00000163453/ENSG00000184347/ENSG00000140092/ENSG00000159674/ENSG00000172638/ENSG00000144152/ENSG00000110002/ENSG00000132561/ENSG00000117122/ENSG00000133110/ENSG00000106624/ENSG00000141753/ENSG00000169231/ENSG00000187908/ENSG00000115380/ENSG00000120708…	36
REACTOME_COLLAGEN_FORMATION	C2	24/1025	96/24884	6.72377694547667e-13	6.20782997986458e-11	4.46325902503178e-11	ENSG00000087116/ENSG00000204262/ENSG00000115318/ENSG00000164692/ENSG00000156140/ENSG00000168487/ENSG00000187955/ENSG00000113083/ENSG00000163359/ENSG00000065618/ENSG00000110811/ENSG00000149380/ENSG00000142173/ENSG00000108821/ENSG00000090530/ENSG00000132470/ENSG00000152952/ENSG00000130635/ENSG00000171812/ENSG00000182871/ENSG00000142156/ENSG00000111799/ENSG00000060718/ENSG00000171502	24
REACTOME_COLLAGEN_BIOSYNTHESIS_AND_MODIFYING_ENZYMES	C2	21/1025	72/24884	6.97316540157878e-13	6.30932005534848e-11	4.53622759807967e-11	ENSG00000087116/ENSG00000204262/ENSG00000164692/ENSG00000156140/ENSG00000168487/ENSG00000187955/ENSG00000163359/ENSG00000065618/ENSG00000110811/ENSG00000149380/ENSG00000142173/ENSG00000108821/ENSG00000090530/ENSG00000152952/ENSG00000130635/ENSG00000171812/ENSG00000182871/ENSG00000142156/ENSG00000111799/ENSG00000060718/ENSG00000171502	21
ROZANOV_MMP14_TARGETS_SUBSET	C2	15/1025	33/24884	7.79645826474637e-13	6.91591709602208e-11	4.97235418742338e-11	ENSG00000115318/ENSG00000132561/ENSG00000122786/ENSG00000142173/ENSG00000115380/ENSG00000131873/ENSG00000132205/ENSG00000004399/ENSG00000152952/ENSG00000130635/ENSG00000182871/ENSG00000100234/ENSG00000142156/ENSG00000115414/ENSG00000164761	15
REACTOME_ELASTIC_FIBRE_FORMATION	C2	17/1025	45/24884	9.21732683422473e-13	8.01907434577552e-11	5.76549391047660e-11	ENSG00000259207/ENSG00000049323/ENSG00000049540/ENSG00000105329/ENSG00000138080/ENSG00000115318/ENSG00000140092/ENSG00000172638/ENSG00000117122/ENSG00000113083/ENSG00000115380/ENSG00000105855/ENSG00000132205/ENSG00000119699/ENSG00000119681/ENSG00000161638/ENSG00000115414	17
BERTUCCI_MEDULLARY_VS_DUCTAL_BREAST_CANCER_DN	C2	34/1025	195/24884	9.39681284561825e-13	8.02097760633527e-11	5.76686230247475e-11	ENSG00000163017/ENSG00000072110/ENSG00000196924/ENSG00000148848/ENSG00000101335/ENSG00000163430/ENSG00000044524/ENSG00000182492/ENSG00000144857/ENSG00000158966/ENSG00000064666/ENSG00000162576/ENSG00000197702/ENSG00000184347/ENSG00000164741/ENSG00000019549/ENSG00000114923/ENSG00000112559/ENSG00000122786/ENSG00000122642/ENSG00000151617/ENSG00000196569/ENSG00000143797/ENSG00000197380/ENSG00000131471…	34
REACTOME_PLATELET_ACTIVATION_SIGNALING_AND_AGGREGATION	C2	42/1025	288/24884	1.07106873649564e-12	8.97317585908566e-11	6.451466658424e-11	ENSG00000149131/ENSG00000160691/ENSG00000065357/ENSG00000116711/ENSG00000259207/ENSG00000072110/ENSG00000196924/ENSG00000163932/ENSG00000197122/ENSG00000120885/ENSG00000129009/ENSG00000019991/ENSG00000078369/ENSG00000105329/ENSG00000137486/ENSG00000113140/ENSG00000169851/ENSG00000174175/ENSG00000010810/ENSG00000164692/ENSG00000130402/ENSG00000102316/ENSG00000184500/ENSG00000186469/ENSG00000091428…	42
REACTOME_GLYCOSAMINOGLYCAN_METABOLISM	C2	27/1025	126/24884	1.34215114138533e-12	1.1039803206595e-10	7.93731488398216e-11	ENSG00000149541/ENSG00000162512/ENSG00000165102/ENSG00000182492/ENSG00000135677/ENSG00000127415/ENSG00000163521/ENSG00000123989/ENSG00000171310/ENSG00000183098/ENSG00000106809/ENSG00000173546/ENSG00000115884/ENSG00000188783/ENSG00000182197/ENSG00000151348/ENSG00000038427/ENSG00000131873/ENSG00000122176/ENSG00000103888/ENSG00000169919/ENSG00000155850/ENSG00000049860/ENSG00000127083/ENSG00000138604…	27
GSE22935_WT_VS_MYD88_KO_MACROPHAGE_UP	Immune	40/1023	223/23331	2.59394452665696e-14	1.26351037893461e-10	8.08218505147853e-11	ENSG00000164054/ENSG00000100368/ENSG00000153815/ENSG00000185896/ENSG00000163430/ENSG00000137573/ENSG00000116701/ENSG00000118855/ENSG00000087245/ENSG00000150961/ENSG00000110395/ENSG00000065308/ENSG00000157637/ENSG00000149639/ENSG00000110002/ENSG00000134955/ENSG00000108679/ENSG00000110446/ENSG00000111145/ENSG00000177663/ENSG00000136830/ENSG00000138794/ENSG00000134247/ENSG00000135269/ENSG00000132205…	40
JINESH_BLEBBISHIELD_TO_IMMUNE_CELL_FUSION_PBSHMS_UP	C2	53/1025	433/24884	1.52081630898929e-12	1.22860231819063e-10	8.83331277213702e-11	ENSG00000163017/ENSG00000183722/ENSG00000111961/ENSG00000083857/ENSG00000072110/ENSG00000103335/ENSG00000035862/ENSG00000148180/ENSG00000082397/ENSG00000186832/ENSG00000066322/ENSG00000204262/ENSG00000064666/ENSG00000169851/ENSG00000010810/ENSG00000166833/ENSG00000102218/ENSG00000184347/ENSG00000130402/ENSG00000134508/ENSG00000112414/ENSG00000164741/ENSG00000132561/ENSG00000115183/ENSG00000075624…	53
DANG_REGULATED_BY_MYC_DN	C2	42/1025	293/24884	1.91628824533981e-12	1.52092772314339e-10	1.09350520371192e-10	ENSG00000035862/ENSG00000185896/ENSG00000163430/ENSG00000113721/ENSG00000131016/ENSG00000019144/ENSG00000105329/ENSG00000119655/ENSG00000107819/ENSG00000113140/ENSG00000018280/ENSG00000185339/ENSG00000135862/ENSG00000164692/ENSG00000140092/ENSG00000173546/ENSG00000016864/ENSG00000121064/ENSG00000113083/ENSG00000133110/ENSG00000134853/ENSG00000163359/ENSG00000196743/ENSG00000118263/ENSG00000122786…	42
HP_ABNORMAL_STERNUM_MORPHOLOGY	C5	59/982	457/22312	1.21283226414447e-13	1.51066921586795e-10	1.18073324482275e-10	ENSG00000101052/ENSG00000149541/ENSG00000140943/ENSG00000166813/ENSG00000103335/ENSG00000196924/ENSG00000197496/ENSG00000182492/ENSG00000049540/ENSG00000163913/ENSG00000078369/ENSG00000059573/ENSG00000164692/ENSG00000171310/ENSG00000150961/ENSG00000140092/ENSG00000244486/ENSG00000110395/ENSG00000132669/ENSG00000172638/ENSG00000168487/ENSG00000140937/ENSG00000112773/ENSG00000141448/ENSG00000113083…	59
REACTOME_DISEASES_ASSOCIATED_WITH_GLYCOSAMINOGLYCAN_METABOLISM	C2	16/1025	41/24884	2.39229792772305e-12	1.86599238362398e-10	1.34159720447626e-10	ENSG00000149541/ENSG00000162512/ENSG00000182492/ENSG00000183098/ENSG00000106809/ENSG00000173546/ENSG00000115884/ENSG00000188783/ENSG00000182197/ENSG00000151348/ENSG00000038427/ENSG00000131873/ENSG00000122176/ENSG00000155850/ENSG00000049860/ENSG00000127083	16
SWEET_LUNG_CANCER_KRAS_DN	C2	55/1025	467/24884	2.72079415808582e-12	2.08624962223394e-10	1.49995610142465e-10	ENSG00000149131/ENSG00000106546/ENSG00000072042/ENSG00000111961/ENSG00000109610/ENSG00000213853/ENSG00000142089/ENSG00000018408/ENSG00000101335/ENSG00000148180/ENSG00000113721/ENSG00000133961/ENSG00000131016/ENSG00000010932/ENSG00000181458/ENSG00000137486/ENSG00000113140/ENSG00000167552/ENSG00000010810/ENSG00000164692/ENSG00000121068/ENSG00000106809/ENSG00000118762/ENSG00000186469/ENSG00000136960…	55
GOBP_WOUND_HEALING	C5	61/982	492/22312	2.8253296716006e-13	2.73711660074285e-10	2.13931980046108e-10	ENSG00000149131/ENSG00000065357/ENSG00000116711/ENSG00000259207/ENSG00000072110/ENSG00000196924/ENSG00000157168/ENSG00000163932/ENSG00000197122/ENSG00000101335/ENSG00000197442/ENSG00000113721/ENSG00000159176/ENSG00000064666/ENSG00000172243/ENSG00000105329/ENSG00000184009/ENSG00000136854/ENSG00000174175/ENSG00000018280/ENSG00000133216/ENSG00000184500/ENSG00000115884/ENSG00000113083/ENSG00000134853…	61
GOCC_CELL_LEADING_EDGE	C5	58/982	452/22312	2.55753776674893e-13	2.73711660074285e-10	2.13931980046108e-10	ENSG00000177106/ENSG00000163017/ENSG00000162704/ENSG00000127990/ENSG00000259207/ENSG00000083857/ENSG00000072110/ENSG00000163629/ENSG00000103335/ENSG00000266028/ENSG00000197122/ENSG00000148180/ENSG00000082397/ENSG00000031081/ENSG00000136286/ENSG00000079691/ENSG00000171219/ENSG00000197702/ENSG00000173546/ENSG00000118762/ENSG00000164741/ENSG00000169604/ENSG00000176658/ENSG00000143079/ENSG00000075624…	58
GOBP_MESENCHYME_DEVELOPMENT	C5	47/982	319/22312	3.34798096988388e-13	2.91910460764175e-10	2.2815609262135e-10	ENSG00000163017/ENSG00000196924/ENSG00000153071/ENSG00000157168/ENSG00000018408/ENSG00000044524/ENSG00000101384/ENSG00000113721/ENSG00000135622/ENSG00000019991/ENSG00000102760/ENSG00000162517/ENSG00000077782/ENSG00000019144/ENSG00000105329/ENSG00000054598/ENSG00000115318/ENSG00000166292/ENSG00000121068/ENSG00000118762/ENSG00000137273/ENSG00000019549/ENSG00000066468/ENSG00000186866/ENSG00000112655…	47
GOCC_CELL_SUBSTRATE_JUNCTION	C5	61/982	497/22312	4.41794753229453e-13	3.50182586673418e-10	2.73701361952869e-10	ENSG00000123384/ENSG00000162458/ENSG00000162704/ENSG00000259207/ENSG00000083857/ENSG00000072110/ENSG00000196924/ENSG00000153071/ENSG00000197122/ENSG00000197965/ENSG00000148180/ENSG00000113721/ENSG00000117519/ENSG00000157227/ENSG00000031081/ENSG00000133961/ENSG00000131016/ENSG00000159176/ENSG00000064666/ENSG00000184009/ENSG00000197702/ENSG00000074696/ENSG00000130402/ENSG00000244486/ENSG00000110395…	61
HP_ABNORMAL_FORM_OF_THE_VERTEBRAL_BODIES	C5	50/982	359/22312	5.27618141124976e-13	3.83358547705722e-10	2.99631565407289e-10	ENSG00000149541/ENSG00000168778/ENSG00000196924/ENSG00000101384/ENSG00000054392/ENSG00000165102/ENSG00000182492/ENSG00000049540/ENSG00000135677/ENSG00000157227/ENSG00000077782/ENSG00000127415/ENSG00000106483/ENSG00000113140/ENSG00000124813/ENSG00000169379/ENSG00000115318/ENSG00000087245/ENSG00000164692/ENSG00000150961/ENSG00000121068/ENSG00000168487/ENSG00000140937/ENSG00000169604/ENSG00000112773…	50
SUNG_METASTASIS_STROMA_UP	C2	25/1025	115/24884	6.46756155566243e-12	4.87654141296947e-10	3.50609915912226e-10	ENSG00000065485/ENSG00000117519/ENSG00000204262/ENSG00000113140/ENSG00000165124/ENSG00000157379/ENSG00000150961/ENSG00000184500/ENSG00000179218/ENSG00000106665/ENSG00000019549/ENSG00000113361/ENSG00000105426/ENSG00000134247/ENSG00000038427/ENSG00000152952/ENSG00000130635/ENSG00000163931/ENSG00000100234/ENSG00000062716/ENSG00000156011/ENSG00000111799/ENSG00000153714/ENSG00000143013/ENSG00000073756	25
PID_INTEGRIN1_PATHWAY	C2	20/1025	72/24884	6.72071979315251e-12	4.98435022036425e-10	3.58361072663352e-10	ENSG00000204262/ENSG00000101680/ENSG00000135862/ENSG00000164692/ENSG00000173546/ENSG00000163359/ENSG00000142173/ENSG00000011422/ENSG00000108821/ENSG00000120708/ENSG00000196569/ENSG00000130635/ENSG00000182871/ENSG00000168743/ENSG00000142156/ENSG00000137809/ENSG00000161638/ENSG00000115414/ENSG00000060718/ENSG00000137801	20
PID_AVB3_INTEGRIN_PATHWAY	C2	21/1025	81/24884	8.6482788309214e-12	6.31045377920781e-10	4.53704271435435e-10	ENSG00000259207/ENSG00000197122/ENSG00000204262/ENSG00000164176/ENSG00000164692/ENSG00000020181/ENSG00000110395/ENSG00000187955/ENSG00000115884/ENSG00000163359/ENSG00000065618/ENSG00000182578/ENSG00000142173/ENSG00000108821/ENSG00000130635/ENSG00000171812/ENSG00000142156/ENSG00000115414/ENSG00000111799/ENSG00000137076/ENSG00000060718	21
PETROVA_ENDOTHELIUM_LYMPHATIC_VS_BLOOD_DN	C2	31/1025	180/24884	1.315929418936e-11	9.44962649407377e-10	6.79402156142397e-10	ENSG00000116711/ENSG00000120885/ENSG00000182492/ENSG00000157227/ENSG00000174175/ENSG00000185339/ENSG00000164692/ENSG00000142875/ENSG00000065308/ENSG00000112414/ENSG00000111674/ENSG00000166825/ENSG00000155465/ENSG00000054219/ENSG00000010322/ENSG00000182197/ENSG00000150630/ENSG00000091129/ENSG00000115380/ENSG00000146072/ENSG00000120708/ENSG00000038427/ENSG00000152952/ENSG00000013364/ENSG00000142156…	31
MIR149_3P	C3	51/1026	500/30392	2.86958927501044e-12	1.47688194687204e-09	7.02797654020101e-10	ENSG00000123384/ENSG00000182158/ENSG00000100368/ENSG00000162512/ENSG00000123342/ENSG00000148848/ENSG00000052126/ENSG00000101236/ENSG00000168994/ENSG00000170653/ENSG00000136854/ENSG00000166833/ENSG00000116852/ENSG00000177951/ENSG00000172346/ENSG00000117016/ENSG00000160991/ENSG00000149639/ENSG00000106665/ENSG00000072071/ENSG00000141985/ENSG00000139178/ENSG00000205978/ENSG00000136830/ENSG00000104324…	51
LIEN_BREAST_CARCINOMA_METAPLASTIC	C2	14/1025	33/24884	1.46064348826933e-11	1.03249236577038e-09	7.42333614926353e-10	ENSG00000113140/ENSG00000164176/ENSG00000162576/ENSG00000121068/ENSG00000118762/ENSG00000133110/ENSG00000134853/ENSG00000182871/ENSG00000100234/ENSG00000170801/ENSG00000145423/ENSG00000076706/ENSG00000137801/ENSG00000116132	14
GSE3920_IFNA_VS_IFNB_TREATED_ENDOTHELIAL_CELL_UP	Immune	35/1023	190/23331	4.78240652783745e-13	1.16475510985481e-09	7.45048595915729e-10	ENSG00000153071/ENSG00000117519/ENSG00000165102/ENSG00000031081/ENSG00000136052/ENSG00000163755/ENSG00000142875/ENSG00000185885/ENSG00000145569/ENSG00000091428/ENSG00000263528/ENSG00000172819/ENSG00000114450/ENSG00000135678/ENSG00000141753/ENSG00000178904/ENSG00000163536/ENSG00000154917/ENSG00000011422/ENSG00000170571/ENSG00000078114/ENSG00000203485/ENSG00000106565/ENSG00000272398/ENSG00000002933…	35
GOBP_CELL_SUBSTRATE_ADHESION	C5	53/982	408/22312	1.72480273884953e-12	1.15681192923301e-09	9.04159751523229e-10	ENSG00000166086/ENSG00000182580/ENSG00000127990/ENSG00000259207/ENSG00000072110/ENSG00000266028/ENSG00000196924/ENSG00000213853/ENSG00000153071/ENSG00000197122/ENSG00000044524/ENSG00000101384/ENSG00000157227/ENSG00000136286/ENSG00000138080/ENSG00000184009/ENSG00000162631/ENSG00000164176/ENSG00000079691/ENSG00000135862/ENSG00000091986/ENSG00000197702/ENSG00000140092/ENSG00000130402/ENSG00000132669…	53
WP_FOCAL_ADHESION	C2	34/1025	217/24884	2.07215636349474e-11	1.42036899825003e-09	1.0212062461242e-09	ENSG00000160691/ENSG00000259207/ENSG00000072110/ENSG00000196924/ENSG00000197122/ENSG00000101335/ENSG00000113721/ENSG00000019991/ENSG00000204262/ENSG00000101680/ENSG00000184009/ENSG00000010810/ENSG00000135862/ENSG00000197702/ENSG00000164692/ENSG00000130402/ENSG00000134853/ENSG00000075624/ENSG00000150630/ENSG00000142173/ENSG00000169231/ENSG00000108821/ENSG00000105855/ENSG00000132470/ENSG00000196569…	34
VART_KSHV_INFECTION_ANGIOGENIC_MARKERS_UP	C2	31/1025	183/24884	2.04695646188291e-11	1.42036899825003e-09	1.0212062461242e-09	ENSG00000182580/ENSG00000259207/ENSG00000123342/ENSG00000035862/ENSG00000044524/ENSG00000101384/ENSG00000019991/ENSG00000077782/ENSG00000105329/ENSG00000106483/ENSG00000113140/ENSG00000087245/ENSG00000179218/ENSG00000134853/ENSG00000066468/ENSG00000111186/ENSG00000064989/ENSG00000118257/ENSG00000150630/ENSG00000011422/ENSG00000169242/ENSG00000113578/ENSG00000119699/ENSG00000182871/ENSG00000100234…	31
GSE21360_TERTIARY_VS_QUATERNARY_MEMORY_CD8_TCELL_UP	Immune	35/1023	195/23331	1.05371987632526e-12	1.71088983919345e-09	1.09438976628869e-09	ENSG00000123384/ENSG00000152127/ENSG00000020633/ENSG00000153071/ENSG00000148180/ENSG00000166833/ENSG00000185339/ENSG00000134508/ENSG00000145569/ENSG00000187955/ENSG00000110002/ENSG00000134955/ENSG00000211445/ENSG00000141985/ENSG00000127946/ENSG00000196743/ENSG00000140859/ENSG00000134247/ENSG00000104870/ENSG00000010704/ENSG00000158270/ENSG00000148832/ENSG00000054611/ENSG00000104774/ENSG00000110090…	35
WU_CELL_MIGRATION	C2	31/1025	184/24884	2.36645327589139e-11	1.59788576419891e-09	1.14883591869669e-09	ENSG00000018408/ENSG00000120885/ENSG00000101384/ENSG00000131016/ENSG00000010810/ENSG00000163453/ENSG00000019549/ENSG00000131711/ENSG00000112297/ENSG00000079819/ENSG00000142173/ENSG00000173391/ENSG00000198121/ENSG00000115380/ENSG00000106484/ENSG00000146072/ENSG00000132470/ENSG00000120708/ENSG00000038427/ENSG00000157110/ENSG00000155324/ENSG00000137699/ENSG00000272398/ENSG00000139278/ENSG00000182871…	31
DAVICIONI_TARGETS_OF_PAX_FOXO1_FUSIONS_UP	C2	38/1025	266/24884	2.41002060398432e-11	1.60337253123898e-09	1.152780753299e-09	ENSG00000152127/ENSG00000049323/ENSG00000197442/ENSG00000044524/ENSG00000131016/ENSG00000159176/ENSG00000137573/ENSG00000137486/ENSG00000169851/ENSG00000171310/ENSG00000071967/ENSG00000145569/ENSG00000065308/ENSG00000187955/ENSG00000110002/ENSG00000131236/ENSG00000019549/ENSG00000111145/ENSG00000118257/ENSG00000150630/ENSG00000091129/ENSG00000142173/ENSG00000105854/ENSG00000078114/ENSG00000090530…	38
RUIZ_TNC_TARGETS_UP	C2	29/1025	163/24884	2.63885150953138e-11	1.73016872885797e-09	1.24394373218184e-09	ENSG00000163629/ENSG00000120885/ENSG00000148180/ENSG00000113721/ENSG00000197496/ENSG00000058668/ENSG00000204262/ENSG00000117139/ENSG00000137486/ENSG00000164692/ENSG00000163453/ENSG00000111885/ENSG00000184500/ENSG00000089057/ENSG00000136960/ENSG00000140937/ENSG00000137273/ENSG00000134853/ENSG00000139178/ENSG00000138795/ENSG00000064692/ENSG00000104870/ENSG00000243244/ENSG00000151617/ENSG00000115738…	29
MIR29A_3P	C3	48/1026	461/30392	6.0698054247355e-12	2.67765130736903e-09	1.27420276284673e-09	ENSG00000134369/ENSG00000087116/ENSG00000018408/ENSG00000163430/ENSG00000049540/ENSG00000058668/ENSG00000204262/ENSG00000099864/ENSG00000117139/ENSG00000113140/ENSG00000166833/ENSG00000135862/ENSG00000164692/ENSG00000150961/ENSG00000165288/ENSG00000151693/ENSG00000104081/ENSG00000142303/ENSG00000136960/ENSG00000113083/ENSG00000163359/ENSG00000198856/ENSG00000112297/ENSG00000114450/ENSG00000171533…	48
WOO_LIVER_CANCER_RECURRENCE_UP	C2	24/1025	113/24884	2.87640533937431e-11	1.85897967933277e-09	1.33655526295739e-09	ENSG00000196924/ENSG00000153071/ENSG00000095970/ENSG00000044524/ENSG00000101384/ENSG00000077782/ENSG00000105329/ENSG00000164692/ENSG00000111674/ENSG00000136960/ENSG00000113083/ENSG00000133110/ENSG00000066468/ENSG00000163359/ENSG00000182197/ENSG00000011422/ENSG00000108821/ENSG00000196586/ENSG00000145147/ENSG00000185338/ENSG00000157240/ENSG00000169554/ENSG00000135596/ENSG00000060718	24
WP_BURN_WOUND_HEALING	C2	25/1025	123/24884	3.08994727345742e-11	1.96886217818611e-09	1.41555775759576e-09	ENSG00000172936/ENSG00000148848/ENSG00000035862/ENSG00000113721/ENSG00000049540/ENSG00000019991/ENSG00000064666/ENSG00000077782/ENSG00000105329/ENSG00000113140/ENSG00000174807/ENSG00000087245/ENSG00000164692/ENSG00000137462/ENSG00000019549/ENSG00000066468/ENSG00000174130/ENSG00000163191/ENSG00000106100/ENSG00000108821/ENSG00000119699/ENSG00000118503/ENSG00000115414/ENSG00000145423/ENSG00000086991	25
CUI_TCF21_TARGETS_2_UP	C2	54/1025	484/24884	3.49535301316513e-11	2.19624680993875e-09	1.57904105419302e-09	ENSG00000168778/ENSG00000087116/ENSG00000197555/ENSG00000120885/ENSG00000144857/ENSG00000133083/ENSG00000129009/ENSG00000099864/ENSG00000137033/ENSG00000100968/ENSG00000142552/ENSG00000091986/ENSG00000059573/ENSG00000140092/ENSG00000144152/ENSG00000183098/ENSG00000169604/ENSG00000132561/ENSG00000141448/ENSG00000117122/ENSG00000133110/ENSG00000075624/ENSG00000141756/ENSG00000113361/ENSG00000114923…	54
HP_HYPEREXTENSIBLE_SKIN	C5	22/982	81/22312	3.58163332205454e-12	2.23059006678525e-09	1.74342061105121e-09	ENSG00000149541/ENSG00000087116/ENSG00000196924/ENSG00000113721/ENSG00000197496/ENSG00000204262/ENSG00000106080/ENSG00000059573/ENSG00000164692/ENSG00000140092/ENSG00000132669/ENSG00000169604/ENSG00000066468/ENSG00000155465/ENSG00000106624/ENSG00000108821/ENSG00000130635/ENSG00000233608/ENSG00000111799/ENSG00000155850/ENSG00000099949/ENSG00000120370	22
GOCC_LYSOSOMAL_LUMEN	C5	26/982	115/22312	4.05590886697179e-12	2.35756462740847e-09	1.8426634389316e-09	ENSG00000162512/ENSG00000107798/ENSG00000113721/ENSG00000182492/ENSG00000135677/ENSG00000013288/ENSG00000127415/ENSG00000119655/ENSG00000185339/ENSG00000239264/ENSG00000183098/ENSG00000106809/ENSG00000173546/ENSG00000115884/ENSG00000196743/ENSG00000188783/ENSG00000100299/ENSG00000019582/ENSG00000038427/ENSG00000122176/ENSG00000102393/ENSG00000169919/ENSG00000104774/ENSG00000049860/ENSG00000127083…	26
MIR6883_5P	C3	48/1026	469/30392	1.11991327464968e-11	4.32286524014778e-09	2.05710385711968e-09	ENSG00000123384/ENSG00000182158/ENSG00000100368/ENSG00000162512/ENSG00000123342/ENSG00000148848/ENSG00000052126/ENSG00000101236/ENSG00000168994/ENSG00000170653/ENSG00000166833/ENSG00000116852/ENSG00000177951/ENSG00000172346/ENSG00000117016/ENSG00000160991/ENSG00000149639/ENSG00000106665/ENSG00000141985/ENSG00000139178/ENSG00000205978/ENSG00000136830/ENSG00000104324/ENSG00000182578/ENSG00000089597…	48
GRYDER_PAX3FOXO1_ENHANCERS_KO_DOWN	C2	52/1025	459/24884	4.61752243443909e-11	2.86159883471266e-09	2.05741086119925e-09	ENSG00000160691/ENSG00000134369/ENSG00000162512/ENSG00000083857/ENSG00000197555/ENSG00000157168/ENSG00000155849/ENSG00000135905/ENSG00000159176/ENSG00000184009/ENSG00000166833/ENSG00000133216/ENSG00000134508/ENSG00000104043/ENSG00000102316/ENSG00000065308/ENSG00000157637/ENSG00000115884/ENSG00000131236/ENSG00000066468/ENSG00000075624/ENSG00000151348/ENSG00000112559/ENSG00000118257/ENSG00000105854…	52
HP_ABNORMALITY_OF_CRANIAL_SUTURES	C5	47/982	344/22312	5.30405849121588e-12	2.89038037405696e-09	2.25911017579813e-09	ENSG00000101052/ENSG00000149541/ENSG00000087116/ENSG00000196924/ENSG00000113721/ENSG00000197496/ENSG00000157227/ENSG00000163913/ENSG00000117139/ENSG00000077782/ENSG00000184009/ENSG00000136854/ENSG00000124813/ENSG00000059573/ENSG00000087245/ENSG00000164692/ENSG00000150961/ENSG00000244486/ENSG00000156140/ENSG00000183098/ENSG00000168487/ENSG00000127152/ENSG00000140937/ENSG00000169604/ENSG00000112773…	47
LINDGREN_BLADDER_CANCER_HIGH_RECURRENCE	C2	16/1025	49/24884	5.69639166074574e-11	3.48249673962348e-09	2.50381937862082e-09	ENSG00000101335/ENSG00000204262/ENSG00000159176/ENSG00000113140/ENSG00000010810/ENSG00000166833/ENSG00000164692/ENSG00000106624/ENSG00000118257/ENSG00000038427/ENSG00000182871/ENSG00000172081/ENSG00000179820/ENSG00000170801/ENSG00000076706/ENSG00000116132	16
GU_PDEF_TARGETS_UP	C2	19/1025	72/24884	6.05108699278322e-11	3.65001567404684e-09	2.62426088529125e-09	ENSG00000135905/ENSG00000204262/ENSG00000105329/ENSG00000135862/ENSG00000140937/ENSG00000115884/ENSG00000019549/ENSG00000163359/ENSG00000138795/ENSG00000163536/ENSG00000142173/ENSG00000108821/ENSG00000120708/ENSG00000130635/ENSG00000142156/ENSG00000169750/ENSG00000161638/ENSG00000115414/ENSG00000157240	19
KARLSSON_TGFB1_TARGETS_DN	C2	33/1025	214/24884	6.31816956917774e-11	3.76097356986317e-09	2.70403656076997e-09	ENSG00000131171/ENSG00000072110/ENSG00000163629/ENSG00000153071/ENSG00000035862/ENSG00000018408/ENSG00000148180/ENSG00000119655/ENSG00000091986/ENSG00000177951/ENSG00000132669/ENSG00000221978/ENSG00000141448/ENSG00000134853/ENSG00000122035/ENSG00000141753/ENSG00000106100/ENSG00000106565/ENSG00000033170/ENSG00000115738/ENSG00000070214/ENSG00000167065/ENSG00000104774/ENSG00000128791/ENSG00000181513…	33
LU_AGING_BRAIN_UP	C2	38/1025	275/24884	6.57866165097561e-11	3.86517731285892e-09	2.7789561861264e-09	ENSG00000182158/ENSG00000163629/ENSG00000018408/ENSG00000049323/ENSG00000197442/ENSG00000148180/ENSG00000137033/ENSG00000159176/ENSG00000010810/ENSG00000033327/ENSG00000197702/ENSG00000101265/ENSG00000132669/ENSG00000091428/ENSG00000164050/ENSG00000066468/ENSG00000257017/ENSG00000122786/ENSG00000105854/ENSG00000164300/ENSG00000115380/ENSG00000078114/ENSG00000038427/ENSG00000113578/ENSG00000131873…	38
GOBP_HEART_MORPHOGENESIS	C5	40/982	263/22312	7.07736118268113e-12	3.62985365598804e-09	2.8370796468531e-09	ENSG00000101052/ENSG00000196924/ENSG00000157168/ENSG00000101384/ENSG00000049540/ENSG00000105329/ENSG00000054598/ENSG00000169379/ENSG00000166292/ENSG00000197702/ENSG00000184347/ENSG00000121068/ENSG00000112414/ENSG00000118762/ENSG00000164741/ENSG00000141448/ENSG00000019549/ENSG00000066468/ENSG00000182197/ENSG00000118257/ENSG00000169242/ENSG00000128602/ENSG00000109472/ENSG00000151617/ENSG00000004399…	40
MIR4498	C3	35/1026	275/30392	1.84258564875128e-11	6.32211609260439e-09	3.00847902415998e-09	ENSG00000123384/ENSG00000162512/ENSG00000175220/ENSG00000019144/ENSG00000137486/ENSG00000133216/ENSG00000116852/ENSG00000254122/ENSG00000149639/ENSG00000254245/ENSG00000107130/ENSG00000081853/ENSG00000106665/ENSG00000072071/ENSG00000095397/ENSG00000197622/ENSG00000154917/ENSG00000120594/ENSG00000136295/ENSG00000115041/ENSG00000061337/ENSG00000124067/ENSG00000175505/ENSG00000105270/ENSG00000140848…	35
MIR29B_3P_MIR29C_3P	C3	47/1026	461/30392	2.10101872758494e-11	6.48794583078229e-09	3.08739173021955e-09	ENSG00000134369/ENSG00000087116/ENSG00000018408/ENSG00000163430/ENSG00000049540/ENSG00000058668/ENSG00000204262/ENSG00000099864/ENSG00000117139/ENSG00000113140/ENSG00000166833/ENSG00000135862/ENSG00000164692/ENSG00000165288/ENSG00000151693/ENSG00000104081/ENSG00000142303/ENSG00000136960/ENSG00000113083/ENSG00000163359/ENSG00000198856/ENSG00000112297/ENSG00000114450/ENSG00000171533/ENSG00000108821…	47
TORCHIA_TARGETS_OF_EWSR1_FLI1_FUSION_UP	C2	40/1025	302/24884	7.77466689834916e-11	4.50930680104251e-09	3.24206757299581e-09	ENSG00000153029/ENSG00000157064/ENSG00000152127/ENSG00000167106/ENSG00000143344/ENSG00000175906/ENSG00000170542/ENSG00000117139/ENSG00000010932/ENSG00000169851/ENSG00000160991/ENSG00000149639/ENSG00000112773/ENSG00000162636/ENSG00000114450/ENSG00000143669/ENSG00000100299/ENSG00000183049/ENSG00000136830/ENSG00000106484/ENSG00000256235/ENSG00000155324/ENSG00000115738/ENSG00000160753/ENSG00000130635…	40
PEREZ_TP63_TARGETS	C2	47/1025	396/24884	8.22801471147655e-11	4.68443612978856e-09	3.36798074387981e-09	ENSG00000182580/ENSG00000125170/ENSG00000111961/ENSG00000020633/ENSG00000120885/ENSG00000101384/ENSG00000082397/ENSG00000158966/ENSG00000102760/ENSG00000187091/ENSG00000137486/ENSG00000184702/ENSG00000150967/ENSG00000110237/ENSG00000145569/ENSG00000142303/ENSG00000164741/ENSG00000136689/ENSG00000141448/ENSG00000137273/ENSG00000111186/ENSG00000272636/ENSG00000095397/ENSG00000168453/ENSG00000099994…	47
KIM_WT1_TARGETS_UP	C2	34/1025	228/24884	8.28370668397623e-11	4.68443612978856e-09	3.36798074387981e-09	ENSG00000072110/ENSG00000163932/ENSG00000018408/ENSG00000131016/ENSG00000054598/ENSG00000184009/ENSG00000169851/ENSG00000172346/ENSG00000173546/ENSG00000111674/ENSG00000019549/ENSG00000134853/ENSG00000141524/ENSG00000075624/ENSG00000138795/ENSG00000122786/ENSG00000197622/ENSG00000011422/ENSG00000198121/ENSG00000158792/ENSG00000113578/ENSG00000039560/ENSG00000139278/ENSG00000138311/ENSG00000100234…	34
GSE29618_PDC_VS_MDC_DAY7_FLU_VACCINE_DN	Immune	37/1023	227/23331	4.88038120177471e-12	5.94308420846116e-09	3.80156009401399e-09	ENSG00000106546/ENSG00000072110/ENSG00000196924/ENSG00000142089/ENSG00000102760/ENSG00000159176/ENSG00000064666/ENSG00000172243/ENSG00000137486/ENSG00000184009/ENSG00000167552/ENSG00000010810/ENSG00000116701/ENSG00000137462/ENSG00000104043/ENSG00000136689/ENSG00000185201/ENSG00000090376/ENSG00000112297/ENSG00000079819/ENSG00000143669/ENSG00000182578/ENSG00000084234/ENSG00000038427/ENSG00000115738…	37
MCBRYAN_PUBERTAL_TGFB1_TARGETS_UP	C2	31/1025	194/24884	9.52271372350929e-11	5.31861196113037e-09	3.82393572522985e-09	ENSG00000163017/ENSG00000035862/ENSG00000120885/ENSG00000101384/ENSG00000148180/ENSG00000117519/ENSG00000157227/ENSG00000114861/ENSG00000087245/ENSG00000142875/ENSG00000168487/ENSG00000106723/ENSG00000140937/ENSG00000131236/ENSG00000131788/ENSG00000079819/ENSG00000122786/ENSG00000122644/ENSG00000152818/ENSG00000084234/ENSG00000038427/ENSG00000168807/ENSG00000152952/ENSG00000169919/ENSG00000140332…	31
GOMF_INTEGRIN_BINDING	C5	31/982	168/22312	1.06572037161712e-11	5.16223106673873e-09	4.03477993324518e-09	ENSG00000166086/ENSG00000259207/ENSG00000072110/ENSG00000213853/ENSG00000157168/ENSG00000197122/ENSG00000008277/ENSG00000157227/ENSG00000138080/ENSG00000164176/ENSG00000140092/ENSG00000130402/ENSG00000179218/ENSG00000267534/ENSG00000010322/ENSG00000116977/ENSG00000152818/ENSG00000105855/ENSG00000132470/ENSG00000120708/ENSG00000113578/ENSG00000130635/ENSG00000100345/ENSG00000143537/ENSG00000168743…	31
REACTOME_ASSEMBLY_OF_COLLAGEN_FIBRILS_AND_OTHER_MULTIMERIC_STRUCTURES	C2	18/1025	66/24884	1.06070643439315e-10	5.85199501121295e-09	4.20742346890223e-09	ENSG00000204262/ENSG00000115318/ENSG00000164692/ENSG00000168487/ENSG00000187955/ENSG00000113083/ENSG00000163359/ENSG00000065618/ENSG00000142173/ENSG00000108821/ENSG00000132470/ENSG00000130635/ENSG00000171812/ENSG00000182871/ENSG00000142156/ENSG00000111799/ENSG00000060718/ENSG00000171502	18
GCACCTT_MIR18A_MIR18B	C3	23/1026	125/30392	3.2026183040827e-11	8.99062302091579e-09	4.27833028947315e-09	ENSG00000134369/ENSG00000163637/ENSG00000088367/ENSG00000117139/ENSG00000106609/ENSG00000142875/ENSG00000165288/ENSG00000131788/ENSG00000155111/ENSG00000134247/ENSG00000151458/ENSG00000154640/ENSG00000164684/ENSG00000105270/ENSG00000094975/ENSG00000185650/ENSG00000112139/ENSG00000050327/ENSG00000168246/ENSG00000130147/ENSG00000137478/ENSG00000156011/ENSG00000121297	23
HAND1_TARGET_GENES	C3	48/1026	487/30392	4.20136875517393e-11	1.08115222633142e-08	5.14483401949369e-09	ENSG00000123427/ENSG00000152127/ENSG00000125170/ENSG00000081377/ENSG00000170915/ENSG00000155254/ENSG00000008277/ENSG00000185896/ENSG00000170385/ENSG00000082397/ENSG00000099864/ENSG00000070404/ENSG00000162517/ENSG00000160408/ENSG00000196782/ENSG00000010810/ENSG00000165124/ENSG00000197702/ENSG00000020181/ENSG00000144152/ENSG00000140937/ENSG00000176658/ENSG00000078124/ENSG00000141756/ENSG00000114450…	48
BOQUEST_STEM_CELL_CULTURED_VS_FRESH_UP	C2	51/1025	458/24884	1.32397727226817e-10	7.21647371053156e-09	5.18844612721451e-09	ENSG00000213853/ENSG00000132122/ENSG00000148848/ENSG00000160211/ENSG00000008277/ENSG00000044524/ENSG00000148180/ENSG00000133083/ENSG00000137033/ENSG00000010932/ENSG00000137573/ENSG00000100596/ENSG00000138758/ENSG00000166292/ENSG00000185885/ENSG00000104043/ENSG00000111885/ENSG00000187955/ENSG00000152061/ENSG00000132561/ENSG00000113083/ENSG00000214274/ENSG00000211445/ENSG00000025434/ENSG00000188783…	51
REACTOME_MOLECULES_ASSOCIATED_WITH_ELASTIC_FIBRES	C2	14/1025	38/24884	1.42245872964124e-10	7.66095630106781e-09	5.50801688545292e-09	ENSG00000259207/ENSG00000049323/ENSG00000049540/ENSG00000105329/ENSG00000138080/ENSG00000140092/ENSG00000172638/ENSG00000117122/ENSG00000115380/ENSG00000105855/ENSG00000132205/ENSG00000119699/ENSG00000119681/ENSG00000115414	14
HP_ABNORMAL_VERTEBRAL_MORPHOLOGY	C5	57/982	485/22312	1.5375057487744e-11	7.05553295977053e-09	5.51457740585345e-09	ENSG00000149541/ENSG00000166813/ENSG00000168778/ENSG00000196924/ENSG00000101384/ENSG00000054392/ENSG00000165102/ENSG00000182492/ENSG00000049540/ENSG00000135677/ENSG00000157227/ENSG00000077782/ENSG00000127415/ENSG00000106483/ENSG00000113140/ENSG00000124813/ENSG00000169379/ENSG00000115318/ENSG00000087245/ENSG00000164692/ENSG00000150961/ENSG00000121068/ENSG00000168487/ENSG00000136689/ENSG00000140937…	57
SENESE_HDAC1_TARGETS_DN	C2	38/1025	285/24884	1.90023335414718e-10	1.01137125813669e-08	7.27148119419788e-09	ENSG00000177106/ENSG00000162512/ENSG00000101335/ENSG00000163430/ENSG00000148180/ENSG00000164330/ENSG00000077782/ENSG00000164176/ENSG00000167552/ENSG00000124813/ENSG00000133216/ENSG00000172346/ENSG00000160991/ENSG00000172638/ENSG00000157637/ENSG00000118762/ENSG00000115884/ENSG00000172830/ENSG00000118263/ENSG00000168453/ENSG00000163683/ENSG00000108821/ENSG00000152818/ENSG00000090530/ENSG00000079150…	38
SRF_C	C3	31/1026	231/30392	6.73662988552783e-11	1.6002086989623e-08	7.61484641311486e-09	ENSG00000163017/ENSG00000072110/ENSG00000196924/ENSG00000175220/ENSG00000101335/ENSG00000049323/ENSG00000131016/ENSG00000064666/ENSG00000114861/ENSG00000174807/ENSG00000164692/ENSG00000101265/ENSG00000163795/ENSG00000131236/ENSG00000172830/ENSG00000075624/ENSG00000122786/ENSG00000132205/ENSG00000183530/ENSG00000140332/ENSG00000197380/ENSG00000131471/ENSG00000072952/ENSG00000125868/ENSG00000153885…	31
WGGAATGY_TEF1_Q6	C3	43/1026	414/30392	8.32876517023828e-11	1.83708763183542e-08	8.74207231402454e-09	ENSG00000160691/ENSG00000083857/ENSG00000157168/ENSG00000163430/ENSG00000117519/ENSG00000187189/ENSG00000185664/ENSG00000113140/ENSG00000101265/ENSG00000244486/ENSG00000030304/ENSG00000164050/ENSG00000172819/ENSG00000143079/ENSG00000134853/ENSG00000066468/ENSG00000140859/ENSG00000147535/ENSG00000131788/ENSG00000102024/ENSG00000132470/ENSG00000138594/ENSG00000115738/ENSG00000189409/ENSG00000124067…	43
DELACROIX_RARG_BOUND_MEF	C2	47/1025	409/24884	2.46771260765264e-10	1.29813160895588e-08	9.3332092504855e-09	ENSG00000123384/ENSG00000177106/ENSG00000160691/ENSG00000125170/ENSG00000074410/ENSG00000160211/ENSG00000018408/ENSG00000197122/ENSG00000049323/ENSG00000163430/ENSG00000137573/ENSG00000116337/ENSG00000133216/ENSG00000135862/ENSG00000087245/ENSG00000172346/ENSG00000132669/ENSG00000106809/ENSG00000136689/ENSG00000172819/ENSG00000179218/ENSG00000066468/ENSG00000105426/ENSG00000106624/ENSG00000108950…	47
GOMF_GLYCOSAMINOGLYCAN_BINDING	C5	39/982	263/22312	2.85608360517485e-11	1.24510964767597e-08	9.73172908415893e-09	ENSG00000109610/ENSG00000095970/ENSG00000163430/ENSG00000182492/ENSG00000135677/ENSG00000077782/ENSG00000137573/ENSG00000174175/ENSG00000166833/ENSG00000091986/ENSG00000184347/ENSG00000137462/ENSG00000156140/ENSG00000172638/ENSG00000144152/ENSG00000133110/ENSG00000214274/ENSG00000066468/ENSG00000188783/ENSG00000105426/ENSG00000118257/ENSG00000106100/ENSG00000188992/ENSG00000169231/ENSG00000084234…	39
GOCC_VACUOLAR_LUMEN	C5	34/982	208/22312	3.58662309261491e-11	1.48913174973854e-08	1.16389964418992e-08	ENSG00000162512/ENSG00000107798/ENSG00000163932/ENSG00000113721/ENSG00000182492/ENSG00000135677/ENSG00000013288/ENSG00000106348/ENSG00000127415/ENSG00000100994/ENSG00000119655/ENSG00000185339/ENSG00000239264/ENSG00000183098/ENSG00000106809/ENSG00000173546/ENSG00000115884/ENSG00000131236/ENSG00000196743/ENSG00000188783/ENSG00000100299/ENSG00000131473/ENSG00000019582/ENSG00000038427/ENSG00000122176…	34
REACTOME_METABOLISM_OF_CARBOHYDRATES	C2	39/1025	303/24884	3.1553401969629e-10	1.64077690242071e-08	1.17967346746707e-08	ENSG00000149541/ENSG00000162512/ENSG00000160211/ENSG00000196968/ENSG00000165102/ENSG00000182492/ENSG00000135677/ENSG00000013288/ENSG00000160408/ENSG00000127415/ENSG00000100994/ENSG00000163521/ENSG00000123989/ENSG00000171310/ENSG00000142875/ENSG00000183098/ENSG00000106809/ENSG00000173546/ENSG00000111674/ENSG00000115884/ENSG00000134955/ENSG00000188783/ENSG00000168237/ENSG00000182197/ENSG00000151348…	39
YAMAZAKI_TCEB3_TARGETS_UP	C2	29/1025	181/24884	3.57877178038533e-10	1.83981403800719e-08	1.32277569394625e-08	ENSG00000149131/ENSG00000127990/ENSG00000125844/ENSG00000120885/ENSG00000135677/ENSG00000101236/ENSG00000101680/ENSG00000113140/ENSG00000135862/ENSG00000172638/ENSG00000141448/ENSG00000182197/ENSG00000099994/ENSG00000141753/ENSG00000122642/ENSG00000100196/ENSG00000089597/ENSG00000151458/ENSG00000003436/ENSG00000033170/ENSG00000115738/ENSG00000152952/ENSG00000182718/ENSG00000100234/ENSG00000092445…	29
REACTOME_SYNDECAN_INTERACTIONS	C2	12/1025	28/24884	3.69863538382934e-10	1.88007039061168e-08	1.35171890432083e-08	ENSG00000162512/ENSG00000259207/ENSG00000072110/ENSG00000204262/ENSG00000105329/ENSG00000164692/ENSG00000115884/ENSG00000108821/ENSG00000132470/ENSG00000130635/ENSG00000115414/ENSG00000137801	12
GOBP_MORPHOGENESIS_OF_A_POLARIZED_EPITHELIUM	C5	23/982	100/22312	4.83018762710698e-11	1.91429117821571e-08	1.49620261712395e-08	ENSG00000163637/ENSG00000083857/ENSG00000153071/ENSG00000101680/ENSG00000184009/ENSG00000183098/ENSG00000137273/ENSG00000075624/ENSG00000112655/ENSG00000142632/ENSG00000169071/ENSG00000103494/ENSG00000104332/ENSG00000160469/ENSG00000157240/ENSG00000082458/ENSG00000145423/ENSG00000165617/ENSG00000164932/ENSG00000164930/ENSG00000140807/ENSG00000135541/ENSG00000100092	23
GOBP_COLLAGEN_FIBRIL_ORGANIZATION	C5	21/982	84/22312	6.20249057923505e-11	2.35128327653698e-08	1.83775395926626e-08	ENSG00000087116/ENSG00000204262/ENSG00000138080/ENSG00000054598/ENSG00000115318/ENSG00000164692/ENSG00000156140/ENSG00000172638/ENSG00000168487/ENSG00000187955/ENSG00000113083/ENSG00000141756/ENSG00000106624/ENSG00000182197/ENSG00000108821/ENSG00000122176/ENSG00000130635/ENSG00000145423/ENSG00000111799/ENSG00000060718/ENSG00000141696	21
REACTOME_HEPARAN_SULFATE_HEPARIN_HS_GAG_METABOLISM	C2	16/1025	56/24884	5.40153914270812e-10	2.71517367573461e-08	1.95213519894363e-08	ENSG00000149541/ENSG00000162512/ENSG00000165102/ENSG00000182492/ENSG00000127415/ENSG00000163521/ENSG00000183098/ENSG00000173546/ENSG00000115884/ENSG00000182197/ENSG00000151348/ENSG00000038427/ENSG00000169919/ENSG00000138604/ENSG00000010404/ENSG00000166507	16
PANGAS_TUMOR_SUPPRESSION_BY_SMAD1_AND_SMAD5_UP	C2	25/1025	140/24884	5.65715896834868e-10	2.8124161728362e-08	2.02204987995343e-08	ENSG00000134369/ENSG00000154237/ENSG00000197555/ENSG00000163430/ENSG00000148180/ENSG00000170542/ENSG00000172243/ENSG00000138080/ENSG00000162511/ENSG00000138758/ENSG00000087245/ENSG00000140092/ENSG00000106723/ENSG00000132561/ENSG00000272636/ENSG00000136830/ENSG00000120708/ENSG00000072952/ENSG00000185650/ENSG00000013364/ENSG00000092445/ENSG00000123453/ENSG00000111799/ENSG00000189067/ENSG00000144642	25
REACTOME_RHO_GTPASE_CYCLE	C2	51/1025	478/24884	6.02285155861572e-10	2.95914697738513e-08	2.12754529296851e-08	ENSG00000072110/ENSG00000163629/ENSG00000266028/ENSG00000175220/ENSG00000214944/ENSG00000197122/ENSG00000101384/ENSG00000135622/ENSG00000135905/ENSG00000031081/ENSG00000131016/ENSG00000184009/ENSG00000169851/ENSG00000116701/ENSG00000169379/ENSG00000046889/ENSG00000112079/ENSG00000110237/ENSG00000164741/ENSG00000164050/ENSG00000196935/ENSG00000075624/ENSG00000099331/ENSG00000010322/ENSG00000130150…	51
KIM_WT1_TARGETS_12HR_UP	C2	29/1025	185/24884	6.08312707552646e-10	2.95914697738513e-08	2.12754529296851e-08	ENSG00000182158/ENSG00000125170/ENSG00000153071/ENSG00000074410/ENSG00000101335/ENSG00000058668/ENSG00000077782/ENSG00000187091/ENSG00000116337/ENSG00000172346/ENSG00000173546/ENSG00000111674/ENSG00000019549/ENSG00000134853/ENSG00000205978/ENSG00000113578/ENSG00000172201/ENSG00000140332/ENSG00000100234/ENSG00000108175/ENSG00000078246/ENSG00000156011/ENSG00000086991/ENSG00000131370/ENSG00000243646…	29
HOSHIDA_LIVER_CANCER_SUBCLASS_S1	C2	38/1025	298/24884	6.96642114254887e-10	3.35277545200969e-08	2.41055334047884e-08	ENSG00000065357/ENSG00000196924/ENSG00000153071/ENSG00000035862/ENSG00000135677/ENSG00000158747/ENSG00000204262/ENSG00000100994/ENSG00000119655/ENSG00000162511/ENSG00000164692/ENSG00000112079/ENSG00000132669/ENSG00000118762/ENSG00000140937/ENSG00000263528/ENSG00000113083/ENSG00000133110/ENSG00000108679/ENSG00000131711/ENSG00000106624/ENSG00000163191/ENSG00000019582/ENSG00000142173/ENSG00000011422…	38
COLINA_TARGETS_OF_4EBP1_AND_4EBP2	C2	46/1025	408/24884	7.15998597448668e-10	3.40966068932397e-08	2.4514522616248e-08	ENSG00000164054/ENSG00000135124/ENSG00000111961/ENSG00000109610/ENSG00000142089/ENSG00000129009/ENSG00000136052/ENSG00000131016/ENSG00000106483/ENSG00000054598/ENSG00000165124/ENSG00000118855/ENSG00000114861/ENSG00000157379/ENSG00000145246/ENSG00000111674/ENSG00000136689/ENSG00000140937/ENSG00000136514/ENSG00000117122/ENSG00000133110/ENSG00000214274/ENSG00000211445/ENSG00000108679/ENSG00000111186…	46
MIKKELSEN_MEF_LCP_WITH_H3K4ME3	C2	26/1025	153/24884	7.87046807026089e-10	3.70895807811045e-08	2.66663885275287e-08	ENSG00000163017/ENSG00000153029/ENSG00000123342/ENSG00000113721/ENSG00000170542/ENSG00000106819/ENSG00000019991/ENSG00000066322/ENSG00000138080/ENSG00000106609/ENSG00000106809/ENSG00000136689/ENSG00000110002/ENSG00000263528/ENSG00000133110/ENSG00000108679/ENSG00000198715/ENSG00000106565/ENSG00000166401/ENSG00000002933/ENSG00000186635/ENSG00000166924/ENSG00000142156/ENSG00000184194/ENSG00000149115…	26
HP_ABNORMAL_DIAPHYSIS_MORPHOLOGY	C5	43/982	323/22312	1.00002439631185e-10	3.48768508457721e-08	2.72596123862018e-08	ENSG00000101052/ENSG00000149541/ENSG00000166813/ENSG00000168778/ENSG00000196924/ENSG00000182492/ENSG00000049540/ENSG00000163913/ENSG00000077782/ENSG00000127415/ENSG00000105329/ENSG00000106483/ENSG00000124813/ENSG00000115318/ENSG00000164692/ENSG00000150961/ENSG00000142875/ENSG00000244486/ENSG00000112773/ENSG00000106665/ENSG00000066468/ENSG00000141756/ENSG00000111199/ENSG00000182197/ENSG00000151348…	43
GOBP_MESENCHYMAL_CELL_DIFFERENTIATION	C5	38/982	262/22312	9.97882745179281e-11	3.48768508457721e-08	2.72596123862018e-08	ENSG00000196924/ENSG00000153071/ENSG00000157168/ENSG00000018408/ENSG00000044524/ENSG00000101384/ENSG00000135622/ENSG00000019991/ENSG00000102760/ENSG00000162517/ENSG00000077782/ENSG00000019144/ENSG00000105329/ENSG00000054598/ENSG00000115318/ENSG00000166292/ENSG00000137273/ENSG00000019549/ENSG00000066468/ENSG00000186866/ENSG00000138795/ENSG00000182197/ENSG00000118257/ENSG00000108821/ENSG00000169242…	38
MIR4731_5P	C3	35/1026	304/30392	3.02479227413037e-10	6.22703902834305e-08	2.96323509802526e-08	ENSG00000157064/ENSG00000162512/ENSG00000167106/ENSG00000113721/ENSG00000205352/ENSG00000100968/ENSG00000184009/ENSG00000116852/ENSG00000114861/ENSG00000160991/ENSG00000065308/ENSG00000149639/ENSG00000142303/ENSG00000115884/ENSG00000179218/ENSG00000197177/ENSG00000127946/ENSG00000138795/ENSG00000102057/ENSG00000155111/ENSG00000019582/ENSG00000154917/ENSG00000136295/ENSG00000256235/ENSG00000113578…	35
HAN_SATB1_TARGETS_DN	C2	48/1025	440/24884	9.25844462359117e-10	4.31806221413675e-08	3.10456797470393e-08	ENSG00000170915/ENSG00000107798/ENSG00000074410/ENSG00000157168/ENSG00000120885/ENSG00000148180/ENSG00000102760/ENSG00000168994/ENSG00000078369/ENSG00000105329/ENSG00000137486/ENSG00000162576/ENSG00000124813/ENSG00000067715/ENSG00000163453/ENSG00000171310/ENSG00000112414/ENSG00000157637/ENSG00000140937/ENSG00000112773/ENSG00000132561/ENSG00000172819/ENSG00000141448/ENSG00000113083/ENSG00000139946…	48
AAGCACA_MIR218	C3	43/1026	433/30392	3.44188115826199e-10	6.64283063544563e-08	3.16109611640377e-08	ENSG00000183722/ENSG00000111961/ENSG00000072110/ENSG00000088367/ENSG00000266028/ENSG00000187672/ENSG00000155849/ENSG00000133961/ENSG00000104228/ENSG00000078369/ENSG00000136854/ENSG00000033327/ENSG00000124813/ENSG00000116852/ENSG00000133138/ENSG00000117016/ENSG00000127152/ENSG00000163577/ENSG00000089057/ENSG00000072071/ENSG00000043143/ENSG00000134853/ENSG00000095951/ENSG00000178904/ENSG00000136295…	43
GOBP_CONNECTIVE_TISSUE_DEVELOPMENT	C5	39/982	276/22312	1.25393017411497e-10	4.20500661081095e-08	3.2866169826803e-08	ENSG00000182158/ENSG00000020633/ENSG00000113721/ENSG00000182492/ENSG00000137573/ENSG00000105329/ENSG00000100596/ENSG00000124813/ENSG00000171310/ENSG00000168487/ENSG00000198832/ENSG00000172819/ENSG00000113083/ENSG00000019549/ENSG00000111199/ENSG00000111186/ENSG00000118263/ENSG00000182197/ENSG00000169231/ENSG00000108821/ENSG00000115380/ENSG00000105855/ENSG00000120708/ENSG00000119042/ENSG00000131873…	39
BROWNE_HCMV_INFECTION_18HR_DN	C2	30/1025	201/24884	1.03849995100491e-09	4.7940548758635e-08	3.44679360752436e-08	ENSG00000175220/ENSG00000148848/ENSG00000074410/ENSG00000113721/ENSG00000187091/ENSG00000010810/ENSG00000132669/ENSG00000164050/ENSG00000113361/ENSG00000182197/ENSG00000166073/ENSG00000186480/ENSG00000142173/ENSG00000169231/ENSG00000038427/ENSG00000157110/ENSG00000004399/ENSG00000115738/ENSG00000103888/ENSG00000105270/ENSG00000163931/ENSG00000182718/ENSG00000149485/ENSG00000142156/ENSG00000185338…	30
LINDVALL_IMMORTALIZED_BY_TERT_DN	C2	19/1025	84/24884	1.06280030324957e-09	4.8566753251526e-08	3.49181598834788e-08	ENSG00000148848/ENSG00000175906/ENSG00000049540/ENSG00000129009/ENSG00000131016/ENSG00000091986/ENSG00000184347/ENSG00000111674/ENSG00000169604/ENSG00000108679/ENSG00000112655/ENSG00000131711/ENSG00000112559/ENSG00000038427/ENSG00000122176/ENSG00000152952/ENSG00000119681/ENSG00000115414/ENSG00000174705	19
VDR_Q3	C3	31/1026	248/30392	4.0950261497373e-10	7.43849455905222e-08	3.53972539011348e-08	ENSG00000123384/ENSG00000134242/ENSG00000125844/ENSG00000157227/ENSG00000164330/ENSG00000105329/ENSG00000170653/ENSG00000169851/ENSG00000121068/ENSG00000127152/ENSG00000104081/ENSG00000163795/ENSG00000172819/ENSG00000072071/ENSG00000066468/ENSG00000112655/ENSG00000102057/ENSG00000154917/ENSG00000120594/ENSG00000166341/ENSG00000119699/ENSG00000140332/ENSG00000197380/ENSG00000100234/ENSG00000129474…	31
HP_MIDFACE_RETRUSION	C5	42/982	314/22312	1.42187034808674e-10	4.59158798702528e-08	3.58876749844582e-08	ENSG00000101052/ENSG00000149541/ENSG00000088367/ENSG00000196924/ENSG00000113721/ENSG00000049540/ENSG00000077782/ENSG00000116337/ENSG00000054598/ENSG00000124813/ENSG00000150961/ENSG00000170004/ENSG00000110395/ENSG00000118762/ENSG00000140937/ENSG00000169604/ENSG00000066468/ENSG00000075624/ENSG00000155111/ENSG00000169641/ENSG00000108821/ENSG00000119042/ENSG00000189409/ENSG00000166341/ENSG00000196159…	42
BROWNE_HCMV_INFECTION_24HR_DN	C2	26/1025	156/24884	1.21339617948394e-09	5.48940431598535e-08	3.94673073116355e-08	ENSG00000163629/ENSG00000074410/ENSG00000113721/ENSG00000204262/ENSG00000138758/ENSG00000135862/ENSG00000197702/ENSG00000185885/ENSG00000132669/ENSG00000110002/ENSG00000163359/ENSG00000025434/ENSG00000182197/ENSG00000166073/ENSG00000122786/ENSG00000198121/ENSG00000106484/ENSG00000113578/ENSG00000103888/ENSG00000163931/ENSG00000014914/ENSG00000100234/ENSG00000149485/ENSG00000123933/ENSG00000107796…	26
GOBP_ACTIN_FILAMENT_ORGANIZATION	C5	55/982	489/22312	1.88390631108798e-10	5.64842004518897e-08	4.41478336754618e-08	ENSG00000162704/ENSG00000083857/ENSG00000072110/ENSG00000196924/ENSG00000213853/ENSG00000163932/ENSG00000197122/ENSG00000155849/ENSG00000148180/ENSG00000049540/ENSG00000102760/ENSG00000136059/ENSG00000136286/ENSG00000137486/ENSG00000184009/ENSG00000079691/ENSG00000197948/ENSG00000164741/ENSG00000183853/ENSG00000176658/ENSG00000164403/ENSG00000214274/ENSG00000172830/ENSG00000127946/ENSG00000111199…	55
HP_ABNORMALITY_OF_THE_FONTANELLES_OR_CRANIAL_SUTURES	C5	51/982	435/22312	2.00826954238855e-10	5.64842004518897e-08	4.41478336754618e-08	ENSG00000101052/ENSG00000149541/ENSG00000166813/ENSG00000087116/ENSG00000196924/ENSG00000113721/ENSG00000197496/ENSG00000157227/ENSG00000163913/ENSG00000117139/ENSG00000077782/ENSG00000184009/ENSG00000136854/ENSG00000124813/ENSG00000059573/ENSG00000087245/ENSG00000164692/ENSG00000150961/ENSG00000244486/ENSG00000156140/ENSG00000183098/ENSG00000168487/ENSG00000127152/ENSG00000140937/ENSG00000169604…	51
GOCC_LAMELLIPODIUM	C5	34/982	221/22312	1.94367154243533e-10	5.64842004518897e-08	4.41478336754618e-08	ENSG00000163017/ENSG00000162704/ENSG00000259207/ENSG00000083857/ENSG00000163629/ENSG00000103335/ENSG00000266028/ENSG00000148180/ENSG00000031081/ENSG00000136286/ENSG00000079691/ENSG00000197702/ENSG00000173546/ENSG00000118762/ENSG00000169604/ENSG00000143079/ENSG00000075624/ENSG00000111199/ENSG00000172725/ENSG00000004399/ENSG00000075618/ENSG00000127084/ENSG00000141424/ENSG00000146192/ENSG00000125753…	34
GOBP_NEURAL_TUBE_DEVELOPMENT	C5	29/982	166/22312	1.94045605767717e-10	5.64842004518897e-08	4.41478336754618e-08	ENSG00000101052/ENSG00000163913/ENSG00000105329/ENSG00000169379/ENSG00000142875/ENSG00000118762/ENSG00000164741/ENSG00000172819/ENSG00000112655/ENSG00000156345/ENSG00000169641/ENSG00000128602/ENSG00000166341/ENSG00000125753/ENSG00000185650/ENSG00000103494/ENSG00000104332/ENSG00000078246/ENSG00000157240/ENSG00000145423/ENSG00000165617/ENSG00000164932/ENSG00000164930/ENSG00000120370/ENSG00000080815…	29
HP_ABNORMAL_RIB_CAGE_MORPHOLOGY	C5	47/982	383/22312	2.256714962019e-10	6.14884304807614e-08	4.80591206056283e-08	ENSG00000149541/ENSG00000196924/ENSG00000101384/ENSG00000054392/ENSG00000165102/ENSG00000182492/ENSG00000135677/ENSG00000163913/ENSG00000127415/ENSG00000124813/ENSG00000164692/ENSG00000150961/ENSG00000142875/ENSG00000244486/ENSG00000110395/ENSG00000030304/ENSG00000142303/ENSG00000136689/ENSG00000169604/ENSG00000112773/ENSG00000141448/ENSG00000066468/ENSG00000075624/ENSG00000111199/ENSG00000182197…	47
SRF_Q5_01	C3	30/1026	238/30392	6.38298072649835e-10	1.09503580463483e-07	5.21090122467351e-08	ENSG00000163017/ENSG00000072110/ENSG00000196924/ENSG00000101335/ENSG00000159176/ENSG00000064666/ENSG00000100968/ENSG00000169851/ENSG00000114861/ENSG00000174807/ENSG00000101265/ENSG00000163795/ENSG00000139946/ENSG00000075624/ENSG00000114923/ENSG00000122786/ENSG00000108821/ENSG00000138606/ENSG00000105855/ENSG00000132205/ENSG00000183530/ENSG00000140332/ENSG00000125753/ENSG00000100234/ENSG00000125868…	30
SMTTTTGT_UNKNOWN	C3	42/1026	426/30392	6.88099911641492e-10	1.11834343534154e-07	5.32181427507769e-08	ENSG00000123384/ENSG00000157064/ENSG00000088367/ENSG00000266028/ENSG00000157168/ENSG00000049323/ENSG00000117519/ENSG00000157227/ENSG00000164330/ENSG00000114861/ENSG00000110237/ENSG00000104043/ENSG00000106723/ENSG00000136960/ENSG00000143079/ENSG00000196935/ENSG00000043143/ENSG00000139946/ENSG00000131711/ENSG00000272636/ENSG00000118263/ENSG00000122786/ENSG00000131473/ENSG00000105855/ENSG00000132470…	42
HP_JOINT_HYPERMOBILITY	C5	48/982	398/22312	2.63553690182194e-10	6.96340795363197e-08	5.44257285562847e-08	ENSG00000101052/ENSG00000149541/ENSG00000087116/ENSG00000196924/ENSG00000134242/ENSG00000197496/ENSG00000182492/ENSG00000049540/ENSG00000163913/ENSG00000204262/ENSG00000077782/ENSG00000106080/ENSG00000162631/ENSG00000115318/ENSG00000059573/ENSG00000164692/ENSG00000150961/ENSG00000140092/ENSG00000110395/ENSG00000132669/ENSG00000172638/ENSG00000168487/ENSG00000169604/ENSG00000112773/ENSG00000113083…	48
GOBP_EPITHELIAL_TO_MESENCHYMAL_TRANSITION	C5	30/982	179/22312	2.715562310096e-10	6.96381993580207e-08	5.44289485930697e-08	ENSG00000196924/ENSG00000153071/ENSG00000018408/ENSG00000044524/ENSG00000101384/ENSG00000019991/ENSG00000102760/ENSG00000162517/ENSG00000077782/ENSG00000019144/ENSG00000105329/ENSG00000054598/ENSG00000115318/ENSG00000166292/ENSG00000137273/ENSG00000019549/ENSG00000066468/ENSG00000186866/ENSG00000138795/ENSG00000108821/ENSG00000169242/ENSG00000151617/ENSG00000144824/ENSG00000119699/ENSG00000197380…	30
GSE19198_1H_VS_24H_IL21_TREATED_TCELL_UP	Immune	35/1023	229/23331	1.16220712965798e-10	8.51951560380376e-08	5.44960316962023e-08	ENSG00000065357/ENSG00000065413/ENSG00000107798/ENSG00000035862/ENSG00000163932/ENSG00000165102/ENSG00000172243/ENSG00000105329/ENSG00000198795/ENSG00000162576/ENSG00000116701/ENSG00000237172/ENSG00000157379/ENSG00000145569/ENSG00000142303/ENSG00000169604/ENSG00000167157/ENSG00000172819/ENSG00000127946/ENSG00000025434/ENSG00000112655/ENSG00000079819/ENSG00000163683/ENSG00000151348/ENSG00000154917…	35
GSE2405_0H_VS_3H_A_PHAGOCYTOPHILUM_STIM_NEUTROPHIL_UP	Immune	34/1023	218/23331	1.22431963101265e-10	8.51951560380376e-08	5.44960316962023e-08	ENSG00000149131/ENSG00000163017/ENSG00000100368/ENSG00000116711/ENSG00000182492/ENSG00000144857/ENSG00000158966/ENSG00000116701/ENSG00000087245/ENSG00000164692/ENSG00000163453/ENSG00000171310/ENSG00000184500/ENSG00000143079/ENSG00000066468/ENSG00000163359/ENSG00000155465/ENSG00000185201/ENSG00000114450/ENSG00000163191/ENSG00000169641/ENSG00000198121/ENSG00000010704/ENSG00000102024/ENSG00000084234…	34
GSE37301_HEMATOPOIETIC_STEM_CELL_VS_GRAN_MONO_PROGENITOR_DN	Immune	32/1023	194/23331	9.76993009896046e-11	8.51951560380376e-08	5.44960316962023e-08	ENSG00000163629/ENSG00000196924/ENSG00000058668/ENSG00000131016/ENSG00000184009/ENSG00000166833/ENSG00000169379/ENSG00000185339/ENSG00000150961/ENSG00000186469/ENSG00000112773/ENSG00000176658/ENSG00000090376/ENSG00000114450/ENSG00000163191/ENSG00000178904/ENSG00000131473/ENSG00000039560/ENSG00000115738/ENSG00000102393/ENSG00000105270/ENSG00000105852/ENSG00000104427/ENSG00000110090/ENSG00000168743…	32
MIYAGAWA_TARGETS_OF_EWSR1_ETS_FUSIONS_UP	C2	36/1025	282/24884	1.89308475437489e-09	8.41911426771911e-08	6.05311161227885e-08	ENSG00000139668/ENSG00000140931/ENSG00000182580/ENSG00000152127/ENSG00000135124/ENSG00000163629/ENSG00000134242/ENSG00000213853/ENSG00000101384/ENSG00000049540/ENSG00000077782/ENSG00000100968/ENSG00000100596/ENSG00000162631/ENSG00000142552/ENSG00000010810/ENSG00000133216/ENSG00000140092/ENSG00000185885/ENSG00000134508/ENSG00000140937/ENSG00000112559/ENSG00000116977/ENSG00000130449/ENSG00000221963…	36
KEGG_ECM_RECEPTOR_INTERACTION	C2	21/1025	106/24884	1.89820878715152e-09	8.41911426771911e-08	6.05311161227885e-08	ENSG00000162512/ENSG00000259207/ENSG00000204262/ENSG00000101680/ENSG00000135862/ENSG00000164692/ENSG00000115884/ENSG00000163359/ENSG00000142173/ENSG00000169231/ENSG00000108821/ENSG00000105855/ENSG00000132470/ENSG00000196569/ENSG00000130635/ENSG00000142156/ENSG00000137809/ENSG00000161638/ENSG00000115414/ENSG00000060718/ENSG00000137801	21
REACTOME_DEGRADATION_OF_THE_EXTRACELLULAR_MATRIX	C2	25/1025	149/24884	2.18271687115691e-09	9.58700109234354e-08	6.89279011944286e-08	ENSG00000123342/ENSG00000035862/ENSG00000049540/ENSG00000157227/ENSG00000204262/ENSG00000135862/ENSG00000087245/ENSG00000164692/ENSG00000175309/ENSG00000168487/ENSG00000187955/ENSG00000163359/ENSG00000065618/ENSG00000142173/ENSG00000108821/ENSG00000158859/ENSG00000130635/ENSG00000171812/ENSG00000182871/ENSG00000143537/ENSG00000142156/ENSG00000115414/ENSG00000111799/ENSG00000080815/ENSG00000060718	25
HP_ABNORMAL_HEART_VALVE_MORPHOLOGY	C5	46/982	376/22312	3.88838379301612e-10	9.68651951180216e-08	7.57094636871771e-08	ENSG00000149541/ENSG00000166813/ENSG00000196924/ENSG00000049540/ENSG00000157227/ENSG00000163913/ENSG00000031081/ENSG00000204262/ENSG00000077782/ENSG00000127415/ENSG00000059573/ENSG00000087245/ENSG00000164692/ENSG00000140092/ENSG00000110395/ENSG00000118762/ENSG00000112773/ENSG00000141448/ENSG00000113083/ENSG00000106665/ENSG00000075624/ENSG00000131711/ENSG00000106624/ENSG00000089597/ENSG00000169641…	46
GOMF_HEPARIN_BINDING	C5	31/982	193/22312	4.10579314085218e-10	9.94400288752504e-08	7.77219438417456e-08	ENSG00000109610/ENSG00000163430/ENSG00000077782/ENSG00000174175/ENSG00000166833/ENSG00000091986/ENSG00000184347/ENSG00000156140/ENSG00000172638/ENSG00000144152/ENSG00000133110/ENSG00000214274/ENSG00000066468/ENSG00000188783/ENSG00000105426/ENSG00000118257/ENSG00000188992/ENSG00000169231/ENSG00000084234/ENSG00000113578/ENSG00000130635/ENSG00000119681/ENSG00000145147/ENSG00000079257/ENSG00000104332…	31
REACTOME_DISEASES_OF_METABOLISM	C2	35/1025	272/24884	2.56744892381894e-09	1.11684028186124e-07	8.02977446821916e-08	ENSG00000149541/ENSG00000100368/ENSG00000162512/ENSG00000087116/ENSG00000165102/ENSG00000182492/ENSG00000135677/ENSG00000005108/ENSG00000127415/ENSG00000185339/ENSG00000159674/ENSG00000156140/ENSG00000183098/ENSG00000106809/ENSG00000173546/ENSG00000142303/ENSG00000115884/ENSG00000188783/ENSG00000182197/ENSG00000151348/ENSG00000158859/ENSG00000038427/ENSG00000131873/ENSG00000161513/ENSG00000122176…	35
CHIANG_LIVER_CANCER_SUBCLASS_CTNNB1_DN	C2	27/1025	173/24884	2.60799537427112e-09	1.1236734355431e-07	8.07890296390752e-08	ENSG00000140931/ENSG00000035862/ENSG00000101335/ENSG00000197442/ENSG00000182492/ENSG00000170542/ENSG00000129009/ENSG00000106819/ENSG00000137573/ENSG00000181458/ENSG00000166833/ENSG00000091986/ENSG00000164692/ENSG00000171310/ENSG00000198832/ENSG00000141448/ENSG00000066468/ENSG00000163359/ENSG00000106624/ENSG00000108821/ENSG00000115380/ENSG00000038427/ENSG00000130635/ENSG00000272398/ENSG00000079257…	27
REACTOME_DISEASES_OF_GLYCOSYLATION	C2	26/1025	162/24884	2.78804405121386e-09	1.18991615921618e-07	8.55516992874959e-08	ENSG00000149541/ENSG00000162512/ENSG00000087116/ENSG00000182492/ENSG00000005108/ENSG00000159674/ENSG00000156140/ENSG00000183098/ENSG00000106809/ENSG00000173546/ENSG00000142303/ENSG00000115884/ENSG00000188783/ENSG00000182197/ENSG00000151348/ENSG00000158859/ENSG00000038427/ENSG00000131873/ENSG00000122176/ENSG00000262655/ENSG00000155850/ENSG00000049860/ENSG00000127083/ENSG00000033011/ENSG00000137801…	26
VART_KSHV_INFECTION_ANGIOGENIC_MARKERS_DN	C2	24/1025	140/24884	2.92452209492641e-09	1.23649887452777e-07	8.89008684045511e-08	ENSG00000182580/ENSG00000123342/ENSG00000044524/ENSG00000113721/ENSG00000019991/ENSG00000077782/ENSG00000105329/ENSG00000133216/ENSG00000087245/ENSG00000166825/ENSG00000214274/ENSG00000134853/ENSG00000066468/ENSG00000111186/ENSG00000118257/ENSG00000182796/ENSG00000100234/ENSG00000104332/ENSG00000163235/ENSG00000157240/ENSG00000162998/ENSG00000135333/ENSG00000181634/ENSG00000137801	24
SENGUPTA_NASOPHARYNGEAL_CARCINOMA_UP	C2	38/1025	314/24884	3.07962138984943e-09	1.29001918219248e-07	9.27488313317225e-08	ENSG00000087116/ENSG00000154065/ENSG00000008277/ENSG00000164484/ENSG00000204262/ENSG00000137573/ENSG00000113140/ENSG00000135862/ENSG00000164692/ENSG00000163577/ENSG00000140937/ENSG00000141448/ENSG00000133110/ENSG00000078124/ENSG00000095951/ENSG00000122786/ENSG00000108821/ENSG00000038427/ENSG00000136048/ENSG00000132205/ENSG00000115738/ENSG00000130635/ENSG00000070214/ENSG00000141424/ENSG00000128791…	38
CEBPB_02	C3	32/1026	275/30392	1.32902356218858e-09	2.05201238001916e-07	9.76482575165921e-08	ENSG00000116711/ENSG00000125844/ENSG00000019144/ENSG00000137573/ENSG00000169851/ENSG00000114861/ENSG00000184347/ENSG00000104213/ENSG00000104081/ENSG00000134853/ENSG00000147535/ENSG00000130150/ENSG00000131473/ENSG00000169641/ENSG00000160410/ENSG00000038427/ENSG00000074803/ENSG00000157110/ENSG00000136940/ENSG00000119699/ENSG00000183530/ENSG00000168944/ENSG00000137809/ENSG00000197879/ENSG00000105722…	32
LEE_NEURAL_CREST_STEM_CELL_UP	C2	25/1025	152/24884	3.33926657651859e-09	1.38594880662111e-07	9.9645907498237e-08	ENSG00000160691/ENSG00000125844/ENSG00000148180/ENSG00000182492/ENSG00000170542/ENSG00000164692/ENSG00000163453/ENSG00000112414/ENSG00000164741/ENSG00000187955/ENSG00000133110/ENSG00000019549/ENSG00000134853/ENSG00000111145/ENSG00000113361/ENSG00000163191/ENSG00000112559/ENSG00000118257/ENSG00000061337/ENSG00000120708/ENSG00000151617/ENSG00000015592/ENSG00000169554/ENSG00000165617/ENSG00000189067	25
MANALO_HYPOXIA_UP	C2	32/1025	236/24884	3.36993167233103e-09	1.38596098960233e-07	9.96467834210803e-08	ENSG00000182158/ENSG00000182492/ENSG00000100968/ENSG00000181458/ENSG00000087245/ENSG00000164692/ENSG00000101265/ENSG00000102316/ENSG00000111674/ENSG00000112773/ENSG00000113083/ENSG00000106665/ENSG00000139946/ENSG00000205978/ENSG00000155111/ENSG00000122642/ENSG00000150630/ENSG00000120708/ENSG00000131873/ENSG00000039560/ENSG00000166341/ENSG00000152952/ENSG00000130635/ENSG00000182871/ENSG00000145730…	32
MIR3714	C3	43/1026	454/30392	1.48470986304702e-09	2.18323050337581e-07	1.03892479639782e-07	ENSG00000182158/ENSG00000162704/ENSG00000106546/ENSG00000134369/ENSG00000155849/ENSG00000029364/ENSG00000066322/ENSG00000169118/ENSG00000124508/ENSG00000170653/ENSG00000114861/ENSG00000106609/ENSG00000110395/ENSG00000144152/ENSG00000149639/ENSG00000016864/ENSG00000043143/ENSG00000105088/ENSG00000163683/ENSG00000131873/ENSG00000039560/ENSG00000143797/ENSG00000100345/ENSG00000050438/ENSG00000153317…	43
KOYAMA_SEMA3B_TARGETS_UP	C2	36/1025	289/24884	3.68235811090709e-09	1.50080973817511e-07	1.07904092581346e-07	ENSG00000131171/ENSG00000164484/ENSG00000113140/ENSG00000067715/ENSG00000091986/ENSG00000242732/ENSG00000130402/ENSG00000143502/ENSG00000164741/ENSG00000169604/ENSG00000108679/ENSG00000131711/ENSG00000138795/ENSG00000112297/ENSG00000102057/ENSG00000198642/ENSG00000163536/ENSG00000011422/ENSG00000138356/ENSG00000120708/ENSG00000113578/ENSG00000132205/ENSG00000105270/ENSG00000139278/ENSG00000166401…	36
PID_SYNDECAN_1_PATHWAY	C2	15/1025	55/24884	3.82010737675877e-09	1.54305051539792e-07	1.10941088291209e-07	ENSG00000019991/ENSG00000204262/ENSG00000105329/ENSG00000164692/ENSG00000187955/ENSG00000115884/ENSG00000163359/ENSG00000065618/ENSG00000142173/ENSG00000108821/ENSG00000130635/ENSG00000171812/ENSG00000142156/ENSG00000111799/ENSG00000060718	15
REACTOME_RESPONSE_TO_ELEVATED_PLATELET_CYTOSOLIC_CA2	C2	24/1025	142/24884	3.92114111195963e-09	1.56984445933676e-07	1.12867499170519e-07	ENSG00000149131/ENSG00000259207/ENSG00000072110/ENSG00000196924/ENSG00000120885/ENSG00000129009/ENSG00000019991/ENSG00000105329/ENSG00000113140/ENSG00000169851/ENSG00000174175/ENSG00000130402/ENSG00000102316/ENSG00000184500/ENSG00000131236/ENSG00000108679/ENSG00000150630/ENSG00000084234/ENSG00000119699/ENSG00000100234/ENSG00000076944/ENSG00000115414/ENSG00000137076/ENSG00000137801	24
REACTOME_COLLAGEN_DEGRADATION	C2	17/1025	72/24884	3.96603099988247e-09	1.57388809153231e-07	1.13158225204403e-07	ENSG00000123342/ENSG00000157227/ENSG00000204262/ENSG00000087245/ENSG00000164692/ENSG00000175309/ENSG00000187955/ENSG00000163359/ENSG00000065618/ENSG00000142173/ENSG00000108821/ENSG00000130635/ENSG00000171812/ENSG00000182871/ENSG00000142156/ENSG00000111799/ENSG00000060718	17
MIR218_5P	C3	43/1026	456/30392	1.6972159156042e-09	2.38227397608444e-07	1.13364278381984e-07	ENSG00000158292/ENSG00000183722/ENSG00000065413/ENSG00000187672/ENSG00000138613/ENSG00000155849/ENSG00000164330/ENSG00000005108/ENSG00000078369/ENSG00000136854/ENSG00000033327/ENSG00000124813/ENSG00000116852/ENSG00000239264/ENSG00000133138/ENSG00000101265/ENSG00000071967/ENSG00000163577/ENSG00000091428/ENSG00000168234/ENSG00000152061/ENSG00000143079/ENSG00000043143/ENSG00000095951/ENSG00000163536…	43
ETS2_B	C3	34/1026	309/30392	1.78014922698183e-09	2.3900438317043e-07	1.13734019261631e-07	ENSG00000132122/ENSG00000198001/ENSG00000155849/ENSG00000143515/ENSG00000106348/ENSG00000113140/ENSG00000169851/ENSG00000010810/ENSG00000174807/ENSG00000115318/ENSG00000166292/ENSG00000156140/ENSG00000164741/ENSG00000110002/ENSG00000124201/ENSG00000108950/ENSG00000183049/ENSG00000164114/ENSG00000138594/ENSG00000076067/ENSG00000125753/ENSG00000186635/ENSG00000077264/ENSG00000133195/ENSG00000092445…	34
GRUETZMANN_PANCREATIC_CANCER_UP	C2	45/1025	417/24884	4.35562887073363e-09	1.71346652271295e-07	1.23193530531505e-07	ENSG00000160691/ENSG00000065357/ENSG00000164402/ENSG00000213853/ENSG00000175220/ENSG00000101335/ENSG00000049323/ENSG00000113721/ENSG00000158747/ENSG00000204262/ENSG00000131016/ENSG00000205352/ENSG00000100994/ENSG00000113140/ENSG00000167552/ENSG00000162511/ENSG00000010810/ENSG00000087245/ENSG00000142875/ENSG00000136689/ENSG00000140937/ENSG00000115884/ENSG00000133110/ENSG00000196743/ENSG00000185201…	45
REACTOME_COLLAGEN_CHAIN_TRIMERIZATION	C2	14/1025	48/24884	4.82744365067113e-09	1.88270302376174e-07	1.35361169515189e-07	ENSG00000204262/ENSG00000164692/ENSG00000187955/ENSG00000163359/ENSG00000065618/ENSG00000142173/ENSG00000108821/ENSG00000130635/ENSG00000171812/ENSG00000182871/ENSG00000142156/ENSG00000111799/ENSG00000060718/ENSG00000171502	14
HP_ABNORMALITY_OF_THE_CALF	C5	39/982	293/22312	7.46941066694149e-10	1.76015652986656e-07	1.37573156921136e-07	ENSG00000149541/ENSG00000166813/ENSG00000196924/ENSG00000182492/ENSG00000049540/ENSG00000163913/ENSG00000127415/ENSG00000105329/ENSG00000106483/ENSG00000136854/ENSG00000124813/ENSG00000115318/ENSG00000164692/ENSG00000142875/ENSG00000244486/ENSG00000183098/ENSG00000112773/ENSG00000106665/ENSG00000066468/ENSG00000075624/ENSG00000111199/ENSG00000182197/ENSG00000151348/ENSG00000130449/ENSG00000144218…	39
REACTOME_MET_ACTIVATES_PTK2_SIGNALING	C2	12/1025	34/24884	5.30214508502636e-09	2.05016276621019e-07	1.47401064442028e-07	ENSG00000197122/ENSG00000019991/ENSG00000204262/ENSG00000101680/ENSG00000135862/ENSG00000164692/ENSG00000108821/ENSG00000196569/ENSG00000130635/ENSG00000115414/ENSG00000060718/ENSG00000171502	12
HP_ABNORMALITY_OF_THE_ELBOW	C5	36/982	257/22312	8.23977187906764e-10	1.89059397404186e-07	1.47768097354803e-07	ENSG00000149541/ENSG00000196924/ENSG00000182492/ENSG00000204262/ENSG00000077782/ENSG00000127415/ENSG00000106483/ENSG00000136854/ENSG00000059573/ENSG00000244486/ENSG00000110395/ENSG00000030304/ENSG00000183098/ENSG00000168487/ENSG00000112773/ENSG00000066468/ENSG00000163359/ENSG00000141756/ENSG00000111199/ENSG00000106624/ENSG00000144218/ENSG00000142173/ENSG00000178467/ENSG00000108821/ENSG00000198246…	36
HP_PECTUS_EXCAVATUM	C5	40/982	307/22312	8.58614022320605e-10	1.9195527334906e-07	1.500315028476e-07	ENSG00000101052/ENSG00000166813/ENSG00000103335/ENSG00000196924/ENSG00000197496/ENSG00000049540/ENSG00000163913/ENSG00000078369/ENSG00000059573/ENSG00000164692/ENSG00000171310/ENSG00000150961/ENSG00000140092/ENSG00000244486/ENSG00000110395/ENSG00000172638/ENSG00000140937/ENSG00000112773/ENSG00000113083/ENSG00000106665/ENSG00000075624/ENSG00000106624/ENSG00000130635/ENSG00000119699/ENSG00000104774…	40
HP_ABNORMALLY_LAX_OR_HYPEREXTENSIBLE_SKIN	C5	31/982	199/22312	8.93251512233899e-10	1.94706498379184e-07	1.52181849742165e-07	ENSG00000149541/ENSG00000087116/ENSG00000196924/ENSG00000148180/ENSG00000113721/ENSG00000197496/ENSG00000049540/ENSG00000204262/ENSG00000106080/ENSG00000054598/ENSG00000059573/ENSG00000164692/ENSG00000140092/ENSG00000132669/ENSG00000172638/ENSG00000127152/ENSG00000169604/ENSG00000112773/ENSG00000106665/ENSG00000066468/ENSG00000155465/ENSG00000106624/ENSG00000182197/ENSG00000108821/ENSG00000130635…	31
ACTGTGA_MIR27A_MIR27B	C3	45/1026	497/30392	2.54892632648678e-09	3.27961854007965e-07	1.56065839990155e-07	ENSG00000163637/ENSG00000088367/ENSG00000266028/ENSG00000065485/ENSG00000074410/ENSG00000155849/ENSG00000135677/ENSG00000169118/ENSG00000150967/ENSG00000166833/ENSG00000133216/ENSG00000067715/ENSG00000117016/ENSG00000112414/ENSG00000142303/ENSG00000140937/ENSG00000134853/ENSG00000127946/ENSG00000112559/ENSG00000178904/ENSG00000118257/ENSG00000198648/ENSG00000119042/ENSG00000151617/ENSG00000004399…	45
HP_PLATYSPONDYLY	C5	24/982	125/22312	9.78764737532525e-10	2.08142676745026e-07	1.62683515039424e-07	ENSG00000149541/ENSG00000196924/ENSG00000182492/ENSG00000077782/ENSG00000106483/ENSG00000113140/ENSG00000124813/ENSG00000115318/ENSG00000164692/ENSG00000150961/ENSG00000168487/ENSG00000141756/ENSG00000111199/ENSG00000182578/ENSG00000108821/ENSG00000198246/ENSG00000152952/ENSG00000169919/ENSG00000104774/ENSG00000115414/ENSG00000155850/ENSG00000120370/ENSG00000160801/ENSG00000060718	24
FOSTER_TOLERANT_MACROPHAGE_DN	C2	47/1025	451/24884	6.05029954205324e-09	2.31962331595329e-07	1.66774536886213e-07	ENSG00000065357/ENSG00000116711/ENSG00000197122/ENSG00000170385/ENSG00000117519/ENSG00000151883/ENSG00000137033/ENSG00000019144/ENSG00000174175/ENSG00000138758/ENSG00000114861/ENSG00000171310/ENSG00000132669/ENSG00000112414/ENSG00000115183/ENSG00000101695/ENSG00000114450/ENSG00000118263/ENSG00000182197/ENSG00000106100/ENSG00000011422/ENSG00000169641/ENSG00000173391/ENSG00000198121/ENSG00000158859…	47
DESERT_STEM_CELL_HEPATOCELLULAR_CARCINOMA_SUBCLASS_UP	C2	32/1025	242/24884	6.2893829768027e-09	2.39102257034079e-07	1.71907946911281e-07	ENSG00000135124/ENSG00000153071/ENSG00000035862/ENSG00000160211/ENSG00000019991/ENSG00000204262/ENSG00000137573/ENSG00000163872/ENSG00000135862/ENSG00000164692/ENSG00000166557/ENSG00000136960/ENSG00000133110/ENSG00000134853/ENSG00000182197/ENSG00000163191/ENSG00000100196/ENSG00000091129/ENSG00000198648/ENSG00000108821/ENSG00000196586/ENSG00000146072/ENSG00000038427/ENSG00000136048/ENSG00000163931…	32
MEBARKI_HCC_PROGENITOR_WNT_UP_CTNNB1_DEPENDENT	C2	19/1025	93/24884	6.51205526506494e-09	2.45504483492948e-07	1.76510971658339e-07	ENSG00000162458/ENSG00000163637/ENSG00000102760/ENSG00000204262/ENSG00000019144/ENSG00000113140/ENSG00000133216/ENSG00000091986/ENSG00000164692/ENSG00000111674/ENSG00000138795/ENSG00000182578/ENSG00000108821/ENSG00000132470/ENSG00000135362/ENSG00000165617/ENSG00000164932/ENSG00000155850/ENSG00000183691	19
VERHAAK_AML_WITH_NPM1_MUTATED_DN	C2	35/1025	282/24884	6.66261522531141e-09	2.49104721316602e-07	1.7909944363821e-07	ENSG00000149131/ENSG00000020633/ENSG00000148180/ENSG00000019991/ENSG00000158747/ENSG00000005108/ENSG00000099864/ENSG00000077782/ENSG00000113140/ENSG00000135862/ENSG00000163453/ENSG00000110237/ENSG00000185885/ENSG00000145569/ENSG00000111885/ENSG00000164300/ENSG00000106484/ENSG00000146072/ENSG00000120708/ENSG00000003436/ENSG00000157110/ENSG00000004399/ENSG00000166341/ENSG00000105270/ENSG00000014914…	35
HAMAI_APOPTOSIS_VIA_TRAIL_DN	C2	31/1025	230/24884	6.83215652301514e-09	2.53349804181316e-07	1.82151541467789e-07	ENSG00000160691/ENSG00000153815/ENSG00000106348/ENSG00000070404/ENSG00000181458/ENSG00000138080/ENSG00000137486/ENSG00000142552/ENSG00000159674/ENSG00000134955/ENSG00000137273/ENSG00000110446/ENSG00000025434/ENSG00000185201/ENSG00000117676/ENSG00000011422/ENSG00000169242/ENSG00000203485/ENSG00000125753/ENSG00000100234/ENSG00000186806/ENSG00000277075/ENSG00000142156/ENSG00000178184/ENSG00000277734…	31
GOCC_CELL_CORTEX	C5	41/982	323/22312	1.16729588222724e-09	2.42325066598555e-07	1.89400339386946e-07	ENSG00000164402/ENSG00000072110/ENSG00000196924/ENSG00000187672/ENSG00000101335/ENSG00000148180/ENSG00000131016/ENSG00000019144/ENSG00000184702/ENSG00000197948/ENSG00000138758/ENSG00000117016/ENSG00000130402/ENSG00000111674/ENSG00000118762/ENSG00000164741/ENSG00000176658/ENSG00000131236/ENSG00000164403/ENSG00000066468/ENSG00000075624/ENSG00000111199/ENSG00000099331/ENSG00000079819/ENSG00000122786…	41
MIR1207_5P	C3	36/1026	349/30392	3.42881345290463e-09	4.2352703770278e-07	2.01542045484416e-07	ENSG00000123384/ENSG00000135736/ENSG00000162512/ENSG00000160211/ENSG00000197122/ENSG00000113721/ENSG00000162517/ENSG00000159176/ENSG00000137486/ENSG00000123989/ENSG00000116852/ENSG00000020181/ENSG00000160991/ENSG00000134508/ENSG00000149639/ENSG00000142303/ENSG00000115884/ENSG00000043143/ENSG00000131711/ENSG00000143669/ENSG00000155256/ENSG00000221963/ENSG00000166341/ENSG00000160360/ENSG00000103888…	36
SMIRNOV_CIRCULATING_ENDOTHELIOCYTES_IN_CANCER_UP	C2	26/1025	170/24884	7.92115979847037e-09	2.9134412136813e-07	2.09468410588562e-07	ENSG00000160691/ENSG00000035862/ENSG00000157168/ENSG00000120885/ENSG00000158747/ENSG00000117139/ENSG00000105329/ENSG00000113140/ENSG00000116701/ENSG00000033327/ENSG00000137462/ENSG00000184500/ENSG00000166825/ENSG00000089057/ENSG00000196743/ENSG00000090376/ENSG00000102034/ENSG00000186480/ENSG00000120708/ENSG00000028137/ENSG00000277075/ENSG00000162496/ENSG00000159128/ENSG00000108405/ENSG00000076706…	26
GOBP_CELL_JUNCTION_ASSEMBLY	C5	51/982	459/22312	1.33090668499713e-09	2.69864543871861e-07	2.10925088829166e-07	ENSG00000166086/ENSG00000182580/ENSG00000072110/ENSG00000157168/ENSG00000197122/ENSG00000044524/ENSG00000082397/ENSG00000157227/ENSG00000187372/ENSG00000184009/ENSG00000139182/ENSG00000272674/ENSG00000133216/ENSG00000135862/ENSG00000137462/ENSG00000030304/ENSG00000183098/ENSG00000164741/ENSG00000140937/ENSG00000164050/ENSG00000019549/ENSG00000075624/ENSG00000131711/ENSG00000065618/ENSG00000111199…	51
MEBARKI_HCC_PROGENITOR_WNT_UP_BLOCKED_BY_FZD8CRD	C2	23/1025	136/24884	8.13991435018785e-09	2.96975584840724e-07	2.13517277946354e-07	ENSG00000134369/ENSG00000162512/ENSG00000163637/ENSG00000072110/ENSG00000102760/ENSG00000204262/ENSG00000019144/ENSG00000138758/ENSG00000133216/ENSG00000104081/ENSG00000172819/ENSG00000138795/ENSG00000118263/ENSG00000182197/ENSG00000112559/ENSG00000061337/ENSG00000038427/ENSG00000100345/ENSG00000115414/ENSG00000130147/ENSG00000179820/ENSG00000155850/ENSG00000183691	23
NABA_COLLAGENS	C2	14/1025	50/24884	8.69152956314755e-09	3.14563837949436e-07	2.26162748211587e-07	ENSG00000204262/ENSG00000164692/ENSG00000187955/ENSG00000163359/ENSG00000065618/ENSG00000142173/ENSG00000108821/ENSG00000130635/ENSG00000171812/ENSG00000182871/ENSG00000142156/ENSG00000111799/ENSG00000060718/ENSG00000171502	14
CHYLA_CBFA2T3_TARGETS_UP	C2	44/1025	412/24884	8.86589926357018e-09	3.18328002130091e-07	2.28869078733766e-07	ENSG00000183160/ENSG00000135736/ENSG00000157168/ENSG00000151883/ENSG00000164330/ENSG00000136059/ENSG00000162511/ENSG00000116701/ENSG00000166833/ENSG00000185339/ENSG00000163755/ENSG00000073331/ENSG00000134508/ENSG00000104043/ENSG00000166557/ENSG00000168234/ENSG00000263528/ENSG00000179218/ENSG00000116729/ENSG00000139946/ENSG00000025434/ENSG00000257017/ENSG00000163191/ENSG00000173391/ENSG00000115041…	44
PEREZ_TP53_AND_TP63_TARGETS	C2	30/1025	220/24884	9.07259849726725e-09	3.23184532296355e-07	2.32360790356865e-07	ENSG00000182580/ENSG00000125170/ENSG00000111961/ENSG00000082397/ENSG00000102760/ENSG00000187091/ENSG00000137486/ENSG00000110237/ENSG00000145569/ENSG00000137273/ENSG00000272636/ENSG00000095397/ENSG00000168453/ENSG00000099994/ENSG00000130449/ENSG00000164300/ENSG00000147526/ENSG00000164877/ENSG00000115738/ENSG00000172201/ENSG00000162591/ENSG00000182871/ENSG00000145147/ENSG00000120693/ENSG00000163661…	30
GAUSSMANN_MLL_AF4_FUSION_TARGETS_E_UP	C2	20/1025	105/24884	9.3578904524403e-09	3.30742940678437e-07	2.37795078108886e-07	ENSG00000120885/ENSG00000129009/ENSG00000106819/ENSG00000102760/ENSG00000137573/ENSG00000165124/ENSG00000104213/ENSG00000140937/ENSG00000133110/ENSG00000134853/ENSG00000122035/ENSG00000120708/ENSG00000158270/ENSG00000172201/ENSG00000103888/ENSG00000104427/ENSG00000168743/ENSG00000104332/ENSG00000145423/ENSG00000164932	20
REACTOME_EPH_EPHRIN_SIGNALING	C2	19/1025	95/24884	9.43736412074345e-09	3.30966164978631e-07	2.37955570241512e-07	ENSG00000162704/ENSG00000182580/ENSG00000214944/ENSG00000197122/ENSG00000101335/ENSG00000138613/ENSG00000044524/ENSG00000184009/ENSG00000010810/ENSG00000133216/ENSG00000087245/ENSG00000075624/ENSG00000169242/ENSG00000182541/ENSG00000106976/ENSG00000100345/ENSG00000077264/ENSG00000135333/ENSG00000080815	19
GSE21546_SAP1A_KO_VS_SAP1A_KO_AND_ELK1_KO_ANTI_CD3_STIM_DP_THYMOCYTES_DN	Immune	32/1023	208/23331	6.11147598604737e-10	3.72112494100459e-07	2.38025906825003e-07	ENSG00000123384/ENSG00000152127/ENSG00000167106/ENSG00000134242/ENSG00000074410/ENSG00000197122/ENSG00000155849/ENSG00000151883/ENSG00000129009/ENSG00000136059/ENSG00000172243/ENSG00000136286/ENSG00000116701/ENSG00000170004/ENSG00000065308/ENSG00000166557/ENSG00000127946/ENSG00000111145/ENSG00000196743/ENSG00000140859/ENSG00000105514/ENSG00000150630/ENSG00000106789/ENSG00000173621/ENSG00000145730…	32
MIR4763_3P	C3	30/1026	258/30392	4.40276366245403e-09	5.22912853448386e-07	2.48836359222098e-07	ENSG00000123384/ENSG00000135736/ENSG00000162512/ENSG00000160211/ENSG00000113721/ENSG00000162517/ENSG00000159176/ENSG00000137486/ENSG00000123989/ENSG00000116852/ENSG00000020181/ENSG00000160991/ENSG00000149639/ENSG00000142303/ENSG00000115884/ENSG00000043143/ENSG00000131711/ENSG00000143669/ENSG00000155256/ENSG00000221963/ENSG00000166341/ENSG00000160360/ENSG00000125753/ENSG00000188215/ENSG00000105722…	30
GOMF_ACTIN_BINDING	C5	52/982	476/22312	1.65975415325998e-09	3.28895374142586e-07	2.57063358569501e-07	ENSG00000177106/ENSG00000162704/ENSG00000072110/ENSG00000088367/ENSG00000196924/ENSG00000148180/ENSG00000082397/ENSG00000117519/ENSG00000136059/ENSG00000064666/ENSG00000136286/ENSG00000197702/ENSG00000130402/ENSG00000169604/ENSG00000176658/ENSG00000131236/ENSG00000164403/ENSG00000214274/ENSG00000172830/ENSG00000127946/ENSG00000131711/ENSG00000111199/ENSG00000099331/ENSG00000079819/ENSG00000172725…	52
SRF_Q6	C3	30/1026	259/30392	4.82190953803451e-09	5.51483579757428e-07	2.62432191621683e-07	ENSG00000163017/ENSG00000134369/ENSG00000072110/ENSG00000196924/ENSG00000101335/ENSG00000064666/ENSG00000100968/ENSG00000169851/ENSG00000114861/ENSG00000174807/ENSG00000164692/ENSG00000101265/ENSG00000163795/ENSG00000075624/ENSG00000188783/ENSG00000114923/ENSG00000122786/ENSG00000108821/ENSG00000135269/ENSG00000132205/ENSG00000175938/ENSG00000183530/ENSG00000140332/ENSG00000057657/ENSG00000188215…	30
LI_WILMS_TUMOR_VS_FETAL_KIDNEY_1_UP	C2	28/1025	197/24884	1.12394625731765e-08	3.88147547183592e-07	2.79067411419168e-07	ENSG00000153071/ENSG00000074410/ENSG00000143344/ENSG00000170385/ENSG00000120885/ENSG00000005108/ENSG00000162576/ENSG00000164692/ENSG00000163453/ENSG00000145246/ENSG00000065308/ENSG00000152291/ENSG00000132561/ENSG00000140859/ENSG00000164300/ENSG00000102024/ENSG00000003436/ENSG00000157110/ENSG00000100345/ENSG00000125868/ENSG00000169554/ENSG00000127955/ENSG00000163399/ENSG00000172380/ENSG00000124209…	28
WP_TYPE_I_COLLAGEN_SYNTHESIS_IN_THE_CONTEXT_OF_OSTEOGENESIS_IMPERFECTA	C2	12/1025	36/24884	1.12139153515376e-08	3.88147547183592e-07	2.79067411419168e-07	ENSG00000140943/ENSG00000087116/ENSG00000164692/ENSG00000168487/ENSG00000113083/ENSG00000141756/ENSG00000108821/ENSG00000090530/ENSG00000152952/ENSG00000157240/ENSG00000164761/ENSG00000157613	12
MIR762	C3	25/1026	188/30392	5.60353879342674e-09	6.17990278360777e-07	2.94080456978336e-07	ENSG00000123384/ENSG00000162512/ENSG00000175220/ENSG00000019144/ENSG00000137486/ENSG00000116852/ENSG00000149639/ENSG00000072071/ENSG00000197622/ENSG00000154917/ENSG00000120594/ENSG00000136295/ENSG00000115041/ENSG00000061337/ENSG00000124067/ENSG00000175505/ENSG00000105270/ENSG00000131471/ENSG00000197879/ENSG00000112139/ENSG00000174705/ENSG00000107957/ENSG00000111110/ENSG00000175115/ENSG00000174871	25
REACTOME_NON_INTEGRIN_MEMBRANE_ECM_INTERACTIONS	C2	16/1025	68/24884	1.19745346348325e-08	4.10399959757443e-07	2.95066284064055e-07	ENSG00000162512/ENSG00000259207/ENSG00000072110/ENSG00000204262/ENSG00000101680/ENSG00000105329/ENSG00000135862/ENSG00000164692/ENSG00000115884/ENSG00000108821/ENSG00000132470/ENSG00000196569/ENSG00000130635/ENSG00000115414/ENSG00000060718/ENSG00000137801	16
SCHAEFFER_PROSTATE_DEVELOPMENT_12HR_UP	C2	21/1025	117/24884	1.21478379840396e-08	4.13209165712745e-07	2.97086025885891e-07	ENSG00000116711/ENSG00000154237/ENSG00000044524/ENSG00000106819/ENSG00000181458/ENSG00000166292/ENSG00000184500/ENSG00000115183/ENSG00000137273/ENSG00000066468/ENSG00000064989/ENSG00000115380/ENSG00000205795/ENSG00000132470/ENSG00000158270/ENSG00000184254/ENSG00000166148/ENSG00000145423/ENSG00000163399/ENSG00000171502/ENSG00000143013	21
MIR5001_5P	C3	25/1026	189/30392	6.25399372174308e-09	6.65942503887677e-07	3.16899282597217e-07	ENSG00000123384/ENSG00000162512/ENSG00000175220/ENSG00000019144/ENSG00000137486/ENSG00000116852/ENSG00000115318/ENSG00000149639/ENSG00000072071/ENSG00000197622/ENSG00000154917/ENSG00000120594/ENSG00000136295/ENSG00000115041/ENSG00000061337/ENSG00000175505/ENSG00000105270/ENSG00000131471/ENSG00000197879/ENSG00000112139/ENSG00000174705/ENSG00000107957/ENSG00000111110/ENSG00000175115/ENSG00000174871	25
ACATTCC_MIR1_MIR206	C3	33/1026	309/30392	6.50276826051584e-09	6.69351612949097e-07	3.18521561111583e-07	ENSG00000134287/ENSG00000266028/ENSG00000154065/ENSG00000125844/ENSG00000160211/ENSG00000117519/ENSG00000187189/ENSG00000131016/ENSG00000137573/ENSG00000114861/ENSG00000074696/ENSG00000110395/ENSG00000149639/ENSG00000143079/ENSG00000025434/ENSG00000131788/ENSG00000163683/ENSG00000130589/ENSG00000115041/ENSG00000177542/ENSG00000070214/ENSG00000163931/ENSG00000182718/ENSG00000100234/ENSG00000185650…	33
MIR4747_5P	C3	34/1026	328/30392	8.21976204554744e-09	8.18794361182274e-07	3.89636258593692e-07	ENSG00000065413/ENSG00000058668/ENSG00000169118/ENSG00000033327/ENSG00000166833/ENSG00000133216/ENSG00000135862/ENSG00000065308/ENSG00000139200/ENSG00000149639/ENSG00000176658/ENSG00000134955/ENSG00000127946/ENSG00000169641/ENSG00000061337/ENSG00000003436/ENSG00000122176/ENSG00000177542/ENSG00000183023/ENSG00000143797/ENSG00000172733/ENSG00000105464/ENSG00000057657/ENSG00000137809/ENSG00000100926…	34
XIE_ST_HSC_S1PR3_OE_UP	C2	27/1025	188/24884	1.63380635380261e-08	5.51592533179329e-07	3.96579861213674e-07	ENSG00000164054/ENSG00000153071/ENSG00000148848/ENSG00000142089/ENSG00000101335/ENSG00000148180/ENSG00000184702/ENSG00000174175/ENSG00000185885/ENSG00000151693/ENSG00000184500/ENSG00000104081/ENSG00000136689/ENSG00000110002/ENSG00000136514/ENSG00000108679/ENSG00000163359/ENSG00000155465/ENSG00000163536/ENSG00000130589/ENSG00000213928/ENSG00000115738/ENSG00000171522/ENSG00000166148/ENSG00000174600…	27
CEBPB_01	C3	31/1026	281/30392	8.64029691591391e-09	8.33788652385692e-07	3.96771529428152e-07	ENSG00000123384/ENSG00000116711/ENSG00000155254/ENSG00000106348/ENSG00000137573/ENSG00000100968/ENSG00000100596/ENSG00000167552/ENSG00000114861/ENSG00000102316/ENSG00000104081/ENSG00000043143/ENSG00000147535/ENSG00000102890/ENSG00000130150/ENSG00000118257/ENSG00000144218/ENSG00000198648/ENSG00000169641/ENSG00000074803/ENSG00000173621/ENSG00000137841/ENSG00000161638/ENSG00000166268/ENSG00000176771…	31
WP_MALIGNANT_PLEURAL_MESOTHELIOMA	C2	48/1025	482/24884	1.77896216094985e-08	5.96149986380526e-07	4.28615444626513e-07	ENSG00000160691/ENSG00000163017/ENSG00000259207/ENSG00000018408/ENSG00000197122/ENSG00000197442/ENSG00000113721/ENSG00000157227/ENSG00000019991/ENSG00000077782/ENSG00000101680/ENSG00000105329/ENSG00000106483/ENSG00000184009/ENSG00000113140/ENSG00000135862/ENSG00000087245/ENSG00000101265/ENSG00000140937/ENSG00000134853/ENSG00000066468/ENSG00000075624/ENSG00000111186/ENSG00000138795/ENSG00000113361…	48
GOBP_TRANSMEMBRANE_RECEPTOR_PROTEIN_SERINE_THREONINE_KINASE_SIGNALING_PATHWAY	C5	46/982	400/22312	2.90691423600752e-09	5.63230782749991e-07	4.4021901202135e-07	ENSG00000123384/ENSG00000153071/ENSG00000018408/ENSG00000197122/ENSG00000049323/ENSG00000163430/ENSG00000197496/ENSG00000106819/ENSG00000158747/ENSG00000070404/ENSG00000137573/ENSG00000105329/ENSG00000106483/ENSG00000138080/ENSG00000124813/ENSG00000166292/ENSG00000164692/ENSG00000171310/ENSG00000141448/ENSG00000113083/ENSG00000138795/ENSG00000095951/ENSG00000182197/ENSG00000197415/ENSG00000010704…	46
HP_ABNORMAL_ELASTICITY_OF_SKIN	C5	34/982	246/22312	3.44391278605945e-09	6.38882459184092e-07	4.9934807115227e-07	ENSG00000149541/ENSG00000087116/ENSG00000196924/ENSG00000148180/ENSG00000113721/ENSG00000197496/ENSG00000049540/ENSG00000204262/ENSG00000106080/ENSG00000054598/ENSG00000113140/ENSG00000059573/ENSG00000164692/ENSG00000140092/ENSG00000132669/ENSG00000172638/ENSG00000127152/ENSG00000169604/ENSG00000112773/ENSG00000106665/ENSG00000066468/ENSG00000155465/ENSG00000106624/ENSG00000182197/ENSG00000108821…	34
HP_SLENDER_FINGER	C5	25/982	143/22312	3.38074212377497e-09	6.38882459184092e-07	4.9934807115227e-07	ENSG00000163017/ENSG00000196924/ENSG00000197496/ENSG00000049540/ENSG00000140092/ENSG00000244486/ENSG00000172638/ENSG00000168487/ENSG00000113083/ENSG00000066468/ENSG00000163359/ENSG00000106624/ENSG00000142173/ENSG00000119042/ENSG00000149428/ENSG00000119699/ENSG00000142156/ENSG00000154864/ENSG00000169554/ENSG00000111799/ENSG00000172943/ENSG00000060718/ENSG00000175115/ENSG00000107796/ENSG00000185920	25
MIR4652_3P	C3	35/1026	349/30392	1.16704948339119e-08	1.07125084802357e-06	5.09771674339003e-07	ENSG00000081377/ENSG00000154065/ENSG00000148848/ENSG00000172243/ENSG00000254122/ENSG00000104213/ENSG00000145569/ENSG00000183098/ENSG00000254245/ENSG00000081853/ENSG00000155111/ENSG00000205133/ENSG00000151458/ENSG00000185261/ENSG00000164953/ENSG00000143797/ENSG00000141040/ENSG00000077264/ENSG00000164125/ENSG00000188158/ENSG00000233608/ENSG00000146535/ENSG00000184939/ENSG00000166268/ENSG00000133812…	35
SRF_Q4	C3	28/1026	239/30392	1.21417680313552e-08	1.07125084802357e-06	5.09771674339003e-07	ENSG00000163017/ENSG00000072110/ENSG00000196924/ENSG00000101335/ENSG00000157227/ENSG00000131016/ENSG00000159176/ENSG00000033327/ENSG00000114861/ENSG00000110237/ENSG00000101265/ENSG00000163795/ENSG00000075624/ENSG00000114923/ENSG00000102034/ENSG00000122786/ENSG00000138606/ENSG00000132205/ENSG00000197157/ENSG00000183530/ENSG00000140332/ENSG00000125753/ENSG00000125868/ENSG00000188215/ENSG00000130176…	28
RP58_01	C3	27/1026	224/30392	1.19888647035636e-08	1.07125084802357e-06	5.09771674339003e-07	ENSG00000182158/ENSG00000134369/ENSG00000087116/ENSG00000049323/ENSG00000151883/ENSG00000019991/ENSG00000019144/ENSG00000114861/ENSG00000237172/ENSG00000142303/ENSG00000172819/ENSG00000267534/ENSG00000182575/ENSG00000112655/ENSG00000113361/ENSG00000130589/ENSG00000158270/ENSG00000197157/ENSG00000119699/ENSG00000105464/ENSG00000198369/ENSG00000174600/ENSG00000149115/ENSG00000169554/ENSG00000082458…	27
GSE11057_CD4_CENT_MEM_VS_PBMC_DN	Immune	33/1023	230/23331	2.06873932042313e-09	8.67086409092469e-07	5.54641491731668e-07	ENSG00000172936/ENSG00000163932/ENSG00000082397/ENSG00000113140/ENSG00000102218/ENSG00000151693/ENSG00000121064/ENSG00000106665/ENSG00000134955/ENSG00000110446/ENSG00000155465/ENSG00000135506/ENSG00000174130/ENSG00000163683/ENSG00000105514/ENSG00000148288/ENSG00000136295/ENSG00000104870/ENSG00000084234/ENSG00000136048/ENSG00000004399/ENSG00000102393/ENSG00000163931/ENSG00000014914/ENSG00000104774…	33
GSE7764_NKCELL_VS_SPLENOCYTE_UP	Immune	33/1023	231/23331	2.31412919692098e-09	8.67086409092469e-07	5.54641491731668e-07	ENSG00000152127/ENSG00000020633/ENSG00000052126/ENSG00000162631/ENSG00000033327/ENSG00000124813/ENSG00000122420/ENSG00000150961/ENSG00000104043/ENSG00000168234/ENSG00000141756/ENSG00000140859/ENSG00000106100/ENSG00000150630/ENSG00000151458/ENSG00000131873/ENSG00000160360/ENSG00000152952/ENSG00000109814/ENSG00000182718/ENSG00000171522/ENSG00000076944/ENSG00000162545/ENSG00000174600/ENSG00000155893…	33
GSE1460_INTRATHYMIC_T_PROGENITOR_VS_THYMIC_STROMAL_CELL_DN	Immune	32/1023	217/23331	1.81223997018967e-09	8.67086409092469e-07	5.54641491731668e-07	ENSG00000125844/ENSG00000143344/ENSG00000049323/ENSG00000101384/ENSG00000117519/ENSG00000066322/ENSG00000138080/ENSG00000054598/ENSG00000166292/ENSG00000145246/ENSG00000159674/ENSG00000104213/ENSG00000118762/ENSG00000214274/ENSG00000142173/ENSG00000196586/ENSG00000243244/ENSG00000151617/ENSG00000131873/ENSG00000155324/ENSG00000014914/ENSG00000100345/ENSG00000145147/ENSG00000161638/ENSG00000104332…	32
GSE13522_CTRL_VS_T_CRUZI_Y_STRAIN_INF_SKIN_IFNAR_KO_UP	Immune	32/1023	219/23331	2.28688562635617e-09	8.67086409092469e-07	5.54641491731668e-07	ENSG00000065357/ENSG00000167106/ENSG00000259207/ENSG00000072110/ENSG00000107798/ENSG00000020633/ENSG00000117519/ENSG00000135622/ENSG00000187189/ENSG00000102760/ENSG00000178026/ENSG00000101265/ENSG00000104043/ENSG00000091428/ENSG00000263528/ENSG00000115183/ENSG00000140743/ENSG00000138795/ENSG00000143669/ENSG00000136295/ENSG00000104870/ENSG00000170571/ENSG00000155324/ENSG00000115738/ENSG00000136161…	32
GSE3920_UNTREATED_VS_IFNA_TREATED_ENDOTHELIAL_CELL_UP	Immune	29/1023	182/23331	1.6853545351443e-09	8.67086409092469e-07	5.54641491731668e-07	ENSG00000123384/ENSG00000162458/ENSG00000135124/ENSG00000266028/ENSG00000107798/ENSG00000153071/ENSG00000035862/ENSG00000095970/ENSG00000185896/ENSG00000100596/ENSG00000119655/ENSG00000033327/ENSG00000048471/ENSG00000185885/ENSG00000184500/ENSG00000110446/ENSG00000078124/ENSG00000118257/ENSG00000198246/ENSG00000115738/ENSG00000140848/ENSG00000169919/ENSG00000119699/ENSG00000002933/ENSG00000116774…	29
MCBRYAN_PUBERTAL_BREAST_4_5WK_UP	C2	35/1025	296/24884	2.32972496352106e-08	7.74976156983036e-07	5.57186543133134e-07	ENSG00000163017/ENSG00000117519/ENSG00000144857/ENSG00000137033/ENSG00000107819/ENSG00000159674/ENSG00000144152/ENSG00000166557/ENSG00000140937/ENSG00000115884/ENSG00000131236/ENSG00000066468/ENSG00000131788/ENSG00000122786/ENSG00000170571/ENSG00000038427/ENSG00000115738/ENSG00000172201/ENSG00000164684/ENSG00000272398/ENSG00000119699/ENSG00000140332/ENSG00000141424/ENSG00000110090/ENSG00000262655…	35
RUTELLA_RESPONSE_TO_HGF_UP	C2	46/1025	456/24884	2.38573858467657e-08	7.87816157450861e-07	5.66418150338117e-07	ENSG00000072042/ENSG00000148848/ENSG00000035862/ENSG00000143344/ENSG00000185896/ENSG00000170385/ENSG00000101384/ENSG00000197965/ENSG00000082397/ENSG00000135677/ENSG00000159176/ENSG00000138080/ENSG00000113140/ENSG00000171428/ENSG00000087245/ENSG00000132669/ENSG00000110002/ENSG00000025434/ENSG00000104549/ENSG00000054219/ENSG00000196743/ENSG00000147324/ENSG00000079819/ENSG00000114405/ENSG00000135678…	46
MIR4766_5P	C3	34/1026	335/30392	1.39763129482154e-08	1.1988570662247e-06	5.70495113324818e-07	ENSG00000111961/ENSG00000148848/ENSG00000135905/ENSG00000169851/ENSG00000169379/ENSG00000162976/ENSG00000135862/ENSG00000142875/ENSG00000130402/ENSG00000162636/ENSG00000066468/ENSG00000114450/ENSG00000079819/ENSG00000197415/ENSG00000144218/ENSG00000151617/ENSG00000103888/ENSG00000070214/ENSG00000206538/ENSG00000145730/ENSG00000185650/ENSG00000050438/ENSG00000100243/ENSG00000184939/ENSG00000176771…	34
MIR636	C3	28/1026	241/30392	1.45846075628195e-08	1.21722346362126e-06	5.79235054273003e-07	ENSG00000065413/ENSG00000135124/ENSG00000088367/ENSG00000187672/ENSG00000008277/ENSG00000133083/ENSG00000133961/ENSG00000078369/ENSG00000178026/ENSG00000124813/ENSG00000117016/ENSG00000163577/ENSG00000152061/ENSG00000043143/ENSG00000095951/ENSG00000100196/ENSG00000115041/ENSG00000113391/ENSG00000154864/ENSG00000164125/ENSG00000112139/ENSG00000139899/ENSG00000145423/ENSG00000187068/ENSG00000135333…	28
GOBP_REGULATION_OF_CELLULAR_RESPONSE_TO_GROWTH_FACTOR_STIMULUS	C5	41/982	337/22312	4.12873267795339e-09	7.43019697606768e-07	5.80741335897552e-07	ENSG00000259207/ENSG00000153071/ENSG00000049323/ENSG00000163430/ENSG00000197496/ENSG00000058668/ENSG00000106819/ENSG00000158747/ENSG00000070404/ENSG00000077782/ENSG00000137573/ENSG00000105329/ENSG00000106483/ENSG00000138080/ENSG00000124813/ENSG00000020181/ENSG00000171310/ENSG00000156140/ENSG00000141448/ENSG00000113083/ENSG00000136830/ENSG00000197415/ENSG00000150630/ENSG00000113578/ENSG00000119699…	41
HP_ATROPHIC_SCARS	C5	13/982	38/22312	4.17570423015617e-09	7.43019697606768e-07	5.80741335897552e-07	ENSG00000123384/ENSG00000204262/ENSG00000106080/ENSG00000164692/ENSG00000163359/ENSG00000065618/ENSG00000106624/ENSG00000142173/ENSG00000108821/ENSG00000132470/ENSG00000130635/ENSG00000142156/ENSG00000111799	13
HP_JOINT_STIFFNESS	C5	32/982	224/22312	4.36654008820365e-09	7.46507118216619e-07	5.83467090423744e-07	ENSG00000163017/ENSG00000087116/ENSG00000196924/ENSG00000134242/ENSG00000165102/ENSG00000049540/ENSG00000135677/ENSG00000106819/ENSG00000127415/ENSG00000184009/ENSG00000164692/ENSG00000142303/ENSG00000106665/ENSG00000066468/ENSG00000075624/ENSG00000141756/ENSG00000111199/ENSG00000169641/ENSG00000108821/ENSG00000010704/ENSG00000189409/ENSG00000152952/ENSG00000169919/ENSG00000104774/ENSG00000119681…	32
GOBP_GASTRULATION	C5	31/982	212/22312	4.30685314511324e-09	7.46507118216619e-07	5.83467090423744e-07	ENSG00000259207/ENSG00000157227/ENSG00000204262/ENSG00000019144/ENSG00000054598/ENSG00000087245/ENSG00000136689/ENSG00000141448/ENSG00000116729/ENSG00000066468/ENSG00000186866/ENSG00000111186/ENSG00000138795/ENSG00000182197/ENSG00000151348/ENSG00000132470/ENSG00000144824/ENSG00000130635/ENSG00000109814/ENSG00000128791/ENSG00000142156/ENSG00000161638/ENSG00000104332/ENSG00000115414/ENSG00000179820…	31
STEGER_ADIPOGENESIS_DN	C2	10/1025	25/24884	2.50228731246558e-08	8.20315058086543e-07	5.89783966096007e-07	ENSG00000140931/ENSG00000035862/ENSG00000163430/ENSG00000087245/ENSG00000102316/ENSG00000106809/ENSG00000113083/ENSG00000133110/ENSG00000100234/ENSG00000116774	10
PAPASPYRIDONOS_UNSTABLE_ATEROSCLEROTIC_PLAQUE_DN	C2	13/1025	46/24884	2.61697484563158e-08	8.45656728688376e-07	6.0800393030087e-07	ENSG00000166086/ENSG00000183722/ENSG00000109610/ENSG00000213853/ENSG00000102316/ENSG00000118762/ENSG00000131711/ENSG00000188783/ENSG00000176971/ENSG00000122176/ENSG00000172201/ENSG00000145730/ENSG00000125868	13
VANHARANTA_UTERINE_FIBROID_UP	C2	13/1025	46/24884	2.61697484563158e-08	8.45656728688376e-07	6.0800393030087e-07	ENSG00000204262/ENSG00000137573/ENSG00000166833/ENSG00000152291/ENSG00000117122/ENSG00000108821/ENSG00000106484/ENSG00000119042/ENSG00000151617/ENSG00000161513/ENSG00000119681/ENSG00000115414/ENSG00000143061	13
MIR627_3P	C3	43/1026	492/30392	1.62608043090154e-08	1.32140430805893e-06	6.28811158320926e-07	ENSG00000139668/ENSG00000134369/ENSG00000111961/ENSG00000154065/ENSG00000197555/ENSG00000008277/ENSG00000044524/ENSG00000133083/ENSG00000005108/ENSG00000169118/ENSG00000166833/ENSG00000133138/ENSG00000156140/ENSG00000089057/ENSG00000136689/ENSG00000006715/ENSG00000043143/ENSG00000090376/ENSG00000147324/ENSG00000115363/ENSG00000213699/ENSG00000196586/ENSG00000152818/ENSG00000119042/ENSG00000109472…	43
DUTERTRE_ESTRADIOL_RESPONSE_6HR_DN	C2	18/1025	91/24884	2.76558795231255e-08	8.87341836614325e-07	6.37974376457318e-07	ENSG00000198189/ENSG00000163755/ENSG00000104081/ENSG00000144369/ENSG00000112297/ENSG00000169242/ENSG00000115380/ENSG00000152818/ENSG00000243244/ENSG00000003436/ENSG00000136048/ENSG00000164684/ENSG00000119699/ENSG00000171522/ENSG00000168743/ENSG00000106025/ENSG00000050405/ENSG00000130147	18
YOSHIMURA_MAPK8_TARGETS_DN	C2	41/1025	384/24884	2.85841149532146e-08	9.10665746819316e-07	6.54743626430194e-07	ENSG00000106546/ENSG00000163637/ENSG00000107798/ENSG00000197555/ENSG00000157168/ENSG00000101384/ENSG00000197965/ENSG00000117519/ENSG00000133083/ENSG00000077782/ENSG00000184009/ENSG00000184347/ENSG00000112079/ENSG00000130402/ENSG00000141448/ENSG00000134853/ENSG00000196743/ENSG00000122035/ENSG00000057252/ENSG00000104324/ENSG00000134247/ENSG00000116977/ENSG00000198648/ENSG00000173391/ENSG00000084234…	41
PEA3_Q6	C3	30/1026	274/30392	1.77982659043447e-08	1.40925756699016e-06	6.70617522333742e-07	ENSG00000153029/ENSG00000134287/ENSG00000020633/ENSG00000132122/ENSG00000155254/ENSG00000196968/ENSG00000198001/ENSG00000066322/ENSG00000174175/ENSG00000116701/ENSG00000033327/ENSG00000135862/ENSG00000142875/ENSG00000184743/ENSG00000110395/ENSG00000131236/ENSG00000143079/ENSG00000183049/ENSG00000197622/ENSG00000111321/ENSG00000187908/ENSG00000158859/ENSG00000138311/ENSG00000173621/ENSG00000186635…	30
CHANDRAN_METASTASIS_DN	C2	38/1025	341/24884	2.95200116039585e-08	9.33905821652505e-07	6.71452601076421e-07	ENSG00000166086/ENSG00000163637/ENSG00000044524/ENSG00000144857/ENSG00000158966/ENSG00000158747/ENSG00000013288/ENSG00000102760/ENSG00000170581/ENSG00000169851/ENSG00000155093/ENSG00000102316/ENSG00000071967/ENSG00000172638/ENSG00000106809/ENSG00000198832/ENSG00000066468/ENSG00000111186/ENSG00000198121/ENSG00000105855/ENSG00000122176/ENSG00000137699/ENSG00000171812/ENSG00000162591/ENSG00000197380…	38
HOOI_ST7_TARGETS_DN	C2	21/1025	123/24884	3.03248669093725e-08	9.52706235402786e-07	6.84969581505563e-07	ENSG00000182580/ENSG00000152127/ENSG00000134287/ENSG00000181458/ENSG00000113140/ENSG00000133138/ENSG00000111674/ENSG00000110002/ENSG00000214274/ENSG00000269113/ENSG00000108821/ENSG00000105855/ENSG00000243244/ENSG00000157110/ENSG00000115738/ENSG00000103888/ENSG00000077264/ENSG00000115414/ENSG00000076706/ENSG00000183691/ENSG00000157613	21
MIR5195_3P	C3	33/1026	323/30392	1.93604287284261e-08	1.49462509783449e-06	7.1124101328639e-07	ENSG00000162704/ENSG00000266028/ENSG00000153071/ENSG00000155849/ENSG00000164330/ENSG00000158966/ENSG00000131016/ENSG00000184009/ENSG00000198795/ENSG00000079691/ENSG00000122420/ENSG00000101265/ENSG00000151693/ENSG00000132669/ENSG00000164741/ENSG00000110002/ENSG00000113083/ENSG00000196935/ENSG00000075624/ENSG00000183049/ENSG00000164300/ENSG00000196586/ENSG00000106484/ENSG00000105855/ENSG00000168807…	33
GOBP_EMBRYONIC_ORGAN_MORPHOGENESIS	C5	39/982	314/22312	5.50666421908044e-09	9.2331933319543e-07	7.21662837132121e-07	ENSG00000101052/ENSG00000157227/ENSG00000124813/ENSG00000169379/ENSG00000133216/ENSG00000171310/ENSG00000121068/ENSG00000118762/ENSG00000168234/ENSG00000172819/ENSG00000117122/ENSG00000137273/ENSG00000134853/ENSG00000066468/ENSG00000112655/ENSG00000095397/ENSG00000112559/ENSG00000186480/ENSG00000169242/ENSG00000128602/ENSG00000115380/ENSG00000196586/ENSG00000119042/ENSG00000151617/ENSG00000115738…	39
MIR12133	C3	38/1026	408/30392	2.08064394756938e-08	1.56708012441323e-06	7.45719884674418e-07	ENSG00000182158/ENSG00000106546/ENSG00000187672/ENSG00000044524/ENSG00000029364/ENSG00000117519/ENSG00000058668/ENSG00000135862/ENSG00000144645/ENSG00000165288/ENSG00000149639/ENSG00000106723/ENSG00000165443/ENSG00000091428/ENSG00000172819/ENSG00000137273/ENSG00000131711/ENSG00000182197/ENSG00000178904/ENSG00000136295/ENSG00000164300/ENSG00000079150/ENSG00000091844/ENSG00000152952/ENSG00000164684…	38
PLASARI_TGFB1_TARGETS_10HR_UP	C2	28/1025	207/24884	3.36013149309644e-08	1.04836102584609e-06	7.53742745093866e-07	ENSG00000182158/ENSG00000259207/ENSG00000148848/ENSG00000101384/ENSG00000049540/ENSG00000136052/ENSG00000070404/ENSG00000105329/ENSG00000171310/ENSG00000173546/ENSG00000176658/ENSG00000105088/ENSG00000113361/ENSG00000011422/ENSG00000173391/ENSG00000078114/ENSG00000015592/ENSG00000171812/ENSG00000100234/ENSG00000184254/ENSG00000161638/ENSG00000127124/ENSG00000118503/ENSG00000174600/ENSG00000076706…	28
BLALOCK_ALZHEIMERS_DISEASE_INCIPIENT_UP	C2	44/1025	431/24884	3.3908629285024e-08	1.05070300606472e-06	7.5542656446088e-07	ENSG00000153029/ENSG00000018408/ENSG00000120885/ENSG00000182492/ENSG00000129009/ENSG00000010810/ENSG00000124813/ENSG00000185339/ENSG00000135862/ENSG00000145246/ENSG00000172638/ENSG00000112773/ENSG00000132561/ENSG00000172830/ENSG00000105639/ENSG00000135506/ENSG00000138795/ENSG00000112297/ENSG00000135678/ENSG00000177663/ENSG00000104324/ENSG00000138794/ENSG00000147526/ENSG00000115380/ENSG00000078114…	44
MIR5691_MIR6805_3P	C3	22/1026	159/30392	2.19350376186315e-08	1.61274752776986e-06	7.67451441493976e-07	ENSG00000065413/ENSG00000155849/ENSG00000052126/ENSG00000107819/ENSG00000079691/ENSG00000117016/ENSG00000104043/ENSG00000110395/ENSG00000066468/ENSG00000120594/ENSG00000157110/ENSG00000164684/ENSG00000070214/ENSG00000094975/ENSG00000145730/ENSG00000078246/ENSG00000102780/ENSG00000149294/ENSG00000137478/ENSG00000103175/ENSG00000150594/ENSG00000197584	22
TURASHVILI_BREAST_DUCTAL_CARCINOMA_VS_DUCTAL_NORMAL_UP	C2	13/1025	47/24884	3.48171027066316e-08	1.0715140996245e-06	7.70389168374449e-07	ENSG00000082397/ENSG00000133083/ENSG00000106819/ENSG00000204262/ENSG00000137573/ENSG00000164692/ENSG00000133110/ENSG00000108821/ENSG00000038427/ENSG00000102780/ENSG00000115414/ENSG00000145423/ENSG00000060718	13
MIR153_3P	C3	34/1026	342/30392	2.33767340539382e-08	1.64062169905821e-06	7.80715807160232e-07	ENSG00000153815/ENSG00000167106/ENSG00000164402/ENSG00000154065/ENSG00000185896/ENSG00000101384/ENSG00000117519/ENSG00000133083/ENSG00000198795/ENSG00000169851/ENSG00000166833/ENSG00000124813/ENSG00000135862/ENSG00000020181/ENSG00000130402/ENSG00000159714/ENSG00000131236/ENSG00000124201/ENSG00000109680/ENSG00000118263/ENSG00000102057/ENSG00000155363/ENSG00000136295/ENSG00000152818/ENSG00000135269…	34
MIR4651	C3	27/1026	231/30392	2.31423770722008e-08	1.64062169905821e-06	7.80715807160232e-07	ENSG00000109610/ENSG00000049540/ENSG00000159176/ENSG00000137486/ENSG00000170653/ENSG00000166833/ENSG00000116852/ENSG00000254122/ENSG00000254245/ENSG00000081853/ENSG00000172830/ENSG00000211445/ENSG00000043143/ENSG00000105088/ENSG00000136295/ENSG00000149428/ENSG00000129911/ENSG00000127124/ENSG00000112139/ENSG00000233608/ENSG00000130147/ENSG00000123453/ENSG00000158023/ENSG00000254726/ENSG00000140807…	27
MIR128_3P	C3	42/1026	482/30392	2.5958647442265e-08	1.7426152891677e-06	8.29251071611027e-07	ENSG00000134287/ENSG00000111961/ENSG00000088367/ENSG00000266028/ENSG00000065485/ENSG00000187672/ENSG00000074410/ENSG00000049323/ENSG00000155849/ENSG00000101384/ENSG00000135677/ENSG00000150967/ENSG00000166833/ENSG00000133216/ENSG00000067715/ENSG00000144645/ENSG00000169302/ENSG00000140092/ENSG00000149639/ENSG00000183853/ENSG00000141448/ENSG00000127946/ENSG00000178904/ENSG00000118257/ENSG00000119541…	42
MIR216A_3P	C3	42/1026	482/30392	2.5958647442265e-08	1.7426152891677e-06	8.29251071611027e-07	ENSG00000167106/ENSG00000134287/ENSG00000111961/ENSG00000088367/ENSG00000266028/ENSG00000065485/ENSG00000187672/ENSG00000074410/ENSG00000049323/ENSG00000155849/ENSG00000101384/ENSG00000135677/ENSG00000150967/ENSG00000166833/ENSG00000133216/ENSG00000067715/ENSG00000144645/ENSG00000169302/ENSG00000140092/ENSG00000149639/ENSG00000183853/ENSG00000141448/ENSG00000127946/ENSG00000178904/ENSG00000118257…	42
MIR6124	C3	41/1026	466/30392	2.90486233033683e-08	1.90855635661279e-06	9.08216755464774e-07	ENSG00000160691/ENSG00000088367/ENSG00000148848/ENSG00000008277/ENSG00000049323/ENSG00000165102/ENSG00000117139/ENSG00000198795/ENSG00000114861/ENSG00000155093/ENSG00000106609/ENSG00000165288/ENSG00000132669/ENSG00000127152/ENSG00000152061/ENSG00000139946/ENSG00000111145/ENSG00000131711/ENSG00000154917/ENSG00000147526/ENSG00000162105/ENSG00000079150/ENSG00000149428/ENSG00000164684/ENSG00000139278…	41
GOBP_COLLAGEN_METABOLIC_PROCESS	C5	22/982	117/22312	7.28552459618155e-09	1.17634238803902e-06	9.19424682956712e-07	ENSG00000087116/ENSG00000123342/ENSG00000113721/ENSG00000157227/ENSG00000102760/ENSG00000105329/ENSG00000138080/ENSG00000142552/ENSG00000087245/ENSG00000164692/ENSG00000065308/ENSG00000156140/ENSG00000110811/ENSG00000108821/ENSG00000090530/ENSG00000189409/ENSG00000130635/ENSG00000119699/ENSG00000094975/ENSG00000143537/ENSG00000141696/ENSG00000157613	22
HP_ABNORMAL_CLAVICLE_MORPHOLOGY	C5	21/982	107/22312	7.17664090188681e-09	1.17634238803902e-06	9.19424682956712e-07	ENSG00000166813/ENSG00000196924/ENSG00000054392/ENSG00000182492/ENSG00000157227/ENSG00000077782/ENSG00000127415/ENSG00000124813/ENSG00000087245/ENSG00000244486/ENSG00000169604/ENSG00000066468/ENSG00000141756/ENSG00000166341/ENSG00000196159/ENSG00000168944/ENSG00000155850/ENSG00000174705/ENSG00000160801/ENSG00000060718/ENSG00000164761	21
MIR6778_3P	C3	27/1026	234/30392	3.04134861437129e-08	1.9566009419122e-06	9.31079531943493e-07	ENSG00000153029/ENSG00000185896/ENSG00000165102/ENSG00000052126/ENSG00000172243/ENSG00000163521/ENSG00000160991/ENSG00000169302/ENSG00000139200/ENSG00000149639/ENSG00000112655/ENSG00000188783/ENSG00000102057/ENSG00000135678/ENSG00000163683/ENSG00000177663/ENSG00000183049/ENSG00000118257/ENSG00000106261/ENSG00000143753/ENSG00000164684/ENSG00000108433/ENSG00000145022/ENSG00000167703/ENSG00000138078…	27
PETROVA_PROX1_TARGETS_DN	C2	14/1025	56/24884	4.27137197298844e-08	1.30565451390539e-06	9.38729686808982e-07	ENSG00000116711/ENSG00000157227/ENSG00000174175/ENSG00000185339/ENSG00000142875/ENSG00000065308/ENSG00000112414/ENSG00000054219/ENSG00000091129/ENSG00000146072/ENSG00000038427/ENSG00000119681/ENSG00000161638/ENSG00000138604	14
GSE19888_ADENOSINE_A3R_ACT_VS_TCELL_MEMBRANES_ACT_IN_MAST_CELL_UP	Immune	35/1023	262/23331	4.6290824271758e-09	1.50321736685156e-06	9.61549753294062e-07	ENSG00000149131/ENSG00000162512/ENSG00000087116/ENSG00000148848/ENSG00000196968/ENSG00000143344/ENSG00000044524/ENSG00000204262/ENSG00000136286/ENSG00000105329/ENSG00000142552/ENSG00000018280/ENSG00000104043/ENSG00000172638/ENSG00000157637/ENSG00000016864/ENSG00000186469/ENSG00000110002/ENSG00000211445/ENSG00000127946/ENSG00000118257/ENSG00000010704/ENSG00000221963/ENSG00000136048/ENSG00000179954…	35
GSE22886_NAIVE_CD8_TCELL_VS_MONOCYTE_DN	Immune	33/1023	237/23331	4.46722665991562e-09	1.50321736685156e-06	9.61549753294062e-07	ENSG00000100368/ENSG00000035862/ENSG00000163932/ENSG00000135677/ENSG00000172243/ENSG00000119655/ENSG00000162511/ENSG00000116701/ENSG00000033327/ENSG00000018280/ENSG00000118855/ENSG00000137462/ENSG00000132669/ENSG00000110446/ENSG00000155465/ENSG00000090376/ENSG00000182197/ENSG00000163191/ENSG00000111321/ENSG00000182578/ENSG00000084234/ENSG00000120708/ENSG00000038427/ENSG00000028137/ENSG00000135956…	33
GOBP_EPITHELIAL_TUBE_MORPHOGENESIS	C5	44/982	385/22312	7.76275955893567e-09	1.23060910171564e-06	9.61839337503341e-07	ENSG00000101052/ENSG00000197122/ENSG00000157227/ENSG00000163913/ENSG00000117139/ENSG00000101680/ENSG00000105329/ENSG00000100968/ENSG00000169379/ENSG00000114861/ENSG00000121068/ENSG00000142875/ENSG00000118762/ENSG00000164741/ENSG00000172819/ENSG00000066468/ENSG00000112655/ENSG00000138795/ENSG00000182197/ENSG00000156345/ENSG00000182578/ENSG00000169641/ENSG00000128602/ENSG00000151617/ENSG00000113578…	44
GSE5455_HEALTHY_VS_TUMOR_BEARING_MOUSE_SPLEEN_MONOCYTE_DN	Immune	31/1023	214/23331	5.01673319374136e-09	1.52728171166963e-06	9.76942779833843e-07	ENSG00000259207/ENSG00000170915/ENSG00000135905/ENSG00000106348/ENSG00000119655/ENSG00000142552/ENSG00000178026/ENSG00000160991/ENSG00000112079/ENSG00000104043/ENSG00000145569/ENSG00000112773/ENSG00000162636/ENSG00000132561/ENSG00000185201/ENSG00000140743/ENSG00000112297/ENSG00000135678/ENSG00000141753/ENSG00000163536/ENSG00000106100/ENSG00000104870/ENSG00000106789/ENSG00000203485/ENSG00000136161…	31
GOBP_CELL_CELL_SIGNALING_BY_WNT	C5	51/982	484/22312	8.0782374632825e-09	1.25389328918978e-06	9.80038168816398e-07	ENSG00000123384/ENSG00000163637/ENSG00000154237/ENSG00000153071/ENSG00000018408/ENSG00000197122/ENSG00000169118/ENSG00000137573/ENSG00000105329/ENSG00000106483/ENSG00000100968/ENSG00000020181/ENSG00000137462/ENSG00000183098/ENSG00000106723/ENSG00000118762/ENSG00000115884/ENSG00000172819/ENSG00000116729/ENSG00000019549/ENSG00000066468/ENSG00000176678/ENSG00000112655/ENSG00000111186/ENSG00000138795…	51
GOMF_EXTRACELLULAR_MATRIX_STRUCTURAL_CONSTITUENT_CONFERRING_TENSILE_STRENGTH	C5	14/982	47/22312	8.19726086521593e-09	1.25389328918978e-06	9.80038168816398e-07	ENSG00000204262/ENSG00000164692/ENSG00000187955/ENSG00000163359/ENSG00000065618/ENSG00000142173/ENSG00000108821/ENSG00000130635/ENSG00000171812/ENSG00000182871/ENSG00000142156/ENSG00000111799/ENSG00000060718/ENSG00000171502	14
BURTON_ADIPOGENESIS_8	C2	18/1025	94/24884	4.69305421850721e-08	1.42492464996823e-06	1.02448163441804e-06	ENSG00000140931/ENSG00000205352/ENSG00000078369/ENSG00000167552/ENSG00000106809/ENSG00000121064/ENSG00000131236/ENSG00000113083/ENSG00000104324/ENSG00000100196/ENSG00000135269/ENSG00000144824/ENSG00000100345/ENSG00000125868/ENSG00000233608/ENSG00000149294/ENSG00000110906/ENSG00000107796	18
RICKMAN_TUMOR_DIFFERENTIATED_WELL_VS_POORLY_DN	C2	42/1025	407/24884	5.12272671971668e-08	1.54501437866655e-06	1.1108228465912e-06	ENSG00000162458/ENSG00000140254/ENSG00000172936/ENSG00000148848/ENSG00000074410/ENSG00000157168/ENSG00000186832/ENSG00000175906/ENSG00000133961/ENSG00000106348/ENSG00000106080/ENSG00000169851/ENSG00000237172/ENSG00000144645/ENSG00000184743/ENSG00000168487/ENSG00000115884/ENSG00000196743/ENSG00000176148/ENSG00000118263/ENSG00000135678/ENSG00000134247/ENSG00000100196/ENSG00000105514/ENSG00000011422…	42
GOMF_SULFUR_COMPOUND_BINDING	C5	37/982	294/22312	9.48845347537601e-09	1.42637630778971e-06	1.11485023229736e-06	ENSG00000123384/ENSG00000109610/ENSG00000163430/ENSG00000135677/ENSG00000077782/ENSG00000174175/ENSG00000166833/ENSG00000091986/ENSG00000184347/ENSG00000156140/ENSG00000172638/ENSG00000144152/ENSG00000133110/ENSG00000214274/ENSG00000066468/ENSG00000188783/ENSG00000105426/ENSG00000057252/ENSG00000118257/ENSG00000188992/ENSG00000169231/ENSG00000084234/ENSG00000113578/ENSG00000130635/ENSG00000163931…	37
HP_ABNORMALITY_OF_THE_KNEE	C5	44/982	388/22312	9.82257441302302e-09	1.4515767170703e-06	1.13454677519913e-06	ENSG00000149541/ENSG00000166813/ENSG00000196924/ENSG00000134242/ENSG00000049540/ENSG00000204262/ENSG00000127415/ENSG00000105329/ENSG00000106483/ENSG00000136854/ENSG00000124813/ENSG00000115318/ENSG00000164692/ENSG00000171310/ENSG00000142875/ENSG00000244486/ENSG00000183098/ENSG00000112773/ENSG00000106665/ENSG00000163359/ENSG00000131711/ENSG00000141756/ENSG00000111199/ENSG00000106624/ENSG00000182197…	44
GOBP_CARTILAGE_DEVELOPMENT	C5	30/982	208/22312	1.05618850194621e-08	1.53481792474484e-06	1.1996077827368e-06	ENSG00000182158/ENSG00000020633/ENSG00000182492/ENSG00000137573/ENSG00000105329/ENSG00000124813/ENSG00000171310/ENSG00000168487/ENSG00000172819/ENSG00000019549/ENSG00000111199/ENSG00000111186/ENSG00000182197/ENSG00000169231/ENSG00000108821/ENSG00000115380/ENSG00000105855/ENSG00000120708/ENSG00000119042/ENSG00000131873/ENSG00000143797/ENSG00000169071/ENSG00000145423/ENSG00000162998/ENSG00000160801…	30
HP_INGUINAL_HERNIA	C5	37/982	296/22312	1.13953475595361e-08	1.57707992653326e-06	1.23263960067564e-06	ENSG00000149541/ENSG00000166813/ENSG00000087116/ENSG00000196924/ENSG00000197496/ENSG00000049540/ENSG00000204262/ENSG00000117139/ENSG00000077782/ENSG00000127415/ENSG00000106080/ENSG00000059573/ENSG00000164692/ENSG00000140092/ENSG00000172638/ENSG00000112773/ENSG00000141448/ENSG00000113083/ENSG00000106665/ENSG00000106624/ENSG00000108821/ENSG00000119042/ENSG00000164953/ENSG00000152952/ENSG00000130635…	37
HP_CUTIS_LAXA	C5	23/982	130/22312	1.126157507303e-08	1.57707992653326e-06	1.23263960067564e-06	ENSG00000149541/ENSG00000087116/ENSG00000196924/ENSG00000148180/ENSG00000197496/ENSG00000049540/ENSG00000054598/ENSG00000059573/ENSG00000140092/ENSG00000132669/ENSG00000172638/ENSG00000127152/ENSG00000169604/ENSG00000112773/ENSG00000106665/ENSG00000066468/ENSG00000155465/ENSG00000106624/ENSG00000182197/ENSG00000233608/ENSG00000174705/ENSG00000099949/ENSG00000120370	23
GOBP_COLLAGEN_BIOSYNTHETIC_PROCESS	C5	14/982	48/22312	1.11062151671631e-08	1.57707992653326e-06	1.23263960067564e-06	ENSG00000113721/ENSG00000102760/ENSG00000105329/ENSG00000138080/ENSG00000142552/ENSG00000065308/ENSG00000156140/ENSG00000110811/ENSG00000108821/ENSG00000130635/ENSG00000119699/ENSG00000094975/ENSG00000141696/ENSG00000157613	14
GSE2405_HEAT_KILLED_LYSATE_VS_LIVE_A_PHAGOCYTOPHILUM_STIM_NEUTROPHIL_24H_UP	Immune	33/1023	241/23331	6.83189451556823e-09	1.95753871678429e-06	1.25216147158402e-06	ENSG00000123384/ENSG00000163017/ENSG00000135124/ENSG00000154237/ENSG00000142089/ENSG00000120885/ENSG00000135677/ENSG00000170542/ENSG00000158966/ENSG00000205352/ENSG00000172243/ENSG00000116701/ENSG00000171310/ENSG00000168234/ENSG00000114450/ENSG00000118257/ENSG00000182578/ENSG00000010704/ENSG00000203485/ENSG00000084234/ENSG00000189409/ENSG00000137699/ENSG00000070214/ENSG00000182718/ENSG00000075618…	33
HP_ABNORMALITY_OF_THE_METACARPAL_BONES	C5	31/982	221/22312	1.18057950006912e-08	1.60835510329729e-06	1.25708415846175e-06	ENSG00000101052/ENSG00000149541/ENSG00000166813/ENSG00000196924/ENSG00000134242/ENSG00000054392/ENSG00000182492/ENSG00000157227/ENSG00000031081/ENSG00000077782/ENSG00000113140/ENSG00000124813/ENSG00000087245/ENSG00000244486/ENSG00000142303/ENSG00000182197/ENSG00000151348/ENSG00000010704/ENSG00000131873/ENSG00000004399/ENSG00000166341/ENSG00000196159/ENSG00000169919/ENSG00000169071/ENSG00000188158…	31
HP_BRACHYDACTYLY	C5	43/982	377/22312	1.2183505678469e-08	1.61559778877387e-06	1.26274501355443e-06	ENSG00000101052/ENSG00000140943/ENSG00000166813/ENSG00000072042/ENSG00000088367/ENSG00000196924/ENSG00000101384/ENSG00000113721/ENSG00000182492/ENSG00000163913/ENSG00000031081/ENSG00000077782/ENSG00000124813/ENSG00000171310/ENSG00000142875/ENSG00000110395/ENSG00000132669/ENSG00000142303/ENSG00000140937/ENSG00000141448/ENSG00000066468/ENSG00000111199/ENSG00000182197/ENSG00000169641/ENSG00000131873…	43
HP_ABNORMAL_STOMACH_MORPHOLOGY	C5	38/982	310/22312	1.23938597914262e-08	1.61559778877387e-06	1.26274501355443e-06	ENSG00000116711/ENSG00000087116/ENSG00000196924/ENSG00000163932/ENSG00000197122/ENSG00000197496/ENSG00000049540/ENSG00000204262/ENSG00000116701/ENSG00000059573/ENSG00000137462/ENSG00000140092/ENSG00000104213/ENSG00000156140/ENSG00000172638/ENSG00000164741/ENSG00000187955/ENSG00000136689/ENSG00000106665/ENSG00000134853/ENSG00000066468/ENSG00000131711/ENSG00000169641/ENSG00000108821/ENSG00000132470…	38
HP_OSTEOPENIA	C5	36/982	284/22312	1.24148470980444e-08	1.61559778877387e-06	1.26274501355443e-06	ENSG00000149541/ENSG00000087116/ENSG00000095970/ENSG00000113721/ENSG00000049540/ENSG00000157227/ENSG00000204262/ENSG00000077782/ENSG00000106080/ENSG00000059573/ENSG00000087245/ENSG00000150961/ENSG00000136689/ENSG00000112773/ENSG00000106665/ENSG00000066468/ENSG00000155465/ENSG00000141756/ENSG00000101695/ENSG00000106624/ENSG00000144218/ENSG00000108821/ENSG00000102024/ENSG00000119042/ENSG00000074803…	36
RODRIGUES_DCC_TARGETS_DN	C2	22/1025	139/24884	5.89761496123009e-08	1.76694106520563e-06	1.27038203068672e-06	ENSG00000106546/ENSG00000148180/ENSG00000197496/ENSG00000117139/ENSG00000139182/ENSG00000272674/ENSG00000010810/ENSG00000124813/ENSG00000114861/ENSG00000185885/ENSG00000186469/ENSG00000110002/ENSG00000111145/ENSG00000118263/ENSG00000102890/ENSG00000106789/ENSG00000152818/ENSG00000161513/ENSG00000123933/ENSG00000072210/ENSG00000189067/ENSG00000186318	22
GOBP_SKELETAL_SYSTEM_MORPHOGENESIS	C5	32/982	234/22312	1.2863412516169e-08	1.64935431953643e-06	1.28912898807551e-06	ENSG00000183160/ENSG00000157227/ENSG00000077782/ENSG00000106483/ENSG00000054598/ENSG00000124813/ENSG00000087245/ENSG00000171310/ENSG00000168487/ENSG00000172819/ENSG00000134853/ENSG00000066468/ENSG00000111199/ENSG00000182197/ENSG00000151348/ENSG00000112559/ENSG00000186480/ENSG00000169231/ENSG00000108821/ENSG00000119042/ENSG00000131873/ENSG00000119699/ENSG00000169071/ENSG00000104332/ENSG00000078246…	32
IK2_01	C3	30/1026	285/30392	4.34774982320426e-08	2.73996968450097e-06	1.3038579491285e-06	ENSG00000123384/ENSG00000072110/ENSG00000049323/ENSG00000151883/ENSG00000144857/ENSG00000100968/ENSG00000162576/ENSG00000133216/ENSG00000104081/ENSG00000025434/ENSG00000075624/ENSG00000064692/ENSG00000095951/ENSG00000102890/ENSG00000118257/ENSG00000169641/ENSG00000146072/ENSG00000135269/ENSG00000076067/ENSG00000140332/ENSG00000057657/ENSG00000077264/ENSG00000092445/ENSG00000203879/ENSG00000111799…	30
MIR145_5P	C3	32/1026	318/30392	4.52381942261127e-08	2.79391087540472e-06	1.32952671872954e-06	ENSG00000266028/ENSG00000153071/ENSG00000155849/ENSG00000164330/ENSG00000158966/ENSG00000131016/ENSG00000184009/ENSG00000198795/ENSG00000079691/ENSG00000122420/ENSG00000101265/ENSG00000151693/ENSG00000132669/ENSG00000164741/ENSG00000110002/ENSG00000113083/ENSG00000196935/ENSG00000075624/ENSG00000183049/ENSG00000164300/ENSG00000196586/ENSG00000106484/ENSG00000105855/ENSG00000168807/ENSG00000075618…	32
AREB6_04	C3	30/1026	286/30392	4.70360039267583e-08	2.84798392403588e-06	1.35525823491754e-06	ENSG00000157064/ENSG00000049323/ENSG00000106819/ENSG00000101236/ENSG00000172243/ENSG00000100968/ENSG00000198795/ENSG00000169851/ENSG00000140092/ENSG00000104081/ENSG00000141448/ENSG00000043143/ENSG00000114450/ENSG00000118263/ENSG00000168453/ENSG00000166250/ENSG00000169242/ENSG00000033170/ENSG00000070214/ENSG00000172733/ENSG00000057657/ENSG00000127124/ENSG00000174600/ENSG00000116774/ENSG00000157240…	30
MIR6825_5P	C3	40/1026	458/30392	5.22385229469998e-08	2.95156417592816e-06	1.40454853749513e-06	ENSG00000182158/ENSG00000134369/ENSG00000167106/ENSG00000088367/ENSG00000143515/ENSG00000158747/ENSG00000170581/ENSG00000136854/ENSG00000254122/ENSG00000117016/ENSG00000184347/ENSG00000134508/ENSG00000110395/ENSG00000149639/ENSG00000254245/ENSG00000081853/ENSG00000172819/ENSG00000043143/ENSG00000135506/ENSG00000095397/ENSG00000156345/ENSG00000102034/ENSG00000197622/ENSG00000136295/ENSG00000106484…	40
HNF4_Q6	C3	32/1026	320/30392	5.23870962575828e-08	2.95156417592816e-06	1.40454853749513e-06	ENSG00000182158/ENSG00000196968/ENSG00000136052/ENSG00000133961/ENSG00000106348/ENSG00000105329/ENSG00000166833/ENSG00000142875/ENSG00000111885/ENSG00000184500/ENSG00000104081/ENSG00000163795/ENSG00000140859/ENSG00000099994/ENSG00000102034/ENSG00000105514/ENSG00000169641/ENSG00000115738/ENSG00000175938/ENSG00000183530/ENSG00000057657/ENSG00000168743/ENSG00000129474/ENSG00000123933/ENSG00000161638…	32
MIR380_3P	C3	27/1026	240/30392	5.17544797593974e-08	2.95156417592816e-06	1.40454853749513e-06	ENSG00000162704/ENSG00000106546/ENSG00000151229/ENSG00000054598/ENSG00000010810/ENSG00000169302/ENSG00000142875/ENSG00000156140/ENSG00000184500/ENSG00000118762/ENSG00000010322/ENSG00000178904/ENSG00000122786/ENSG00000198121/ENSG00000243244/ENSG00000108433/ENSG00000121005/ENSG00000109814/ENSG00000147459/ENSG00000102780/ENSG00000145725/ENSG00000152503/ENSG00000164181/ENSG00000109466/ENSG00000112249…	27
GGGNNTTTCC_NFKB_Q6_01	C3	21/1026	153/30392	5.2569957796648e-08	2.95156417592816e-06	1.40454853749513e-06	ENSG00000100368/ENSG00000133083/ENSG00000101680/ENSG00000167552/ENSG00000091986/ENSG00000101265/ENSG00000136689/ENSG00000164050/ENSG00000267534/ENSG00000111181/ENSG00000105639/ENSG00000095951/ENSG00000019582/ENSG00000182578/ENSG00000028137/ENSG00000113578/ENSG00000070214/ENSG00000149115/ENSG00000179820/ENSG00000181634/ENSG00000174871	21
MIR4495	C3	42/1026	495/30392	5.4849697976964e-08	3.02456905987258e-06	1.43928906721507e-06	ENSG00000162704/ENSG00000106546/ENSG00000266028/ENSG00000170542/ENSG00000005108/ENSG00000151229/ENSG00000187372/ENSG00000181458/ENSG00000162631/ENSG00000010810/ENSG00000197702/ENSG00000133138/ENSG00000150961/ENSG00000111885/ENSG00000163577/ENSG00000113083/ENSG00000198121/ENSG00000152818/ENSG00000105855/ENSG00000119042/ENSG00000151617/ENSG00000109814/ENSG00000206538/ENSG00000184194/ENSG00000154864…	42
MIR944	C3	40/1026	460/30392	5.87603574792754e-08	3.12848248096556e-06	1.48873791363101e-06	ENSG00000101577/ENSG00000111961/ENSG00000132122/ENSG00000133083/ENSG00000162944/ENSG00000136052/ENSG00000151229/ENSG00000136854/ENSG00000169379/ENSG00000150961/ENSG00000142875/ENSG00000165288/ENSG00000071967/ENSG00000183098/ENSG00000127152/ENSG00000106809/ENSG00000102053/ENSG00000106723/ENSG00000164741/ENSG00000113083/ENSG00000182197/ENSG00000158270/ENSG00000168807/ENSG00000160360/ENSG00000139767…	40
MIR1299	C3	35/1026	372/30392	5.81192819468497e-08	3.12848248096556e-06	1.48873791363101e-06	ENSG00000101577/ENSG00000101052/ENSG00000165102/ENSG00000137573/ENSG00000124508/ENSG00000181458/ENSG00000169851/ENSG00000197702/ENSG00000163755/ENSG00000171310/ENSG00000242732/ENSG00000145569/ENSG00000163577/ENSG00000006715/ENSG00000141448/ENSG00000113083/ENSG00000131711/ENSG00000114450/ENSG00000183049/ENSG00000113391/ENSG00000272398/ENSG00000110090/ENSG00000203710/ENSG00000128791/ENSG00000168246…	35
GOBP_REGULATION_OF_ACTIN_FILAMENT_BASED_PROCESS	C5	46/982	422/22312	1.55840121080689e-08	1.94110002243218e-06	1.51715630658102e-06	ENSG00000123384/ENSG00000166086/ENSG00000162704/ENSG00000196924/ENSG00000163932/ENSG00000044524/ENSG00000148180/ENSG00000113721/ENSG00000049540/ENSG00000102760/ENSG00000136059/ENSG00000064666/ENSG00000184009/ENSG00000079691/ENSG00000197948/ENSG00000164741/ENSG00000183853/ENSG00000172830/ENSG00000134853/ENSG00000172725/ENSG00000128298/ENSG00000182578/ENSG00000198121/ENSG00000138594/ENSG00000144824…	46
GOCC_COLLAGEN_TRIMER	C5	19/982	92/22312	1.54762529858194e-08	1.94110002243218e-06	1.51715630658102e-06	ENSG00000204262/ENSG00000138080/ENSG00000164692/ENSG00000187955/ENSG00000113083/ENSG00000163359/ENSG00000065618/ENSG00000142173/ENSG00000108821/ENSG00000158270/ENSG00000132205/ENSG00000130635/ENSG00000171812/ENSG00000182871/ENSG00000142156/ENSG00000164932/ENSG00000111799/ENSG00000060718/ENSG00000171502	19
MIR5196_5P	C3	33/1026	339/30392	6.19447247613903e-08	3.24212389937582e-06	1.54281598156826e-06	ENSG00000065413/ENSG00000172936/ENSG00000058668/ENSG00000169118/ENSG00000033327/ENSG00000166833/ENSG00000133216/ENSG00000135862/ENSG00000065308/ENSG00000139200/ENSG00000149639/ENSG00000176658/ENSG00000134955/ENSG00000127946/ENSG00000169641/ENSG00000061337/ENSG00000003436/ENSG00000122176/ENSG00000177542/ENSG00000183023/ENSG00000143797/ENSG00000172733/ENSG00000057657/ENSG00000137809/ENSG00000100926…	33
GOBP_ESTABLISHMENT_OF_TISSUE_POLARITY	C5	17/982	74/22312	1.63457696872042e-08	2.00730656201032e-06	1.56890308309799e-06	ENSG00000163637/ENSG00000153071/ENSG00000183098/ENSG00000137273/ENSG00000112655/ENSG00000142632/ENSG00000169071/ENSG00000103494/ENSG00000104332/ENSG00000160469/ENSG00000157240/ENSG00000082458/ENSG00000145423/ENSG00000165617/ENSG00000164932/ENSG00000164930/ENSG00000140807	17
PAX4_03	C3	30/1026	290/30392	6.41708939326235e-08	3.30266200773236e-06	1.57162399877092e-06	ENSG00000123384/ENSG00000134287/ENSG00000157168/ENSG00000157227/ENSG00000077782/ENSG00000105329/ENSG00000100968/ENSG00000139182/ENSG00000164403/ENSG00000043143/ENSG00000111145/ENSG00000131711/ENSG00000155363/ENSG00000163536/ENSG00000169231/ENSG00000213928/ENSG00000185261/ENSG00000038427/ENSG00000182541/ENSG00000119699/ENSG00000104774/ENSG00000057657/ENSG00000129474/ENSG00000145022/ENSG00000161638…	30
MIR1283	C3	42/1026	499/30392	6.8603910732484e-08	3.34294929474932e-06	1.59079534206097e-06	ENSG00000182158/ENSG00000168778/ENSG00000111961/ENSG00000197555/ENSG00000197122/ENSG00000049323/ENSG00000164484/ENSG00000005108/ENSG00000054598/ENSG00000124813/ENSG00000067715/ENSG00000144645/ENSG00000122420/ENSG00000110395/ENSG00000163577/ENSG00000106723/ENSG00000140937/ENSG00000176658/ENSG00000114450/ENSG00000147324/ENSG00000269113/ENSG00000144218/ENSG00000173391/ENSG00000243244/ENSG00000039560…	42
MIR92A_3P	C3	42/1026	499/30392	6.8603910732484e-08	3.34294929474932e-06	1.59079534206097e-06	ENSG00000065413/ENSG00000157168/ENSG00000143344/ENSG00000106819/ENSG00000198795/ENSG00000169851/ENSG00000164692/ENSG00000110237/ENSG00000183098/ENSG00000127152/ENSG00000141448/ENSG00000131711/ENSG00000147324/ENSG00000095951/ENSG00000110811/ENSG00000143669/ENSG00000186480/ENSG00000119541/ENSG00000144218/ENSG00000120594/ENSG00000169641/ENSG00000164300/ENSG00000155324/ENSG00000091844/ENSG00000130635…	42
CACCCBINDINGFACTOR_Q6	C3	30/1026	291/30392	6.92839232072399e-08	3.34294929474932e-06	1.59079534206097e-06	ENSG00000123384/ENSG00000157168/ENSG00000082397/ENSG00000144857/ENSG00000019144/ENSG00000172932/ENSG00000137573/ENSG00000163521/ENSG00000133216/ENSG00000172638/ENSG00000104081/ENSG00000115884/ENSG00000172819/ENSG00000137273/ENSG00000198856/ENSG00000102057/ENSG00000168453/ENSG00000155111/ENSG00000111321/ENSG00000102024/ENSG00000132470/ENSG00000160410/ENSG00000182541/ENSG00000015592/ENSG00000161638…	30
ZIC3_01	C3	28/1026	259/30392	6.917174276619e-08	3.34294929474932e-06	1.59079534206097e-06	ENSG00000123384/ENSG00000166813/ENSG00000157168/ENSG00000163430/ENSG00000058668/ENSG00000106348/ENSG00000070404/ENSG00000253276/ENSG00000137573/ENSG00000100968/ENSG00000198795/ENSG00000114861/ENSG00000115318/ENSG00000184347/ENSG00000139200/ENSG00000172638/ENSG00000030304/ENSG00000112655/ENSG00000131711/ENSG00000105464/ENSG00000100234/ENSG00000184194/ENSG00000162496/ENSG00000108405/ENSG00000169992…	28
HP_ABNORMALITY_OF_THE_RIBS	C5	38/982	314/22312	1.75835101613235e-08	2.12931423745249e-06	1.66426381263755e-06	ENSG00000149541/ENSG00000196924/ENSG00000101384/ENSG00000165102/ENSG00000182492/ENSG00000135677/ENSG00000163913/ENSG00000127415/ENSG00000124813/ENSG00000164692/ENSG00000150961/ENSG00000244486/ENSG00000030304/ENSG00000142303/ENSG00000136689/ENSG00000112773/ENSG00000141448/ENSG00000066468/ENSG00000075624/ENSG00000111199/ENSG00000182197/ENSG00000151348/ENSG00000144218/ENSG00000169641/ENSG00000108821…	38
GOCC_VESICLE_LUMEN	C5	43/982	382/22312	1.79810845898015e-08	2.14763118545863e-06	1.67858026870044e-06	ENSG00000149131/ENSG00000162704/ENSG00000072110/ENSG00000035862/ENSG00000163932/ENSG00000120885/ENSG00000148180/ENSG00000135677/ENSG00000129009/ENSG00000019991/ENSG00000106348/ENSG00000064666/ENSG00000100994/ENSG00000105329/ENSG00000119655/ENSG00000113140/ENSG00000239264/ENSG00000130402/ENSG00000102316/ENSG00000184500/ENSG00000131236/ENSG00000108679/ENSG00000196743/ENSG00000257017/ENSG00000163191…	43
WP_PRIMARY_FOCAL_SEGMENTAL_GLOMERULOSCLEROSIS_FSGS	C2	16/1025	77/24884	7.86488884666427e-08	2.34083928567823e-06	1.68299906760337e-06	ENSG00000259207/ENSG00000083857/ENSG00000101384/ENSG00000105329/ENSG00000010810/ENSG00000197702/ENSG00000130402/ENSG00000011422/ENSG00000152818/ENSG00000203485/ENSG00000132470/ENSG00000106976/ENSG00000100345/ENSG00000203710/ENSG00000134308/ENSG00000137076	16
MIR4470	C3	28/1026	260/30392	7.50712386603265e-08	3.56646130743213e-06	1.69715707157596e-06	ENSG00000170385/ENSG00000029364/ENSG00000135905/ENSG00000204262/ENSG00000078369/ENSG00000135862/ENSG00000164692/ENSG00000142875/ENSG00000165288/ENSG00000102316/ENSG00000111885/ENSG00000183098/ENSG00000176658/ENSG00000172819/ENSG00000137273/ENSG00000114450/ENSG00000198648/ENSG00000164300/ENSG00000147526/ENSG00000131873/ENSG00000197879/ENSG00000078246/ENSG00000085733/ENSG00000154710/ENSG00000166450…	28
GOBP_SUBSTRATE_ADHESION_DEPENDENT_CELL_SPREADING	C5	21/982	113/22312	1.97895127744029e-08	2.31231478882023e-06	1.80729633924969e-06	ENSG00000182580/ENSG00000259207/ENSG00000266028/ENSG00000196924/ENSG00000153071/ENSG00000197122/ENSG00000162631/ENSG00000079691/ENSG00000135862/ENSG00000197702/ENSG00000130402/ENSG00000169604/ENSG00000179218/ENSG00000169242/ENSG00000164877/ENSG00000169750/ENSG00000092445/ENSG00000147459/ENSG00000115414/ENSG00000179820/ENSG00000073849	21
HP_WORMIAN_BONES	C5	14/982	50/22312	1.98903095723727e-08	2.31231478882023e-06	1.80729633924969e-06	ENSG00000196924/ENSG00000113721/ENSG00000124813/ENSG00000059573/ENSG00000164692/ENSG00000150961/ENSG00000168487/ENSG00000127152/ENSG00000112773/ENSG00000141756/ENSG00000108821/ENSG00000152952/ENSG00000174705/ENSG00000120370	14
GOBP_REGULATION_OF_CELL_MORPHOGENESIS	C5	39/982	329/22312	2.02785929539667e-08	2.32643489428468e-06	1.81833255933491e-06	ENSG00000162458/ENSG00000196924/ENSG00000153071/ENSG00000197122/ENSG00000082397/ENSG00000099864/ENSG00000113140/ENSG00000162631/ENSG00000079691/ENSG00000010810/ENSG00000133216/ENSG00000067715/ENSG00000197702/ENSG00000130402/ENSG00000165288/ENSG00000164741/ENSG00000089057/ENSG00000136960/ENSG00000164050/ENSG00000179218/ENSG00000155363/ENSG00000172725/ENSG00000197622/ENSG00000182578/ENSG00000198121…	39
AAAYWAACM_HFH4_01	C3	29/1026	277/30392	8.17716885517542e-08	3.82592385223965e-06	1.82062643091306e-06	ENSG00000157064/ENSG00000196968/ENSG00000163430/ENSG00000082397/ENSG00000162944/ENSG00000106348/ENSG00000184347/ENSG00000127152/ENSG00000136960/ENSG00000141448/ENSG00000182950/ENSG00000064692/ENSG00000118263/ENSG00000143669/ENSG00000122786/ENSG00000169242/ENSG00000168807/ENSG00000115738/ENSG00000172201/ENSG00000070214/ENSG00000143797/ENSG00000140332/ENSG00000057657/ENSG00000262655/ENSG00000149294…	29
MIR6881_3P	C3	24/1026	200/30392	8.34472914197406e-08	3.846048297077e-06	1.8302029665665e-06	ENSG00000162512/ENSG00000072110/ENSG00000008277/ENSG00000170385/ENSG00000143515/ENSG00000164330/ENSG00000005108/ENSG00000172243/ENSG00000133216/ENSG00000171310/ENSG00000162636/ENSG00000115183/ENSG00000143669/ENSG00000166250/ENSG00000183049/ENSG00000134247/ENSG00000164300/ENSG00000179630/ENSG00000164684/ENSG00000115414/ENSG00000180616/ENSG00000086991/ENSG00000144642/ENSG00000116132	24
MIR646	C3	28/1026	262/30392	8.8300699592166e-08	4.00989059324425e-06	1.90816991688334e-06	ENSG00000101577/ENSG00000197965/ENSG00000133083/ENSG00000131016/ENSG00000133216/ENSG00000166292/ENSG00000133138/ENSG00000186469/ENSG00000164741/ENSG00000197324/ENSG00000112297/ENSG00000155363/ENSG00000169641/ENSG00000105855/ENSG00000162341/ENSG00000172733/ENSG00000145730/ENSG00000153317/ENSG00000138670/ENSG00000137478/ENSG00000082458/ENSG00000152503/ENSG00000140807/ENSG00000084652/ENSG00000164181…	28
MIR18A_5P_MIR18B_5P	C3	19/1026	131/30392	9.22578382762922e-08	4.12887253039406e-06	1.96478935520525e-06	ENSG00000088367/ENSG00000074410/ENSG00000106609/ENSG00000165288/ENSG00000131788/ENSG00000155111/ENSG00000134247/ENSG00000154640/ENSG00000164684/ENSG00000108433/ENSG00000138311/ENSG00000143797/ENSG00000094975/ENSG00000185015/ENSG00000118503/ENSG00000130147/ENSG00000137478/ENSG00000156011/ENSG00000119801	19
GSE24634_TREG_VS_TCONV_POST_DAY3_IL4_CONVERSION_DN	Immune	32/1023	234/23331	1.19045849094649e-08	3.12604971457279e-06	1.99961256310397e-06	ENSG00000198189/ENSG00000135124/ENSG00000111961/ENSG00000153071/ENSG00000197442/ENSG00000185896/ENSG00000101384/ENSG00000082397/ENSG00000151883/ENSG00000168994/ENSG00000137486/ENSG00000018280/ENSG00000163453/ENSG00000132669/ENSG00000065308/ENSG00000112773/ENSG00000110446/ENSG00000025434/ENSG00000019582/ENSG00000164300/ENSG00000106565/ENSG00000004399/ENSG00000102393/ENSG00000182718/ENSG00000166401…	32
GSE16266_CTRL_VS_LPS_STIM_MEF_UP	Immune	31/1023	222/23331	1.21935833662252e-08	3.12604971457279e-06	1.99961256310397e-06	ENSG00000101577/ENSG00000020633/ENSG00000124813/ENSG00000087245/ENSG00000171310/ENSG00000106723/ENSG00000164741/ENSG00000141985/ENSG00000155465/ENSG00000111145/ENSG00000114450/ENSG00000141753/ENSG00000102034/ENSG00000130449/ENSG00000173391/ENSG00000115738/ENSG00000140332/ENSG00000186806/ENSG00000108175/ENSG00000138670/ENSG00000161638/ENSG00000127124/ENSG00000092445/ENSG00000110906/ENSG00000130147…	31
GOBP_BONE_DEVELOPMENT	C5	32/982	240/22312	2.38056160376915e-08	2.69559956146275e-06	2.10687024235153e-06	ENSG00000183160/ENSG00000154237/ENSG00000197122/ENSG00000182492/ENSG00000157227/ENSG00000137573/ENSG00000106483/ENSG00000054598/ENSG00000124813/ENSG00000114861/ENSG00000157637/ENSG00000164050/ENSG00000172819/ENSG00000113083/ENSG00000066468/ENSG00000111199/ENSG00000182197/ENSG00000151348/ENSG00000186480/ENSG00000169231/ENSG00000108821/ENSG00000102024/ENSG00000131873/ENSG00000166341/ENSG00000119699…	32
GOBP_SMOOTHENED_SIGNALING_PATHWAY	C5	24/982	146/22312	2.4164569231768e-08	2.70116511707417e-06	2.11122025919657e-06	ENSG00000101052/ENSG00000166813/ENSG00000168778/ENSG00000054392/ENSG00000163913/ENSG00000144857/ENSG00000124813/ENSG00000169379/ENSG00000142875/ENSG00000066468/ENSG00000182197/ENSG00000156345/ENSG00000128602/ENSG00000131873/ENSG00000136940/ENSG00000135931/ENSG00000169071/ENSG00000103494/ENSG00000104332/ENSG00000078246/ENSG00000120370/ENSG00000143147/ENSG00000185920/ENSG00000116132	24
IRF_Q6	C3	29/1026	280/30392	1.03217366159953e-07	4.50905477890844e-06	2.14570509658992e-06	ENSG00000065357/ENSG00000134287/ENSG00000125844/ENSG00000148848/ENSG00000113721/ENSG00000133083/ENSG00000169851/ENSG00000030304/ENSG00000136514/ENSG00000172819/ENSG00000141448/ENSG00000110446/ENSG00000182197/ENSG00000155363/ENSG00000116977/ENSG00000213928/ENSG00000115041/ENSG00000033170/ENSG00000076067/ENSG00000143537/ENSG00000185338/ENSG00000169554/ENSG00000141582/ENSG00000169992/ENSG00000153714…	29
MIR3153	C3	28/1026	264/30392	1.036732154477e-07	4.50905477890844e-06	2.14570509658992e-06	ENSG00000107798/ENSG00000005108/ENSG00000010932/ENSG00000172243/ENSG00000116852/ENSG00000046889/ENSG00000242732/ENSG00000104043/ENSG00000170004/ENSG00000183098/ENSG00000118762/ENSG00000164741/ENSG00000140937/ENSG00000169604/ENSG00000113083/ENSG00000119280/ENSG00000114405/ENSG00000269113/ENSG00000147526/ENSG00000102024/ENSG00000139767/ENSG00000164684/ENSG00000050438/ENSG00000102780/ENSG00000145725…	28
REACTOME_CHONDROITIN_SULFATE_DERMATAN_SULFATE_METABOLISM	C2	13/1025	51/24884	1.0114510062872e-07	2.99072179898255e-06	2.15024672131232e-06	ENSG00000149541/ENSG00000162512/ENSG00000182492/ENSG00000127415/ENSG00000123989/ENSG00000171310/ENSG00000183098/ENSG00000173546/ENSG00000115884/ENSG00000038427/ENSG00000131873/ENSG00000049860/ENSG00000010404	13
CIZ_01	C3	29/1026	281/30392	1.1145805423452e-07	4.74876434092914e-06	2.2597746863707e-06	ENSG00000065357/ENSG00000175220/ENSG00000079691/ENSG00000169851/ENSG00000239264/ENSG00000087245/ENSG00000117016/ENSG00000127152/ENSG00000163795/ENSG00000112773/ENSG00000137273/ENSG00000127946/ENSG00000064692/ENSG00000095951/ENSG00000118263/ENSG00000143669/ENSG00000057252/ENSG00000115738/ENSG00000119699/ENSG00000092445/ENSG00000149294/ENSG00000149115/ENSG00000169554/ENSG00000118473/ENSG00000131374…	29
ZIC2_01	C3	28/1026	265/30392	1.12260296919633e-07	4.74876434092914e-06	2.2597746863707e-06	ENSG00000123384/ENSG00000154237/ENSG00000163430/ENSG00000106348/ENSG00000253276/ENSG00000114861/ENSG00000101265/ENSG00000030304/ENSG00000112773/ENSG00000172819/ENSG00000141448/ENSG00000179218/ENSG00000112655/ENSG00000168453/ENSG00000143669/ENSG00000154917/ENSG00000120594/ENSG00000213928/ENSG00000197380/ENSG00000105464/ENSG00000100234/ENSG00000185650/ENSG00000162066/ENSG00000162496/ENSG00000169992…	28
HAN_SATB1_TARGETS_UP	C2	45/1025	464/24884	1.07500933201582e-07	3.15801442729843e-06	2.27052552011544e-06	ENSG00000088367/ENSG00000107798/ENSG00000074410/ENSG00000101335/ENSG00000049323/ENSG00000170385/ENSG00000163430/ENSG00000082397/ENSG00000181458/ENSG00000136854/ENSG00000010810/ENSG00000104213/ENSG00000112414/ENSG00000111674/ENSG00000169604/ENSG00000176658/ENSG00000132561/ENSG00000172819/ENSG00000139946/ENSG00000105639/ENSG00000104549/ENSG00000113361/ENSG00000118263/ENSG00000100299/ENSG00000122786…	45
HP_ABNORMALITY_OF_THE_SYNOVIA	C5	40/982	346/22312	2.7005402389278e-08	2.96931153794355e-06	2.32080246969975e-06	ENSG00000101577/ENSG00000101052/ENSG00000149541/ENSG00000087116/ENSG00000196924/ENSG00000134242/ENSG00000197496/ENSG00000182492/ENSG00000204262/ENSG00000077782/ENSG00000059573/ENSG00000087245/ENSG00000164692/ENSG00000140092/ENSG00000172638/ENSG00000112773/ENSG00000066468/ENSG00000163359/ENSG00000141756/ENSG00000111199/ENSG00000106624/ENSG00000182197/ENSG00000151348/ENSG00000144218/ENSG00000142173…	40
GOBP_AMINOGLYCAN_METABOLIC_PROCESS	C5	23/982	136/22312	2.72445146273063e-08	2.96931153794355e-06	2.32080246969975e-06	ENSG00000149541/ENSG00000113721/ENSG00000182492/ENSG00000135677/ENSG00000127415/ENSG00000105329/ENSG00000054598/ENSG00000123989/ENSG00000237172/ENSG00000171310/ENSG00000136542/ENSG00000182197/ENSG00000151348/ENSG00000151617/ENSG00000131873/ENSG00000103888/ENSG00000169919/ENSG00000109814/ENSG00000155893/ENSG00000049860/ENSG00000138604/ENSG00000010404/ENSG00000166507	23
GSE11961_FOLLICULAR_BCELL_VS_MEMORY_BCELL_DAY40_DN	Immune	31/1023	224/23331	1.51126837846096e-08	3.68069413574166e-06	2.35439705276022e-06	ENSG00000153029/ENSG00000182158/ENSG00000127990/ENSG00000144857/ENSG00000133083/ENSG00000005108/ENSG00000106080/ENSG00000235106/ENSG00000087245/ENSG00000150961/ENSG00000107130/ENSG00000169604/ENSG00000109680/ENSG00000272636/ENSG00000147535/ENSG00000110811/ENSG00000163536/ENSG00000106261/ENSG00000103888/ENSG00000014914/ENSG00000145147/ENSG00000160469/ENSG00000149115/ENSG00000155893/ENSG00000139631…	31
MIR6739_5P	C3	32/1026	332/30392	1.22803885827127e-07	5.1245729653266e-06	2.43860916948321e-06	ENSG00000107798/ENSG00000005108/ENSG00000010932/ENSG00000172243/ENSG00000116852/ENSG00000046889/ENSG00000242732/ENSG00000104043/ENSG00000170004/ENSG00000183098/ENSG00000118762/ENSG00000164741/ENSG00000140937/ENSG00000169604/ENSG00000113083/ENSG00000072071/ENSG00000119280/ENSG00000114405/ENSG00000269113/ENSG00000169641/ENSG00000147526/ENSG00000102024/ENSG00000139767/ENSG00000164684/ENSG00000135956…	32
HP_PECTUS_CARINATUM	C5	26/982	170/22312	2.96393913560639e-08	3.19044263251261e-06	2.49363768212031e-06	ENSG00000149541/ENSG00000140943/ENSG00000166813/ENSG00000197496/ENSG00000182492/ENSG00000110395/ENSG00000168487/ENSG00000112773/ENSG00000075624/ENSG00000141756/ENSG00000111199/ENSG00000149428/ENSG00000152952/ENSG00000181481/ENSG00000169919/ENSG00000119699/ENSG00000100075/ENSG00000104774/ENSG00000169071/ENSG00000154864/ENSG00000115414/ENSG00000169554/ENSG00000099949/ENSG00000120370/ENSG00000164761…	26
GOBP_PEPTIDYL_TYROSINE_MODIFICATION	C5	45/982	417/22312	3.02130570028987e-08	3.21253224400334e-06	2.51090283744244e-06	ENSG00000160691/ENSG00000182580/ENSG00000259207/ENSG00000154237/ENSG00000095970/ENSG00000157168/ENSG00000163932/ENSG00000197122/ENSG00000044524/ENSG00000113721/ENSG00000019991/ENSG00000077782/ENSG00000172243/ENSG00000105329/ENSG00000010810/ENSG00000133216/ENSG00000110395/ENSG00000030304/ENSG00000173546/ENSG00000136960/ENSG00000134853/ENSG00000066468/ENSG00000105639/ENSG00000019582/ENSG00000182578…	45
MIR656_3P	C3	37/1026	420/30392	1.32170692278218e-07	5.44190797006851e-06	2.58961805502306e-06	ENSG00000135905/ENSG00000158747/ENSG00000102760/ENSG00000151229/ENSG00000169851/ENSG00000010810/ENSG00000169379/ENSG00000169302/ENSG00000183098/ENSG00000106723/ENSG00000186469/ENSG00000140937/ENSG00000109680/ENSG00000064989/ENSG00000163683/ENSG00000136295/ENSG00000105855/ENSG00000119042/ENSG00000100234/ENSG00000186635/ENSG00000145147/ENSG00000118503/ENSG00000102780/ENSG00000135127/ENSG00000176771…	37
HP_ABNORMALITY_OF_THE_FOREARM	C5	32/982	243/22312	3.21049523969324e-08	3.33827892572346e-06	2.60918595989807e-06	ENSG00000149541/ENSG00000196924/ENSG00000101384/ENSG00000182492/ENSG00000049540/ENSG00000204262/ENSG00000077782/ENSG00000105329/ENSG00000244486/ENSG00000110395/ENSG00000183098/ENSG00000168487/ENSG00000112773/ENSG00000106665/ENSG00000066468/ENSG00000141756/ENSG00000111199/ENSG00000106624/ENSG00000182197/ENSG00000151348/ENSG00000144218/ENSG00000108821/ENSG00000131873/ENSG00000164953/ENSG00000004399…	32
GOCC_BASEMENT_MEMBRANE	C5	19/982	96/22312	3.21614210070846e-08	3.33827892572346e-06	2.60918595989807e-06	ENSG00000101680/ENSG00000113140/ENSG00000162631/ENSG00000135862/ENSG00000091986/ENSG00000172638/ENSG00000214274/ENSG00000065618/ENSG00000090530/ENSG00000132470/ENSG00000120708/ENSG00000196569/ENSG00000130635/ENSG00000171812/ENSG00000182718/ENSG00000182871/ENSG00000100234/ENSG00000168743/ENSG00000115414	19
HP_ABNORMAL_METACARPAL_MORPHOLOGY	C5	26/982	171/22312	3.35168019687538e-08	3.398058097274e-06	2.65590913030247e-06	ENSG00000101052/ENSG00000166813/ENSG00000196924/ENSG00000054392/ENSG00000182492/ENSG00000157227/ENSG00000077782/ENSG00000113140/ENSG00000124813/ENSG00000087245/ENSG00000244486/ENSG00000142303/ENSG00000182197/ENSG00000151348/ENSG00000131873/ENSG00000004399/ENSG00000166341/ENSG00000196159/ENSG00000169919/ENSG00000169071/ENSG00000188158/ENSG00000233608/ENSG00000155850/ENSG00000160801/ENSG00000183691…	26
HP_CIGARETTE_PAPER_SCARS	C5	7/982	10/22312	3.34589920443734e-08	3.398058097274e-06	2.65590913030247e-06	ENSG00000204262/ENSG00000163359/ENSG00000142173/ENSG00000108821/ENSG00000130635/ENSG00000142156/ENSG00000111799	7
PETRETTO_CARDIAC_HYPERTROPHY	C2	11/1025	36/24884	1.27902806808081e-07	3.73311159999845e-06	2.68400457070948e-06	ENSG00000163430/ENSG00000106819/ENSG00000204262/ENSG00000167552/ENSG00000106809/ENSG00000136960/ENSG00000075624/ENSG00000115380/ENSG00000115414/ENSG00000091039/ENSG00000107796	11
REACTOME_EPH_EPHRIN_MEDIATED_REPULSION_OF_CELLS	C2	13/1025	52/24884	1.29800044722267e-07	3.76420129694574e-06	2.70635720777196e-06	ENSG00000182580/ENSG00000197122/ENSG00000138613/ENSG00000044524/ENSG00000184009/ENSG00000010810/ENSG00000133216/ENSG00000087245/ENSG00000075624/ENSG00000169242/ENSG00000106976/ENSG00000135333/ENSG00000080815	13
MIR2113	C3	29/1026	284/30392	1.40001450169984e-07	5.68847997532776e-06	2.70695324705398e-06	ENSG00000160691/ENSG00000072042/ENSG00000072110/ENSG00000164330/ENSG00000052126/ENSG00000005108/ENSG00000198795/ENSG00000116852/ENSG00000067715/ENSG00000110395/ENSG00000132669/ENSG00000112414/ENSG00000127946/ENSG00000102057/ENSG00000135678/ENSG00000143669/ENSG00000105854/ENSG00000115041/ENSG00000168807/ENSG00000172733/ENSG00000188215/ENSG00000185338/ENSG00000137478/ENSG00000118473/ENSG00000189067…	29
MIR133A_3P_MIR133B	C3	28/1026	268/30392	1.42153387391483e-07	5.70090467876495e-06	2.71286573887233e-06	ENSG00000164054/ENSG00000162704/ENSG00000183722/ENSG00000065413/ENSG00000213853/ENSG00000064666/ENSG00000137486/ENSG00000169379/ENSG00000067715/ENSG00000065308/ENSG00000112773/ENSG00000131236/ENSG00000104549/ENSG00000146151/ENSG00000114450/ENSG00000136295/ENSG00000205133/ENSG00000113578/ENSG00000100345/ENSG00000149485/ENSG00000057657/ENSG00000233608/ENSG00000167695/ENSG00000135333/ENSG00000160801…	28
HP_APLASIA_HYPOPLASIA_OF_THE_SKIN	C5	28/982	195/22312	3.58062931390845e-08	3.58844907907675e-06	2.80471798889816e-06	ENSG00000123384/ENSG00000087116/ENSG00000196924/ENSG00000148180/ENSG00000113721/ENSG00000197496/ENSG00000031081/ENSG00000204262/ENSG00000106080/ENSG00000059573/ENSG00000164692/ENSG00000184500/ENSG00000163359/ENSG00000131711/ENSG00000065618/ENSG00000106624/ENSG00000142173/ENSG00000108821/ENSG00000128602/ENSG00000198246/ENSG00000132470/ENSG00000119042/ENSG00000130635/ENSG00000142156/ENSG00000134504…	28
HFH1_01	C3	29/1026	285/30392	1.50935804100453e-07	5.89987041850884e-06	2.80754673583254e-06	ENSG00000163430/ENSG00000162944/ENSG00000169851/ENSG00000162576/ENSG00000135862/ENSG00000184347/ENSG00000110237/ENSG00000101265/ENSG00000127152/ENSG00000106665/ENSG00000182950/ENSG00000064692/ENSG00000168453/ENSG00000162105/ENSG00000115380/ENSG00000160410/ENSG00000119042/ENSG00000143797/ENSG00000057657/ENSG00000162066/ENSG00000149294/ENSG00000137478/ENSG00000133812/ENSG00000172943/ENSG00000102805…	29
MIR605_5P	C3	19/1026	135/30392	1.50160508783573e-07	5.89987041850884e-06	2.80754673583254e-06	ENSG00000144935/ENSG00000106546/ENSG00000198189/ENSG00000065413/ENSG00000083857/ENSG00000154237/ENSG00000117139/ENSG00000133138/ENSG00000150961/ENSG00000130402/ENSG00000127152/ENSG00000118257/ENSG00000130449/ENSG00000256235/ENSG00000136048/ENSG00000206538/ENSG00000102780/ENSG00000137478/ENSG00000137501	19
KEGG_REGULATION_OF_ACTIN_CYTOSKELETON	C2	28/1025	221/24884	1.37446692219119e-07	3.96056583184264e-06	2.84753790785839e-06	ENSG00000162704/ENSG00000259207/ENSG00000072110/ENSG00000101335/ENSG00000148180/ENSG00000113721/ENSG00000077782/ENSG00000184009/ENSG00000130402/ENSG00000172830/ENSG00000134853/ENSG00000066468/ENSG00000075624/ENSG00000105855/ENSG00000076928/ENSG00000132470/ENSG00000113578/ENSG00000182541/ENSG00000127084/ENSG00000100345/ENSG00000137809/ENSG00000169750/ENSG00000077264/ENSG00000161638/ENSG00000115414…	28
MIR92B_3P	C3	41/1026	496/30392	1.59508975731889e-07	6.05173240880131e-06	2.87981266794608e-06	ENSG00000065413/ENSG00000157168/ENSG00000143344/ENSG00000106819/ENSG00000198795/ENSG00000169851/ENSG00000164692/ENSG00000110237/ENSG00000183098/ENSG00000127152/ENSG00000141448/ENSG00000131711/ENSG00000147324/ENSG00000095951/ENSG00000110811/ENSG00000143669/ENSG00000186480/ENSG00000119541/ENSG00000144218/ENSG00000120594/ENSG00000169641/ENSG00000164300/ENSG00000155324/ENSG00000091844/ENSG00000130635…	41
MIR25_3P	C3	38/1026	441/30392	1.58230669537397e-07	6.05173240880131e-06	2.87981266794608e-06	ENSG00000065413/ENSG00000157168/ENSG00000143344/ENSG00000106819/ENSG00000198795/ENSG00000169851/ENSG00000164692/ENSG00000110237/ENSG00000183098/ENSG00000127152/ENSG00000141448/ENSG00000131711/ENSG00000147324/ENSG00000095951/ENSG00000110811/ENSG00000143669/ENSG00000186480/ENSG00000119541/ENSG00000144218/ENSG00000120594/ENSG00000169641/ENSG00000164300/ENSG00000155324/ENSG00000091844/ENSG00000143797…	38
MIR875_3P	C3	32/1026	336/30392	1.61444920421084e-07	6.05173240880131e-06	2.87981266794608e-06	ENSG00000101577/ENSG00000123427/ENSG00000049323/ENSG00000162944/ENSG00000117139/ENSG00000181458/ENSG00000018280/ENSG00000067715/ENSG00000171310/ENSG00000150961/ENSG00000149639/ENSG00000163577/ENSG00000186469/ENSG00000169604/ENSG00000139946/ENSG00000078124/ENSG00000131711/ENSG00000119541/ENSG00000144218/ENSG00000168944/ENSG00000203710/ENSG00000050438/ENSG00000145147/ENSG00000109689/ENSG00000168246…	32
TAL1BETAITF2_01	C3	29/1026	286/30392	1.62659906065579e-07	6.05173240880131e-06	2.87981266794608e-06	ENSG00000049323/ENSG00000155849/ENSG00000137573/ENSG00000133216/ENSG00000114861/ENSG00000244486/ENSG00000030304/ENSG00000127152/ENSG00000198832/ENSG00000163795/ENSG00000182575/ENSG00000138795/ENSG00000102034/ENSG00000155111/ENSG00000163536/ENSG00000131473/ENSG00000144218/ENSG00000122644/ENSG00000109472/ENSG00000173208/ENSG00000185650/ENSG00000077264/ENSG00000153885/ENSG00000127124/ENSG00000050405…	29
MIR200A_3P	C3	36/1026	407/30392	1.76350582103073e-07	6.46076457878965e-06	3.07445710116933e-06	ENSG00000162704/ENSG00000183722/ENSG00000065413/ENSG00000187672/ENSG00000018408/ENSG00000197122/ENSG00000049323/ENSG00000101384/ENSG00000148180/ENSG00000019991/ENSG00000137486/ENSG00000162631/ENSG00000136854/ENSG00000091986/ENSG00000115318/ENSG00000142875/ENSG00000110395/ENSG00000165443/ENSG00000164741/ENSG00000089057/ENSG00000134853/ENSG00000111145/ENSG00000166546/ENSG00000122644/ENSG00000038427…	36
MIR608	C3	26/1026	239/30392	1.77838403237409e-07	6.46076457878965e-06	3.07445710116933e-06	ENSG00000109610/ENSG00000159176/ENSG00000137486/ENSG00000170653/ENSG00000166833/ENSG00000116852/ENSG00000254122/ENSG00000254245/ENSG00000081853/ENSG00000211445/ENSG00000043143/ENSG00000105088/ENSG00000136295/ENSG00000149428/ENSG00000129911/ENSG00000127124/ENSG00000112139/ENSG00000233608/ENSG00000105722/ENSG00000130147/ENSG00000123453/ENSG00000158023/ENSG00000254726/ENSG00000140807/ENSG00000135097…	26
FOXO4_01	C3	27/1026	255/30392	1.80371921711537e-07	6.47661039820031e-06	3.08199758518122e-06	ENSG00000157064/ENSG00000148848/ENSG00000157168/ENSG00000163430/ENSG00000099864/ENSG00000196782/ENSG00000198795/ENSG00000127152/ENSG00000136960/ENSG00000141448/ENSG00000072071/ENSG00000064692/ENSG00000168453/ENSG00000182197/ENSG00000119042/ENSG00000182541/ENSG00000115738/ENSG00000168944/ENSG00000137841/ENSG00000057657/ENSG00000166924/ENSG00000137478/ENSG00000162496/ENSG00000131370/ENSG00000160801…	27
GOBP_REGULATION_OF_WNT_SIGNALING_PATHWAY	C5	40/982	351/22312	4.01883531394644e-08	3.98184376162489e-06	3.11219375867096e-06	ENSG00000123384/ENSG00000154237/ENSG00000153071/ENSG00000018408/ENSG00000197122/ENSG00000169118/ENSG00000137573/ENSG00000105329/ENSG00000106483/ENSG00000100968/ENSG00000020181/ENSG00000137462/ENSG00000106723/ENSG00000116729/ENSG00000019549/ENSG00000066468/ENSG00000176678/ENSG00000112655/ENSG00000111186/ENSG00000138795/ENSG00000269113/ENSG00000141753/ENSG00000112559/ENSG00000108821/ENSG00000140332…	40
MIR5190	C3	19/1026	137/30392	1.90181496318553e-07	6.67364159808739e-06	3.17575800072607e-06	ENSG00000163637/ENSG00000107798/ENSG00000052126/ENSG00000164484/ENSG00000117139/ENSG00000133138/ENSG00000112414/ENSG00000176658/ENSG00000196935/ENSG00000166401/ENSG00000185650/ENSG00000106025/ENSG00000169554/ENSG00000059377/ENSG00000099949/ENSG00000173166/ENSG00000138604/ENSG00000165355/ENSG00000126458	19
HTF_01	C3	14/1026	75/30392	1.88412417672117e-07	6.67364159808739e-06	3.17575800072607e-06	ENSG00000157064/ENSG00000106080/ENSG00000164692/ENSG00000127152/ENSG00000043143/ENSG00000197157/ENSG00000094975/ENSG00000092445/ENSG00000134910/ENSG00000121297/ENSG00000169992/ENSG00000120690/ENSG00000116132/ENSG00000157613	14
MIR32_5P	C3	41/1026	500/30392	1.97631702426838e-07	6.85715389993343e-06	3.26308523462881e-06	ENSG00000065413/ENSG00000157168/ENSG00000143344/ENSG00000106819/ENSG00000198795/ENSG00000169851/ENSG00000164692/ENSG00000110237/ENSG00000183098/ENSG00000127152/ENSG00000141448/ENSG00000131711/ENSG00000147324/ENSG00000095951/ENSG00000110811/ENSG00000143669/ENSG00000186480/ENSG00000119541/ENSG00000144218/ENSG00000120594/ENSG00000169641/ENSG00000164300/ENSG00000155324/ENSG00000091844/ENSG00000130635…	41
HELLEBREKERS_SILENCED_DURING_TUMOR_ANGIOGENESIS	C2	17/1025	91/24884	1.60884331442786e-07	4.60658680662761e-06	3.31200922157367e-06	ENSG00000123384/ENSG00000083857/ENSG00000120885/ENSG00000181458/ENSG00000119655/ENSG00000164176/ENSG00000163453/ENSG00000090530/ENSG00000109472/ENSG00000038427/ENSG00000105270/ENSG00000142156/ENSG00000118503/ENSG00000163235/ENSG00000116774/ENSG00000130176/ENSG00000157613	17
MIR141_3P	C3	36/1026	410/30392	2.1108396563931e-07	7.08507919450207e-06	3.3715470941931e-06	ENSG00000162704/ENSG00000183722/ENSG00000065413/ENSG00000187672/ENSG00000018408/ENSG00000197122/ENSG00000049323/ENSG00000101384/ENSG00000148180/ENSG00000019991/ENSG00000137486/ENSG00000162631/ENSG00000136854/ENSG00000091986/ENSG00000115318/ENSG00000142875/ENSG00000110395/ENSG00000165443/ENSG00000164741/ENSG00000089057/ENSG00000134853/ENSG00000111145/ENSG00000166546/ENSG00000122644/ENSG00000038427…	36
YKACATTT_UNKNOWN	C3	30/1026	306/30392	2.09053386142882e-07	7.08507919450207e-06	3.3715470941931e-06	ENSG00000072042/ENSG00000008277/ENSG00000049323/ENSG00000155849/ENSG00000120885/ENSG00000197965/ENSG00000164330/ENSG00000052126/ENSG00000137573/ENSG00000100968/ENSG00000134508/ENSG00000030304/ENSG00000164741/ENSG00000006715/ENSG00000124201/ENSG00000134853/ENSG00000139946/ENSG00000115380/ENSG00000160410/ENSG00000152952/ENSG00000125753/ENSG00000057657/ENSG00000104332/ENSG00000127124/ENSG00000196440…	30
MIR4435	C3	15/1026	87/30392	2.06825133363182e-07	7.08507919450207e-06	3.3715470941931e-06	ENSG00000166086/ENSG00000162512/ENSG00000044524/ENSG00000123989/ENSG00000149639/ENSG00000089057/ENSG00000143079/ENSG00000183049/ENSG00000106789/ENSG00000139767/ENSG00000124067/ENSG00000125868/ENSG00000102805/ENSG00000205060/ENSG00000186318	15
CHIARADONNA_NEOPLASTIC_TRANSFORMATION_KRAS_CDC25_DN	C2	14/1025	62/24884	1.69938851757322e-07	4.80502103343827e-06	3.4546779732245e-06	ENSG00000114861/ENSG00000091986/ENSG00000184500/ENSG00000113083/ENSG00000066468/ENSG00000154640/ENSG00000170571/ENSG00000106565/ENSG00000002933/ENSG00000119681/ENSG00000079257/ENSG00000163661/ENSG00000152580/ENSG00000073756	14
NAKAMURA_ADIPOGENESIS_EARLY_UP	C2	14/1025	62/24884	1.69938851757322e-07	4.80502103343827e-06	3.4546779732245e-06	ENSG00000183722/ENSG00000010810/ENSG00000074696/ENSG00000071967/ENSG00000019549/ENSG00000163359/ENSG00000111145/ENSG00000196743/ENSG00000186480/ENSG00000090530/ENSG00000256235/ENSG00000164125/ENSG00000179820/ENSG00000114316	14
HUANG_DASATINIB_SENSITIVITY_UP	C2	18/1025	102/24884	1.73035121049797e-07	4.86217942626884e-06	3.49577328567423e-06	ENSG00000163430/ENSG00000101384/ENSG00000169851/ENSG00000133216/ENSG00000197702/ENSG00000019549/ENSG00000111145/ENSG00000182197/ENSG00000122786/ENSG00000090530/ENSG00000146072/ENSG00000120708/ENSG00000003436/ENSG00000039560/ENSG00000130635/ENSG00000161638/ENSG00000050405/ENSG00000172380	18
HNF3B_01	C3	28/1026	274/30392	2.25314064222224e-07	7.4813960249272e-06	3.56014073179655e-06	ENSG00000157064/ENSG00000162944/ENSG00000100968/ENSG00000198795/ENSG00000124813/ENSG00000121068/ENSG00000244486/ENSG00000127152/ENSG00000172819/ENSG00000106665/ENSG00000172830/ENSG00000139946/ENSG00000102890/ENSG00000108950/ENSG00000122786/ENSG00000144218/ENSG00000033170/ENSG00000115738/ENSG00000070214/ENSG00000206538/ENSG00000057657/ENSG00000153885/ENSG00000092445/ENSG00000233608/ENSG00000169554…	28
CEBP_Q2_01	C3	29/1026	291/30392	2.3506785001808e-07	7.64094232479822e-06	3.63606336426858e-06	ENSG00000116711/ENSG00000087116/ENSG00000137573/ENSG00000100596/ENSG00000169851/ENSG00000114861/ENSG00000184347/ENSG00000179218/ENSG00000147535/ENSG00000130150/ENSG00000118257/ENSG00000122786/ENSG00000169641/ENSG00000115380/ENSG00000074803/ENSG00000168944/ENSG00000137841/ENSG00000185650/ENSG00000127124/ENSG00000105722/ENSG00000176771/ENSG00000113739/ENSG00000059377/ENSG00000121297/ENSG00000141582…	29
MIR449B_5P	C3	29/1026	291/30392	2.3506785001808e-07	7.64094232479822e-06	3.63606336426858e-06	ENSG00000182158/ENSG00000134369/ENSG00000072042/ENSG00000175220/ENSG00000008277/ENSG00000101384/ENSG00000114861/ENSG00000067715/ENSG00000149639/ENSG00000112773/ENSG00000043143/ENSG00000134853/ENSG00000138795/ENSG00000143669/ENSG00000160410/ENSG00000119042/ENSG00000033170/ENSG00000168807/ENSG00000091844/ENSG00000162341/ENSG00000094975/ENSG00000100345/ENSG00000168743/ENSG00000103494/ENSG00000204519…	29
MIR1271_5P	C3	36/1026	412/30392	2.37683718554274e-07	7.64549294682914e-06	3.63822884980007e-06	ENSG00000182158/ENSG00000106546/ENSG00000187672/ENSG00000044524/ENSG00000029364/ENSG00000117519/ENSG00000058668/ENSG00000135862/ENSG00000165288/ENSG00000149639/ENSG00000106723/ENSG00000165443/ENSG00000091428/ENSG00000172819/ENSG00000137273/ENSG00000131711/ENSG00000182197/ENSG00000178904/ENSG00000136295/ENSG00000164300/ENSG00000079150/ENSG00000091844/ENSG00000152952/ENSG00000164684/ENSG00000185650…	36
PECE_MAMMARY_STEM_CELL_DN	C2	23/1025	160/24884	1.82420451628692e-07	5.07590274349473e-06	3.64943447284627e-06	ENSG00000144935/ENSG00000074410/ENSG00000101384/ENSG00000082397/ENSG00000182492/ENSG00000157227/ENSG00000164330/ENSG00000136052/ENSG00000186469/ENSG00000078124/ENSG00000104549/ENSG00000198932/ENSG00000122786/ENSG00000106261/ENSG00000038427/ENSG00000143753/ENSG00000091844/ENSG00000160753/ENSG00000106976/ENSG00000142156/ENSG00000262655/ENSG00000115414/ENSG00000111450	23
REACTOME_MET_PROMOTES_CELL_MOTILITY	C2	12/1025	45/24884	1.82885090006552e-07	5.07590274349473e-06	3.64943447284627e-06	ENSG00000197122/ENSG00000019991/ENSG00000204262/ENSG00000101680/ENSG00000135862/ENSG00000164692/ENSG00000108821/ENSG00000196569/ENSG00000130635/ENSG00000115414/ENSG00000060718/ENSG00000171502	12
GILDEA_METASTASIS	C2	10/1025	30/24884	1.90575327524188e-07	5.25709013243554e-06	3.77970322239886e-06	ENSG00000101335/ENSG00000197496/ENSG00000204262/ENSG00000113140/ENSG00000141753/ENSG00000104324/ENSG00000139278/ENSG00000100234/ENSG00000115414/ENSG00000163661	10
BURTON_ADIPOGENESIS_PEAK_AT_0HR	C2	15/1025	72/24884	1.9256913778197e-07	5.27989563227656e-06	3.79609974957759e-06	ENSG00000153071/ENSG00000101335/ENSG00000113721/ENSG00000170542/ENSG00000106809/ENSG00000134853/ENSG00000150630/ENSG00000119699/ENSG00000100234/ENSG00000153317/ENSG00000123933/ENSG00000145423/ENSG00000137076/ENSG00000060718/ENSG00000107796	15
MIR6868_3P	C3	29/1026	292/30392	2.52742728216002e-07	7.98741305801056e-06	3.80093694743071e-06	ENSG00000134369/ENSG00000133083/ENSG00000054598/ENSG00000124813/ENSG00000106609/ENSG00000184347/ENSG00000145569/ENSG00000102053/ENSG00000091428/ENSG00000140937/ENSG00000111145/ENSG00000140859/ENSG00000163683/ENSG00000166250/ENSG00000155111/ENSG00000130449/ENSG00000106789/ENSG00000077616/ENSG00000113578/ENSG00000115738/ENSG00000167065/ENSG00000111816/ENSG00000141040/ENSG00000100234/ENSG00000057657…	29
MIR4656	C3	17/1026	113/30392	2.53486554302148e-07	7.98741305801056e-06	3.80093694743071e-06	ENSG00000162512/ENSG00000111961/ENSG00000052126/ENSG00000162511/ENSG00000124813/ENSG00000065308/ENSG00000149639/ENSG00000169604/ENSG00000106665/ENSG00000043143/ENSG00000113361/ENSG00000120594/ENSG00000164684/ENSG00000121005/ENSG00000112139/ENSG00000137275/ENSG00000174600	17
GOBP_REGULATION_OF_CELL_SUBSTRATE_ADHESION	C5	31/982	235/22312	5.04423645527716e-08	4.94165142174849e-06	3.862375731693e-06	ENSG00000196924/ENSG00000213853/ENSG00000153071/ENSG00000197122/ENSG00000044524/ENSG00000101384/ENSG00000157227/ENSG00000138080/ENSG00000184009/ENSG00000164176/ENSG00000079691/ENSG00000091986/ENSG00000130402/ENSG00000132669/ENSG00000172638/ENSG00000164741/ENSG00000179218/ENSG00000108821/ENSG00000152818/ENSG00000144824/ENSG00000143537/ENSG00000168743/ENSG00000169750/ENSG00000161638/ENSG00000104332…	31
GSE20715_WT_VS_TLR4_KO_LUNG_UP	Immune	29/1023	205/23331	2.67313046145077e-08	6.20038975129844e-06	3.96614845408235e-06	ENSG00000153029/ENSG00000065413/ENSG00000109610/ENSG00000125844/ENSG00000182492/ENSG00000106819/ENSG00000162576/ENSG00000166292/ENSG00000140092/ENSG00000091428/ENSG00000179218/ENSG00000211445/ENSG00000019549/ENSG00000109680/ENSG00000198715/ENSG00000154640/ENSG00000138594/ENSG00000169504/ENSG00000110090/ENSG00000062716/ENSG00000128791/ENSG00000168743/ENSG00000164125/ENSG00000072210/ENSG00000110906…	29
MIR448	C3	34/1026	379/30392	2.76997097481399e-07	8.49135069602513e-06	4.04074365000378e-06	ENSG00000160691/ENSG00000183722/ENSG00000166813/ENSG00000116711/ENSG00000133083/ENSG00000198795/ENSG00000169851/ENSG00000166833/ENSG00000124813/ENSG00000133138/ENSG00000130402/ENSG00000131236/ENSG00000109680/ENSG00000147324/ENSG00000102057/ENSG00000155111/ENSG00000136295/ENSG00000147526/ENSG00000154640/ENSG00000152818/ENSG00000168807/ENSG00000039560/ENSG00000206538/ENSG00000125868/ENSG00000134504…	34
MIR3919	C3	31/1026	327/30392	2.77728763050045e-07	8.49135069602513e-06	4.04074365000378e-06	ENSG00000183722/ENSG00000187672/ENSG00000074410/ENSG00000018408/ENSG00000008277/ENSG00000058668/ENSG00000133083/ENSG00000158966/ENSG00000272674/ENSG00000117016/ENSG00000122420/ENSG00000149639/ENSG00000127152/ENSG00000163577/ENSG00000072071/ENSG00000183049/ENSG00000104324/ENSG00000120594/ENSG00000169641/ENSG00000105855/ENSG00000070214/ENSG00000108433/ENSG00000150048/ENSG00000171522/ENSG00000179241…	31
MIR6886_3P	C3	16/1026	101/30392	2.75248317029385e-07	8.49135069602513e-06	4.04074365000378e-06	ENSG00000166813/ENSG00000078369/ENSG00000018280/ENSG00000110395/ENSG00000149639/ENSG00000183098/ENSG00000025434/ENSG00000166546/ENSG00000183023/ENSG00000206538/ENSG00000161638/ENSG00000050405/ENSG00000106125/ENSG00000165617/ENSG00000153832/ENSG00000144642	16
MIR498_3P	C3	25/1026	229/30392	2.85066902720216e-07	8.63026074117672e-06	4.10684619398783e-06	ENSG00000134369/ENSG00000213853/ENSG00000153071/ENSG00000058668/ENSG00000133083/ENSG00000107819/ENSG00000079691/ENSG00000166833/ENSG00000165288/ENSG00000071967/ENSG00000198856/ENSG00000186480/ENSG00000164300/ENSG00000158792/ENSG00000115380/ENSG00000130635/ENSG00000121005/ENSG00000172733/ENSG00000163661/ENSG00000145725/ENSG00000164930/ENSG00000135333/ENSG00000114978/ENSG00000031003/ENSG00000143061	25
COREBINDINGFACTOR_Q6	C3	29/1026	294/30392	2.91851552576056e-07	8.66574609956596e-06	4.12373246352403e-06	ENSG00000134287/ENSG00000134242/ENSG00000049323/ENSG00000082397/ENSG00000144857/ENSG00000137573/ENSG00000106080/ENSG00000170581/ENSG00000124813/ENSG00000101265/ENSG00000110395/ENSG00000136960/ENSG00000152061/ENSG00000179218/ENSG00000134955/ENSG00000137273/ENSG00000119280/ENSG00000105426/ENSG00000169231/ENSG00000169641/ENSG00000243244/ENSG00000168807/ENSG00000140332/ENSG00000153885/ENSG00000135362…	29
MIR34C_5P	C3	29/1026	294/30392	2.91851552576056e-07	8.66574609956596e-06	4.12373246352403e-06	ENSG00000182158/ENSG00000134369/ENSG00000072042/ENSG00000175220/ENSG00000008277/ENSG00000101384/ENSG00000114861/ENSG00000067715/ENSG00000149639/ENSG00000112773/ENSG00000043143/ENSG00000134853/ENSG00000138795/ENSG00000143669/ENSG00000160410/ENSG00000119042/ENSG00000033170/ENSG00000168807/ENSG00000091844/ENSG00000162341/ENSG00000094975/ENSG00000100345/ENSG00000168743/ENSG00000103494/ENSG00000204519…	29
BAELDE_DIABETIC_NEPHROPATHY_DN	C2	45/1025	475/24884	2.10577446433044e-07	5.7388696847174e-06	4.12608947037479e-06	ENSG00000182158/ENSG00000152127/ENSG00000083857/ENSG00000266028/ENSG00000196924/ENSG00000101335/ENSG00000187189/ENSG00000005108/ENSG00000143851/ENSG00000137573/ENSG00000054598/ENSG00000184009/ENSG00000162576/ENSG00000010810/ENSG00000033327/ENSG00000138758/ENSG00000163453/ENSG00000142875/ENSG00000185885/ENSG00000170004/ENSG00000065308/ENSG00000152061/ENSG00000113083/ENSG00000133110/ENSG00000066468…	45
GOBP_GLAND_MORPHOGENESIS	C5	23/982	141/22312	5.46014287050967e-08	5.28966507644153e-06	4.13438186475784e-06	ENSG00000197122/ENSG00000019991/ENSG00000117139/ENSG00000101680/ENSG00000137573/ENSG00000105329/ENSG00000087245/ENSG00000121068/ENSG00000172819/ENSG00000019549/ENSG00000066468/ENSG00000117676/ENSG00000182578/ENSG00000113578/ENSG00000004399/ENSG00000172201/ENSG00000119699/ENSG00000128791/ENSG00000104332/ENSG00000118503/ENSG00000163235/ENSG00000183691/ENSG00000185920	23
GOCC_CELL_PROJECTION_MEMBRANE	C5	42/982	383/22312	5.54392655074071e-08	5.31181270284706e-06	4.15169236431409e-06	ENSG00000177106/ENSG00000127990/ENSG00000168778/ENSG00000259207/ENSG00000103335/ENSG00000197122/ENSG00000082397/ENSG00000099864/ENSG00000134183/ENSG00000162576/ENSG00000169379/ENSG00000071967/ENSG00000173546/ENSG00000118762/ENSG00000164741/ENSG00000169604/ENSG00000176658/ENSG00000111199/ENSG00000128602/ENSG00000162105/ENSG00000196586/ENSG00000152818/ENSG00000205795/ENSG00000164953/ENSG00000004399…	42
GSE16385_ROSIGLITAZONE_IL4_VS_IL4_ALONE_STIM_MACROPHAGE_12H_DN	Immune	30/1023	219/23331	3.2546238762195e-08	6.75204533542357e-06	4.31902110079066e-06	ENSG00000149131/ENSG00000182158/ENSG00000065485/ENSG00000155849/ENSG00000165102/ENSG00000033327/ENSG00000117016/ENSG00000159674/ENSG00000111885/ENSG00000172725/ENSG00000178467/ENSG00000164300/ENSG00000152818/ENSG00000102024/ENSG00000135269/ENSG00000003436/ENSG00000100365/ENSG00000105270/ENSG00000175938/ENSG00000109814/ENSG00000169504/ENSG00000149485/ENSG00000108175/ENSG00000136161/ENSG00000050405…	30
GSE14699_NAIVE_VS_DELETIONAL_TOLERANCE_CD8_TCELL_DN	Immune	29/1023	207/23331	3.32681355060903e-08	6.75204533542357e-06	4.31902110079066e-06	ENSG00000065357/ENSG00000167106/ENSG00000259207/ENSG00000072110/ENSG00000035862/ENSG00000117519/ENSG00000157227/ENSG00000114861/ENSG00000073331/ENSG00000101265/ENSG00000136514/ENSG00000111186/ENSG00000138795/ENSG00000108950/ENSG00000118257/ENSG00000104870/ENSG00000196586/ENSG00000170571/ENSG00000109472/ENSG00000155324/ENSG00000115738/ENSG00000119699/ENSG00000127084/ENSG00000169504/ENSG00000072952…	29
GSE40274_CTRL_VS_XBP1_TRANSDUCED_ACTIVATED_CD4_TCELL_UP	Immune	27/1023	183/23331	3.27630663893115e-08	6.75204533542357e-06	4.31902110079066e-06	ENSG00000197965/ENSG00000137486/ENSG00000116852/ENSG00000137462/ENSG00000242732/ENSG00000132669/ENSG00000186469/ENSG00000112297/ENSG00000064989/ENSG00000138794/ENSG00000011422/ENSG00000130589/ENSG00000104870/ENSG00000152818/ENSG00000166401/ENSG00000076944/ENSG00000179241/ENSG00000169750/ENSG00000122507/ENSG00000169554/ENSG00000073849/ENSG00000135596/ENSG00000113504/ENSG00000137076/ENSG00000118473…	27
MIR582_5P	C3	34/1026	381/30392	3.13202715316464e-07	9.13132239902788e-06	4.34528431587228e-06	ENSG00000166086/ENSG00000153815/ENSG00000065413/ENSG00000020633/ENSG00000213853/ENSG00000029364/ENSG00000253276/ENSG00000151229/ENSG00000114861/ENSG00000145246/ENSG00000071967/ENSG00000132669/ENSG00000127152/ENSG00000102053/ENSG00000104081/ENSG00000109680/ENSG00000099331/ENSG00000147535/ENSG00000146072/ENSG00000168807/ENSG00000181481/ENSG00000130635/ENSG00000164684/ENSG00000272398/ENSG00000070214…	34
ETS1_B	C3	29/1026	295/30392	3.13445652298237e-07	9.13132239902788e-06	4.34528431587228e-06	ENSG00000131171/ENSG00000157168/ENSG00000155849/ENSG00000106348/ENSG00000163521/ENSG00000169851/ENSG00000010810/ENSG00000114861/ENSG00000115318/ENSG00000164741/ENSG00000131236/ENSG00000111145/ENSG00000064692/ENSG00000102057/ENSG00000183049/ENSG00000164114/ENSG00000158859/ENSG00000076067/ENSG00000124067/ENSG00000119699/ENSG00000137841/ENSG00000143537/ENSG00000137809/ENSG00000198369/ENSG00000133195…	29
HP_ABNORMALITY_OF_THE_PERIORBITAL_REGION	C5	37/982	315/22312	5.91965039854421e-08	5.61015563314206e-06	4.38487605036329e-06	ENSG00000087116/ENSG00000172936/ENSG00000103335/ENSG00000196924/ENSG00000134242/ENSG00000213853/ENSG00000101384/ENSG00000148180/ENSG00000113721/ENSG00000049540/ENSG00000204262/ENSG00000077782/ENSG00000184009/ENSG00000133138/ENSG00000130402/ENSG00000132669/ENSG00000140937/ENSG00000169604/ENSG00000141448/ENSG00000106665/ENSG00000066468/ENSG00000075624/ENSG00000130449/ENSG00000108821/ENSG00000198246…	37
MIR6799_5P	C3	21/1026	170/30392	3.24802560278324e-07	9.37374117887351e-06	4.460643129843e-06	ENSG00000088367/ENSG00000170653/ENSG00000117016/ENSG00000160991/ENSG00000110395/ENSG00000149639/ENSG00000267534/ENSG00000198642/ENSG00000158859/ENSG00000213699/ENSG00000106484/ENSG00000182541/ENSG00000076067/ENSG00000183023/ENSG00000050438/ENSG00000110906/ENSG00000203879/ENSG00000105419/ENSG00000254726/ENSG00000090863/ENSG00000175115	21
CTATGCA_MIR153	C3	25/1026	231/30392	3.36414159450282e-07	9.44664039246878e-06	4.49533337465449e-06	ENSG00000153815/ENSG00000197122/ENSG00000185896/ENSG00000101384/ENSG00000117519/ENSG00000166833/ENSG00000138758/ENSG00000135862/ENSG00000067715/ENSG00000020181/ENSG00000130402/ENSG00000159714/ENSG00000124201/ENSG00000066468/ENSG00000109680/ENSG00000102057/ENSG00000182197/ENSG00000136295/ENSG00000122644/ENSG00000135269/ENSG00000084234/ENSG00000039560/ENSG00000130147/ENSG00000171475/ENSG00000185920	25
MIR6722_3P	C3	23/1026	200/30392	3.34243120871984e-07	9.44664039246878e-06	4.49533337465449e-06	ENSG00000182158/ENSG00000172936/ENSG00000079691/ENSG00000116852/ENSG00000237172/ENSG00000149639/ENSG00000164741/ENSG00000124201/ENSG00000197177/ENSG00000043143/ENSG00000272636/ENSG00000102034/ENSG00000136295/ENSG00000113578/ENSG00000015592/ENSG00000166341/ENSG00000181513/ENSG00000136161/ENSG00000156011/ENSG00000173548/ENSG00000107957/ENSG00000254726/ENSG00000175115	23
MIR3184_5P	C3	19/1026	142/30392	3.36505972529652e-07	9.44664039246878e-06	4.49533337465449e-06	ENSG00000162704/ENSG00000134369/ENSG00000170915/ENSG00000117139/ENSG00000160408/ENSG00000100994/ENSG00000107130/ENSG00000072071/ENSG00000182950/ENSG00000269113/ENSG00000102034/ENSG00000197622/ENSG00000115041/ENSG00000108821/ENSG00000113391/ENSG00000169071/ENSG00000112977/ENSG00000101276/ENSG00000175115	19
GSE29618_BCELL_VS_MONOCYTE_DAY7_FLU_VACCINE_DN	Immune	30/1023	220/23331	3.61362050799615e-08	7.0407781977797e-06	4.50371229628152e-06	ENSG00000035862/ENSG00000170385/ENSG00000135677/ENSG00000102760/ENSG00000116337/ENSG00000137486/ENSG00000163453/ENSG00000145569/ENSG00000136689/ENSG00000090376/ENSG00000182197/ENSG00000177663/ENSG00000104324/ENSG00000182578/ENSG00000011422/ENSG00000104870/ENSG00000164300/ENSG00000028137/ENSG00000132205/ENSG00000004399/ENSG00000115738/ENSG00000102393/ENSG00000163931/ENSG00000068697/ENSG00000164125…	30
MIR96_5P	C3	40/1026	492/30392	3.46712418096801e-07	9.61538289757631e-06	4.57563216696773e-06	ENSG00000182158/ENSG00000106546/ENSG00000072042/ENSG00000187672/ENSG00000044524/ENSG00000029364/ENSG00000117519/ENSG00000058668/ENSG00000135862/ENSG00000020181/ENSG00000165288/ENSG00000149639/ENSG00000106723/ENSG00000165443/ENSG00000091428/ENSG00000172819/ENSG00000137273/ENSG00000131711/ENSG00000182197/ENSG00000269113/ENSG00000178904/ENSG00000136295/ENSG00000164300/ENSG00000079150/ENSG00000091844…	40
AML1_01	C3	28/1026	280/30392	3.51858247223486e-07	9.61538289757631e-06	4.57563216696773e-06	ENSG00000065357/ENSG00000153029/ENSG00000134287/ENSG00000134242/ENSG00000157227/ENSG00000143851/ENSG00000170581/ENSG00000182218/ENSG00000110395/ENSG00000104081/ENSG00000152061/ENSG00000131236/ENSG00000134955/ENSG00000110446/ENSG00000119280/ENSG00000149179/ENSG00000169231/ENSG00000169641/ENSG00000158859/ENSG00000014914/ENSG00000127124/ENSG00000135127/ENSG00000135362/ENSG00000165617/ENSG00000118473…	28
AML1_Q6	C3	28/1026	280/30392	3.51858247223486e-07	9.61538289757631e-06	4.57563216696773e-06	ENSG00000065357/ENSG00000153029/ENSG00000134287/ENSG00000134242/ENSG00000157227/ENSG00000143851/ENSG00000170581/ENSG00000182218/ENSG00000110395/ENSG00000104081/ENSG00000152061/ENSG00000131236/ENSG00000134955/ENSG00000110446/ENSG00000119280/ENSG00000149179/ENSG00000169231/ENSG00000169641/ENSG00000158859/ENSG00000014914/ENSG00000127124/ENSG00000135127/ENSG00000135362/ENSG00000165617/ENSG00000118473…	28
GSE22886_NAIVE_TCELL_VS_MONOCYTE_DN	Immune	31/1023	233/23331	3.83538993634884e-08	7.18545553075201e-06	4.59625676582695e-06	ENSG00000100368/ENSG00000035862/ENSG00000163932/ENSG00000135677/ENSG00000172243/ENSG00000119655/ENSG00000162511/ENSG00000116701/ENSG00000033327/ENSG00000018280/ENSG00000118855/ENSG00000137462/ENSG00000132669/ENSG00000121064/ENSG00000110446/ENSG00000155465/ENSG00000090376/ENSG00000182197/ENSG00000163191/ENSG00000111321/ENSG00000084234/ENSG00000038427/ENSG00000028137/ENSG00000100365/ENSG00000135956…	31
GSE5542_UNTREATED_VS_IFNG_TREATED_EPITHELIAL_CELLS_6H_DN	Immune	30/1023	221/23331	4.0093576414797e-08	7.2331781746843e-06	4.62678308724363e-06	ENSG00000140931/ENSG00000153815/ENSG00000134287/ENSG00000103335/ENSG00000134242/ENSG00000197442/ENSG00000052126/ENSG00000172932/ENSG00000105329/ENSG00000187091/ENSG00000139182/ENSG00000010810/ENSG00000171310/ENSG00000145246/ENSG00000130402/ENSG00000111885/ENSG00000089057/ENSG00000127946/ENSG00000139178/ENSG00000147526/ENSG00000004399/ENSG00000100345/ENSG00000100926/ENSG00000123933/ENSG00000059377…	30
GSE6259_CD4_TCELL_VS_CD8_TCELL_UP	Immune	28/1023	197/23331	4.17412994985554e-08	7.26149535205226e-06	4.64489648555353e-06	ENSG00000166086/ENSG00000087116/ENSG00000083857/ENSG00000148848/ENSG00000018408/ENSG00000163430/ENSG00000058668/ENSG00000077782/ENSG00000185339/ENSG00000184347/ENSG00000172638/ENSG00000106809/ENSG00000141448/ENSG00000196935/ENSG00000072071/ENSG00000105426/ENSG00000122035/ENSG00000122786/ENSG00000011422/ENSG00000128602/ENSG00000164877/ENSG00000158270/ENSG00000131873/ENSG00000132205/ENSG00000105270…	28
MIR5680	C3	39/1026	475/30392	3.77895442194162e-07	1.02363256622419e-05	4.87111761129317e-06	ENSG00000083857/ENSG00000143515/ENSG00000052126/ENSG00000204262/ENSG00000137033/ENSG00000164176/ENSG00000155093/ENSG00000142875/ENSG00000074696/ENSG00000104213/ENSG00000163577/ENSG00000089057/ENSG00000064989/ENSG00000064692/ENSG00000114450/ENSG00000183049/ENSG00000091129/ENSG00000138594/ENSG00000113391/ENSG00000106261/ENSG00000155324/ENSG00000164684/ENSG00000206538/ENSG00000143797/ENSG00000137841…	39
SCHAEFFER_PROSTATE_DEVELOPMENT_6HR_DN	C2	46/1025	494/24884	2.54297001997684e-07	6.84259153734376e-06	4.91963512736568e-06	ENSG00000123384/ENSG00000134369/ENSG00000134287/ENSG00000035862/ENSG00000214021/ENSG00000159176/ENSG00000064666/ENSG00000205352/ENSG00000101544/ENSG00000197702/ENSG00000157637/ENSG00000179218/ENSG00000112655/ENSG00000198715/ENSG00000138795/ENSG00000155363/ENSG00000112559/ENSG00000183049/ENSG00000122786/ENSG00000134247/ENSG00000144218/ENSG00000160410/ENSG00000115738/ENSG00000197157/ENSG00000144824…	46
BLANCO_MELO_RESPIRATORY_SYNCYTIAL_VIRUS_INFECTION_A594_CELLS_UP	C2	35/1025	326/24884	2.55614051682382e-07	6.84259153734376e-06	4.91963512736568e-06	ENSG00000149131/ENSG00000259207/ENSG00000163430/ENSG00000133083/ENSG00000170581/ENSG00000116701/ENSG00000124813/ENSG00000171310/ENSG00000185885/ENSG00000166825/ENSG00000124201/ENSG00000111181/ENSG00000065618/ENSG00000112297/ENSG00000135678/ENSG00000166250/ENSG00000029153/ENSG00000011422/ENSG00000130589/ENSG00000138356/ENSG00000179630/ENSG00000221963/ENSG00000028137/ENSG00000152952/ENSG00000172201…	35
KOKKINAKIS_METHIONINE_DEPRIVATION_96HR_UP	C2	20/1025	127/24884	2.5396323201224e-07	6.84259153734376e-06	4.91963512736568e-06	ENSG00000160691/ENSG00000172936/ENSG00000035862/ENSG00000113721/ENSG00000182492/ENSG00000019991/ENSG00000077782/ENSG00000087245/ENSG00000163453/ENSG00000142875/ENSG00000211445/ENSG00000134853/ENSG00000141753/ENSG00000138794/ENSG00000011422/ENSG00000154640/ENSG00000100234/ENSG00000157240/ENSG00000134308/ENSG00000189067	20
MIR6797_5P	C3	24/1026	217/30392	3.85902318205335e-07	1.03623161618963e-05	4.93107218503109e-06	ENSG00000182158/ENSG00000162512/ENSG00000020633/ENSG00000197555/ENSG00000148848/ENSG00000106348/ENSG00000166833/ENSG00000117016/ENSG00000165288/ENSG00000139200/ENSG00000149639/ENSG00000119280/ENSG00000136830/ENSG00000118257/ENSG00000115041/ENSG00000061337/ENSG00000106976/ENSG00000108175/ENSG00000103494/ENSG00000107957/ENSG00000254726/ENSG00000140807/ENSG00000154710/ENSG00000175115	24
GSE22935_WT_VS_MYD88_KO_MACROPHAGE_48H_MBOVIS_BCG_STIM_DN	Immune	31/1023	235/23331	4.68270085085577e-08	7.86532270500636e-06	5.03114138603742e-06	ENSG00000020633/ENSG00000163430/ENSG00000151883/ENSG00000066322/ENSG00000136286/ENSG00000119655/ENSG00000116701/ENSG00000162976/ENSG00000067715/ENSG00000059573/ENSG00000150961/ENSG00000118762/ENSG00000169604/ENSG00000110002/ENSG00000116729/ENSG00000078124/ENSG00000106624/ENSG00000183049/ENSG00000057252/ENSG00000169641/ENSG00000135269/ENSG00000039560/ENSG00000182718/ENSG00000057657/ENSG00000100926…	31
SENESE_HDAC2_TARGETS_DN	C2	21/1025	139/24884	2.63854513852103e-07	7.02163423921714e-06	5.04836190590092e-06	ENSG00000101335/ENSG00000120885/ENSG00000204262/ENSG00000166292/ENSG00000163453/ENSG00000172638/ENSG00000140937/ENSG00000132561/ENSG00000113083/ENSG00000104549/ENSG00000115363/ENSG00000186480/ENSG00000122642/ENSG00000108821/ENSG00000172201/ENSG00000100234/ENSG00000116774/ENSG00000165617/ENSG00000060718/ENSG00000197822/ENSG00000185920	21
REACTOME_KERATAN_SULFATE_DEGRADATION	C2	7/1025	13/24884	2.72091054921744e-07	7.15662751433704e-06	5.14541835806726e-06	ENSG00000135677/ENSG00000163521/ENSG00000106809/ENSG00000188783/ENSG00000122176/ENSG00000049860/ENSG00000127083	7
YAGUE_PRETUMOR_DRUG_RESISTANCE_DN	C2	7/1025	13/24884	2.72091054921744e-07	7.15662751433704e-06	5.14541835806726e-06	ENSG00000138758/ENSG00000087245/ENSG00000065308/ENSG00000122786/ENSG00000038427/ENSG00000166341/ENSG00000119681	7
GSE21033_CTRL_VS_POLYIC_STIM_DC_12H_UP	Immune	26/1023	175/23331	5.07511477121621e-08	8.24029468353139e-06	5.27099639396491e-06	ENSG00000164054/ENSG00000259207/ENSG00000135124/ENSG00000196924/ENSG00000134242/ENSG00000198001/ENSG00000064666/ENSG00000136286/ENSG00000119655/ENSG00000162976/ENSG00000118855/ENSG00000186469/ENSG00000142303/ENSG00000091428/ENSG00000064989/ENSG00000135678/ENSG00000104324/ENSG00000117676/ENSG00000152818/ENSG00000135269/ENSG00000127084/ENSG00000159128/ENSG00000131370/ENSG00000049860/ENSG00000164181…	26
GSE15767_MED_VS_SCS_MAC_LN_UP	Immune	30/1023	224/23331	5.45311477344928e-08	8.30066314420982e-06	5.30961175309535e-06	ENSG00000123384/ENSG00000162704/ENSG00000100368/ENSG00000111961/ENSG00000142089/ENSG00000163932/ENSG00000148180/ENSG00000082397/ENSG00000013288/ENSG00000172243/ENSG00000119655/ENSG00000118855/ENSG00000185339/ENSG00000242732/ENSG00000149639/ENSG00000184500/ENSG00000112773/ENSG00000155465/ENSG00000185201/ENSG00000198642/ENSG00000118257/ENSG00000104324/ENSG00000106100/ENSG00000146072/ENSG00000125868…	30
GSE21379_WT_VS_SAP_KO_TFH_CD4_TCELL_UP	Immune	30/1023	224/23331	5.45311477344928e-08	8.30066314420982e-06	5.30961175309535e-06	ENSG00000183722/ENSG00000183160/ENSG00000259207/ENSG00000153071/ENSG00000120885/ENSG00000197965/ENSG00000182492/ENSG00000135677/ENSG00000131016/ENSG00000077782/ENSG00000139182/ENSG00000174175/ENSG00000020181/ENSG00000151693/ENSG00000139200/ENSG00000198832/ENSG00000164741/ENSG00000110811/ENSG00000114923/ENSG00000118257/ENSG00000122642/ENSG00000003436/ENSG00000111816/ENSG00000075618/ENSG00000129474…	30
MIR298	C3	22/1026	188/30392	4.42852351020498e-07	1.17890349995801e-05	5.60999892944297e-06	ENSG00000164692/ENSG00000117016/ENSG00000183098/ENSG00000118762/ENSG00000188783/ENSG00000198642/ENSG00000155111/ENSG00000183049/ENSG00000134247/ENSG00000130449/ENSG00000164300/ENSG00000162105/ENSG00000149428/ENSG00000139767/ENSG00000077264/ENSG00000197879/ENSG00000115414/ENSG00000203879/ENSG00000133812/ENSG00000111799/ENSG00000107957/ENSG00000173166	22
ZIC1_01	C3	28/1026	284/30392	4.6987272084993e-07	1.229633018631e-05	5.85140337472348e-06	ENSG00000123384/ENSG00000135736/ENSG00000157168/ENSG00000058668/ENSG00000070404/ENSG00000253276/ENSG00000196782/ENSG00000184347/ENSG00000110237/ENSG00000172638/ENSG00000081853/ENSG00000141448/ENSG00000143079/ENSG00000182575/ENSG00000112655/ENSG00000131711/ENSG00000198856/ENSG00000138795/ENSG00000102057/ENSG00000120594/ENSG00000130589/ENSG00000105464/ENSG00000102780/ENSG00000108405/ENSG00000169992…	28
ZID_01	C3	28/1026	284/30392	4.6987272084993e-07	1.229633018631e-05	5.85140337472348e-06	ENSG00000148848/ENSG00000049323/ENSG00000133083/ENSG00000077782/ENSG00000106080/ENSG00000114861/ENSG00000132669/ENSG00000139200/ENSG00000163795/ENSG00000111145/ENSG00000188783/ENSG00000095397/ENSG00000168453/ENSG00000163536/ENSG00000038427/ENSG00000166341/ENSG00000014914/ENSG00000141040/ENSG00000184194/ENSG00000135127/ENSG00000105722/ENSG00000149115/ENSG00000137076/ENSG00000172943/ENSG00000119630…	28
GSE27670_CTRL_VS_BLIMP1_TRANSDUCED_GC_BCELL_DN	Immune	29/1023	213/23331	6.29536979366639e-08	9.29234735301485e-06	5.94395361698645e-06	ENSG00000165102/ENSG00000170542/ENSG00000052126/ENSG00000204262/ENSG00000113140/ENSG00000123989/ENSG00000166833/ENSG00000176658/ENSG00000115884/ENSG00000116729/ENSG00000104549/ENSG00000054219/ENSG00000198121/ENSG00000196586/ENSG00000109472/ENSG00000070214/ENSG00000119699/ENSG00000110090/ENSG00000100234/ENSG00000128791/ENSG00000168743/ENSG00000050405/ENSG00000113739/ENSG00000127955/ENSG00000175115…	29
FREAC2_01	C3	28/1026	285/30392	5.04620711779836e-07	1.30844175693686e-05	6.22642723167392e-06	ENSG00000182580/ENSG00000148848/ENSG00000157168/ENSG00000155849/ENSG00000052126/ENSG00000198795/ENSG00000067715/ENSG00000127152/ENSG00000136960/ENSG00000152061/ENSG00000106665/ENSG00000043143/ENSG00000139946/ENSG00000168453/ENSG00000182197/ENSG00000122786/ENSG00000115738/ENSG00000119699/ENSG00000137841/ENSG00000072952/ENSG00000057657/ENSG00000166924/ENSG00000125868/ENSG00000138670/ENSG00000153885…	28
MIR3663_3P	C3	20/1026	160/30392	5.08461822643859e-07	1.30844175693686e-05	6.22642723167392e-06	ENSG00000087116/ENSG00000163637/ENSG00000150961/ENSG00000104081/ENSG00000141985/ENSG00000111199/ENSG00000114450/ENSG00000197622/ENSG00000111321/ENSG00000131873/ENSG00000163931/ENSG00000173621/ENSG00000150048/ENSG00000179241/ENSG00000153885/ENSG00000173166/ENSG00000031003/ENSG00000060718/ENSG00000013375/ENSG00000141696	20
REACTOME_INTEGRIN_CELL_SURFACE_INTERACTIONS	C2	16/1025	85/24884	3.32329892256961e-07	8.69052273162133e-06	6.24824683342871e-06	ENSG00000166086/ENSG00000259207/ENSG00000204262/ENSG00000164692/ENSG00000163359/ENSG00000142173/ENSG00000108821/ENSG00000105855/ENSG00000130635/ENSG00000171812/ENSG00000182871/ENSG00000142156/ENSG00000137809/ENSG00000161638/ENSG00000115414/ENSG00000137801	16
TTGCCAA_MIR182	C3	33/1026	372/30392	5.32316772596132e-07	1.34737228998103e-05	6.41168433601553e-06	ENSG00000125170/ENSG00000135124/ENSG00000187672/ENSG00000155849/ENSG00000029364/ENSG00000133961/ENSG00000162631/ENSG00000117016/ENSG00000142875/ENSG00000172819/ENSG00000137273/ENSG00000146151/ENSG00000118263/ENSG00000186480/ENSG00000154917/ENSG00000091129/ENSG00000147526/ENSG00000119042/ENSG00000091844/ENSG00000054611/ENSG00000137343/ENSG00000125753/ENSG00000057657/ENSG00000129474/ENSG00000185650…	33
MIR6516_5P	C3	22/1026	190/30392	5.31815304368632e-07	1.34737228998103e-05	6.41168433601553e-06	ENSG00000162704/ENSG00000157168/ENSG00000143344/ENSG00000008277/ENSG00000058668/ENSG00000107819/ENSG00000162631/ENSG00000160310/ENSG00000111885/ENSG00000112773/ENSG00000111145/ENSG00000183049/ENSG00000198648/ENSG00000162105/ENSG00000185650/ENSG00000153317/ENSG00000154864/ENSG00000112139/ENSG00000188158/ENSG00000107957/ENSG00000118473/ENSG00000174871	22
MIR624_5P	C3	16/1026	106/30392	5.42156217033582e-07	1.36112064894285e-05	6.47710807855268e-06	ENSG00000018408/ENSG00000114861/ENSG00000205517/ENSG00000067715/ENSG00000112079/ENSG00000122644/ENSG00000158270/ENSG00000176971/ENSG00000109814/ENSG00000171522/ENSG00000262655/ENSG00000166148/ENSG00000147459/ENSG00000082458/ENSG00000138698/ENSG00000073756	16
GOBP_OSTEOBLAST_DIFFERENTIATION	C5	34/982	280/22312	9.06908412986353e-08	8.32350995034528e-06	6.50562334146665e-06	ENSG00000183160/ENSG00000125844/ENSG00000018408/ENSG00000101384/ENSG00000019991/ENSG00000124813/ENSG00000185885/ENSG00000101265/ENSG00000112773/ENSG00000113083/ENSG00000019549/ENSG00000066468/ENSG00000138795/ENSG00000150630/ENSG00000108821/ENSG00000128602/ENSG00000119042/ENSG00000038427/ENSG00000197157/ENSG00000172201/ENSG00000094975/ENSG00000128791/ENSG00000168743/ENSG00000142156/ENSG00000137809…	34
HP_ABNORMALITY_OF_THE_CHEEK	C5	31/982	241/22312	9.03489069914766e-08	8.32350995034528e-06	6.50562334146665e-06	ENSG00000123384/ENSG00000101052/ENSG00000166813/ENSG00000168778/ENSG00000196924/ENSG00000101384/ENSG00000049540/ENSG00000163913/ENSG00000077782/ENSG00000127415/ENSG00000184009/ENSG00000136854/ENSG00000059573/ENSG00000140092/ENSG00000172638/ENSG00000141448/ENSG00000066468/ENSG00000075624/ENSG00000106624/ENSG00000151348/ENSG00000198246/ENSG00000109472/ENSG00000151617/ENSG00000164953/ENSG00000175505…	31
GOCC_PLATELET_ALPHA_GRANULE	C5	19/982	102/22312	8.93821200954671e-08	8.32350995034528e-06	6.50562334146665e-06	ENSG00000149131/ENSG00000259207/ENSG00000072110/ENSG00000120885/ENSG00000129009/ENSG00000019991/ENSG00000105329/ENSG00000113140/ENSG00000169851/ENSG00000136854/ENSG00000174175/ENSG00000130402/ENSG00000102316/ENSG00000184500/ENSG00000150630/ENSG00000084234/ENSG00000119699/ENSG00000115414/ENSG00000137801	19
HP_ABNORMALITY_OF_DENTAL_ERUPTION	C5	32/982	254/22312	9.1744330662929e-08	8.33248769843832e-06	6.5126403148224e-06	ENSG00000196924/ENSG00000113721/ENSG00000186832/ENSG00000077782/ENSG00000105329/ENSG00000106483/ENSG00000124813/ENSG00000087245/ENSG00000150961/ENSG00000156140/ENSG00000127152/ENSG00000140937/ENSG00000169604/ENSG00000112773/ENSG00000066468/ENSG00000108950/ENSG00000198246/ENSG00000151617/ENSG00000196159/ENSG00000168944/ENSG00000169071/ENSG00000077264/ENSG00000134504/ENSG00000233608/ENSG00000163235…	32
IZADPANAH_STEM_CELL_ADIPOSE_VS_BONE_DN	C2	19/1025	118/24884	3.53284632555741e-07	9.18540044644928e-06	6.6040503000438e-06	ENSG00000149131/ENSG00000153071/ENSG00000074410/ENSG00000058668/ENSG00000106819/ENSG00000204262/ENSG00000117139/ENSG00000131016/ENSG00000091986/ENSG00000140937/ENSG00000113083/ENSG00000133110/ENSG00000106484/ENSG00000152952/ENSG00000072952/ENSG00000119681/ENSG00000162496/ENSG00000145423/ENSG00000137501	19
MIR363_3P	C3	37/1026	446/30392	5.82222410467855e-07	1.43918223169428e-05	6.84857647751981e-06	ENSG00000065413/ENSG00000143344/ENSG00000106819/ENSG00000198795/ENSG00000169851/ENSG00000164692/ENSG00000110237/ENSG00000183098/ENSG00000127152/ENSG00000141448/ENSG00000131711/ENSG00000147324/ENSG00000095951/ENSG00000110811/ENSG00000143669/ENSG00000186480/ENSG00000119541/ENSG00000144218/ENSG00000120594/ENSG00000169641/ENSG00000155324/ENSG00000091844/ENSG00000143797/ENSG00000141040/ENSG00000171522…	37
MIR6733_5P	C3	30/1026	321/30392	5.82570527725987e-07	1.43918223169428e-05	6.84857647751981e-06	ENSG00000107798/ENSG00000005108/ENSG00000010932/ENSG00000172243/ENSG00000116852/ENSG00000046889/ENSG00000242732/ENSG00000104043/ENSG00000170004/ENSG00000183098/ENSG00000118762/ENSG00000164741/ENSG00000140937/ENSG00000169604/ENSG00000113083/ENSG00000072071/ENSG00000119280/ENSG00000114405/ENSG00000269113/ENSG00000147526/ENSG00000102024/ENSG00000139767/ENSG00000164684/ENSG00000175356/ENSG00000050438…	30
MIR5682	C3	25/1026	238/30392	5.91011097323424e-07	1.44844624486884e-05	6.89266075073934e-06	ENSG00000134369/ENSG00000018408/ENSG00000163430/ENSG00000204262/ENSG00000113140/ENSG00000164692/ENSG00000151693/ENSG00000104081/ENSG00000142303/ENSG00000163359/ENSG00000171533/ENSG00000108821/ENSG00000090530/ENSG00000168807/ENSG00000130635/ENSG00000164684/ENSG00000172733/ENSG00000108175/ENSG00000185650/ENSG00000137809/ENSG00000102780/ENSG00000155893/ENSG00000176771/ENSG00000107957/ENSG00000173166	25
BROWN_MYELOID_CELL_DEVELOPMENT_UP	C2	25/1025	192/24884	3.77104847701507e-07	9.69330869887281e-06	6.96922236481851e-06	ENSG00000072110/ENSG00000153071/ENSG00000160211/ENSG00000095970/ENSG00000148180/ENSG00000135677/ENSG00000064666/ENSG00000184702/ENSG00000164176/ENSG00000137462/ENSG00000166825/ENSG00000136689/ENSG00000131236/ENSG00000110446/ENSG00000163191/ENSG00000057252/ENSG00000011422/ENSG00000173391/ENSG00000120708/ENSG00000143753/ENSG00000115738/ENSG00000173208/ENSG00000125868/ENSG00000049860/ENSG00000181019	25
REACTOME_RAC1_GTPASE_CYCLE	C2	25/1025	192/24884	3.77104847701507e-07	9.69330869887281e-06	6.96922236481851e-06	ENSG00000266028/ENSG00000175220/ENSG00000101384/ENSG00000135905/ENSG00000031081/ENSG00000116701/ENSG00000046889/ENSG00000164741/ENSG00000196935/ENSG00000099331/ENSG00000010322/ENSG00000100365/ENSG00000196155/ENSG00000142632/ENSG00000186635/ENSG00000077264/ENSG00000188158/ENSG00000147459/ENSG00000050327/ENSG00000008323/ENSG00000076706/ENSG00000031003/ENSG00000100092/ENSG00000171475/ENSG00000006740	25
GSE18281_SUBCAPSULAR_CORTICAL_REGION_VS_WHOLE_CORTEX_THYMUS_UP	Immune	29/1023	215/23331	7.74043156578329e-08	1.10893065167442e-05	7.09339858660017e-06	ENSG00000182580/ENSG00000143344/ENSG00000187189/ENSG00000158747/ENSG00000137486/ENSG00000074696/ENSG00000168487/ENSG00000113083/ENSG00000155465/ENSG00000141756/ENSG00000105426/ENSG00000151348/ENSG00000138794/ENSG00000104870/ENSG00000138356/ENSG00000106976/ENSG00000110090/ENSG00000168743/ENSG00000100243/ENSG00000123933/ENSG00000115414/ENSG00000139631/ENSG00000162496/ENSG00000127955/ENSG00000163399…	29
MIR367_3P	C3	37/1026	447/30392	6.14645785017335e-07	1.49450880640436e-05	7.11185674168421e-06	ENSG00000065413/ENSG00000143344/ENSG00000106819/ENSG00000198795/ENSG00000169851/ENSG00000164692/ENSG00000110237/ENSG00000183098/ENSG00000127152/ENSG00000141448/ENSG00000131711/ENSG00000147324/ENSG00000095951/ENSG00000110811/ENSG00000143669/ENSG00000186480/ENSG00000119541/ENSG00000144218/ENSG00000120594/ENSG00000169641/ENSG00000155324/ENSG00000091844/ENSG00000143797/ENSG00000141040/ENSG00000171522…	37
BROWNE_HCMV_INFECTION_16HR_DN	C2	16/1025	86/24884	3.92830368250103e-07	1.00404778867992e-05	7.21882746293677e-06	ENSG00000087116/ENSG00000058668/ENSG00000133083/ENSG00000164692/ENSG00000065308/ENSG00000166825/ENSG00000025434/ENSG00000108821/ENSG00000157110/ENSG00000115738/ENSG00000169071/ENSG00000145147/ENSG00000123933/ENSG00000163661/ENSG00000162496/ENSG00000137801	16
MIR7977	C3	25/1026	239/30392	6.39278935417592e-07	1.53020264369022e-05	7.28171151687876e-06	ENSG00000197496/ENSG00000133083/ENSG00000205352/ENSG00000133216/ENSG00000160991/ENSG00000122420/ENSG00000101265/ENSG00000149639/ENSG00000186469/ENSG00000152061/ENSG00000114405/ENSG00000155256/ENSG00000221963/ENSG00000004399/ENSG00000181481/ENSG00000070214/ENSG00000181513/ENSG00000119681/ENSG00000174600/ENSG00000156011/ENSG00000135362/ENSG00000112977/ENSG00000187068/ENSG00000131370/ENSG00000084652	25
HFH3_01	C3	24/1026	223/30392	6.36079619485694e-07	1.53020264369022e-05	7.28171151687876e-06	ENSG00000157064/ENSG00000151883/ENSG00000162944/ENSG00000124813/ENSG00000184347/ENSG00000127152/ENSG00000172830/ENSG00000118263/ENSG00000033170/ENSG00000115738/ENSG00000070214/ENSG00000206538/ENSG00000140332/ENSG00000057657/ENSG00000153885/ENSG00000092445/ENSG00000233608/ENSG00000149294/ENSG00000102287/ENSG00000140807/ENSG00000135541/ENSG00000127083/ENSG00000181634/ENSG00000137764	24
MIR423_5P	C3	19/1026	148/30392	6.44191527460263e-07	1.53020264369022e-05	7.28171151687876e-06	ENSG00000162704/ENSG00000134369/ENSG00000170915/ENSG00000117139/ENSG00000160408/ENSG00000100994/ENSG00000107130/ENSG00000072071/ENSG00000182950/ENSG00000269113/ENSG00000102034/ENSG00000197622/ENSG00000115041/ENSG00000108821/ENSG00000113391/ENSG00000169071/ENSG00000112977/ENSG00000101276/ENSG00000175115	19
HP_ABNORMAL_PHALANGEAL_JOINT_MORPHOLOGY_OF_THE_HAND	C5	30/982	230/22312	1.0643454265268e-07	9.31784774537479e-06	7.28279393503074e-06	ENSG00000163017/ENSG00000196924/ENSG00000134242/ENSG00000106819/ENSG00000127415/ENSG00000087245/ENSG00000156140/ENSG00000030304/ENSG00000066468/ENSG00000163359/ENSG00000065618/ENSG00000111199/ENSG00000142173/ENSG00000169641/ENSG00000198246/ENSG00000132470/ENSG00000189409/ENSG00000175505/ENSG00000196159/ENSG00000119699/ENSG00000169071/ENSG00000142156/ENSG00000154864/ENSG00000233608/ENSG00000111799…	30
HP_DELAYED_ERUPTION_OF_TEETH	C5	28/982	205/22312	1.05879300141944e-07	9.31784774537479e-06	7.28279393503074e-06	ENSG00000196924/ENSG00000113721/ENSG00000077782/ENSG00000105329/ENSG00000106483/ENSG00000124813/ENSG00000087245/ENSG00000150961/ENSG00000156140/ENSG00000140937/ENSG00000169604/ENSG00000112773/ENSG00000066468/ENSG00000108950/ENSG00000198246/ENSG00000151617/ENSG00000196159/ENSG00000169071/ENSG00000077264/ENSG00000134504/ENSG00000233608/ENSG00000163235/ENSG00000203879/ENSG00000169554/ENSG00000082458…	28
GOBP_BONE_REMODELING	C5	18/982	93/22312	1.05609143617121e-07	9.31784774537479e-06	7.28279393503074e-06	ENSG00000183160/ENSG00000259207/ENSG00000154237/ENSG00000197122/ENSG00000105329/ENSG00000101265/ENSG00000182197/ENSG00000105514/ENSG00000182578/ENSG00000119699/ENSG00000094975/ENSG00000104332/ENSG00000118503/ENSG00000164932/ENSG00000086991/ENSG00000160801/ENSG00000164761/ENSG00000141696	18
GOBP_NON_CANONICAL_WNT_SIGNALING_PATHWAY	C5	16/982	74/22312	1.06868307665728e-07	9.31784774537479e-06	7.28279393503074e-06	ENSG00000163637/ENSG00000153071/ENSG00000106483/ENSG00000183098/ENSG00000112655/ENSG00000111186/ENSG00000142632/ENSG00000169071/ENSG00000104332/ENSG00000157240/ENSG00000145423/ENSG00000165617/ENSG00000164932/ENSG00000164930/ENSG00000140807/ENSG00000162998	16
GOBP_TISSUE_REMODELING	C5	26/982	181/22312	1.08459364783008e-07	9.36294258953508e-06	7.31803989166431e-06	ENSG00000183160/ENSG00000259207/ENSG00000196924/ENSG00000154237/ENSG00000107798/ENSG00000197122/ENSG00000101384/ENSG00000157227/ENSG00000105329/ENSG00000054598/ENSG00000087245/ENSG00000101265/ENSG00000173546/ENSG00000182197/ENSG00000105514/ENSG00000182578/ENSG00000151617/ENSG00000119699/ENSG00000094975/ENSG00000104332/ENSG00000118503/ENSG00000164932/ENSG00000086991/ENSG00000160801/ENSG00000164761…	26
GSE3920_IFNA_VS_IFNG_TREATED_FIBROBLAST_UP	Immune	26/1023	180/23331	9.06752343900179e-08	1.26194019061079e-05	8.07214116675047e-06	ENSG00000101577/ENSG00000131171/ENSG00000163629/ENSG00000154237/ENSG00000133083/ENSG00000010810/ENSG00000118762/ENSG00000168234/ENSG00000152061/ENSG00000043143/ENSG00000127946/ENSG00000106100/ENSG00000120594/ENSG00000168807/ENSG00000171522/ENSG00000186806/ENSG00000129474/ENSG00000169750/ENSG00000123933/ENSG00000188215/ENSG00000147459/ENSG00000102780/ENSG00000174600/ENSG00000169554/ENSG00000137501…	26
GOCC_NEURON_TO_NEURON_SYNAPSE	C5	41/982	380/22312	1.24427606139685e-07	1.063612056796e-05	8.3131508993635e-06	ENSG00000135124/ENSG00000172936/ENSG00000266028/ENSG00000197555/ENSG00000197122/ENSG00000008277/ENSG00000170385/ENSG00000135622/ENSG00000052126/ENSG00000133083/ENSG00000099864/ENSG00000139182/ENSG00000010810/ENSG00000067715/ENSG00000107130/ENSG00000091428/ENSG00000115183/ENSG00000197177/ENSG00000072071/ENSG00000131711/ENSG00000105426/ENSG00000102057/ENSG00000091129/ENSG00000061337/ENSG00000162105…	41
WP_FOCAL_ADHESION_PI3KAKTMTORSIGNALING_PATHWAY	C2	35/1025	334/24884	4.56588893216476e-07	1.16045401848952e-05	8.34334523973336e-06	ENSG00000182158/ENSG00000259207/ENSG00000113721/ENSG00000019991/ENSG00000204262/ENSG00000077782/ENSG00000078369/ENSG00000101680/ENSG00000135862/ENSG00000164692/ENSG00000186469/ENSG00000134853/ENSG00000066468/ENSG00000105639/ENSG00000114450/ENSG00000150630/ENSG00000182578/ENSG00000142173/ENSG00000169231/ENSG00000108821/ENSG00000198121/ENSG00000169242/ENSG00000105855/ENSG00000132470/ENSG00000113578…	35
DELYS_THYROID_CANCER_DN	C2	29/1025	248/24884	4.62095645665373e-07	1.16788865977103e-05	8.39679826583948e-06	ENSG00000214944/ENSG00000155849/ENSG00000044524/ENSG00000082397/ENSG00000131016/ENSG00000010932/ENSG00000142875/ENSG00000140092/ENSG00000071967/ENSG00000106809/ENSG00000132561/ENSG00000066468/ENSG00000104324/ENSG00000198121/ENSG00000138356/ENSG00000122644/ENSG00000003436/ENSG00000182541/ENSG00000122176/ENSG00000091844/ENSG00000196569/ENSG00000172201/ENSG00000131471/ENSG00000169071/ENSG00000104332…	29
MIR7106_5P	C3	35/1026	414/30392	7.54993925285491e-07	1.76622821309212e-05	8.40487655261998e-06	ENSG00000157064/ENSG00000182158/ENSG00000134369/ENSG00000168778/ENSG00000167106/ENSG00000155849/ENSG00000175906/ENSG00000052126/ENSG00000129009/ENSG00000106348/ENSG00000170653/ENSG00000033327/ENSG00000172346/ENSG00000117016/ENSG00000160991/ENSG00000149639/ENSG00000176658/ENSG00000196935/ENSG00000196743/ENSG00000090376/ENSG00000102057/ENSG00000029153/ENSG00000198648/ENSG00000213699/ENSG00000221963…	35
MIR6508_5P	C3	32/1026	360/30392	7.53796063359252e-07	1.76622821309212e-05	8.40487655261998e-06	ENSG00000106546/ENSG00000065413/ENSG00000163637/ENSG00000132122/ENSG00000101236/ENSG00000005108/ENSG00000151229/ENSG00000196782/ENSG00000135862/ENSG00000150961/ENSG00000165288/ENSG00000134508/ENSG00000131236/ENSG00000078124/ENSG00000113361/ENSG00000175318/ENSG00000122786/ENSG00000164300/ENSG00000113391/ENSG00000135956/ENSG00000167065/ENSG00000155816/ENSG00000106025/ENSG00000176771/ENSG00000082458…	32
HP_SHOULDER_DISLOCATION	C5	8/982	16/22312	1.28520468306947e-07	1.08793200307599e-05	8.50323466345607e-06	ENSG00000149541/ENSG00000196924/ENSG00000204262/ENSG00000164692/ENSG00000131711/ENSG00000106624/ENSG00000108821/ENSG00000130635	8
MIR487B_5P	C3	16/1026	109/30392	7.98007198266506e-07	1.85281671296765e-05	8.81692163656543e-06	ENSG00000131171/ENSG00000082397/ENSG00000029364/ENSG00000133083/ENSG00000019991/ENSG00000138758/ENSG00000175309/ENSG00000079819/ENSG00000130449/ENSG00000170571/ENSG00000152818/ENSG00000139278/ENSG00000171522/ENSG00000166148/ENSG00000082497/ENSG00000073417	16
LI_WILMS_TUMOR_VS_FETAL_KIDNEY_2_DN	C2	12/1025	49/24884	5.03913723863241e-07	1.26650315930961e-05	9.10580939612523e-06	ENSG00000020633/ENSG00000153071/ENSG00000140937/ENSG00000115884/ENSG00000172819/ENSG00000113361/ENSG00000130635/ENSG00000100234/ENSG00000163235/ENSG00000157240/ENSG00000162998/ENSG00000137801	12
HP_PROPTOSIS	C5	34/982	285/22312	1.39308739883299e-07	1.16791625292547e-05	9.1283884818267e-06	ENSG00000149541/ENSG00000172936/ENSG00000196924/ENSG00000134242/ENSG00000101384/ENSG00000113721/ENSG00000182492/ENSG00000077782/ENSG00000105329/ENSG00000054598/ENSG00000087245/ENSG00000150961/ENSG00000110395/ENSG00000172638/ENSG00000030304/ENSG00000142303/ENSG00000140937/ENSG00000141448/ENSG00000066468/ENSG00000108821/ENSG00000128602/ENSG00000198246/ENSG00000119699/ENSG00000104774/ENSG00000169071…	34
GSE1460_INTRATHYMIC_T_PROGENITOR_VS_NAIVE_CD4_TCELL_ADULT_BLOOD_DN	Immune	30/1023	231/23331	1.09148754842737e-07	1.44381061581507e-05	9.23549562461528e-06	ENSG00000101577/ENSG00000177106/ENSG00000081377/ENSG00000072110/ENSG00000123342/ENSG00000138613/ENSG00000102760/ENSG00000160310/ENSG00000162976/ENSG00000142875/ENSG00000185885/ENSG00000101265/ENSG00000152291/ENSG00000263528/ENSG00000113083/ENSG00000110446/ENSG00000140743/ENSG00000118263/ENSG00000198932/ENSG00000197622/ENSG00000213928/ENSG00000078114/ENSG00000162591/ENSG00000169071/ENSG00000185650…	30
GSE5542_UNTREATED_VS_IFNA_TREATED_EPITHELIAL_CELLS_24H_UP	Immune	28/1023	206/23331	1.09671510542306e-07	1.44381061581507e-05	9.23549562461528e-06	ENSG00000101577/ENSG00000153815/ENSG00000134287/ENSG00000103335/ENSG00000020633/ENSG00000058668/ENSG00000078369/ENSG00000107819/ENSG00000139182/ENSG00000010810/ENSG00000171310/ENSG00000242732/ENSG00000111885/ENSG00000127946/ENSG00000197324/ENSG00000131788/ENSG00000106100/ENSG00000170571/ENSG00000160410/ENSG00000181481/ENSG00000100345/ENSG00000123933/ENSG00000162545/ENSG00000118503/ENSG00000059377…	28
CREL_01	C3	29/1026	310/30392	8.76298697217527e-07	2.01941072911024e-05	9.60968563484421e-06	ENSG00000100368/ENSG00000072110/ENSG00000151883/ENSG00000164330/ENSG00000133083/ENSG00000019991/ENSG00000101680/ENSG00000101265/ENSG00000132669/ENSG00000164050/ENSG00000267534/ENSG00000111181/ENSG00000105639/ENSG00000095951/ENSG00000019582/ENSG00000197622/ENSG00000182578/ENSG00000147526/ENSG00000028137/ENSG00000113578/ENSG00000070214/ENSG00000172733/ENSG00000114859/ENSG00000134308/ENSG00000113739…	29
MIR3681_3P	C3	35/1026	417/30392	8.92320599926648e-07	2.02609265630404e-05	9.64148264317028e-06	ENSG00000134287/ENSG00000111961/ENSG00000088367/ENSG00000266028/ENSG00000065485/ENSG00000187672/ENSG00000049323/ENSG00000101384/ENSG00000150967/ENSG00000166833/ENSG00000133216/ENSG00000067715/ENSG00000144645/ENSG00000169302/ENSG00000140092/ENSG00000149639/ENSG00000183853/ENSG00000141448/ENSG00000127946/ENSG00000178904/ENSG00000119541/ENSG00000150630/ENSG00000144218/ENSG00000103888/ENSG00000164684…	35
MIR449A	C3	31/1026	345/30392	8.87546496673699e-07	2.02609265630404e-05	9.64148264317028e-06	ENSG00000182158/ENSG00000134369/ENSG00000072042/ENSG00000175220/ENSG00000008277/ENSG00000101384/ENSG00000114861/ENSG00000067715/ENSG00000149639/ENSG00000112773/ENSG00000043143/ENSG00000134853/ENSG00000138795/ENSG00000143669/ENSG00000160410/ENSG00000119042/ENSG00000033170/ENSG00000168807/ENSG00000091844/ENSG00000162341/ENSG00000094975/ENSG00000100345/ENSG00000168743/ENSG00000103494/ENSG00000148248…	31
MIR487A_5P	C3	16/1026	110/30392	9.04888903624752e-07	2.03963279882718e-05	9.70591555482254e-06	ENSG00000131171/ENSG00000082397/ENSG00000029364/ENSG00000133083/ENSG00000019991/ENSG00000138758/ENSG00000175309/ENSG00000079819/ENSG00000130449/ENSG00000170571/ENSG00000152818/ENSG00000139278/ENSG00000171522/ENSG00000166148/ENSG00000082497/ENSG00000073417	16
GOBP_CARDIAC_CHAMBER_DEVELOPMENT	C5	25/982	172/22312	1.50406347330198e-07	1.2489456594019e-05	9.76171120416745e-06	ENSG00000157168/ENSG00000101384/ENSG00000105329/ENSG00000054598/ENSG00000197702/ENSG00000184347/ENSG00000121068/ENSG00000112414/ENSG00000141448/ENSG00000066468/ENSG00000112655/ENSG00000118257/ENSG00000169641/ENSG00000128602/ENSG00000109472/ENSG00000151617/ENSG00000004399/ENSG00000057657/ENSG00000145147/ENSG00000157240/ENSG00000162496/ENSG00000145423/ENSG00000060718/ENSG00000183691/ENSG00000143013	25
MEBARKI_HCC_PROGENITOR_WNT_UP_CTNNB1_INDEPENDENT	C2	9/1025	26/24884	5.46580565371263e-07	1.36614943521525e-05	9.82223871472639e-06	ENSG00000087245/ENSG00000104213/ENSG00000112559/ENSG00000011422/ENSG00000120708/ENSG00000038427/ENSG00000130635/ENSG00000115414/ENSG00000116774	9
GOBP_POSITIVE_REGULATION_OF_WNT_SIGNALING_PATHWAY	C5	23/982	149/22312	1.54814836644384e-07	1.2734250572664e-05	9.9530412357075e-06	ENSG00000154237/ENSG00000153071/ENSG00000197122/ENSG00000169118/ENSG00000137573/ENSG00000105329/ENSG00000106483/ENSG00000020181/ENSG00000137462/ENSG00000106723/ENSG00000116729/ENSG00000066468/ENSG00000112655/ENSG00000111186/ENSG00000138795/ENSG00000108821/ENSG00000169071/ENSG00000104332/ENSG00000118503/ENSG00000169554/ENSG00000145423/ENSG00000165617/ENSG00000140807	23
GSE28237_FOLLICULAR_VS_LATE_GC_BCELL_DN	Immune	28/1023	207/23331	1.2162287646976e-07	1.55901324022158e-05	9.97240205957036e-06	ENSG00000101577/ENSG00000183722/ENSG00000081377/ENSG00000160211/ENSG00000143515/ENSG00000178026/ENSG00000033327/ENSG00000171219/ENSG00000046889/ENSG00000239264/ENSG00000171310/ENSG00000145569/ENSG00000163359/ENSG00000112297/ENSG00000106100/ENSG00000150630/ENSG00000131873/ENSG00000002933/ENSG00000125753/ENSG00000057657/ENSG00000013364/ENSG00000198369/ENSG00000155893/ENSG00000179820/ENSG00000196440…	28
KAYO_CALORIE_RESTRICTION_MUSCLE_UP	C2	18/1025	110/24884	5.58421223064901e-07	1.38807561161847e-05	9.97988189283138e-06	ENSG00000123384/ENSG00000196924/ENSG00000117519/ENSG00000167552/ENSG00000164692/ENSG00000101265/ENSG00000163359/ENSG00000075624/ENSG00000163191/ENSG00000141753/ENSG00000108821/ENSG00000105855/ENSG00000196569/ENSG00000014914/ENSG00000100345/ENSG00000100243/ENSG00000115414/ENSG00000203879	18
GSE1925_CTRL_VS_3H_IFNG_STIM_IFNG_PRIMED_MACROPHAGE_DN	Immune	29/1023	220/23331	1.28147079244331e-07	1.60052416153625e-05	1.02379312972529e-05	ENSG00000139668/ENSG00000148848/ENSG00000074410/ENSG00000157227/ENSG00000158966/ENSG00000162976/ENSG00000102316/ENSG00000184500/ENSG00000111674/ENSG00000118762/ENSG00000121064/ENSG00000116729/ENSG00000155465/ENSG00000111186/ENSG00000174130/ENSG00000198932/ENSG00000163536/ENSG00000100196/ENSG00000105514/ENSG00000079150/ENSG00000074803/ENSG00000070214/ENSG00000187688/ENSG00000092445/ENSG00000163661…	29
MIR4755_5P	C3	33/1026	382/30392	9.6343744705642e-07	2.15586582355813e-05	1.02590288031332e-05	ENSG00000160691/ENSG00000139668/ENSG00000143344/ENSG00000113721/ENSG00000137033/ENSG00000151229/ENSG00000054598/ENSG00000138758/ENSG00000133216/ENSG00000239264/ENSG00000150961/ENSG00000127152/ENSG00000140937/ENSG00000112773/ENSG00000066468/ENSG00000131711/ENSG00000064989/ENSG00000102034/ENSG00000183049/ENSG00000120594/ENSG00000138594/ENSG00000160753/ENSG00000164684/ENSG00000135956/ENSG00000108433…	33
HNF3_Q6	C3	22/1026	197/30392	9.88191571441232e-07	2.17966826615038e-05	1.03722964942253e-05	ENSG00000157064/ENSG00000157168/ENSG00000184347/ENSG00000127152/ENSG00000141448/ENSG00000118263/ENSG00000122786/ENSG00000144218/ENSG00000078114/ENSG00000070214/ENSG00000119699/ENSG00000140332/ENSG00000057657/ENSG00000153885/ENSG00000127124/ENSG00000092445/ENSG00000059377/ENSG00000121297/ENSG00000140807/ENSG00000135541/ENSG00000269556/ENSG00000166507	22
MIR6852_5P	C3	22/1026	197/30392	9.88191571441232e-07	2.17966826615038e-05	1.03722964942253e-05	ENSG00000182580/ENSG00000162512/ENSG00000197555/ENSG00000137486/ENSG00000117016/ENSG00000149639/ENSG00000168487/ENSG00000104081/ENSG00000066468/ENSG00000099994/ENSG00000117676/ENSG00000142173/ENSG00000169231/ENSG00000136295/ENSG00000061337/ENSG00000182541/ENSG00000135956/ENSG00000105270/ENSG00000140848/ENSG00000161638/ENSG00000107957/ENSG00000186318	22
KIM_GLIS2_TARGETS_UP	C2	22/1025	158/24884	5.87049686807456e-07	1.45126381591089e-05	1.0434187703394e-05	ENSG00000140931/ENSG00000087116/ENSG00000142089/ENSG00000157227/ENSG00000113140/ENSG00000164692/ENSG00000137462/ENSG00000104213/ENSG00000172638/ENSG00000106809/ENSG00000187955/ENSG00000132561/ENSG00000117122/ENSG00000133110/ENSG00000134853/ENSG00000019582/ENSG00000108821/ENSG00000120708/ENSG00000182871/ENSG00000262655/ENSG00000119681/ENSG00000152580	22
MIR5787	C3	27/1026	278/30392	1.00394543245838e-06	2.19871169888758e-05	1.04629176835528e-05	ENSG00000123384/ENSG00000140931/ENSG00000196924/ENSG00000160408/ENSG00000170653/ENSG00000116852/ENSG00000067715/ENSG00000048471/ENSG00000160991/ENSG00000139200/ENSG00000149639/ENSG00000107130/ENSG00000176658/ENSG00000072071/ENSG00000043143/ENSG00000141985/ENSG00000269113/ENSG00000144218/ENSG00000120594/ENSG00000076067/ENSG00000177542/ENSG00000075618/ENSG00000103494/ENSG00000107957/ENSG00000108405…	27
MIR661	C3	20/1026	167/30392	1.01183517025456e-06	2.20038521531413e-05	1.04708813763926e-05	ENSG00000164402/ENSG00000136052/ENSG00000137486/ENSG00000115318/ENSG00000106609/ENSG00000165288/ENSG00000196935/ENSG00000177663/ENSG00000136295/ENSG00000115041/ENSG00000106789/ENSG00000221963/ENSG00000135931/ENSG00000100345/ENSG00000145022/ENSG00000153885/ENSG00000112139/ENSG00000158863/ENSG00000107957/ENSG00000169992	20
RUTELLA_RESPONSE_TO_HGF_VS_CSF2RB_AND_IL4_UP	C2	45/1025	493/24884	5.97845533604887e-07	1.46992021414593e-05	1.05683220757386e-05	ENSG00000072042/ENSG00000172936/ENSG00000065485/ENSG00000035862/ENSG00000143344/ENSG00000185896/ENSG00000170385/ENSG00000197965/ENSG00000082397/ENSG00000135677/ENSG00000102760/ENSG00000116337/ENSG00000138080/ENSG00000100596/ENSG00000113140/ENSG00000010810/ENSG00000171428/ENSG00000087245/ENSG00000163453/ENSG00000132669/ENSG00000110002/ENSG00000155465/ENSG00000025434/ENSG00000196743/ENSG00000185201…	45
HP_ABNORMAL_ORAL_MUCOSA_MORPHOLOGY	C5	40/982	370/22312	1.67887734797528e-07	1.35538255527745e-05	1.05936178857621e-05	ENSG00000107521/ENSG00000166813/ENSG00000087116/ENSG00000259207/ENSG00000172936/ENSG00000163932/ENSG00000113721/ENSG00000186832/ENSG00000049540/ENSG00000157227/ENSG00000127415/ENSG00000116701/ENSG00000087245/ENSG00000132669/ENSG00000156140/ENSG00000136689/ENSG00000106665/ENSG00000066468/ENSG00000131711/ENSG00000065618/ENSG00000101695/ENSG00000106624/ENSG00000108950/ENSG00000143669/ENSG00000144218…	40
HP_JOINT_DISLOCATION	C5	40/982	370/22312	1.67887734797528e-07	1.35538255527745e-05	1.05936178857621e-05	ENSG00000149541/ENSG00000087116/ENSG00000196924/ENSG00000197496/ENSG00000182492/ENSG00000049540/ENSG00000204262/ENSG00000077782/ENSG00000136854/ENSG00000059573/ENSG00000164692/ENSG00000171310/ENSG00000142875/ENSG00000140092/ENSG00000244486/ENSG00000172638/ENSG00000183098/ENSG00000168487/ENSG00000112773/ENSG00000106665/ENSG00000163359/ENSG00000131711/ENSG00000106624/ENSG00000182197/ENSG00000144218…	40
GOBP_REGULATION_OF_SMOOTHENED_SIGNALING_PATHWAY	C5	17/982	86/22312	1.72419603725935e-07	1.3791986466848e-05	1.07797635395626e-05	ENSG00000166813/ENSG00000163913/ENSG00000124813/ENSG00000142875/ENSG00000066468/ENSG00000156345/ENSG00000128602/ENSG00000131873/ENSG00000136940/ENSG00000135931/ENSG00000103494/ENSG00000104332/ENSG00000078246/ENSG00000120370/ENSG00000143147/ENSG00000185920/ENSG00000116132	17
MIR34A_5P	C3	31/1026	348/30392	1.06726924730966e-06	2.2886996081196e-05	1.08911393950606e-05	ENSG00000182158/ENSG00000134369/ENSG00000072042/ENSG00000175220/ENSG00000008277/ENSG00000101384/ENSG00000114861/ENSG00000067715/ENSG00000149639/ENSG00000112773/ENSG00000043143/ENSG00000134853/ENSG00000138795/ENSG00000143669/ENSG00000160410/ENSG00000119042/ENSG00000033170/ENSG00000168807/ENSG00000091844/ENSG00000162341/ENSG00000094975/ENSG00000100345/ENSG00000168743/ENSG00000103494/ENSG00000148248…	31
MIR4531	C3	31/1026	348/30392	1.06726924730966e-06	2.2886996081196e-05	1.08911393950606e-05	ENSG00000107521/ENSG00000111961/ENSG00000072110/ENSG00000005108/ENSG00000106080/ENSG00000137486/ENSG00000170581/ENSG00000133138/ENSG00000183098/ENSG00000089057/ENSG00000152061/ENSG00000176658/ENSG00000115884/ENSG00000114450/ENSG00000118263/ENSG00000143669/ENSG00000146072/ENSG00000003436/ENSG00000162545/ENSG00000106025/ENSG00000115414/ENSG00000156011/ENSG00000169554/ENSG00000172943/ENSG00000102805…	31
GSE8835_CD4_VS_CD8_TCELL_CLL_PATIENT_DN	Immune	29/1023	221/23331	1.41446827067543e-07	1.72246873661501e-05	1.10179633715771e-05	ENSG00000135736/ENSG00000107798/ENSG00000008277/ENSG00000138080/ENSG00000142552/ENSG00000115318/ENSG00000110395/ENSG00000187955/ENSG00000006715/ENSG00000137273/ENSG00000211445/ENSG00000139946/ENSG00000166250/ENSG00000120594/ENSG00000104870/ENSG00000010704/ENSG00000256235/ENSG00000106565/ENSG00000166401/ENSG00000136161/ENSG00000133195/ENSG00000122507/ENSG00000116774/ENSG00000105419/ENSG00000059377…	29
GSE2128_CTRL_VS_MIMETOPE_NEGATIVE_SELECTION_DP_THYMOCYTE_NOD_UP	Immune	28/1023	209/23331	1.4923983972453e-07	1.73082680785282e-05	1.10714267063812e-05	ENSG00000035862/ENSG00000142089/ENSG00000160408/ENSG00000168994/ENSG00000142552/ENSG00000138758/ENSG00000142102/ENSG00000111885/ENSG00000121064/ENSG00000136514/ENSG00000108679/ENSG00000025434/ENSG00000078124/ENSG00000185201/ENSG00000090376/ENSG00000118263/ENSG00000100196/ENSG00000182578/ENSG00000120594/ENSG00000130589/ENSG00000198246/ENSG00000106565/ENSG00000028137/ENSG00000039560/ENSG00000143537…	28
GSE7509_UNSTIM_VS_IFNA_STIM_IMMATURE_DC_DN	Immune	28/1023	209/23331	1.4923983972453e-07	1.73082680785282e-05	1.10714267063812e-05	ENSG00000149131/ENSG00000101577/ENSG00000065357/ENSG00000116711/ENSG00000162512/ENSG00000065413/ENSG00000134242/ENSG00000058668/ENSG00000136286/ENSG00000136854/ENSG00000010810/ENSG00000137462/ENSG00000104043/ENSG00000110002/ENSG00000078124/ENSG00000054219/ENSG00000114450/ENSG00000095951/ENSG00000106100/ENSG00000106789/ENSG00000131873/ENSG00000137841/ENSG00000057657/ENSG00000185338/ENSG00000111224…	28
PEDRIOLI_MIR31_TARGETS_DN	C2	43/1025	462/24884	6.30810195369983e-07	1.53997095851587e-05	1.10719676620923e-05	ENSG00000140931/ENSG00000116711/ENSG00000135124/ENSG00000172936/ENSG00000120885/ENSG00000054392/ENSG00000164330/ENSG00000131016/ENSG00000163521/ENSG00000272674/ENSG00000116701/ENSG00000166833/ENSG00000184347/ENSG00000137462/ENSG00000101265/ENSG00000244486/ENSG00000145569/ENSG00000136274/ENSG00000176658/ENSG00000131236/ENSG00000065618/ENSG00000114923/ENSG00000135678/ENSG00000119541/ENSG00000091129…	43
BOYLAN_MULTIPLE_MYELOMA_C_DN	C2	13/1025	59/24884	6.33144558541006e-07	1.53997095851587e-05	1.10719676620923e-05	ENSG00000170385/ENSG00000127152/ENSG00000115183/ENSG00000101695/ENSG00000118263/ENSG00000057252/ENSG00000164114/ENSG00000130449/ENSG00000146072/ENSG00000152952/ENSG00000104427/ENSG00000147459/ENSG00000164930	13
CHICAS_RB1_TARGETS_GROWING	C2	29/1025	252/24884	6.4594890397108e-07	1.56271274950009e-05	1.12354748847207e-05	ENSG00000087116/ENSG00000074410/ENSG00000120885/ENSG00000182492/ENSG00000135905/ENSG00000137573/ENSG00000169851/ENSG00000166833/ENSG00000091986/ENSG00000065308/ENSG00000112414/ENSG00000183098/ENSG00000166825/ENSG00000132561/ENSG00000133110/ENSG00000113361/ENSG00000112297/ENSG00000138794/ENSG00000106484/ENSG00000122644/ENSG00000113578/ENSG00000119681/ENSG00000145147/ENSG00000079257/ENSG00000164125…	29
FARMER_BREAST_CANCER_CLUSTER_4	C2	8/1025	20/24884	6.52917617128656e-07	1.57116984036704e-05	1.12962790421475e-05	ENSG00000148848/ENSG00000204262/ENSG00000113140/ENSG00000164692/ENSG00000140937/ENSG00000106624/ENSG00000130635/ENSG00000165617	8
TGCACTT_MIR519C_MIR519B_MIR519A	C3	38/1026	478/30392	1.16906164177787e-06	2.4896981722828e-05	1.18476228814657e-05	ENSG00000111961/ENSG00000154065/ENSG00000175220/ENSG00000035862/ENSG00000197442/ENSG00000135677/ENSG00000157227/ENSG00000158747/ENSG00000169118/ENSG00000067715/ENSG00000184743/ENSG00000112079/ENSG00000151693/ENSG00000118762/ENSG00000091428/ENSG00000159714/ENSG00000124201/ENSG00000137273/ENSG00000134853/ENSG00000111145/ENSG00000131711/ENSG00000118257/ENSG00000122786/ENSG00000134247/ENSG00000151458…	38
HP_ABNORMAL_UMBILICUS_MORPHOLOGY	C5	36/982	316/22312	1.91860324042563e-07	1.52075469575192e-05	1.18861601708283e-05	ENSG00000163017/ENSG00000166813/ENSG00000087116/ENSG00000196924/ENSG00000197496/ENSG00000049540/ENSG00000204262/ENSG00000127415/ENSG00000106080/ENSG00000136854/ENSG00000059573/ENSG00000140092/ENSG00000132669/ENSG00000183098/ENSG00000168487/ENSG00000127152/ENSG00000140937/ENSG00000169604/ENSG00000112773/ENSG00000141448/ENSG00000106665/ENSG00000066468/ENSG00000106624/ENSG00000108821/ENSG00000177542…	36
HEN1_01	C3	23/1026	215/30392	1.20207162939498e-06	2.50810621052142e-05	1.19352204454864e-05	ENSG00000151883/ENSG00000185664/ENSG00000106348/ENSG00000116337/ENSG00000123989/ENSG00000114861/ENSG00000163795/ENSG00000182575/ENSG00000112655/ENSG00000272636/ENSG00000105426/ENSG00000102057/ENSG00000197622/ENSG00000122644/ENSG00000203485/ENSG00000105464/ENSG00000153885/ENSG00000121297/ENSG00000141582/ENSG00000031003/ENSG00000137501/ENSG00000157613/ENSG00000103671	23
MIR1249_5P	C3	23/1026	215/30392	1.20207162939498e-06	2.50810621052142e-05	1.19352204454864e-05	ENSG00000162512/ENSG00000020633/ENSG00000197555/ENSG00000148848/ENSG00000106348/ENSG00000117016/ENSG00000165288/ENSG00000139200/ENSG00000149639/ENSG00000119280/ENSG00000136830/ENSG00000118257/ENSG00000115041/ENSG00000061337/ENSG00000106976/ENSG00000100345/ENSG00000108175/ENSG00000103494/ENSG00000107957/ENSG00000254726/ENSG00000140807/ENSG00000154710/ENSG00000175115	23
MIR4308	C3	19/1026	154/30392	1.19020508484434e-06	2.50810621052142e-05	1.19352204454864e-05	ENSG00000266028/ENSG00000158747/ENSG00000143851/ENSG00000117016/ENSG00000089057/ENSG00000118263/ENSG00000269113/ENSG00000118257/ENSG00000164114/ENSG00000105514/ENSG00000061337/ENSG00000162105/ENSG00000122176/ENSG00000161638/ENSG00000112139/ENSG00000133812/ENSG00000111110/ENSG00000136040/ENSG00000137801	19
MIR4672	C3	33/1026	386/30392	1.21299934548888e-06	2.51392079118769e-05	1.1962890048057e-05	ENSG00000111961/ENSG00000049323/ENSG00000164330/ENSG00000158966/ENSG00000164176/ENSG00000124813/ENSG00000067715/ENSG00000122420/ENSG00000112079/ENSG00000132669/ENSG00000169604/ENSG00000095951/ENSG00000198642/ENSG00000119541/ENSG00000154917/ENSG00000197415/ENSG00000138356/ENSG00000243244/ENSG00000158270/ENSG00000164953/ENSG00000070214/ENSG00000196159/ENSG00000145730/ENSG00000062716/ENSG00000185650…	33
GSE4748_CTRL_VS_LPS_AND_CYANOBACTERIUM_LPSLIKE_STIM_DC_3H_UP	Immune	28/1023	210/23331	1.65135149390973e-07	1.8706356108917e-05	1.1965729307155e-05	ENSG00000101577/ENSG00000158292/ENSG00000163017/ENSG00000182580/ENSG00000134242/ENSG00000153071/ENSG00000129009/ENSG00000102760/ENSG00000137033/ENSG00000131016/ENSG00000119655/ENSG00000020181/ENSG00000132669/ENSG00000136960/ENSG00000132561/ENSG00000120594/ENSG00000135269/ENSG00000120708/ENSG00000106565/ENSG00000039560/ENSG00000108433/ENSG00000002933/ENSG00000145147/ENSG00000072210/ENSG00000162496…	28
MIR4799_5P	C3	35/1026	423/30392	1.23916107484264e-06	2.55101959940939e-05	1.2139430599862e-05	ENSG00000083857/ENSG00000052126/ENSG00000162944/ENSG00000005108/ENSG00000133961/ENSG00000151229/ENSG00000162631/ENSG00000133138/ENSG00000142875/ENSG00000074696/ENSG00000165288/ENSG00000186469/ENSG00000087448/ENSG00000152061/ENSG00000147535/ENSG00000029153/ENSG00000130449/ENSG00000198648/ENSG00000115380/ENSG00000105855/ENSG00000070214/ENSG00000108433/ENSG00000121005/ENSG00000206538/ENSG00000184254…	35
GSE21063_3H_VS_16H_ANTI_IGM_STIM_NFATC1_KOBCELL_UP	Immune	29/1023	223/23331	1.71981372986144e-07	1.90391197230797e-05	1.21785852640906e-05	ENSG00000152127/ENSG00000134369/ENSG00000077782/ENSG00000239264/ENSG00000160606/ENSG00000145569/ENSG00000132561/ENSG00000141524/ENSG00000104549/ENSG00000140743/ENSG00000105426/ENSG00000166250/ENSG00000136830/ENSG00000010704/ENSG00000090530/ENSG00000158270/ENSG00000070214/ENSG00000079257/ENSG00000149294/ENSG00000115414/ENSG00000139631/ENSG00000117280/ENSG00000073849/ENSG00000187068/ENSG00000136040…	29
GOBP_PLATELET_ACTIVATION	C5	23/982	151/22312	1.98396909719035e-07	1.55839878904529e-05	1.21803849551544e-05	ENSG00000065357/ENSG00000116711/ENSG00000259207/ENSG00000072110/ENSG00000196924/ENSG00000163932/ENSG00000197122/ENSG00000101335/ENSG00000159176/ENSG00000184009/ENSG00000136854/ENSG00000174175/ENSG00000134853/ENSG00000075624/ENSG00000132205/ENSG00000100345/ENSG00000092445/ENSG00000102780/ENSG00000115414/ENSG00000137076/ENSG00000164930/ENSG00000108405/ENSG00000150594	23
HSF_Q6	C3	24/1026	232/30392	1.29860768028069e-06	2.64733685824414e-05	1.25977715234143e-05	ENSG00000160691/ENSG00000182158/ENSG00000154237/ENSG00000049323/ENSG00000148180/ENSG00000116337/ENSG00000139182/ENSG00000162576/ENSG00000174807/ENSG00000104043/ENSG00000106723/ENSG00000112773/ENSG00000141448/ENSG00000043143/ENSG00000139178/ENSG00000171533/ENSG00000116977/ENSG00000155324/ENSG00000188215/ENSG00000116774/ENSG00000149115/ENSG00000176771/ENSG00000080815/ENSG00000163701	24
HEN1_02	C3	23/1026	216/30392	1.30309327219271e-06	2.64733685824414e-05	1.25977715234143e-05	ENSG00000087116/ENSG00000157168/ENSG00000101384/ENSG00000151883/ENSG00000106348/ENSG00000019144/ENSG00000116337/ENSG00000150967/ENSG00000123989/ENSG00000144645/ENSG00000163795/ENSG00000112655/ENSG00000272636/ENSG00000197622/ENSG00000122644/ENSG00000070214/ENSG00000105464/ENSG00000143537/ENSG00000121297/ENSG00000141582/ENSG00000136040/ENSG00000031003/ENSG00000157613	23
MIR8067	C3	28/1026	299/30392	1.31820231605566e-06	2.66052859606529e-05	1.26605464961383e-05	ENSG00000106546/ENSG00000065413/ENSG00000163637/ENSG00000101236/ENSG00000005108/ENSG00000196782/ENSG00000135862/ENSG00000150961/ENSG00000165288/ENSG00000134508/ENSG00000131236/ENSG00000078124/ENSG00000113361/ENSG00000175318/ENSG00000122786/ENSG00000164300/ENSG00000113391/ENSG00000135956/ENSG00000167065/ENSG00000155816/ENSG00000106025/ENSG00000176771/ENSG00000082458/ENSG00000130224/ENSG00000155850…	28
HP_PERIORBITAL_EDEMA	C5	22/982	140/22312	2.08240239213719e-07	1.6211130765218e-05	1.26705574123084e-05	ENSG00000087116/ENSG00000172936/ENSG00000103335/ENSG00000134242/ENSG00000213853/ENSG00000148180/ENSG00000049540/ENSG00000204262/ENSG00000184009/ENSG00000133138/ENSG00000130402/ENSG00000132669/ENSG00000140937/ENSG00000169604/ENSG00000106665/ENSG00000075624/ENSG00000108821/ENSG00000198246/ENSG00000203485/ENSG00000130635/ENSG00000134504/ENSG00000143061	22
BURTON_ADIPOGENESIS_9	C2	17/1025	101/24884	7.60234116135872e-07	1.81015744284141e-05	1.30145341765088e-05	ENSG00000116711/ENSG00000163932/ENSG00000117519/ENSG00000187189/ENSG00000131016/ENSG00000159176/ENSG00000118855/ENSG00000102316/ENSG00000153446/ENSG00000198715/ENSG00000106976/ENSG00000183023/ENSG00000149485/ENSG00000153317/ENSG00000145423/ENSG00000266094/ENSG00000073756	17
NAKAMURA_ADIPOGENESIS_LATE_UP	C2	17/1025	101/24884	7.60234116135872e-07	1.81015744284141e-05	1.30145341765088e-05	ENSG00000183160/ENSG00000170542/ENSG00000105329/ENSG00000074696/ENSG00000071967/ENSG00000163359/ENSG00000111145/ENSG00000196743/ENSG00000186480/ENSG00000213928/ENSG00000169242/ENSG00000090530/ENSG00000146072/ENSG00000256235/ENSG00000179820/ENSG00000060718/ENSG00000114316	17
GOBP_REGULATION_OF_PROTEIN_CONTAINING_COMPLEX_ASSEMBLY	C5	45/982	446/22312	2.15838051259742e-07	1.66539112295017e-05	1.30166329190086e-05	ENSG00000166086/ENSG00000162458/ENSG00000162704/ENSG00000164402/ENSG00000172936/ENSG00000103335/ENSG00000095970/ENSG00000157168/ENSG00000163932/ENSG00000197122/ENSG00000120885/ENSG00000148180/ENSG00000049540/ENSG00000136059/ENSG00000172243/ENSG00000105329/ENSG00000079691/ENSG00000136854/ENSG00000174175/ENSG00000197948/ENSG00000104081/ENSG00000183853/ENSG00000263528/ENSG00000172830/ENSG00000131711…	45
GSE24634_IL4_VS_CTRL_TREATED_NAIVE_CD4_TCELL_DAY3_UP	Immune	30/1023	237/23331	1.9294649952278e-07	2.04313565038144e-05	1.30691450477673e-05	ENSG00000107798/ENSG00000101384/ENSG00000148180/ENSG00000165102/ENSG00000135677/ENSG00000137486/ENSG00000119655/ENSG00000033327/ENSG00000157379/ENSG00000101265/ENSG00000065308/ENSG00000136689/ENSG00000104549/ENSG00000111186/ENSG00000101695/ENSG00000079819/ENSG00000084234/ENSG00000120708/ENSG00000102393/ENSG00000169919/ENSG00000104774/ENSG00000149485/ENSG00000108175/ENSG00000153317/ENSG00000100926…	30
GSE6259_FLT3L_INDUCED_VS_WT_SPLENIC_DC_33D1_POS_UP	Immune	27/1023	199/23331	1.91062293719551e-07	2.04313565038144e-05	1.30691450477673e-05	ENSG00000101577/ENSG00000116711/ENSG00000155254/ENSG00000101236/ENSG00000136854/ENSG00000112297/ENSG00000163683/ENSG00000118257/ENSG00000019582/ENSG00000120594/ENSG00000213928/ENSG00000106565/ENSG00000157110/ENSG00000136048/ENSG00000140848/ENSG00000175938/ENSG00000166401/ENSG00000127084/ENSG00000104427/ENSG00000002933/ENSG00000179241/ENSG00000110906/ENSG00000145725/ENSG00000187068/ENSG00000126458…	27
GSE1460_CD4_THYMOCYTE_VS_THYMIC_STROMAL_CELL_DN	Immune	28/1023	212/23331	2.01746201195927e-07	2.09086328941566e-05	1.33744402136605e-05	ENSG00000072110/ENSG00000125844/ENSG00000049323/ENSG00000066322/ENSG00000138080/ENSG00000169851/ENSG00000166833/ENSG00000166292/ENSG00000104213/ENSG00000156140/ENSG00000179218/ENSG00000182197/ENSG00000122642/ENSG00000104324/ENSG00000142173/ENSG00000105854/ENSG00000108821/ENSG00000106484/ENSG00000003436/ENSG00000139278/ENSG00000104427/ENSG00000145147/ENSG00000104332/ENSG00000116774/ENSG00000165617…	28
GOMF_GROWTH_FACTOR_BINDING	C5	23/982	152/22312	2.24194416424083e-07	1.71469396210665e-05	1.34019820122762e-05	ENSG00000160691/ENSG00000259207/ENSG00000049323/ENSG00000113721/ENSG00000077782/ENSG00000164692/ENSG00000163453/ENSG00000136689/ENSG00000134853/ENSG00000066468/ENSG00000141753/ENSG00000118257/ENSG00000108821/ENSG00000132470/ENSG00000130635/ENSG00000119699/ENSG00000128791/ENSG00000142156/ENSG00000119681/ENSG00000170801/ENSG00000135333/ENSG00000090863/ENSG00000137801	23
MIR548T_5P	C3	36/1026	444/30392	1.40838448622025e-06	2.8240852554858e-05	1.343885675163e-05	ENSG00000175220/ENSG00000008277/ENSG00000117139/ENSG00000151229/ENSG00000162631/ENSG00000133138/ENSG00000142875/ENSG00000165288/ENSG00000183098/ENSG00000152061/ENSG00000176678/ENSG00000078124/ENSG00000138795/ENSG00000113361/ENSG00000105514/ENSG00000158859/ENSG00000077616/ENSG00000105855/ENSG00000168807/ENSG00000164684/ENSG00000135956/ENSG00000143797/ENSG00000094975/ENSG00000149485/ENSG00000077264…	36
SRY_02	C3	27/1026	283/30392	1.41755094592645e-06	2.82412730388443e-05	1.34390568455913e-05	ENSG00000123384/ENSG00000164330/ENSG00000052126/ENSG00000196782/ENSG00000046889/ENSG00000149639/ENSG00000143079/ENSG00000106665/ENSG00000066468/ENSG00000139946/ENSG00000131711/ENSG00000118263/ENSG00000143669/ENSG00000134247/ENSG00000166341/ENSG00000119699/ENSG00000077264/ENSG00000112139/ENSG00000115414/ENSG00000171097/ENSG00000116774/ENSG00000169554/ENSG00000162496/ENSG00000130224/ENSG00000118473…	27
GSE29618_MONOCYTE_VS_PDC_DAY7_FLU_VACCINE_UP	Immune	30/1023	238/23331	2.11707580681651e-07	2.10454617449046e-05	1.34619643140212e-05	ENSG00000106546/ENSG00000198189/ENSG00000082397/ENSG00000172243/ENSG00000137486/ENSG00000116701/ENSG00000137462/ENSG00000132669/ENSG00000121064/ENSG00000136689/ENSG00000155465/ENSG00000143669/ENSG00000182578/ENSG00000084234/ENSG00000221963/ENSG00000028137/ENSG00000131873/ENSG00000135956/ENSG00000163931/ENSG00000014914/ENSG00000185650/ENSG00000136161/ENSG00000153317/ENSG00000164125/ENSG00000147459…	30
GSE22601_DOUBLE_POSITIVE_VS_CD8_SINGLE_POSITIVE_THYMOCYTE_UP	Immune	29/1023	225/23331	2.08551844799223e-07	2.10454617449046e-05	1.34619643140212e-05	ENSG00000065357/ENSG00000153815/ENSG00000107798/ENSG00000135677/ENSG00000114861/ENSG00000160991/ENSG00000142875/ENSG00000112079/ENSG00000074696/ENSG00000186469/ENSG00000112773/ENSG00000108679/ENSG00000090376/ENSG00000135678/ENSG00000177663/ENSG00000144218/ENSG00000136295/ENSG00000213928/ENSG00000154640/ENSG00000196586/ENSG00000152818/ENSG00000109472/ENSG00000143753/ENSG00000109689/ENSG00000163399…	29
LINDGREN_BLADDER_CANCER_CLUSTER_1_DN	C2	39/1025	403/24884	7.92882618130636e-07	1.8780109761377e-05	1.35023824195297e-05	ENSG00000182158/ENSG00000072110/ENSG00000266028/ENSG00000213853/ENSG00000153071/ENSG00000065485/ENSG00000035862/ENSG00000143344/ENSG00000101335/ENSG00000113721/ENSG00000164330/ENSG00000204262/ENSG00000131016/ENSG00000116337/ENSG00000167552/ENSG00000010810/ENSG00000166833/ENSG00000116852/ENSG00000101265/ENSG00000104213/ENSG00000111674/ENSG00000211445/ENSG00000127946/ENSG00000104549/ENSG00000186480…	39
GOBP_REGULATION_OF_EPITHELIAL_TO_MESENCHYMAL_TRANSITION	C5	19/982	108/22312	2.2932773908883e-07	1.73870309314392e-05	1.35896364563944e-05	ENSG00000153071/ENSG00000018408/ENSG00000044524/ENSG00000101384/ENSG00000102760/ENSG00000019144/ENSG00000105329/ENSG00000054598/ENSG00000186866/ENSG00000138795/ENSG00000108821/ENSG00000169242/ENSG00000144824/ENSG00000119699/ENSG00000197380/ENSG00000198369/ENSG00000104332/ENSG00000145423/ENSG00000183691	19
TONKS_TARGETS_OF_RUNX1_RUNX1T1_FUSION_ERYTHROCYTE_UP	C2	25/1025	200/24884	8.18878128780599e-07	1.92948159093929e-05	1.38724419842766e-05	ENSG00000166086/ENSG00000135124/ENSG00000099864/ENSG00000135862/ENSG00000164692/ENSG00000137462/ENSG00000102316/ENSG00000111885/ENSG00000136960/ENSG00000136689/ENSG00000110446/ENSG00000090376/ENSG00000182197/ENSG00000135678/ENSG00000091129/ENSG00000173391/ENSG00000122644/ENSG00000146072/ENSG00000106565/ENSG00000038427/ENSG00000157110/ENSG00000182718/ENSG00000002933/ENSG00000181019/ENSG00000143382	25
GSE19198_CTRL_VS_IL21_TREATED_TCELL_1H_DN	Immune	28/1023	213/23331	2.22752634121655e-07	2.17005616161316e-05	1.38810062526336e-05	ENSG00000101577/ENSG00000111412/ENSG00000087245/ENSG00000171310/ENSG00000164741/ENSG00000214274/ENSG00000068724/ENSG00000155465/ENSG00000111145/ENSG00000114450/ENSG00000163191/ENSG00000120594/ENSG00000011422/ENSG00000173391/ENSG00000122644/ENSG00000115738/ENSG00000152952/ENSG00000183023/ENSG00000140332/ENSG00000186806/ENSG00000108175/ENSG00000179241/ENSG00000092445/ENSG00000116774/ENSG00000130147…	28
HP_ABNORMALITY_OF_THE_GINGIVA	C5	31/982	252/22312	2.48676184840651e-07	1.86914453071175e-05	1.46091617119634e-05	ENSG00000107521/ENSG00000166813/ENSG00000087116/ENSG00000259207/ENSG00000172936/ENSG00000113721/ENSG00000049540/ENSG00000157227/ENSG00000127415/ENSG00000116701/ENSG00000087245/ENSG00000132669/ENSG00000156140/ENSG00000106665/ENSG00000066468/ENSG00000131711/ENSG00000106624/ENSG00000108950/ENSG00000143669/ENSG00000144218/ENSG00000213928/ENSG00000198246/ENSG00000100365/ENSG00000196159/ENSG00000169919…	31
GSE36826_WT_VS_IL1R_KO_SKIN_STAPH_AUREUS_INF_DN	Immune	29/1023	227/23331	2.52239500258177e-07	2.36280501107227e-05	1.51139457644576e-05	ENSG00000183722/ENSG00000164402/ENSG00000163430/ENSG00000058668/ENSG00000070404/ENSG00000135862/ENSG00000163453/ENSG00000185885/ENSG00000136960/ENSG00000136514/ENSG00000134853/ENSG00000185201/ENSG00000140743/ENSG00000197324/ENSG00000079819/ENSG00000029153/ENSG00000138794/ENSG00000221963/ENSG00000182541/ENSG00000136048/ENSG00000076067/ENSG00000075618/ENSG00000145730/ENSG00000079257/ENSG00000162066…	29
GSE27859_MACROPHAGE_VS_CD11C_INT_F480_INT_DC_UP	Immune	25/1023	177/23331	2.47483967225989e-07	2.36280501107227e-05	1.51139457644576e-05	ENSG00000183722/ENSG00000197965/ENSG00000113721/ENSG00000157379/ENSG00000073331/ENSG00000185885/ENSG00000166825/ENSG00000169604/ENSG00000115183/ENSG00000156345/ENSG00000120594/ENSG00000135269/ENSG00000106565/ENSG00000038427/ENSG00000155324/ENSG00000100365/ENSG00000124067/ENSG00000140848/ENSG00000169504/ENSG00000128791/ENSG00000143537/ENSG00000013364/ENSG00000112977/ENSG00000114978/ENSG00000114316	25
MIR6731_5P	C3	26/1026	268/30392	1.61641681087899e-06	3.1996763538425e-05	1.52261664506549e-05	ENSG00000182158/ENSG00000135736/ENSG00000162512/ENSG00000137486/ENSG00000116852/ENSG00000197702/ENSG00000150961/ENSG00000149639/ENSG00000152061/ENSG00000127946/ENSG00000140743/ENSG00000188783/ENSG00000171533/ENSG00000183049/ENSG00000089597/ENSG00000169242/ENSG00000206538/ENSG00000166401/ENSG00000168944/ENSG00000137343/ENSG00000119681/ENSG00000008323/ENSG00000123643/ENSG00000187838/ENSG00000080815…	26
GOBP_ACTOMYOSIN_STRUCTURE_ORGANIZATION	C5	28/982	214/22312	2.63034072369982e-07	1.96016587777254e-05	1.53205810573393e-05	ENSG00000088367/ENSG00000197122/ENSG00000101335/ENSG00000082397/ENSG00000113721/ENSG00000117519/ENSG00000049540/ENSG00000102760/ENSG00000159176/ENSG00000064666/ENSG00000137486/ENSG00000184009/ENSG00000079691/ENSG00000171219/ENSG00000164741/ENSG00000134853/ENSG00000079819/ENSG00000198121/ENSG00000078114/ENSG00000138594/ENSG00000144824/ENSG00000119699/ENSG00000171522/ENSG00000100345/ENSG00000186635…	28
MIR374A_5P	C3	37/1026	466/30392	1.65841549488174e-06	3.26190257846804e-05	1.55222797911828e-05	ENSG00000106546/ENSG00000074410/ENSG00000049323/ENSG00000151883/ENSG00000157227/ENSG00000019991/ENSG00000170653/ENSG00000046889/ENSG00000184347/ENSG00000165288/ENSG00000127152/ENSG00000106723/ENSG00000183853/ENSG00000109680/ENSG00000111186/ENSG00000079819/ENSG00000168453/ENSG00000130150/ENSG00000156345/ENSG00000164114/ENSG00000130449/ENSG00000150630/ENSG00000198121/ENSG00000147526/ENSG00000105855…	37
HP_LIMB_UNDERGROWTH	C5	31/982	253/22312	2.71722392967256e-07	2.00775215617077e-05	1.56925135777878e-05	ENSG00000101052/ENSG00000149541/ENSG00000166813/ENSG00000087116/ENSG00000196924/ENSG00000101384/ENSG00000054392/ENSG00000163913/ENSG00000077782/ENSG00000164692/ENSG00000142875/ENSG00000244486/ENSG00000183098/ENSG00000112773/ENSG00000066468/ENSG00000075624/ENSG00000111199/ENSG00000182197/ENSG00000151348/ENSG00000144218/ENSG00000108821/ENSG00000128602/ENSG00000033170/ENSG00000168944/ENSG00000169071…	31
HP_ABNORMALITY_OF_THE_HUMERORADIAL_JOINT	C5	13/982	52/22312	2.76082028982306e-07	2.0228228661317e-05	1.58103056667974e-05	ENSG00000149541/ENSG00000196924/ENSG00000204262/ENSG00000077782/ENSG00000244486/ENSG00000183098/ENSG00000168487/ENSG00000112773/ENSG00000066468/ENSG00000144218/ENSG00000108821/ENSG00000130635/ENSG00000183691	13
PID_INTEGRIN3_PATHWAY	C2	11/1025	43/24884	9.3977473286255e-07	2.20287092822289e-05	1.58380361305987e-05	ENSG00000259207/ENSG00000113721/ENSG00000164176/ENSG00000135862/ENSG00000164692/ENSG00000115884/ENSG00000011422/ENSG00000108821/ENSG00000120708/ENSG00000115414/ENSG00000137801	11
GSE21360_NAIVE_VS_SECONDARY_MEMORY_CD8_TCELL_UP	Immune	28/1023	215/23331	2.70983315305169e-07	2.49049005443675e-05	1.59306973843754e-05	ENSG00000106546/ENSG00000131171/ENSG00000172936/ENSG00000197122/ENSG00000157227/ENSG00000031081/ENSG00000163453/ENSG00000112414/ENSG00000136689/ENSG00000169604/ENSG00000185201/ENSG00000090376/ENSG00000118263/ENSG00000164877/ENSG00000135269/ENSG00000120708/ENSG00000038427/ENSG00000136048/ENSG00000196569/ENSG00000125753/ENSG00000161638/ENSG00000102780/ENSG00000131370/ENSG00000142178/ENSG00000172380…	28
MIR548AZ_5P	C3	36/1026	448/30392	1.73318902987385e-06	3.36609290833361e-05	1.60180859695723e-05	ENSG00000175220/ENSG00000008277/ENSG00000117139/ENSG00000151229/ENSG00000162631/ENSG00000133138/ENSG00000142875/ENSG00000165288/ENSG00000183098/ENSG00000152061/ENSG00000176678/ENSG00000078124/ENSG00000138795/ENSG00000113361/ENSG00000105514/ENSG00000158859/ENSG00000077616/ENSG00000105855/ENSG00000168807/ENSG00000164684/ENSG00000135956/ENSG00000143797/ENSG00000094975/ENSG00000149485/ENSG00000077264…	36
MIR8085	C3	26/1026	269/30392	1.73303297084617e-06	3.36609290833361e-05	1.60180859695723e-05	ENSG00000182158/ENSG00000135736/ENSG00000162512/ENSG00000137486/ENSG00000133216/ENSG00000116852/ENSG00000197702/ENSG00000150961/ENSG00000149639/ENSG00000152061/ENSG00000127946/ENSG00000140743/ENSG00000188783/ENSG00000171533/ENSG00000183049/ENSG00000169242/ENSG00000206538/ENSG00000166401/ENSG00000168944/ENSG00000137343/ENSG00000119681/ENSG00000008323/ENSG00000123643/ENSG00000187838/ENSG00000080815…	26
WANG_ESOPHAGUS_CANCER_VS_NORMAL_UP	C2	21/1025	150/24884	9.6149080523808e-07	2.24215690870983e-05	1.61204915256954e-05	ENSG00000149131/ENSG00000100368/ENSG00000142089/ENSG00000204262/ENSG00000116337/ENSG00000107819/ENSG00000113140/ENSG00000162511/ENSG00000163453/ENSG00000074696/ENSG00000185885/ENSG00000163359/ENSG00000028137/ENSG00000122176/ENSG00000014914/ENSG00000118503/ENSG00000115414/ENSG00000179820/ENSG00000059377/ENSG00000112977/ENSG00000141696	21
GOBP_BONE_MORPHOGENESIS	C5	18/982	99/22312	2.84251904954405e-07	2.06532696608121e-05	1.61425160760949e-05	ENSG00000183160/ENSG00000157227/ENSG00000106483/ENSG00000054598/ENSG00000124813/ENSG00000172819/ENSG00000066468/ENSG00000111199/ENSG00000182197/ENSG00000151348/ENSG00000186480/ENSG00000169231/ENSG00000108821/ENSG00000131873/ENSG00000119699/ENSG00000162496/ENSG00000145423/ENSG00000090863	18
MULLIGHAN_MLL_SIGNATURE_1_UP	C2	41/1025	438/24884	9.8882185533226e-07	2.29406670437084e-05	1.64937086800361e-05	ENSG00000153029/ENSG00000182580/ENSG00000196924/ENSG00000134242/ENSG00000125844/ENSG00000175220/ENSG00000163932/ENSG00000185896/ENSG00000135677/ENSG00000162511/ENSG00000118855/ENSG00000163453/ENSG00000101265/ENSG00000104043/ENSG00000170004/ENSG00000173546/ENSG00000152291/ENSG00000121064/ENSG00000136689/ENSG00000139178/ENSG00000102890/ENSG00000143669/ENSG00000177663/ENSG00000102034/ENSG00000117676…	41
WILCOX_RESPONSE_TO_PROGESTERONE_DN	C2	14/1025	71/24884	9.9615669413492e-07	2.29929228789101e-05	1.65312791883829e-05	ENSG00000103335/ENSG00000101335/ENSG00000058668/ENSG00000204262/ENSG00000087245/ENSG00000164692/ENSG00000159674/ENSG00000108821/ENSG00000171812/ENSG00000169504/ENSG00000142156/ENSG00000115414/ENSG00000060718/ENSG00000137801	14
CCCNNGGGAR_OLF1_01	C3	32/1026	375/30392	1.82244580773864e-06	3.50378271375532e-05	1.66733047054896e-05	ENSG00000123384/ENSG00000182580/ENSG00000070404/ENSG00000131016/ENSG00000174807/ENSG00000102316/ENSG00000136960/ENSG00000111145/ENSG00000147535/ENSG00000102057/ENSG00000168453/ENSG00000169231/ENSG00000120594/ENSG00000178467/ENSG00000158859/ENSG00000182541/ENSG00000137699/ENSG00000182871/ENSG00000105464/ENSG00000125753/ENSG00000164125/ENSG00000112139/ENSG00000109689/ENSG00000149115/ENSG00000137478…	32
AP1_Q2_01	C3	28/1026	304/30392	1.82677790451621e-06	3.50378271375532e-05	1.66733047054896e-05	ENSG00000065357/ENSG00000088367/ENSG00000266028/ENSG00000197122/ENSG00000186832/ENSG00000106348/ENSG00000100968/ENSG00000187091/ENSG00000139182/ENSG00000033327/ENSG00000133216/ENSG00000164692/ENSG00000111674/ENSG00000136689/ENSG00000267534/ENSG00000111145/ENSG00000149179/ENSG00000173391/ENSG00000169242/ENSG00000162105/ENSG00000078114/ENSG00000157110/ENSG00000182541/ENSG00000125753/ENSG00000143537…	28
VERRECCHIA_RESPONSE_TO_TGFB1_C2	C2	8/1025	21/24884	1.01659229991308e-06	2.33455003289683e-05	1.67847726782335e-05	ENSG00000123384/ENSG00000157227/ENSG00000164692/ENSG00000163359/ENSG00000113361/ENSG00000100234/ENSG00000142156/ENSG00000115414	8
GOCC_DISTAL_AXON	C5	33/982	281/22312	3.0595877349076e-07	2.15865405895137e-05	1.68719570419727e-05	ENSG00000162704/ENSG00000135124/ENSG00000196924/ENSG00000187672/ENSG00000151229/ENSG00000184009/ENSG00000116852/ENSG00000110395/ENSG00000111674/ENSG00000115183/ENSG00000214274/ENSG00000072071/ENSG00000075624/ENSG00000131711/ENSG00000111199/ENSG00000105426/ENSG00000095397/ENSG00000162105/ENSG00000155256/ENSG00000015592/ENSG00000183023/ENSG00000075618/ENSG00000187688/ENSG00000050438/ENSG00000169750…	33
HP_SKELETAL_DYSPLASIA	C5	27/982	203/22312	3.06999774412169e-07	2.15865405895137e-05	1.68719570419727e-05	ENSG00000140943/ENSG00000166813/ENSG00000196924/ENSG00000095970/ENSG00000182492/ENSG00000077782/ENSG00000127415/ENSG00000105329/ENSG00000106483/ENSG00000184009/ENSG00000124813/ENSG00000115318/ENSG00000150961/ENSG00000075624/ENSG00000111199/ENSG00000128602/ENSG00000164953/ENSG00000166341/ENSG00000196159/ENSG00000168944/ENSG00000072210/ENSG00000115414/ENSG00000105722/ENSG00000059377/ENSG00000155850…	27
GOBP_REGULATION_OF_ANIMAL_ORGAN_MORPHOGENESIS	C5	22/982	143/22312	3.04421706342882e-07	2.15865405895137e-05	1.68719570419727e-05	ENSG00000163637/ENSG00000153071/ENSG00000019991/ENSG00000137573/ENSG00000124813/ENSG00000183098/ENSG00000019549/ENSG00000112655/ENSG00000128602/ENSG00000113578/ENSG00000142632/ENSG00000169071/ENSG00000104332/ENSG00000157240/ENSG00000145423/ENSG00000165617/ENSG00000164932/ENSG00000164930/ENSG00000140807/ENSG00000135541/ENSG00000164761/ENSG00000183691	22
HP_ABNORMAL_FEMORAL_NECK_MORPHOLOGY	C5	22/982	143/22312	3.04421706342882e-07	2.15865405895137e-05	1.68719570419727e-05	ENSG00000087116/ENSG00000196924/ENSG00000197496/ENSG00000182492/ENSG00000127415/ENSG00000105329/ENSG00000136854/ENSG00000124813/ENSG00000164692/ENSG00000141756/ENSG00000111199/ENSG00000182197/ENSG00000151348/ENSG00000144218/ENSG00000108821/ENSG00000164953/ENSG00000119699/ENSG00000104774/ENSG00000115414/ENSG00000155850/ENSG00000160801/ENSG00000060718	22
RUTELLA_RESPONSE_TO_CSF2RB_AND_IL4_UP	C2	36/1025	361/24884	1.03324527599832e-06	2.36080890334162e-05	1.69735667349007e-05	ENSG00000072042/ENSG00000154237/ENSG00000020633/ENSG00000148848/ENSG00000143344/ENSG00000101384/ENSG00000197965/ENSG00000052126/ENSG00000159176/ENSG00000138080/ENSG00000171428/ENSG00000087245/ENSG00000104549/ENSG00000054219/ENSG00000196743/ENSG00000111186/ENSG00000079819/ENSG00000114405/ENSG00000198121/ENSG00000198246/ENSG00000182718/ENSG00000075618/ENSG00000149485/ENSG00000119681/ENSG00000198369…	36
MIR6801_3P	C3	11/1026	55/30392	1.88762096948875e-06	3.59813182332176e-05	1.71222798791832e-05	ENSG00000117139/ENSG00000033327/ENSG00000115318/ENSG00000117016/ENSG00000171310/ENSG00000112414/ENSG00000118257/ENSG00000134247/ENSG00000136295/ENSG00000187838/ENSG00000154710	11
GSE37301_CD4_TCELL_VS_RAG2_KO_NK_CELL_DN	Immune	26/1023	191/23331	3.00085872542995e-07	2.70688571325357e-05	1.73148963494593e-05	ENSG00000125844/ENSG00000136052/ENSG00000135862/ENSG00000163453/ENSG00000048471/ENSG00000171310/ENSG00000150961/ENSG00000145246/ENSG00000184500/ENSG00000016864/ENSG00000196743/ENSG00000090376/ENSG00000118263/ENSG00000057252/ENSG00000131473/ENSG00000138794/ENSG00000164300/ENSG00000147526/ENSG00000138594/ENSG00000070214/ENSG00000168743/ENSG00000147459/ENSG00000137275/ENSG00000179820/ENSG00000137076…	26
TTTGCAG_MIR518A2	C3	23/1026	221/30392	1.93501580400879e-06	3.66584589127555e-05	1.74445079909349e-05	ENSG00000182158/ENSG00000088367/ENSG00000035862/ENSG00000101384/ENSG00000029364/ENSG00000135905/ENSG00000117139/ENSG00000135862/ENSG00000112079/ENSG00000111885/ENSG00000138795/ENSG00000114450/ENSG00000134247/ENSG00000147526/ENSG00000119042/ENSG00000131873/ENSG00000185650/ENSG00000188158/ENSG00000148248/ENSG00000121297/ENSG00000124209/ENSG00000130176/ENSG00000091039	23
TONKS_TARGETS_OF_RUNX1_RUNX1T1_FUSION_HSC_UP	C2	25/1025	203/24884	1.08227209995462e-06	2.46040149758528e-05	1.7689610097116e-05	ENSG00000106546/ENSG00000135124/ENSG00000153071/ENSG00000163430/ENSG00000148180/ENSG00000029364/ENSG00000170542/ENSG00000005108/ENSG00000113140/ENSG00000167552/ENSG00000102316/ENSG00000117122/ENSG00000064989/ENSG00000091129/ENSG00000213928/ENSG00000106565/ENSG00000038427/ENSG00000003436/ENSG00000157110/ENSG00000136048/ENSG00000182718/ENSG00000103175/ENSG00000181019/ENSG00000107796/ENSG00000126458	25
MZF1_01	C3	27/1026	288/30392	1.98313402987578e-06	3.73409627088805e-05	1.77692882266148e-05	ENSG00000123384/ENSG00000183160/ENSG00000134287/ENSG00000109610/ENSG00000197442/ENSG00000137573/ENSG00000127152/ENSG00000141448/ENSG00000043143/ENSG00000025434/ENSG00000131711/ENSG00000188783/ENSG00000114450/ENSG00000168453/ENSG00000169231/ENSG00000213928/ENSG00000033170/ENSG00000166341/ENSG00000105270/ENSG00000161638/ENSG00000118473/ENSG00000169992/ENSG00000135097/ENSG00000119630/ENSG00000132801…	27
TORCHIA_TARGETS_OF_EWSR1_FLI1_FUSION_DN	C2	36/1025	362/24884	1.10299069156555e-06	2.49496494432128e-05	1.79381117733556e-05	ENSG00000259207/ENSG00000107798/ENSG00000020633/ENSG00000065485/ENSG00000049323/ENSG00000197965/ENSG00000117519/ENSG00000135905/ENSG00000102760/ENSG00000064666/ENSG00000010810/ENSG00000116701/ENSG00000138758/ENSG00000104043/ENSG00000110395/ENSG00000115884/ENSG00000010322/ENSG00000105426/ENSG00000079819/ENSG00000099994/ENSG00000141753/ENSG00000104324/ENSG00000128602/ENSG00000170571/ENSG00000164684…	36
SIX1_TARGET_GENES	C3	32/1026	377/30392	2.04129168546133e-06	3.82030831800277e-05	1.81795419005041e-05	ENSG00000111961/ENSG00000065485/ENSG00000142089/ENSG00000185896/ENSG00000082397/ENSG00000137486/ENSG00000079691/ENSG00000166833/ENSG00000166292/ENSG00000020181/ENSG00000185885/ENSG00000134508/ENSG00000221978/ENSG00000164050/ENSG00000066468/ENSG00000185201/ENSG00000138795/ENSG00000178467/ENSG00000108821/ENSG00000164300/ENSG00000106789/ENSG00000176971/ENSG00000091844/ENSG00000135956/ENSG00000054611…	32
LEE_METASTASIS_AND_ALTERNATIVE_SPLICING_UP	C2	15/1025	82/24884	1.13059532557246e-06	2.54468321039293e-05	1.82955724326729e-05	ENSG00000160691/ENSG00000083857/ENSG00000049540/ENSG00000181458/ENSG00000168487/ENSG00000104081/ENSG00000108679/ENSG00000112655/ENSG00000110811/ENSG00000111321/ENSG00000091129/ENSG00000142173/ENSG00000128602/ENSG00000157240/ENSG00000099949	15
TCF11_01	C3	26/1026	272/30392	2.13080934050591e-06	3.9400833793307e-05	1.87495104906792e-05	ENSG00000157168/ENSG00000101384/ENSG00000164330/ENSG00000136052/ENSG00000139182/ENSG00000033327/ENSG00000135862/ENSG00000091986/ENSG00000112773/ENSG00000114923/ENSG00000119042/ENSG00000105270/ENSG00000119699/ENSG00000062716/ENSG00000176771/ENSG00000127955/ENSG00000008323/ENSG00000118473/ENSG00000169992/ENSG00000147394/ENSG00000153714/ENSG00000124209/ENSG00000153832/ENSG00000137801/ENSG00000185920…	26
TGTATGA_MIR4853P	C3	19/1026	160/30392	2.12850153912632e-06	3.9400833793307e-05	1.87495104906792e-05	ENSG00000187672/ENSG00000101384/ENSG00000078369/ENSG00000196782/ENSG00000124813/ENSG00000151693/ENSG00000156140/ENSG00000089597/ENSG00000158859/ENSG00000181481/ENSG00000105270/ENSG00000172733/ENSG00000198369/ENSG00000109689/ENSG00000169554/ENSG00000127955/ENSG00000187068/ENSG00000121297/ENSG00000187838	19
GSE29618_MONOCYTE_VS_PDC_UP	Immune	30/1023	243/23331	3.33704451271399e-07	2.9554079675327e-05	1.89045966653271e-05	ENSG00000035862/ENSG00000082397/ENSG00000159176/ENSG00000172243/ENSG00000116701/ENSG00000137462/ENSG00000132669/ENSG00000121064/ENSG00000136689/ENSG00000112773/ENSG00000155465/ENSG00000185201/ENSG00000090376/ENSG00000163191/ENSG00000143669/ENSG00000197622/ENSG00000182578/ENSG00000164300/ENSG00000084234/ENSG00000028137/ENSG00000131873/ENSG00000163931/ENSG00000014914/ENSG00000185650/ENSG00000136161…	30
SANA_TNF_SIGNALING_DN	C2	16/1025	93/24884	1.18129701967158e-06	2.64563748366051e-05	1.90214058925752e-05	ENSG00000111961/ENSG00000120885/ENSG00000182492/ENSG00000005108/ENSG00000198795/ENSG00000239264/ENSG00000142875/ENSG00000134508/ENSG00000169604/ENSG00000133110/ENSG00000064989/ENSG00000141753/ENSG00000115380/ENSG00000164125/ENSG00000181019/ENSG00000138604	16
TSENG_IRS1_TARGETS_DN	C2	21/1025	152/24884	1.19869518380062e-06	2.67137783818423e-05	1.92064719623744e-05	ENSG00000198189/ENSG00000127990/ENSG00000153071/ENSG00000157227/ENSG00000019991/ENSG00000010932/ENSG00000181458/ENSG00000214274/ENSG00000019549/ENSG00000163359/ENSG00000141753/ENSG00000198121/ENSG00000120708/ENSG00000140332/ENSG00000131471/ENSG00000142156/ENSG00000170801/ENSG00000145423/ENSG00000211829/ENSG00000189067/ENSG00000269556	21
HP_POSITIONAL_FOOT_DEFORMITY	C5	42/982	410/22312	3.63404078366333e-07	2.53481612742085e-05	1.98120252913149e-05	ENSG00000149541/ENSG00000168778/ENSG00000196924/ENSG00000031081/ENSG00000204262/ENSG00000077782/ENSG00000106080/ENSG00000136854/ENSG00000067715/ENSG00000059573/ENSG00000164692/ENSG00000244486/ENSG00000112414/ENSG00000030304/ENSG00000066468/ENSG00000163359/ENSG00000141756/ENSG00000111199/ENSG00000182197/ENSG00000130449/ENSG00000142173/ENSG00000108821/ENSG00000155256/ENSG00000119042/ENSG00000164953…	42
MCBRYAN_PUBERTAL_BREAST_3_4WK_UP	C2	27/1025	232/24884	1.25017605068123e-06	2.77244924180485e-05	1.99331475573014e-05	ENSG00000154237/ENSG00000120885/ENSG00000148180/ENSG00000157227/ENSG00000174807/ENSG00000142875/ENSG00000101265/ENSG00000134508/ENSG00000157637/ENSG00000168487/ENSG00000173546/ENSG00000115884/ENSG00000196743/ENSG00000131473/ENSG00000115380/ENSG00000151617/ENSG00000172201/ENSG00000106976/ENSG00000119699/ENSG00000075618/ENSG00000100243/ENSG00000104332/ENSG00000115414/ENSG00000050405/ENSG00000157240…	27
MIR6844	C3	31/1026	361/30392	2.3064422585709e-06	4.18958452615702e-05	1.99368011948296e-05	ENSG00000131171/ENSG00000134242/ENSG00000143515/ENSG00000162631/ENSG00000133138/ENSG00000165288/ENSG00000071967/ENSG00000132669/ENSG00000140937/ENSG00000196935/ENSG00000019549/ENSG00000163359/ENSG00000131711/ENSG00000131473/ENSG00000170571/ENSG00000135269/ENSG00000171812/ENSG00000139278/ENSG00000183023/ENSG00000145147/ENSG00000156011/ENSG00000169554/ENSG00000086991/ENSG00000118473/ENSG00000166450…	31
MIR4316	C3	18/1026	146/30392	2.28069351359866e-06	4.18958452615702e-05	1.99368011948296e-05	ENSG00000140931/ENSG00000106546/ENSG00000164330/ENSG00000133216/ENSG00000242732/ENSG00000134955/ENSG00000141985/ENSG00000111186/ENSG00000064692/ENSG00000118263/ENSG00000269113/ENSG00000076067/ENSG00000180616/ENSG00000133812/ENSG00000130224/ENSG00000150594/ENSG00000163389/ENSG00000163701	18
MIR6810_3P	C3	13/1026	79/30392	2.29791818929727e-06	4.18958452615702e-05	1.99368011948296e-05	ENSG00000117139/ENSG00000168994/ENSG00000033327/ENSG00000115318/ENSG00000117016/ENSG00000171310/ENSG00000112414/ENSG00000043143/ENSG00000118257/ENSG00000134247/ENSG00000129911/ENSG00000187838/ENSG00000154710	13
GSE21380_TFH_VS_GERMINAL_CENTER_TFH_CD4_TCELL_UP	Immune	28/1023	218/23331	3.61725738030021e-07	3.14636798204328e-05	2.01260936949035e-05	ENSG00000123384/ENSG00000183160/ENSG00000111961/ENSG00000072110/ENSG00000197122/ENSG00000197965/ENSG00000005108/ENSG00000136854/ENSG00000197948/ENSG00000087245/ENSG00000139200/ENSG00000118762/ENSG00000198832/ENSG00000183853/ENSG00000164050/ENSG00000122642/ENSG00000084234/ENSG00000076067/ENSG00000144824/ENSG00000149485/ENSG00000129474/ENSG00000104332/ENSG00000112139/ENSG00000173548/ENSG00000113504…	28
MIKKELSEN_MCV6_LCP_WITH_H3K4ME3	C2	25/1025	205/24884	1.29893438179305e-06	2.86652641133256e-05	2.06095365326856e-05	ENSG00000153029/ENSG00000170542/ENSG00000066322/ENSG00000136286/ENSG00000162511/ENSG00000106609/ENSG00000185885/ENSG00000110002/ENSG00000263528/ENSG00000108679/ENSG00000139178/ENSG00000198715/ENSG00000188783/ENSG00000148288/ENSG00000115041/ENSG00000106565/ENSG00000166401/ENSG00000002933/ENSG00000186635/ENSG00000166924/ENSG00000142156/ENSG00000184194/ENSG00000149115/ENSG00000163701/ENSG00000205336	25
FOXO1_02	C3	26/1026	274/30392	2.44079209895009e-06	4.40769941611572e-05	2.09747354271119e-05	ENSG00000140943/ENSG00000157168/ENSG00000163430/ENSG00000101384/ENSG00000052126/ENSG00000133216/ENSG00000106665/ENSG00000043143/ENSG00000139946/ENSG00000064692/ENSG00000168453/ENSG00000186480/ENSG00000169231/ENSG00000105855/ENSG00000119042/ENSG00000182541/ENSG00000115738/ENSG00000119699/ENSG00000057657/ENSG00000112139/ENSG00000162496/ENSG00000121297/ENSG00000080815/ENSG00000082497/ENSG00000143013…	26
WP_PI3KAKT_SIGNALING_PATHWAY	C2	36/1025	365/24884	1.33933881151277e-06	2.92713467791485e-05	2.10452933006582e-05	ENSG00000182158/ENSG00000259207/ENSG00000113721/ENSG00000019991/ENSG00000077782/ENSG00000078369/ENSG00000101680/ENSG00000135862/ENSG00000164692/ENSG00000137462/ENSG00000186469/ENSG00000134853/ENSG00000066468/ENSG00000163359/ENSG00000105639/ENSG00000114450/ENSG00000150630/ENSG00000182578/ENSG00000142173/ENSG00000169231/ENSG00000108821/ENSG00000198121/ENSG00000169242/ENSG00000105855/ENSG00000132470…	36
ZHANG_TARGETS_OF_EWSR1_FLI1_FUSION	C2	17/1025	105/24884	1.33512098224365e-06	2.92713467791485e-05	2.10452933006582e-05	ENSG00000020633/ENSG00000159176/ENSG00000067715/ENSG00000185885/ENSG00000140937/ENSG00000110002/ENSG00000141753/ENSG00000104870/ENSG00000076928/ENSG00000115738/ENSG00000149485/ENSG00000171097/ENSG00000073849/ENSG00000163399/ENSG00000090863/ENSG00000080815/ENSG00000138604	17
GOBP_ACTIN_FILAMENT_BUNDLE_ORGANIZATION	C5	25/982	181/22312	4.06239268121308e-07	2.81111125297594e-05	2.19715373585409e-05	ENSG00000072110/ENSG00000196924/ENSG00000197122/ENSG00000049540/ENSG00000102760/ENSG00000137486/ENSG00000184009/ENSG00000079691/ENSG00000164741/ENSG00000164403/ENSG00000172725/ENSG00000122786/ENSG00000128298/ENSG00000198121/ENSG00000102024/ENSG00000144824/ENSG00000119699/ENSG00000075618/ENSG00000171522/ENSG00000186635/ENSG00000104332/ENSG00000155816/ENSG00000050327/ENSG00000050405/ENSG00000135596	25
LEF1_Q6	C3	27/1026	292/30392	2.57756878986219e-06	4.62763512970606e-05	2.20213343368887e-05	ENSG00000065357/ENSG00000182580/ENSG00000131171/ENSG00000197965/ENSG00000151883/ENSG00000100968/ENSG00000167552/ENSG00000046889/ENSG00000151693/ENSG00000221978/ENSG00000115884/ENSG00000111145/ENSG00000095951/ENSG00000168453/ENSG00000118257/ENSG00000144218/ENSG00000091129/ENSG00000138606/ENSG00000169242/ENSG00000139767/ENSG00000182871/ENSG00000173208/ENSG00000140807/ENSG00000131370/ENSG00000187838…	27
MIR519A_2_5P_MIR520B_5P	C3	23/1026	225/30392	2.63005878895392e-06	4.66759858637339e-05	2.22115067718068e-05	ENSG00000164330/ENSG00000172243/ENSG00000067715/ENSG00000106609/ENSG00000160991/ENSG00000171357/ENSG00000132669/ENSG00000043143/ENSG00000205978/ENSG00000112297/ENSG00000205133/ENSG00000162105/ENSG00000256235/ENSG00000221963/ENSG00000146192/ENSG00000050438/ENSG00000169554/ENSG00000111799/ENSG00000114978/ENSG00000033011/ENSG00000197584/ENSG00000205336/ENSG00000119801	23
MIR4735_3P	C3	16/1026	119/30392	2.62721414915621e-06	4.66759858637339e-05	2.22115067718068e-05	ENSG00000088367/ENSG00000074410/ENSG00000106609/ENSG00000131788/ENSG00000155111/ENSG00000134247/ENSG00000154640/ENSG00000108433/ENSG00000138311/ENSG00000143797/ENSG00000094975/ENSG00000118503/ENSG00000130147/ENSG00000137478/ENSG00000156011/ENSG00000119801	16
YATGNWAAT_OCT_C	C3	33/1026	401/30392	2.78226854366832e-06	4.88161662661805e-05	2.32299454961781e-05	ENSG00000163017/ENSG00000182580/ENSG00000131171/ENSG00000111961/ENSG00000163637/ENSG00000185664/ENSG00000162944/ENSG00000197948/ENSG00000114861/ENSG00000067715/ENSG00000101544/ENSG00000091986/ENSG00000214274/ENSG00000072071/ENSG00000131711/ENSG00000064692/ENSG00000179630/ENSG00000115738/ENSG00000175938/ENSG00000137841/ENSG00000185015/ENSG00000181513/ENSG00000057657/ENSG00000104332/ENSG00000188215…	33
AHRARNT_01	C3	18/1026	148/30392	2.77751561554746e-06	4.88161662661805e-05	2.32299454961781e-05	ENSG00000160691/ENSG00000101384/ENSG00000105329/ENSG00000102316/ENSG00000172819/ENSG00000111145/ENSG00000130150/ENSG00000155363/ENSG00000057252/ENSG00000130589/ENSG00000147526/ENSG00000166341/ENSG00000172201/ENSG00000103888/ENSG00000129474/ENSG00000160469/ENSG00000169554/ENSG00000113739	18
GSE12392_WT_VS_IFNAR_KO_CD8A_NEG_SPLEEN_DC_UP	Immune	27/1023	207/23331	4.2698687556604e-07	3.64886503663541e-05	2.33403721454382e-05	ENSG00000123384/ENSG00000065357/ENSG00000111961/ENSG00000154237/ENSG00000020633/ENSG00000143344/ENSG00000155849/ENSG00000172243/ENSG00000079691/ENSG00000124813/ENSG00000142102/ENSG00000145569/ENSG00000112414/ENSG00000142303/ENSG00000172819/ENSG00000111181/ENSG00000185201/ENSG00000099331/ENSG00000143669/ENSG00000106100/ENSG00000256235/ENSG00000004399/ENSG00000148832/ENSG00000070214/ENSG00000172733…	27
GSE40274_FOXP3_VS_FOXP3_AND_EOS_TRANSDUCED_ACTIVATED_CD4_TCELL_UP	Immune	28/1023	220/23331	4.37062126422448e-07	3.67056830655818e-05	2.347919953195e-05	ENSG00000182158/ENSG00000140943/ENSG00000135124/ENSG00000132122/ENSG00000162944/ENSG00000117139/ENSG00000168994/ENSG00000185339/ENSG00000114861/ENSG00000137462/ENSG00000145246/ENSG00000170004/ENSG00000111885/ENSG00000166557/ENSG00000115884/ENSG00000136514/ENSG00000116729/ENSG00000147324/ENSG00000197622/ENSG00000105514/ENSG00000144218/ENSG00000104870/ENSG00000122644/ENSG00000138594/ENSG00000145022…	28
MIR101_3P	C3	37/1026	477/30392	2.85699302042099e-06	4.95640137475282e-05	2.35858205588865e-05	ENSG00000065413/ENSG00000103335/ENSG00000213853/ENSG00000018408/ENSG00000106819/ENSG00000078369/ENSG00000196782/ENSG00000169851/ENSG00000138758/ENSG00000132669/ENSG00000156140/ENSG00000142303/ENSG00000136960/ENSG00000112773/ENSG00000166546/ENSG00000064989/ENSG00000110318/ENSG00000029153/ENSG00000130449/ENSG00000091129/ENSG00000151458/ENSG00000084234/ENSG00000143753/ENSG00000121005/ENSG00000172733…	37
MIR5006_3P	C3	32/1026	383/30392	2.85186563303262e-06	4.95640137475282e-05	2.35858205588865e-05	ENSG00000160691/ENSG00000139668/ENSG00000143344/ENSG00000113721/ENSG00000137033/ENSG00000054598/ENSG00000138758/ENSG00000133216/ENSG00000239264/ENSG00000150961/ENSG00000127152/ENSG00000140937/ENSG00000112773/ENSG00000066468/ENSG00000131711/ENSG00000064989/ENSG00000102034/ENSG00000183049/ENSG00000120594/ENSG00000138594/ENSG00000160753/ENSG00000164684/ENSG00000135956/ENSG00000108433/ENSG00000107957…	32
REACTOME_HS_GAG_DEGRADATION	C2	8/1025	22/24884	1.5397906158249e-06	3.34904458941916e-05	2.40787095288408e-05	ENSG00000162512/ENSG00000165102/ENSG00000127415/ENSG00000163521/ENSG00000183098/ENSG00000115884/ENSG00000169919/ENSG00000010404	8
GSE28737_BCL6_HET_VS_BCL6_KO_FOLLICULAR_BCELL_DN	Immune	27/1023	208/23331	4.7057640954238e-07	3.82029615146822e-05	2.4436950390271e-05	ENSG00000153029/ENSG00000163430/ENSG00000117519/ENSG00000182492/ENSG00000113140/ENSG00000185339/ENSG00000239264/ENSG00000164692/ENSG00000101265/ENSG00000132669/ENSG00000106723/ENSG00000113083/ENSG00000163359/ENSG00000155465/ENSG00000140743/ENSG00000141756/ENSG00000177663/ENSG00000122642/ENSG00000100196/ENSG00000108821/ENSG00000120708/ENSG00000076067/ENSG00000100234/ENSG00000076944/ENSG00000162496…	27
GSE6269_E_COLI_VS_STAPH_AUREUS_INF_PBMC_DN	Immune	27/1023	208/23331	4.7057640954238e-07	3.82029615146822e-05	2.4436950390271e-05	ENSG00000125844/ENSG00000065485/ENSG00000157168/ENSG00000163932/ENSG00000185896/ENSG00000101384/ENSG00000066322/ENSG00000106348/ENSG00000150961/ENSG00000137462/ENSG00000166825/ENSG00000152291/ENSG00000214274/ENSG00000110446/ENSG00000127946/ENSG00000084234/ENSG00000182541/ENSG00000004399/ENSG00000075618/ENSG00000110090/ENSG00000145730/ENSG00000149485/ENSG00000203710/ENSG00000100926/ENSG00000163661…	27
MIR5582_5P	C3	34/1026	421/30392	2.98947073437882e-06	5.15725454064905e-05	2.45416121446212e-05	ENSG00000160691/ENSG00000182158/ENSG00000170653/ENSG00000135862/ENSG00000144645/ENSG00000169302/ENSG00000150961/ENSG00000110395/ENSG00000196935/ENSG00000111145/ENSG00000205978/ENSG00000095951/ENSG00000155111/ENSG00000119541/ENSG00000151458/ENSG00000033170/ENSG00000131873/ENSG00000168807/ENSG00000181481/ENSG00000183023/ENSG00000183530/ENSG00000094975/ENSG00000173208/ENSG00000128791/ENSG00000153214…	34
GSE7852_TREG_VS_TCONV_THYMUS_DN	Immune	29/1023	234/23331	4.81156752383256e-07	3.84215498501449e-05	2.45767728568497e-05	ENSG00000160691/ENSG00000167106/ENSG00000259207/ENSG00000135124/ENSG00000035862/ENSG00000253276/ENSG00000172932/ENSG00000119655/ENSG00000079691/ENSG00000163755/ENSG00000091428/ENSG00000115183/ENSG00000072071/ENSG00000135678/ENSG00000143669/ENSG00000188992/ENSG00000105514/ENSG00000104870/ENSG00000198246/ENSG00000038427/ENSG00000189409/ENSG00000136161/ENSG00000134490/ENSG00000113504/ENSG00000164930…	29
ZWANG_CLASS_3_TRANSIENTLY_INDUCED_BY_EGF	C2	28/1025	249/24884	1.59157510602061e-06	3.44511281322355e-05	2.47694136368858e-05	ENSG00000123342/ENSG00000157168/ENSG00000101384/ENSG00000253276/ENSG00000151693/ENSG00000184500/ENSG00000164741/ENSG00000136689/ENSG00000141448/ENSG00000130449/ENSG00000187908/ENSG00000011422/ENSG00000173391/ENSG00000164953/ENSG00000144824/ENSG00000206538/ENSG00000140332/ENSG00000062716/ENSG00000185650/ENSG00000129911/ENSG00000188215/ENSG00000118503/ENSG00000130147/ENSG00000179820/ENSG00000156011…	28
GOBP_FOREBRAIN_DEVELOPMENT	C5	42/982	414/22312	4.71615329694436e-07	3.17666514307041e-05	2.48286924939941e-05	ENSG00000162704/ENSG00000182580/ENSG00000266028/ENSG00000157168/ENSG00000197122/ENSG00000058668/ENSG00000133083/ENSG00000133961/ENSG00000010810/ENSG00000169379/ENSG00000133216/ENSG00000184347/ENSG00000127152/ENSG00000164741/ENSG00000066468/ENSG00000138795/ENSG00000182197/ENSG00000118257/ENSG00000130449/ENSG00000182578/ENSG00000128602/ENSG00000147526/ENSG00000119042/ENSG00000115738/ENSG00000172201…	42
HP_TALIPES_EQUINOVARUS	C5	36/982	328/22312	4.78827786181128e-07	3.17666514307041e-05	2.48286924939941e-05	ENSG00000149541/ENSG00000168778/ENSG00000196924/ENSG00000031081/ENSG00000204262/ENSG00000106080/ENSG00000136854/ENSG00000067715/ENSG00000059573/ENSG00000164692/ENSG00000244486/ENSG00000112414/ENSG00000030304/ENSG00000163359/ENSG00000141756/ENSG00000111199/ENSG00000130449/ENSG00000142173/ENSG00000108821/ENSG00000155256/ENSG00000119042/ENSG00000004399/ENSG00000166341/ENSG00000152952/ENSG00000130635…	36
HP_ABNORMALITY_OF_MALAR_BONES	C5	29/982	233/22312	4.70756514698792e-07	3.17666514307041e-05	2.48286924939941e-05	ENSG00000166813/ENSG00000072042/ENSG00000196924/ENSG00000197496/ENSG00000182492/ENSG00000049540/ENSG00000077782/ENSG00000054598/ENSG00000124813/ENSG00000114861/ENSG00000115318/ENSG00000244486/ENSG00000183098/ENSG00000140937/ENSG00000066468/ENSG00000108821/ENSG00000119042/ENSG00000166341/ENSG00000130635/ENSG00000196159/ENSG00000104774/ENSG00000169071/ENSG00000105722/ENSG00000082458/ENSG00000155850…	29
GOCC_ACTIN_FILAMENT_BUNDLE	C5	16/982	82/22312	4.76579220805422e-07	3.17666514307041e-05	2.48286924939941e-05	ENSG00000162458/ENSG00000072110/ENSG00000196924/ENSG00000101335/ENSG00000064666/ENSG00000138758/ENSG00000130402/ENSG00000172725/ENSG00000164877/ENSG00000078114/ENSG00000102024/ENSG00000075618/ENSG00000100345/ENSG00000197879/ENSG00000050405/ENSG00000107796	16
HP_PALPEBRAL_EDEMA	C5	12/982	46/22312	4.8092648111629e-07	3.17666514307041e-05	2.48286924939941e-05	ENSG00000087116/ENSG00000148180/ENSG00000204262/ENSG00000184009/ENSG00000132669/ENSG00000140937/ENSG00000169604/ENSG00000075624/ENSG00000108821/ENSG00000198246/ENSG00000130635/ENSG00000134504	12
HP_SOFT_SKIN	C5	12/982	46/22312	4.8092648111629e-07	3.17666514307041e-05	2.48286924939941e-05	ENSG00000087116/ENSG00000197496/ENSG00000049540/ENSG00000204262/ENSG00000106080/ENSG00000113140/ENSG00000164692/ENSG00000172638/ENSG00000108821/ENSG00000130635/ENSG00000104774/ENSG00000111799	12
MIR545_3P	C3	33/1026	403/30392	3.09594507055919e-06	5.31126576549266e-05	2.52744989386002e-05	ENSG00000123384/ENSG00000135905/ENSG00000058668/ENSG00000133083/ENSG00000136052/ENSG00000005108/ENSG00000077782/ENSG00000078369/ENSG00000137486/ENSG00000138758/ENSG00000116852/ENSG00000133138/ENSG00000048471/ENSG00000242732/ENSG00000110395/ENSG00000019549/ENSG00000109680/ENSG00000064989/ENSG00000155111/ENSG00000118257/ENSG00000091129/ENSG00000151458/ENSG00000122644/ENSG00000164684/ENSG00000145147…	33
MIR6887_3P	C3	22/1026	211/30392	3.11575927539164e-06	5.31572632177314e-05	2.52957252017838e-05	ENSG00000182580/ENSG00000162512/ENSG00000158966/ENSG00000158747/ENSG00000197948/ENSG00000133216/ENSG00000130402/ENSG00000170004/ENSG00000065308/ENSG00000068724/ENSG00000182575/ENSG00000136830/ENSG00000061337/ENSG00000004399/ENSG00000164684/ENSG00000131471/ENSG00000166924/ENSG00000138670/ENSG00000160469/ENSG00000137478/ENSG00000156011/ENSG00000254726	22
GOMF_WNT_PROTEIN_BINDING	C5	10/982	31/22312	4.96633678379438e-07	3.25575115924084e-05	2.54468257525008e-05	ENSG00000106483/ENSG00000116729/ENSG00000269113/ENSG00000169071/ENSG00000104332/ENSG00000157240/ENSG00000145423/ENSG00000164932/ENSG00000164930/ENSG00000162998	10
MIR125B_5P	C3	30/1026	349/30392	3.27281868054849e-06	5.55300224479876e-05	2.64248402431793e-05	ENSG00000107798/ENSG00000029364/ENSG00000135622/ENSG00000169851/ENSG00000171219/ENSG00000145246/ENSG00000104081/ENSG00000112773/ENSG00000134955/ENSG00000068724/ENSG00000043143/ENSG00000147324/ENSG00000171533/ENSG00000115363/ENSG00000155111/ENSG00000117676/ENSG00000197622/ENSG00000119541/ENSG00000105514/ENSG00000130449/ENSG00000115041/ENSG00000151458/ENSG00000164684/ENSG00000143797/ENSG00000140332…	30
GSE39556_UNTREATED_VS_3H_POLYIC_INJ_MOUSE_CD8A_DC_DN	Immune	29/1023	235/23331	5.2637204488031e-07	4.13541650098708e-05	2.64526528496726e-05	ENSG00000149131/ENSG00000072110/ENSG00000107798/ENSG00000143344/ENSG00000148180/ENSG00000135677/ENSG00000058668/ENSG00000106348/ENSG00000131016/ENSG00000116337/ENSG00000160310/ENSG00000010810/ENSG00000033327/ENSG00000163453/ENSG00000140092/ENSG00000110237/ENSG00000108679/ENSG00000043143/ENSG00000135506/ENSG00000118263/ENSG00000198642/ENSG00000163536/ENSG00000164300/ENSG00000163931/ENSG00000108175…	29
AFP1_Q6	C3	26/1026	279/30392	3.4051365124807e-06	5.68381705434616e-05	2.70473432228908e-05	ENSG00000082397/ENSG00000019991/ENSG00000137573/ENSG00000133216/ENSG00000114861/ENSG00000135862/ENSG00000137273/ENSG00000134853/ENSG00000139946/ENSG00000115363/ENSG00000057252/ENSG00000122786/ENSG00000197622/ENSG00000144218/ENSG00000115380/ENSG00000160410/ENSG00000119042/ENSG00000115738/ENSG00000137809/ENSG00000153885/ENSG00000169554/ENSG00000135333/ENSG00000082497/ENSG00000183691/ENSG00000143013…	26
FREAC3_01	C3	26/1026	279/30392	3.4051365124807e-06	5.68381705434616e-05	2.70473432228908e-05	ENSG00000163637/ENSG00000157168/ENSG00000163430/ENSG00000052126/ENSG00000106348/ENSG00000253276/ENSG00000105329/ENSG00000196782/ENSG00000198795/ENSG00000127152/ENSG00000043143/ENSG00000139946/ENSG00000109680/ENSG00000138795/ENSG00000122786/ENSG00000115380/ENSG00000115738/ENSG00000119699/ENSG00000072952/ENSG00000057657/ENSG00000169554/ENSG00000059377/ENSG00000121297/ENSG00000196867/ENSG00000183691…	26
ATGAAGG_MIR205	C3	19/1026	165/30392	3.37633024941142e-06	5.68381705434616e-05	2.70473432228908e-05	ENSG00000123384/ENSG00000198189/ENSG00000125170/ENSG00000104228/ENSG00000184702/ENSG00000138758/ENSG00000124813/ENSG00000135862/ENSG00000165443/ENSG00000140937/ENSG00000075624/ENSG00000104549/ENSG00000155111/ENSG00000089597/ENSG00000198121/ENSG00000119042/ENSG00000111816/ENSG00000188158/ENSG00000133812	19
GSE10325_LUPUS_BCELL_VS_LUPUS_MYELOID_DN	Immune	30/1023	249/23331	5.65315588106764e-07	4.26312930478865e-05	2.72695820423222e-05	ENSG00000123384/ENSG00000185896/ENSG00000082397/ENSG00000135677/ENSG00000172243/ENSG00000116701/ENSG00000018280/ENSG00000137462/ENSG00000132669/ENSG00000166825/ENSG00000136689/ENSG00000131236/ENSG00000155465/ENSG00000075624/ENSG00000163191/ENSG00000111321/ENSG00000182578/ENSG00000011422/ENSG00000104870/ENSG00000084234/ENSG00000120708/ENSG00000038427/ENSG00000028137/ENSG00000004399/ENSG00000135956…	30
GSE21670_UNTREATED_VS_IL6_TREATED_STAT3_KO_CD4_TCELL_UP	Immune	28/1023	223/23331	5.77636079072164e-07	4.26312930478865e-05	2.72695820423222e-05	ENSG00000123384/ENSG00000065413/ENSG00000196924/ENSG00000035862/ENSG00000160211/ENSG00000148180/ENSG00000165102/ENSG00000102760/ENSG00000107819/ENSG00000113140/ENSG00000010810/ENSG00000071967/ENSG00000196743/ENSG00000174130/ENSG00000163683/ENSG00000177663/ENSG00000182578/ENSG00000091129/ENSG00000152818/ENSG00000120708/ENSG00000070214/ENSG00000183023/ENSG00000136161/ENSG00000164125/ENSG00000118503…	28
GSE24142_EARLY_THYMIC_PROGENITOR_VS_DN3_THYMOCYTE_ADULT_UP	Immune	28/1023	223/23331	5.77636079072164e-07	4.26312930478865e-05	2.72695820423222e-05	ENSG00000139668/ENSG00000162458/ENSG00000167106/ENSG00000111961/ENSG00000198001/ENSG00000082397/ENSG00000113721/ENSG00000160310/ENSG00000142552/ENSG00000087245/ENSG00000134508/ENSG00000168487/ENSG00000136514/ENSG00000114450/ENSG00000118263/ENSG00000183049/ENSG00000136830/ENSG00000116977/ENSG00000182578/ENSG00000011422/ENSG00000104774/ENSG00000146192/ENSG00000100243/ENSG00000233608/ENSG00000179820…	28
GSE7852_THYMUS_VS_FAT_TCONV_DN	Immune	28/1023	223/23331	5.77636079072164e-07	4.26312930478865e-05	2.72695820423222e-05	ENSG00000182158/ENSG00000020633/ENSG00000058668/ENSG00000178026/ENSG00000124813/ENSG00000150961/ENSG00000184500/ENSG00000168234/ENSG00000214274/ENSG00000127946/ENSG00000104549/ENSG00000185201/ENSG00000154917/ENSG00000169641/ENSG00000154640/ENSG00000122644/ENSG00000105855/ENSG00000102024/ENSG00000106565/ENSG00000182718/ENSG00000171522/ENSG00000110090/ENSG00000109689/ENSG00000179820/ENSG00000136040…	28
GOMF_TRANSMEMBRANE_RECEPTOR_PROTEIN_TYROSINE_KINASE_ACTIVITY	C5	15/982	73/22312	5.37421521087932e-07	3.49684943460126e-05	2.733124059327e-05	ENSG00000182580/ENSG00000044524/ENSG00000113721/ENSG00000077782/ENSG00000133216/ENSG00000104213/ENSG00000030304/ENSG00000134853/ENSG00000066468/ENSG00000118257/ENSG00000182578/ENSG00000115380/ENSG00000169071/ENSG00000092445/ENSG00000135333	15
GOBP_NEURAL_TUBE_FORMATION	C5	19/982	114/22312	5.48390058020886e-07	3.54178734509934e-05	2.7682473572142e-05	ENSG00000101052/ENSG00000163913/ENSG00000105329/ENSG00000142875/ENSG00000164741/ENSG00000172819/ENSG00000112655/ENSG00000156345/ENSG00000169641/ENSG00000125753/ENSG00000104332/ENSG00000078246/ENSG00000157240/ENSG00000145423/ENSG00000164932/ENSG00000164930/ENSG00000183691/ENSG00000143013/ENSG00000185920	19
HUTTMANN_B_CLL_POOR_SURVIVAL_UP	C2	34/1025	339/24884	1.80014345561996e-06	3.878023330107e-05	2.78819211923091e-05	ENSG00000125844/ENSG00000157168/ENSG00000175906/ENSG00000131016/ENSG00000077782/ENSG00000181458/ENSG00000116701/ENSG00000156140/ENSG00000214274/ENSG00000196743/ENSG00000099331/ENSG00000106624/ENSG00000163191/ENSG00000105854/ENSG00000106484/ENSG00000076928/ENSG00000028137/ENSG00000163931/ENSG00000100075/ENSG00000104774/ENSG00000110090/ENSG00000100234/ENSG00000149485/ENSG00000076944/ENSG00000198369…	34
NABA_ECM_REGULATORS	C2	29/1025	265/24884	1.81547598629263e-06	3.88934710845563e-05	2.79633360443201e-05	ENSG00000149131/ENSG00000087116/ENSG00000123342/ENSG00000148848/ENSG00000035862/ENSG00000008277/ENSG00000157227/ENSG00000170542/ENSG00000137573/ENSG00000115318/ENSG00000087245/ENSG00000156140/ENSG00000168487/ENSG00000142303/ENSG00000113083/ENSG00000110811/ENSG00000108950/ENSG00000163536/ENSG00000149380/ENSG00000178467/ENSG00000158859/ENSG00000090530/ENSG00000189409/ENSG00000152952/ENSG00000166401…	29
RICKMAN_TUMOR_DIFFERENTIATED_MODERATELY_VS_POORLY_UP	C2	19/1025	131/24884	1.82259413570423e-06	3.88934710845563e-05	2.79633360443201e-05	ENSG00000087116/ENSG00000148848/ENSG00000196968/ENSG00000198001/ENSG00000158747/ENSG00000204262/ENSG00000106348/ENSG00000165124/ENSG00000237172/ENSG00000137462/ENSG00000016864/ENSG00000135678/ENSG00000100196/ENSG00000105514/ENSG00000174705/ENSG00000143147/ENSG00000137501/ENSG00000010404/ENSG00000119801	19
DURAND_STROMA_NS_UP	C2	23/1025	182/24884	1.84351632479606e-06	3.89722796886793e-05	2.80199972632554e-05	ENSG00000162458/ENSG00000111961/ENSG00000163629/ENSG00000074410/ENSG00000101335/ENSG00000054392/ENSG00000181458/ENSG00000046889/ENSG00000111885/ENSG00000141448/ENSG00000110318/ENSG00000166073/ENSG00000106100/ENSG00000154917/ENSG00000130449/ENSG00000173391/ENSG00000157110/ENSG00000139278/ENSG00000076944/ENSG00000050438/ENSG00000086991/ENSG00000131370/ENSG00000205060	23
KATSANOU_ELAVL1_TARGETS_DN	C2	21/1025	156/24884	1.84012920267401e-06	3.89722796886793e-05	2.80199972632554e-05	ENSG00000157064/ENSG00000181458/ENSG00000164176/ENSG00000112079/ENSG00000110002/ENSG00000137273/ENSG00000068724/ENSG00000134853/ENSG00000106624/ENSG00000166250/ENSG00000141753/ENSG00000142173/ENSG00000120708/ENSG00000196569/ENSG00000168743/ENSG00000142156/ENSG00000166148/ENSG00000145423/ENSG00000136040/ENSG00000073417/ENSG00000152580	21
GOMF_ACTIN_FILAMENT_BINDING	C5	29/982	235/22312	5.63586362688654e-07	3.58679525276086e-05	2.80342536461494e-05	ENSG00000162704/ENSG00000072110/ENSG00000196924/ENSG00000148180/ENSG00000136059/ENSG00000136286/ENSG00000130402/ENSG00000169604/ENSG00000176658/ENSG00000164403/ENSG00000127946/ENSG00000111199/ENSG00000172725/ENSG00000164877/ENSG00000106789/ENSG00000196586/ENSG00000078114/ENSG00000152818/ENSG00000102024/ENSG00000075618/ENSG00000100345/ENSG00000129474/ENSG00000125868/ENSG00000197879/ENSG00000050405…	29
HP_BOWING_OF_THE_LEGS	C5	29/982	235/22312	5.63586362688654e-07	3.58679525276086e-05	2.80342536461494e-05	ENSG00000149541/ENSG00000166813/ENSG00000196924/ENSG00000049540/ENSG00000127415/ENSG00000105329/ENSG00000106483/ENSG00000124813/ENSG00000115318/ENSG00000164692/ENSG00000142875/ENSG00000244486/ENSG00000112773/ENSG00000106665/ENSG00000066468/ENSG00000111199/ENSG00000182197/ENSG00000151348/ENSG00000178467/ENSG00000108821/ENSG00000119042/ENSG00000152952/ENSG00000169919/ENSG00000104774/ENSG00000115414…	29
YAGI_AML_FAB_MARKERS	C2	25/1025	209/24884	1.85615495598322e-06	3.9056953585433e-05	2.80808754662823e-05	ENSG00000144935/ENSG00000100368/ENSG00000259207/ENSG00000035862/ENSG00000107819/ENSG00000160991/ENSG00000156140/ENSG00000111885/ENSG00000184500/ENSG00000164741/ENSG00000104549/ENSG00000135678/ENSG00000163536/ENSG00000028137/ENSG00000152952/ENSG00000108433/ENSG00000100075/ENSG00000182718/ENSG00000100234/ENSG00000149485/ENSG00000149294/ENSG00000102287/ENSG00000243646/ENSG00000060718/ENSG00000144681	25
HP_GENU_VALGUM	C5	23/982	160/22312	5.72490955891757e-07	3.61706423508712e-05	2.82708348470117e-05	ENSG00000149541/ENSG00000166813/ENSG00000196924/ENSG00000049540/ENSG00000127415/ENSG00000105329/ENSG00000106483/ENSG00000124813/ENSG00000115318/ENSG00000164692/ENSG00000142875/ENSG00000112773/ENSG00000106665/ENSG00000111199/ENSG00000182197/ENSG00000151348/ENSG00000178467/ENSG00000169919/ENSG00000104774/ENSG00000115414/ENSG00000169554/ENSG00000155850/ENSG00000060718	23
MIR4649_3P	C3	22/1026	213/30392	3.63790258166928e-06	6.03970063021222e-05	2.87408715563685e-05	ENSG00000187672/ENSG00000197496/ENSG00000058668/ENSG00000070404/ENSG00000254122/ENSG00000160991/ENSG00000254245/ENSG00000164741/ENSG00000081853/ENSG00000267534/ENSG00000043143/ENSG00000147324/ENSG00000099994/ENSG00000169641/ENSG00000152818/ENSG00000113391/ENSG00000183530/ENSG00000111110/ENSG00000140497/ENSG00000127083/ENSG00000240764/ENSG00000073756	22
MIR125A_5P	C3	30/1026	351/30392	3.67100409733079e-06	6.06206452008422e-05	2.88472936666129e-05	ENSG00000107798/ENSG00000029364/ENSG00000135622/ENSG00000169851/ENSG00000171219/ENSG00000145246/ENSG00000104081/ENSG00000112773/ENSG00000134955/ENSG00000068724/ENSG00000043143/ENSG00000147324/ENSG00000171533/ENSG00000115363/ENSG00000155111/ENSG00000117676/ENSG00000197622/ENSG00000119541/ENSG00000105514/ENSG00000130449/ENSG00000115041/ENSG00000151458/ENSG00000164684/ENSG00000143797/ENSG00000140332…	30
GSE32533_WT_VS_MIR17_KO_ACT_CD4_TCELL_UP	Immune	28/1023	224/23331	6.33091471859321e-07	4.53498317562757e-05	2.90085256455664e-05	ENSG00000182158/ENSG00000198189/ENSG00000213853/ENSG00000099864/ENSG00000170653/ENSG00000184347/ENSG00000110237/ENSG00000149639/ENSG00000176658/ENSG00000141448/ENSG00000072071/ENSG00000043143/ENSG00000111186/ENSG00000188783/ENSG00000118263/ENSG00000151348/ENSG00000072952/ENSG00000100234/ENSG00000168743/ENSG00000149294/ENSG00000139631/ENSG00000112977/ENSG00000107957/ENSG00000140807/ENSG00000127083…	28
GSE3982_MAC_VS_TH1_UP	Immune	27/1023	211/23331	6.27244556503122e-07	4.53498317562757e-05	2.90085256455664e-05	ENSG00000123384/ENSG00000123427/ENSG00000198189/ENSG00000259207/ENSG00000111961/ENSG00000018408/ENSG00000102760/ENSG00000168994/ENSG00000167552/ENSG00000087245/ENSG00000048471/ENSG00000110237/ENSG00000121064/ENSG00000111181/ENSG00000054219/ENSG00000257017/ENSG00000111321/ENSG00000196586/ENSG00000084234/ENSG00000136048/ENSG00000135956/ENSG00000186635/ENSG00000145022/ENSG00000165617/ENSG00000154710…	27
HP_ABNORMALITY_OF_TIBIA_MORPHOLOGY	C5	18/982	104/22312	6.10018071051972e-07	3.82643709460586e-05	2.99072850586177e-05	ENSG00000196924/ENSG00000105329/ENSG00000136854/ENSG00000164692/ENSG00000183098/ENSG00000112773/ENSG00000075624/ENSG00000182197/ENSG00000151348/ENSG00000130449/ENSG00000108821/ENSG00000198246/ENSG00000119042/ENSG00000115414/ENSG00000059377/ENSG00000155850/ENSG00000120370/ENSG00000060718	18
CASORELLI_ACUTE_PROMYELOCYTIC_LEUKEMIA_UP	C2	23/1025	183/24884	2.02777179719487e-06	4.22748369147907e-05	3.03944450804372e-05	ENSG00000149131/ENSG00000197555/ENSG00000101384/ENSG00000052126/ENSG00000058668/ENSG00000019991/ENSG00000102760/ENSG00000127415/ENSG00000163453/ENSG00000171310/ENSG00000137462/ENSG00000127152/ENSG00000152291/ENSG00000054219/ENSG00000122644/ENSG00000115738/ENSG00000197157/ENSG00000139278/ENSG00000102287/ENSG00000147394/ENSG00000187838/ENSG00000142178/ENSG00000166507	23
KIM_WT1_TARGETS_8HR_UP	C2	23/1025	183/24884	2.02777179719487e-06	4.22748369147907e-05	3.03944450804372e-05	ENSG00000125170/ENSG00000072110/ENSG00000153071/ENSG00000074410/ENSG00000163932/ENSG00000018408/ENSG00000158747/ENSG00000077782/ENSG00000169851/ENSG00000172346/ENSG00000173546/ENSG00000111674/ENSG00000019549/ENSG00000011422/ENSG00000154640/ENSG00000113578/ENSG00000004399/ENSG00000172201/ENSG00000100234/ENSG00000108175/ENSG00000198369/ENSG00000131370/ENSG00000157613	23
GOBP_CHONDROCYTE_DIFFERENTIATION	C5	19/982	115/22312	6.30191980522981e-07	3.92474562727133e-05	3.06756607662088e-05	ENSG00000182158/ENSG00000020633/ENSG00000137573/ENSG00000105329/ENSG00000124813/ENSG00000171310/ENSG00000172819/ENSG00000019549/ENSG00000111186/ENSG00000182197/ENSG00000115380/ENSG00000120708/ENSG00000131873/ENSG00000143797/ENSG00000145423/ENSG00000160801/ENSG00000090863/ENSG00000104635/ENSG00000060718	19
MIR548AU_3P	C3	21/1026	198/30392	3.95766899943919e-06	6.50068184588736e-05	3.09345236462324e-05	ENSG00000182158/ENSG00000072042/ENSG00000008277/ENSG00000170653/ENSG00000166833/ENSG00000142875/ENSG00000149639/ENSG00000043143/ENSG00000138795/ENSG00000033170/ENSG00000168743/ENSG00000103494/ENSG00000148248/ENSG00000187068/ENSG00000130224/ENSG00000196867/ENSG00000138698/ENSG00000173175/ENSG00000175115/ENSG00000126458/ENSG00000158220	21
GSE16697_CD4_TCELL_VS_TFH_CD4_TCELL_DN	Immune	27/1023	212/23331	6.89344316466878e-07	4.86637125436256e-05	3.11282864491527e-05	ENSG00000065357/ENSG00000259207/ENSG00000107798/ENSG00000132122/ENSG00000165102/ENSG00000031081/ENSG00000106348/ENSG00000150967/ENSG00000178026/ENSG00000104043/ENSG00000145569/ENSG00000142303/ENSG00000072071/ENSG00000108679/ENSG00000139946/ENSG00000054219/ENSG00000101695/ENSG00000064989/ENSG00000105514/ENSG00000170571/ENSG00000136161/ENSG00000133195/ENSG00000188215/ENSG00000135127/ENSG00000105419…	27
SWEET_KRAS_TARGETS_UP	C2	15/1025	86/24884	2.11888169738789e-06	4.39716550412055e-05	3.16144106466855e-05	ENSG00000101335/ENSG00000058668/ENSG00000113140/ENSG00000116701/ENSG00000133216/ENSG00000163453/ENSG00000168487/ENSG00000132561/ENSG00000122786/ENSG00000108821/ENSG00000120708/ENSG00000130635/ENSG00000139278/ENSG00000100234/ENSG00000205336	15
GOBP_PROTEOGLYCAN_METABOLIC_PROCESS	C5	16/982	84/22312	6.71530053397628e-07	4.15253229473328e-05	3.24560325919839e-05	ENSG00000149541/ENSG00000197496/ENSG00000182492/ENSG00000127415/ENSG00000137573/ENSG00000123989/ENSG00000171310/ENSG00000176678/ENSG00000182197/ENSG00000151348/ENSG00000131873/ENSG00000109814/ENSG00000155893/ENSG00000060718/ENSG00000138604/ENSG00000166507	16
HP_ABNORMALITY_OF_THE_MAXILLA	C5	21/982	138/22312	6.77300352110011e-07	4.15871955637126e-05	3.25043919908096e-05	ENSG00000113721/ENSG00000182492/ENSG00000077782/ENSG00000054598/ENSG00000124813/ENSG00000087245/ENSG00000244486/ENSG00000172638/ENSG00000142303/ENSG00000140937/ENSG00000066468/ENSG00000151617/ENSG00000131873/ENSG00000166341/ENSG00000130635/ENSG00000196159/ENSG00000233608/ENSG00000105722/ENSG00000120370/ENSG00000060718/ENSG00000185920	21
JAATINEN_HEMATOPOIETIC_STEM_CELL_UP	C2	34/1025	342/24884	2.19202457402807e-06	4.52818227073195e-05	3.25563851658098e-05	ENSG00000149131/ENSG00000116711/ENSG00000052126/ENSG00000164484/ENSG00000117139/ENSG00000198795/ENSG00000124813/ENSG00000046889/ENSG00000163453/ENSG00000112414/ENSG00000118762/ENSG00000144369/ENSG00000115183/ENSG00000178904/ENSG00000164114/ENSG00000105854/ENSG00000106484/ENSG00000102024/ENSG00000146072/ENSG00000003436/ENSG00000157110/ENSG00000130635/ENSG00000162591/ENSG00000121005/ENSG00000110090…	34
GOMF_EXTRACELLULAR_MATRIX_BINDING	C5	13/982	56/22312	6.97798950166099e-07	4.25462171083792e-05	3.3253959539016e-05	ENSG00000259207/ENSG00000182492/ENSG00000049540/ENSG00000113140/ENSG00000174807/ENSG00000112414/ENSG00000187908/ENSG00000120708/ENSG00000179954/ENSG00000145147/ENSG00000060718/ENSG00000137801/ENSG00000205336	13
GSE24634_TREG_VS_TCONV_POST_DAY10_IL4_CONVERSION_DN	Immune	29/1023	239/23331	7.49480386662347e-07	5.21531280490327e-05	3.33603299927902e-05	ENSG00000107798/ENSG00000035862/ENSG00000095970/ENSG00000143344/ENSG00000197965/ENSG00000148180/ENSG00000172243/ENSG00000119655/ENSG00000113140/ENSG00000185339/ENSG00000135862/ENSG00000166825/ENSG00000121064/ENSG00000136960/ENSG00000110446/ENSG00000155465/ENSG00000025434/ENSG00000122642/ENSG00000182578/ENSG00000104870/ENSG00000198246/ENSG00000084234/ENSG00000106565/ENSG00000003436/ENSG00000004399…	29
HP_TELECANTHUS	C5	22/982	150/22312	7.07151824493308e-07	4.2817060817758e-05	3.34656499398368e-05	ENSG00000101052/ENSG00000196924/ENSG00000054392/ENSG00000163913/ENSG00000077782/ENSG00000054598/ENSG00000184009/ENSG00000136854/ENSG00000030304/ENSG00000140937/ENSG00000019549/ENSG00000066468/ENSG00000075624/ENSG00000101695/ENSG00000130449/ENSG00000134504/ENSG00000233608/ENSG00000105722/ENSG00000169554/ENSG00000155850/ENSG00000160801/ENSG00000185920	22
GOBP_EMBRYONIC_ORGAN_DEVELOPMENT	C5	47/982	496/22312	7.21906608445542e-07	4.34089911657702e-05	3.39283004216075e-05	ENSG00000101052/ENSG00000157227/ENSG00000163913/ENSG00000105329/ENSG00000054598/ENSG00000124813/ENSG00000169379/ENSG00000133216/ENSG00000171310/ENSG00000121068/ENSG00000118762/ENSG00000168234/ENSG00000172819/ENSG00000117122/ENSG00000137273/ENSG00000134853/ENSG00000066468/ENSG00000112655/ENSG00000138795/ENSG00000095397/ENSG00000156345/ENSG00000112559/ENSG00000186480/ENSG00000169242/ENSG00000128602…	47
NERF_Q2	C3	26/1026	283/30392	4.41524891996686e-06	7.13837102872129e-05	3.39690685713626e-05	ENSG00000162458/ENSG00000101384/ENSG00000162944/ENSG00000169851/ENSG00000115318/ENSG00000107130/ENSG00000131236/ENSG00000164403/ENSG00000066468/ENSG00000111145/ENSG00000141756/ENSG00000102057/ENSG00000112559/ENSG00000183049/ENSG00000169242/ENSG00000158859/ENSG00000076067/ENSG00000137841/ENSG00000186635/ENSG00000077264/ENSG00000198369/ENSG00000163399/ENSG00000137076/ENSG00000153832/ENSG00000141696…	26
MIR6783_3P	C3	23/1026	232/30392	4.4146704287374e-06	7.13837102872129e-05	3.39690685713626e-05	ENSG00000182580/ENSG00000104228/ENSG00000054598/ENSG00000137486/ENSG00000149639/ENSG00000104081/ENSG00000089057/ENSG00000087448/ENSG00000115183/ENSG00000127946/ENSG00000183049/ENSG00000169231/ENSG00000120594/ENSG00000164684/ENSG00000140848/ENSG00000150048/ENSG00000164125/ENSG00000161638/ENSG00000233608/ENSG00000105722/ENSG00000159128/ENSG00000153832/ENSG00000157613	23
MIR1285_3P	C3	19/1026	168/30392	4.41126695022787e-06	7.13837102872129e-05	3.39690685713626e-05	ENSG00000144935/ENSG00000163913/ENSG00000101236/ENSG00000163872/ENSG00000033327/ENSG00000114861/ENSG00000160991/ENSG00000064989/ENSG00000269113/ENSG00000076067/ENSG00000122176/ENSG00000135956/ENSG00000183530/ENSG00000142619/ENSG00000127124/ENSG00000174600/ENSG00000156011/ENSG00000135541/ENSG00000165355	19
VERRECCHIA_EARLY_RESPONSE_TO_TGFB1	C2	12/1025	56/24884	2.33778401540658e-06	4.80733403895426e-05	3.45634096057719e-05	ENSG00000123384/ENSG00000182580/ENSG00000123342/ENSG00000157227/ENSG00000113140/ENSG00000164692/ENSG00000163359/ENSG00000113361/ENSG00000038427/ENSG00000100234/ENSG00000142156/ENSG00000115414	12
GOBP_CELL_CELL_JUNCTION_ORGANIZATION	C5	28/982	225/22312	7.4110626873074e-07	4.42582572401597e-05	3.45920835166749e-05	ENSG00000166086/ENSG00000196924/ENSG00000197122/ENSG00000082397/ENSG00000133961/ENSG00000105329/ENSG00000184009/ENSG00000165124/ENSG00000133216/ENSG00000140937/ENSG00000183853/ENSG00000019549/ENSG00000075624/ENSG00000111199/ENSG00000113361/ENSG00000095397/ENSG00000140859/ENSG00000182197/ENSG00000182578/ENSG00000164877/ENSG00000166341/ENSG00000119699/ENSG00000075618/ENSG00000197879/ENSG00000179820…	28
GR_Q6_01	C3	28/1026	319/30392	4.63132585520158e-06	7.44871575044921e-05	3.54458930584507e-05	ENSG00000082397/ENSG00000151883/ENSG00000157227/ENSG00000169118/ENSG00000138080/ENSG00000185339/ENSG00000115318/ENSG00000150961/ENSG00000112414/ENSG00000115884/ENSG00000113083/ENSG00000131711/ENSG00000118257/ENSG00000122786/ENSG00000144218/ENSG00000169242/ENSG00000143797/ENSG00000057657/ENSG00000153885/ENSG00000164125/ENSG00000188215/ENSG00000092445/ENSG00000176771/ENSG00000135333/ENSG00000187838…	28
PLASARI_TGFB1_TARGETS_10HR_DN	C2	29/1025	269/24884	2.45538162101665e-06	5.02088556477232e-05	3.60987863445169e-05	ENSG00000131171/ENSG00000163637/ENSG00000153071/ENSG00000160211/ENSG00000170542/ENSG00000133083/ENSG00000005108/ENSG00000054598/ENSG00000198795/ENSG00000169851/ENSG00000112414/ENSG00000111885/ENSG00000106809/ENSG00000136689/ENSG00000110002/ENSG00000136514/ENSG00000134853/ENSG00000066468/ENSG00000106484/ENSG00000272398/ENSG00000196159/ENSG00000136161/ENSG00000163661/ENSG00000162496/ENSG00000131370…	29
REACTOME_SIGNALING_BY_MET	C2	15/1025	87/24884	2.46382978642674e-06	5.02088556477232e-05	3.60987863445169e-05	ENSG00000160691/ENSG00000197122/ENSG00000019991/ENSG00000204262/ENSG00000101680/ENSG00000135862/ENSG00000164692/ENSG00000110395/ENSG00000141985/ENSG00000108821/ENSG00000196569/ENSG00000130635/ENSG00000115414/ENSG00000060718/ENSG00000171502	15
GOCC_SITE_OF_POLARIZED_GROWTH	C5	24/982	175/22312	7.85830310078628e-07	4.6609894378065e-05	3.64301140526247e-05	ENSG00000162704/ENSG00000196924/ENSG00000187672/ENSG00000151229/ENSG00000116852/ENSG00000110395/ENSG00000111674/ENSG00000214274/ENSG00000072071/ENSG00000131711/ENSG00000111199/ENSG00000105426/ENSG00000095397/ENSG00000162105/ENSG00000155256/ENSG00000015592/ENSG00000075618/ENSG00000187688/ENSG00000169750/ENSG00000121297/ENSG00000085733/ENSG00000080815/ENSG00000099625/ENSG00000185920	24
GSE3982_MAST_CELL_VS_MAC_DN	Immune	27/1023	214/23331	8.30899769183765e-07	5.70044052914664e-05	3.64635035846396e-05	ENSG00000123384/ENSG00000123427/ENSG00000196924/ENSG00000153071/ENSG00000095970/ENSG00000197965/ENSG00000082397/ENSG00000151883/ENSG00000106348/ENSG00000102218/ENSG00000118855/ENSG00000173546/ENSG00000121064/ENSG00000111181/ENSG00000111321/ENSG00000138356/ENSG00000102024/ENSG00000203485/ENSG00000039560/ENSG00000169919/ENSG00000166401/ENSG00000104774/ENSG00000164125/ENSG00000127124/ENSG00000137478…	27
HP_LIMITED_ELBOW_MOVEMENT	C5	22/982	151/22312	7.9391622856334e-07	4.67713216002957e-05	3.65562849482153e-05	ENSG00000149541/ENSG00000196924/ENSG00000182492/ENSG00000106483/ENSG00000136854/ENSG00000059573/ENSG00000244486/ENSG00000183098/ENSG00000066468/ENSG00000163359/ENSG00000141756/ENSG00000111199/ENSG00000142173/ENSG00000178467/ENSG00000198246/ENSG00000152952/ENSG00000196569/ENSG00000175505/ENSG00000142156/ENSG00000111799/ENSG00000155850/ENSG00000160801	22
SARRIO_EPITHELIAL_MESENCHYMAL_TRANSITION_DN	C2	21/1025	159/24884	2.51149686687789e-06	5.0950725676034e-05	3.66321704916341e-05	ENSG00000142089/ENSG00000197442/ENSG00000120885/ENSG00000186832/ENSG00000102760/ENSG00000071967/ENSG00000121064/ENSG00000136689/ENSG00000164050/ENSG00000185201/ENSG00000064692/ENSG00000186480/ENSG00000122786/ENSG00000169231/ENSG00000169242/ENSG00000003436/ENSG00000197157/ENSG00000137699/ENSG00000163931/ENSG00000013364/ENSG00000118503	21
GOBP_CARDIAC_CHAMBER_MORPHOGENESIS	C5	20/982	128/22312	8.08203367763346e-07	4.72934574733464e-05	3.69643843369827e-05	ENSG00000157168/ENSG00000101384/ENSG00000105329/ENSG00000054598/ENSG00000197702/ENSG00000184347/ENSG00000121068/ENSG00000112414/ENSG00000141448/ENSG00000066468/ENSG00000118257/ENSG00000128602/ENSG00000109472/ENSG00000151617/ENSG00000145147/ENSG00000157240/ENSG00000162496/ENSG00000145423/ENSG00000060718/ENSG00000183691	20
MIR4319	C3	36/1026	469/30392	4.90310785976148e-06	7.81330547862821e-05	3.71808509959264e-05	ENSG00000107798/ENSG00000029364/ENSG00000135622/ENSG00000137486/ENSG00000169851/ENSG00000171219/ENSG00000145246/ENSG00000104081/ENSG00000112773/ENSG00000134955/ENSG00000068724/ENSG00000043143/ENSG00000066468/ENSG00000186866/ENSG00000147324/ENSG00000171533/ENSG00000115363/ENSG00000155111/ENSG00000117676/ENSG00000197622/ENSG00000119541/ENSG00000154917/ENSG00000105514/ENSG00000130449/ENSG00000115041…	36
MIR1909_3P	C3	18/1026	154/30392	4.90861807919e-06	7.81330547862821e-05	3.71808509959264e-05	ENSG00000182158/ENSG00000172936/ENSG00000079691/ENSG00000116852/ENSG00000149639/ENSG00000164741/ENSG00000124201/ENSG00000197177/ENSG00000272636/ENSG00000102034/ENSG00000136295/ENSG00000113578/ENSG00000166341/ENSG00000136161/ENSG00000156011/ENSG00000173548/ENSG00000107957/ENSG00000254726	18
AZARE_NEOPLASTIC_TRANSFORMATION_BY_STAT3_UP	C2	19/1025	134/24884	2.57622436577834e-06	5.17992845812498e-05	3.72422610070412e-05	ENSG00000074410/ENSG00000049323/ENSG00000101384/ENSG00000204262/ENSG00000169851/ENSG00000185885/ENSG00000111885/ENSG00000140937/ENSG00000211445/ENSG00000131711/ENSG00000122786/ENSG00000138356/ENSG00000130635/ENSG00000169504/ENSG00000104332/ENSG00000115414/ENSG00000163235/ENSG00000137801/ENSG00000073756	19
KEGG_AXON_GUIDANCE	C2	19/1025	134/24884	2.57622436577834e-06	5.17992845812498e-05	3.72422610070412e-05	ENSG00000182580/ENSG00000266028/ENSG00000044524/ENSG00000135622/ENSG00000100968/ENSG00000162631/ENSG00000010810/ENSG00000133216/ENSG00000184347/ENSG00000164050/ENSG00000196935/ENSG00000169242/ENSG00000182541/ENSG00000169750/ENSG00000077264/ENSG00000145147/ENSG00000127955/ENSG00000135333/ENSG00000136040	19
MIR6875_3P	C3	33/1026	412/30392	4.95336841117359e-06	7.84410341215593e-05	3.73274078380477e-05	ENSG00000101577/ENSG00000081377/ENSG00000187672/ENSG00000157168/ENSG00000082397/ENSG00000158966/ENSG00000174175/ENSG00000156140/ENSG00000169604/ENSG00000112773/ENSG00000110318/ENSG00000155111/ENSG00000057252/ENSG00000122786/ENSG00000134247/ENSG00000120594/ENSG00000198121/ENSG00000106484/ENSG00000090530/ENSG00000197157/ENSG00000172201/ENSG00000164684/ENSG00000103494/ENSG00000125868/ENSG00000077264…	33
MIR486_3P	C3	20/1026	185/30392	4.98983006423484e-06	7.8615281828353e-05	3.74103263677327e-05	ENSG00000162512/ENSG00000167106/ENSG00000197122/ENSG00000106348/ENSG00000133216/ENSG00000160991/ENSG00000242732/ENSG00000149639/ENSG00000072071/ENSG00000111186/ENSG00000147535/ENSG00000269113/ENSG00000136295/ENSG00000175505/ENSG00000203879/ENSG00000140807/ENSG00000172943/ENSG00000099904/ENSG00000174871/ENSG00000132801	20
GSE21360_NAIVE_VS_PRIMARY_MEMORY_CD8_TCELL_UP	Immune	25/1023	189/23331	8.69973315163562e-07	5.88561113633571e-05	3.7647968024622e-05	ENSG00000106546/ENSG00000172936/ENSG00000020633/ENSG00000143851/ENSG00000185339/ENSG00000185885/ENSG00000139178/ENSG00000118263/ENSG00000257017/ENSG00000177663/ENSG00000134247/ENSG00000104870/ENSG00000010704/ENSG00000151617/ENSG00000131873/ENSG00000132205/ENSG00000196569/ENSG00000140848/ENSG00000262655/ENSG00000112977/ENSG00000113504/ENSG00000104635/ENSG00000137801/ENSG00000111450/ENSG00000143382	25
GSE7852_TREG_VS_TCONV_LN_DN	Immune	28/1023	228/23331	9.07809075492657e-07	5.9186761283351e-05	3.78594719335096e-05	ENSG00000167106/ENSG00000259207/ENSG00000072110/ENSG00000088367/ENSG00000095970/ENSG00000148180/ENSG00000117519/ENSG00000135622/ENSG00000187189/ENSG00000102760/ENSG00000133961/ENSG00000178026/ENSG00000104043/ENSG00000091428/ENSG00000140743/ENSG00000147324/ENSG00000143669/ENSG00000177663/ENSG00000187908/ENSG00000136295/ENSG00000170571/ENSG00000155324/ENSG00000148832/ENSG00000156011/ENSG00000112977…	28
GSE44649_WT_VS_MIR155_KO_NAIVE_CD8_TCELL_UP	Immune	27/1023	215/23331	9.11313302453566e-07	5.9186761283351e-05	3.78594719335096e-05	ENSG00000123384/ENSG00000139668/ENSG00000162458/ENSG00000166813/ENSG00000162512/ENSG00000163637/ENSG00000185896/ENSG00000162944/ENSG00000137486/ENSG00000185339/ENSG00000117016/ENSG00000112414/ENSG00000016864/ENSG00000141753/ENSG00000104870/ENSG00000122644/ENSG00000196155/ENSG00000143797/ENSG00000173208/ENSG00000149485/ENSG00000186635/ENSG00000092445/ENSG00000146535/ENSG00000163399/ENSG00000113504…	27
GSE3920_UNTREATED_VS_IFNG_TREATED_FIBROBLAST_DN	Immune	26/1023	202/23331	8.99386312021073e-07	5.9186761283351e-05	3.78594719335096e-05	ENSG00000135736/ENSG00000135622/ENSG00000151883/ENSG00000031081/ENSG00000137486/ENSG00000145246/ENSG00000115183/ENSG00000106665/ENSG00000176148/ENSG00000118263/ENSG00000108950/ENSG00000135678/ENSG00000141753/ENSG00000178904/ENSG00000154917/ENSG00000136295/ENSG00000106789/ENSG00000170571/ENSG00000078114/ENSG00000106565/ENSG00000002933/ENSG00000161638/ENSG00000159128/ENSG00000113504/ENSG00000099904…	26
MIR6870_5P	C3	23/1026	234/30392	5.09682111073622e-06	7.98933177154997e-05	3.80184999764241e-05	ENSG00000088367/ENSG00000157168/ENSG00000054598/ENSG00000123989/ENSG00000048471/ENSG00000065308/ENSG00000149639/ENSG00000168487/ENSG00000179218/ENSG00000075624/ENSG00000176148/ENSG00000183049/ENSG00000162105/ENSG00000113578/ENSG00000183023/ENSG00000140332/ENSG00000135362/ENSG00000107957/ENSG00000254726/ENSG00000169992/ENSG00000175115/ENSG00000174871/ENSG00000144642	23
GOBP_REGULATION_OF_NEURON_PROJECTION_DEVELOPMENT	C5	44/982	453/22312	8.37400110927566e-07	4.86752771145163e-05	3.80444092501408e-05	ENSG00000182158/ENSG00000182580/ENSG00000196924/ENSG00000197555/ENSG00000153071/ENSG00000044524/ENSG00000135622/ENSG00000019991/ENSG00000100968/ENSG00000162631/ENSG00000010810/ENSG00000133216/ENSG00000107130/ENSG00000164050/ENSG00000112655/ENSG00000131711/ENSG00000111199/ENSG00000105426/ENSG00000171533/ENSG00000183049/ENSG00000163536/ENSG00000091129/ENSG00000198121/ENSG00000169242/ENSG00000061337…	44
MIR4496	C3	27/1026	303/30392	5.15375163382721e-06	7.99737941972785e-05	3.80567959842517e-05	ENSG00000106546/ENSG00000213853/ENSG00000008277/ENSG00000163430/ENSG00000164176/ENSG00000135862/ENSG00000067715/ENSG00000142875/ENSG00000149639/ENSG00000165443/ENSG00000136514/ENSG00000131236/ENSG00000078124/ENSG00000152818/ENSG00000164684/ENSG00000196159/ENSG00000143797/ENSG00000137841/ENSG00000077264/ENSG00000130147/ENSG00000134308/ENSG00000176771/ENSG00000187068/ENSG00000174705/ENSG00000164930…	27
PR_Q2	C3	27/1026	303/30392	5.15375163382721e-06	7.99737941972785e-05	3.80567959842517e-05	ENSG00000162458/ENSG00000155849/ENSG00000010932/ENSG00000054598/ENSG00000185339/ENSG00000175309/ENSG00000113083/ENSG00000196935/ENSG00000134853/ENSG00000113361/ENSG00000095951/ENSG00000105854/ENSG00000010704/ENSG00000197157/ENSG00000272398/ENSG00000168944/ENSG00000092445/ENSG00000102780/ENSG00000130147/ENSG00000137478/ENSG00000169554/ENSG00000082458/ENSG00000175115/ENSG00000269556/ENSG00000144642…	27
HP_FLEXION_CONTRACTURE_OF_DIGIT	C5	36/982	336/22312	8.54820976311949e-07	4.93588350494297e-05	3.8578675501175e-05	ENSG00000163017/ENSG00000088367/ENSG00000196924/ENSG00000182492/ENSG00000077782/ENSG00000127415/ENSG00000087245/ENSG00000244486/ENSG00000156140/ENSG00000030304/ENSG00000066468/ENSG00000163359/ENSG00000065618/ENSG00000111199/ENSG00000142173/ENSG00000169641/ENSG00000198246/ENSG00000132470/ENSG00000119042/ENSG00000189409/ENSG00000166341/ENSG00000175505/ENSG00000196159/ENSG00000119699/ENSG00000169071…	36
DEBIASI_APOPTOSIS_BY_REOVIRUS_INFECTION_DN	C2	32/1025	315/24884	2.73742566554003e-06	5.479696332258e-05	3.93975095785686e-05	ENSG00000140943/ENSG00000152127/ENSG00000266028/ENSG00000196924/ENSG00000125844/ENSG00000163932/ENSG00000135677/ENSG00000150967/ENSG00000169851/ENSG00000160310/ENSG00000133216/ENSG00000117016/ENSG00000110237/ENSG00000157637/ENSG00000111674/ENSG00000136960/ENSG00000104549/ENSG00000112655/ENSG00000196743/ENSG00000099331/ENSG00000010322/ENSG00000110811/ENSG00000186480/ENSG00000038427/ENSG00000161513…	32
MIR454_3P	C3	35/1026	452/30392	5.46227115027517e-06	8.34497503598689e-05	3.9710884749924e-05	ENSG00000020633/ENSG00000175220/ENSG00000148848/ENSG00000005108/ENSG00000106348/ENSG00000137573/ENSG00000010810/ENSG00000165288/ENSG00000164741/ENSG00000091428/ENSG00000137273/ENSG00000111145/ENSG00000054219/ENSG00000118263/ENSG00000155111/ENSG00000186480/ENSG00000136295/ENSG00000162105/ENSG00000105855/ENSG00000135269/ENSG00000176971/ENSG00000070214/ENSG00000172733/ENSG00000168743/ENSG00000188215…	35
MIR3910	C3	33/1026	414/30392	5.48584822637739e-06	8.34497503598689e-05	3.9710884749924e-05	ENSG00000182158/ENSG00000106546/ENSG00000125844/ENSG00000044524/ENSG00000029364/ENSG00000079691/ENSG00000166833/ENSG00000138758/ENSG00000106609/ENSG00000165288/ENSG00000149639/ENSG00000016864/ENSG00000087448/ENSG00000066468/ENSG00000064692/ENSG00000118263/ENSG00000146072/ENSG00000131873/ENSG00000039560/ENSG00000143797/ENSG00000125753/ENSG00000137809/ENSG00000154864/ENSG00000197879/ENSG00000122507…	33
MIR3065_3P	C3	25/1026	269/30392	5.47347753770922e-06	8.34497503598689e-05	3.9710884749924e-05	ENSG00000134369/ENSG00000125170/ENSG00000087116/ENSG00000196782/ENSG00000167552/ENSG00000164692/ENSG00000020181/ENSG00000117016/ENSG00000065308/ENSG00000173546/ENSG00000136960/ENSG00000113083/ENSG00000143079/ENSG00000066468/ENSG00000196743/ENSG00000183049/ENSG00000106484/ENSG00000109472/ENSG00000142632/ENSG00000164684/ENSG00000183530/ENSG00000168246/ENSG00000179820/ENSG00000173548/ENSG00000060718	25
FOX_Q2	C3	23/1026	235/30392	5.47265956287064e-06	8.34497503598689e-05	3.9710884749924e-05	ENSG00000157064/ENSG00000163637/ENSG00000157168/ENSG00000163430/ENSG00000106080/ENSG00000046889/ENSG00000184347/ENSG00000127152/ENSG00000141448/ENSG00000182197/ENSG00000169242/ENSG00000115380/ENSG00000078114/ENSG00000119699/ENSG00000206538/ENSG00000057657/ENSG00000233608/ENSG00000149294/ENSG00000164932/ENSG00000121297/ENSG00000269556/ENSG00000143013/ENSG00000137764	23
MIR3059_5P	C3	28/1026	322/30392	5.53229992401962e-06	8.37438341439832e-05	3.98508291740526e-05	ENSG00000162512/ENSG00000154065/ENSG00000008277/ENSG00000044524/ENSG00000143515/ENSG00000164330/ENSG00000133083/ENSG00000162631/ENSG00000198795/ENSG00000145246/ENSG00000136960/ENSG00000162636/ENSG00000114450/ENSG00000110318/ENSG00000143669/ENSG00000106261/ENSG00000136940/ENSG00000152952/ENSG00000164684/ENSG00000125753/ENSG00000104714/ENSG00000157240/ENSG00000156011/ENSG00000166450/ENSG00000143147…	28
GSE21670_STAT3_KO_VS_WT_CD4_TCELL_TGFB_IL6_TREATED_DN	Immune	27/1023	216/23331	9.98847597287841e-07	6.31868395634945e-05	4.04181666161587e-05	ENSG00000149131/ENSG00000123384/ENSG00000072110/ENSG00000170915/ENSG00000035862/ENSG00000135677/ENSG00000102760/ENSG00000137486/ENSG00000113140/ENSG00000145246/ENSG00000112079/ENSG00000071967/ENSG00000134955/ENSG00000163683/ENSG00000152818/ENSG00000120708/ENSG00000070214/ENSG00000108175/ENSG00000136161/ENSG00000164125/ENSG00000161638/ENSG00000149294/ENSG00000179820/ENSG00000123643/ENSG00000090863…	27
GSE25085_FETAL_BM_VS_ADULT_BM_SP4_THYMIC_IMPLANT_DN	Immune	27/1023	216/23331	9.98847597287841e-07	6.31868395634945e-05	4.04181666161587e-05	ENSG00000135124/ENSG00000165102/ENSG00000157227/ENSG00000048471/ENSG00000150961/ENSG00000137462/ENSG00000110395/ENSG00000111885/ENSG00000136689/ENSG00000110446/ENSG00000104549/ENSG00000118263/ENSG00000257017/ENSG00000110811/ENSG00000179630/ENSG00000106565/ENSG00000136048/ENSG00000149428/ENSG00000166401/ENSG00000127084/ENSG00000171522/ENSG00000002933/ENSG00000127124/ENSG00000118503/ENSG00000184939…	27
MIR568	C3	26/1026	287/30392	5.69263505461494e-06	8.57505221885412e-05	4.08057434466879e-05	ENSG00000103335/ENSG00000157168/ENSG00000019991/ENSG00000106080/ENSG00000102053/ENSG00000132561/ENSG00000141448/ENSG00000117122/ENSG00000133110/ENSG00000163359/ENSG00000130449/ENSG00000169242/ENSG00000115738/ENSG00000057657/ENSG00000169750/ENSG00000188158/ENSG00000102780/ENSG00000196440/ENSG00000121297/ENSG00000164930/ENSG00000131370/ENSG00000013375/ENSG00000138604/ENSG00000197584/ENSG00000157837…	26
SASSON_RESPONSE_TO_FORSKOLIN_DN	C2	15/1025	88/24884	2.85818779641311e-06	5.69622977575899e-05	4.09543254853536e-05	ENSG00000163017/ENSG00000072110/ENSG00000175220/ENSG00000153071/ENSG00000131016/ENSG00000078369/ENSG00000119655/ENSG00000167552/ENSG00000075624/ENSG00000092445/ENSG00000130147/ENSG00000162496/ENSG00000164761/ENSG00000107796/ENSG00000137801	15
HP_PULMONARY_ARTERY_STENOSIS	C5	16/982	86/22312	9.3584532724053e-07	5.33309503804587e-05	4.16832655559353e-05	ENSG00000101384/ENSG00000197496/ENSG00000049540/ENSG00000031081/ENSG00000077782/ENSG00000140092/ENSG00000110395/ENSG00000172638/ENSG00000183098/ENSG00000127152/ENSG00000141448/ENSG00000106665/ENSG00000004399/ENSG00000169554/ENSG00000099949/ENSG00000126458	16
HP_UPPER_EXTREMITY_JOINT_DISLOCATION	C5	16/982	86/22312	9.3584532724053e-07	5.33309503804587e-05	4.16832655559353e-05	ENSG00000149541/ENSG00000196924/ENSG00000204262/ENSG00000164692/ENSG00000244486/ENSG00000183098/ENSG00000168487/ENSG00000112773/ENSG00000131711/ENSG00000106624/ENSG00000144218/ENSG00000108821/ENSG00000130635/ENSG00000169071/ENSG00000155850/ENSG00000183691	16
GSE2405_0H_VS_1.5H_A_PHAGOCYTOPHILUM_STIM_NEUTROPHIL_UP	Immune	29/1023	243/23331	1.05741371388481e-06	6.51982557004169e-05	4.17047913804004e-05	ENSG00000140931/ENSG00000185896/ENSG00000106483/ENSG00000116701/ENSG00000091986/ENSG00000164692/ENSG00000144645/ENSG00000159674/ENSG00000132669/ENSG00000110002/ENSG00000211445/ENSG00000025434/ENSG00000196743/ENSG00000185201/ENSG00000188783/ENSG00000163191/ENSG00000150630/ENSG00000104870/ENSG00000106565/ENSG00000122176/ENSG00000189409/ENSG00000110090/ENSG00000178184/ENSG00000169750/ENSG00000125868…	29
GSE13522_CTRL_VS_T_CRUZI_Y_STRAIN_INF_SKIN_BALBC_MOUSE_DN	Immune	22/1023	154/23331	1.05452599536424e-06	6.51982557004169e-05	4.17047913804004e-05	ENSG00000072110/ENSG00000117519/ENSG00000151883/ENSG00000114861/ENSG00000162636/ENSG00000132561/ENSG00000072071/ENSG00000138795/ENSG00000147324/ENSG00000120594/ENSG00000136295/ENSG00000243244/ENSG00000160360/ENSG00000070214/ENSG00000175505/ENSG00000161638/ENSG00000135127/ENSG00000149115/ENSG00000073849/ENSG00000113504/ENSG00000143013/ENSG00000099625	22
HOLLERN_SOLID_NODULAR_BREAST_TUMOR_DN	C2	9/1025	31/24884	2.92829390480257e-06	5.81035159005563e-05	4.17748299438594e-05	ENSG00000065413/ENSG00000104228/ENSG00000113140/ENSG00000185885/ENSG00000136960/ENSG00000105426/ENSG00000141753/ENSG00000102780/ENSG00000144642	9
MIR4446_5P	C3	28/1026	323/30392	5.86655789991334e-06	8.79414116258855e-05	4.18483128680584e-05	ENSG00000160691/ENSG00000065413/ENSG00000058668/ENSG00000143851/ENSG00000077782/ENSG00000151229/ENSG00000054598/ENSG00000169851/ENSG00000112773/ENSG00000066468/ENSG00000131711/ENSG00000064989/ENSG00000118263/ENSG00000120594/ENSG00000138594/ENSG00000106261/ENSG00000130635/ENSG00000164684/ENSG00000206538/ENSG00000143797/ENSG00000050438/ENSG00000118503/ENSG00000169554/ENSG00000107957/ENSG00000118473…	28
HP_CUTANEOUS_FINGER_SYNDACTYLY	C5	9/982	26/22312	9.48154267913785e-07	5.36815393632487e-05	4.19572845555287e-05	ENSG00000066468/ENSG00000128602/ENSG00000131873/ENSG00000166341/ENSG00000196159/ENSG00000169071/ENSG00000154864/ENSG00000134504/ENSG00000183691	9
HP_INCREASED_SUSCEPTIBILITY_TO_FRACTURES	C5	28/982	228/22312	9.69854541591907e-07	5.38609028543939e-05	4.20974743698693e-05	ENSG00000101577/ENSG00000149541/ENSG00000095970/ENSG00000157227/ENSG00000077782/ENSG00000100596/ENSG00000124813/ENSG00000087245/ENSG00000164692/ENSG00000150961/ENSG00000184743/ENSG00000140092/ENSG00000110395/ENSG00000132669/ENSG00000172638/ENSG00000112773/ENSG00000066468/ENSG00000155465/ENSG00000141756/ENSG00000108821/ENSG00000198246/ENSG00000119042/ENSG00000152952/ENSG00000115414/ENSG00000120370…	28
HP_JOINT_HYPERFLEXIBILITY	C5	26/982	202/22312	9.58049231360951e-07	5.38609028543939e-05	4.20974743698693e-05	ENSG00000101052/ENSG00000087116/ENSG00000196924/ENSG00000197496/ENSG00000049540/ENSG00000163913/ENSG00000077782/ENSG00000115318/ENSG00000059573/ENSG00000164692/ENSG00000150961/ENSG00000140092/ENSG00000110395/ENSG00000169604/ENSG00000112773/ENSG00000106665/ENSG00000182197/ENSG00000108821/ENSG00000119042/ENSG00000182871/ENSG00000155850/ENSG00000099949/ENSG00000120370/ENSG00000060718/ENSG00000126458…	26
HP_FACIAL_EDEMA	C5	24/982	177/22312	9.68158537038603e-07	5.38609028543939e-05	4.20974743698693e-05	ENSG00000149131/ENSG00000087116/ENSG00000172936/ENSG00000103335/ENSG00000134242/ENSG00000213853/ENSG00000148180/ENSG00000049540/ENSG00000204262/ENSG00000184009/ENSG00000133138/ENSG00000130402/ENSG00000132669/ENSG00000156140/ENSG00000140937/ENSG00000169604/ENSG00000106665/ENSG00000075624/ENSG00000108821/ENSG00000198246/ENSG00000203485/ENSG00000130635/ENSG00000134504/ENSG00000143061	24
GSE2706_2H_VS_8H_R848_STIM_DC_UP	Immune	27/1023	217/23331	1.09407237740712e-06	6.66153318793759e-05	4.2611239962172e-05	ENSG00000035862/ENSG00000095970/ENSG00000197442/ENSG00000013288/ENSG00000119655/ENSG00000196782/ENSG00000162976/ENSG00000101544/ENSG00000157379/ENSG00000142875/ENSG00000172819/ENSG00000139178/ENSG00000120594/ENSG00000120708/ENSG00000074803/ENSG00000155324/ENSG00000161513/ENSG00000143537/ENSG00000188215/ENSG00000072210/ENSG00000146535/ENSG00000266094/ENSG00000059377/ENSG00000108405/ENSG00000145365…	27
MIR129_5P	C3	32/1026	397/30392	6.02312948222769e-06	8.95483575919646e-05	4.26130035445809e-05	ENSG00000072110/ENSG00000123342/ENSG00000117519/ENSG00000164330/ENSG00000169851/ENSG00000130402/ENSG00000112773/ENSG00000132561/ENSG00000111145/ENSG00000166546/ENSG00000139178/ENSG00000118263/ENSG00000183049/ENSG00000138794/ENSG00000108821/ENSG00000078114/ENSG00000091844/ENSG00000164684/ENSG00000110090/ENSG00000108175/ENSG00000185650/ENSG00000077264/ENSG00000162545/ENSG00000154864/ENSG00000134504…	32
MIR4505	C3	26/1026	288/30392	6.06075347691729e-06	8.95483575919646e-05	4.26130035445809e-05	ENSG00000123384/ENSG00000140931/ENSG00000196924/ENSG00000160408/ENSG00000170653/ENSG00000116852/ENSG00000067715/ENSG00000048471/ENSG00000160991/ENSG00000139200/ENSG00000149639/ENSG00000107130/ENSG00000176658/ENSG00000072071/ENSG00000043143/ENSG00000141985/ENSG00000269113/ENSG00000144218/ENSG00000177542/ENSG00000075618/ENSG00000103494/ENSG00000149294/ENSG00000107957/ENSG00000108405/ENSG00000167703…	26
PAX_Q6	C3	26/1026	288/30392	6.06075347691729e-06	8.95483575919646e-05	4.26130035445809e-05	ENSG00000149131/ENSG00000154237/ENSG00000157168/ENSG00000101384/ENSG00000164330/ENSG00000184347/ENSG00000030304/ENSG00000267534/ENSG00000112655/ENSG00000064692/ENSG00000114450/ENSG00000118257/ENSG00000019582/ENSG00000169641/ENSG00000132470/ENSG00000119699/ENSG00000140332/ENSG00000057657/ENSG00000188158/ENSG00000149115/ENSG00000179820/ENSG00000169554/ENSG00000082458/ENSG00000153832/ENSG00000143013…	26
MIR378G	C3	13/1026	86/30392	6.09519108473418e-06	8.96283336650436e-05	4.26510614250071e-05	ENSG00000152127/ENSG00000148848/ENSG00000163913/ENSG00000140092/ENSG00000089057/ENSG00000115183/ENSG00000196935/ENSG00000138795/ENSG00000269113/ENSG00000115041/ENSG00000174705/ENSG00000135541/ENSG00000165355	13
GOBP_MORPHOGENESIS_OF_EMBRYONIC_EPITHELIUM	C5	23/982	165/22312	9.9393033029457e-07	5.48485984166984e-05	4.28694534199004e-05	ENSG00000101052/ENSG00000163913/ENSG00000137573/ENSG00000105329/ENSG00000142875/ENSG00000164741/ENSG00000172819/ENSG00000066468/ENSG00000112655/ENSG00000156345/ENSG00000150630/ENSG00000169641/ENSG00000125753/ENSG00000184254/ENSG00000104332/ENSG00000078246/ENSG00000157240/ENSG00000145423/ENSG00000164932/ENSG00000164930/ENSG00000183691/ENSG00000143013/ENSG00000185920	23
CAIRO_LIVER_DEVELOPMENT_UP	C2	22/1025	174/24884	3.0424407507361e-06	6.01048120363761e-05	4.32137068249807e-05	ENSG00000152127/ENSG00000187189/ENSG00000204262/ENSG00000077782/ENSG00000174807/ENSG00000167157/ENSG00000117122/ENSG00000116729/ENSG00000072071/ENSG00000134853/ENSG00000141756/ENSG00000105426/ENSG00000135678/ENSG00000106484/ENSG00000102024/ENSG00000158270/ENSG00000152952/ENSG00000173621/ENSG00000141424/ENSG00000079257/ENSG00000153885/ENSG00000082458	22
YNGTTNNNATT_UNKNOWN	C3	32/1026	398/30392	6.34284584550686e-06	9.28279998622046e-05	4.41736732368549e-05	ENSG00000155849/ENSG00000052126/ENSG00000133961/ENSG00000196782/ENSG00000198795/ENSG00000150961/ENSG00000121068/ENSG00000164741/ENSG00000136960/ENSG00000106665/ENSG00000163683/ENSG00000183049/ENSG00000122786/ENSG00000108821/ENSG00000154640/ENSG00000182541/ENSG00000162341/ENSG00000057657/ENSG00000153885/ENSG00000092445/ENSG00000116774/ENSG00000113739/ENSG00000145423/ENSG00000121297/ENSG00000102805…	32
GSE9509_LPS_VS_LPS_AND_IL10_STIM_IL10_KO_MACROPHAGE_30MIN_UP	Immune	29/1023	244/23331	1.15082765709849e-06	6.92059446632931e-05	4.42683543211375e-05	ENSG00000149541/ENSG00000107798/ENSG00000132122/ENSG00000159176/ENSG00000143851/ENSG00000198795/ENSG00000160310/ENSG00000115318/ENSG00000112414/ENSG00000066468/ENSG00000139178/ENSG00000205978/ENSG00000064989/ENSG00000172725/ENSG00000122642/ENSG00000105514/ENSG00000120594/ENSG00000084234/ENSG00000003436/ENSG00000157110/ENSG00000152952/ENSG00000167065/ENSG00000140332/ENSG00000059377/ENSG00000049860…	29
MIR939_3P	C3	18/1026	157/30392	6.44992697154581e-06	9.39498796610068e-05	4.47075374988974e-05	ENSG00000149541/ENSG00000100596/ENSG00000115318/ENSG00000172346/ENSG00000160991/ENSG00000149639/ENSG00000117676/ENSG00000169231/ENSG00000120594/ENSG00000144824/ENSG00000130635/ENSG00000187650/ENSG00000183530/ENSG00000184194/ENSG00000161638/ENSG00000112139/ENSG00000167703/ENSG00000186318	18
MIR4261	C3	36/1026	475/30392	6.5038592189965e-06	9.42906914002873e-05	4.48697181602131e-05	ENSG00000182158/ENSG00000106546/ENSG00000134369/ENSG00000134287/ENSG00000111961/ENSG00000163637/ENSG00000213853/ENSG00000164176/ENSG00000169851/ENSG00000166833/ENSG00000165124/ENSG00000135862/ENSG00000101544/ENSG00000165443/ENSG00000162636/ENSG00000134853/ENSG00000131711/ENSG00000104324/ENSG00000119541/ENSG00000144218/ENSG00000152818/ENSG00000113391/ENSG00000151617/ENSG00000136940/ENSG00000164684…	36
GOBP_GLAND_DEVELOPMENT	C5	45/982	472/22312	1.05031337178042e-06	5.75954860915313e-05	4.5016410254263e-05	ENSG00000182580/ENSG00000157168/ENSG00000197122/ENSG00000019991/ENSG00000117139/ENSG00000101680/ENSG00000137573/ENSG00000105329/ENSG00000054598/ENSG00000087245/ENSG00000121068/ENSG00000127152/ENSG00000118762/ENSG00000172819/ENSG00000141448/ENSG00000116729/ENSG00000019549/ENSG00000134853/ENSG00000066468/ENSG00000138795/ENSG00000182197/ENSG00000117676/ENSG00000182578/ENSG00000128602/ENSG00000151617…	45
MIR548L	C3	31/1026	380/30392	6.58160266892538e-06	9.49719114095401e-05	4.5193887485587e-05	ENSG00000100368/ENSG00000065413/ENSG00000163629/ENSG00000133083/ENSG00000054598/ENSG00000272674/ENSG00000169379/ENSG00000102218/ENSG00000091986/ENSG00000166292/ENSG00000133138/ENSG00000137462/ENSG00000184743/ENSG00000165288/ENSG00000089057/ENSG00000137273/ENSG00000163359/ENSG00000164114/ENSG00000198648/ENSG00000170571/ENSG00000105855/ENSG00000206538/ENSG00000143797/ENSG00000168944/ENSG00000108175…	31
MIR3185	C3	22/1026	221/30392	6.62025387673892e-06	9.50853207970687e-05	4.52478551379561e-05	ENSG00000123342/ENSG00000133083/ENSG00000117139/ENSG00000124508/ENSG00000100596/ENSG00000164692/ENSG00000117016/ENSG00000139200/ENSG00000174130/ENSG00000131788/ENSG00000076258/ENSG00000105514/ENSG00000077264/ENSG00000133195/ENSG00000169554/ENSG00000162236/ENSG00000123643/ENSG00000135333/ENSG00000091039/ENSG00000205060/ENSG00000116132/ENSG00000148358	22
GOBP_REGULATION_OF_SUPRAMOLECULAR_FIBER_ORGANIZATION	C5	42/982	427/22312	1.06819064443909e-06	5.81195252255181e-05	4.54259972244528e-05	ENSG00000162704/ENSG00000196924/ENSG00000095970/ENSG00000163932/ENSG00000120885/ENSG00000148180/ENSG00000049540/ENSG00000102760/ENSG00000136059/ENSG00000138080/ENSG00000184009/ENSG00000079691/ENSG00000197948/ENSG00000172638/ENSG00000164741/ENSG00000183853/ENSG00000172830/ENSG00000131711/ENSG00000111199/ENSG00000106624/ENSG00000172725/ENSG00000128298/ENSG00000198121/ENSG00000138594/ENSG00000144824…	42
HP_ABNORMAL_AORTIC_VALVE_PHYSIOLOGY	C5	24/982	178/22312	1.07320146362065e-06	5.81195252255181e-05	4.54259972244528e-05	ENSG00000196924/ENSG00000197496/ENSG00000049540/ENSG00000031081/ENSG00000077782/ENSG00000127415/ENSG00000059573/ENSG00000164692/ENSG00000140092/ENSG00000110395/ENSG00000172638/ENSG00000142303/ENSG00000112773/ENSG00000141448/ENSG00000113083/ENSG00000106665/ENSG00000075624/ENSG00000131711/ENSG00000004399/ENSG00000119699/ENSG00000104774/ENSG00000119681/ENSG00000169554/ENSG00000107796	24
GSE29618_BCELL_VS_MDC_DAY7_FLU_VACCINE_DN	Immune	27/1023	218/23331	1.19759781857562e-06	7.11402313936808e-05	4.55056424003058e-05	ENSG00000106546/ENSG00000072110/ENSG00000172936/ENSG00000170385/ENSG00000148180/ENSG00000102760/ENSG00000172243/ENSG00000137486/ENSG00000184009/ENSG00000124813/ENSG00000163453/ENSG00000104043/ENSG00000145569/ENSG00000136689/ENSG00000075624/ENSG00000104324/ENSG00000182578/ENSG00000105854/ENSG00000104870/ENSG00000120708/ENSG00000115738/ENSG00000137841/ENSG00000147459/ENSG00000130147/ENSG00000157240…	27
MIR548AH_5P	C3	30/1026	362/30392	6.77599091528372e-06	9.64251610433001e-05	4.58854393293042e-05	ENSG00000144935/ENSG00000164402/ENSG00000163637/ENSG00000154237/ENSG00000008277/ENSG00000165288/ENSG00000118762/ENSG00000124201/ENSG00000078124/ENSG00000111145/ENSG00000136830/ENSG00000154640/ENSG00000105855/ENSG00000146072/ENSG00000135269/ENSG00000125753/ENSG00000127124/ENSG00000109689/ENSG00000157240/ENSG00000134308/ENSG00000127955/ENSG00000187068/ENSG00000107957/ENSG00000152503/ENSG00000123643…	30
SP1_01	C3	24/1026	255/30392	6.75869209664743e-06	9.64251610433001e-05	4.58854393293042e-05	ENSG00000123384/ENSG00000139668/ENSG00000132122/ENSG00000101236/ENSG00000106080/ENSG00000187091/ENSG00000121068/ENSG00000102316/ENSG00000127152/ENSG00000043143/ENSG00000182575/ENSG00000131788/ENSG00000102057/ENSG00000131473/ENSG00000197622/ENSG00000142632/ENSG00000070214/ENSG00000137343/ENSG00000186635/ENSG00000129911/ENSG00000179820/ENSG00000111799/ENSG00000175115/ENSG00000166507	24
GTGGGTGK_UNKNOWN	C3	27/1026	308/30392	6.97046638861313e-06	9.73972860092188e-05	4.63480403834434e-05	ENSG00000123384/ENSG00000163430/ENSG00000082397/ENSG00000058668/ENSG00000143851/ENSG00000113140/ENSG00000124813/ENSG00000184347/ENSG00000143079/ENSG00000043143/ENSG00000182575/ENSG00000118263/ENSG00000102890/ENSG00000102057/ENSG00000169641/ENSG00000198121/ENSG00000162105/ENSG00000143797/ENSG00000114859/ENSG00000185650/ENSG00000077264/ENSG00000188215/ENSG00000185338/ENSG00000130224/ENSG00000119630…	27
HAND1E47_01	C3	27/1026	308/30392	6.97046638861313e-06	9.73972860092188e-05	4.63480403834434e-05	ENSG00000163017/ENSG00000182158/ENSG00000157168/ENSG00000155849/ENSG00000157227/ENSG00000185664/ENSG00000184347/ENSG00000139200/ENSG00000030304/ENSG00000164741/ENSG00000159714/ENSG00000112773/ENSG00000122786/ENSG00000187908/ENSG00000172733/ENSG00000105464/ENSG00000185650/ENSG00000184194/ENSG00000068697/ENSG00000149115/ENSG00000157240/ENSG00000165617/ENSG00000111799/ENSG00000082497/ENSG00000144642…	27
MIR4443	C3	20/1026	189/30392	6.90181912867654e-06	9.73972860092188e-05	4.63480403834434e-05	ENSG00000065357/ENSG00000035862/ENSG00000031081/ENSG00000143851/ENSG00000124508/ENSG00000162511/ENSG00000166292/ENSG00000101265/ENSG00000149639/ENSG00000116729/ENSG00000127946/ENSG00000147535/ENSG00000183049/ENSG00000144218/ENSG00000128602/ENSG00000147526/ENSG00000172081/ENSG00000099949/ENSG00000076706/ENSG00000137801	20
MIR3161	C3	13/1026	87/30392	6.94665416862558e-06	9.73972860092188e-05	4.63480403834434e-05	ENSG00000106546/ENSG00000214944/ENSG00000148848/ENSG00000164330/ENSG00000163577/ENSG00000165443/ENSG00000119541/ENSG00000105855/ENSG00000028137/ENSG00000185650/ENSG00000115414/ENSG00000173166/ENSG00000060718	13
GOBP_SYNAPSE_ORGANIZATION	C5	45/982	473/22312	1.11274231826645e-06	5.98888905738592e-05	4.68089263707408e-05	ENSG00000182580/ENSG00000072110/ENSG00000196924/ENSG00000197555/ENSG00000187672/ENSG00000095970/ENSG00000157168/ENSG00000135905/ENSG00000099864/ENSG00000187372/ENSG00000100968/ENSG00000184009/ENSG00000162631/ENSG00000139182/ENSG00000272674/ENSG00000167552/ENSG00000010810/ENSG00000133216/ENSG00000137462/ENSG00000030304/ENSG00000183098/ENSG00000164050/ENSG00000115183/ENSG00000072071/ENSG00000075624…	45
GSE7460_TCONV_VS_TREG_LN_UP	Immune	28/1023	232/23331	1.28911440057842e-06	7.34008791737889e-05	4.69516909646599e-05	ENSG00000259207/ENSG00000148180/ENSG00000117519/ENSG00000135622/ENSG00000187189/ENSG00000102760/ENSG00000131016/ENSG00000142552/ENSG00000178026/ENSG00000104043/ENSG00000091428/ENSG00000172830/ENSG00000140743/ENSG00000111199/ENSG00000147324/ENSG00000143669/ENSG00000177663/ENSG00000187908/ENSG00000158859/ENSG00000170571/ENSG00000122176/ENSG00000148832/ENSG00000166924/ENSG00000156011/ENSG00000112977…	28
GSE5542_UNTREATED_VS_IFNA_TREATED_EPITHELIAL_CELLS_6H_UP	Immune	27/1023	219/23331	1.31007702754948e-06	7.34008791737889e-05	4.69516909646599e-05	ENSG00000101577/ENSG00000187037/ENSG00000153815/ENSG00000134287/ENSG00000103335/ENSG00000020633/ENSG00000044524/ENSG00000058668/ENSG00000078369/ENSG00000105329/ENSG00000010810/ENSG00000171310/ENSG00000160991/ENSG00000130402/ENSG00000127946/ENSG00000099331/ENSG00000174130/ENSG00000169641/ENSG00000160410/ENSG00000181481/ENSG00000182718/ENSG00000057657/ENSG00000077264/ENSG00000148248/ENSG00000169554…	27
GSE1432_CTRL_VS_IFNG_24H_MICROGLIA_UP	Immune	26/1023	206/23331	1.31099907372606e-06	7.34008791737889e-05	4.69516909646599e-05	ENSG00000065357/ENSG00000182158/ENSG00000153071/ENSG00000165102/ENSG00000137573/ENSG00000018280/ENSG00000133216/ENSG00000087245/ENSG00000117016/ENSG00000170004/ENSG00000214274/ENSG00000135678/ENSG00000169231/ENSG00000173391/ENSG00000164300/ENSG00000146072/ENSG00000033170/ENSG00000004399/ENSG00000135931/ENSG00000108175/ENSG00000142156/ENSG00000119681/ENSG00000079257/ENSG00000100926/ENSG00000167695…	26
GSE21360_NAIVE_VS_PRIMARY_MEMORY_CD8_TCELL_DN	Immune	26/1023	206/23331	1.31099907372606e-06	7.34008791737889e-05	4.69516909646599e-05	ENSG00000123384/ENSG00000198189/ENSG00000107798/ENSG00000172243/ENSG00000119655/ENSG00000162511/ENSG00000166833/ENSG00000186469/ENSG00000110002/ENSG00000211445/ENSG00000108679/ENSG00000155363/ENSG00000198246/ENSG00000084234/ENSG00000148832/ENSG00000102393/ENSG00000169919/ENSG00000104774/ENSG00000187688/ENSG00000136161/ENSG00000162066/ENSG00000146535/ENSG00000116774/ENSG00000162496/ENSG00000136040…	26
GSE28783_ANTI_MIR33_VS_UNTREATED_ATHEROSCLEROSIS_MACROPHAGE_DN	Immune	26/1023	206/23331	1.31099907372606e-06	7.34008791737889e-05	4.69516909646599e-05	ENSG00000163629/ENSG00000213853/ENSG00000187672/ENSG00000143344/ENSG00000082397/ENSG00000116701/ENSG00000067715/ENSG00000145246/ENSG00000110237/ENSG00000170004/ENSG00000110395/ENSG00000136689/ENSG00000137273/ENSG00000135678/ENSG00000163191/ENSG00000213928/ENSG00000109472/ENSG00000038427/ENSG00000122176/ENSG00000103888/ENSG00000272398/ENSG00000109814/ENSG00000185338/ENSG00000134308/ENSG00000127083…	26
MIR6756_5P	C3	26/1026	291/30392	7.2992961154171e-06	0.000101533	4.83158718687637e-05	ENSG00000153815/ENSG00000134287/ENSG00000109610/ENSG00000104228/ENSG00000160408/ENSG00000137486/ENSG00000197948/ENSG00000116852/ENSG00000107130/ENSG00000164741/ENSG00000183853/ENSG00000105088/ENSG00000188783/ENSG00000163191/ENSG00000112559/ENSG00000136295/ENSG00000149428/ENSG00000139767/ENSG00000175505/ENSG00000127124/ENSG00000112139/ENSG00000107957/ENSG00000254726/ENSG00000140807/ENSG00000167703…	26
MIR1184	C3	19/1026	174/30392	7.38075580377081e-06	0.000102205	4.86359929292615e-05	ENSG00000106348/ENSG00000162631/ENSG00000184702/ENSG00000114861/ENSG00000160991/ENSG00000183098/ENSG00000136960/ENSG00000131711/ENSG00000102057/ENSG00000171533/ENSG00000164114/ENSG00000119042/ENSG00000039560/ENSG00000184254/ENSG00000129474/ENSG00000104332/ENSG00000112139/ENSG00000156011/ENSG00000181019	19
PID_FGF_PATHWAY	C2	12/1025	58/24884	3.46089416944021e-06	6.77795897079979e-05	4.87316608957405e-05	ENSG00000160691/ENSG00000197122/ENSG00000019991/ENSG00000077782/ENSG00000124813/ENSG00000110395/ENSG00000066468/ENSG00000117676/ENSG00000011422/ENSG00000113578/ENSG00000149294/ENSG00000085733	12
SASAI_RESISTANCE_TO_NEOPLASTIC_TRANSFROMATION	C2	12/1025	58/24884	3.46089416944021e-06	6.77795897079979e-05	4.87316608957405e-05	ENSG00000163430/ENSG00000113721/ENSG00000182492/ENSG00000204262/ENSG00000159176/ENSG00000140092/ENSG00000108821/ENSG00000152952/ENSG00000172201/ENSG00000119699/ENSG00000119681/ENSG00000164761	12
HP_ABNORMAL_SCLERA_MORPHOLOGY	C5	20/982	131/22312	1.17755503942699e-06	6.29883582132759e-05	4.9231458348404e-05	ENSG00000149541/ENSG00000087116/ENSG00000077782/ENSG00000164692/ENSG00000150961/ENSG00000168487/ENSG00000112773/ENSG00000141756/ENSG00000108821/ENSG00000198246/ENSG00000131873/ENSG00000130635/ENSG00000119699/ENSG00000169071/ENSG00000100243/ENSG00000165617/ENSG00000111799/ENSG00000155850/ENSG00000010404/ENSG00000157613	20
FOSTER_TOLERANT_MACROPHAGE_UP	C2	23/1025	189/24884	3.53422790629769e-06	6.89174441728049e-05	4.95497469621591e-05	ENSG00000143344/ENSG00000101384/ENSG00000170542/ENSG00000253276/ENSG00000166833/ENSG00000160991/ENSG00000136689/ENSG00000113083/ENSG00000111145/ENSG00000090376/ENSG00000257017/ENSG00000166250/ENSG00000154640/ENSG00000120708/ENSG00000028137/ENSG00000157110/ENSG00000115738/ENSG00000187068/ENSG00000085733/ENSG00000111110/ENSG00000102805/ENSG00000137801/ENSG00000143013	23
MIR5088_3P	C3	16/1026	129/30392	7.59897133374303e-06	0.000104757	4.98503946518105e-05	ENSG00000182158/ENSG00000088367/ENSG00000133961/ENSG00000019144/ENSG00000124813/ENSG00000170004/ENSG00000115183/ENSG00000183049/ENSG00000169641/ENSG00000138594/ENSG00000164684/ENSG00000262655/ENSG00000197879/ENSG00000112139/ENSG00000143147/ENSG00000181019	16
GSE360_T_GONDII_VS_B_MALAYI_HIGH_DOSE_DC_DN	Immune	27/1023	220/23331	1.43220864584186e-06	7.92760035669964e-05	5.0709779804927e-05	ENSG00000123384/ENSG00000140943/ENSG00000148848/ENSG00000099864/ENSG00000137033/ENSG00000138080/ENSG00000142875/ENSG00000132669/ENSG00000152291/ENSG00000106665/ENSG00000140743/ENSG00000168453/ENSG00000164300/ENSG00000106789/ENSG00000010704/ENSG00000135269/ENSG00000163931/ENSG00000100345/ENSG00000108175/ENSG00000136161/ENSG00000262655/ENSG00000072210/ENSG00000163235/ENSG00000105722/ENSG00000171700…	27
MIR4291	C3	32/1026	402/30392	7.78378083468141e-06	0.000106763	5.08050276706392e-05	ENSG00000101577/ENSG00000187672/ENSG00000078369/ENSG00000137573/ENSG00000106609/ENSG00000142875/ENSG00000140092/ENSG00000127152/ENSG00000152291/ENSG00000140937/ENSG00000043143/ENSG00000131711/ENSG00000116977/ENSG00000120594/ENSG00000105855/ENSG00000113391/ENSG00000168807/ENSG00000139767/ENSG00000196159/ENSG00000135931/ENSG00000183023/ENSG00000183530/ENSG00000143797/ENSG00000125753/ENSG00000155893…	32
CACTGCC_MIR34A_MIR34C_MIR449	C3	27/1026	310/30392	7.84821218995225e-06	0.000106763	5.08050276706392e-05	ENSG00000149541/ENSG00000134369/ENSG00000175220/ENSG00000101384/ENSG00000135622/ENSG00000104228/ENSG00000169118/ENSG00000151229/ENSG00000114861/ENSG00000067715/ENSG00000115318/ENSG00000172819/ENSG00000072071/ENSG00000134853/ENSG00000138795/ENSG00000143669/ENSG00000182578/ENSG00000160410/ENSG00000119042/ENSG00000033170/ENSG00000091844/ENSG00000094975/ENSG00000171097/ENSG00000111799/ENSG00000175115…	27
MIR6742_3P	C3	15/1026	115/30392	7.82279676977334e-06	0.000106763	5.08050276706392e-05	ENSG00000013288/ENSG00000100596/ENSG00000054598/ENSG00000137486/ENSG00000149639/ENSG00000089057/ENSG00000124201/ENSG00000117676/ENSG00000169231/ENSG00000120594/ENSG00000161638/ENSG00000233608/ENSG00000105722/ENSG00000157613/ENSG00000186318	15
HP_ABNORMALITY_OF_THE_ZYGOMATIC_BONE	C5	31/982	271/22312	1.224963841492e-06	6.50895400119532e-05	5.08737339551717e-05	ENSG00000166813/ENSG00000072042/ENSG00000196924/ENSG00000197496/ENSG00000182492/ENSG00000049540/ENSG00000077782/ENSG00000054598/ENSG00000124813/ENSG00000114861/ENSG00000115318/ENSG00000244486/ENSG00000183098/ENSG00000140937/ENSG00000106665/ENSG00000066468/ENSG00000108821/ENSG00000119042/ENSG00000166341/ENSG00000130635/ENSG00000196159/ENSG00000104774/ENSG00000169071/ENSG00000233608/ENSG00000105722…	31
GOBP_FORMATION_OF_PRIMARY_GERM_LAYER	C5	21/982	143/22312	1.23176672806197e-06	6.50895400119532e-05	5.08737339551717e-05	ENSG00000259207/ENSG00000157227/ENSG00000204262/ENSG00000054598/ENSG00000087245/ENSG00000141448/ENSG00000116729/ENSG00000066468/ENSG00000186866/ENSG00000138795/ENSG00000151348/ENSG00000132470/ENSG00000130635/ENSG00000128791/ENSG00000142156/ENSG00000161638/ENSG00000115414/ENSG00000145423/ENSG00000111799/ENSG00000060718/ENSG00000183691	21
QI_PLASMACYTOMA_DN	C2	16/1025	101/24884	3.64478370884513e-06	7.07682467760316e-05	5.08804231322857e-05	ENSG00000163430/ENSG00000204262/ENSG00000170581/ENSG00000087245/ENSG00000168487/ENSG00000117122/ENSG00000134853/ENSG00000106624/ENSG00000142173/ENSG00000089597/ENSG00000108821/ENSG00000197157/ENSG00000129474/ENSG00000262655/ENSG00000134910/ENSG00000099949	16
BIDUS_METASTASIS_DN	C2	22/1025	176/24884	3.67878887234943e-06	7.11232515320889e-05	5.11356617883929e-05	ENSG00000153029/ENSG00000106546/ENSG00000072110/ENSG00000153071/ENSG00000143344/ENSG00000120885/ENSG00000133138/ENSG00000142102/ENSG00000159674/ENSG00000104043/ENSG00000132669/ENSG00000198832/ENSG00000110002/ENSG00000257017/ENSG00000221963/ENSG00000104774/ENSG00000187688/ENSG00000013364/ENSG00000188158/ENSG00000101276/ENSG00000109466/ENSG00000116132	22
HP_THORACIC_HYPOPLASIA	C5	22/982	155/22312	1.24749157596118e-06	6.55233677759367e-05	5.12128120657746e-05	ENSG00000101052/ENSG00000149541/ENSG00000163017/ENSG00000196924/ENSG00000054392/ENSG00000163913/ENSG00000124813/ENSG00000164692/ENSG00000142875/ENSG00000156140/ENSG00000030304/ENSG00000112773/ENSG00000066468/ENSG00000111199/ENSG00000108821/ENSG00000166341/ENSG00000196159/ENSG00000168944/ENSG00000082458/ENSG00000155850/ENSG00000160801/ENSG00000060718	22
HP_ABNORMAL_AORTIC_MORPHOLOGY	C5	42/982	430/22312	1.28200892369799e-06	6.69331485372624e-05	5.2314691282829e-05	ENSG00000149541/ENSG00000196924/ENSG00000134242/ENSG00000101384/ENSG00000197496/ENSG00000182492/ENSG00000049540/ENSG00000157227/ENSG00000204262/ENSG00000077782/ENSG00000106080/ENSG00000162631/ENSG00000059573/ENSG00000087245/ENSG00000164692/ENSG00000140092/ENSG00000132669/ENSG00000172638/ENSG00000118762/ENSG00000112773/ENSG00000141448/ENSG00000113083/ENSG00000106665/ENSG00000066468/ENSG00000131711…	42
PEDERSEN_TARGETS_OF_611CTF_ISOFORM_OF_ERBB2	C2	14/1025	79/24884	3.79048553743994e-06	7.29708790271416e-05	5.24640551430657e-05	ENSG00000183722/ENSG00000072110/ENSG00000018408/ENSG00000070404/ENSG00000211445/ENSG00000143669/ENSG00000011422/ENSG00000003436/ENSG00000144824/ENSG00000152952/ENSG00000161638/ENSG00000163235/ENSG00000147394/ENSG00000010404	14
WANG_RESPONSE_TO_GSK3_INHIBITOR_SB216763_UP	C2	40/1025	446/24884	3.84240236312877e-06	7.36568995372651e-05	5.29572850226044e-05	ENSG00000107521/ENSG00000153029/ENSG00000135124/ENSG00000134242/ENSG00000170915/ENSG00000035862/ENSG00000185896/ENSG00000155849/ENSG00000135677/ENSG00000214021/ENSG00000124508/ENSG00000170581/ENSG00000170653/ENSG00000136854/ENSG00000116701/ENSG00000145246/ENSG00000104043/ENSG00000145569/ENSG00000184500/ENSG00000136960/ENSG00000134955/ENSG00000078124/ENSG00000196743/ENSG00000139178/ENSG00000112297…	40
GOBP_CANONICAL_WNT_SIGNALING_PATHWAY	C5	35/982	328/22312	1.32931365363759e-06	6.77794488074045e-05	5.29761563167115e-05	ENSG00000154237/ENSG00000153071/ENSG00000018408/ENSG00000197122/ENSG00000169118/ENSG00000105329/ENSG00000106483/ENSG00000020181/ENSG00000115884/ENSG00000172819/ENSG00000116729/ENSG00000019549/ENSG00000066468/ENSG00000112655/ENSG00000111186/ENSG00000138795/ENSG00000182197/ENSG00000141753/ENSG00000108821/ENSG00000151617/ENSG00000140332/ENSG00000197380/ENSG00000169071/ENSG00000104332/ENSG00000157240…	35
HP_CONTRACTURES_OF_THE_JOINTS_OF_THE_UPPER_LIMBS	C5	35/982	328/22312	1.32931365363759e-06	6.77794488074045e-05	5.29761563167115e-05	ENSG00000149541/ENSG00000163017/ENSG00000196924/ENSG00000127415/ENSG00000059573/ENSG00000087245/ENSG00000244486/ENSG00000156140/ENSG00000030304/ENSG00000066468/ENSG00000163359/ENSG00000141756/ENSG00000065618/ENSG00000111199/ENSG00000142173/ENSG00000178467/ENSG00000169641/ENSG00000198246/ENSG00000132470/ENSG00000189409/ENSG00000152952/ENSG00000196569/ENSG00000175505/ENSG00000196159/ENSG00000119699…	35
GOBP_CELL_MATRIX_ADHESION	C5	31/982	272/22312	1.32560172307597e-06	6.77794488074045e-05	5.29761563167115e-05	ENSG00000166086/ENSG00000127990/ENSG00000259207/ENSG00000072110/ENSG00000213853/ENSG00000197122/ENSG00000044524/ENSG00000101384/ENSG00000157227/ENSG00000138080/ENSG00000184009/ENSG00000140092/ENSG00000132669/ENSG00000172638/ENSG00000164741/ENSG00000065618/ENSG00000169231/ENSG00000152818/ENSG00000105855/ENSG00000132470/ENSG00000144824/ENSG00000143537/ENSG00000168743/ENSG00000129474/ENSG00000137809…	31
GOBP_REGULATION_OF_ESTABLISHMENT_OF_PLANAR_POLARITY	C5	13/982	59/22312	1.32214925689651e-06	6.77794488074045e-05	5.29761563167115e-05	ENSG00000163637/ENSG00000153071/ENSG00000183098/ENSG00000112655/ENSG00000142632/ENSG00000169071/ENSG00000104332/ENSG00000157240/ENSG00000145423/ENSG00000165617/ENSG00000164932/ENSG00000164930/ENSG00000140807	13
MIR766_5P	C3	23/1026	241/30392	8.30775493082647e-06	0.000112519	5.35439791478936e-05	ENSG00000101052/ENSG00000163637/ENSG00000148848/ENSG00000165102/ENSG00000019991/ENSG00000169118/ENSG00000133216/ENSG00000059573/ENSG00000171310/ENSG00000111885/ENSG00000149639/ENSG00000176658/ENSG00000172819/ENSG00000183049/ENSG00000196586/ENSG00000172733/ENSG00000100234/ENSG00000167695/ENSG00000113739/ENSG00000107957/ENSG00000118473/ENSG00000090863/ENSG00000171475	23
GSE29618_BCELL_VS_MONOCYTE_DN	Immune	27/1023	221/23331	1.56473958292809e-06	8.53066549463586e-05	5.45673532163981e-05	ENSG00000123384/ENSG00000106546/ENSG00000198189/ENSG00000072110/ENSG00000172936/ENSG00000082397/ENSG00000135677/ENSG00000116337/ENSG00000107819/ENSG00000033327/ENSG00000163453/ENSG00000145569/ENSG00000132669/ENSG00000155465/ENSG00000182197/ENSG00000163191/ENSG00000177663/ENSG00000011422/ENSG00000164300/ENSG00000014914/ENSG00000108175/ENSG00000076944/ENSG00000136161/ENSG00000163661/ENSG00000157240…	27
GSE30971_CTRL_VS_LPS_STIM_MACROPHAGE_WBP7_KO_4H_DN	Immune	26/1023	208/23331	1.57618537162231e-06	8.53066549463586e-05	5.45673532163981e-05	ENSG00000107798/ENSG00000160211/ENSG00000135905/ENSG00000102760/ENSG00000172243/ENSG00000136854/ENSG00000116701/ENSG00000171428/ENSG00000171310/ENSG00000164741/ENSG00000134955/ENSG00000104549/ENSG00000134247/ENSG00000120594/ENSG00000198121/ENSG00000090530/ENSG00000102393/ENSG00000072952/ENSG00000057657/ENSG00000072210/ENSG00000115414/ENSG00000134308/ENSG00000266094/ENSG00000178694/ENSG00000173166…	26
ZNF512_TARGET_GENES	C3	34/1026	442/30392	8.51690285140182e-06	0.000114848	5.46522472100986e-05	ENSG00000162704/ENSG00000185896/ENSG00000049540/ENSG00000019144/ENSG00000124508/ENSG00000139182/ENSG00000198795/ENSG00000166833/ENSG00000177951/ENSG00000166825/ENSG00000118263/ENSG00000110811/ENSG00000061337/ENSG00000122644/ENSG00000076928/ENSG00000106565/ENSG00000003436/ENSG00000076067/ENSG00000115738/ENSG00000119699/ENSG00000002933/ENSG00000108175/ENSG00000129474/ENSG00000162545/ENSG00000160469…	34
HP_PES_PLANUS	C5	36/982	343/22312	1.39315136437247e-06	7.06214345695555e-05	5.51974414501062e-05	ENSG00000149541/ENSG00000196924/ENSG00000182492/ENSG00000049540/ENSG00000204262/ENSG00000077782/ENSG00000106080/ENSG00000105329/ENSG00000136854/ENSG00000087245/ENSG00000164692/ENSG00000165288/ENSG00000132669/ENSG00000113083/ENSG00000106665/ENSG00000111199/ENSG00000106624/ENSG00000151348/ENSG00000144218/ENSG00000108821/ENSG00000198246/ENSG00000130635/ENSG00000119699/ENSG00000105464/ENSG00000077264…	36
HP_ARACHNODACTYLY	C5	19/982	121/22312	1.40198570469288e-06	7.06584587237991e-05	5.52263793865636e-05	ENSG00000163017/ENSG00000196924/ENSG00000197496/ENSG00000049540/ENSG00000140092/ENSG00000244486/ENSG00000172638/ENSG00000168487/ENSG00000113083/ENSG00000066468/ENSG00000106624/ENSG00000119042/ENSG00000119699/ENSG00000154864/ENSG00000169554/ENSG00000172943/ENSG00000060718/ENSG00000107796/ENSG00000185920	19
MIR10394_5P	C3	20/1026	192/30392	8.74550969877206e-06	0.000117418	5.58752015537107e-05	ENSG00000157064/ENSG00000148848/ENSG00000044524/ENSG00000162631/ENSG00000101544/ENSG00000106609/ENSG00000160991/ENSG00000149639/ENSG00000163577/ENSG00000107130/ENSG00000139946/ENSG00000131711/ENSG00000213699/ENSG00000179630/ENSG00000176971/ENSG00000103888/ENSG00000138670/ENSG00000104332/ENSG00000135127/ENSG00000107957	20
GSE21774_CD62L_POS_CD56_DIM_VS_CD62L_NEG_CD56_DIM_NK_CELL_UP	Immune	27/1023	222/23331	1.70846788359538e-06	8.94654250784278e-05	5.72275569119377e-05	ENSG00000142089/ENSG00000197122/ENSG00000163430/ENSG00000101236/ENSG00000136059/ENSG00000136286/ENSG00000116701/ENSG00000087245/ENSG00000101265/ENSG00000111145/ENSG00000064989/ENSG00000110811/ENSG00000198932/ENSG00000150630/ENSG00000120594/ENSG00000079150/ENSG00000145730/ENSG00000138670/ENSG00000127124/ENSG00000117280/ENSG00000131370/ENSG00000049860/ENSG00000102805/ENSG00000164181/ENSG00000073417…	27
GSE36888_UNTREATED_VS_IL2_TREATED_TCELL_6H_UP	Immune	27/1023	222/23331	1.70846788359538e-06	8.94654250784278e-05	5.72275569119377e-05	ENSG00000153815/ENSG00000266028/ENSG00000197555/ENSG00000213853/ENSG00000074410/ENSG00000138613/ENSG00000170542/ENSG00000136052/ENSG00000172932/ENSG00000136286/ENSG00000100596/ENSG00000020181/ENSG00000186469/ENSG00000155465/ENSG00000105855/ENSG00000028137/ENSG00000182541/ENSG00000132205/ENSG00000076944/ENSG00000050438/ENSG00000163235/ENSG00000185338/ENSG00000174705/ENSG00000152503/ENSG00000243646…	27
GSE9037_WT_VS_IRAK4_KO_BMDM_UP	Immune	26/1023	209/23331	1.72649352440407e-06	8.94654250784278e-05	5.72275569119377e-05	ENSG00000157168/ENSG00000170542/ENSG00000170653/ENSG00000102218/ENSG00000163453/ENSG00000170004/ENSG00000134853/ENSG00000066468/ENSG00000143669/ENSG00000166073/ENSG00000100196/ENSG00000138356/ENSG00000120708/ENSG00000106565/ENSG00000182541/ENSG00000103888/ENSG00000196159/ENSG00000104427/ENSG00000078246/ENSG00000118503/ENSG00000158863/ENSG00000134910/ENSG00000121297/ENSG00000131370/ENSG00000073756…	26
GSE7219_UNSTIM_VS_LPS_AND_ANTI_CD40_STIM_DC_DN	Immune	25/1023	196/23331	1.71563722392929e-06	8.94654250784278e-05	5.72275569119377e-05	ENSG00000142089/ENSG00000058668/ENSG00000136052/ENSG00000124813/ENSG00000142875/ENSG00000160606/ENSG00000142102/ENSG00000185885/ENSG00000186469/ENSG00000198832/ENSG00000168234/ENSG00000127946/ENSG00000104549/ENSG00000185201/ENSG00000090376/ENSG00000143753/ENSG00000148832/ENSG00000152952/ENSG00000105852/ENSG00000188215/ENSG00000148248/ENSG00000135541/ENSG00000189067/ENSG00000137501/ENSG00000205336	25
REACTOME_CELL_EXTRACELLULAR_MATRIX_INTERACTIONS	C2	7/1025	18/24884	4.208621960743e-06	8.03367331240562e-05	5.7759901659764e-05	ENSG00000162458/ENSG00000072110/ENSG00000196924/ENSG00000184009/ENSG00000197702/ENSG00000075624/ENSG00000125753	7
P53_02	C3	25/1026	277/30392	9.12948273943337e-06	0.000122043	5.80759075153747e-05	ENSG00000088367/ENSG00000134242/ENSG00000154237/ENSG00000157168/ENSG00000196968/ENSG00000046889/ENSG00000121068/ENSG00000127152/ENSG00000136960/ENSG00000111145/ENSG00000095397/ENSG00000102034/ENSG00000057252/ENSG00000122786/ENSG00000158859/ENSG00000139767/ENSG00000137699/ENSG00000106125/ENSG00000133812/ENSG00000099949/ENSG00000160801/ENSG00000100092/ENSG00000006740/ENSG00000116132/ENSG00000137764	25
PEDERSEN_METASTASIS_BY_ERBB2_ISOFORM_7	C2	40/1025	448/24884	4.28217188257739e-06	8.13972504066392e-05	5.85223844191249e-05	ENSG00000183722/ENSG00000131171/ENSG00000072110/ENSG00000074410/ENSG00000018408/ENSG00000101384/ENSG00000163913/ENSG00000070404/ENSG00000253276/ENSG00000137486/ENSG00000107819/ENSG00000135862/ENSG00000211445/ENSG00000197324/ENSG00000143669/ENSG00000029153/ENSG00000150630/ENSG00000011422/ENSG00000122644/ENSG00000003436/ENSG00000136048/ENSG00000004399/ENSG00000115738/ENSG00000144824/ENSG00000152952…	40
WINTER_HYPOXIA_METAGENE	C2	28/1025	262/24884	4.30969338761508e-06	8.15776271362788e-05	5.86520703269351e-05	ENSG00000123384/ENSG00000074410/ENSG00000019991/ENSG00000204262/ENSG00000105329/ENSG00000087245/ENSG00000113083/ENSG00000186480/ENSG00000122786/ENSG00000150630/ENSG00000011422/ENSG00000169242/ENSG00000120708/ENSG00000115738/ENSG00000149428/ENSG00000152952/ENSG00000130635/ENSG00000119699/ENSG00000182718/ENSG00000184254/ENSG00000161638/ENSG00000118503/ENSG00000115414/ENSG00000163235/ENSG00000113739…	28
GSE17721_0.5H_VS_24H_CPG_BMDC_DN	Immune	28/1023	236/23331	1.81347864248028e-06	9.2983731237068e-05	5.94780806841179e-05	ENSG00000065357/ENSG00000116711/ENSG00000183160/ENSG00000072042/ENSG00000163430/ENSG00000113721/ENSG00000018280/ENSG00000087245/ENSG00000136960/ENSG00000169604/ENSG00000263528/ENSG00000113083/ENSG00000110446/ENSG00000143669/ENSG00000099994/ENSG00000141753/ENSG00000150630/ENSG00000158859/ENSG00000181481/ENSG00000130635/ENSG00000139278/ENSG00000105852/ENSG00000062716/ENSG00000161638/ENSG00000134504…	28
GSE5679_RARA_AGONIST_AM580_VS_AM580_AND_ROSIGLITAZONE_TREATED_DC_DN	Immune	27/1023	223/23331	1.86424573421847e-06	9.29850398993287e-05	5.94789177845278e-05	ENSG00000259207/ENSG00000142089/ENSG00000135905/ENSG00000136286/ENSG00000142552/ENSG00000178026/ENSG00000160991/ENSG00000112079/ENSG00000104043/ENSG00000112773/ENSG00000162636/ENSG00000132561/ENSG00000185201/ENSG00000090376/ENSG00000135678/ENSG00000141753/ENSG00000163536/ENSG00000106100/ENSG00000104870/ENSG00000106789/ENSG00000076928/ENSG00000135269/ENSG00000136161/ENSG00000262655/ENSG00000073417…	27
GSE9988_LOW_LPS_VS_ANTI_TREM1_AND_LPS_MONOCYTE_UP	Immune	26/1023	210/23331	1.88986223568744e-06	9.29850398993287e-05	5.94789177845278e-05	ENSG00000172936/ENSG00000082397/ENSG00000031081/ENSG00000253276/ENSG00000064666/ENSG00000137486/ENSG00000112079/ENSG00000132669/ENSG00000186469/ENSG00000263528/ENSG00000118263/ENSG00000169242/ENSG00000105855/ENSG00000179630/ENSG00000075618/ENSG00000169504/ENSG00000125753/ENSG00000188215/ENSG00000118503/ENSG00000174600/ENSG00000266094/ENSG00000136040/ENSG00000145365/ENSG00000080815/ENSG00000137801…	26
GSE21360_TERTIARY_VS_QUATERNARY_MEMORY_CD8_TCELL_DN	Immune	25/1023	197/23331	1.88470982277597e-06	9.29850398993287e-05	5.94789177845278e-05	ENSG00000140931/ENSG00000196924/ENSG00000163932/ENSG00000197122/ENSG00000157227/ENSG00000031081/ENSG00000163453/ENSG00000117016/ENSG00000137462/ENSG00000112414/ENSG00000166825/ENSG00000169604/ENSG00000162636/ENSG00000111181/ENSG00000054219/ENSG00000185201/ENSG00000118263/ENSG00000135269/ENSG00000038427/ENSG00000028137/ENSG00000157110/ENSG00000196569/ENSG00000075618/ENSG00000142178/ENSG00000181019	25
GSE13522_WT_VS_IFNAR_KO_SKIN_DN	Immune	24/1023	184/23331	1.84346266786444e-06	9.29850398993287e-05	5.94789177845278e-05	ENSG00000106546/ENSG00000131171/ENSG00000058668/ENSG00000205352/ENSG00000124813/ENSG00000135862/ENSG00000163453/ENSG00000242732/ENSG00000074696/ENSG00000112773/ENSG00000168234/ENSG00000108679/ENSG00000127946/ENSG00000196743/ENSG00000163191/ENSG00000136830/ENSG00000019582/ENSG00000106789/ENSG00000102024/ENSG00000028137/ENSG00000115738/ENSG00000108175/ENSG00000168743/ENSG00000133812	24
MIR146A_3P	C3	22/1026	226/30392	9.46950280833183e-06	0.000125501	5.97218248042974e-05	ENSG00000018408/ENSG00000054598/ENSG00000124813/ENSG00000101544/ENSG00000130402/ENSG00000019549/ENSG00000171533/ENSG00000115363/ENSG00000183049/ENSG00000100196/ENSG00000091129/ENSG00000105855/ENSG00000106261/ENSG00000070214/ENSG00000153214/ENSG00000166148/ENSG00000169554/ENSG00000152503/ENSG00000131374/ENSG00000143013/ENSG00000175224/ENSG00000143061	22
MIR3685	C3	20/1026	193/30392	9.45223664068747e-06	0.000125501	5.97218248042974e-05	ENSG00000081377/ENSG00000172936/ENSG00000133083/ENSG00000111412/ENSG00000164176/ENSG00000144645/ENSG00000142875/ENSG00000151693/ENSG00000071967/ENSG00000091428/ENSG00000100234/ENSG00000134504/ENSG00000147459/ENSG00000115414/ENSG00000134308/ENSG00000163399/ENSG00000085733/ENSG00000198185/ENSG00000183691/ENSG00000186318	20
KOKKINAKIS_METHIONINE_DEPRIVATION_48HR_UP	C2	19/1025	139/24884	4.47711686248607e-06	8.43936528578625e-05	6.06767153731665e-05	ENSG00000160691/ENSG00000172936/ENSG00000035862/ENSG00000113721/ENSG00000182492/ENSG00000019991/ENSG00000087245/ENSG00000163453/ENSG00000142875/ENSG00000136514/ENSG00000211445/ENSG00000134853/ENSG00000138794/ENSG00000011422/ENSG00000154640/ENSG00000100234/ENSG00000157240/ENSG00000134308/ENSG00000189067	19
GSE32423_MEMORY_VS_NAIVE_CD8_TCELL_UP	Immune	28/1023	237/23331	1.97218752337751e-06	9.60652542637183e-05	6.14492112547096e-05	ENSG00000107521/ENSG00000083857/ENSG00000163629/ENSG00000103335/ENSG00000214944/ENSG00000074410/ENSG00000157168/ENSG00000197442/ENSG00000124813/ENSG00000205517/ENSG00000172346/ENSG00000171310/ENSG00000140092/ENSG00000151693/ENSG00000182575/ENSG00000196743/ENSG00000198715/ENSG00000149179/ENSG00000169242/ENSG00000100365/ENSG00000177542/ENSG00000140848/ENSG00000182718/ENSG00000057657/ENSG00000162545…	28
MIR1251_3P	C3	18/1026	162/30392	1.00043872575513e-05	0.000132024	6.28255718018066e-05	ENSG00000100368/ENSG00000065413/ENSG00000088367/ENSG00000204262/ENSG00000010810/ENSG00000133138/ENSG00000130402/ENSG00000165288/ENSG00000110395/ENSG00000156140/ENSG00000183098/ENSG00000183049/ENSG00000119042/ENSG00000164684/ENSG00000128791/ENSG00000057657/ENSG00000091039/ENSG00000144681	18
REACTOME_O_GLYCOSYLATION_OF_TSR_DOMAIN_CONTAINING_PROTEINS	C2	10/1025	41/24884	4.70721058602271e-06	8.79976061618461e-05	6.326785868121e-05	ENSG00000087116/ENSG00000005108/ENSG00000159674/ENSG00000156140/ENSG00000142303/ENSG00000186866/ENSG00000158859/ENSG00000262655/ENSG00000137801/ENSG00000143382	10
TOMLINS_PROSTATE_CANCER_DN	C2	10/1025	41/24884	4.70721058602271e-06	8.79976061618461e-05	6.326785868121e-05	ENSG00000127990/ENSG00000120885/ENSG00000148180/ENSG00000058668/ENSG00000131016/ENSG00000147526/ENSG00000154640/ENSG00000132470/ENSG00000157110/ENSG00000130176	10
YGCANTGCR_UNKNOWN	C3	16/1026	132/30392	1.02227641873895e-05	0.000134331	6.39237572479094e-05	ENSG00000266028/ENSG00000082397/ENSG00000019991/ENSG00000077782/ENSG00000033327/ENSG00000074696/ENSG00000107130/ENSG00000131711/ENSG00000146151/ENSG00000183049/ENSG00000197622/ENSG00000089597/ENSG00000141424/ENSG00000116774/ENSG00000135541/ENSG00000031003	16
GOBP_HEMOSTASIS	C5	30/982	261/22312	1.63888300069313e-06	8.21231085232379e-05	6.41871055443879e-05	ENSG00000149131/ENSG00000065357/ENSG00000116711/ENSG00000259207/ENSG00000072110/ENSG00000196924/ENSG00000163932/ENSG00000197122/ENSG00000101335/ENSG00000159176/ENSG00000184009/ENSG00000136854/ENSG00000174175/ENSG00000133216/ENSG00000184500/ENSG00000134853/ENSG00000075624/ENSG00000011422/ENSG00000003436/ENSG00000132205/ENSG00000100345/ENSG00000092445/ENSG00000102780/ENSG00000115414/ENSG00000146535…	30
GOBP_RESPONSE_TO_TRANSFORMING_GROWTH_FACTOR_BETA	C5	31/982	275/22312	1.67519790977018e-06	8.34631461444926e-05	6.52344737915919e-05	ENSG00000020633/ENSG00000153071/ENSG00000197122/ENSG00000049323/ENSG00000197496/ENSG00000106819/ENSG00000105329/ENSG00000138080/ENSG00000010810/ENSG00000164692/ENSG00000171310/ENSG00000113083/ENSG00000066468/ENSG00000197415/ENSG00000108821/ENSG00000105855/ENSG00000033170/ENSG00000122176/ENSG00000119699/ENSG00000108175/ENSG00000128791/ENSG00000168743/ENSG00000185650/ENSG00000119681/ENSG00000198369…	31
EGR_Q6	C3	26/1026	297/30392	1.04930131756266e-05	0.000137298	6.53356217358374e-05	ENSG00000162704/ENSG00000135736/ENSG00000143344/ENSG00000101236/ENSG00000197948/ENSG00000156140/ENSG00000172638/ENSG00000107130/ENSG00000179218/ENSG00000106665/ENSG00000043143/ENSG00000078124/ENSG00000198856/ENSG00000131788/ENSG00000167702/ENSG00000105855/ENSG00000084234/ENSG00000076944/ENSG00000185650/ENSG00000105722/ENSG00000137478/ENSG00000141582/ENSG00000135097/ENSG00000153832/ENSG00000175115…	26
GOBP_NEURON_PROJECTION_GUIDANCE	C5	29/982	248/22312	1.716603862558e-06	8.50401652138817e-05	6.64670658265579e-05	ENSG00000182580/ENSG00000044524/ENSG00000135622/ENSG00000144857/ENSG00000101680/ENSG00000010810/ENSG00000133216/ENSG00000184347/ENSG00000127152/ENSG00000164050/ENSG00000118263/ENSG00000182197/ENSG00000136830/ENSG00000118257/ENSG00000182578/ENSG00000091129/ENSG00000169242/ENSG00000128602/ENSG00000170571/ENSG00000151617/ENSG00000004399/ENSG00000196569/ENSG00000125753/ENSG00000145147/ENSG00000149294…	29
MIR8082	C3	15/1026	118/30392	1.07483707987411e-05	0.000140032	6.66364943873407e-05	ENSG00000153029/ENSG00000266028/ENSG00000148848/ENSG00000143344/ENSG00000165102/ENSG00000177951/ENSG00000151693/ENSG00000016864/ENSG00000186469/ENSG00000087448/ENSG00000146151/ENSG00000149179/ENSG00000109814/ENSG00000172733/ENSG00000073849	15
MIR6804_3P	C3	14/1026	104/30392	1.07926299290671e-05	0.000140032	6.66364943873407e-05	ENSG00000162631/ENSG00000101544/ENSG00000019549/ENSG00000102024/ENSG00000168807/ENSG00000164684/ENSG00000173621/ENSG00000184194/ENSG00000121297/ENSG00000123643/ENSG00000084652/ENSG00000073417/ENSG00000173175/ENSG00000143061	14
BHAT_ESR1_TARGETS_NOT_VIA_AKT1_DN	C2	15/1025	92/24884	5.06135317418906e-06	9.34594357552297e-05	6.71947639451952e-05	ENSG00000182158/ENSG00000111961/ENSG00000143344/ENSG00000197442/ENSG00000143515/ENSG00000144645/ENSG00000065308/ENSG00000182197/ENSG00000169242/ENSG00000198246/ENSG00000106261/ENSG00000168807/ENSG00000156011/ENSG00000143061/ENSG00000137501	15
HESS_TARGETS_OF_HOXA9_AND_MEIS1_DN	C2	15/1025	92/24884	5.06135317418906e-06	9.34594357552297e-05	6.71947639451952e-05	ENSG00000100368/ENSG00000107798/ENSG00000153071/ENSG00000172243/ENSG00000018280/ENSG00000137462/ENSG00000182578/ENSG00000120708/ENSG00000038427/ENSG00000115738/ENSG00000110090/ENSG00000187688/ENSG00000185650/ENSG00000179820/ENSG00000189067	15
DELASERNA_MYOD_TARGETS_DN	C2	12/1025	60/24884	5.03409261959057e-06	9.34594357552297e-05	6.71947639451952e-05	ENSG00000170542/ENSG00000087245/ENSG00000020181/ENSG00000185885/ENSG00000133110/ENSG00000136295/ENSG00000120708/ENSG00000157110/ENSG00000132205/ENSG00000145147/ENSG00000157240/ENSG00000060718	12
MIR4644	C3	28/1026	334/30392	1.09765186662527e-05	0.000141467	6.73193746037654e-05	ENSG00000157064/ENSG00000134287/ENSG00000088367/ENSG00000266028/ENSG00000197555/ENSG00000008277/ENSG00000052126/ENSG00000019144/ENSG00000133216/ENSG00000149639/ENSG00000221978/ENSG00000072071/ENSG00000211445/ENSG00000109680/ENSG00000118263/ENSG00000114405/ENSG00000168807/ENSG00000106976/ENSG00000164684/ENSG00000183023/ENSG00000137343/ENSG00000168743/ENSG00000180616/ENSG00000135362/ENSG00000131374…	28
PU1_Q6	C3	25/1026	280/30392	1.09948548779789e-05	0.000141467	6.73193746037654e-05	ENSG00000153029/ENSG00000134369/ENSG00000103335/ENSG00000134242/ENSG00000132122/ENSG00000198001/ENSG00000155849/ENSG00000049540/ENSG00000010810/ENSG00000116701/ENSG00000166833/ENSG00000185339/ENSG00000124201/ENSG00000025434/ENSG00000112655/ENSG00000140859/ENSG00000033170/ENSG00000137841/ENSG00000143537/ENSG00000145022/ENSG00000123933/ENSG00000105722/ENSG00000139631/ENSG00000059377/ENSG00000167703	25
GTGCCAA_MIR96	C3	27/1026	316/30392	1.112108273474e-05	0.000142498	6.78097029818605e-05	ENSG00000160691/ENSG00000182158/ENSG00000187672/ENSG00000044524/ENSG00000082397/ENSG00000117519/ENSG00000010810/ENSG00000138758/ENSG00000135862/ENSG00000020181/ENSG00000091428/ENSG00000137273/ENSG00000182197/ENSG00000178904/ENSG00000136295/ENSG00000169641/ENSG00000147526/ENSG00000152952/ENSG00000164684/ENSG00000100075/ENSG00000185650/ENSG00000130224/ENSG00000174705/ENSG00000131370/ENSG00000169992…	27
PID_SYNDECAN_4_PATHWAY	C2	9/1025	33/24884	5.20101214837388e-06	9.56478819481441e-05	6.87681965702837e-05	ENSG00000072110/ENSG00000148848/ENSG00000163932/ENSG00000077782/ENSG00000101680/ENSG00000003436/ENSG00000161638/ENSG00000115414/ENSG00000137801	9
REACTOME_L1CAM_INTERACTIONS	C2	18/1025	128/24884	5.28795248785645e-06	9.68530245144234e-05	6.96346609310737e-05	ENSG00000259207/ENSG00000197122/ENSG00000133961/ENSG00000077782/ENSG00000101680/ENSG00000184009/ENSG00000167552/ENSG00000133216/ENSG00000135862/ENSG00000075624/ENSG00000118257/ENSG00000117676/ENSG00000091129/ENSG00000106976/ENSG00000272398/ENSG00000161638/ENSG00000149294/ENSG00000082458	18
GSE40666_WT_VS_STAT4_KO_CD8_TCELL_WITH_IFNA_STIM_90MIN_UP	Immune	26/1023	212/23331	2.25993023449925e-06	0.000108991	6.97174934248858e-05	ENSG00000065413/ENSG00000081377/ENSG00000072110/ENSG00000187672/ENSG00000170385/ENSG00000133961/ENSG00000106348/ENSG00000064666/ENSG00000112079/ENSG00000145569/ENSG00000111885/ENSG00000127152/ENSG00000043143/ENSG00000104549/ENSG00000064989/ENSG00000147324/ENSG00000106100/ENSG00000170571/ENSG00000084234/ENSG00000122507/ENSG00000109689/ENSG00000171097/ENSG00000111110/ENSG00000100580/ENSG00000175115…	26
MIR211_5P	C3	32/1026	410/30392	1.16034212058797e-05	0.000147454	7.01684037401262e-05	ENSG00000139668/ENSG00000143344/ENSG00000138613/ENSG00000165102/ENSG00000019991/ENSG00000054598/ENSG00000198795/ENSG00000101230/ENSG00000138758/ENSG00000124813/ENSG00000133216/ENSG00000150961/ENSG00000112773/ENSG00000152061/ENSG00000078124/ENSG00000120594/ENSG00000138606/ENSG00000078114/ENSG00000138594/ENSG00000109814/ENSG00000206538/ENSG00000153214/ENSG00000057657/ENSG00000188215/ENSG00000107957…	32
CAGTGTT_MIR141_MIR200A	C3	28/1026	335/30392	1.16004997501253e-05	0.000147454	7.01684037401262e-05	ENSG00000157064/ENSG00000162704/ENSG00000187672/ENSG00000197122/ENSG00000029364/ENSG00000116337/ENSG00000136854/ENSG00000114861/ENSG00000142875/ENSG00000110395/ENSG00000165443/ENSG00000164741/ENSG00000089057/ENSG00000141448/ENSG00000066468/ENSG00000118257/ENSG00000168944/ENSG00000137343/ENSG00000188215/ENSG00000112139/ENSG00000169554/ENSG00000121297/ENSG00000135333/ENSG00000142178/ENSG00000080815…	28
MIR204_5P	C3	32/1026	411/30392	1.21858434360174e-05	0.000154221	7.3388427250562e-05	ENSG00000139668/ENSG00000143344/ENSG00000138613/ENSG00000165102/ENSG00000019991/ENSG00000054598/ENSG00000198795/ENSG00000101230/ENSG00000138758/ENSG00000124813/ENSG00000133216/ENSG00000150961/ENSG00000112773/ENSG00000152061/ENSG00000078124/ENSG00000120594/ENSG00000138606/ENSG00000078114/ENSG00000138594/ENSG00000109814/ENSG00000206538/ENSG00000153214/ENSG00000057657/ENSG00000188215/ENSG00000107957…	32
MIR6505_5P	C3	21/1026	213/30392	1.23418807325782e-05	0.000155558	7.40247712252593e-05	ENSG00000106546/ENSG00000143344/ENSG00000052126/ENSG00000204262/ENSG00000133961/ENSG00000164176/ENSG00000254122/ENSG00000163755/ENSG00000152061/ENSG00000019549/ENSG00000075624/ENSG00000054219/ENSG00000118263/ENSG00000143669/ENSG00000122786/ENSG00000198121/ENSG00000143797/ENSG00000168743/ENSG00000129474/ENSG00000050405/ENSG00000082458	21
GSE5589_WT_VS_IL6_KO_LPS_AND_IL6_STIM_MACROPHAGE_45MIN_DN	Immune	26/1023	213/23331	2.46888331766292e-06	0.000116757	7.4684666533288e-05	ENSG00000081377/ENSG00000163637/ENSG00000052126/ENSG00000133083/ENSG00000077782/ENSG00000181458/ENSG00000100596/ENSG00000169851/ENSG00000124813/ENSG00000173546/ENSG00000167157/ENSG00000113083/ENSG00000134955/ENSG00000025434/ENSG00000111145/ENSG00000114405/ENSG00000120594/ENSG00000146072/ENSG00000109472/ENSG00000144824/ENSG00000111816/ENSG00000131471/ENSG00000116774/ENSG00000050405/ENSG00000117280…	26
GSE7460_TCONV_VS_TREG_THYMUS_DN	Immune	26/1023	213/23331	2.46888331766292e-06	0.000116757	7.4684666533288e-05	ENSG00000152127/ENSG00000106546/ENSG00000168994/ENSG00000205352/ENSG00000171310/ENSG00000112773/ENSG00000176658/ENSG00000116729/ENSG00000111145/ENSG00000105426/ENSG00000163191/ENSG00000118257/ENSG00000106789/ENSG00000105855/ENSG00000106565/ENSG00000028137/ENSG00000100365/ENSG00000181481/ENSG00000171522/ENSG00000057657/ENSG00000050405/ENSG00000179820/ENSG00000105419/ENSG00000243646/ENSG00000126458…	26
MIR1827	C3	33/1026	431/30392	1.26461784410511e-05	0.000158103	7.52357345139884e-05	ENSG00000065357/ENSG00000139668/ENSG00000106546/ENSG00000134369/ENSG00000175220/ENSG00000117519/ENSG00000187189/ENSG00000005108/ENSG00000106348/ENSG00000070404/ENSG00000177951/ENSG00000172638/ENSG00000163577/ENSG00000136689/ENSG00000164050/ENSG00000166546/ENSG00000111186/ENSG00000010322/ENSG00000029153/ENSG00000164114/ENSG00000198648/ENSG00000061337/ENSG00000158859/ENSG00000213699/ENSG00000136048…	33
MIR8068	C3	33/1026	431/30392	1.26461784410511e-05	0.000158103	7.52357345139884e-05	ENSG00000072042/ENSG00000187672/ENSG00000164330/ENSG00000144857/ENSG00000058668/ENSG00000237172/ENSG00000133138/ENSG00000127152/ENSG00000118762/ENSG00000101695/ENSG00000171533/ENSG00000135678/ENSG00000175318/ENSG00000120594/ENSG00000106789/ENSG00000138594/ENSG00000196569/ENSG00000105270/ENSG00000206538/ENSG00000173208/ENSG00000057657/ENSG00000179241/ENSG00000077264/ENSG00000120693/ENSG00000130147…	33
LEI_MYB_TARGETS	C2	36/1025	389/24884	5.76975774247918e-06	0.000104829	7.53690611890115e-05	ENSG00000149131/ENSG00000182158/ENSG00000213853/ENSG00000153071/ENSG00000074410/ENSG00000101335/ENSG00000120885/ENSG00000186832/ENSG00000113140/ENSG00000164692/ENSG00000163453/ENSG00000185885/ENSG00000102316/ENSG00000112414/ENSG00000136689/ENSG00000108679/ENSG00000163359/ENSG00000196743/ENSG00000185201/ENSG00000065618/ENSG00000198642/ENSG00000120708/ENSG00000182541/ENSG00000272398/ENSG00000182718…	36
WESTON_VEGFA_TARGETS_6HR	C2	11/1025	51/24884	5.75404782835228e-06	0.000104829	7.53690611890115e-05	ENSG00000127990/ENSG00000182492/ENSG00000049540/ENSG00000087245/ENSG00000164692/ENSG00000133110/ENSG00000163359/ENSG00000106484/ENSG00000038427/ENSG00000169071/ENSG00000142156	11
MIR605_3P	C3	24/1026	265/30392	1.29201664883858e-05	0.000160877	7.65558252028292e-05	ENSG00000158292/ENSG00000162704/ENSG00000134369/ENSG00000197555/ENSG00000148848/ENSG00000010932/ENSG00000151229/ENSG00000187091/ENSG00000137486/ENSG00000033327/ENSG00000124813/ENSG00000135862/ENSG00000157637/ENSG00000105514/ENSG00000106789/ENSG00000146072/ENSG00000143797/ENSG00000188215/ENSG00000172943/ENSG00000181019/ENSG00000163389/ENSG00000171475/ENSG00000126458/ENSG00000186318	24
MIR1343_3P	C3	19/1026	181/30392	1.30367311974797e-05	0.000161676	7.69362788065175e-05	ENSG00000020633/ENSG00000104228/ENSG00000054598/ENSG00000137486/ENSG00000149639/ENSG00000104081/ENSG00000089057/ENSG00000115183/ENSG00000127946/ENSG00000183049/ENSG00000169231/ENSG00000120594/ENSG00000164684/ENSG00000150048/ENSG00000164125/ENSG00000161638/ENSG00000233608/ENSG00000105722/ENSG00000157613	19
CTCAGGG_MIR125B_MIR125A	C3	29/1026	356/30392	1.32733430736255e-05	0.000162651	7.74001124928205e-05	ENSG00000259207/ENSG00000029364/ENSG00000135622/ENSG00000253276/ENSG00000197948/ENSG00000145246/ENSG00000163577/ENSG00000104081/ENSG00000166825/ENSG00000152291/ENSG00000043143/ENSG00000139946/ENSG00000171533/ENSG00000115363/ENSG00000136830/ENSG00000117676/ENSG00000197622/ENSG00000119541/ENSG00000105514/ENSG00000115041/ENSG00000106789/ENSG00000151458/ENSG00000119042/ENSG00000057657/ENSG00000123933…	29
HEB_Q6	C3	25/1026	283/30392	1.32001064983764e-05	0.000162651	7.74001124928205e-05	ENSG00000163017/ENSG00000170385/ENSG00000049540/ENSG00000143851/ENSG00000030304/ENSG00000111885/ENSG00000075624/ENSG00000197622/ENSG00000169242/ENSG00000203485/ENSG00000158270/ENSG00000175938/ENSG00000119699/ENSG00000140332/ENSG00000105464/ENSG00000108175/ENSG00000050327/ENSG00000162496/ENSG00000119630/ENSG00000100092/ENSG00000144642/ENSG00000137501/ENSG00000157613/ENSG00000103671/ENSG00000166507	25
MIR6770_5P	C3	21/1026	214/30392	1.32574072155933e-05	0.000162651	7.74001124928205e-05	ENSG00000197555/ENSG00000155849/ENSG00000005108/ENSG00000124813/ENSG00000139200/ENSG00000169604/ENSG00000006715/ENSG00000117122/ENSG00000118263/ENSG00000183049/ENSG00000197622/ENSG00000158270/ENSG00000103494/ENSG00000147459/ENSG00000162496/ENSG00000140807/ENSG00000196867/ENSG00000171475/ENSG00000157837/ENSG00000006740/ENSG00000157613	21
TEF1_Q6	C3	22/1026	231/30392	1.33859660900803e-05	0.000163383	7.77483197909384e-05	ENSG00000177106/ENSG00000160691/ENSG00000166086/ENSG00000117519/ENSG00000133216/ENSG00000135862/ENSG00000143079/ENSG00000066468/ENSG00000131788/ENSG00000197622/ENSG00000169231/ENSG00000176971/ENSG00000110090/ENSG00000108175/ENSG00000116774/ENSG00000149115/ENSG00000118473/ENSG00000158286/ENSG00000076706/ENSG00000174871/ENSG00000116132/ENSG00000137501	22
HP_MITRAL_VALVE_PROLAPSE	C5	19/982	124/22312	2.0478267471929e-06	0.000100506	7.85552689348762e-05	ENSG00000149541/ENSG00000196924/ENSG00000049540/ENSG00000157227/ENSG00000204262/ENSG00000087245/ENSG00000164692/ENSG00000118762/ENSG00000112773/ENSG00000106665/ENSG00000106624/ENSG00000089597/ENSG00000108821/ENSG00000198246/ENSG00000166341/ENSG00000130635/ENSG00000155816/ENSG00000174705/ENSG00000099949	19
HP_REDUNDANT_SKIN	C5	16/982	91/22312	2.05185294669255e-06	0.000100506	7.85552689348762e-05	ENSG00000087116/ENSG00000197496/ENSG00000049540/ENSG00000054598/ENSG00000059573/ENSG00000140092/ENSG00000132669/ENSG00000172638/ENSG00000169604/ENSG00000106665/ENSG00000066468/ENSG00000106624/ENSG00000182197/ENSG00000233608/ENSG00000174705/ENSG00000120370	16
GSE22140_GERMFREE_VS_SPF_MOUSE_CD4_TCELL_DN	Immune	27/1023	227/23331	2.62697192621178e-06	0.000123038	7.87028026476404e-05	ENSG00000065357/ENSG00000135124/ENSG00000153071/ENSG00000035862/ENSG00000135905/ENSG00000019144/ENSG00000107819/ENSG00000166825/ENSG00000141985/ENSG00000185201/ENSG00000010322/ENSG00000104324/ENSG00000182578/ENSG00000084234/ENSG00000120708/ENSG00000028137/ENSG00000108433/ENSG00000182718/ENSG00000166401/ENSG00000125753/ENSG00000119681/ENSG00000163661/ENSG00000131370/ENSG00000123643/ENSG00000181019…	27
MIR3190_3P	C3	16/1026	135/30392	1.36253184986836e-05	0.00016565	7.88269565858365e-05	ENSG00000106546/ENSG00000151229/ENSG00000160310/ENSG00000091986/ENSG00000164692/ENSG00000020181/ENSG00000065308/ENSG00000131711/ENSG00000198642/ENSG00000084234/ENSG00000164684/ENSG00000185650/ENSG00000102780/ENSG00000137478/ENSG00000144642/ENSG00000148358	16
GSE20715_WT_VS_TLR4_KO_6H_OZONE_LUNG_UP	Immune	26/1023	214/23331	2.69541295734618e-06	0.000123862	7.92296162238799e-05	ENSG00000153029/ENSG00000162512/ENSG00000101335/ENSG00000044524/ENSG00000182492/ENSG00000122420/ENSG00000137462/ENSG00000130402/ENSG00000157637/ENSG00000184500/ENSG00000143079/ENSG00000133110/ENSG00000188783/ENSG00000079819/ENSG00000134247/ENSG00000094975/ENSG00000173208/ENSG00000100345/ENSG00000128791/ENSG00000168743/ENSG00000092445/ENSG00000106025/ENSG00000115414/ENSG00000123453/ENSG00000136040…	26
GSE29618_BCELL_VS_PDC_DN	Immune	26/1023	214/23331	2.69541295734618e-06	0.000123862	7.92296162238799e-05	ENSG00000100368/ENSG00000134287/ENSG00000125844/ENSG00000153071/ENSG00000197965/ENSG00000148180/ENSG00000054392/ENSG00000119655/ENSG00000124813/ENSG00000117016/ENSG00000151693/ENSG00000145569/ENSG00000136960/ENSG00000105426/ENSG00000106624/ENSG00000131788/ENSG00000146072/ENSG00000149428/ENSG00000139278/ENSG00000104774/ENSG00000141424/ENSG00000110090/ENSG00000125868/ENSG00000174600/ENSG00000130147…	26
PHONG_TNF_RESPONSE_NOT_VIA_P38	C2	37/1025	406/24884	6.11124209927712e-06	0.000110589	7.95104761548055e-05	ENSG00000074410/ENSG00000163932/ENSG00000170385/ENSG00000052126/ENSG00000070404/ENSG00000137486/ENSG00000166833/ENSG00000087245/ENSG00000152291/ENSG00000263528/ENSG00000141448/ENSG00000106665/ENSG00000112297/ENSG00000118263/ENSG00000112559/ENSG00000029153/ENSG00000118257/ENSG00000122786/ENSG00000142173/ENSG00000011422/ENSG00000169242/ENSG00000203485/ENSG00000146072/ENSG00000038427/ENSG00000028137…	37
MIR32_3P	C3	29/1026	357/30392	1.39917385435541e-05	0.0001691	8.04689273458541e-05	ENSG00000166086/ENSG00000106546/ENSG00000214944/ENSG00000102218/ENSG00000162976/ENSG00000046889/ENSG00000164692/ENSG00000150961/ENSG00000165288/ENSG00000175309/ENSG00000127152/ENSG00000196935/ENSG00000078124/ENSG00000122786/ENSG00000106789/ENSG00000115380/ENSG00000105855/ENSG00000182541/ENSG00000145147/ENSG00000147459/ENSG00000118503/ENSG00000168246/ENSG00000130147/ENSG00000165617/ENSG00000121297…	29
MIR7844_5P	C3	18/1026	166/30392	1.40186555376158e-05	0.0001691	8.04689273458541e-05	ENSG00000134242/ENSG00000106080/ENSG00000196782/ENSG00000145569/ENSG00000156140/ENSG00000106809/ENSG00000165443/ENSG00000137273/ENSG00000111145/ENSG00000155111/ENSG00000144824/ENSG00000153317/ENSG00000163661/ENSG00000169554/ENSG00000130224/ENSG00000172380/ENSG00000166450/ENSG00000164181	18
MIR3925_3P	C3	19/1026	182/30392	1.41034036784607e-05	0.00016946	8.06403912968716e-05	ENSG00000140254/ENSG00000153071/ENSG00000138613/ENSG00000144857/ENSG00000019991/ENSG00000131016/ENSG00000137573/ENSG00000196935/ENSG00000114450/ENSG00000079819/ENSG00000130449/ENSG00000147526/ENSG00000196586/ENSG00000157110/ENSG00000182541/ENSG00000184254/ENSG00000184939/ENSG00000166450/ENSG00000130176	19
HP_GINGIVAL_OVERGROWTH	C5	20/982	136/22312	2.14650329386399e-06	0.000103974	8.12658615466403e-05	ENSG00000087116/ENSG00000049540/ENSG00000157227/ENSG00000127415/ENSG00000087245/ENSG00000132669/ENSG00000156140/ENSG00000106665/ENSG00000066468/ENSG00000131711/ENSG00000108950/ENSG00000144218/ENSG00000198246/ENSG00000196159/ENSG00000169919/ENSG00000104774/ENSG00000169071/ENSG00000169554/ENSG00000174705/ENSG00000010404	20
GOBP_ACTIN_CYTOSKELETON_REORGANIZATION	C5	18/982	113/22312	2.13462205251882e-06	0.000103974	8.12658615466403e-05	ENSG00000160691/ENSG00000196924/ENSG00000197555/ENSG00000148180/ENSG00000005108/ENSG00000171219/ENSG00000197702/ENSG00000169604/ENSG00000267534/ENSG00000134853/ENSG00000112655/ENSG00000111199/ENSG00000128298/ENSG00000182578/ENSG00000164877/ENSG00000100345/ENSG00000186635/ENSG00000085733	18
HP_COXA_VALGA	C5	15/982	81/22312	2.16597273282395e-06	0.000104338	8.15499126042586e-05	ENSG00000087116/ENSG00000196924/ENSG00000197496/ENSG00000182492/ENSG00000127415/ENSG00000105329/ENSG00000136854/ENSG00000164692/ENSG00000182197/ENSG00000151348/ENSG00000144218/ENSG00000108821/ENSG00000119699/ENSG00000104774/ENSG00000060718	15
GSE24634_TEFF_VS_TCONV_DAY7_IN_CULTURE_DN	Immune	29/1023	255/23331	2.81942799109339e-06	0.00012835	8.21004117426111e-05	ENSG00000072110/ENSG00000107798/ENSG00000153071/ENSG00000163932/ENSG00000148180/ENSG00000082397/ENSG00000135677/ENSG00000066322/ENSG00000102760/ENSG00000172243/ENSG00000101680/ENSG00000119655/ENSG00000079691/ENSG00000160310/ENSG00000116701/ENSG00000018280/ENSG00000137462/ENSG00000132669/ENSG00000121064/ENSG00000214274/ENSG00000196743/ENSG00000104870/ENSG00000198246/ENSG00000084234/ENSG00000004399…	29
WP_VEGFAVEGFR2_SIGNALING_PATHWAY	C2	41/1025	472/24884	6.39381554534716e-06	0.000115242	8.28554834771345e-05	ENSG00000160691/ENSG00000144935/ENSG00000116711/ENSG00000259207/ENSG00000163932/ENSG00000197122/ENSG00000197442/ENSG00000101384/ENSG00000157227/ENSG00000133961/ENSG00000159176/ENSG00000184009/ENSG00000010810/ENSG00000116701/ENSG00000133216/ENSG00000239264/ENSG00000087245/ENSG00000163453/ENSG00000110395/ENSG00000179218/ENSG00000155363/ENSG00000118257/ENSG00000011422/ENSG00000196586/ENSG00000138594…	41
MIR6764_3P	C3	15/1026	121/30392	1.46069789641064e-05	0.000174831	8.31960123781824e-05	ENSG00000160691/ENSG00000139668/ENSG00000182580/ENSG00000163637/ENSG00000088367/ENSG00000099864/ENSG00000162976/ENSG00000242732/ENSG00000182197/ENSG00000269113/ENSG00000198642/ENSG00000118257/ENSG00000169641/ENSG00000138311/ENSG00000161638	15
CEBP_01	C3	26/1026	303/30392	1.49113091739478e-05	0.000177784	8.46014533909009e-05	ENSG00000049323/ENSG00000100968/ENSG00000114861/ENSG00000133138/ENSG00000127152/ENSG00000105088/ENSG00000188783/ENSG00000115363/ENSG00000131473/ENSG00000149179/ENSG00000176971/ENSG00000151617/ENSG00000033170/ENSG00000168807/ENSG00000175938/ENSG00000206538/ENSG00000172733/ENSG00000057657/ENSG00000139631/ENSG00000196440/ENSG00000176771/ENSG00000169554/ENSG00000121297/ENSG00000118473/ENSG00000136040…	26
GSE30971_WBP7_HET_VS_KO_MACROPHAGE_2H_LPS_STIM_UP	Immune	26/1023	215/23331	2.94084465590284e-06	0.000132638	8.48430816907642e-05	ENSG00000072042/ENSG00000107798/ENSG00000160211/ENSG00000135905/ENSG00000102760/ENSG00000172243/ENSG00000105329/ENSG00000162511/ENSG00000116701/ENSG00000171428/ENSG00000171310/ENSG00000121064/ENSG00000134955/ENSG00000104549/ENSG00000134247/ENSG00000105854/ENSG00000120594/ENSG00000198121/ENSG00000090530/ENSG00000181481/ENSG00000072210/ENSG00000115414/ENSG00000266094/ENSG00000181191/ENSG00000173166…	26
HP_ABNORMALITY_OF_THE_METAPHYSIS	C5	28/982	238/22312	2.28719512672263e-06	0.000109572	8.56408400832986e-05	ENSG00000101577/ENSG00000101052/ENSG00000149541/ENSG00000196924/ENSG00000113721/ENSG00000182492/ENSG00000163913/ENSG00000105329/ENSG00000106483/ENSG00000124813/ENSG00000087245/ENSG00000150961/ENSG00000183098/ENSG00000169604/ENSG00000112773/ENSG00000111199/ENSG00000182197/ENSG00000151348/ENSG00000182578/ENSG00000198246/ENSG00000168944/ENSG00000115414/ENSG00000059377/ENSG00000155850/ENSG00000174705…	28
GOBP_POSITIVE_REGULATION_OF_CELL_SUBSTRATE_ADHESION	C5	19/982	125/22312	2.31673399269993e-06	0.00011038	8.62728551552452e-05	ENSG00000196924/ENSG00000213853/ENSG00000153071/ENSG00000138080/ENSG00000164176/ENSG00000079691/ENSG00000091986/ENSG00000132669/ENSG00000172638/ENSG00000179218/ENSG00000152818/ENSG00000168743/ENSG00000169750/ENSG00000161638/ENSG00000104332/ENSG00000147459/ENSG00000115414/ENSG00000179820/ENSG00000126458	19
HALLMARK_APICAL_JUNCTION	H	37/366	231/4917	4.89319504551336e-06	0.00011499	8.75624376565548e-05	ENSG00000160691/ENSG00000163017/ENSG00000166086/ENSG00000127990/ENSG00000162512/ENSG00000072110/ENSG00000197122/ENSG00000101335/ENSG00000197965/ENSG00000064666/ENSG00000184009/ENSG00000197702/ENSG00000087245/ENSG00000130402/ENSG00000168487/ENSG00000140937/ENSG00000131236/ENSG00000075624/ENSG00000065618/ENSG00000113361/ENSG00000079819/ENSG00000186480/ENSG00000169231/ENSG00000132470/ENSG00000120708…	37
DOANE_BREAST_CANCER_CLASSES_DN	C2	9/1025	34/24884	6.81570828234757e-06	0.000121875	8.76244584666278e-05	ENSG00000035862/ENSG00000018408/ENSG00000186832/ENSG00000054598/ENSG00000011422/ENSG00000128602/ENSG00000152952/ENSG00000075618/ENSG00000143013	9
WP_HAIR_FOLLICLE_DEVELOPMENT_ORGANOGENESIS_PART_2_OF_3	C2	9/1025	34/24884	6.81570828234757e-06	0.000121875	8.76244584666278e-05	ENSG00000124813/ENSG00000134853/ENSG00000066468/ENSG00000138795/ENSG00000128602/ENSG00000113578/ENSG00000149294/ENSG00000157240/ENSG00000185920	9
MIR301A_3P	C3	32/1026	416/30392	1.55197838545569e-05	0.000184327	8.77150536881032e-05	ENSG00000020633/ENSG00000175220/ENSG00000148848/ENSG00000005108/ENSG00000106348/ENSG00000137573/ENSG00000010810/ENSG00000165288/ENSG00000164741/ENSG00000091428/ENSG00000137273/ENSG00000111145/ENSG00000054219/ENSG00000118263/ENSG00000155111/ENSG00000186480/ENSG00000162105/ENSG00000105855/ENSG00000135269/ENSG00000176971/ENSG00000070214/ENSG00000172733/ENSG00000168743/ENSG00000188215/ENSG00000109689…	32
HP_ABNORMALITY_OF_THE_WRIST	C5	22/982	161/22312	2.38119280424e-06	0.000112336	8.78014122987965e-05	ENSG00000140943/ENSG00000196924/ENSG00000134242/ENSG00000182492/ENSG00000157227/ENSG00000059573/ENSG00000087245/ENSG00000066468/ENSG00000163359/ENSG00000111199/ENSG00000106624/ENSG00000182197/ENSG00000151348/ENSG00000142173/ENSG00000131873/ENSG00000169071/ENSG00000142156/ENSG00000169750/ENSG00000154864/ENSG00000111799/ENSG00000160801/ENSG00000183691	22
GOMF_TRANSMEMBRANE_RECEPTOR_PROTEIN_KINASE_ACTIVITY	C5	16/982	92/22312	2.38354930669037e-06	0.000112336	8.78014122987965e-05	ENSG00000182580/ENSG00000049323/ENSG00000044524/ENSG00000113721/ENSG00000077782/ENSG00000133216/ENSG00000104213/ENSG00000030304/ENSG00000134853/ENSG00000066468/ENSG00000118257/ENSG00000182578/ENSG00000115380/ENSG00000169071/ENSG00000092445/ENSG00000135333	16
GOBP_REGULATION_OF_ACTIN_FILAMENT_ORGANIZATION	C5	32/982	294/22312	2.44885876651141e-06	0.00011372	8.8882904075886e-05	ENSG00000162704/ENSG00000196924/ENSG00000163932/ENSG00000148180/ENSG00000049540/ENSG00000102760/ENSG00000136059/ENSG00000184009/ENSG00000079691/ENSG00000197948/ENSG00000164741/ENSG00000183853/ENSG00000172830/ENSG00000172725/ENSG00000128298/ENSG00000198121/ENSG00000138594/ENSG00000144824/ENSG00000119699/ENSG00000171522/ENSG00000125753/ENSG00000186635/ENSG00000125868/ENSG00000077264/ENSG00000145147…	32
GOBP_SENSORY_ORGAN_MORPHOGENESIS	C5	32/982	294/22312	2.44885876651141e-06	0.00011372	8.8882904075886e-05	ENSG00000083857/ENSG00000101384/ENSG00000163913/ENSG00000204262/ENSG00000133216/ENSG00000121068/ENSG00000168234/ENSG00000172819/ENSG00000117122/ENSG00000137273/ENSG00000066468/ENSG00000112655/ENSG00000095397/ENSG00000186480/ENSG00000115380/ENSG00000196586/ENSG00000151617/ENSG00000130635/ENSG00000171812/ENSG00000184254/ENSG00000169071/ENSG00000057657/ENSG00000103494/ENSG00000186862/ENSG00000106025…	32
HP_ABNORMALITY_OF_LOWER_LIP	C5	31/982	280/22312	2.45203686560909e-06	0.00011372	8.8882904075886e-05	ENSG00000101052/ENSG00000087116/ENSG00000165102/ENSG00000049540/ENSG00000135677/ENSG00000163913/ENSG00000127415/ENSG00000054598/ENSG00000244486/ENSG00000110395/ENSG00000132669/ENSG00000140937/ENSG00000169604/ENSG00000106665/ENSG00000078124/ENSG00000130449/ENSG00000144218/ENSG00000151617/ENSG00000004399/ENSG00000181481/ENSG00000102393/ENSG00000109814/ENSG00000077264/ENSG00000203879/ENSG00000169554…	31
QI_PLASMACYTOMA_UP	C2	31/1025	314/24884	6.99291466144604e-06	0.000124551	8.95487206956828e-05	ENSG00000163017/ENSG00000259207/ENSG00000163629/ENSG00000143344/ENSG00000120885/ENSG00000064666/ENSG00000105329/ENSG00000137486/ENSG00000102218/ENSG00000163755/ENSG00000101265/ENSG00000131236/ENSG00000025434/ENSG00000114450/ENSG00000117676/ENSG00000197622/ENSG00000138794/ENSG00000182578/ENSG00000198648/ENSG00000138594/ENSG00000115738/ENSG00000075618/ENSG00000125753/ENSG00000186635/ENSG00000185650…	31
MIR9983_3P	C3	36/1026	495/30392	1.59663421642177e-05	0.000188904	8.98931787104173e-05	ENSG00000072110/ENSG00000123342/ENSG00000117519/ENSG00000164330/ENSG00000169851/ENSG00000130402/ENSG00000112773/ENSG00000132561/ENSG00000111145/ENSG00000166546/ENSG00000139178/ENSG00000118263/ENSG00000183049/ENSG00000138794/ENSG00000108821/ENSG00000078114/ENSG00000091844/ENSG00000130635/ENSG00000164684/ENSG00000110090/ENSG00000108175/ENSG00000185650/ENSG00000077264/ENSG00000162545/ENSG00000154864…	36
MIR6824_3P	C3	15/1026	122/30392	1.6141788862489e-05	0.000190251	9.05340990439317e-05	ENSG00000160691/ENSG00000139668/ENSG00000182580/ENSG00000163637/ENSG00000088367/ENSG00000099864/ENSG00000162976/ENSG00000242732/ENSG00000182197/ENSG00000269113/ENSG00000198642/ENSG00000118257/ENSG00000169641/ENSG00000138311/ENSG00000161638	15
HP_BRUISING_SUSCEPTIBILITY	C5	23/982	174/22312	2.52614593560836e-06	0.000116537	9.10847607191787e-05	ENSG00000107521/ENSG00000087116/ENSG00000259207/ENSG00000196924/ENSG00000163932/ENSG00000148180/ENSG00000197496/ENSG00000049540/ENSG00000204262/ENSG00000106080/ENSG00000163755/ENSG00000164692/ENSG00000132669/ENSG00000112773/ENSG00000113083/ENSG00000106624/ENSG00000143669/ENSG00000108821/ENSG00000130635/ENSG00000119699/ENSG00000100345/ENSG00000076944/ENSG00000107796	23
MIR452_5P	C3	22/1026	234/30392	1.63861996361044e-05	0.000191669	9.12086710207406e-05	ENSG00000197555/ENSG00000187672/ENSG00000035862/ENSG00000008277/ENSG00000133083/ENSG00000137573/ENSG00000135862/ENSG00000136514/ENSG00000006715/ENSG00000019549/ENSG00000138795/ENSG00000135269/ENSG00000158270/ENSG00000143797/ENSG00000100234/ENSG00000184194/ENSG00000053900/ENSG00000079257/ENSG00000153885/ENSG00000165617/ENSG00000187068/ENSG00000119737	22
ATATGCA_MIR448	C3	21/1026	217/30392	1.63827955479098e-05	0.000191669	9.12086710207406e-05	ENSG00000106546/ENSG00000134369/ENSG00000133216/ENSG00000254122/ENSG00000254245/ENSG00000081853/ENSG00000131236/ENSG00000143669/ENSG00000155111/ENSG00000154640/ENSG00000158270/ENSG00000153885/ENSG00000188158/ENSG00000134910/ENSG00000165617/ENSG00000127955/ENSG00000262576/ENSG00000240764/ENSG00000138604/ENSG00000197584/ENSG00000165355	21
BEGUM_TARGETS_OF_PAX3_FOXO1_FUSION_UP	C2	12/1025	62/24884	7.2038199306761e-06	0.000127804	9.18877341002648e-05	ENSG00000049323/ENSG00000169851/ENSG00000184347/ENSG00000111885/ENSG00000064989/ENSG00000172201/ENSG00000128791/ENSG00000145147/ENSG00000136040/ENSG00000127083/ENSG00000143013/ENSG00000137764	12
GOCC_PLATELET_ALPHA_GRANULE_LUMEN	C5	14/982	72/22312	2.56994294217148e-06	0.000117933	9.21762360532862e-05	ENSG00000149131/ENSG00000072110/ENSG00000120885/ENSG00000129009/ENSG00000019991/ENSG00000105329/ENSG00000113140/ENSG00000130402/ENSG00000102316/ENSG00000184500/ENSG00000150630/ENSG00000119699/ENSG00000115414/ENSG00000137801	14
HP_ABNORMAL_HEART_VALVE_PHYSIOLOGY	C5	37/982	367/22312	2.60211524131297e-06	0.000118785	9.28415214784246e-05	ENSG00000196924/ENSG00000197496/ENSG00000182492/ENSG00000049540/ENSG00000031081/ENSG00000204262/ENSG00000077782/ENSG00000127415/ENSG00000059573/ENSG00000164692/ENSG00000163453/ENSG00000121068/ENSG00000140092/ENSG00000110395/ENSG00000172638/ENSG00000142303/ENSG00000112773/ENSG00000141448/ENSG00000113083/ENSG00000106665/ENSG00000075624/ENSG00000131711/ENSG00000108821/ENSG00000198246/ENSG00000004399…	37
WP_MYOMETRIAL_RELAXATION_AND_CONTRACTION_PATHWAYS	C2	21/1025	170/24884	7.32256138464107e-06	0.000129403	9.30374781190004e-05	ENSG00000163932/ENSG00000064666/ENSG00000078369/ENSG00000187091/ENSG00000137486/ENSG00000184009/ENSG00000142875/ENSG00000186469/ENSG00000075624/ENSG00000114450/ENSG00000141753/ENSG00000122786/ENSG00000198121/ENSG00000091844/ENSG00000183023/ENSG00000134308/ENSG00000171700/ENSG00000172380/ENSG00000130176/ENSG00000173175/ENSG00000107796	21
GSE6259_33D1_POS_VS_DEC205_POS_SPLENIC_DC_DN	Immune	25/1023	203/23331	3.26297265574386e-06	0.000145816	9.32728059971205e-05	ENSG00000153029/ENSG00000140931/ENSG00000167106/ENSG00000142089/ENSG00000143344/ENSG00000082397/ENSG00000118855/ENSG00000134508/ENSG00000136689/ENSG00000168234/ENSG00000205978/ENSG00000141753/ENSG00000178904/ENSG00000147526/ENSG00000179630/ENSG00000243244/ENSG00000256235/ENSG00000164684/ENSG00000108175/ENSG00000129474/ENSG00000172081/ENSG00000107957/ENSG00000102805/ENSG00000135119/ENSG00000185920	25
GSE18804_SPLEEN_MACROPHAGE_VS_COLON_TUMORAL_MACROPHAGE_UP	Immune	27/1023	230/23331	3.37655716056228e-06	0.000148173	9.47805518754324e-05	ENSG00000101577/ENSG00000148848/ENSG00000049540/ENSG00000168994/ENSG00000113140/ENSG00000177951/ENSG00000166557/ENSG00000117122/ENSG00000068724/ENSG00000166073/ENSG00000172725/ENSG00000108821/ENSG00000076928/ENSG00000131873/ENSG00000039560/ENSG00000162341/ENSG00000130635/ENSG00000075618/ENSG00000140332/ENSG00000104774/ENSG00000186635/ENSG00000142156/ENSG00000147459/ENSG00000118503/ENSG00000116774…	27
GSE43863_TH1_VS_TFH_EFFECTOR_CD4_TCELL_DN	Immune	27/1023	230/23331	3.37655716056228e-06	0.000148173	9.47805518754324e-05	ENSG00000164054/ENSG00000140943/ENSG00000198189/ENSG00000081377/ENSG00000187672/ENSG00000117519/ENSG00000107819/ENSG00000197948/ENSG00000116852/ENSG00000114861/ENSG00000145246/ENSG00000145569/ENSG00000162636/ENSG00000111186/ENSG00000198932/ENSG00000135678/ENSG00000163683/ENSG00000177663/ENSG00000183049/ENSG00000163536/ENSG00000104870/ENSG00000076928/ENSG00000155324/ENSG00000153214/ENSG00000107957…	27
SOX9_B1	C3	23/1026	252/30392	1.7158548662556e-05	0.000199946	9.51473045995163e-05	ENSG00000065357/ENSG00000134369/ENSG00000111961/ENSG00000029364/ENSG00000151883/ENSG00000164330/ENSG00000077782/ENSG00000140092/ENSG00000127152/ENSG00000164741/ENSG00000066468/ENSG00000139946/ENSG00000197622/ENSG00000169242/ENSG00000142632/ENSG00000145147/ENSG00000149294/ENSG00000115414/ENSG00000187838/ENSG00000153714/ENSG00000104635/ENSG00000100092/ENSG00000137501	23
PHONG_TNF_RESPONSE_VIA_P38_PARTIAL	C2	22/1025	184/24884	7.6210170257656e-06	0.000134154	9.64527651428045e-05	ENSG00000183722/ENSG00000169851/ENSG00000135862/ENSG00000171310/ENSG00000112773/ENSG00000147324/ENSG00000095951/ENSG00000186480/ENSG00000011422/ENSG00000154640/ENSG00000146072/ENSG00000115738/ENSG00000139278/ENSG00000171522/ENSG00000118503/ENSG00000163235/ENSG00000163661/ENSG00000159128/ENSG00000113504/ENSG00000189067/ENSG00000104635/ENSG00000137801	22
MIR8070	C3	17/1026	153/30392	1.74992363642672e-05	0.000203149	9.66716816957539e-05	ENSG00000074410/ENSG00000169851/ENSG00000142875/ENSG00000071967/ENSG00000106809/ENSG00000152061/ENSG00000114450/ENSG00000205133/ENSG00000074803/ENSG00000164684/ENSG00000143797/ENSG00000172733/ENSG00000141424/ENSG00000162545/ENSG00000130224/ENSG00000091039/ENSG00000143013	17
GOMF_PLATELET_DERIVED_GROWTH_FACTOR_BINDING	C5	6/982	11/22312	2.73433278026529e-06	0.00012417	9.70508246679686e-05	ENSG00000113721/ENSG00000164692/ENSG00000134853/ENSG00000108821/ENSG00000130635/ENSG00000142156	6
GSE10325_LUPUS_CD4_TCELL_VS_LUPUS_MYELOID_DN	Immune	28/1023	244/23331	3.49386598005786e-06	0.000151952	9.71977753850682e-05	ENSG00000100368/ENSG00000035862/ENSG00000163932/ENSG00000082397/ENSG00000172243/ENSG00000116701/ENSG00000033327/ENSG00000018280/ENSG00000137462/ENSG00000132669/ENSG00000166825/ENSG00000136689/ENSG00000110446/ENSG00000155465/ENSG00000196743/ENSG00000019582/ENSG00000182578/ENSG00000011422/ENSG00000104870/ENSG00000084234/ENSG00000120708/ENSG00000038427/ENSG00000102393/ENSG00000169504/ENSG00000059377…	28
GOMF_COLLAGEN_BINDING	C5	16/982	93/22312	2.76263241191689e-06	0.000124805	9.75472169880007e-05	ENSG00000106819/ENSG00000113140/ENSG00000112414/ENSG00000030304/ENSG00000187955/ENSG00000169604/ENSG00000113083/ENSG00000106624/ENSG00000142173/ENSG00000120708/ENSG00000142156/ENSG00000137809/ENSG00000115414/ENSG00000141696/ENSG00000137801/ENSG00000205336	16
[truncated: 4,077 more rows]
