# Supplementary material for: Late‐Stage Skeletal Muscle Transcriptome in Duchenne Muscular Dystrophy Shows a BMP4‐Induced Molecular Signature
Source: J Cachexia Sarcopenia Muscle. 2025 Jul 10;16(4):e70005. doi: 10.1002/jcsm.70005 (PMC12245985; doi:10.1002/jcsm.70005)
Supplement: Supplementary file 27 — Table S20 Genes highly co‐expressed with Unc13c (based on adjacency matrix cutoff of ≥ 0.58) in blue module in BMP4‐stimulated C2C12 muscle cells transcriptome. [file JCSM-16-e70005-s023.xlsx]

## Sheet: Table S20
Table S20 Genes highly co-expressed with Unc13c (based on adjacency matrix cutoff of ≥ 0.58) in blue module in BMP4-stimulated C2C12 muscle cells transcriptome using weighted gene co-expression network analysis
Gene ID	Symbol	Log2 Fold Change	padj	Gene Significance BMP4	kME	Edge Weight - Un13c
ENSMUSG00000062151	Unc13c	-2.9945	0.00199	-0.93352	0.91139	N/A
ENSMUSG00000046179	E2f8	-1.9294	4.25e-68	-0.9959	0.99036	0.60245
ENSMUSG00000024063	Lbh	-1.4218	2.19e-59	-0.99465	0.9917	0.6021
ENSMUSG00000106864	Gtf3c2	-0.2892	0.00207	-0.99089	0.98637	0.6006
ENSMUSG00000025764	Jade1	-1.2225	1.52e-38	-0.99413	0.99438	0.59971
ENSMUSG00000021175	Cdca7l	-0.9212	1.31e-17	-0.99645	0.99465	0.5991
ENSMUSG00000024691	Fam111a	-1.3951	5.2e-58	-0.9932	0.99527	0.59832
ENSMUSG00000063785	Utp14a	-0.3265	0.000692	-0.99424	0.99407	0.59817
ENSMUSG00000031750	Il34	-1.041	5.66e-11	-0.99522	0.99165	0.59791
ENSMUSG00000037544	Dlgap5	-0.8809	1.33e-26	-0.99096	0.98766	0.59768
ENSMUSG00000038264	Sema7a	-2.9405	4.52e-128	-0.99527	0.99498	0.59687
ENSMUSG00000023953	Polh	-0.6143	4.43e-13	-0.99027	0.98744	0.59634
ENSMUSG00000001228	Uhrf1	-1.0922	9.36e-36	-0.98981	0.99563	0.59604
ENSMUSG00000078773	Rad54b	-1.0697	4.72e-12	-0.9926	0.99218	0.596
ENSMUSG00000032400	Zwilch	-0.9892	6.44e-25	-0.99014	0.98667	0.59572
ENSMUSG00000030662	Ipo5	-0.4845	3.31e-17	-0.99167	0.99155	0.595
ENSMUSG00000027293	Ehd4	-0.8742	7.54e-38	-0.99583	0.98675	0.59486
ENSMUSG00000030346	Rad51ap1	-1.2354	4.44e-23	-0.99361	0.99567	0.59385
ENSMUSG00000020608	Smc6	-0.3871	2.24e-09	-0.98502	0.98348	0.59355
ENSMUSG00000038459	Abhd17c	-0.5459	4.33e-08	-0.9888	0.9963	0.59321
ENSMUSG00000025758	Plk4	-0.8565	7.46e-27	-0.99454	0.98593	0.59294
ENSMUSG00000029304	Spp1	-2.0224	4.61e-148	-0.99686	0.99611	0.59292
ENSMUSG00000040010	Slc7a5	-0.9412	2.2e-31	-0.99056	0.99094	0.59227
ENSMUSG00000109086	NA	-1.1433	0.119	-0.99547	0.98878	0.59209
ENSMUSG00000031928	Mre11a	-0.5421	1.27e-10	-0.98833	0.98802	0.59202
ENSMUSG00000023940	Sgo1	-1.1823	7e-28	-0.98983	0.99545	0.59194
ENSMUSG00000038379	Ttk	-1.0282	2.17e-26	-0.98702	0.98476	0.59171
ENSMUSG00000022673	Mcm4	-0.636	4.63e-19	-0.9867	0.9939	0.59158
ENSMUSG00000022237	Ankrd33b	-0.7347	4.97e-07	-0.98835	0.98074	0.59143
ENSMUSG00000031756	Cenpn	-1.076	2.86e-22	-0.98864	0.99193	0.59026
ENSMUSG00000040918	Slc19a2	-0.8162	3.7e-12	-0.98466	0.98053	0.5899
ENSMUSG00000055044	Pdlim1	-0.9181	6.45e-26	-0.98874	0.99465	0.58969
ENSMUSG00000028089	Chd1l	-0.5854	2e-06	-0.98714	0.99637	0.58969
ENSMUSG00000027332	Ivd	-0.5931	1.77e-11	-0.99828	0.988	0.58943
ENSMUSG00000022034	Esco2	-1.2865	4.66e-29	-0.98832	0.98773	0.58939
ENSMUSG00000037624	Kcnk2	-1.6196	5.14e-18	-0.98941	0.99359	0.58931
ENSMUSG00000019961	Tmpo	-1.2205	2.68e-106	-0.99892	0.98973	0.5893
ENSMUSG00000032254	Kif23	-1.0336	1.13e-28	-0.98477	0.9856	0.58914
ENSMUSG00000037725	Ckap2	-1.296	4.97e-37	-0.98805	0.9978	0.58901
ENSMUSG00000040528	Milr1	-3.2232	1.04e-24	-0.98851	0.9914	0.58893
ENSMUSG00000046561	Arsj	-0.781	2.53e-19	-0.98977	0.97861	0.58878
ENSMUSG00000022360	Atad2	-0.9329	4.83e-34	-0.99088	0.96946	0.58849
ENSMUSG00000030978	Rrm1	-0.6103	3.77e-20	-0.98734	0.99374	0.58816
ENSMUSG00000027651	Rprd1b	-0.3399	0.000149	-0.98804	0.97154	0.58806
ENSMUSG00000024613	Tcof1	-0.6209	7.36e-14	-0.98144	0.98746	0.58792
ENSMUSG00000040747	Cd53	-2.9753	2.81e-23	-0.99109	0.98957	0.58731
ENSMUSG00000039307	Hexdc	-0.5521	0.00122	-0.98782	0.98537	0.58721
ENSMUSG00000030641	Ddias	-1.2403	1.27e-21	-0.98593	0.98144	0.58712
ENSMUSG00000064128	Cenpj	-0.801	1.23e-16	-0.99622	0.99529	0.58704
ENSMUSG00000026355	Mcm6	-0.7794	2.59e-26	-0.98788	0.99502	0.58639
ENSMUSG00000041219	Arhgap11a	-1.0134	3.24e-36	-0.99231	0.97851	0.58636
ENSMUSG00000002055	Spag5	-0.9852	3.02e-34	-0.99242	0.98476	0.58619
ENSMUSG00000002885	Adgre5	-1.2087	2.49e-52	-0.9951	0.97652	0.58606
ENSMUSG00000023150	Ivns1abp	-1.2884	5.68e-109	-0.99928	0.98701	0.58573
ENSMUSG00000042029	Ncapg2	-1.0859	6.79e-34	-0.98962	0.97633	0.58556
ENSMUSG00000024151	Msh2	-0.6674	2.17e-16	-0.99645	0.99342	0.58519
ENSMUSG00000016984	Etaa1	-0.7189	8.32e-09	-0.98156	0.98973	0.58505
ENSMUSG00000031924	Cyb5b	-0.2965	5.52e-08	-0.99665	0.98343	0.58504
ENSMUSG00000034118	Tpst1	-0.597	9.61e-11	-0.9954	0.98507	0.58503
ENSMUSG00000038943	Prc1	-1.0057	1.22e-38	-0.9928	0.99067	0.58501
ENSMUSG00000028381	Ugcg	-1.8181	1.34e-182	-0.99888	0.98802	0.58498
ENSMUSG00000009772	Nuak2	-0.8077	2.64e-09	-0.99573	0.99012	0.58489
ENSMUSG00000022021	Diaph3	-0.7185	2.18e-17	-0.98117	0.97865	0.58481
ENSMUSG00000003779	Kif20a	-0.7202	1.46e-20	-0.98514	0.98002	0.58474
ENSMUSG00000047443	Erfe	-1.9756	9.23e-48	-0.99471	0.98761	0.58471
ENSMUSG00000051220	Ercc6l	-1.1546	2.94e-23	-0.98352	0.98878	0.58443
ENSMUSG00000046591	Ticrr	-1.0926	2.51e-19	-0.9886	0.97156	0.58438
ENSMUSG00000002221	Paxip1	-0.5688	6.79e-11	-0.98293	0.99352	0.58423
ENSMUSG00000061132	Blnk	-3.0648	1.98e-24	-0.99582	0.98298	0.58422
ENSMUSG00000047534	Mis18bp1	-1.0133	9.82e-26	-0.9937	0.98226	0.58411
ENSMUSG00000022385	Gtse1	-1.0357	5.9e-24	-0.98167	0.99354	0.58408
ENSMUSG00000036986	Pml	-0.948	5.95e-33	-0.99197	0.96813	0.58396
ENSMUSG00000027220	Syt13	-1.9111	4.68e-87	-0.995	0.99488	0.58375
ENSMUSG00000058290	Espl1	-1.0406	2.34e-26	-0.9858	0.97185	0.58368
ENSMUSG00000030218	Mgp	-2.5926	3.83e-73	-0.99558	0.99722	0.58268
ENSMUSG00000028560	Usp1	-0.9565	4.74e-26	-0.98487	0.98756	0.58267
ENSMUSG00000024856	Cdk2ap2	-1.3157	1.27e-44	-0.99351	0.9987	0.58267
ENSMUSG00000026039	Sgo2a	-0.9933	1.94e-16	-0.99113	0.96912	0.58264
ENSMUSG00000072980	Oip5	-1.3617	6.76e-18	-0.992	0.98211	0.58262
ENSMUSG00000024883	Rin1	-1.4504	1.25e-67	-0.99872	0.98615	0.58249
ENSMUSG00000059089	Fcgr4	-2.1822	2.06e-12	-0.99011	0.98469	0.58248
ENSMUSG00000063506	Arhgap22	-3.4508	1.7e-144	-0.99946	0.99039	0.58248
ENSMUSG00000045751	Mms22l	-1.0262	3.36e-20	-0.99242	0.99582	0.58244
ENSMUSG00000006678	Pola1	-1.1195	4.52e-31	-0.99114	0.97577	0.58232
ENSMUSG00000028194	Ddah1	-1.0882	4.13e-39	-0.99799	0.98086	0.58228
ENSMUSG00000007655	Cav1	-1.0622	1.88e-61	-0.9989	0.99159	0.58204
ENSMUSG00000023015	Racgap1	-0.877	1.77e-26	-0.98472	0.99514	0.58192
ENSMUSG00000024989	Cep55	-1.1306	1.35e-28	-0.9894	0.99792	0.58189
ENSMUSG00000021822	Plau	-0.8704	6.13e-34	-0.99364	0.99657	0.58185
ENSMUSG00000004099	Dnmt1	-0.7822	2.44e-27	-0.98945	0.97668	0.58161
ENSMUSG00000054520	Sh3bp2	-1.202	2.39e-13	-0.99532	0.99038	0.58155
ENSMUSG00000050107	Haspin	-1.2043	8.11e-18	-0.9945	0.99518	0.58154
ENSMUSG00000056531	Ccdc18	-0.9977	3.65e-09	-0.99037	0.96623	0.58139
ENSMUSG00000018983	E2f2	-3.4985	1.01e-56	-0.99629	0.98179	0.58123
ENSMUSG00000027115	Kif18a	-0.8796	3.37e-13	-0.9873	0.98971	0.58119
